# Supplementary material for: Carbohydrate-active enzymes from Akkermansia muciniphila break down mucin O-glycans to completion
Source: Nat Microbiol. 2025 Jan 31;10(2):585–98. doi: 10.1038/s41564-024-01911-7 (PMC11790493; doi:10.1038/s41564-024-01911-7)
Supplement: Supplementary file 4 — Source data for enzyme kinetics. [file 41564_2024_1911_MOESM4_ESM.xlsx]

## Sheet: Selected data
					Averages																									Std.s
Name	Substrate	Enzyme	Replica	Time	HexAHexNAc	HexA2HexNAc2	HexA3HexNAc3	HexA4HexNAc4	HexAHexNAc2	HexA2HexNAc3	HexA3HexNAc4	HexA5HexNAc5	HexA6HexNAc6	HexAHexNAcS	HexA2HexNAc2S	HexA2HexNAc2S2	HexA3HexNAc3S	HexA3HexNAc3S2	HexA3HexNAc3S3	putative HexNAc	putative HexAHexNAc2S2	unknown-1	unknown-2	unknown-3	unknown-4	unknown-5	unknown-6			HexAHexNAc	HexA2HexNAc2	HexA3HexNAc3	HexA4HexNAc4	HexAHexNAc2	HexA2HexNAc3	HexA3HexNAc4	HexA5HexNAc5	HexA6HexNAc6	HexAHexNAcS	HexA2HexNAc2S	HexA2HexNAc2S2	HexA3HexNAc3S	HexA3HexNAc3S2	HexA3HexNAc3S3	putative HexNAc	putative HexAHexNAc2S2	unknown-1	unknown-2	unknown-3
1_PL38_Hyaloronic acid_Blank-1_RA1_1_11493	Hyaluronic acid	PL38	1	Blank	302100	374572	445007	267763	491315	750944	173900	61085	9163.86	605669	645334	217118	622970	383403	342527	51798	442479	1.79076e+06	1137961	388707	511971	218841	598808		Blank	131208	26996	35256.8	16800.9	71888.5	6194.04	16081.2	4087.34	1214.67	24081.2	23096.6	61293.4	39854.3	31621.2	179651	44709.2	23433.9	281236	143963	27737.7
3_PL38_Hyaloronic acid_5-1_RA3_1_11495	Hyaluronic acid	PL38	1	5	69537520	188494736	245773328	22785698	5.59199e+06	3.81207e+06	513323	2.70897e+06	36197.6	3359816	739238	1.43274e+06	393631	263004	406855	88543.5	22789771	1.67273e+06	974385	436516	552132	3.85449e+06	411066		5	2.61475e+06	1.95761e+06	5.61635e+06	426289	282089	70835.3	171210	262736	11713.5	48184	44642.8	81668.7	4971.87	61092.6	164066	6949.41	1.42982e+06	89636.8	135606	14299.1
5_PL38_Hyaloronic acid_10-1_RA5_1_11497	Hyaluronic acid	PL38	1	10	117800852	245171840	289485504	18465721	7.86726e+06	4.33093e+06	595655	725313	14485.5	4.18274e+06	736998	1.40157e+06	436745	254874	138251	88152.3	30203817	1.94586e+06	1.23399e+06	505913	551946	4.15945e+06	485538		10	521421	7.94093e+06	1.97021e+06	1.14937e+06	229078	361764	5660.52	153631	1337	175978	37167.1	58020.6	72121.2	36667.2	6084.61	10153.4	1.65415e+06	246399	205377	108531
7_PL38_Hyaloronic acid_20-1_RA7_1_11499	Hyaluronic acid	PL38	1	20	177924664	305669328	298988800	1.10118e+07	9330720	4.62812e+06	410311	83249	9724.84	5.81242e+06	775038	1.37745e+06	477653	277452	211093	60561.1	36700576	1.64145e+06	864379	511589	584843	5.47869e+06	550909		20	6.41126e+06	3.77803e+06	3.5049e+06	776926	67829.9	120503	247521	9574.48	4387.24	457487	4062.92	52544.8	10748	27967	2257.93	11007.9	594937	3925.93	1471.52	51488.6
9_PL38_Hyaloronic acid_60-1_RB1_1_11501	Hyaluronic acid	PL38	1	60	243716440	348888048	261758504	3.40624e+06	11458638	4.44603e+06	414190	65567.7	17687.7	7.65371e+06	747945	1.64912e+06	570980	331038	260578	86155.1	41118546	1.94176e+06	1.31083e+06	785553	630893	4.56063e+06	530106		60	1.06027e+07	1.10709e+06	1.16839e+07	604048	448962	255877	43334.6	9640.43	4814.59	551752	66135.5	30727.7	34208.6	8846.87	10976.4	19355.7	1.24186e+06	62300.8	118804	329221
11_PL38_Hyaloronic acid_120-1_RB3_1_11503	Hyaluronic acid	PL38	1	120	236668296	357728336	271068488	3.03403e+06	1.1475e+07	4497978	292745	70602.6	8687.15	7.47149e+06	700348	1.55888e+06	520342	281290	230594	74072.8	42783218	2.2761e+06	1.52201e+06	906618	569390	4.37988e+06	529626		120	1.66856e+07	1.14082e+07	2.38233e+07	558676	289449	151073	51841.2	9039.35	1342.81	58176.9	43400.7	63536.7	1442.09	15609.1	169442	74.9816	246415	3229.36	24264.9	127270
13_PL38_Hyaloronic acid_20 hours-1_RB5_1_11505	Hyaluronic acid	PL38	1	20h	265589344	358045856	233554136	2.24776e+06	1.2821e+07	4.63655e+06	427429	64938.9	10288.3	7.77909e+06	700888	1.60045e+06	516732	303797	179494	78997.8	43172404	1.83599e+06	1.55417e+06	1.22104e+06	582880	5.47993e+06	522736		20h	2.2858e+06	8.57597e+06	7.74843e+06	278473	587028	306444	93568.6	3753.09	3138.32	630931	51295.6	23710.6	30473.3	81260	1001.85	19799.7	490596	22466.1	47467.2	77077.4
55_PL38+GH105_Hyaloronic acid_2 hours-1_BC1_1_11558	Hyaluronic acid	PL38 + GH105	1	GH105	182070008	234963664	130929884	1.1192e+06	467897072	190450456	1.33495e+06	62714.5	22002.4	3.30149e+06	711523	462161	687198	407868	437717	2.22388e+06	28117412	31876645	51212194	57045362	1.07555e+06	4.04744e+06	697964		GH105	3.67826e+07	6.26669e+07	3.76358e+07	387581	9.65171e+07	4.62076e+07	758606	3948.21	2059.7	802557	9595.23	86826.8	43245.8	66169.5	199260	486853	8.67526e+06	6.24554e+06	8.16357e+06	1.99634e+07
15_PL38_Chondroitin sulfate A_Blank-1_RB7_1_11508	Chondroitin sulfate A	PL38	1	Blank	614880	275037	365002	207095	440144	620673	137498	61331.3	5621.94	587823	625114	134335	660665	307513	278314	77731.1	457185	2.17691e+06	1.01487e+06	367222	736564	148149	504301		Blank	288473	11901.9	3753.11	1821.03	46752.6	37461.7	673.194	9236.9	3526.91	6079.88	45547.9	20771.5	55910	11670.4	125574	11991.3	15645.9	5709.89	87367	40708.2
17_PL38_Chondroitin sulfate A_5-1_RC1_1_11510	Chondroitin sulfate A	PL38	1	5	3339615	1.94311e+06	1.17992e+06	265350	1.35464e+06	730578	154675	43514.5	8673.53	90626236	1.07927e+07	108759128	4.20337e+06	2.31683e+06	2.84996e+06	103941	6.936e+06	2.14837e+06	1.03668e+06	454841	4.01786e+06	5959506	4.19195e+06		5	415427	285438	323541	5773.97	92078.9	5465.77	11133.8	1532.31	650.51	1.87709e+07	1.22068e+06	1.15478e+07	229324	102072	224763	21822	582746	30437.4	104242	34520.1
19-A_PL38_Chondroitin sulfate A_10-1_RC3_1_11512	Chondroitin sulfate A	PL38	1	10	5686736	2.98338e+06	1.33078e+06	270417	1.78298e+06	760098	133198	41683.2	6325.37	139500808	1.34985e+07	122249040	3.59677e+06	2.59471e+06	2.86643e+06	111682	7.61258e+06	2201005	794971	550541	4698514	6.663e+06	4.41494e+06		10	1.21938e+06	270093	26385.3	2874.45	254675	107398	17231.7	5694.34	2615.37	2.47132e+07	689088	8.03867e+06	102995	16931	137494	6439.95	14220.3	328401	134637	88366.3
19-C_PL38_Chondroitin sulfate A_20-1_RC5_1_11514	Chondroitin sulfate A	PL38	1	20	8.62836e+06	4.2675e+06	2.23592e+06	316942	1.85572e+06	755630	147993	52885	2036.51	167348544	1.79836e+07	149535744	3.34506e+06	3.01188e+06	3.47089e+06	116171	8186961	2.03498e+06	865978	502148	5376834	7.36218e+06	4520790		20	2.31603e+06	835857	265468	23772.9	309318	4249	36120.2	2398.9	1830.65	3.16171e+07	3.24923e+06	1.54878e+06	168152	226300	24813.1	2911.81	808660	253888	115908	99944.9
21_PL38_Chondroitin sulfate A_60-1_RC7_1_11516	Chondroitin sulfate A	PL38	1	60	15969063	7.27433e+06	3.02946e+06	388673	2.23998e+06	899323	106061	38946.1	4875.7	217037752	24066582	161426264	3.12622e+06	3531342	3.72239e+06	160732	8.21142e+06	2.39426e+06	1.03185e+06	499678	5.90193e+06	7.46243e+06	4.71453e+06		60	4.72905e+06	1.6372e+06	192469	39025.3	220788	83469.5	25740.3	12784	1371.67	2.57492e+07	2.96536e+06	7.1052e+06	3857.83	276543	108287	43625.7	372462	72486.2	68517.5	19426.9
23_PL38_Chondroitin sulfate A_120-1_RD1_1_11518	Chondroitin sulfate A	PL38	1	120	12508400	6552049	2.43949e+06	398835	2.04062e+06	673841	97034.1	45555.1	6844.65	197947264	21670008	148932896	2.86605e+06	2.98905e+06	3.1451e+06	137280	7319770	2240440	869818	635931	6047613	6586690	4.02302e+06		120	0	0	0	0	0	0	0	0	0	0	0	0	0	0	0	0	0	0	0	0
25_PL38_Chondroitin sulfate A_20 hours-1_RD3_1_11525	Chondroitin sulfate A	PL38	1	20h	2.06905e+07	8.72596e+06	2244038	372625	2.03238e+06	663620	120550	72286.7	7233.08	223827712	25404392	142835720	2.69455e+06	3.2228e+06	2.9965e+06	135232	7.81839e+06	2.75198e+06	945125	520922	5802858	7.00034e+06	3.84194e+06		20h	9.79064e+06	2.77236e+06	304493	11208.1	235989	43110	12661	31012.6	5062.36	3.26463e+07	3.51796e+06	9.04833e+06	316642	422109	811581	15797.7	842130	559166	182780	55936.8
57_PL38+GH105_Chondroitin sulfate A_2 hours-1_BC3_1_11560	Chondroitin sulfate A	PL38 + GH105	1	GH105	2.758e+06	5.05408e+06	1.58825e+06	362354	3.13282e+06	1.04624e+06	197945	74107.9	12811.2	31339393	14930843	101089016	3.23972e+06	1.6473e+06	1.51048e+06	1.21491e+06	1.02911e+07	12731603	24011448	3.58284e+06	3.86775e+06	9.98532e+06	1.79756e+06		GH105	1.30619e+06	2.34873e+06	79855	46854.3	1.08864e+06	106288	52910.6	14453.4	1436.18	1.47187e+07	5.53206e+06	2.27042e+07	59798.6	24567.5	14872.1	546670	599769	1.43901e+06	6.55405e+06	2.08483e+06
27_PL38_Chondroitin sulfate C_Blank-1_RD5_1_11528	Chondroitin sulfate C	PL38	1	Blank	298883	387143	324139	248242	365307	466753	121036	60817	4700.37	429364	600590	114154	500556	323739	133262	102561	272004	2270702	674479	314245	486162	71362.6	437466		Blank	48416.3	12454.6	65528	3294.37	43729.3	4181.12	26834.8	3937.75	1092.7	89367.3	10482.7	21837.5	7022.38	29218.8	56282.4	2301.56	23756.9	64117.6	43184	45712.4
29_PL38_Chondroitin sulfate C_5-1_RD7_1_11530	Chondroitin sulfate C	PL38	1	5	898267	647557	354006	268421	519986	618848	166045	45178.1	5957.53	1.21831e+07	2299320	29361611	1.40797e+06	644607	581310	97894.1	1.8099e+06	2231661	744024	335834	1.36024e+06	1.37339e+06	1.13847e+06		5	19680.5	43502.2	13760.7	1497.3	36229.7	92483.1	56111.4	5603.85	3299.47	717461	238620	5.13553e+06	58278.8	48450.4	89076.4	7245.5	150302	286273	111871	1958.18
31_PL38_Chondroitin sulfate C_10-1_RE1_1_11532	Chondroitin sulfate C	PL38	1	10	1.08096e+06	791437	419636	264472	565808	606460	161239	52493.3	10030.6	19678569	3.09345e+06	34849604	1.27981e+06	752813	645181	134093	1.93214e+06	2.64136e+06	946906	375282	1.39604e+06	1.49587e+06	1.28323e+06		10	36007.7	107126	11480.6	16726.9	7014.58	62477.5	6802.28	7533.24	4024.97	1.99928e+06	177529	1.01282e+06	14454.1	278.855	189875	1018.76	171019	301655	131249	42574
33_PL38_Chondroitin sulfate C_20-1_RE3_1_11534	Chondroitin sulfate C	PL38	1	20	1.62573e+06	1.04212e+06	516622	299343	637458	687888	140408	49879.4	8277.43	29632261	4.18067e+06	42462846	1.31903e+06	922806	1.06231e+06	168453	2.40058e+06	2.43773e+06	743626	427511	1.64266e+06	1.89744e+06	1.43963e+06		20	131357	72418.6	20144.4	38363.4	47194.4	7280.8	7607.25	9675.4	6745.8	1.03961e+06	288401	1.53506e+06	141288	24882.1	195044	33428.5	165401	73929.6	31204.4	14324.6
35_PL38_Chondroitin sulfate C_60-1_RE5_1_11536	Chondroitin sulfate C	PL38	1	60	2.41686e+06	1.59786e+06	694845	295685	704029	758106	191015	46182.6	11785.8	47019466	5.85685e+06	51095444	1.24333e+06	1.15486e+06	977865	162960	2.47064e+06	2639946	830183	400345	1793694	1.93481e+06	1.59268e+06		60	216312	150777	7730.52	18189	86994.3	1.27279	29876	5066.32	1086.1	8.73027e+06	349650	4.82189e+06	127297	5563.73	13530.5	10567.9	207325	102766	150767	2782.25
37_PL38_Chondroitin sulfate C_120-1_RE7_1_11538	Chondroitin sulfate C	PL38	1	120	3.17098e+06	1.73694e+06	700819	276122	726581	609121	180428	49936	6155.11	53191060	6.84677e+06	50416814	1.21046e+06	1.14219e+06	861896	143509	2.40931e+06	2.7216e+06	1.1029e+06	417980	1.89324e+06	1.90612e+06	1.47834e+06		120	136787	176374	138676	30883.1	14962.3	21689	10256.1	1767.44	642.188	2.64557e+06	248366	550675	24013.2	18509.2	22780.4	54.7018	164974	86689	267128	17897.7
39_PL38_Chondroitin sulfate C_20 hours-1_BA1_1_11540	Chondroitin sulfate C	PL38	1	20h	3.52287e+06	2.07007e+06	647367	280805	777163	586382	138378	53708.1	7829.14	56740578	7.40212e+06	52039324	1.25586e+06	1.13612e+06	865089	141498	2.40873e+06	2.57851e+06	1.12397e+06	389859	1.87353e+06	1.88886e+06	1.5105e+06		20h	66458.6	108041	38897.2	15593.7	3220.87	49179.7	11802.9	12384.1	422.699	1.11134e+06	732375	2.17391e+06	9826.8	63550.2	43567.6	6214.55	132291	24356.3	482843	851.236
59_PL38+GH105_Chondroitin sulfate C_2 hours-1_BC5_1_11562	Chondroitin sulfate C	PL38 + GH105	1	GH105	1.47827e+06	1.42702e+06	779262	320870	1.0413e+06	826143	197709	58054.9	8458.54	13645927	4.93367e+06	36026530	1.31869e+06	802040	699846	308885	3.01477e+06	3448809	4.5032e+06	686256	1.82902e+06	2.43509e+06	1.21289e+06		GH105	134972	26460.9	88001	37784.9	59149.3	52305.5	24836.2	12301.2	2124.28	3.05584e+06	311079	2.07736e+06	12744.5	24368.4	66785	12678	142927	416512	750794	36862.7
41_PL38_Dermatan sulfate_Blank-1_BA3_1_11543	Dermatan sulfate	PL38	1	Blank	700324	252674	291993	234659	343805	592496	125781	57005.6	10386.9	450654	614610	147878	551935	277946	213651	157446	339248	2.81647e+06	1.00948e+06	377584	479180	65020.1	516168		Blank	55640.3	36294.6	24571.5	11103.2	18371.8	44346.8	5099.88	7018.26	2908.47	22667.1	5941.32	31784.4	24463.6	22749.6	124093	9490.05	51981.6	61739.8	51478.9	60110.2
43_PL38_Dermatan sulfate_5-1_BA5_1_11545	Dermatan sulfate	PL38	1	5	836696	410829	308192	256146	390307	579006	152363	54255.1	7844.6	1.20372e+06	2.49794e+06	6.33138e+06	645684	672144	300464	172687	311012	2.54866e+06	1.26092e+06	402453	499569	160569	631865		5	317833	140083	7434.48	9431.63	46805.3	22850	15379	5120.12	6172.69	526368	1.39818e+06	4.68634e+06	38524.7	401100	87212.4	21281	9689.51	888757	114221	85646.7
45_PL38_Dermatan sulfate_10-1_BA7_1_11547	Dermatan sulfate	PL38	1	10	1.60271e+06	514948	374123	246563	346432	556211	135378	52485.2	9115.06	2.34707e+06	4.53471e+06	1.42733e+07	746636	1.09156e+06	435609	169129	354817	2.47617e+06	916978	434758	548695	142828	697569		10	67513.8	82263.3	4876.96	27910.5	216.891	91238.1	2162.28	10352.1	4104.3	403664	883109	3.35215e+06	337120	289386	202453	32204.7	7598.91	438176	78353.5	75986.6
53_PL38_Dermatan sulfate_20 hours-1_BB7_1_11555	Dermatan sulfate	PL38	1	20	2.29564e+06	789663	389636	261555	664583	527041	142027	63473.9	6002.17	5.12245e+06	8174773	23766350	825308	1.88994e+06	827681	279995	457707	2.93574e+06	1.16202e+06	585698	902065	184326	858902		20	172626	37084.9	10540.6	5750.2	2732.47	168.433	2305.21	2317.27	407.652	307505	149028	307051	138426	161874	193492	11598.4	92624.1	106403	76158.3	45076.9
49_PL38_Dermatan sulfate_60-1_BB3_1_11551	Dermatan sulfate	PL38	1	60	3.48202e+06	1.01115e+06	372780	221952	374629	588564	115528	51185.6	5952.72	12571973	1.33209e+07	35848556	1.19963e+06	2.66656e+06	829872	179802	430448	3.08477e+06	1.27581e+06	461317	749591	156792	887705		60	124131	55830.7	24108.1	3729.75	52339.9	5553.4	15940.1	6468.21	4391.81	767552	825071	166600	5908.37	96754.8	104073	28219.8	25471.3	133123	56291.4	54553.9
51_PL38_Dermatan sulfate_120-1_BB5_1_11553	Dermatan sulfate	PL38	1	120	4.26067e+06	1.22415e+06	420274	274240	685017	648756	159356	58692	10429	1.78183e+07	15522415	39954496	1580590	2.89464e+06	1.22574e+06	244730	573999	2.72524e+06	1.13735e+06	607842	882088	262358	1.07893e+06		120	153923	81701.3	33520.7	4295.74	12669.4	14502.7	5596.62	1145.4	688.3	1.5691e+06	795914	732127	208726	12796.2	199536	12255.4	58137.5	132112	119018	18985.8
47_PL38_Dermatan sulfate_20-1_BB1_1_11549	Dermatan sulfate	PL38	1	20h	6957684	1.51796e+06	370825	231278	388536	539316	101387	49718.5	6228.93	44294876	20331367	47549830	1.94495e+06	2.99292e+06	1.06466e+06	163266	443889	2.81109e+06	1.07073e+06	446851	692315	258738	983979		20h	1.00832e+06	282837	9168.18	6943.55	18727.5	31101.9	8637.51	1456.02	1291.81	1.38303e+07	4.78735e+06	9.41936e+06	420630	484621	163186	20580.2	38325.4	412156	8624.79	44670
61_PL38+GH105_Dermatan sulfate_2 hours-1_BC7_1_11564	Dermatan sulfate	PL38 + GH105	1	GH105	1.46446e+06	1.09062e+06	469362	288893	1.02565e+06	762325	182237	53498.1	10794.4	6096059	12541048	29478757	1.09672e+06	1810637	760792	663930	2839407	7.15318e+06	1.11783e+07	987483	1.00364e+06	2.11214e+06	960645		GH105	188047	25682.8	82867.5	21811.2	41582.6	15327.8	5989.73	1507.47	1534.01	562452	57702.7	1.38772e+06	1070.91	105001	186784	74791.2	10866.1	391046	744941	39542.5
[truncated: 3 more columns]

## Sheet: Dimers
		Average intensitites			Stdev
Name	Time	HexAHexNAc	HexAHexNAcS		HexAHexNAc	HexAHexNAcS
Hyaloronic acid	Blank	302100	605669		131208	24081.2
	5	69537520	3359816		2.61475e+06	48184
	10	117800852	4.18274e+06		521421	175978
	20	177924664	5.81242e+06		6.41126e+06	457487
	60	243716440	7.65371e+06		1.06027e+07	551752
	120	236668296	7.47149e+06		1.66856e+07	58176.9
	20h	265589344	7.77909e+06		2.2858e+06	630931
	GH105	182070008	3.30149e+06		3.67826e+07	802557
Chondroitin sulfate A	Blank	614880	587823		288473	6079.88
	5	3339615	90626236		415427	1.87709e+07
	10	5686736	139500808		1.21938e+06	2.47132e+07
	20	8.62836e+06	167348544		2.31603e+06	3.16171e+07
	60	15969063	217037752		4.72905e+06	2.57492e+07
	120	12508400	197947264		0	0
	20h	2.06905e+07	223827712		9.79064e+06	3.26463e+07
	GH105	2.758e+06	31339393		1.30619e+06	1.47187e+07
Chondroitin sulfate C	Blank	298883	429364		48416.3	89367.3
	5	898267	1.21831e+07		19680.5	717461
	10	1.08096e+06	19678569		36007.7	1.99928e+06
	20	1.62573e+06	29632261		131357	1.03961e+06
	60	2.41686e+06	47019466		216312	8.73027e+06
	120	3.17098e+06	53191060		136787	2.64557e+06
	20h	3.52287e+06	56740578		66458.6	1.11134e+06
	GH105	1.47827e+06	13645927		134972	3.05584e+06
Dermatan sulfate	Blank	700324	450654		55640.3	22667.1
	5	836696	1.20372e+06		317833	526368
	10	1.60271e+06	2.34707e+06		67513.8	403664
	20	2.29564e+06	5.12245e+06		172626	307505
	60	3.48202e+06	12571973		124131	767552
	120	4.26067e+06	1.78183e+07		153923	1.5691e+06
	20h	6957684	44294876		1.00832e+06	1.38303e+07
	GH105	1.46446e+06	6096059		188047	562452

## Sheet: All products-averages+stdev
						Average intensities																									STDEV
0	Name	Substrate	Enzyme	Replica	Time	HexAHexNAc	HexA2HexNAc2	HexA3HexNAc3	HexA4HexNAc4	HexAHexNAc2	HexA2HexNAc3	HexA3HexNAc4	HexA5HexNAc5	HexA6HexNAc6	HexAHexNAcS	HexA2HexNAc2S	HexA2HexNAc2S2	HexA3HexNAc3S	HexA3HexNAc3S2	HexA3HexNAc3S3	putative HexNAc	putative HexAHexNAc2S2	unknown-1	unknown-2	unknown-3	unknown-4	unknown-5	unknown-6			HexAHexNAc	HexA2HexNAc2	HexA3HexNAc3	HexA4HexNAc4	HexAHexNAc2	HexA2HexNAc3	HexA3HexNAc4	HexA5HexNAc5	HexA6HexNAc6	HexAHexNAcS	HexA2HexNAc2S	HexA2HexNAc2S2	HexA3HexNAc3S	HexA3HexNAc3S2	HexA3HexNAc3S3	putative HexNAc	putative HexAHexNAc2S2	unknown-1	unknown-2
1	1_PL38_Hyaloronic acid_Blank-1_RA1_1_11493	Hyaluronic acid	PL38	1	Blank	302100	374572	445007	267763	491315	750944	173900	61085	9163.86	605669	645334	217118	622970	383403	342527	51798	442479	1.79076e+06	1137961	388707	511971	218841	598808		Blank	131208	26996	35256.8	16800.9	71888.5	6194.04	16081.2	4087.34	1214.67	24081.2	23096.6	61293.4	39854.3	31621.2	179651	44709.2	23433.9	281236	143963
3	3_PL38_Hyaloronic acid_5-1_RA3_1_11495	Hyaluronic acid	PL38	1	5	69537520	188494736	245773328	22785698	5.59199e+06	3.81207e+06	513323	2.70897e+06	36197.6	3359816	739238	1.43274e+06	393631	263004	406855	88543.5	22789771	1.67273e+06	974385	436516	552132	3.85449e+06	411066		5	2.61475e+06	1.95761e+06	5.61635e+06	426289	282089	70835.3	171210	262736	11713.5	48184	44642.8	81668.7	4971.87	61092.6	164066	6949.41	1.42982e+06	89636.8	135606
5	5_PL38_Hyaloronic acid_10-1_RA5_1_11497	Hyaluronic acid	PL38	1	10	117800852	245171840	289485504	18465721	7.86726e+06	4.33093e+06	595655	725313	14485.5	4.18274e+06	736998	1.40157e+06	436745	254874	138251	88152.3	30203817	1.94586e+06	1.23399e+06	505913	551946	4.15945e+06	485538		10	521421	7.94093e+06	1.97021e+06	1.14937e+06	229078	361764	5660.52	153631	1337	175978	37167.1	58020.6	72121.2	36667.2	6084.61	10153.4	1.65415e+06	246399	205377
7	7_PL38_Hyaloronic acid_20-1_RA7_1_11499	Hyaluronic acid	PL38	1	20	177924664	305669328	298988800	1.10118e+07	9330720	4.62812e+06	410311	83249	9724.84	5.81242e+06	775038	1.37745e+06	477653	277452	211093	60561.1	36700576	1.64145e+06	864379	511589	584843	5.47869e+06	550909		20	6.41126e+06	3.77803e+06	3.5049e+06	776926	67829.9	120503	247521	9574.48	4387.24	457487	4062.92	52544.8	10748	27967	2257.93	11007.9	594937	3925.93	1471.52
9	9_PL38_Hyaloronic acid_60-1_RB1_1_11501	Hyaluronic acid	PL38	1	60	243716440	348888048	261758504	3.40624e+06	11458638	4.44603e+06	414190	65567.7	17687.7	7.65371e+06	747945	1.64912e+06	570980	331038	260578	86155.1	41118546	1.94176e+06	1.31083e+06	785553	630893	4.56063e+06	530106		60	1.06027e+07	1.10709e+06	1.16839e+07	604048	448962	255877	43334.6	9640.43	4814.59	551752	66135.5	30727.7	34208.6	8846.87	10976.4	19355.7	1.24186e+06	62300.8	118804
11	11_PL38_Hyaloronic acid_120-1_RB3_1_11503	Hyaluronic acid	PL38	1	120	236668296	357728336	271068488	3.03403e+06	1.1475e+07	4497978	292745	70602.6	8687.15	7.47149e+06	700348	1.55888e+06	520342	281290	230594	74072.8	42783218	2.2761e+06	1.52201e+06	906618	569390	4.37988e+06	529626		120	1.66856e+07	1.14082e+07	2.38233e+07	558676	289449	151073	51841.2	9039.35	1342.81	58176.9	43400.7	63536.7	1442.09	15609.1	169442	74.9816	246415	3229.36	24264.9
13	13_PL38_Hyaloronic acid_20 hours-1_RB5_1_11505	Hyaluronic acid	PL38	1	20h	265589344	358045856	233554136	2.24776e+06	1.2821e+07	4.63655e+06	427429	64938.9	10288.3	7.77909e+06	700888	1.60045e+06	516732	303797	179494	78997.8	43172404	1.83599e+06	1.55417e+06	1.22104e+06	582880	5.47993e+06	522736		20h	2.2858e+06	8.57597e+06	7.74843e+06	278473	587028	306444	93568.6	3753.09	3138.32	630931	51295.6	23710.6	30473.3	81260	1001.85	19799.7	490596	22466.1	47467.2
15	55_PL38+GH105_Hyaloronic acid_2 hours-1_BC1_1_11558	Hyaluronic acid	PL38 + GH105	1	GH105	182070008	234963664	130929884	1.1192e+06	467897072	190450456	1.33495e+06	62714.5	22002.4	3.30149e+06	711523	462161	687198	407868	437717	2.22388e+06	28117412	31876645	51212194	57045362	1.07555e+06	4.04744e+06	697964		GH105	3.67826e+07	6.26669e+07	3.76358e+07	387581	9.65171e+07	4.62076e+07	758606	3948.21	2059.7	802557	9595.23	86826.8	43245.8	66169.5	199260	486853	8.67526e+06	6.24554e+06	8.16357e+06
17	15_PL38_Chondroitin sulfate A_Blank-1_RB7_1_11508	Chondroitin sulfate A	PL38	1	Blank	614880	275037	365002	207095	440144	620673	137498	61331.3	5621.94	587823	625114	134335	660665	307513	278314	77731.1	457185	2.17691e+06	1.01487e+06	367222	736564	148149	504301		Blank	288473	11901.9	3753.11	1821.03	46752.6	37461.7	673.194	9236.9	3526.91	6079.88	45547.9	20771.5	55910	11670.4	125574	11991.3	15645.9	5709.89	87367
19	17_PL38_Chondroitin sulfate A_5-1_RC1_1_11510	Chondroitin sulfate A	PL38	1	5	3339615	1.94311e+06	1.17992e+06	265350	1.35464e+06	730578	154675	43514.5	8673.53	90626236	1.07927e+07	108759128	4.20337e+06	2.31683e+06	2.84996e+06	103941	6.936e+06	2.14837e+06	1.03668e+06	454841	4.01786e+06	5959506	4.19195e+06		5	415427	285438	323541	5773.97	92078.9	5465.77	11133.8	1532.31	650.51	1.87709e+07	1.22068e+06	1.15478e+07	229324	102072	224763	21822	582746	30437.4	104242
21	19-A_PL38_Chondroitin sulfate A_10-1_RC3_1_11512	Chondroitin sulfate A	PL38	1	10	5686736	2.98338e+06	1.33078e+06	270417	1.78298e+06	760098	133198	41683.2	6325.37	139500808	1.34985e+07	122249040	3.59677e+06	2.59471e+06	2.86643e+06	111682	7.61258e+06	2201005	794971	550541	4698514	6.663e+06	4.41494e+06		10	1.21938e+06	270093	26385.3	2874.45	254675	107398	17231.7	5694.34	2615.37	2.47132e+07	689088	8.03867e+06	102995	16931	137494	6439.95	14220.3	328401	134637
23	19-C_PL38_Chondroitin sulfate A_20-1_RC5_1_11514	Chondroitin sulfate A	PL38	1	20	8.62836e+06	4.2675e+06	2.23592e+06	316942	1.85572e+06	755630	147993	52885	2036.51	167348544	1.79836e+07	149535744	3.34506e+06	3.01188e+06	3.47089e+06	116171	8186961	2.03498e+06	865978	502148	5376834	7.36218e+06	4520790		20	2.31603e+06	835857	265468	23772.9	309318	4249	36120.2	2398.9	1830.65	3.16171e+07	3.24923e+06	1.54878e+06	168152	226300	24813.1	2911.81	808660	253888	115908
25	21_PL38_Chondroitin sulfate A_60-1_RC7_1_11516	Chondroitin sulfate A	PL38	1	60	15969063	7.27433e+06	3.02946e+06	388673	2.23998e+06	899323	106061	38946.1	4875.7	217037752	24066582	161426264	3.12622e+06	3531342	3.72239e+06	160732	8.21142e+06	2.39426e+06	1.03185e+06	499678	5.90193e+06	7.46243e+06	4.71453e+06		60	4.72905e+06	1.6372e+06	192469	39025.3	220788	83469.5	25740.3	12784	1371.67	2.57492e+07	2.96536e+06	7.1052e+06	3857.83	276543	108287	43625.7	372462	72486.2	68517.5
27	23_PL38_Chondroitin sulfate A_120-1_RD1_1_11518	Chondroitin sulfate A	PL38	1	120	12508400	6552049	2.43949e+06	398835	2.04062e+06	673841	97034.1	45555.1	6844.65	197947264	21670008	148932896	2.86605e+06	2.98905e+06	3.1451e+06	137280	7319770	2240440	869818	635931	6047613	6586690	4.02302e+06		120	0	0	0	0	0	0	0	0	0	0	0	0	0	0	0	0	0	0	0
29	25_PL38_Chondroitin sulfate A_20 hours-1_RD3_1_11525	Chondroitin sulfate A	PL38	1	20h	2.06905e+07	8.72596e+06	2244038	372625	2.03238e+06	663620	120550	72286.7	7233.08	223827712	25404392	142835720	2.69455e+06	3.2228e+06	2.9965e+06	135232	7.81839e+06	2.75198e+06	945125	520922	5802858	7.00034e+06	3.84194e+06		20h	9.79064e+06	2.77236e+06	304493	11208.1	235989	43110	12661	31012.6	5062.36	3.26463e+07	3.51796e+06	9.04833e+06	316642	422109	811581	15797.7	842130	559166	182780
31	57_PL38+GH105_Chondroitin sulfate A_2 hours-1_BC3_1_11560	Chondroitin sulfate A	PL38 + GH105	1	GH105	2.758e+06	5.05408e+06	1.58825e+06	362354	3.13282e+06	1.04624e+06	197945	74107.9	12811.2	31339393	14930843	101089016	3.23972e+06	1.6473e+06	1.51048e+06	1.21491e+06	1.02911e+07	12731603	24011448	3.58284e+06	3.86775e+06	9.98532e+06	1.79756e+06		GH105	1.30619e+06	2.34873e+06	79855	46854.3	1.08864e+06	106288	52910.6	14453.4	1436.18	1.47187e+07	5.53206e+06	2.27042e+07	59798.6	24567.5	14872.1	546670	599769	1.43901e+06	6.55405e+06
33	27_PL38_Chondroitin sulfate C_Blank-1_RD5_1_11528	Chondroitin sulfate C	PL38	1	Blank	298883	387143	324139	248242	365307	466753	121036	60817	4700.37	429364	600590	114154	500556	323739	133262	102561	272004	2270702	674479	314245	486162	71362.6	437466		Blank	48416.3	12454.6	65528	3294.37	43729.3	4181.12	26834.8	3937.75	1092.7	89367.3	10482.7	21837.5	7022.38	29218.8	56282.4	2301.56	23756.9	64117.6	43184
35	29_PL38_Chondroitin sulfate C_5-1_RD7_1_11530	Chondroitin sulfate C	PL38	1	5	898267	647557	354006	268421	519986	618848	166045	45178.1	5957.53	1.21831e+07	2299320	29361611	1.40797e+06	644607	581310	97894.1	1.8099e+06	2231661	744024	335834	1.36024e+06	1.37339e+06	1.13847e+06		5	19680.5	43502.2	13760.7	1497.3	36229.7	92483.1	56111.4	5603.85	3299.47	717461	238620	5.13553e+06	58278.8	48450.4	89076.4	7245.5	150302	286273	111871
37	31_PL38_Chondroitin sulfate C_10-1_RE1_1_11532	Chondroitin sulfate C	PL38	1	10	1.08096e+06	791437	419636	264472	565808	606460	161239	52493.3	10030.6	19678569	3.09345e+06	34849604	1.27981e+06	752813	645181	134093	1.93214e+06	2.64136e+06	946906	375282	1.39604e+06	1.49587e+06	1.28323e+06		10	36007.7	107126	11480.6	16726.9	7014.58	62477.5	6802.28	7533.24	4024.97	1.99928e+06	177529	1.01282e+06	14454.1	278.855	189875	1018.76	171019	301655	131249
39	33_PL38_Chondroitin sulfate C_20-1_RE3_1_11534	Chondroitin sulfate C	PL38	1	20	1.62573e+06	1.04212e+06	516622	299343	637458	687888	140408	49879.4	8277.43	29632261	4.18067e+06	42462846	1.31903e+06	922806	1.06231e+06	168453	2.40058e+06	2.43773e+06	743626	427511	1.64266e+06	1.89744e+06	1.43963e+06		20	131357	72418.6	20144.4	38363.4	47194.4	7280.8	7607.25	9675.4	6745.8	1.03961e+06	288401	1.53506e+06	141288	24882.1	195044	33428.5	165401	73929.6	31204.4
41	35_PL38_Chondroitin sulfate C_60-1_RE5_1_11536	Chondroitin sulfate C	PL38	1	60	2.41686e+06	1.59786e+06	694845	295685	704029	758106	191015	46182.6	11785.8	47019466	5.85685e+06	51095444	1.24333e+06	1.15486e+06	977865	162960	2.47064e+06	2639946	830183	400345	1793694	1.93481e+06	1.59268e+06		60	216312	150777	7730.52	18189	86994.3	1.27279	29876	5066.32	1086.1	8.73027e+06	349650	4.82189e+06	127297	5563.73	13530.5	10567.9	207325	102766	150767
43	37_PL38_Chondroitin sulfate C_120-1_RE7_1_11538	Chondroitin sulfate C	PL38	1	120	3.17098e+06	1.73694e+06	700819	276122	726581	609121	180428	49936	6155.11	53191060	6.84677e+06	50416814	1.21046e+06	1.14219e+06	861896	143509	2.40931e+06	2.7216e+06	1.1029e+06	417980	1.89324e+06	1.90612e+06	1.47834e+06		120	136787	176374	138676	30883.1	14962.3	21689	10256.1	1767.44	642.188	2.64557e+06	248366	550675	24013.2	18509.2	22780.4	54.7018	164974	86689	267128
45	39_PL38_Chondroitin sulfate C_20 hours-1_BA1_1_11540	Chondroitin sulfate C	PL38	1	20h	3.52287e+06	2.07007e+06	647367	280805	777163	586382	138378	53708.1	7829.14	56740578	7.40212e+06	52039324	1.25586e+06	1.13612e+06	865089	141498	2.40873e+06	2.57851e+06	1.12397e+06	389859	1.87353e+06	1.88886e+06	1.5105e+06		20h	66458.6	108041	38897.2	15593.7	3220.87	49179.7	11802.9	12384.1	422.699	1.11134e+06	732375	2.17391e+06	9826.8	63550.2	43567.6	6214.55	132291	24356.3	482843
47	59_PL38+GH105_Chondroitin sulfate C_2 hours-1_BC5_1_11562	Chondroitin sulfate C	PL38 + GH105	1	GH105	1.47827e+06	1.42702e+06	779262	320870	1.0413e+06	826143	197709	58054.9	8458.54	13645927	4.93367e+06	36026530	1.31869e+06	802040	699846	308885	3.01477e+06	3448809	4.5032e+06	686256	1.82902e+06	2.43509e+06	1.21289e+06		GH105	134972	26460.9	88001	37784.9	59149.3	52305.5	24836.2	12301.2	2124.28	3.05584e+06	311079	2.07736e+06	12744.5	24368.4	66785	12678	142927	416512	750794
49	41_PL38_Dermatan sulfate_Blank-1_BA3_1_11543	Dermatan sulfate	PL38	1	Blank	700324	252674	291993	234659	343805	592496	125781	57005.6	10386.9	450654	614610	147878	551935	277946	213651	157446	339248	2.81647e+06	1.00948e+06	377584	479180	65020.1	516168		Blank	55640.3	36294.6	24571.5	11103.2	18371.8	44346.8	5099.88	7018.26	2908.47	22667.1	5941.32	31784.4	24463.6	22749.6	124093	9490.05	51981.6	61739.8	51478.9
51	43_PL38_Dermatan sulfate_5-1_BA5_1_11545	Dermatan sulfate	PL38	1	5	836696	410829	308192	256146	390307	579006	152363	54255.1	7844.6	1.20372e+06	2.49794e+06	6.33138e+06	645684	672144	300464	172687	311012	2.54866e+06	1.26092e+06	402453	499569	160569	631865		5	317833	140083	7434.48	9431.63	46805.3	22850	15379	5120.12	6172.69	526368	1.39818e+06	4.68634e+06	38524.7	401100	87212.4	21281	9689.51	888757	114221
53	45_PL38_Dermatan sulfate_10-1_BA7_1_11547	Dermatan sulfate	PL38	1	10	1.60271e+06	514948	374123	246563	346432	556211	135378	52485.2	9115.06	2.34707e+06	4.53471e+06	1.42733e+07	746636	1.09156e+06	435609	169129	354817	2.47617e+06	916978	434758	548695	142828	697569		10	67513.8	82263.3	4876.96	27910.5	216.891	91238.1	2162.28	10352.1	4104.3	403664	883109	3.35215e+06	337120	289386	202453	32204.7	7598.91	438176	78353.5
61	53_PL38_Dermatan sulfate_20 hours-1_BB7_1_11555	Dermatan sulfate	PL38	1	20	2.29564e+06	789663	389636	261555	664583	527041	142027	63473.9	6002.17	5.12245e+06	8174773	23766350	825308	1.88994e+06	827681	279995	457707	2.93574e+06	1.16202e+06	585698	902065	184326	858902		20	172626	37084.9	10540.6	5750.2	2732.47	168.433	2305.21	2317.27	407.652	307505	149028	307051	138426	161874	193492	11598.4	92624.1	106403	76158.3
57	49_PL38_Dermatan sulfate_60-1_BB3_1_11551	Dermatan sulfate	PL38	1	60	3.48202e+06	1.01115e+06	372780	221952	374629	588564	115528	51185.6	5952.72	12571973	1.33209e+07	35848556	1.19963e+06	2.66656e+06	829872	179802	430448	3.08477e+06	1.27581e+06	461317	749591	156792	887705		60	124131	55830.7	24108.1	3729.75	52339.9	5553.4	15940.1	6468.21	4391.81	767552	825071	166600	5908.37	96754.8	104073	28219.8	25471.3	133123	56291.4
59	51_PL38_Dermatan sulfate_120-1_BB5_1_11553	Dermatan sulfate	PL38	1	120	4.26067e+06	1.22415e+06	420274	274240	685017	648756	159356	58692	10429	1.78183e+07	15522415	39954496	1580590	2.89464e+06	1.22574e+06	244730	573999	2.72524e+06	1.13735e+06	607842	882088	262358	1.07893e+06		120	153923	81701.3	33520.7	4295.74	12669.4	14502.7	5596.62	1145.4	688.3	1.5691e+06	795914	732127	208726	12796.2	199536	12255.4	58137.5	132112	119018
55	47_PL38_Dermatan sulfate_20-1_BB1_1_11549	Dermatan sulfate	PL38	1	20h	6957684	1.51796e+06	370825	231278	388536	539316	101387	49718.5	6228.93	44294876	20331367	47549830	1.94495e+06	2.99292e+06	1.06466e+06	163266	443889	2.81109e+06	1.07073e+06	446851	692315	258738	983979		20h	1.00832e+06	282837	9168.18	6943.55	18727.5	31101.9	8637.51	1456.02	1291.81	1.38303e+07	4.78735e+06	9.41936e+06	420630	484621	163186	20580.2	38325.4	412156	8624.79
63	61_PL38+GH105_Dermatan sulfate_2 hours-1_BC7_1_11564	Dermatan sulfate	PL38 + GH105	1	GH105	1.46446e+06	1.09062e+06	469362	288893	1.02565e+06	762325	182237	53498.1	10794.4	6096059	12541048	29478757	1.09672e+06	1810637	760792	663930	2839407	7.15318e+06	1.11783e+07	987483	1.00364e+06	2.11214e+06	960645		GH105	188047	25682.8	82867.5	21811.2	41582.6	15327.8	5989.73	1507.47	1534.01	562452	57702.7	1.38772e+06	1070.91	105001	186784	74791.2	10866.1	391046	744941
[truncated: 4 more columns]

## Sheet: Replicates
Name	Substrate	Enzyme	Replica	Time	HexAHexNAc	HexA2HexNAc2	HexA3HexNAc3	HexA4HexNAc4	HexAHexNAc2	HexA2HexNAc3	HexA3HexNAc4	HexA5HexNAc5	HexA6HexNAc6	HexAHexNAcS	HexA2HexNAc2S	HexA2HexNAc2S2	HexA3HexNAc3S	HexA3HexNAc3S2	HexA3HexNAc3S3	putative HexNAc	putative HexAHexNAc2S2	unknown-1	unknown-2	unknown-3	unknown-4	unknown-5	unknown-6
1_PL38_Hyaloronic acid_Blank-1_RA1_1_11493	Hyaluronic acid	PL38	1	Blank	394878	393661	420076	255883	440482	746564	185272	58194.8	10022.8	622697	629002	260459	651152	405762	469559	83412.2	425909	1.5919e+06	1.23976e+06	408320	515765	214138	718696
2_PL38_Hyaloronic acid_Blank-2_RA2_1_11494	Hyaluronic acid	PL38	2	Blank	209322	355483	469937	279643	542148	755324	162529	63975.1	8304.96	588641	661666	173777	594789	361043	215494	20183.9	459049	1.98963e+06	1.03616e+06	369093	508177	223544	478920
3_PL38_Hyaloronic acid_5-1_RA3_1_11495	Hyaluronic acid	PL38	1	5	71386424	189878976	241801968	22484266	5.39252e+06	3761979	392259	2.52319e+06	27915	3.39389e+06	707671	1.37499e+06	390115	219805	522867	93457.5	21778738	1.60935e+06	1.07027e+06	426405	499741	3.12649e+06	402785
4_PL38_Hyaloronic acid_5-2_RA4_1_11496	Hyaluronic acid	PL38	2	5	67688616	187110496	249744688	23087130	5791458	3.86216e+06	634387	2.89475e+06	44480.3	3.32574e+06	770806	1.49049e+06	397146	306203	290843	83629.6	23800804	1.73612e+06	878497	446627	604523	4582495	419347
5_PL38_Hyaloronic acid_10-1_RA5_1_11497	Hyaluronic acid	PL38	1	10	118169552	239556752	290878656	17652992	8029240	4075126	599658	616679	15430.9	4.05831e+06	763280	1.4426e+06	385748	228946	142554	95331.9	29034156	1.77163e+06	1088762	582656	542874	4.27639e+06	507491
6_PL38_Hyaloronic acid_10-2_RA6_1_11498	Hyaluronic acid	PL38	2	10	117432152	250786928	288092352	19278450	7.70527e+06	4.58674e+06	591653	833947	13540.1	4307177	710717	1.36054e+06	487743	280802	133949	80972.8	31373478	2.12009e+06	1.37921e+06	429171	561018	4042514	463584
7_PL38_Hyaloronic acid_20-1_RA7_1_11499	Hyaluronic acid	PL38	1	20	182458112	302997856	296510464	11561161	9378683	4713329	585335	90019.2	6622.59	6135914	777911	1.34029e+06	485253	257676	209497	68344.8	37121260	1.64422e+06	865419	475181	636750	5.33028e+06	525121
8_PL38_Hyaloronic acid_20-2_RA8_1_11500	Hyaluronic acid	PL38	2	20	173391216	308340800	301467136	10462422	9282757	4.54291e+06	235288	76478.8	12827.1	5.48893e+06	772165	1.4146e+06	470053	297227	212690	52777.3	36279892	1.63867e+06	863338	547997	532935	5627097	576697
9_PL38_Hyaloronic acid_60-1_RB1_1_11501	Hyaluronic acid	PL38	1	60	236219184	349670880	253496752	3.83336e+06	11141174	4.2651e+06	383548	72384.5	14283.2	7.26356e+06	701180	1.67085e+06	546791	324782	252816	99841.7	40240416	1.98581e+06	1.39484e+06	552758	659687	5.20214e+06	530785
10_PL38_Hyaloronic acid_60-2_RB2_1_11502	Hyaluronic acid	PL38	2	60	251213696	348105216	270020256	2979112	11776102	4626967	444832	58750.9	21092.1	8043854	794710	1.62739e+06	595169	337293	268339	72468.5	41996676	1.8977e+06	1.22682e+06	1.01835e+06	602098	3919129	529426
11_PL38_Hyaloronic acid_120-1_RB3_1_11503	Hyaluronic acid	PL38	1	120	224869824	365795168	287914112	3.42907e+06	11270358	4391153	256088	64210.8	7737.64	7430356	731037	1.60381e+06	519322	292328	350407	74125.8	42957460	2.27381e+06	1.50485e+06	996612	562601	3761586	568704
12_PL38_Hyaloronic acid_120-2_RB4_1_11504	Hyaluronic acid	PL38	2	120	248466768	349661504	254222864	2.63898e+06	11679701	4604803	329402	76994.4	9636.66	7.51263e+06	669659	1.51396e+06	521361	270253	110780	74019.8	42608976	2.27838e+06	1.53917e+06	816625	576179	4.99818e+06	490549
13_PL38_Hyaloronic acid_20 hours-1_RB5_1_11505	Hyaluronic acid	PL38	1	20h	263973040	351981728	228075168	2.44467e+06	12405872	4.41986e+06	493592	67592.7	8069.14	7332952	737160	1.61722e+06	538280	361257	180203	92998.3	43519308	1.85188e+06	1.52061e+06	1275539	540737	5778868	521188
14_PL38_Hyaloronic acid_20 hours-2_RB6_1_11506	Hyaluronic acid	PL38	2	20h	267205648	364109984	239033104	2.05085e+06	13236055	4853242	361266	62285.1	12507.4	8225223	664617	1.58369e+06	495184	246338	178786	64997.3	42825500	1.8201e+06	1.58773e+06	1.16654e+06	625023	5180997	524284
55_PL38+GH105_Hyaloronic acid_2 hours-1_BC1_1_11558	Hyaluronic acid	PL38 + GH105	1	GH105	208079200	279275872	157542384	1.39326e+06	536144992	223124192	1871361	59922.7	23458.8	3.86898e+06	704738	523557	656619	361079	296818	2.56814e+06	34251748	36292908	56984708	71161600	1.14167e+06	5087985	658395
56_PL38+GH105_Hyaloronic acid_2 hours-2_BC2_1_11559	Hyaluronic acid	PL38 + GH105	2	GH105	156060816	190651456	104317384	845138	399649152	157776720	798530	65506.3	20545.9	2.73399e+06	718308	400765	717777	454657	578615	1.87962e+06	21983076	27460382	45439680	42929124	1.00943e+06	3006890	737533
15_PL38_Chondroitin sulfate A_Blank-1_RB7_1_11508	Chondroitin sulfate A	PL38	1	Blank	410899	283452	367656	208382	473203	594184	137974	54799.8	8115.84	583524	592907	119647	700199	299261	367108	69251.9	446122	2172871	1.07665e+06	338437	717792	119236	498418
16_PL38_Chondroitin sulfate A_Blank-2_RB8_1_11509	Chondroitin sulfate A	PL38	2	Blank	818862	266621	362348	205807	407085	647162	137022	67862.8	3128.04	592122	657322	149023	621130	315766	189519	86210.2	468248	2180946	953094	396007	755336	177062	510184
17_PL38_Chondroitin sulfate A_5-1_RC1_1_11510	Chondroitin sulfate A	PL38	1	5	3.04586e+06	1.74128e+06	951140	269433	1.28953e+06	726713	146803	44598	8213.55	77353224	9929511	100593624	4.04122e+06	2.24465e+06	2.69103e+06	88510.1	6523940	2.12685e+06	962973	479251	3.85202e+06	5657844	3.9858e+06
18_PL38_Chondroitin sulfate A_5-2_RC2_1_11511	Chondroitin sulfate A	PL38	2	5	3.63337e+06	2.14495e+06	1.4087e+06	261267	1.41975e+06	734443	162548	42431	9133.51	103899248	11655810	116924632	4.36553e+06	2389002	3.0089e+06	119371	7.34807e+06	2.1699e+06	1.11039e+06	430432	4.1837e+06	6261168	4398112
19-A_PL38_Chondroitin sulfate A_10-1_RC3_1_11512	Chondroitin sulfate A	PL38	1	10	4.8245e+06	2.79239e+06	1.31212e+06	268385	1.6029e+06	684156	121013	37656.7	4476.02	122025904	13011274	116564840	3.66959e+06	2.58274e+06	2.7692e+06	107128	7622636	1.96879e+06	699768	488057	4507892	6.6528e+06	4453626
19-B_PL38_Chondroitin sulfate A_10-2_RC4_1_11513	Chondroitin sulfate A	PL38	2	10	6.54897e+06	3174361	1.34944e+06	272450	1963062	836039	145382	45709.7	8174.71	156975712	13985791	127933240	3523938	2.60668e+06	2.96365e+06	116235	7.60253e+06	2.43322e+06	890174	613025	4889136	6673202	4.37625e+06
19-C_PL38_Chondroitin sulfate A_20-1_RC5_1_11514	Chondroitin sulfate A	PL38	1	20	6990682	3676460	2.0482e+06	300132	1.637e+06	758634	173533	54581.3	742.047	144991872	15686071	150630896	3.46396e+06	2.85186e+06	3.45334e+06	118230	7615152	1855452	784019	431476	4.89093e+06	6763436	4.41368e+06
20_PL38_Chondroitin sulfate A_20-2_RC6_1_11515	Chondroitin sulfate A	PL38	2	20	10266039	4858541	2.42363e+06	333752	2074443	752625	122452	51188.8	3330.98	189705216	20281182	148440592	3.22616e+06	3.1719e+06	3.48843e+06	114112	8758770	2.2145e+06	947938	572820	5.86274e+06	7.96092e+06	4.6279e+06
21_PL38_Chondroitin sulfate A_60-1_RC7_1_11516	Chondroitin sulfate A	PL38	1	60	12625118	6116653	2.89336e+06	361078	2.08386e+06	840302	124263	29906.4	5845.62	198830336	21969758	156402128	3.12349e+06	3.3358e+06	3.64582e+06	129884	7.94805e+06	2.343e+06	983399	485941	5.69762e+06	7.17248e+06	4412229
22_PL38_Chondroitin sulfate A_60-2_RC8_1_11517	Chondroitin sulfate A	PL38	2	60	19313008	8432010	3165552	416268	2.3961e+06	958345	87860.3	47985.8	3905.79	235245168	26163406	166450400	3128945	3.72689e+06	3.79896e+06	191580	8474795	2.44551e+06	1.0803e+06	513415	6106242	7.75238e+06	5.01683e+06
23_PL38_Chondroitin sulfate A_120-1_RD1_1_11518	Chondroitin sulfate A	PL38	1	120	12508400	6552049	2.43949e+06	398835	2.04062e+06	673841	97034.1	45555.1	6844.65	197947264	21670008	148932896	2.86605e+06	2.98905e+06	3.1451e+06	137280	7319770	2240440	869818	635931	6047613	6586690	4.02302e+06
24_PL38_Chondroitin sulfate A_120-2_RD2_1_11524	Chondroitin sulfate A	PL38	2	120	9405668	3962872	1.45287e+06	293648	1.03667e+06	397686	167942	81304.2	10695.2	96042832	12216887	82285472	1.7267e+06	1.77938e+06	1410905	129552	3298587	2.05617e+06	858337	566085	2.53814e+06	2.61919e+06	2.03212e+06
25_PL38_Chondroitin sulfate A_20 hours-1_RD3_1_11525	Chondroitin sulfate A	PL38	1	20h	13767459	6765609	2.45935e+06	380550	1.86551e+06	694103	129503	50357.5	10812.7	200743280	22916822	136437584	2.91845e+06	3.52128e+06	3.57038e+06	146402	8413870	3.14737e+06	815880	481368	6016535	7395052	4.0855e+06
26_PL38_Chondroitin sulfate A_20 hours-2_RD4_1_11526	Chondroitin sulfate A	PL38	2	20h	27613514	10686320	2.02873e+06	364700	2199250	633137	111597	94215.9	3653.45	246912144	27891962	149233856	2470649	2.92432e+06	2.42263e+06	124061	7222919	2.35659e+06	1074370	560475	5589181	6605635	3.59838e+06
57_PL38+GH105_Chondroitin sulfate A_2 hours-1_BC3_1_11560	Chondroitin sulfate A	PL38 + GH105	1	GH105	1.83438e+06	3.39328e+06	1.64472e+06	329223	2.36304e+06	971082	235358	63887.8	13826.7	20931702	11019088	85034712	3.19744e+06	1.62993e+06	1.52099e+06	828352	9866962	11714070	19377032	2108643	3.31073e+06	8527674	1.73695e+06
58_PL38+GH105_Chondroitin sulfate A_2 hours-2_BC4_1_11561	Chondroitin sulfate A	PL38 + GH105	2	GH105	3681615	6714886	1.53179e+06	395485	3.90261e+06	1.1214e+06	160532	84327.9	11795.6	41747084	18842598	117143320	3.28201e+06	1.66468e+06	1.49996e+06	1.60146e+06	10715163	13749136	28645864	5.05704e+06	4424783	11442963	1.85817e+06
27_PL38_Chondroitin sulfate C_Blank-1_RD5_1_11528	Chondroitin sulfate C	PL38	1	Blank	264647	378336	370474	250571	396228	469709	140011	63601.4	3927.72	492556	608002	129596	505522	303078	93464	100934	255206	2316040	643944	346569	485628	62477.5	436527
28_PL38_Chondroitin sulfate C_Blank-2_RD6_1_11529	Chondroitin sulfate C	PL38	2	Blank	333118	395950	277804	245912	334386	463796	102061	58032.6	5473.03	366172	593177	98713	495591	344400	173059	104189	288803	2225364	705015	281922	486696	80247.7	438406
29_PL38_Chondroitin sulfate C_5-1_RD7_1_11530	Chondroitin sulfate C	PL38	1	5	884351	616797	344275	269479	494368	553452	126368	41215.5	8290.61	11675739	2130590	25730240	1.36676e+06	610347	518323	103017	1.70362e+06	2.02924e+06	664919	337219	1.34127e+06	1.29964e+06	1073281
30_PL38_Chondroitin sulfate C_5-2_RD8_1_11531	Chondroitin sulfate C	PL38	2	5	912184	678318	363736	267362	545604	684243	205721	49140.6	3624.45	12690382	2468050	32992982	1.44918e+06	678867	644296	92770.7	1.91618e+06	2.43409e+06	823129	334450	1.37922e+06	1.44713e+06	1.20365e+06
31_PL38_Chondroitin sulfate C_10-1_RE1_1_11532	Chondroitin sulfate C	PL38	1	10	1106424	715687	427754	252645	560848	562282	166049	57820.1	12876.7	18264868	2.96791e+06	35565776	1269594	752616	510919	134814	1.81121e+06	2428061	854100	345177	1.26707e+06	1.38193e+06	1.24115e+06
32_PL38_Chondroitin sulfate C_10-2_RE2_1_11533	Chondroitin sulfate C	PL38	2	10	1.0555e+06	867187	411518	276300	570768	650638	156429	47166.5	7184.51	21092270	3.21898e+06	34133432	1.29004e+06	753010	779442	133373	2.05307e+06	2.85467e+06	1.03971e+06	405386	1.525e+06	1.60981e+06	1.3253e+06
33_PL38_Chondroitin sulfate C_20-1_RE3_1_11534	Chondroitin sulfate C	PL38	1	20	1.53285e+06	990913	502378	326470	604086	682740	135028	43037.9	13047.4	28897144	3.97674e+06	41377396	1.41894e+06	940400	924390	144815	2.28362e+06	2385458	721561	417382	1.61414e+06	1.80967e+06	1493632
34_PL38_Chondroitin sulfate C_20-2_RE4_1_11535	Chondroitin sulfate C	PL38	2	20	1.71861e+06	1.09333e+06	530867	272216	670830	693036	145787	56721	3507.43	30367378	4384601	43548296	1.21913e+06	905212	1200224	192090	2.51754e+06	2.49001e+06	765691	437640	1.67119e+06	1.9852e+06	1.38563e+06
35_PL38_Chondroitin sulfate C_60-1_RE5_1_11536	Chondroitin sulfate C	PL38	1	60	2.56982e+06	1.70448e+06	700311	308546	765543	758107	169890	49765	12553.7	53192696	6.10409e+06	54505032	1.33335e+06	1.15879e+06	968297	155487	2617238	2.71261e+06	723575	398377	1.85505e+06	2.04638e+06	1.64757e+06
36_PL38_Chondroitin sulfate C_60-2_RE6_1_11537	Chondroitin sulfate C	PL38	2	60	2.26391e+06	1.49125e+06	689379	282823	642514	758106	212141	42600.2	11017.8	40846236	5609606	47685856	1.15332e+06	1.15092e+06	987432	170432	2.32404e+06	2.56728e+06	936791	402312	1.73234e+06	1.82323e+06	1.53778e+06
37_PL38_Chondroitin sulfate C_120-1_RE7_1_11538	Chondroitin sulfate C	PL38	1	120	3.26771e+06	1.86165e+06	798878	254285	737161	624457	173176	48686.2	5701.01	55061764	7.02239e+06	50027428	1.19348e+06	1.1291e+06	845788	143548	2.52596e+06	2.6603e+06	914017	405324	1.92809e+06	2.01749e+06	1.47319e+06
38_PL38_Chondroitin sulfate C_120-2_RE8_1_11539	Chondroitin sulfate C	PL38	2	120	3.07426e+06	1.61222e+06	602761	297960	716001	593784	187680	51185.7	6609.2	51320356	6.67115e+06	50806200	1.22744e+06	1.15528e+06	878005	143470	2.29265e+06	2782896	1.29179e+06	430635	1.8584e+06	1.79476e+06	1.4835e+06
39_PL38_Chondroitin sulfate C_20 hours-1_BA1_1_11540	Chondroitin sulfate C	PL38	1	20h	3.47588e+06	2146463	674871	269778	774886	621157	130032	62465	8128.03	57526412	7.91999e+06	53576512	1248907	1181054	834282	137103	2.50227e+06	2.59573e+06	1.46539e+06	390461	1.8038e+06	2.0031e+06	1.52507e+06
40_PL38_Chondroitin sulfate C_20 hours-2_BA2_1_11541	Chondroitin sulfate C	PL38	2	20h	3.56987e+06	1.99367e+06	619862	291831	779440	551607	146724	44951.3	7530.24	55954744	6884256	50502136	1.2628e+06	1.09118e+06	895896	145892	2.31519e+06	2.56129e+06	782550	389257	1.94327e+06	1.77463e+06	1.49593e+06
59_PL38+GH105_Chondroitin sulfate C_2 hours-1_BC5_1_11562	Chondroitin sulfate C	PL38 + GH105	1	GH105	1.38283e+06	1.44573e+06	717036	294152	999475	863129	180147	66753.1	9960.63	15806731	5.15363e+06	37495444	1.30968e+06	819271	652622	299920	2.91371e+06	3.15429e+06	3972307	712322	1.89177e+06	2356014	1212576
60_PL38+GH105_Chondroitin sulfate C_2 hours-2_BC6_1_11563	Chondroitin sulfate C	PL38 + GH105	2	GH105	1.57371e+06	1.4083e+06	841488	347588	1.08312e+06	789158	215271	49356.7	6956.44	11485123	4713702	34557616	1.3277e+06	784809	747070	317850	3.11584e+06	3.74333e+06	5034090	660190	1.76628e+06	2.51417e+06	1.21321e+06
41_PL38_Dermatan sulfate_Blank-1_BA3_1_11543	Dermatan sulfate	PL38	1	Blank	739668	227010	274618	242510	356796	561138	122175	52043	12443.5	434626	610408	125403	569233	261859	125904	164157	302492	2860128	973077	335080	472166	64450.1	509478
42_PL38_Dermatan sulfate_Blank-2_BA4_1_11544	Dermatan sulfate	PL38	2	Blank	660981	278338	309367	226808	330814	623854	129387	61968.3	8330.33	466683	618811	170353	534636	294032	301398	150736	376005	2.77281e+06	1.04588e+06	420089	486194	65590.1	522858
43_PL38_Dermatan sulfate_5-1_BA5_1_11545	Dermatan sulfate	PL38	1	5	611954	311775	313449	262815	423403	562849	163238	57875.6	12209.4	831525	1.50928e+06	3.01764e+06	618443	388523	238795	157639	304160	1.92022e+06	1.18016e+06	463014	467730	219695	573942
44_PL38_Dermatan sulfate_5-2_BA6_1_11546	Dermatan sulfate	PL38	2	5	1.06144e+06	509883	302935	249476	357210	595164	141488	50634.6	3479.85	1.57592e+06	3486608	9645129	672925	955764	362132	187735	317863	3.17711e+06	1.34169e+06	341891	531408	101442	689789
45_PL38_Dermatan sulfate_10-1_BA7_1_11547	Dermatan sulfate	PL38	1	10	1.65045e+06	573117	377572	226827	346586	491696	133849	59805.2	6212.89	2.6325e+06	5159163	16643649	985016	1296182	578764	191901	360191	2.78601e+06	861574	381028	531127	158961	690197
46_PL38_Dermatan sulfate_10-2_BA8_1_11548	Dermatan sulfate	PL38	2	10	1.55497e+06	456779	370675	266299	346279	620726	136907	45165.2	12017.2	2.06164e+06	3.91026e+06	11902992	508256	886929	292453	146357	349444	2166335	972383	488489	566263	126695	704941
53_PL38_Dermatan sulfate_20 hours-1_BB7_1_11555	Dermatan sulfate	PL38	1	20	2.41771e+06	763440	382182	257489	666515	526922	143657	65112.4	5713.91	5.33989e+06	8069394	23549232	727426	1.77547e+06	964500	288196	523202	2860501	1215875	617572	898533	186749	995643
54_PL38_Dermatan sulfate_20 hours-2_BB8_1_11556	Dermatan sulfate	PL38	2	20	2173579	815886	397089	265621	662651	527160	140397	61835.3	6290.42	4.90501e+06	8280152	23983468	923190	2.0044e+06	690862	271793	392212	3.01098e+06	1.10817e+06	553824	905596	181903	722162
49_PL38_Dermatan sulfate_60-1_BB3_1_11551	Dermatan sulfate	PL38	1	60	3.39425e+06	971676	355733	224589	411639	584637	126799	55759.3	9058.19	12029232	12737474	35730752	1.19545e+06	2.59815e+06	903463	199756	412438	2990637	1.23601e+06	422741	747612	157760	752546
50_PL38_Dermatan sulfate_60-2_BB4_1_11552	Dermatan sulfate	PL38	2	60	3569794	1050632	389827	219314	337619	592490	104256	46611.9	2847.24	13114714	13904301	35966360	1.20381e+06	2.73498e+06	756281	159847	448459	3.1789e+06	1.31561e+06	499892	751570	155823	1.02286e+06
51_PL38_Dermatan sulfate_120-1_BB5_1_11553	Dermatan sulfate	PL38	1	120	4.15183e+06	1.16637e+06	396571	277278	676058	659011	163313	59501.9	10915.7	16708755	14959619	39436804	1.433e+06	2.88559e+06	1.08465e+06	236065	532890	2.63182e+06	1.22151e+06	594417	924366	241131	1.14901e+06
52_PL38_Dermatan sulfate_120-2_BB6_1_11554	Dermatan sulfate	PL38	2	120	4.36951e+06	1281917	443977	271203	693976	638501	155399	57882	9942.27	18927792	16085211	40472188	1.72818e+06	2903690	1366837	253396	615109	2818660	1.05319e+06	621267	839811	283585	1.00885e+06
47_PL38_Dermatan sulfate_20-1_BB1_1_11549	Dermatan sulfate	PL38	1	20h	6244695	1.31796e+06	377308	226368	375293	561308	95279.2	50748	7142.38	34515368	16946202	40889336	1.64752e+06	2.65024e+06	949266	148714	416788	2.51965e+06	1.07683e+06	478438	626559	141220	952810
48_PL38_Dermatan sulfate_20-2_BB2_1_11550	Dermatan sulfate	PL38	2	20h	7670673	1.71795e+06	364342	236188	401778	517324	107494	48688.9	5315.49	54074384	23716532	54210324	2242381	3.33559e+06	1.18005e+06	177819	470989	3.10253e+06	1.06463e+06	415265	758070	376257	1.01515e+06
61_PL38+GH105_Dermatan sulfate_2 hours-1_BC7_1_11564	Dermatan sulfate	PL38 + GH105	1	GH105	1597433	1.07246e+06	410766	273471	996250	751486	178001	54564.1	9709.71	6.49377e+06	12500246	30460022	1097478	1.73639e+06	892868	716816	2.84709e+06	6.87667e+06	10651552	1.01544e+06	976917	2.06599e+06	1.03339e+06
62_PL38+GH105_Dermatan sulfate_2 hours-2_BC8_1_11565	Dermatan sulfate	PL38 + GH105	2	GH105	1.33149e+06	1.10878e+06	527958	304316	1.05506e+06	773163	186472	52432.2	11879.1	5.69835e+06	12581850	28497492	1.09596e+06	1.88488e+06	628716	611045	2.83172e+06	7.4297e+06	11705057	959523	1.03036e+06	2.1583e+06	887900
