# Supplementary material for: Carbohydrate-active enzymes from Akkermansia muciniphila break down mucin O-glycans to completion
Source: Nat Microbiol. 2025 Jan 31;10(2):585–98. doi: 10.1038/s41564-024-01911-7 (PMC11790493; doi:10.1038/s41564-024-01911-7)
Supplement: Supplementary file 5 — List of substrates used. [file 41564_2024_1911_MOESM5_ESM.xlsx]

## Sheet: Sheet1
Substrates. Details about the substrates used in this work and the concentration they were used at.
Substrate	Source	Further info	Concentration used at
2’ fucosyllactose	Biosynth	OF067391402	1 mM
2'-Fucosyllactose synthetic	Biosynth	OF067391501	1 mM
3 Fucosyllactose	Biosynth	OF056731501	1 mM
3' Sulfated lewis A	Biosynth	OS05428	1 mM
3' Sulfated Lewis X	Biosynth	OS04132	1 mM
3'-O-sulfated Lewis A	Biosynth	OS054281601	1 mM
3'-O-sulfated Lewis X	Biosynth	OS041321801	1 mM
3'-Sialyl Lewis A	Biosynth	OS007451301	1 mM
3'-Sialyl Lewis X	Biosynth	OS040581801	1 mM
3’-sialylactose	Biosynth	OS043971701	1 mM
4-O-sulfated GalNAc	Dextra	G1054	1 mM
6-O-sulfated GalNAc	Dextra	G1052	1 mM
6-O-sulfated GlcNAc	Dextra	G1004	1 mM
6'-O-sulfated Lewis A	Biosynth	OS58478	1 mM
6-O-sulfated Lewis A	Biosynth	OS58480	1 mM
6'-O-sulfated Lewis X	Biosynth	OS58479	1 mM
6-O-sulfated Lewis X	Biosynth	OS58481	1 mM
6SL	Biosynth	OS043981301	1 mM
Agarose	Sigma	A-941450g	10 mg/mL
Amylopectin	Sigma	10120-250g	10 mg/mL
Amylose	Sigma	A0512-250mg	10 mg/mL
Blood Group A Type II	Biosynth	OA11696	1 mM
Blood Group B Type I	Biosynth	OB159055	1 mM
Blood Group B Type I hexasaccharide	Biosynth	OB159055	1 mM
Blood Group B Type II	Biosynth	OB09577	1 mM
Blood Group B Type II hexasaccharide	Biosynth	OB09577	1 mM
Blood Group H Disaccharide	Biosynth	OB059071501	1 mM
Blood Group H Type I	Biosynth	OB64806	1 mM
Blood Group H Type II	Biosynth	OB083581401	1 mM
Bovine Ribonuclease B	Sigma	R7884-100mg	10 mg/ml
Bovine submaxillary mucin	Sigma	M3895-500mg	10 mg/mL
Cellulase from Trichoderma viride	VWR	390744E	10 mg/mL
Chitobiose	Biosynth	OD007691201	1 mM
Chitohexose	Biosynth	OH07433	1 mM
Chitopentaose	Biosynth	OP04834	1 mM
Chitotetraose	Biosynth	OT04211	1 mM
Chitotriose	Biosynth	OT06497	1 mM
Chondroitin sulphate	Biosynth	YC314581701	20 mg/mL
Colominic acid			25 mg/ml
Dextran from Leuconostoc mesenteroides	Sigma	D1037-50g CAS 9004-0 (C6H1005)n	10 mg/mL
D-galactose-4-O-sulfate	Dextra	G0012	1 mM
D-galactose-6-O-sulfate	Dextra	G0011	1 mM
Difucosyllacto-N-hexaose	Biosynth	OD06532	1 mM
Forssman antigen	Biosynth	OF456291801	1 mM
Fucan	Danisco	W6-16	10 mg/mL
Fucoidan (Fucus vesiculosus)	Sigma	F5631	10 mg/mL
Galactomannan	Megazyme	10501b	10 mg/mL
GalNAc-α1,3-gal	Biosynth	OA080851601	1 mM
GalNAc-β1,3-Gal	Biosynth	OA080841401	1 mM
Gal-α1,3-Gal	Biosynth	OG064911501	1 mM
Gal-α1,3-GalNAc	Biosynth	OA06694	1 mM
Gal-β1,3-GalNAc	Biosynth	OA01686	1 mM
Gal-β1,3-GalNac-β1,4-Gal-β1,4-Glc	Biosynth	OG448341901	1 mM
Gal-β1,3-Glc	Biosynth	OG101421201	1 mM
Gal-β1,4-Gal	Biosynth	OG150711701	1 mM
Gal-β1,4-GalNAc	Biosynth	OA09634	1 mM
Gal-β1,6-Gal			1 mM
Gal-β1,6-GalNAc	Biosynth	OA04443	1 mM
GD1a	Biosynth	OO35336	1 mM
GlcNAc-α1,4-gal	Dextra	GN104	1 mM
GlcNAc-β1,2-Man	Biosynth	OA044511001	1 mM
GlcNAc-β1,3-Gal	Elicityl	GLY155-5mg	1 mM
GlcNAc-β1,3-Man	Biosynth	OA067381201	1 mM
Globotriose	Biosynth	OG016261801	1 mM
Glucosyl ceramide	Biosynth	MG16326	10 mM
Glucuronan			1 mM
GT1b	Biosynth	OO16323	1 mM
Heparin	Biosynth	YH09354	10 mg/mL
Hyaluronic acid	Biosynth	YH72470	10 mg/mL
Isomaltose			1 mM
LacNAc	Biosynth	OA0822441801	1 mM
Lacto-N-biose	Biosynth	OL017071301	1 mM
Lacto-N-difucohexaose I	Biosynth	OL01664	1 mM
Lacto-N-difucohexaose II	Biosynth	OL06826	1 mM
Lacto-N-fucopentaose II	Biosynth	OL03876	1 mM
Lacto-N-fucopentaose II	Biosynth	OL03876	1 mM
Lacto-N-hexose	Biosynth	OL02436	1 mM
Lacto-N-neotetraose	Biosynth	OL05765	1 mM
Lacto-N-tetraose	Dextra or Biosynth	CCDX233-132 or OL1626651802	1 mM
Lacto-N-tetraose	Biosynth	OL1626651802	1 mM
Lacto-N-triose	Made from Lacto-N-tetraose		1 mM
Lactose	Merck		1 mM
Lactosylceramide	Biosynth	OL16325	1 mM
Laminarin	Sigma	I-9634	1 mM
Lewis A	Biosynth		1 mM
Lewis A Trisaccharide	Biosynth	OL045411102	1 mM
Lewis B	Biosynth	OL02434	1 mM
Lewis B tetrasaccharide	Biosynth	OL024341601	1 mM
Lewis X	Biosynth	OL064901301	1 mM
Lewis Y	Biosynth	OL065211701	1 mM
Lewis Y tetrasaccharide	Biosynth	OL005210901	1 mM
Lichenan	Biosynth	BS-3263c-1g	10 mg/mL
Maltose	Sigma		1 mM
Man-α1,2-man	Biosynth		1 mM
Man-α1,3-man	Biosynth		1 mM
Man-α1,4-man	Biosynth		1 mM
Man-α1,6-man	Biosynth		1 mM
Mannan fom Saccharomyces cerevisiae	Sigma	M7504-5g	10 mg/mL
Melibiose	Sigma	O47H1430	1 mM
Mucin from porcine stomach, type III	Sigma	M1778-100g	10 mg/mL
N-acetyl-D-glucosamine-3,6-di-O-sulfate	Dextra	G1033	1 mM
Neutral HMOs	Biosynth	OH165969	6 mM
P1 antigen			1 mM
paralacto-N-hexaose	Biosynth	OL068391403	1 mM
Paralacto-N-neohexose	Biosynth	OL068391403	1 mM
paralacto-N-neohexose			1 mM
Porphyran	Extracted from Porphyra sp.		10 mg/mL
Pullulan	Megazyme	90801a	10 mg/mL
Raffinose	Sigma	RO250-25g	1 mM
Sialylated HMOs	Biosynth	OH165970	2 mM
Sialylfucosyllacto-N-tetraose	Biosynth	OS06576	1 mM
Siaylfucosyllacto-N-tetraose	Biosynth	OS06576	1 mM
Sodium alginate food grade	Sigma		10 mg/mL
Stachyose	Sigma	S4001-1g	1 mM
Starch	Sigma	S-9765	10 mg/mL
T antigen	Biosynth	OG075251401	1 mM
TetraLacNAc	Elicityl	GLY007-3	1 mM
Tn antigen	Biosynth	MA073781302	1 mM
Trehalose dihydrate	EMD Millipore	625625-50gm	1 mM
TriLacNAc	Elicityl	GLY007-2	1 mM
Ulvan (Enteromorpha spp.)	Elicityl Oligotech	Ulv101	10 mg/mL
Ulvan (Ulva spp.)	Elicityl Oligotech	Ulv100	10 mg/mL
α1 AGP	Sigma	G3643-100mg	10 mg/ml
ι-carrageenan	Extracted from Eucheuma denticulatum		10 mg/mL
κ-carrageenan	Extracted from Kappaphycus alvarezii		10 mg/mL
λ-carrageenan	Sigma	Rec lot MO68102-002/ Man lot: BCBP8978V/ Exp Date: NOV 21, 2021	10 mg/mL
Polygalacturonic acid	Sigma		10 mg/mL
