# Supplementary material for: Carbohydrate-active enzymes from Akkermansia muciniphila break down mucin O-glycans to completion
Source: Nat Microbiol. 2025 Jan 31;10(2):585–98. doi: 10.1038/s41564-024-01911-7 (PMC11790493; doi:10.1038/s41564-024-01911-7)
Supplement: Supplementary file 6 — Supplementary Tables 1–7. [file 41564_2024_1911_MOESM6_ESM.xlsx]

## Sheet: Supplementary Table 1
Supplementary Table 1. Summary of enzymes from A. muciniphila BAA-835 included in this paper. This is a summary of the enzymes explored in this report, how they were divided into different groups, their overall result, and where they are predicted to be localised in the cell according to Signal P 6.0 (grey shading highlights those possibly on the outside of the cell). The enzymes highlighted in p…
GS – gene synthesis. Cl – cloned.	Enzyme	Headline	Predicted localisation	Importance judged by TnSeq (LogFC -1.5 and lower)	Interaction with Mul1A	Highly conserved across different Akkermansia species	Cloning
Sialidases	Amuc_0625GH33	Broad-acting	90 % SPI, 7 % SPII			ü	pET28b
							Cl Kan
	Amuc_1547GH181	α1,3 only	51 % SPII, 48 % SPI			ü	pET28b
							Cl Kan
	Amuc_1835GH33	Broad-acting	99 % SPI	ü			pET28b
							Cl Kan
Fucosidases	Amuc_0010GH29	Specific for BGH type II structures	99 % SPI				pET28b
							GS Kan
	Amuc_0146 GH29	«Puzzle«	71 % SPI, 27 % other	ü			pET28b
							Cl Kan
	Amuc_0186 GH95	2FL only	99 % SPI				pET21b
							Cl Amp
	Amuc_0392 GH29	Very broad for α1,3/4	99 % SPI			ü	pET28b
							Cl Kan
	Amuc_0846 GH29	Very broad for α1,3/4 (apart from SFLNT)	94 % SPI, 6 % SPII				pET28b
							Cl Kan
	Amuc_1120 GH95	Broad α 1,2 – only one that can handle BGH I	33 % SPI, 65 % other	ü	ü		pET28b
							Cl Kan
α-linked exo activities	Amuc_1187GH27	Broad α-galactosidase	99 % SPI				pET28b
							Cl Kan
	Amuc_1008GH31	Specificity for the core α-GalNAc	99 % SPI				pET21b
							Cl Amp
	Amuc_1870GH31	«Puzzle« pNP-α-Glc	Other				pET21b
							Cl Amp
	Amuc_0216GH36	Broad α-GalNAc’ase. Only enzyme to degrade Tn and Forssman antigens.	74 % SPII, 26 % SPI				pET28b
							Cl Kan
	Amuc_0517GH36	Specificity for BGA	99 % SPI				pET28b
							Cl Kan
	Amuc_0855GH36	Specificity for Galα1,3Gal	Other				pET21b
							Cl Amp
	Amuc_1868GH57	«Puzzle« pNP-α-Glc	Other	ü		ü	pET28b
							Kan
	Amuc_1260GH63	«Puzzle«	99 % SPI				pET28b
							Cl Kan
	Amuc_0060GH89	α-GlcNAc’ase but true substrate unclear	99 % SPI	ü			pET28b
							Kan
	Amuc_1220GH89	GlcNAcα1,4-Gal disaccharide	63 % SPI, 37 % SPII	ü	ü		pET28b
							Cl Kan
	Amuc_1420GH97	α-galactosidase, likely requires +2 subsite	60 % SPI, 39 % SPII				pET28b
							Cl Kan
	Amuc_0017GH109	α-GalNAc’ase (not BGA or Tn)	TAT SPI			ü	pET28b
							Cl Kan
	Amuc_0920GH109	α-GalNAc’ase (not BGA or Tn)	TAT SPI				pET28b
							Cl Kan
	Amuc_0480GH110	α-galactosidase (not globotriose or P1 antigen)	23 % SPI, 75 % other				pET28b
							Cl Kan
	Amuc_1463GH110	Broad α-galactosidase	99 % SPI				pET28b
							GS Kan
β-galactosidases	Amuc_0290GH2	Broad β-galactosidase	99 % SPI	ü	ü	ü	pET21b
							Cl Amp
	Amuc_0539GH2	Galβ1,3Gal/GalNAc	99 % SPI	ü	ü	ü	pET28b
							Cl Kan
	Amuc_0771GH35	Requires a Glc/GlcNAc in the +1 position for β1,4-linked. Not β1,6 substrates.	98 % SPI				pET21b
							Cl Amp
	Amuc_0824GH2	β1,3-galactosidase	55 % SPII, 44 % SPI		ü	ü	pET21b
							Cl Amp
	Amuc_1666GH2	β1,4-galactosidase with a Glc sugar in the +1 subsite	99 % SPI	ü		ü	pET28b
							Kan
	Amuc_1667GH2	True substrate not identified, partial against GA2	99 % SPI	ü	ü		pET28b
							Kan
	Amuc_1686GH35	β1,3/6-galactosidase	99 % SPI			ü	pET21b
							Cl Amp
	Amuc_0497GH43	«Puzzle«	99 % SPI	ü			pET28b
							Kan
	Amuc_0498GH43	«Puzzle« pNP-β-Gal	94 % SPII, 6 % SPI				pET29b
							Kan
β-HexNAc’ases	Amuc_0369GH20	Broad β-HexNAc’ase	99 % SPI				pET28b
							Kan
	Amuc_0397GH20	β1,3-GalNAc’ase, true substrate not identified	99 % SPI	ü			pET28b
							Kan
	Amuc_0868GH20	Broad β-HexNAc’ase	55 % SPI, 43 % SPII		ü		pET28b
							Kan
	Amuc_1032GH20	GlcNAcβ1,3Gal specificity, requires +2 sugar	99 % SPI			ü	pET21b
							Cl Amp
	Amuc_1669GH20	β1,3-HexNAc preference (host substrates only)	90 % SPI, 10 % SPII	ü	ü		pET28b
							Kan
	Amuc_1815GH20	β1,3-GalNAc’ase, true substrate not identified	61 % SPI, 39 % SPII				pET28b
							Kan
	Amuc_1924GH20	β-GalNAc’ase, not P antigen	99 % SPI				pET21b
							Cl Amp
	Amuc_2018GH20	β1,3-HexNAc preference, not P antigen	99 % SPI				pET28b
							Kan
	Amuc_2019GH20	Broad β-HexNAc’ase	69 % SPI, 29 % SPII				pET21b
							Cl Amp
	Amuc_2136GH20	Broad β-HexNAc’ase, not GA2	99 % SPI	ü			pET21b
							Cl Amp
	Amuc_2148GH20	β1,3-GlcNAc’ase preference	99 % SPI	ü			pET28b
							Kan
	Amuc_0052GH84	Broad β-GlcNAc’ase (host substrates only)	99 % SPI	ü			pET21b
							Cl Amp
	Amuc_0803GH123	Broad β-GalNAc’ase	99 % SPI		ü	ü	pET21b
							Amp
	Amuc_2109GH3	β-GlcNAc’ase, true substrate not identified	Other				pET28b
							Kan
GAGs	Amuc_0778PL38	HA, CSA, CSC, and DS	99 % SPI				pET28b
							Kan
	Amuc_0863GH105	Products of PL38	93 % SPI				pET28b
							Kan
Sulfatases	Amuc_0451Sulf20	3’S-LNB and LacNAc	51 % SPII, 48 % SPI		ü	Not tested	pET28b
							GS Kan
	Amuc_0491Sulf20	3’S-LNB	99 % SPI	ü	ü	Not tested	pET29b
							GS Kan
	Amuc_0565Sulf4		99 % SPI			Not tested	pET28b
							GS Kan
	Amuc_0864Sulf26		Other			Not tested	pET28b
							GS Kan
	Amuc_0953Sulf20	3’S-LNB and LacNAc	99 % SPI			Not tested	pET28b
							GS Kan
	Amuc_1033Sulf11	6S-GlcNAc	87 % SPI, 12 % SPII			Not tested	pET29b
							GS Kan
	Amuc_1182Sulf19		99 % SPI	ü		Not tested	pET28b
							GS Kan
	Amuc_1290Sulf		Other	ü		Not tested	pET28b
							GS Kan
	Amuc_1655Sulf16	4S-Gal	99 % SPI			Not tested	pET29b
							GS Kan
	Amuc_1755Sulf16	4S-Gal/GalNAc	70 % SPII, 30 % SPI			Not tested	pET29b
							GS Kan
	Amuc_1074Sulf11	6S-GlcNAc	99 % SPI			Not tested	pET29b
							GS Kan
	Amuc_0121Sulf15	Partial 6S-Gal/GalNAc	99 % SPI			Not tested	pET29b
							GS Kan
?	Amuc_1216GH177	«Puzzle«	TAT SPI			ü	pET28b
							Cl Kan
	Amuc_0623GHnc	«Puzzle«	99 % SPI				pET28b
							Cl Kan
Starch	Amuc_1621GH77	Ladder of products from amylose	Other				pET29b
							GS Kan
	Amuc_1637GH13	«Puzzle«	Other				pET29b
							GS Kan
	Amuc_1751GH13	«Puzzle«	Other	ü			pET29b
							GS Kan
	Amuc_1812GH13	«Puzzle«	Other	ü			pET28b
							Cl Kan

## Sheet: Supplementary Table 2
Supplementary Table 2. Prevalence of GH36 enzymes in Akkermansia strains. For this analysis, we took the GH36 sequences Extra 1 and 2 from A. biwaensis
	Amuc_0517	Amuc_0855	Amuc_0216	Extra 1	Extra 2
Amuc_0517	100	17	17	14	17
Amuc_0855		100	19	17	20
Amuc_0216			100	32	33
Extra 1				100	35
Extra 2					100
Scale colour coding	100-91	90-81	80-71	70-61	60-51	50-41	40-31	30-21	2024-11-20	10-0

## Sheet: Supplementary Table 3
Supplementary Table 3. Percentage identity between GH2 family members from A. muciniphila BAA-835
	Amuc_0824	Amuc_1666	Amuc_0290	Amuc_0539	Amuc_1667
Amuc_0824	100	39	22	22	20
Amuc_1666		100	20	21	24
Amuc_0290			100	26	27
Amuc_0539				100	28
Amuc_1667					100
Scale colour coding	100-91	90-81	80-71	70-61	60-51	50-41	40-31	30-21	2024-11-20	10-0

## Sheet: Supplementary Table 4
Supplementary Table 4. Percentage identity between GH20 family members from A. muciniphila BAA-835
	Amuc_1924	Amuc_0367	Amuc_1815	Amuc_2136	Amuc_1032	Amuc_2018	Amuc_2019	Amuc_2148	Amuc_0868	Amuc_0369	Amuc_1669
Amuc_1924	100	27	29	21	23	23	23	26	27	26	27
Amuc_0367		100	30	20	25	27	28	30	29	27	24
Amuc_1815			100	20	23	24	23	21	23	23	25
Amuc_2136				100	21	23	23	24	22	23	21
Amuc_1032					100	41	42	26	31	28	26
Amuc_2018						100	72	29	32	30	27
Amuc_2019							100	26	32	30	26
Amuc_2148								100	31	32	30
Amuc_0868									100	37	35
Amuc_0369										100	54
Amuc_1669											100
Scale colour coding	100-91	90-81	80-71	70-61	60-51	50-41	40-31	30-21	2024-11-20	10-0

## Sheet: Supplementary Table 5
Supplementary Table 5. Percentage identity between putative sulfatases from A. muciniphila BAA-835
	Amuc_1033	Amuc_1074	Amuc_0121	Amuc_0491	Amuc_0565	Amuc_1182	Amuc_1655	Amuc_1755	Amuc_0451	Amuc_0953	Amuc_0864	Amuc_1290
Amuc_1033	100	61	28	26	26	24	26	27	22	22	13	14
Amuc_1074		100	27	24	27	25	25	26	21	20	15	15
Amuc_0121			100	29	28	30	27	25	24	24	12	11
Amuc_0491				100	32	29	26	24	29	29	15	15
Amuc_0565					100	37	27	26	25	26	11	14
Amuc_1182						100	28	26	25	24	14	15
Amuc_1655							100	63	28	30	12	15
Amuc_1755								100	27	27	10	15
Amuc_0451									100	58	11	16
Amuc_0953										100	12	19
Amuc_0864											100	20
Amuc_1290												100
Scale colour coding	100-91	90-81	80-71	70-61	60-51	50-41	40-31	30-21	2024-11-20	10-0

## Sheet: Supplementary Table 6
Supplementary Table 6. Specific activities calculated from the highest rates observed in the kinetic analysis experiments of Amuc_0778PL38 and Amuc_0863GH105. One Unit was defined as μmol double bond produced/converted per minute. Initial substrate concentrations (µM double bonds) for Amuc_0863GH105 was calculated based on the absorbance (A235) of the samples after terminated overnight reactions …
	Amuc_0778PL38			Amuc_0863GH105
Substrates	Specific activity (U ∙ mg-1)	Substrate concentration (g ∙ l-1)	Relative activity (%)	Specific activity (U ∙ mg-1)	Substrate concentration (uM)	Relative activity (%)
Hyaluronic acid	29.373 ± 0.710	12	100	0.029 ± 0.002	1036	42
Chondroitin sulfate A	29.393 ± 0.401	12	100	0.069 ± 0.012	1016	100
Chondroitin sulfate C	4.426 ± 0.080	12	15	0.025 ± 0.002	1172	36
Dermatan sulfate	2.274 ± 0.258	8	8	0.026 ± 0.001	540	38
Heparin	nd.	-	-	nd.	-	-
Polymannuronic acid	nd.	-	-	nd.	-	-
Polyguluronic acid	nd.	-	-	nd.	-	-
Polyglucuronic acid	nd.	-	-	nd.	-	-
Polygalacturonic acid	nd.	-	-	nd.	-	-

## Sheet: Supplementary Table 7
Supplementary Table 7. Kinetic parameters for Amuc_0778PL38 on four different substrates. Parameters were obtained by fitting the Michaelis-Menten model to the initial rates for increasing substrate concentrations. ± represents standard deviations from triplicate experiments.
	kcat (s-1)	KM (g ∙ l-1)	kcat / KM (s-1 g ∙ l-1)
Hyaluronic acid	23.13 ± 0.81	2.98 ± 0.27	7.79 ± 0.45
Chondroitin sulfate A	29.24 ± 2.00	6.38 ± 0.93	4.62 ± 0.38
Chondroitin sulfate C	3.06 ± 0.11	3.06 ± 0.41	1.01 ± 0.11
Dermatan sulfate	0.77 ± 0.12	1.51 ± 0.50	0.53 ± 0.10
