# Supplementary material for: Carbohydrate-active enzymes from Akkermansia muciniphila break down mucin O-glycans to completion
Source: Nat Microbiol. 2025 Jan 31;10(2):585–98. doi: 10.1038/s41564-024-01911-7 (PMC11790493; doi:10.1038/s41564-024-01911-7)
Supplement: Supplementary file 7 — Source data for supplementary figures. [file 41564_2024_1911_MOESM7_ESM.xlsx]

## Sheet: Supplementary Figure 6
		0	0.5	1	3	5	7	9	overnight	SA	neu5gc	gal	galnac
	0.000167	16.233	16.4516	16.3528	16.3516	16.0488	15.9957	15.6093	15.5225	14.575	14.1611	16.3926	14.9193
	0.0085	16.1913	16.4434	16.3512	16.3347	16.0381	15.9959	15.6164	15.534	14.5736	14.17	16.3794	14.9126
	0.016833	16.1926	16.4424	16.3402	16.3277	16.0379	15.9805	15.6068	15.5237	14.5854	14.1814	16.3782	14.918
	0.025167	16.1777	16.4522	16.3395	16.3234	16.0332	15.9859	15.6154	15.5288	14.5737	14.1766	16.3856	14.9139
	0.0335	16.1773	16.4507	16.3396	16.3266	16.0328	15.9896	15.6067	15.5167	14.571	14.179	16.3839	14.9208
	0.041833	16.1747	16.4627	16.3497	16.329	16.0323	15.9811	15.6061	15.5355	14.5729	14.1794	16.3828	14.9274
	0.050167	16.1688	16.4608	16.3642	16.3173	16.0339	15.9833	15.6118	15.5122	14.5923	14.1723	16.3831	14.9307
	0.0585	16.1654	16.4617	16.3654	16.3082	16.0294	15.9771	15.6136	15.5107	14.5978	14.1811	16.3903	14.9385
	0.066833	16.1607	16.463	16.3562	16.3114	16.0499	15.9879	15.6181	15.5089	14.5787	14.1826	16.3858	14.9362
	0.075167	16.1623	16.463	16.358	16.3104	16.0444	15.9871	15.6173	15.5152	14.5787	14.1919	16.3834	14.9445
	0.0835	16.1611	16.4603	16.3686	16.3082	16.0446	15.9774	15.6196	15.5251	14.6005	14.191	16.3807	14.9481
	0.091833	16.1719	16.4684	16.3691	16.3145	16.0398	15.9792	15.6207	15.5229	14.5772	14.1844	16.3806	14.9577
	0.100167	16.1605	16.4655	16.3662	16.3092	16.0496	15.986	15.6193	15.522	14.5854	14.1969	16.3811	14.9558
	0.1085	16.1526	16.4779	16.3621	16.3145	16.0591	15.991	15.6289	15.5198	14.5788	14.2017	16.3794	14.962
	0.116833	16.149	16.475	16.3601	16.3077	16.0541	15.9894	15.628	15.4994	14.5715	14.2012	16.3768	14.9569
	0.125167	16.1521	16.463	16.3567	16.3173	16.0442	15.9889	15.6281	15.509	14.5696	14.195	16.3793	14.9618
	0.1335	16.1549	16.4616	16.3497	16.3107	16.0423	15.999	15.6223	15.5071	14.5925	14.2149	16.3792	14.9632
	0.141833	16.1531	16.4651	16.3489	16.3128	16.0294	16.0101	15.6224	15.5117	14.565	14.2096	16.3846	14.9544
	0.150167	16.1558	16.4715	16.3518	16.316	16.038	16.0024	15.623	15.5035	14.5688	14.2156	16.3877	14.9578
	0.1585	16.153	16.4769	16.3529	16.3165	16.0403	15.9944	15.6268	15.5026	14.5684	14.2184	16.3937	14.9603
	0.166833	16.153	16.4764	16.3538	16.3213	16.0407	16.0124	15.6294	15.4817	14.559	14.2232	16.3922	14.9647
	0.175167	16.1592	16.4763	16.3651	16.3177	16.0408	16.0163	15.6293	15.4893	14.558	14.2462	16.3892	14.9641
	0.1835	16.1597	16.4717	16.3565	16.3275	16.0321	16.0207	15.6273	15.4892	14.5427	14.2217	16.3879	14.9643
	0.191833	16.1621	16.4842	16.357	16.3335	16.0296	16.0141	15.6288	15.4841	14.5412	14.2353	16.3846	14.9706
	0.200167	16.1658	16.4895	16.3613	16.3372	16.0286	16.0235	15.6271	15.4816	14.5481	14.2459	16.3871	14.9712
	0.2085	16.1665	16.4938	16.3537	16.3492	16.0289	16.0321	15.6341	15.473	14.5373	14.247	16.3889	14.9712
	0.216833	16.1653	16.4947	16.3557	16.3444	16.0273	16.0324	15.6309	15.47	14.535	14.2392	16.3965	14.9735
	0.225167	16.1752	16.485	16.3553	16.3503	16.0197	16.0329	15.6288	15.4833	14.5274	14.2412	16.3997	14.9769
	0.2335	16.1787	16.4876	16.3466	16.3639	16.0234	16.0343	15.6294	15.475	14.529	14.2478	16.4017	14.9842
	0.241833	16.1777	16.4837	16.3392	16.3623	16.0151	16.0402	15.629	15.4815	14.536	14.2487	16.4106	14.9856
	0.250167	16.183	16.4808	16.3422	16.3686	16.0312	16.0469	15.6331	15.4665	14.5318	14.2517	16.4075	14.9878
	0.2585	16.1816	16.478	16.3313	16.3714	16.0272	16.0374	15.6309	15.4777	14.5272	14.2797	16.4067	14.9977
	0.266833	16.1863	16.4715	16.3381	16.3773	16.0262	16.0393	15.6317	15.4665	14.5233	14.2874	16.4062	15.004
	0.275167	16.19	16.4712	16.3416	16.3821	16.0247	16.0515	15.6385	15.4719	14.5131	14.2811	16.4185	15.0043
	0.2835	16.189	16.4664	16.3428	16.3831	16.0267	16.0543	15.6442	15.4643	14.5205	14.2374	16.4276	15.003
	0.291833	16.1945	16.4628	16.3456	16.3885	16.0224	16.0526	15.6378	15.4621	14.5174	14.2673	16.4201	15.0044
	0.300167	16.1964	16.4725	16.3398	16.3871	16.0206	16.0557	15.6399	15.4726	14.5191	14.2534	16.4287	15.0076
	0.3085	16.1945	16.4615	16.3359	16.3787	16.0224	16.0523	15.6375	15.4898	14.5181	14.2441	16.4364	15.0152
	0.316833	16.199	16.4609	16.3314	16.3891	16.0285	16.049	15.6296	15.4742	14.5003	14.2534	16.4399	15.0173
	0.325167	16.2057	16.4609	16.325	16.3814	16.0213	16.0607	15.632	15.4857	14.5157	14.2453	16.4491	15.0195
	0.3335	16.2047	16.4562	16.3237	16.3859	16.0225	16.0567	15.6375	15.4927	14.5094	14.2503	16.4474	15.0206
	0.341833	16.2101	16.4489	16.3179	16.385	16.023	16.0558	15.6357	15.4833	14.5072	14.2379	16.452	15.0237
	0.350167	16.2098	16.459	16.3186	16.377	16.0258	16.0591	15.6269	15.4825	14.5145	14.2332	16.4577	15.0288
	0.3585	16.206	16.6636	16.32	16.3889	16.228	16.3495	15.6716	15.5353	14.4268	14.2332	16.4644	15.014
	0.366833	16.0342	17.7908	16.546	16.8753	17.4309	17.7586	16.4257	16.2726	13.9474	14.0709	16.4587	14.7961
	0.375167	15.4999	19.636	17.7803	18.5145	19.443	19.8978	18.248	18.0423	13.2714	13.4489	16.2611	14.1557
	0.3835	15.028	20.4078	19.7502	20.6535	20.3998	20.6823	19.9054	19.7395	13.0372	12.9215	15.477	13.6144
	0.391833	14.8281	19.8407	20.491	21.0619	21.9344	23.041	20.5983	20.4059	13.0741	12.6897	14.5582	13.2812
	0.400167	15.1519	19.113	19.9775	22.551	29.0715	31.6442	26.2888	25.6866	13.6106	12.9235	14.7293	13.7375
	0.4085	15.6039	18.8886	19.675	27.619	35.8008	37.9636	35.3935	34.5731	14.0168	13.4621	15.4217	14.2616
	0.416833	15.9079	18.9534	20.0591	31.4007	36.6264	37.9628	38.5536	37.9806	14.1793	13.8339	15.7193	14.4179
	0.425167	16.3709	19.0435	20.6449	31.0656	32.354	33.1671	36.2436	36.8676	14.3161	14.0259	15.6696	14.4215
	0.4335	17.9668	19.6593	20.7675	27.5574	27.0376	27.7087	30.2814	31.9465	14.4625	14.1635	15.8141	14.6341
	0.441833	27.3468	21.7767	20.9938	25.0072	25.4519	26.2519	26.4791	28.394	14.5887	14.2572	16.1722	14.8921
	0.450167	44.2047	23.6144	23.0711	25.7946	26.0708	26.5709	26.2895	28.2575	14.7155	14.4459	16.4208	15.0415
	0.4585	47.4543	23.0015	25.1948	26.9544	25.4662	25.5875	25.9801	27.8266	14.7373	14.6049	16.5452	15.1099
	0.466833	36.7762	21.9304	24.347	25.7605	24.1638	24.2782	24.3983	26.4654	14.7182	14.5257	16.5692	15.0928
	0.475167	26.4134	21.672	22.6743	24.2703	24.0649	24.3252	23.5502	26.6192	14.6986	14.4064	16.5466	15.07
	0.4835	21.3267	21.5002	22.2199	24.2509	24.2402	24.325	23.8525	28.0866	14.7064	14.3682	16.5238	15.0785
	0.491833	19.1968	21.2706	22.3866	24.5275	23.4544	23.133	23.1415	26.5781	14.7264	14.378	16.533	15.0817
	0.500167	18.1664	21.0247	22.5124	24.0044	22.171	21.6112	21.6067	23.112	14.7218	14.3919	16.5502	15.0804
	0.5085	17.5983	20.5593	22.1128	22.509	20.6399	20.1907	20.1051	20.826	14.6931	14.3634	16.5578	15.0913
	0.516833	17.26	20.5565	21.0478	20.9749	19.9803	19.8417	19.1714	20.027	14.68	14.3422	16.5594	15.0904
	0.525167	17.0603	19.8264	20.315	20.5447	20.2833	20.2222	19.4238	20.7137	14.6799	14.3178	16.567	15.1043
	0.5335	16.9214	19.4396	20.2734	20.703	19.1223	18.5133	19.313	21.2212	14.6859	14.3203	16.5787	15.1011
	0.541833	16.808	18.9353	19.9116	19.0993	17.0907	16.6084	16.8794	19.1773	14.6816	14.3034	16.5857	15.0936
	0.550167	16.7194	18.545	19.1788	17.9504	17.3224	17.0999	15.9782	17.8562	14.7066	14.3047	16.5898	15.0938
	0.5585	16.6541	18.3132	18.5663	18.3894	17.9596	17.9086	16.9849	18.0385	14.6895	14.3096	16.5935	15.0927
	0.566833	16.6007	18.1416	18.2738	18.4254	18.1319	18.1523	17.4389	18.1833	14.7015	14.3035	16.6005	15.0912
	0.575167	16.5507	17.9901	18.1507	18.5977	18.4089	18.465	17.7184	18.5576	14.6947	14.3122	16.6013	15.0957
	0.5835	16.5126	17.8511	18.0812	18.7303	18.5077	18.6006	18.0003	18.9657	14.6924	14.3163	16.6005	15.1022
	0.591833	16.4781	17.6957	17.9785	18.6866	18.475	18.602	18.0887	19.0367	14.6831	14.3041	16.5964	15.0985
	0.600167	16.4476	17.5852	17.8583	18.5783	18.4031	18.5893	18.0731	18.875	14.6745	14.3136	16.5967	15.0977
	0.6085	16.4249	17.5698	17.7808	18.5034	18.3617	18.5638	18.0329	18.6564	14.6751	14.3049	16.5889	15.1029
	0.616833	16.4159	17.813	17.7477	18.4605	18.3613	18.563	17.9755	18.4782	14.6574	14.3059	16.5837	15.1061
	0.625167	16.4387	18.2806	17.8503	18.5158	18.4487	18.6205	17.9703	18.3104	14.6555	14.3147	16.5803	15.1125
	0.6335	16.5198	18.5201	18.0591	18.5981	18.4274	18.535	17.9554	18.1637	14.6517	14.3097	16.5789	15.1121
	0.641833	16.6244	18.2965	18.1256	18.5077	18.1908	18.269	17.7798	17.933	14.6463	14.3039	16.5718	15.1134
	0.650167	16.6621	17.8817	17.935	18.2209	17.8708	17.937	17.4735	17.6334	14.6241	14.2944	16.5584	15.1137
	0.6585	16.5946	17.5575	17.6486	17.9429	17.608	17.6532	17.2038	17.3802	14.6285	14.2884	16.5466	15.1194
	0.666833	16.4769	17.3587	17.4444	17.7294	17.4016	17.4389	16.9861	17.1736	14.6257	14.2986	16.5389	15.1235
	0.675167	16.3853	17.2299	17.2979	17.5664	17.2361	17.2702	16.8017	16.9993	14.6202	14.3005	16.5235	15.1273
	0.6835	16.3346	17.1475	17.194	17.46	17.1444	17.1684	16.6779	16.8633	14.6375	14.2998	16.5209	15.1283
	0.691833	16.3102	17.0951	17.1347	17.4073	17.0825	17.1049	16.6028	16.7843	14.6198	14.3182	16.5171	15.1256
	0.700167	16.3031	17.0805	17.1041	17.3999	17.0585	17.0665	16.545	16.7085	14.6198	14.3054	16.5112	15.1335
	0.7085	16.2957	17.132	17.1047	17.4288	17.0859	17.0766	16.5077	16.676	14.6187	14.3285	16.5158	15.1402
	0.716833	16.3077	17.2978	17.1543	17.5282	17.2125	17.2492	16.5398	16.6713	14.6126	14.2984	16.5149	15.1404
	0.725167	16.3233	17.7156	17.3392	17.8378	17.5645	17.6851	16.6846	16.9275	14.6118	14.3215	16.5114	15.1439
	0.7335	16.344	18.2762	17.8314	18.526	18.0678	18.2376	16.9698	17.3963	14.6287	14.3283	16.5163	15.1428
	0.741833	16.3608	18.5471	18.4941	19.2699	18.3238	18.4809	17.2193	17.8088	14.6148	14.3272	16.5192	15.1468
	0.750167	16.3777	18.3767	18.8178	19.4452	18.1672	18.2672	17.2547	17.8261	14.6429	14.3445	16.517	15.1479
	0.7585	16.3952	18.0648	18.5893	19.0326	17.9671	18.1103	17.1787	17.6234	14.6568	14.3389	16.5185	15.1486
	0.766833	16.4888	18.0355	18.1614	18.6851	18.3313	18.6624	17.3955	17.8347	14.7132	14.3788	16.523	15.1406
	0.775167	16.7509	18.4583	18.0587	19.0865	19.5432	20.0858	18.3066	18.9782	14.8356	14.4579	16.5389	15.1232
	0.7835	17.1345	19.0401	18.4615	20.267	20.995	21.6331	19.7311	20.8541	14.9725	14.5985	16.5744	15.0961
	0.791833	17.4498	19.3104	19.04	21.4389	21.7271	22.2651	20.8407	22.2621	15.0264	14.7119	16.6142	15.0758
	0.800167	17.4971	19.1183	19.3303	21.7664	21.3963	21.7663	20.9707	22.3915	14.9889	14.7622	16.631	15.0711
	0.8085	17.3183	18.6379	19.1365	21.2066	20.4457	20.6822	20.2598	21.4393	14.9002	14.6995	16.6185	15.0968
	0.816833	17.0446	18.158	18.6623	20.2734	19.4535	19.6238	19.291	20.1675	14.8058	14.6009	16.5867	15.1174
	0.825167	16.8175	17.7716	18.1726	19.3888	18.6848	18.8092	18.455	19.1259	14.7317	14.5003	16.5629	15.1347
	0.8335	16.6548	17.5002	17.788	18.7094	18.1181	18.2303	17.8256	18.4184	14.6919	14.4692	16.5408	15.1448
	0.841833	16.5307	17.2916	17.5005	18.2237	17.7069	17.8109	17.3844	17.9228	14.6526	14.3773	16.5184	15.1579
	0.850167	16.4578	17.1567	17.2888	17.8711	17.4195	17.5064	17.0739	17.514	14.6345	14.3499	16.5156	15.1585
	0.8585	16.4132	17.0866	17.1213	17.6185	17.2264	17.3394	16.853	17.2065	14.6174	14.3291	16.5153	15.1642
	0.866833	16.3813	17.1522	17.0314	17.4718	17.1244	17.2453	16.7306	16.9696	14.5992	14.3311	16.5122	15.1629
	0.875167	16.3622	17.531	17.0887	17.4259	17.09	17.2209	16.6728	16.8443	14.5932	14.3226	16.5149	15.1609
	0.8835	16.3481	18.3788	17.4276	17.4771	17.0836	17.2142	16.6723	16.7747	14.5956	14.2959	16.5066	15.1645
	0.891833	16.3415	19.6213	18.2338	17.6503	17.1086	17.2222	16.6984	16.764	14.5759	14.2831	16.5118	15.1628
	0.900167	16.3333	20.7357	19.3765	17.9039	17.1169	17.2172	16.7211	16.7398	14.5733	14.2831	16.506	15.1656
	0.9085	16.3386	21.1566	20.3727	18.0559	17.1019	17.1957	16.7365	16.7283	14.5654	14.2493	16.5019	15.1767
	0.916833	16.337	20.7494	20.7157	18.0563	17.0592	17.1508	16.7306	16.7109	14.5676	14.2408	16.5075	15.1786
	0.925167	16.3365	19.8387	20.3057	17.9049	17.0065	17.1059	16.7019	16.665	14.5659	14.2325	16.5042	15.1887
	0.9335	16.3273	18.8712	19.4383	17.6789	16.9684	17.0674	16.6754	16.6456	14.5663	14.2632	16.5096	15.1816
	0.941833	16.3286	18.1378	18.5268	17.4881	16.958	17.042	16.6615	16.6239	14.5716	14.2612	16.5171	15.1862
	0.950167	16.3351	17.6845	17.8495	17.3677	16.9522	17.0244	16.6651	16.6361	14.5825	14.2689	16.5225	15.1884
	0.9585	16.3392	17.435	17.4337	17.2958	16.9432	17.0222	16.6434	16.6238	14.5989	14.2719	16.5276	15.1861
	0.966833	16.3442	17.2886	17.2143	17.2491	16.9255	16.9839	16.6371	16.6241	14.6052	14.2697	16.5395	15.1951
	0.975167	16.3318	17.1995	17.0849	17.1989	16.8839	16.9319	16.6004	16.5937	14.6061	14.2455	16.539	15.1974
	0.9835	16.3211	17.123	17.0021	17.1438	16.8409	16.8785	16.5425	16.5392	14.5893	14.246	16.5361	15.1909
	0.991833	16.3105	17.0601	16.9383	17.0949	16.8011	16.817	16.4782	16.4712	14.5748	14.2367	16.5389	15.1893
	1.00017	16.3104	17.0023	16.8876	17.0584	16.7738	16.7699	16.4318	16.4211	14.5787	14.2282	16.5325	15.1895
	1.0085	16.2922	16.9717	16.8489	17.0071	16.7534	16.7396	16.3917	16.3955	14.5649	14.2146	16.5318	15.1893
	1.01683	16.2841	16.9534	16.831	16.9805	16.7508	16.7388	16.367	16.3539	14.5668	14.2227	16.532	15.1837
	1.02517	16.285	16.9332	16.8154	16.9931	16.7728	16.7626	16.3557	16.3468	14.5727	14.2088	16.5324	15.1865
	1.0335	16.272	16.9487	16.8049	17.0139	16.8182	16.8083	16.3876	16.3881	14.5689	14.2149	16.525	15.1929
	1.04183	16.2697	16.9593	16.8272	17.0624	16.88	16.871	16.4354	16.4402	14.5668	14.207	16.5182	15.1861
	1.05017	16.2733	16.9761	16.8604	17.116	16.9347	16.9079	16.4772	16.4936	14.5686	14.2067	16.514	15.1879
	1.0585	16.2755	16.9803	16.8819	17.1629	16.9657	16.9151	16.5125	16.515	14.5661	14.2058	16.5142	15.1933
	1.06683	16.2669	16.9651	16.8861	17.1676	16.9642	16.9033	16.528	16.5155	14.5648	14.1984	16.5126	15.1969
	1.07517	16.2668	16.9695	16.8781	17.1508	16.9382	16.8701	16.5086	16.4292	14.5547	14.2142	16.5131	15.1961
	1.0835	16.264	16.9851	16.8678	17.1104	16.9036	16.8276	16.4832	16.3688	14.559	14.2076	16.5097	15.1997
	1.09183	16.2571	16.9879	16.8635	17.08	16.8648	16.7843	16.4642	16.3631	14.5509	14.1984	16.5088	15.202
	1.10017	16.2491	17.0036	16.8486	17.0353	16.8312	16.7479	16.4528	16.2965	14.5625	14.2047	16.5052	15.2095
	1.1085	16.2448	17.0135	16.8496	17.0197	16.7928	16.7121	16.4376	16.2981	14.5593	14.2025	16.5045	15.2151
	1.11683	16.2479	17.026	16.8472	16.9887	16.7523	16.6772	16.4272	16.2563	14.5528	14.2079	16.5009	15.2227
	1.12517	16.2452	17.0324	16.8489	16.9696	16.7247	16.6413	16.4154	16.2541	14.5589	14.1993	16.496	15.2277
	1.1335	16.2564	17.0415	16.8454	16.9376	16.6962	16.608	16.3995	16.2211	14.5598	14.2074	16.4916	15.2376
	1.14183	16.2564	17.0309	16.8351	16.9163	16.6666	16.5677	16.3883	16.1894	14.5582	14.2091	16.4948	15.2417
	1.15017	16.2606	17.004	16.8249	16.8795	16.6262	16.5275	16.3507	16.1545	14.5502	14.208	16.4979	15.2515
	1.1585	16.2671	16.9789	16.8126	16.8583	16.5866	16.4943	16.3101	16.0973	14.572	14.2145	16.501	15.2571
	1.16683	16.2643	16.9615	16.7924	16.8339	16.5514	16.4552	16.2608	16.0639	14.5526	14.2217	16.5082	15.2739
	1.17517	16.2586	16.9123	16.7679	16.8019	16.5128	16.4279	16.2049	16.0201	14.5542	14.222	16.5028	15.3042
	1.1835	16.2593	16.864	16.7363	16.7702	16.4863	16.3916	16.1562	15.9792	14.5518	14.2322	16.5048	15.3325
	1.19183	16.2389	16.8267	16.7051	16.7449	16.4489	16.3457	16.105	15.9309	14.5652	14.224	16.5053	15.3541
	1.20017	16.2375	16.7885	16.6757	16.7192	16.4176	16.3194	16.0633	15.9001	14.5608	14.2273	16.5103	15.3782
	1.2085	16.2342	16.7541	16.6508	16.6803	16.3904	16.2856	16.0295	15.8772	14.5485	14.2112	16.5078	15.3734
	1.21683	16.2297	16.7131	16.6147	16.6389	16.3469	16.2703	16.0061	15.874	14.5691	14.221	16.5083	15.3535
	1.22517	16.2247	16.6664	16.5948	16.6051	16.3353	16.2486	15.987	15.8886	14.5513	14.211	16.5066	15.3302
	1.2335	16.2211	16.6003	16.5798	16.5918	16.3183	16.2263	15.9995	15.8972	14.5669	14.2263	16.5157	15.3146
	1.24183	16.2201	16.5571	16.5539	16.5697	16.2964	16.2199	15.9861	15.9248	14.5637	14.2263	16.5191	15.2979
	1.25017	16.2098	16.5016	16.5206	16.5456	16.2683	16.1981	15.9839	15.932	14.5544	14.2391	16.5214	15.2942
	1.2585	16.2127	16.4418	16.4864	16.5185	16.2423	16.1681	15.9663	15.9326	14.5767	14.2263	16.5227	15.2883
	1.26683	16.2111	16.3846	16.4423	16.4861	16.1995	16.1368	15.9386	15.9029	14.5869	14.2247	16.5247	15.2811
	1.27517	16.2046	16.3435	16.4128	16.4515	16.1619	16.112	15.9029	15.8463	14.5814	14.2255	16.521	15.2836
	1.2835	16.2108	16.3009	16.372	16.4158	16.1152	16.0814	15.8557	15.82	14.593	14.2315	16.526	15.2852
	1.29183	16.2111	16.2776	16.3289	16.3829	16.0859	16.0577	15.8018	15.7966	14.5851	14.2356	16.5201	15.2843
	1.30017	16.2137	16.2775	16.294	16.3595	16.0705	16.0641	15.7727	15.7627	14.567	14.2292	16.5235	15.2853
	1.3085	16.2227	16.2787	16.276	16.339	16.0601	16.0561	15.7453	15.7476	14.5641	14.2356	16.5213	15.2829
	1.31683	16.2385	16.2882	16.2616	16.3294	16.0497	16.0618	15.7118	15.7297	14.5615	14.2385	16.5186	15.2831
	1.32517	16.2423	16.2974	16.2527	16.3138	16.0582	16.0853	15.7005	15.717	14.5687	14.2303	16.513	15.2859
	1.3335	16.2475	16.3058	16.2516	16.3331	16.0563	16.102	15.7057	15.7074	14.5688	14.2328	16.5143	15.2898
	1.34183	16.2522	16.3215	16.2502	16.3423	16.069	16.1199	15.6911	15.7249	14.5579	14.2375	16.515	15.2893
	1.35017	16.2468	16.3359	16.2595	16.3583	16.0886	16.1461	15.7001	15.741	14.6072	14.2281	16.5128	15.2963
	1.3585	16.2446	16.3619	16.276	16.3829	16.1255	16.1695	15.7215	15.7455	14.6396	14.2377	16.5156	15.292
	1.36683	16.2421	16.3922	16.2973	16.4201	16.1617	16.2248	15.7334	15.7871	14.6833	14.2452	16.5165	15.2924
	1.37517	16.2419	16.4417	16.3281	16.4813	16.2162	16.2595	15.751	15.8813	14.7349	14.2454	16.5173	15.28
	1.3835	16.2453	16.5224	16.41	16.586	16.3058	16.3246	15.7873	15.9812	14.7921	14.2627	16.5194	15.2785
	1.39183	16.2458	16.6349	16.5183	16.7426	16.425	16.4032	15.8314	16.1502	14.8435	14.263	16.5191	15.2866
	1.40017	16.2433	16.7578	16.6729	16.965	16.5507	16.494	15.8837	16.3474	14.8623	14.2789	16.5159	15.2867
	1.4085	16.2475	16.8853	16.8635	17.1991	16.6838	16.5897	15.9481	16.555	14.8529	14.2794	16.5177	15.2757
	1.41683	16.2448	16.9838	17.0608	17.4342	16.796	16.6551	15.9902	16.7244	14.8163	14.2798	16.5193	15.2741
	1.42517	16.2462	17.0247	17.2237	17.6087	16.8595	16.6674	16.0292	16.807	14.761	14.271	16.5169	15.2727
	1.4335	16.2462	16.9969	17.2942	17.68	16.8583	16.6612	16.0326	16.8004	14.6978	14.2692	16.5212	15.2685
	1.44183	16.249	16.9068	17.2648	17.6352	16.8068	16.6214	16.0383	16.6891	14.6824	14.2517	16.527	15.2735
	1.45017	16.2474	16.7929	17.1543	17.5078	16.7247	16.5639	15.9909	16.5207	14.6306	14.2529	16.5304	15.2674
	1.4585	16.2463	16.6563	16.9906	17.3054	16.6287	16.5013	15.9536	16.3363	14.6301	14.2512	16.5276	15.253
	1.46683	16.2512	16.5417	16.8061	17.1188	16.5454	16.4662	15.9238	16.1835	14.6037	14.2598	16.535	15.2685
	1.47517	16.2506	16.4465	16.6385	16.9515	16.4722	16.4203	15.8871	16.0536	14.6044	14.2452	16.5331	15.2624
	1.4835	16.2456	16.3876	16.509	16.8332	16.4257	16.3939	15.8577	15.9495	14.5917	14.2442	16.5496	15.2624
	1.49183	16.2418	16.3493	16.4148	16.7414	16.3975	16.3967	15.8447	15.8982	14.6006	14.2426	16.5257	15.262
	1.50017	16.2383	16.3249	16.3568	16.6869	16.3828	16.3881	15.8355	15.8522	14.6065	14.2428	16.5282	15.2607
	1.5085	16.2412	16.3092	16.325	16.667	16.3814	16.381	15.841	15.8408	14.6009	14.235	16.5323	15.2678
	1.51683	16.248	16.3039	16.3038	16.6459	16.3755	16.3839	15.8437	15.8437	14.5869	14.248	16.5298	15.2647
	1.52517	16.2395	16.3036	16.309	16.6579	16.3874	16.401	15.8657	15.8549	14.5883	14.2414	16.5315	15.2668
	1.5335	16.2432	16.3039	16.324	16.669	16.4245	16.4428	15.8802	15.8627	14.6235	14.2296	16.5329	15.2691
	1.54183	16.2386	16.3132	16.3459	16.6973	16.4622	16.4602	15.9208	15.8902	14.5994	14.2425	16.5357	15.2713
	1.55017	16.2315	16.3174	16.3669	16.7283	16.4916	16.4764	15.9583	15.9207	14.5793	14.2742	16.5365	15.2768
	1.5585	16.2363	16.3303	16.388	16.7572	16.5025	16.4824	15.9852	15.9377	14.601	14.2574	16.5392	15.2829
	1.56683	16.23	16.3332	16.4084	16.7665	16.4913	16.4689	15.9818	15.9222	14.5813	14.2398	16.5303	15.2797
	1.57517	16.23	16.3376	16.4156	16.7497	16.4552	16.4158	15.9648	15.8961	14.5948	14.2366	16.5327	15.291
	1.5835	16.231	16.345	16.4223	16.7124	16.4099	16.3544	15.9275	15.8532	14.585	14.2196	16.5341	15.2952
	1.59183	16.2231	16.3539	16.4101	16.6682	16.3516	16.2995	15.8762	15.7849	14.5862	14.247	16.5323	15.2953
	1.60017	16.2277	16.3505	16.4003	16.599	16.3016	16.243	15.8287	15.7482	14.5798	14.2339	16.5327	15.3009
	1.6085	16.2182	16.3519	16.3819	16.5556	16.261	16.1971	15.7799	15.6961	14.5687	14.2187	16.5307	15.3081
	1.61683	16.2217	16.351	16.3673	16.512	16.2373	16.1592	15.7322	15.6628	14.575	14.2406	16.5344	15.3095
	1.62517	16.2233	16.3378	16.3505	16.49	16.2175	16.1369	15.7109	15.6346	14.58	14.216	16.5347	15.3157
	1.6335	16.2253	16.3321	16.3331	16.4413	16.1973	16.1133	15.6914	15.6249	14.5819	14.2408	16.5391	15.3152
	1.64183	16.2175	16.3278	16.3165	16.421	16.1719	16.1024	15.6779	15.6102	14.5823	14.2182	16.5365	15.321
	1.65017	16.2219	16.3174	16.2952	16.4079	16.1667	16.0827	15.6728	15.6111	14.5693	14.218	16.5373	15.3224
	1.6585	16.217	16.3214	16.2882	16.402	16.1635	16.0841	15.6727	15.6049	14.5688	14.2246	16.5399	15.3245
	1.66683	16.2209	16.3145	16.2715	16.3858	16.138	16.0731	15.6746	15.6043	14.5691	14.2266	16.541	15.3143
	1.67517	16.2206	16.3153	16.2525	16.3884	16.1299	16.0621	15.6748	15.6052	14.5687	14.2293	16.5483	15.3248
	1.6835	16.2202	16.3208	16.2506	16.3754	16.1214	16.0621	15.6811	15.5953	14.5723	14.2284	16.544	15.3301
	1.69183	16.2098	16.325	16.2405	16.3758	16.1331	16.0502	15.6781	15.5879	14.5679	14.2458	16.539	15.3354
	1.70017	16.2191	16.3284	16.2407	16.3773	16.126	16.0537	15.6698	15.5747	14.5678	14.2597	16.537	15.3358
	1.7085	16.2167	16.3223	16.2477	16.3699	16.1199	16.0443	15.6705	15.5751	14.5825	14.2366	16.5434	15.3346
	1.71683	16.2154	16.3323	16.2325	16.3577	16.0998	16.0432	15.671	15.5672	14.5677	14.2359	16.5476	15.3339
	1.72517	16.2089	16.3507	16.232	16.3574	16.0976	16.0343	15.6582	15.5565	14.5605	14.2316	16.5493	15.3344
	1.7335	16.2132	16.3612	16.2263	16.3635	16.1012	16.0319	15.6581	15.5361	14.5658	14.2524	16.545	15.3363
	1.74183	16.2138	16.3776	16.2347	16.3625	16.096	16.0299	15.6555	15.5484	14.5809	14.2706	16.5513	15.3409
	1.75017	16.2116	16.3901	16.2416	16.3653	16.0965	16.0284	15.6657	15.5353	14.5877	14.2721	16.5445	15.3469
	1.7585	16.2172	16.4014	16.253	16.3694	16.0942	16.0304	15.6604	15.5471	14.5853	14.2751	16.5409	15.3482
	1.76683	16.2127	16.414	16.2567	16.3629	16.095	16.0291	15.6547	15.5273	14.5799	14.2799	16.5379	15.344
	1.77517	16.2095	16.4319	16.2549	16.3777	16.0944	16.0267	15.6644	15.512	14.579	14.2496	16.5301	15.346
	1.7835	16.21	16.4373	16.2606	16.3749	16.0864	16.0163	15.6659	15.5178	14.5756	14.2864	16.5352	15.3483
	1.79183	16.2179	16.4505	16.2756	16.385	16.0799	16.0175	15.6739	15.5271	14.576	14.2617	16.5417	15.3553
	1.80017	16.2266	16.4678	16.2837	16.4056	16.0846	16.0233	15.6748	15.5237	14.5847	14.2664	16.5428	15.3544
	1.8085	16.2358	16.4858	16.2924	16.4028	16.0822	16.0337	15.6847	15.5391	14.5876	14.3056	16.5551	15.3587
	1.81683	16.2395	16.5058	16.3044	16.4133	16.0907	16.0315	15.6946	15.5459	14.5884	14.2913	16.5537	15.3598
	1.82517	16.2374	16.5123	16.3115	16.4239	16.0951	16.0378	15.6949	15.5473	14.5723	14.2959	16.5511	15.3654
	1.8335	16.2382	16.5257	16.3247	16.422	16.0982	16.0538	15.7129	15.558	14.5815	14.2836	16.5487	15.369
	1.84183	16.2382	16.5358	16.34	16.4357	16.0981	16.0694	15.7203	15.5703	14.6021	14.276	16.5462	15.3769
	1.85017	16.2438	16.5492	16.3394	16.4402	16.1008	16.0598	15.7372	15.5791	14.5919	14.2881	16.5425	15.3813
	1.8585	16.2472	16.5629	16.3686	16.447	16.1086	16.0826	15.7403	15.5961	14.5898	14.3015	16.5458	15.379
	1.86683	16.2562	16.5683	16.3645	16.4598	16.11	16.0801	15.7549	15.6054	14.5887	14.2752	16.543	15.3895
	1.87517	16.2566	16.5685	16.3624	16.4586	16.1194	16.0965	15.7578	15.6247	14.6081	14.2858	16.5518	15.3844
	1.8835	16.2672	16.5951	16.3755	16.4651	16.1269	16.1097	15.7701	15.6352	14.5927	14.2797	16.5548	15.3857
	1.89183	16.2663	16.5954	16.3864	16.4563	16.1308	16.1206	15.7883	15.6411	14.6125	14.2826	16.5536	15.3886
	1.90017	16.2712	16.6076	16.3982	16.4696	16.1423	16.1137	15.8014	15.6583	14.5899	14.2813	16.5468	15.3893
	1.9085	16.2758	16.6041	16.403	16.4803	16.1586	16.1261	15.8065	15.6812	14.592	14.2822	16.5459	15.3939
	1.91683	16.2716	16.6083	16.4082	16.4919	16.1529	16.1366	15.8213	15.6988	14.5971	14.3116	16.5419	15.4007
	1.92517	16.2758	16.6334	16.4017	16.4993	16.1588	16.1457	15.8298	15.733	14.6097	14.3209	16.5508	15.4024
	1.9335	16.2809	16.6402	16.4191	16.5078	16.1859	16.162	15.8509	15.7348	14.6029	14.2682	16.5632	15.4062
	1.94183	16.2888	16.6446	16.4402	16.5215	16.1874	16.1838	15.8652	15.7521	14.6096	14.2794	16.5569	15.4086
	1.95017	16.288	16.6498	16.4575	16.5233	16.2067	16.1962	15.8677	15.7681	14.6019	14.2734	16.5596	15.4034
	1.9585	16.2969	16.6474	16.4695	16.5378	16.2247	16.2112	15.8867	15.7924	14.6113	14.2655	16.5611	15.4003
	1.96683	16.2919	16.6491	16.4833	16.5487	16.2456	16.2264	15.9078	15.815	14.6092	14.276	16.5608	15.4044
	1.97517	16.2995	16.643	16.502	16.5653	16.2673	16.2445	15.9279	15.8444	14.6192	14.2611	16.5608	15.4033
	1.9835	16.2981	16.6508	16.5108	16.5856	16.2881	16.2588	15.9424	15.8536	14.6116	14.268	16.5585	15.4015
	1.99183	16.2958	16.6504	16.5024	16.5965	16.3057	16.2649	15.9642	15.8598	14.6221	14.2682	16.5515	15.409
	2.00017	16.2971	16.6555	16.5226	16.6162	16.3212	16.2766	15.9742	15.8862	14.619	14.2693	16.5476	15.4032
	2.0085	16.296	16.6649	16.5334	16.6274	16.3391	16.2827	15.9929	15.9003	14.6295	14.258	16.5555	15.4064
	2.01683	16.2925	16.666	16.5425	16.6323	16.3565	16.2874	16.0024	15.9042	14.6216	14.2628	16.5561	15.4149
	2.02517	16.2929	16.6623	16.5422	16.6419	16.3663	16.284	15.998	15.9209	14.6239	14.2668	16.5592	15.418
	2.0335	16.2891	16.6551	16.5556	16.6505	16.38	16.2753	16.0078	15.9187	14.6329	14.2593	16.5651	15.4102
	2.04183	16.2957	16.6516	16.5637	16.6527	16.3946	16.2757	16.013	15.918	14.6364	14.2591	16.5661	15.4039
	2.05017	16.2994	16.6371	16.56	16.6526	16.3873	16.2756	16.0093	15.9205	14.6354	14.2631	16.5715	15.4057
	2.0585	16.2884	16.6445	16.563	16.6527	16.3907	16.2619	16.0129	15.9262	14.6335	14.2488	16.5704	15.4064
	2.06683	16.2957	16.6485	16.5649	16.6451	16.3931	16.2569	16.0162	15.9259	14.6432	14.2487	16.5678	15.4097
	2.07517	16.2853	16.6393	16.5586	16.6354	16.3929	16.241	16.0128	15.926	14.6283	14.2518	16.5804	15.4068
	2.0835	16.2941	16.63	16.5528	16.6221	16.3854	16.2272	16.0021	15.9122	14.6396	14.2469	16.5794	15.4072
	2.09183	16.2826	16.634	16.5463	16.6031	16.3814	16.2065	16.0006	15.8981	14.6331	14.2503	16.5714	15.4018
	2.10017	16.2854	16.6335	16.5361	16.5922	16.388	16.2057	15.9999	15.8865	14.6311	14.2514	16.5731	15.397
	2.1085	16.2809	16.6319	16.5404	16.583	16.3784	16.1859	15.986	15.8636	14.6293	14.2569	16.5792	15.4011
	2.11683	16.2757	16.6288	16.5289	16.5623	16.3523	16.1742	15.9722	15.8697	14.6287	14.2432	16.5889	15.4001
	2.12517	16.264	16.6229	16.5252	16.5539	16.3513	16.1695	15.9682	15.853	14.6384	14.2523	16.5926	15.3933
	2.1335	16.2656	16.6152	16.5227	16.5327	16.3421	16.1563	15.9517	15.8247	14.6489	14.2774	16.5922	15.3928
	2.14183	16.2655	16.6234	16.5211	16.5181	16.3208	16.1414	15.9442	15.8285	14.6381	14.2744	16.5894	15.3989
	2.15017	16.2641	16.6233	16.5066	16.5051	16.316	16.132	15.9366	15.8149	14.6319	14.2567	16.5912	15.4037
	2.1585	16.2603	16.6329	16.4982	16.4946	16.3102	16.1375	15.9212	15.8033	14.6389	14.2644	16.5879	15.4009
	2.16683	16.2687	16.6403	16.4976	16.4861	16.2984	16.1346	15.9154	15.7851	14.6298	14.234	16.5898	15.3999
	2.17517	16.2535	16.6432	16.4964	16.4806	16.2933	16.1331	15.914	15.7796	14.6365	14.2748	16.59	15.397
	2.1835	16.249	16.6453	16.4995	16.4851	16.2926	16.1334	15.9035	15.767	14.6509	14.2393	16.6024	15.4024
	2.19183	16.2419	16.6453	16.5128	16.4733	16.2889	16.132	15.9009	15.7634	14.6436	14.2597	16.5923	15.4035
	2.20017	16.2435	16.6479	16.5085	16.4675	16.2859	16.1272	15.8894	15.7663	14.6313	14.2623	16.5925	15.4092
	2.2085	16.238	16.6506	16.4982	16.4541	16.2795	16.1228	15.8839	15.7486	14.6492	14.2968	16.5895	15.4182
	2.21683	16.2343	16.6571	16.494	16.4544	16.2781	16.1222	15.8797	15.7194	14.6334	14.2562	16.5847	15.423
	2.22517	16.2288	16.6557	16.4875	16.4461	16.2657	16.109	15.8748	15.7108	14.6464	14.299	16.5844	15.4292
	2.2335	16.2276	16.6474	16.478	16.4397	16.2606	16.1205	15.8637	15.7029	14.6386	14.2869	16.5834	15.4284
	2.24183	16.2268	16.6423	16.4705	16.4339	16.2496	16.1217	15.8559	15.6776	14.649	14.2792	16.59	15.4331
	2.25017	16.2314	16.6507	16.4722	16.4294	16.247	16.1163	15.8408	15.6715	14.6382	14.2591	16.5932	15.4345
	2.2585	16.232	16.6456	16.4642	16.4218	16.2491	16.1102	15.839	15.6705	14.6423	14.302	16.5928	15.4413
	2.26683	16.2256	16.6456	16.4576	16.4264	16.2381	16.1063	15.8333	15.6531	14.6401	14.28	16.5964	15.4451
	2.27517	16.2232	16.6463	16.4513	16.4276	16.2355	16.1064	15.8341	15.6573	14.6251	14.2558	16.5949	15.448
	2.2835	16.2367	16.6324	16.4429	16.4311	16.2307	16.1125	15.8359	15.6433	14.6425	14.2876	16.5994	15.4505
	2.29183	16.2363	16.6437	16.4306	16.4209	16.2177	16.1009	15.8355	15.6352	14.6421	14.2833	16.612	15.4468
	2.30017	16.234	16.6404	16.4231	16.4334	16.2086	16.1066	15.8341	15.6414	14.6428	14.2971	16.6208	15.4444
	2.3085	16.2352	16.6434	16.4195	16.4433	16.2118	16.1066	15.8277	15.6371	14.6213	14.2522	16.6316	15.4472
	2.31683	16.2374	16.6486	16.419	16.4292	16.2091	16.1104	15.825	15.6259	14.6181	14.2585	16.6277	15.449
	2.32517	16.2399	16.6595	16.4079	16.4265	16.2033	16.1111	15.8204	15.6189	14.6291	14.2889	16.6305	15.458
	2.3335	16.2369	16.6497	16.4052	16.4371	16.1915	16.1123	15.8159	15.6176	14.6202	14.2804	16.6273	15.4593
	2.34183	16.2434	16.6514	16.3964	16.4435	16.197	16.107	15.8109	15.6184	14.6133	14.2524	16.621	15.4602
	2.35017	16.2428	16.6547	16.4074	16.4405	16.1863	16.1148	15.8076	15.6146	14.6076	14.2604	16.6284	15.4527
	2.3585	16.2444	16.6473	16.4045	16.441	16.1813	16.109	15.8049	15.6229	14.6152	14.2714	16.6282	15.4533
	2.36683	16.2459	16.6415	16.4068	16.4493	16.1843	16.1115	15.7931	15.6021	14.6108	14.281	16.6165	15.4507
	2.37517	16.2483	16.6512	16.4054	16.4609	16.1713	16.1063	15.7961	15.6031	14.6135	14.2919	16.6264	15.4431
	2.3835	16.2578	16.6532	16.4011	16.456	16.1743	16.1127	15.7958	15.615	14.5978	14.284	16.6373	15.4396
	2.39183	16.2567	16.6484	16.4152	16.4646	16.165	16.1189	15.7901	15.6232	14.5872	14.276	16.6351	15.4411
	2.40017	16.2505	16.6472	16.4075	16.4735	16.1803	16.119	15.7968	15.621	14.6084	14.2611	16.6227	15.4416
	2.4085	16.2597	16.6436	16.4151	16.4825	16.1786	16.1277	15.7968	15.6269	14.5756	14.2767	16.6365	15.4399
	2.41683	16.2631	16.6452	16.4231	16.4943	16.1839	16.1256	15.7971	15.6403	14.5923	14.2748	16.6247	15.4431
	2.42517	16.2642	16.6439	16.4199	16.4934	16.186	16.1315	15.8065	15.6375	14.5903	14.2784	16.6161	15.4417
	2.4335	16.2648	16.6391	16.4222	16.502	16.1849	16.1431	15.7929	15.6386	14.603	14.2927	16.6293	15.4382
	2.44183	16.2642	16.6399	16.4298	16.5066	16.1858	16.1506	15.7987	15.66	14.5892	14.2887	16.6296	15.4297
	2.45017	16.2676	16.6268	16.4276	16.5063	16.1783	16.1383	15.7895	15.6591	14.5857	14.3318	16.6261	15.4249
	2.4585	16.2625	16.6296	16.4337	16.5051	16.1843	16.1292	15.794	15.6505	14.5826	14.3157	16.6226	15.4265
	2.46683	16.2623	16.6311	16.4331	16.5035	16.1799	16.1352	15.7844	15.6475	14.5924	14.286	16.6264	15.4255
	2.47517	16.2712	16.6305	16.4396	16.4997	16.1779	16.1374	15.7721	15.6473	14.6	14.3036	16.6202	15.4289
	2.4835	16.2644	16.6161	16.4243	16.4997	16.1754	16.1275	15.7799	15.6435	14.5926	14.2857	16.6212	15.4227
	2.49183	16.2635	16.6081	16.4342	16.4862	16.1645	16.1245	15.7648	15.6491	14.5832	14.2942	16.6252	15.4292
	2.50017	16.2611	16.5949	16.4296	16.4917	16.177	16.1179	15.7617	15.6442	14.5985	14.2826	16.6187	15.4229
	2.5085	16.2593	16.5814	16.422	16.4789	16.1682	16.1181	15.7583	15.6381	14.5963	14.2978	16.6216	15.4197
	2.51683	16.2596	16.5764	16.4154	16.4681	16.1737	16.1102	15.7474	15.6399	14.6099	14.2921	16.6192	15.4219
	2.52517	16.2666	16.569	16.4109	16.467	16.1685	16.1102	15.7454	15.6311	14.6052	14.2917	16.6226	15.4299
	2.5335	16.2603	16.5583	16.4123	16.4598	16.165	16.1093	15.7347	15.6186	14.611	14.2906	16.6252	15.4287
	2.54183	16.2678	16.5563	16.4184	16.4642	16.1731	16.1147	15.7231	15.621	14.6116	14.2791	16.63	15.4319
	2.55017	16.2648	16.5439	16.4062	16.4588	16.18	16.1118	15.7248	15.6151	14.6111	14.2898	16.6264	15.4374
	2.5585	16.2638	16.5289	16.4171	16.4567	16.1899	16.1026	15.7179	15.612	14.6189	14.2876	16.6262	15.4388
	2.56683	16.2564	16.5319	16.4176	16.4441	16.1907	16.0968	15.7055	15.6126	14.6257	14.2805	16.6245	15.4428
	2.57517	16.2667	16.5279	16.417	16.4366	16.1894	16.0966	15.7154	15.6042	14.6267	14.2914	16.6161	15.4513
	2.5835	16.2575	16.5169	16.4036	16.4383	16.1946	16.0879	15.7023	15.6012	14.6283	14.3116	16.6317	15.447
	2.59183	16.2673	16.5111	16.406	16.4239	16.2022	16.0835	15.6943	15.6014	14.6232	14.2768	16.6307	15.4475
	2.60017	16.2726	16.5071	16.4124	16.4352	16.1973	16.0769	15.695	15.5981	14.6458	14.2761	16.6277	15.4542
	2.6085	16.2719	16.5127	16.4195	16.4284	16.2046	16.0839	15.7004	15.5905	14.6297	14.2878	16.6371	15.4538
	2.61683	16.2721	16.5059	16.4214	16.4377	16.2037	16.0761	15.6839	15.5904	14.6446	14.2767	16.6386	15.4544
	2.62517	16.2708	16.4938	16.4298	16.4231	16.204	16.0748	15.6896	15.5808	14.6402	14.2813	16.6349	15.4581
	2.6335	16.2696	16.4952	16.4324	16.4191	16.2051	16.0701	15.6741	15.5701	14.6464	14.288	16.6346	15.4646
	2.64183	16.2721	16.4892	16.4173	16.4252	16.2051	16.0672	15.6607	15.5717	14.6486	14.2919	16.6442	15.4695
	2.65017	16.2682	16.5002	16.4289	16.4217	16.198	16.0642	15.673	15.5692	14.6629	14.2838	16.6399	15.4695
	2.6585	16.2703	16.4986	16.4288	16.4305	16.2039	16.0546	15.6641	15.5718	14.6618	14.2892	16.6545	15.4777
	2.66683	16.273	16.5073	16.4372	16.4304	16.201	16.048	15.6694	15.5646	14.6727	14.3013	16.6535	15.4787
	2.67517	16.2679	16.5195	16.4387	16.4175	16.1988	16.048	15.6661	15.5627	14.6561	14.2855	16.6433	15.4815
	2.6835	16.2687	16.513	16.4382	16.4092	16.1934	16.0515	15.6694	15.5677	14.6653	14.2951	16.6502	15.4899
	2.69183	16.2626	16.5191	16.4462	16.4081	16.1958	16.0493	15.6666	15.5654	14.6431	14.2909	16.6514	15.4885
	2.70017	16.2688	16.5106	16.4448	16.4061	16.194	16.042	15.6671	15.5724	14.6434	14.3058	16.6459	15.4935
	2.7085	16.2678	16.518	16.4445	16.4147	16.1868	16.042	15.6725	15.5561	14.637	14.2989	16.6431	15.4971
	2.71683	16.2626	16.5175	16.4572	16.416	16.1859	16.0389	15.6639	15.5745	14.6436	14.3084	16.6452	15.498
	2.72517	16.2699	16.5175	16.4512	16.4263	16.1848	16.0562	15.6722	15.5627	14.6471	14.3012	16.6504	15.497
	2.7335	16.2691	16.5236	16.4554	16.4101	16.1938	16.0592	15.6805	15.5669	14.6465	14.3025	16.6428	15.4985
	2.74183	16.2686	16.5389	16.452	16.402	16.1929	16.0656	15.6762	15.5723	14.6397	14.3077	16.6495	15.4969
	2.75017	16.2683	16.5318	16.4539	16.4077	16.1904	16.0723	15.6776	15.577	14.6432	14.2975	16.65	15.4953
	2.7585	16.2758	16.5429	16.4522	16.4037	16.1804	16.0714	15.6775	15.5792	14.6326	14.3129	16.6561	15.4978
	2.76683	16.2675	16.5531	16.4402	16.4081	16.1717	16.0754	15.6778	15.588	14.6316	14.3164	16.6607	15.4961
	2.77517	16.2966	16.5541	16.4508	16.4092	16.1799	16.0767	15.6865	15.5913	14.6423	14.3037	16.6586	15.4978
	2.7835	16.2777	16.5582	16.4466	16.4212	16.1741	16.0925	15.6874	15.5777	14.637	14.3077	16.664	15.4964
	2.79183	16.277	16.5689	16.4611	16.4234	16.172	16.1027	15.6891	15.5838	14.6282	14.3052	16.6619	15.5027
	2.80017	16.2736	16.5717	16.4609	16.4283	16.1661	16.1088	15.6852	15.5916	14.6286	14.3095	16.6488	15.5016
	2.8085	16.2762	16.5789	16.459	16.4377	16.1708	16.1146	15.6989	15.5851	14.6258	14.3179	16.6458	15.5047
	2.81683	16.2804	16.5888	16.4646	16.4387	16.1747	16.1264	15.704	15.5906	14.6331	14.318	16.6483	15.503
	2.82517	16.2845	16.5941	16.4702	16.4475	16.1859	16.1417	15.6996	15.6057	14.6295	14.3247	16.6499	15.4991
	2.8335	16.283	16.6063	16.4745	16.4685	16.182	16.1638	15.7049	15.6132	14.6225	14.3182	16.6474	15.4976
	2.84183	16.2792	16.6058	16.4808	16.4776	16.1961	16.1598	15.7091	15.608	14.6294	14.3193	16.6439	15.4969
	2.85017	16.2821	16.6095	16.4849	16.4845	16.1894	16.174	15.7064	15.6202	14.6343	14.3185	16.6416	15.4931
	2.8585	16.2879	16.6145	16.4897	16.4967	16.1999	16.1867	15.7219	15.6244	14.6339	14.3188	16.636	15.5026
	2.86683	16.2907	16.6279	16.4941	16.501	16.2006	16.1895	15.7298	15.6349	14.6279	14.3144	16.6467	15.4992
	2.87517	16.2939	16.6146	16.5079	16.5059	16.2146	16.2043	15.7318	15.6496	14.6332	14.3241	16.6581	15.4987
	2.8835	16.2892	16.6208	16.5049	16.5112	16.2113	16.2203	15.7447	15.6596	14.6335	14.3168	16.6599	15.498
	2.89183	16.2926	16.6242	16.5007	16.5317	16.2135	16.2254	15.7485	15.6679	14.6311	14.3155	16.6634	15.4879
	2.90017	16.2875	16.6121	16.5054	16.5386	16.2209	16.2279	15.754	15.6832	14.6377	14.3209	16.6562	15.4889
	2.9085	16.2958	16.6041	16.5008	16.5439	16.2142	16.2365	15.7468	15.6999	14.6361	14.311	16.6525	15.4895
	2.91683	16.2947	16.5999	16.5022	16.5469	16.1993	16.233	15.7452	15.7188	14.6364	14.3124	16.643	15.4852
	2.92517	16.2855	16.5906	16.488	16.5419	16.1996	16.2422	15.7561	15.7419	14.6342	14.321	16.6504	15.49
	2.9335	16.2998	16.5809	16.4858	16.5402	16.2008	16.2323	15.7417	15.749	14.6395	14.3135	16.6457	15.4849
	2.94183	16.3012	16.5698	16.483	16.5487	16.1987	16.2349	15.752	15.7714	14.6342	14.3172	16.6476	15.4944
	2.95017	16.2917	16.5664	16.4697	16.5389	16.2077	16.2361	15.753	15.7928	14.6461	14.3179	16.6477	15.4978
	2.9585	16.3006	16.5573	16.4649	16.5416	16.2089	16.2451	15.7559	15.8016	14.6535	14.3102	16.6576	15.4974
	2.96683	16.2983	16.5508	16.4646	16.5328	16.217	16.2534	15.7521	15.8093	14.6584	14.3287	16.658	15.4985
	2.97517	16.2997	16.5293	16.4531	16.5339	16.2111	16.2512	15.7448	15.8127	14.6508	14.3122	16.6633	15.4998
	2.9835	16.3055	16.5272	16.4533	16.5312	16.219	16.2423	15.7578	15.7977	14.6639	14.3247	16.6744	15.5107
	2.99183	16.3081	16.5196	16.4472	16.5318	16.2282	16.2432	15.7574	15.7953	14.663	14.3163	16.6775	15.5068
	3.00017	16.3082	16.5133	16.4517	16.5294	16.237	16.2364	15.7545	15.7723	14.6701	14.3127	16.6784	15.5159
	3.0085	16.3048	16.4963	16.445	16.5216	16.2377	16.2216	15.7478	15.7633	14.6864	14.3501	16.6847	15.5216
	3.01683	16.3077	16.4833	16.4413	16.5281	16.2331	16.2114	15.7485	15.7428	14.6731	14.2987	16.6889	15.5225
	3.02517	16.3135	16.4855	16.4352	16.5258	16.2305	16.2176	15.7423	15.7143	14.6919	14.3302	16.6881	15.5215
	3.0335	16.3005	16.4727	16.4394	16.5113	16.2345	16.2078	15.7379	15.6944	14.6867	14.2897	16.6835	15.5261
	3.04183	16.3088	16.4738	16.4333	16.5269	16.2337	16.1995	15.7399	15.6694	14.6936	14.2919	16.6818	15.5273
	3.05017	16.3153	16.4654	16.4233	16.5167	16.2313	16.1935	15.7269	15.6542	14.6936	14.2953	16.6822	15.5342
	3.0585	16.3089	16.4636	16.4315	16.5157	16.2285	16.1786	15.7141	15.6387	14.699	14.2841	16.6829	15.5445
	3.06683	16.3104	16.4673	16.4246	16.5038	16.2299	16.1684	15.7244	15.6174	14.6944	14.2999	16.6822	15.5498
	3.07517	16.3124	16.4628	16.4224	16.497	16.2224	16.1606	15.7084	15.5902	14.6982	14.2873	16.6898	15.5526
	3.0835	16.3182	16.4708	16.4153	16.4885	16.2213	16.1462	15.7049	15.5896	14.7064	14.2922	16.6901	15.555
	3.09183	16.319	16.4577	16.4156	16.4709	16.2175	16.1442	15.7083	15.582	14.6998	14.2845	16.6968	15.5583
	3.10017	16.3178	16.4495	16.4132	16.4669	16.2124	16.1261	15.6989	15.5734	14.7005	14.2922	16.7043	15.5624
	3.1085	16.3187	16.4473	16.4047	16.4624	16.198	16.133	15.6875	15.5473	14.7036	14.2847	16.7096	15.5681
	3.11683	16.3204	16.4406	16.4094	16.4527	16.195	16.1193	15.6817	15.5505	14.7018	14.2841	16.7148	15.5621
	3.12517	16.327	16.4444	16.3939	16.4435	16.1863	16.1118	15.6788	15.5361	14.699	14.2713	16.7182	15.5731
	3.1335	16.3195	16.4464	16.3912	16.4362	16.1843	16.1028	15.6747	15.5412	14.6948	14.2822	16.7233	15.5767
	3.14183	16.3237	16.4402	16.3861	16.4298	16.1845	16.0988	15.6544	15.5311	14.6888	14.2753	16.7219	15.5777
	3.15017	16.3259	16.4189	16.3886	16.4202	16.1687	16.0852	15.6559	15.5304	14.6783	14.272	16.7192	15.5768
	3.1585	16.328	16.4287	16.3818	16.4106	16.1655	16.0723	15.6473	15.5236	14.6765	14.2707	16.7206	15.5776
	3.16683	16.3272	16.4237	16.3654	16.3999	16.1563	16.067	15.634	15.5269	14.6721	14.2795	16.7128	15.5726
	3.17517	16.3209	16.4266	16.3522	16.3889	16.1579	16.0598	15.6347	15.535	14.6706	14.2657	16.7113	15.5735
	3.1835	16.3138	16.4143	16.3494	16.3753	16.1517	16.0546	15.635	15.5081	14.6739	14.2744	16.7206	15.5704
	3.19183	16.3099	16.4152	16.3492	16.3771	16.1483	16.0511	15.6234	15.5208	14.6747	14.2704	16.7254	15.5784
	3.20017	16.3044	16.401	16.3324	16.3568	16.1491	16.0472	15.6197	15.5177	14.6696	14.2733	16.7163	15.5775
	3.2085	16.307	16.407	16.3279	16.3596	16.1458	16.0448	15.6075	15.501	14.6637	14.2591	16.7191	15.5803
	3.21683	16.3079	16.4019	16.3235	16.3545	16.135	16.0262	15.6177	15.5072	14.6585	14.2898	16.7208	15.5815
	3.22517	16.3098	16.3985	16.3276	16.3413	16.1348	16.0359	15.6016	15.5084	14.6666	14.2659	16.72	15.5821
	3.2335	16.3001	16.4016	16.3275	16.3517	16.1285	16.0407	15.5981	15.5047	14.657	14.2718	16.7189	15.5867
	3.24183	16.3132	16.4036	16.3256	16.3438	16.1289	16.0319	15.6019	15.5046	14.657	14.2653	16.717	15.5899
	3.25017	16.3123	16.3957	16.3281	16.3507	16.1312	16.0224	15.6087	15.4928	14.6665	14.2691	16.7128	15.5825
	3.2585	16.2936	16.3938	16.3214	16.3368	16.1246	16.0257	15.623	15.4876	14.6554	14.2667	16.7081	15.5769
	3.26683	16.2845	16.4024	16.3247	16.329	16.1328	16.0289	15.6096	15.5029	14.6485	14.2656	16.696	15.5822
	3.27517	16.2891	16.4038	16.3152	16.357	16.1312	16.0278	15.6108	15.4965	14.657	14.2974	16.6944	15.5831
	3.2835	16.2883	16.4064	16.3286	16.345	16.1319	16.0227	15.6128	15.5013	14.6419	14.2548	16.7002	15.5824
	3.29183	16.2998	16.3977	16.3178	16.3505	16.132	16.0219	15.6065	15.4935	14.6537	14.2581	16.7049	15.5778
	3.30017	16.3032	16.4014	16.3253	16.3584	16.1191	16.0278	15.5983	15.4957	14.6459	14.2609	16.7047	15.5724
	3.3085	16.307	16.4041	16.3174	16.3624	16.121	16.0236	15.6114	15.4976	14.6529	14.2744	16.7089	15.5793
	3.31683	16.2961	16.4174	16.3201	16.3685	16.1158	16.0377	15.6113	15.4886	14.6301	14.2901	16.709	15.5775
	3.32517	16.3036	16.4184	16.3222	16.3733	16.1109	16.0393	15.611	15.4992	14.6557	14.2759	16.7197	15.5747
	3.3335	16.317	16.427	16.3229	16.3903	16.1192	16.0612	15.6098	15.505	14.6427	14.2753	16.7189	15.5775
	3.34183	16.3267	16.4291	16.3209	16.391	16.1251	16.0542	15.6151	15.5091	14.6397	14.2812	16.709	15.5822
	3.35017	16.3286	16.4335	16.3159	16.3962	16.1241	16.0559	15.6124	15.5209	14.6432	14.2721	16.7086	15.5764
	3.3585	16.3255	16.4245	16.3117	16.3845	16.1194	16.0612	15.6131	15.5213	14.6483	14.2897	16.7036	15.5731
	3.36683	16.3282	16.431	16.3234	16.3951	16.1237	16.0637	15.6161	15.5055	14.6501	14.2927	16.7046	15.572
	3.37517	16.3307	16.4328	16.3311	16.4017	16.1269	16.0603	15.6235	15.5153	14.64	14.291	16.7035	15.5715
	3.3835	16.3439	16.4381	16.3224	16.4081	16.1187	16.065	15.6285	15.5075	14.6524	14.2906	16.7009	15.5646
	3.39183	16.3458	16.4478	16.3218	16.396	16.1291	16.075	15.6329	15.5246	14.6584	14.3032	16.6991	15.561
	3.40017	16.3487	16.4471	16.3229	16.4091	16.1271	16.0831	15.6304	15.5089	14.6577	14.298	16.6989	15.5669
	3.4085	16.3568	16.4458	16.3177	16.4084	16.1232	16.0903	15.619	15.5161	14.6653	14.3057	16.7069	15.5624
	3.41683	16.358	16.4488	16.3198	16.405	16.1155	16.0938	15.6205	15.505	14.6544	14.2879	16.7113	15.5611
	3.42517	16.3612	16.449	16.3245	16.4127	16.1098	16.0989	15.6267	15.5097	14.6531	14.3094	16.7117	15.5622
	3.4335	16.3661	16.4481	16.3226	16.4221	16.1061	16.1092	15.6164	15.515	14.6702	14.2675	16.7087	15.5579
	3.44183	16.3687	16.4479	16.3316	16.4307	16.1175	16.1197	15.6283	15.501	14.6683	14.2635	16.7001	15.5486
	3.45017	16.3613	16.4512	16.3272	16.4208	16.119	16.1224	15.6314	15.5112	14.6689	14.2766	16.7039	15.5429
	3.4585	16.3761	16.4565	16.3282	16.4284	16.1196	16.1274	15.6281	15.5131	14.6749	14.2684	16.7094	15.5433
	3.46683	16.3819	16.4581	16.3394	16.4321	16.1248	16.1312	15.6281	15.5167	14.6772	14.3086	16.7089	15.5424
	3.47517	16.3835	16.4589	16.3463	16.4337	16.1285	16.1233	15.6359	15.5211	14.6818	14.2798	16.7107	15.5362
	3.4835	16.3953	16.4636	16.3483	16.4283	16.1533	16.1286	15.632	15.5195	14.6742	14.2706	16.708	15.5427
	3.49183	16.3907	16.452	16.3487	16.4292	16.1517	16.1345	15.6387	15.5218	14.6864	14.2964	16.7066	15.5382
	3.50017	16.3951	16.4627	16.36	16.4224	16.152	16.1367	15.6304	15.5181	14.6836	14.2914	16.7032	15.5379
	3.5085	16.4034	16.4624	16.3623	16.4312	16.1681	16.1339	15.6271	15.5304	14.7048	14.2855	16.7048	15.5425
	3.51683	16.4072	16.4705	16.3769	16.4424	16.1749	16.1398	15.6355	15.5325	14.6955	14.2877	16.7058	15.547
	3.52517	16.4127	16.47	16.3637	16.4425	16.1765	16.1463	15.6334	15.5274	14.6843	14.2805	16.7169	15.5469
	3.5335	16.4107	16.4755	16.3775	16.447	16.1855	16.1409	15.6289	15.5345	14.7111	14.2907	16.7208	15.549
	3.54183	16.4143	16.4731	16.3785	16.4349	16.1878	16.1351	15.6366	15.5285	14.7101	14.3142	16.7182	15.548
	3.55017	16.405	16.4761	16.3771	16.4414	16.2018	16.138	15.6252	15.5416	14.7137	14.2996	16.7273	15.5495
	3.5585	16.4122	16.4796	16.3834	16.4455	16.1977	16.1499	15.6344	15.5364	14.7071	14.2948	16.7223	15.5539
	3.56683	16.4118	16.4688	16.3871	16.4307	16.197	16.1449	15.6375	15.5476	14.7142	14.2873	16.7305	15.562
	3.57517	16.4144	16.4671	16.3882	16.4295	16.1956	16.1478	15.6296	15.5521	14.7103	14.2858	16.7301	15.5653
	3.5835	16.4063	16.4712	16.4002	16.4332	16.2024	16.1475	15.6401	15.5485	14.7105	14.247	16.7308	15.5733
	3.59183	16.4159	16.4694	16.4099	16.4266	16.2031	16.132	15.6351	15.5366	14.7175	14.2631	16.7294	15.5756
	3.60017	16.4145	16.4757	16.3997	16.4188	16.196	16.1331	15.6297	15.5472	14.7191	14.2761	16.7389	15.5814
	3.6085	16.4131	16.4679	16.4028	16.426	16.1977	16.1236	15.6258	15.5574	14.7322	14.2628	16.7488	15.5879
	3.61683	16.4142	16.4703	16.4021	16.421	16.2051	16.1185	15.6237	15.5516	14.7274	14.2852	16.7643	15.5895
	3.62517	16.419	16.4792	16.4095	16.4211	16.1995	16.1149	15.6209	15.5629	14.7324	14.255	16.7788	15.5967
	3.6335	16.42	16.4765	16.3978	16.4255	16.197	16.1118	15.623	15.5675	14.7241	14.2652	16.8056	15.6
	3.64183	16.4185	16.4725	16.4079	16.4119	16.195	16.1112	15.6227	15.553	14.7276	14.2754	16.8438	15.6086
	3.65017	16.4142	16.4813	16.4153	16.4318	16.1864	16.1061	15.6286	15.56	14.7267	14.2729	16.8997	15.6102
	3.6585	16.422	16.4781	16.4143	16.4182	16.185	16.1143	15.6227	15.5671	14.7286	14.2659	16.9782	15.614
	3.66683	16.4205	16.478	16.4209	16.4206	16.1754	16.1135	15.6243	15.5704	14.7278	14.2731	17.0813	15.615
	3.67517	16.4141	16.4855	16.4232	16.4169	16.1741	16.1103	15.6234	15.5729	14.7293	14.2667	17.2273	15.6199
	3.6835	16.4129	16.4916	16.4296	16.4134	16.1776	16.1133	15.6273	15.5866	14.7231	14.2681	17.4273	15.6158
	3.69183	16.4086	16.5018	16.4298	16.4224	16.174	16.1177	15.6351	15.5988	14.7308	14.2677	17.708	15.6161
	3.70017	16.4098	16.501	16.4366	16.433	16.1779	16.1233	15.6326	15.6181	14.7184	14.2767	18.084	15.6224
	3.7085	16.4105	16.5057	16.4437	16.4588	16.1739	16.1299	15.6384	15.6158	14.7258	14.307	18.5904	15.6245
	3.71683	16.4031	16.5157	16.4537	16.4472	16.1836	16.138	15.6553	15.6275	14.7153	14.2855	19.2444	15.6215
	3.72517	16.3949	16.5329	16.4581	16.4471	16.1816	16.1453	15.6739	15.6532	14.7136	14.275	20.1032	15.6184
	3.7335	16.4003	16.5425	16.4757	16.4806	16.1943	16.1562	15.6788	15.6767	14.7097	14.3144	21.2114	15.6199
	3.74183	16.3978	16.5609	16.4824	16.4901	16.2067	16.1733	15.6779	15.7221	14.7098	14.2859	22.5999	15.6206
	3.75017	16.3917	16.5773	16.4985	16.4929	16.2221	16.196	15.6995	15.7327	14.7166	14.3143	24.3095	15.6201
	3.7585	16.3904	16.5837	16.5155	16.5256	16.2462	16.2134	15.7196	15.7456	14.7198	14.2844	26.3632	15.6166
	3.76683	16.3908	16.5947	16.5292	16.533	16.2615	16.2271	15.7369	15.7706	14.7137	14.3413	28.773	15.6231
	3.77517	16.3908	16.6024	16.5514	16.551	16.2783	16.2526	15.7525	15.805	14.7146	14.3115	31.5359	15.6174
	3.7835	16.3854	16.6146	16.5689	16.5774	16.3006	16.2609	15.7805	15.8435	14.7119	14.3206	34.5964	15.6129
	3.79183	16.3813	16.6131	16.589	16.5958	16.3139	16.2678	15.81	15.8345	14.7071	14.3184	37.9017	15.6143
	3.80017	16.38	16.6052	16.6056	16.6264	16.3261	16.2862	15.7979	15.8491	14.7082	14.3079	41.3753	15.6214
	3.8085	16.3768	16.5975	16.6102	16.6438	16.3344	16.2721	15.8081	15.8564	14.6995	14.3135	44.9175	15.6273
	3.81683	16.3833	16.5948	16.6185	16.6619	16.3434	16.2709	15.8129	15.854	14.7139	14.3482	48.4164	15.6253
	3.82517	16.3878	16.5746	16.6211	16.6554	16.3456	16.262	15.8062	15.8208	14.6965	14.3362	51.7557	15.6206
	3.8335	16.3897	16.5472	16.6344	16.634	16.3353	16.2351	15.8064	15.7995	14.6919	14.3279	54.8345	15.6171
	3.84183	16.3899	16.5241	16.6121	16.6129	16.3149	16.1942	15.7864	15.7264	14.6826	14.3596	57.58	15.6155
	3.85017	16.38	16.49	16.5949	16.5978	16.2839	16.1582	15.7626	15.6656	14.6753	14.3486	59.8808	15.6145
	3.8585	16.3792	16.4293	16.5766	16.5544	16.2378	16.0866	15.7352	15.6006	14.6837	14.352	61.7004	15.622
	3.86683	16.3793	16.3805	16.5307	16.5262	16.1865	16.0228	15.6869	15.5079	14.6775	14.3392	63.0228	15.6174
	3.87517	16.3781	16.3188	16.4917	16.4614	16.1179	15.939	15.6261	15.4305	14.6674	14.3395	63.7929	15.6204
	3.8835	16.3769	16.2644	16.4423	16.3997	16.0462	15.861	15.5629	15.3358	14.6617	14.3576	64.0054	15.6121
	3.89183	16.3718	16.1938	16.3792	16.3214	15.9692	15.7573	15.4938	15.2262	14.6593	14.3625	63.6848	15.6105
	3.90017	16.371	16.1398	16.3053	16.2513	15.883	15.6695	15.4194	15.1316	14.6561	14.3558	62.8325	15.6051
	3.9085	16.3615	16.0845	16.2357	16.1613	15.7892	15.5816	15.3353	15.0243	14.6456	14.3387	61.4975	15.6012
	3.91683	16.3587	16.0199	16.1574	16.0969	15.7021	15.5014	15.2399	14.9162	14.6386	14.326	59.7412	15.5988
	3.92517	16.3548	15.9711	16.0865	15.9976	15.6242	15.4191	15.1492	14.8292	14.6218	14.3537	57.6153	15.5921
	3.9335	16.3466	15.9442	16.0125	15.8985	15.5475	15.3476	15.0687	14.752	14.6281	14.3298	55.1932	15.5946
	3.94183	16.34	15.9098	15.9438	15.839	15.4725	15.3041	14.9839	14.6897	14.6265	14.336	52.5309	15.5849
	3.95017	16.3256	15.8836	15.8796	15.7548	15.4101	15.2385	14.9035	14.6223	14.6176	14.3252	49.6654	15.5793
	3.9585	16.3233	15.8685	15.8229	15.6886	15.3616	15.2123	14.8394	14.5856	14.6035	14.3271	46.6993	15.5783
	3.96683	16.3217	15.8514	15.7766	15.6238	15.3269	15.1828	14.7774	14.5654	14.6019	14.3028	43.6889	15.5672
	3.97517	16.3093	15.8329	15.7332	15.5703	15.3056	15.1704	14.7315	14.5516	14.5849	14.286	40.6895	15.5617
	3.9835	16.2985	15.8374	15.7026	15.5297	15.2837	15.183	14.6944	14.5464	14.5742	14.2763	37.7715	15.5544
	3.99183	16.2924	15.8552	15.6826	15.5126	15.2745	15.1945	14.6796	14.547	14.5572	14.265	34.9871	15.5473
	4.00017	16.2839	15.8741	15.6564	15.5033	15.2821	15.2053	14.669	14.5531	14.561	14.2576	32.4008	15.5326
	4.0085	16.2677	15.8791	15.6522	15.4863	15.294	15.233	14.6575	14.5764	14.5411	14.2695	30.0118	15.523
	4.01683	16.2616	15.8999	15.6548	15.5041	15.3201	15.2629	14.671	14.6044	14.5395	14.225	27.8462	15.518
	4.02517	16.2447	15.9378	15.6649	15.5186	15.353	15.3005	14.6707	14.6318	14.5266	14.2441	25.9019	15.5096
	4.0335	16.2409	15.9568	15.686	15.5313	15.3913	15.3369	14.701	14.6701	14.5094	14.2361	24.2246	15.5026
	4.04183	16.2294	15.9847	15.7036	15.5508	15.426	15.399	14.734	14.6916	14.5018	14.1939	22.7699	15.4918
	4.05017	16.2175	16.0131	15.7339	15.5929	15.471	15.4329	14.7637	14.727	14.4863	14.1851	21.5353	15.4877
	4.0585	16.2006	16.0379	15.7663	15.6433	15.5066	15.4715	14.8061	14.7668	14.4748	14.2109	20.5135	15.482
	4.06683	16.1901	16.0636	15.8027	15.6848	15.5412	15.5041	14.8365	14.8101	14.4634	14.1845	19.6701	15.473
	4.07517	16.1922	16.0883	15.8394	15.7189	15.5759	15.5391	14.8706	14.8414	14.4571	14.1446	18.9881	15.4698
	4.0835	16.1874	16.1227	15.8808	15.7671	15.6189	15.5747	14.9164	14.8811	14.4437	14.1448	18.4383	15.4672
	4.09183	16.1764	16.1408	15.9034	15.808	15.6478	15.602	14.9555	14.8969	14.4275	14.1662	18.0024	15.4572
	4.10017	16.1684	16.1574	15.9398	15.834	15.6769	15.6326	14.9924	14.9221	14.4196	14.1365	17.6587	15.4492
	4.1085	16.1646	16.179	15.974	15.875	15.7105	15.6671	15.019	14.9489	14.4128	14.1111	17.3942	15.4415
	4.11683	16.1632	16.1879	16.0073	15.9107	15.7409	15.6941	15.0588	14.9776	14.4092	14.1327	17.1861	15.4447
	4.12517	16.1629	16.2064	16.0269	15.9322	15.7821	15.7076	15.0948	15.003	14.3934	14.099	17.0175	15.43
	4.1335	16.1671	16.222	16.0441	15.9649	15.8092	15.7347	15.1282	15.0458	14.3803	14.089	16.8855	15.4308
	4.14183	16.1648	16.2394	16.0822	15.9953	15.8399	15.764	15.1501	15.0791	14.3827	14.0744	16.7902	15.422
	4.15017	16.1739	16.2624	16.101	16.0317	15.8683	15.7951	15.1829	15.1188	14.376	14.0603	16.7079	15.4129
	4.1585	16.1865	16.2789	16.1264	16.0565	15.9092	15.8243	15.214	15.1348	14.3588	14.0444	16.6417	15.4092
	4.16683	16.1893	16.3002	16.1491	16.0759	15.9473	15.855	15.2436	15.1769	14.3581	14.0296	16.5984	15.3963
	4.17517	16.1943	16.3157	16.1702	16.1036	15.9787	15.8796	15.261	15.2248	14.348	14.0357	16.5603	15.3859
	4.1835	16.2036	16.3407	16.1796	16.1293	16.0199	15.9103	15.2997	15.2661	14.3412	14.0483	16.5176	15.3795
	4.19183	16.2202	16.3639	16.2012	16.1481	16.06	15.9207	15.3325	15.2946	14.3253	14.0051	16.4973	15.3765
	4.20017	16.2344	16.3875	16.2194	16.1731	16.1012	15.9444	15.3597	15.3343	14.3187	14.0214	16.4699	15.3753
	4.2085	16.2369	16.4143	16.2492	16.1919	16.1345	15.967	15.3874	15.3656	14.3184	14.0253	16.4631	15.3641
	4.21683	16.2489	16.435	16.2626	16.2247	16.1541	15.9846	15.41	15.3858	14.3204	13.9861	16.4437	15.3593
	4.22517	16.258	16.4524	16.2812	16.2498	16.1799	15.9903	15.4361	15.39	14.3087	13.9785	16.4372	15.3492
	4.2335	16.278	16.473	16.2965	16.2711	16.2167	16.0089	15.4527	15.4182	14.304	13.9548	16.419	15.3486
	4.24183	16.2876	16.4838	16.313	16.2862	16.2245	16.0158	15.4622	15.4382	14.2974	13.9487	16.4244	15.3453
	4.25017	16.2912	16.4988	16.3213	16.2961	16.2392	16.0204	15.4795	15.4399	14.2882	13.9705	16.4163	15.3401
	4.2585	16.2976	16.5114	16.3383	16.3155	16.2642	16.0079	15.4901	15.4489	14.282	13.9466	16.4087	15.3283
	4.26683	16.3041	16.526	16.3422	16.3192	16.2727	16.0117	15.4929	15.4447	14.2798	13.9509	16.4047	15.3306
	4.27517	16.308	16.5361	16.3438	16.3315	16.2692	16.0107	15.4982	15.4434	14.284	13.9495	16.4042	15.3276
	4.2835	16.3081	16.534	16.3533	16.3337	16.2612	16.0014	15.4998	15.4452	14.2738	13.9331	16.4026	15.3195
	4.29183	16.3022	16.5345	16.3506	16.3356	16.2467	15.9898	15.4984	15.4435	14.2775	13.9513	16.4057	15.3183
	4.30017	16.3014	16.5388	16.3489	16.33	16.233	15.9816	15.4891	15.4309	14.275	13.9177	16.41	15.3187
	4.3085	16.303	16.5243	16.3431	16.3353	16.2277	15.9741	15.4893	15.4168	14.2779	13.9564	16.4164	15.321
	4.31683	16.2931	16.519	16.3444	16.3306	16.2004	15.9589	15.4762	15.4085	14.2753	13.9218	16.419	15.3159
	4.32517	16.2819	16.5046	16.3331	16.3158	16.1743	15.9529	15.4662	15.3978	14.2729	13.9211	16.4215	15.3205
	4.3335	16.2697	16.495	16.329	16.3121	16.1731	15.9353	15.4576	15.3819	14.277	13.9451	16.4354	15.3168
	4.34183	16.2654	16.4894	16.322	16.3053	16.1499	15.921	15.4485	15.373	14.2786	13.9159	16.4339	15.3193
	4.35017	16.2573	16.4764	16.3082	16.2979	16.1317	15.9128	15.4379	15.3649	14.2822	13.9604	16.4323	15.3214
	4.3585	16.2508	16.4683	16.3075	16.3007	16.0911	15.9169	15.4235	15.3432	14.2794	13.945	16.445	15.3291
	4.36683	16.2421	16.4478	16.2911	16.2955	16.0757	15.9016	15.4246	15.334	14.286	13.9354	16.44	15.3239
	4.37517	16.2279	16.4384	16.2841	16.2843	16.0756	15.9058	15.4121	15.3224	14.3011	13.9154	16.4499	15.3305
	4.3835	16.2178	16.4259	16.2727	16.2871	16.0575	15.9047	15.4004	15.3162	14.3021	13.9327	16.4591	15.3352
	4.39183	16.2023	16.4267	16.2527	16.2693	16.035	15.8891	15.3939	15.316	14.3186	13.9349	16.4666	15.3348
	4.40017	16.2009	16.4427	16.2615	16.2672	16.0282	15.8822	15.3919	15.316	14.3224	13.9358	16.4708	15.3391
	4.4085	16.1958	16.4358	16.2524	16.2688	16.0097	15.8775	15.3882	15.3144	14.3305	13.9436	16.4741	15.3408
	4.41683	16.1929	16.4257	16.2447	16.2684	16.0023	15.8787	15.3909	15.3055	14.334	13.9696	16.484	15.3518
	4.42517	16.191	16.4154	16.2484	16.2721	16.0035	15.8816	15.3873	15.3094	14.345	13.9647	16.4918	15.3568
	4.4335	16.1832	16.4093	16.2488	16.277	15.9951	15.8923	15.391	15.3095	14.3554	14.0047	16.4996	15.3654
	4.44183	16.1892	16.412	16.2484	16.2704	15.9904	15.8877	15.3874	15.3106	14.3644	13.9858	16.5019	15.3686
	4.45017	16.1883	16.4164	16.2435	16.2635	15.9858	15.8808	15.4001	15.2995	14.3697	14.0312	16.5057	15.3763
	4.4585	16.1926	16.4204	16.2546	16.2767	15.9857	15.8879	15.3982	15.3079	14.3825	14.0129	16.5121	15.3839
	4.46683	16.2008	16.419	16.2567	16.2772	15.9838	15.8826	15.4008	15.3051	14.3946	14.0274	16.52	15.3932
	4.47517	16.2043	16.4283	16.2688	16.2805	15.9771	15.8945	15.4081	15.3294	14.4058	14.0222	16.5293	15.4016
	4.4835	16.2028	16.4343	16.2931	16.2883	15.9876	15.8951	15.4157	15.3315	14.4122	14.0439	16.5423	15.4136
	4.49183	16.202	16.4356	16.2963	16.3073	15.9888	15.8923	15.4134	15.3301	14.4207	14.0578	16.5494	15.42
	4.50017	16.1982	16.4389	16.3072	16.3109	15.9962	15.8986	15.4299	15.3438	14.4404	14.0623	16.5527	15.4339
	4.5085	16.197	16.435	16.3023	16.3136	16.002	15.9242	15.4374	15.3395	14.4473	14.0579	16.5642	15.4452
	4.51683	16.2074	16.4409	16.3171	16.3218	16.0072	15.9128	15.4455	15.361	14.4549	14.0818	16.5726	15.4596
	4.52517	16.209	16.4421	16.3371	16.329	16.0184	15.9427	15.449	15.368	14.4671	14.0684	16.5897	15.4714
	4.5335	16.214	16.4565	16.3423	16.3342	16.0145	15.9361	15.4678	15.3591	14.4725	14.1144	16.5997	15.4759
	4.54183	16.2202	16.4686	16.3503	16.342	16.0166	15.9493	15.4755	15.3842	14.4817	14.1078	16.6077	15.4914
	4.55017	16.2222	16.4764	16.368	16.3489	16.0317	15.9553	15.4881	15.3765	14.4976	14.1223	16.626	15.5032
	4.5585	16.2297	16.4684	16.37	16.3584	16.0406	15.9534	15.5038	15.3798	14.4978	14.128	16.6338	15.5167
	4.56683	16.2415	16.4792	16.3702	16.3639	16.0479	15.97	15.5141	15.4037	14.5062	14.157	16.6302	15.5299
	4.57517	16.2455	16.4779	16.3843	16.3745	16.0618	15.9808	15.5223	15.4012	14.526	14.1418	16.6358	15.5404
	4.5835	16.2535	16.4759	16.3977	16.3926	16.0649	15.9951	15.5249	15.4139	14.532	14.1596	16.6401	15.5536
	4.59183	16.2517	16.4789	16.4017	16.4074	16.0715	16.0087	15.5416	15.4076	14.543	14.1397	16.6446	15.5593
	4.60017	16.2639	16.4776	16.4051	16.4078	16.0866	16.0232	15.546	15.4254	14.5527	14.1821	16.6541	15.5733
	4.6085	16.2792	16.4821	16.402	16.4247	16.0957	16.0455	15.5587	15.4334	14.5622	14.1962	16.6592	15.5891
	4.61683	16.2801	16.4973	16.4035	16.4258	16.1053	16.0445	15.5679	15.4311	14.5684	14.2027	16.678	15.6024
	4.62517	16.2841	16.504	16.4104	16.4307	16.109	16.0494	15.5685	15.4462	14.5653	14.2072	16.6733	15.6162
	4.6335	16.2944	16.502	16.4169	16.4471	16.1174	16.0674	15.5916	15.4523	14.58	14.1982	16.6766	15.6265
	4.64183	16.3011	16.5116	16.4264	16.4476	16.1292	16.0787	15.5925	15.4672	14.5871	14.2142	16.6823	15.6382
	4.65017	16.3071	16.5253	16.4453	16.4549	16.128	16.0829	15.6157	15.4681	14.5992	14.2353	16.6824	15.6537
	4.6585	16.3104	16.5321	16.4588	16.4686	16.1362	16.1054	15.6365	15.486	14.6029	14.253	16.6881	15.6639
	4.66683	16.3202	16.5548	16.4718	16.476	16.1478	16.1109	15.6335	15.494	14.615	14.2682	16.6944	15.6763
	4.67517	16.3306	16.5737	16.4855	16.4939	16.1636	16.1182	15.6324	15.5166	14.6095	14.2688	16.7026	15.6858
	4.6835	16.3394	16.5783	16.4968	16.4816	16.1799	16.1198	15.6528	15.5336	14.6177	14.2849	16.7116	15.6995
	4.69183	16.3474	16.5928	16.5145	16.5064	16.1944	16.1442	15.6545	15.548	14.6188	14.295	16.7223	15.7072
	4.70017	16.3596	16.6171	16.5317	16.5057	16.2142	16.1427	15.6786	15.576	14.632	14.2939	16.7247	15.7259
	4.7085	16.3621	16.64	16.5486	16.5273	16.2225	16.1735	15.6844	15.5921	14.6325	14.2943	16.735	15.7485
	4.71683	16.3717	16.668	16.5818	16.5349	16.2408	16.17	15.6901	15.6017	14.6392	14.3116	16.7399	15.7542
	4.72517	16.3806	16.7044	16.6161	16.5423	16.2421	16.1974	15.6969	15.6419	14.6443	14.3088	16.7467	15.7652
	4.7335	16.3981	16.7301	16.6559	16.5671	16.2625	16.2109	15.7116	15.6822	14.6572	14.3416	16.7519	15.7778
	4.74183	16.4021	16.7706	16.6935	16.579	16.2919	16.2184	15.7292	15.7144	14.6666	14.3263	16.762	15.7865
	4.75017	16.4097	16.8051	16.748	16.592	16.3103	16.2398	15.7493	15.754	14.6805	14.3409	16.7662	15.7983
	4.7585	16.4166	16.862	16.8148	16.6115	16.3261	16.2543	15.7608	15.7975	14.6829	14.3669	16.7694	15.8081
	4.76683	16.4262	16.9154	16.8792	16.6468	16.3575	16.2769	15.7782	15.8565	14.6876	14.3551	16.7779	15.821
	4.77517	16.4354	16.9838	16.9494	16.6628	16.3888	16.3083	15.7948	15.9085	14.6927	14.3744	16.7856	15.8311
	4.7835	16.4379	17.0469	17.0323	16.7067	16.416	16.331	15.8167	15.9645	14.702	14.3569	16.7931	15.8429
	4.79183	16.4467	17.1089	17.1216	16.7335	16.4548	16.3604	15.8483	16.0348	14.7119	14.3814	16.7995	15.8532
	4.80017	16.4589	17.1661	17.2257	16.7764	16.4902	16.3973	15.872	16.0912	14.7157	14.3814	16.798	15.8699
	4.8085	16.4683	17.2327	17.3269	16.8033	16.5269	16.4186	15.8909	16.1615	14.7228	14.3924	16.802	15.8868
	4.81683	16.4752	17.3005	17.4339	16.8555	16.5637	16.4496	15.9211	16.2396	14.731	14.3905	16.8056	15.8976
	4.82517	16.4887	17.3849	17.5469	16.8889	16.6075	16.4935	15.9418	16.3257	14.7401	14.3982	16.8078	15.913
	4.8335	16.5026	17.4484	17.661	16.9282	16.656	16.5249	15.9774	16.3973	14.7566	14.3817	16.817	15.9276
	4.84183	16.51	17.5164	17.7885	16.981	16.701	16.5553	16.0078	16.4732	14.7634	14.4188	16.8189	15.9521
	4.85017	16.5209	17.5952	17.8965	17.0236	16.7452	16.6069	16.0375	16.539	14.7632	14.4203	16.8201	15.9825
	4.8585	16.5264	17.6511	18.0122	17.0715	16.7766	16.6389	16.0683	16.6346	14.7627	14.4001	16.825	16.0192
	4.86683	16.5348	17.715	18.1192	17.1215	16.8161	16.6818	16.1106	16.6905	14.7651	14.4401	16.8283	16.0535
	4.87517	16.5417	17.7722	18.2192	17.1618	16.8622	16.7132	16.1427	16.7558	14.7734	14.437	16.8302	16.089
	4.8835	16.5414	17.8149	18.3207	17.2124	16.8995	16.7558	16.1779	16.8254	14.7775	14.4499	16.8378	16.1411
	4.89183	16.5487	17.8454	18.3989	17.2463	16.9359	16.7804	16.2024	16.8753	14.7681	14.4565	16.8436	16.1959
	4.90017	16.542	17.8744	18.4777	17.2882	16.9674	16.8047	16.2331	16.9274	14.7716	14.4472	16.844	16.261
	4.9085	16.5543	17.9038	18.5516	17.3134	16.9932	16.8406	16.2634	16.9757	14.7853	14.4559	16.8538	16.3366
	4.91683	16.5552	17.9187	18.6045	17.3425	17.0163	16.8671	16.2869	17.0044	14.7872	14.4524	16.8564	16.4234
	4.92517	16.5681	17.9272	18.6507	17.373	17.034	16.8819	16.3032	17.0267	14.79	14.4555	16.8618	16.5183
	4.9335	16.5687	17.9244	18.6789	17.4022	17.0609	16.9017	16.3239	17.0559	14.7796	14.4504	16.8661	16.6307
	4.94183	16.5654	17.9188	18.6938	17.4302	17.0786	16.9317	16.3355	17.0755	14.7754	14.4656	16.8565	16.7556
	4.95017	16.5734	17.9079	18.6917	17.4371	17.084	16.9457	16.3413	17.0836	14.78	14.4504	16.8685	16.8886
	4.9585	16.5854	17.8903	18.6939	17.4621	17.1063	16.9572	16.3528	17.0921	14.7782	14.4693	16.8734	17.0417
	4.96683	16.5821	17.8652	18.6808	17.4831	17.1117	16.9659	16.3608	17.0879	14.789	14.47	16.8767	17.2168
	4.97517	16.589	17.8474	18.6591	17.5081	17.1176	16.9829	16.3581	17.0855	14.7941	14.4884	16.8772	17.4028
	4.9835	16.59	17.8235	18.6435	17.5297	17.1342	16.997	16.3626	17.0754	14.7888	14.4848	16.8856	17.6157
	4.99183	16.583	17.8008	18.6119	17.5404	17.1441	17.0194	16.3633	17.073	14.7787	14.4667	16.8846	17.8414
	5.00017	16.5875	17.7857	18.5852	17.577	17.1428	17.0272	16.3655	17.0685	14.7722	14.4581	16.8857	18.0914
	5.0085	16.5942	17.7566	18.5605	17.6025	17.156	17.0281	16.3676	17.059	14.7745	14.4674	16.8881	18.3609
	5.01683	16.6046	17.7467	18.5452	17.6335	17.1736	17.0476	16.3712	17.0536	14.7779	14.4723	16.8923	18.656
	5.02517	16.6178	17.7299	18.5348	17.6678	17.1893	17.0562	16.3737	17.0391	14.7789	14.4709	16.9012	18.9628
	5.0335	16.6144	17.7158	18.5286	17.7145	17.2051	17.0781	16.3728	17.0198	14.7703	14.4657	16.9042	19.2846
	5.04183	16.6161	17.7145	18.5208	17.7613	17.231	17.1063	16.378	17.0077	14.7697	14.4667	16.9113	19.6134
	5.05017	16.6217	17.7054	18.5297	17.822	17.2527	17.1143	16.385	16.9955	14.7703	14.4689	16.9137	19.9599
	5.0585	16.6225	17.7084	18.5427	17.8721	17.2722	17.138	16.3899	16.9868	14.7596	14.4755	16.9288	20.3404
	5.06683	16.6276	17.706	18.5579	17.9435	17.2886	17.172	16.4181	16.9672	14.7733	14.4633	16.9318	20.6942
	5.07517	16.6411	17.7304	18.5882	18.0076	17.3282	17.2008	16.4326	16.9757	14.7677	14.4619	16.9424	21.0738
	5.0835	16.642	17.745	18.632	18.0829	17.358	17.2191	16.4412	16.9567	14.77	14.4692	16.9469	21.457
	5.09183	16.6542	17.7709	18.6925	18.1592	17.3967	17.2309	16.4589	16.9494	14.7683	14.4703	16.9457	21.8431
	5.10017	16.6595	17.8014	18.7442	18.2483	17.4237	17.2818	16.4693	16.938	14.7645	14.4865	16.9446	22.2181
	5.1085	16.682	17.8278	18.827	18.3219	17.4568	17.3084	16.4855	16.9383	14.7582	14.4678	16.9505	22.5903
	5.11683	16.6856	17.8653	18.8999	18.417	17.491	17.335	16.5214	16.9247	14.76	14.4716	16.9559	22.9597
	5.12517	16.7001	17.8918	18.9733	18.5122	17.5225	17.3612	16.5379	16.9265	14.7533	14.4445	16.9504	23.3117
	5.1335	16.7096	17.933	19.0528	18.6081	17.5678	17.3868	16.5562	16.9177	14.76	14.4852	16.9555	23.6444
	5.14183	16.7181	17.9606	19.1444	18.6954	17.5983	17.4016	16.5776	16.9195	14.7658	14.4905	16.959	23.9608
	5.15017	16.7313	17.9968	19.2317	18.7791	17.6303	17.4185	16.5975	16.9128	14.7636	14.483	16.9577	24.2474
	5.1585	16.7408	18.0168	19.3126	18.8502	17.6545	17.4399	16.619	16.9122	14.7608	14.4865	16.9595	24.5059
	5.16683	16.7513	18.0529	19.4004	18.937	17.6876	17.4626	16.638	16.913	14.7608	14.4933	16.955	24.7461
	5.17517	16.772	18.0784	19.4761	19.0091	17.7195	17.472	16.6597	16.9103	14.7699	14.4849	16.963	24.952
	5.1835	16.7832	18.1114	19.5423	19.0769	17.741	17.4908	16.6665	16.8976	14.7657	14.4892	16.9717	25.1259
	5.19183	16.796	18.1292	19.6201	19.1355	17.7655	17.497	16.6882	16.8965	14.7696	14.4849	16.9739	25.2726
	5.20017	16.8	18.1481	19.6777	19.1898	17.7847	17.5221	16.7114	16.8881	14.7706	14.5052	16.9812	25.3796
	5.2085	16.804	18.1645	19.7435	19.2465	17.8005	17.5225	16.7273	16.8831	14.7642	14.4842	16.981	25.4583
	5.21683	16.8126	18.1776	19.7769	19.2967	17.8117	17.5202	16.7438	16.8771	14.767	14.4904	16.9771	25.5092
	5.22517	16.8248	18.1782	19.8102	19.3256	17.809	17.5225	16.7506	16.8561	14.7727	14.4897	16.9764	25.5136
	5.2335	16.8306	18.1815	19.835	19.3401	17.8253	17.5191	16.7624	16.8612	14.782	14.5009	16.9788	25.4885
	5.24183	16.8378	18.1827	19.8441	19.3636	17.8186	17.5216	16.7565	16.8589	14.7866	14.498	16.9818	25.4244
	5.25017	16.8513	18.1852	19.8514	19.3602	17.8218	17.5218	16.7665	16.8562	14.7799	14.5007	16.9947	25.3304
	5.2585	16.8566	18.1748	19.8397	19.3532	17.8212	17.5185	16.7728	16.8389	14.7781	14.5046	16.9919	25.21
	5.26683	16.8537	18.1645	19.8253	19.3497	17.8155	17.5078	16.78	16.8396	14.7795	14.5055	16.9974	25.0609
	5.27517	16.8693	18.1465	19.8064	19.3421	17.7965	17.5081	16.778	16.8275	14.7874	14.5144	17.0024	24.8878
	5.2835	16.8779	18.137	19.7714	19.3076	17.772	17.4855	16.7706	16.8078	14.7904	14.5127	17.0057	24.6841
	5.29183	16.8853	18.1067	19.7309	19.2824	17.7526	17.4768	16.761	16.8068	14.7995	14.5246	17.0089	24.4607
	5.30017	16.888	18.086	19.6822	19.2391	17.7336	17.4705	16.7549	16.797	14.7994	14.5193	17.0111	24.2167
	5.3085	16.8983	18.0679	19.6295	19.1982	17.7067	17.4579	16.755	16.7805	14.802	14.4963	17.0058	23.9519
	5.31683	16.9065	18.0348	19.5636	19.1443	17.6959	17.4321	16.7437	16.7737	14.8042	14.528	17.0123	23.6691
	5.32517	16.9137	18.0019	19.4998	19.081	17.6672	17.4097	16.7308	16.7633	14.7988	14.5242	17.0107	23.3774
	5.3335	16.9228	17.9786	19.4264	19.0122	17.6409	17.4013	16.7169	16.7528	14.804	14.511	17.005	23.0711
	5.34183	16.9325	17.9456	19.3595	18.9515	17.6102	17.3835	16.7039	16.7598	14.8118	14.5218	17.0146	22.7602
	5.35017	16.937	17.9163	19.2686	18.8788	17.5789	17.354	16.6957	16.7486	14.82	14.5363	17.0111	22.4425
	5.3585	16.9348	17.8938	19.1888	18.8188	17.5449	17.3424	16.6693	16.7357	14.8196	14.535	17.0206	22.1248
	5.36683	16.9504	17.8474	19.1036	18.7443	17.51	17.3241	16.6576	16.7383	14.8263	14.5387	17.0255	21.8033
	5.37517	16.9479	17.8287	19.0162	18.67	17.4813	17.3043	16.6485	16.7319	14.8285	14.515	17.0168	21.4821
	5.3835	16.9671	17.793	18.9231	18.6047	17.445	17.2914	16.6322	16.7336	14.8358	14.5152	17.0205	21.1628
	5.39183	16.9695	17.7566	18.835	18.5249	17.4105	17.2688	16.6231	16.7327	14.8396	14.5348	17.0253	20.8466
	5.40017	16.9735	17.7386	18.7542	18.4413	17.3818	17.2491	16.6081	16.7437	14.8412	14.5513	17.0325	20.5363
	5.4085	16.9766	17.7072	18.6678	18.374	17.3506	17.2401	16.5964	16.742	14.8468	14.57	17.0221	20.2304
	5.41683	16.9851	17.6762	18.5843	18.2945	17.3239	17.2353	16.5898	16.7362	14.8489	14.5431	17.0353	19.9385
	5.42517	16.9982	17.6497	18.4983	18.2286	17.2922	17.2212	16.5699	16.7324	14.8491	14.5533	17.0399	19.6602
	5.4335	16.9963	17.6259	18.4079	18.1537	17.2614	17.2145	16.5598	16.7498	14.8644	14.5377	17.0344	19.3954
	5.44183	17.0038	17.6051	18.3482	18.0922	17.2276	17.2095	16.5555	16.7492	14.8612	14.5195	17.0474	19.1339
	5.45017	17.0101	17.576	18.2708	18.0371	17.2083	17.2014	16.555	16.753	14.8689	14.5458	17.0447	18.8899
	5.4585	17.0136	17.5599	18.1968	17.9703	17.1834	17.1869	16.536	16.7562	14.8712	14.553	17.045	18.6595
	5.46683	17.0195	17.5447	18.1358	17.9186	17.1669	17.1732	16.5325	16.7389	14.8677	14.5456	17.0461	18.4391
	5.47517	17.0159	17.5259	18.0714	17.86	17.1442	17.1709	16.5262	16.7616	14.8712	14.5673	17.0469	18.2366
	5.4835	17.0257	17.513	18.0177	17.8092	17.1274	17.1575	16.5169	16.7841	14.8734	14.5637	17.0428	18.0475
	5.49183	17.0289	17.5006	17.9679	17.7583	17.1171	17.1531	16.5098	16.7767	14.8714	14.5577	17.0476	17.874
	5.50017	17.0292	17.4868	17.9123	17.7075	17.1028	17.1441	16.5038	16.8014	14.8817	14.5559	17.0461	17.7029
	5.5085	17.0399	17.481	17.8696	17.6862	17.0876	17.1388	16.4944	16.7928	14.8786	14.5704	17.045	17.5474
	5.51683	17.0453	17.4678	17.8303	17.6452	17.0702	17.1319	16.4982	16.7903	14.8878	14.574	17.0437	17.4054
	5.52517	17.051	17.4472	17.7873	17.605	17.0677	17.1388	16.5018	16.8016	14.8886	14.5853	17.0372	17.2756
	5.5335	17.06	17.4416	17.7442	17.5694	17.0596	17.1298	16.4985	16.8176	14.8969	14.575	17.0399	17.1628
	5.54183	17.066	17.4351	17.7098	17.5415	17.0537	17.1269	16.5079	16.8235	14.8948	14.5902	17.0486	17.0562
	5.55017	17.0727	17.4258	17.6862	17.4999	17.0515	17.1242	16.5114	16.8202	14.9045	14.5726	17.0465	16.9484
	5.5585	17.0779	17.4344	17.662	17.48	17.0527	17.1212	16.5264	16.823	14.9069	14.5785	17.0348	16.8613
	5.56683	17.0849	17.4188	17.6358	17.4733	17.059	17.1227	16.5301	16.8337	14.9083	14.5712	17.0399	16.7828
	5.57517	17.0943	17.4204	17.6212	17.457	17.0578	17.1209	16.5303	16.8291	14.9145	14.5942	17.0339	16.7092
	5.5835	17.0934	17.4087	17.6078	17.44	17.057	17.1362	16.5311	16.837	14.9123	14.5877	17.0322	16.6457
	5.59183	17.1056	17.408	17.5827	17.4322	17.0616	17.1308	16.5356	16.8488	14.9142	14.5915	17.0308	16.592
	5.60017	17.1019	17.4084	17.5638	17.4123	17.0585	17.1272	16.5479	16.8456	14.9207	14.589	17.028	16.5364
	5.6085	17.0938	17.3994	17.5504	17.401	17.0758	17.1279	16.5529	16.8706	14.9146	14.5941	17.0259	16.4944
	5.61683	17.1051	17.4092	17.5371	17.4078	17.0909	17.1384	16.5582	16.8587	14.925	14.591	17.0269	16.4535
	5.62517	17.12	17.4112	17.5221	17.3856	17.0949	17.1435	16.5689	16.8794	14.9268	14.5968	17.0228	16.4116
	5.6335	17.1177	17.4185	17.512	17.3856	17.0918	17.1502	16.5783	16.8796	14.9342	14.6009	17.0307	16.3862
	5.64183	17.1276	17.4118	17.5054	17.3812	17.1046	17.1596	16.5816	16.8859	14.9321	14.5942	17.029	16.3529
	5.65017	17.1275	17.4078	17.4948	17.3802	17.1136	17.1588	16.5895	16.8949	14.9248	14.5911	17.0208	16.3304
	5.6585	17.1357	17.4059	17.491	17.3762	17.1215	17.175	16.5906	16.8896	14.9254	14.5965	17.0282	16.3134
	5.66683	17.1338	17.4096	17.4726	17.3717	17.1202	17.1634	16.6076	16.9102	14.9281	14.5915	17.0197	16.294
	5.67517	17.1381	17.4176	17.4626	17.3662	17.1318	17.1728	16.6121	16.9085	14.9265	14.5773	17.0233	16.2858
	5.6835	17.1366	17.4095	17.4577	17.3742	17.1445	17.1774	16.621	16.9104	14.9363	14.5964	17.0214	16.2743
	5.69183	17.1382	17.4096	17.4479	17.3808	17.1431	17.1911	16.6316	16.9277	14.9212	14.5741	17.0322	16.2563
	5.70017	17.1417	17.4209	17.4494	17.3812	17.1528	17.1939	16.6416	16.9192	14.9397	14.6096	17.0317	16.2487
	5.7085	17.1471	17.4345	17.4472	17.3845	17.1628	17.2042	16.6434	16.9243	14.9342	14.6084	17.0322	16.2412
	5.71683	17.1507	17.4273	17.4459	17.3969	17.1692	17.2094	16.651	16.9406	14.9334	14.609	17.0273	16.235
	5.72517	17.1478	17.4242	17.4306	17.3886	17.1734	17.2032	16.6657	16.9395	14.9345	14.5925	17.0288	16.2344
	5.7335	17.1464	17.4172	17.4406	17.4	17.1788	17.2182	16.6771	16.9505	14.9354	14.6043	17.0283	16.2297
	5.74183	17.1593	17.424	17.4415	17.3954	17.1745	17.2261	16.6848	16.9411	14.936	14.6067	17.0267	16.2291
	5.75017	17.1627	17.418	17.4313	17.4072	17.1776	17.2246	16.6981	16.946	14.9372	14.6031	17.0296	16.2247
	5.7585	17.1597	17.4305	17.431	17.4157	17.1739	17.2258	16.7094	16.9658	14.9383	14.6037	17.0307	16.2292
	5.76683	17.165	17.4341	17.4441	17.4246	17.1807	17.2481	16.7129	16.9738	14.9315	14.6006	17.0329	16.2202
	5.77517	17.1664	17.441	17.4358	17.4364	17.1855	17.2431	16.7351	16.9638	14.9349	14.6129	17.0398	16.2181
	5.7835	17.1693	17.4494	17.4473	17.44	17.1834	17.2575	16.7395	16.977	14.9231	14.6064	17.0413	16.2173
	5.79183	17.1722	17.4596	17.4461	17.4491	17.1914	17.2523	16.7486	16.9746	14.9267	14.6137	17.0359	16.2251
	5.80017	17.1761	17.4716	17.4492	17.4517	17.187	17.2541	16.7597	16.9964	14.9285	14.6218	17.0461	16.2274
	5.8085	17.1795	17.4786	17.4539	17.4593	17.1863	17.2557	16.7606	16.9924	14.9286	14.6163	17.046	16.2271
	5.81683	17.1839	17.4777	17.4579	17.4652	17.1922	17.2458	16.7704	17.0096	14.9513	14.6518	17.045	16.2364
	5.82517	17.1848	17.4848	17.4612	17.465	17.2036	17.2472	16.7779	17.0264	14.9355	14.622	17.0491	16.2364
	5.8335	17.1774	17.4927	17.4568	17.4731	17.2057	17.2618	16.7816	17.0353	14.9318	14.6279	17.0593	16.2394
	5.84183	17.1895	17.5061	17.4565	17.4746	17.2009	17.2772	16.7903	17.0441	14.9376	14.6311	17.0555	16.2367
	5.85017	17.1904	17.5147	17.4652	17.4821	17.2051	17.2877	16.7976	17.0653	14.94	14.6316	17.0617	16.2332
	5.8585	17.1913	17.5289	17.4709	17.4826	17.2049	17.2826	16.806	17.0729	14.9422	14.6427	17.0672	16.2413
	5.86683	17.1914	17.539	17.4751	17.4812	17.2116	17.284	16.8104	17.0903	14.9472	14.6335	17.065	16.2432
	5.87517	17.1947	17.5462	17.4819	17.4837	17.1954	17.2975	16.8054	17.1079	14.9413	14.6509	17.0689	16.2422
	5.8835	17.1999	17.5501	17.4875	17.4959	17.1954	17.2958	16.8051	17.1253	14.9445	14.642	17.058	16.2411
	5.89183	17.2014	17.5719	17.4946	17.5019	17.2035	17.3032	16.8258	17.1625	14.9404	14.6365	17.0627	16.2392
	5.90017	17.2014	17.5882	17.4977	17.5073	17.2058	17.3121	16.83	17.1834	14.9502	14.6477	17.0628	16.2381
	5.9085	17.2072	17.5883	17.5024	17.5104	17.2082	17.3203	16.8319	17.2021	14.9572	14.6395	17.0742	16.237
	5.91683	17.207	17.6004	17.511	17.5081	17.205	17.331	16.8316	17.2236	14.9529	14.6504	17.0739	16.2426
	5.92517	17.2189	17.6145	17.5236	17.5149	17.2166	17.3191	16.8327	17.2563	14.961	14.6587	17.082	16.239
	5.9335	17.2254	17.6271	17.5388	17.5149	17.2199	17.3414	16.8417	17.2943	14.968	14.6362	17.0798	16.2423
	5.94183	17.2214	17.6316	17.5463	17.5283	17.2146	17.3418	16.8467	17.3134	14.9616	14.6652	17.0924	16.2471
	5.95017	17.2338	17.6471	17.5539	17.5315	17.2264	17.3439	16.8589	17.3727	14.968	14.6425	17.096	16.2553
	5.9585	17.2319	17.6541	17.567	17.5395	17.243	17.3584	16.8422	17.3947	14.9776	14.6552	17.1003	16.2538
	5.96683	17.2315	17.6644	17.5803	17.5489	17.2427	17.3633	16.8548	17.4535	14.9789	14.6693	17.098	16.2561
	5.97517	17.2372	17.6736	17.5985	17.5502	17.25	17.3756	16.8632	17.511	14.9846	14.6748	17.109	16.2614
	5.9835	17.23	17.6915	17.6173	17.5684	17.2529	17.3869	16.8608	17.5675	14.9874	14.6571	17.1122	16.2752
	5.99183	17.2409	17.7009	17.6286	17.5735	17.2608	17.3976	16.8757	17.6533	14.9892	14.6598	17.1154	16.2754
	6.00017	17.2501	17.7192	17.6416	17.5918	17.2743	17.4156	16.8917	17.6923	15.0008	14.6671	17.1193	16.2773
	6.0085	17.2417	17.7221	17.6657	17.5928	17.2889	17.4331	16.8976	17.7862	14.9952	14.6611	17.1287	16.2829
	6.01683	17.2446	17.7279	17.6759	17.6089	17.2921	17.4436	16.9064	17.8569	15.0045	14.6878	17.1391	16.2838
	6.02517	17.2297	17.7233	17.6957	17.6237	17.3058	17.466	16.9288	17.9437	15.0099	14.6677	17.1483	16.2832
	6.0335	17.2303	17.7294	17.7148	17.6286	17.3255	17.4811	16.9414	18.0367	15.0163	14.6667	17.1555	16.2902
	6.04183	17.2322	17.7492	17.7374	17.65	17.3407	17.5038	16.9594	18.1376	15.0164	14.6624	17.1748	16.2965
	6.05017	17.2413	17.7781	17.7621	17.6567	17.3585	17.5369	16.9748	18.2525	15.0282	14.6939	17.1689	16.305
	6.0585	17.2383	17.8	17.7852	17.6686	17.3764	17.5557	16.9983	18.3523	15.0169	14.6765	17.1787	16.3097
	6.06683	17.2369	17.8026	17.8099	17.6837	17.3993	17.5771	17.0146	18.4709	15.0191	14.6833	17.1874	16.3135
	6.07517	17.231	17.8159	17.8346	17.7104	17.4245	17.5921	17.0259	18.5998	15.0236	14.6875	17.2017	16.3249
	6.0835	17.2329	17.8397	17.8536	17.7365	17.4365	17.6243	17.043	18.6952	15.0197	14.6883	17.1958	16.3344
	6.09183	17.2331	17.864	17.8786	17.7628	17.4568	17.6639	17.0616	18.8137	15.0315	14.6932	17.2057	16.3371
	6.10017	17.2404	17.8754	17.9071	17.7776	17.4796	17.6881	17.0958	18.9378	15.0314	14.702	17.1978	16.3442
	6.1085	17.2345	17.8935	17.9288	17.8002	17.4971	17.7041	17.119	19.0537	15.033	14.6924	17.1956	16.349
	6.11683	17.2329	17.9085	17.9555	17.8227	17.5226	17.7203	17.145	19.1728	15.0322	14.6908	17.2049	16.3579
	6.12517	17.2409	17.9232	17.9867	17.8474	17.5313	17.7498	17.173	19.2725	15.0349	14.7199	17.2094	16.3591
	6.1335	17.2443	17.9494	18.0177	17.8681	17.5533	17.7783	17.1922	19.3642	15.0419	14.6994	17.2062	16.3679
	6.14183	17.2411	17.9521	18.0458	17.8935	17.5626	17.8006	17.2101	19.441	15.0529	14.7145	17.2095	16.3732
	6.15017	17.2375	17.9546	18.0774	17.9159	17.5875	17.8183	17.2325	19.5215	15.0491	14.7244	17.1964	16.3858
	6.1585	17.2401	17.9637	18.0982	17.9274	17.6073	17.8434	17.2539	19.5872	15.0513	14.7084	17.1979	16.3979
	6.16683	17.2354	17.9797	18.1165	17.9437	17.6221	17.8434	17.2766	19.6401	15.0491	14.7141	17.1945	16.3974
	6.17517	17.2416	17.9955	18.135	17.9795	17.6461	17.8544	17.289	19.6958	15.0541	14.727	17.1961	16.4034
	6.1835	17.2513	18.008	18.155	18.0016	17.6529	17.8703	17.2887	19.7237	15.0561	14.7166	17.1912	16.417
	6.19183	17.2535	18.022	18.1701	18.0032	17.6746	17.8818	17.3085	19.7491	15.0732	14.7238	17.182	16.4176
	6.20017	17.2624	18.0307	18.1786	18.0256	17.6789	17.8915	17.3203	19.7507	15.0685	14.7437	17.1788	16.4266
	6.2085	17.2635	18.0333	18.1917	18.0474	17.6881	17.9003	17.3361	19.7345	15.073	14.7352	17.1726	16.435
	6.21683	17.2766	18.0391	18.2075	18.06	17.6945	17.8872	17.3358	19.7205	15.0838	14.7508	17.1702	16.4442
	6.22517	17.2803	18.0489	18.2163	18.075	17.6955	17.8914	17.3459	19.6827	15.0837	14.7566	17.1668	16.4565
	6.2335	17.2883	18.0538	18.2295	18.0793	17.6976	17.8863	17.3464	19.6443	15.0855	14.7517	17.1596	16.4635
	6.24183	17.2984	18.0607	18.2322	18.0815	17.705	17.8872	17.3503	19.585	15.0808	14.7431	17.1581	16.4692
	6.25017	17.3083	18.0652	18.2301	18.0784	17.7026	17.8862	17.3456	19.5241	15.081	14.7636	17.1559	16.4761
	6.2585	17.3146	18.0638	18.2313	18.0919	17.7035	17.8709	17.3401	19.4454	15.0928	14.7505	17.1607	16.4852
	6.26683	17.3167	18.0641	18.2197	18.0892	17.6981	17.8605	17.3353	19.345	15.0916	14.7616	17.1627	16.487
	6.27517	17.3284	18.0707	18.2182	18.0827	17.7035	17.8481	17.3154	19.2676	15.0957	14.7714	17.1635	16.4985
	6.2835	17.3358	18.0753	18.2099	18.0815	17.7022	17.8368	17.3055	19.1618	15.0959	14.7585	17.1598	16.5011
	6.29183	17.3395	18.075	18.2006	18.0578	17.6933	17.8286	17.2832	19.0725	15.1021	14.7715	17.1693	16.5038
	6.30017	17.3418	18.0685	18.1953	18.0573	17.6865	17.8205	17.2685	18.9745	15.0977	14.7675	17.1675	16.5127
	6.3085	17.3501	18.0657	18.1814	18.0344	17.6898	17.8013	17.2643	18.8609	15.1031	14.7759	17.1668	16.518
	6.31683	17.3631	18.0572	18.167	18.0363	17.684	17.7945	17.2546	18.7611	15.1123	14.7635	17.1614	16.5194
	6.32517	17.3785	18.0617	18.1598	18.0273	17.6762	17.7874	17.2351	18.6592	15.1177	14.775	17.1672	16.5225
	6.3335	17.3868	18.058	18.1492	18.0127	17.6844	17.7789	17.2259	18.5487	15.1151	14.7695	17.1618	16.5318
	6.34183	17.3935	18.0554	18.1243	17.9929	17.6684	17.7725	17.226	18.4722	15.1307	14.7816	17.1687	16.5355
	6.35017	17.4069	18.0509	18.1165	18.0024	17.6685	17.7626	17.2164	18.3707	15.1319	14.803	17.1658	16.5385
	6.3585	17.4144	18.0504	18.0984	17.9672	17.6618	17.7538	17.2035	18.2769	15.144	14.7863	17.1573	16.5495
	6.36683	17.4156	18.0428	18.0801	17.9609	17.6597	17.7451	17.1954	18.1856	15.1484	14.803	17.1654	16.5526
	6.37517	17.4272	18.0433	18.0641	17.955	17.6507	17.7415	17.1844	18.1136	15.1401	14.8065	17.1619	16.5576
	6.3835	17.4357	18.0435	18.0509	17.9558	17.6557	17.7386	17.1741	18.0379	15.1526	14.7988	17.1655	16.5663
	6.39183	17.4434	18.0319	18.0427	17.9473	17.6537	17.7309	17.1756	17.9627	15.159	14.8106	17.1663	16.5714
	6.40017	17.4515	18.0247	18.0215	17.9439	17.6557	17.7245	17.1731	17.9188	15.1651	14.8124	17.1745	16.5687
	6.4085	17.4547	18.0233	18.014	17.9315	17.6533	17.7255	17.1634	17.8543	15.1777	14.822	17.174	16.5773
	6.41683	17.4656	18.0161	18.01	17.9233	17.661	17.7255	17.1658	17.8011	15.1814	14.8184	17.1735	16.582
	6.42517	17.4702	18.0129	17.9968	17.9203	17.671	17.718	17.159	17.7474	15.1917	14.8294	17.1733	16.5827
	6.4335	17.4714	18.0169	17.9916	17.9199	17.6621	17.7225	17.1538	17.7125	15.1991	14.824	17.1716	16.593
	6.44183	17.4747	18.0149	17.9912	17.9197	17.6663	17.7204	17.1458	17.6657	15.2047	14.8193	17.1642	16.5928
	6.45017	17.4846	18.0181	17.987	17.927	17.6681	17.7249	17.1431	17.644	15.2165	14.818	17.165	16.6019
	6.4585	17.4931	18.0189	17.987	17.9198	17.6853	17.7254	17.1545	17.615	15.2285	14.8304	17.1693	16.6049
	6.46683	17.5007	18.0222	17.9799	17.926	17.689	17.7248	17.1475	17.5834	15.2369	14.8448	17.1735	16.6109
	6.47517	17.5028	18.0239	17.987	17.9316	17.6911	17.7267	17.1503	17.5582	15.2561	14.8456	17.1737	16.6131
	6.4835	17.5069	18.0342	17.9858	17.9366	17.6849	17.7339	17.1501	17.5444	15.2536	14.8469	17.1743	16.6201
	6.49183	17.5092	18.0407	17.9929	17.9399	17.6992	17.7382	17.1443	17.5209	15.2591	14.8411	17.174	16.6318
	6.50017	17.5179	18.0509	17.9949	17.9484	17.7068	17.7357	17.1451	17.4998	15.2645	14.8583	17.1774	16.6344
	6.5085	17.5172	18.0547	18.0069	17.9497	17.7019	17.7563	17.1399	17.4849	15.2648	14.8614	17.1811	16.6379
	6.51683	17.5104	18.0575	17.9988	17.9593	17.7077	17.7513	17.149	17.4994	15.2667	14.866	17.1825	16.6462
	6.52517	17.5184	18.0631	17.9971	17.956	17.707	17.7387	17.1435	17.4846	15.2811	14.8625	17.1874	16.6484
	6.5335	17.5252	18.067	17.9983	17.9618	17.7109	17.7366	17.1543	17.4655	15.2829	14.8735	17.1805	16.6519
	6.54183	17.5323	18.0678	17.9994	17.958	17.7152	17.7359	17.1443	17.4431	15.2837	14.8779	17.1781	16.6568
	6.55017	17.5389	18.077	17.9922	17.9655	17.7099	17.7323	17.1483	17.4464	15.2787	14.8734	17.179	16.6659
	6.5585	17.5387	18.0995	18.0034	17.9728	17.7143	17.7306	17.1515	17.4338	15.289	14.8813	17.1867	16.6776
	6.56683	17.5392	18.1005	18.0108	17.9722	17.7051	17.7386	17.1534	17.4439	15.2898	14.8865	17.1878	16.6795
	6.57517	17.5413	18.0998	18.0073	17.9744	17.7106	17.7529	17.1597	17.4188	15.2888	14.8908	17.1886	16.689
	6.5835	17.5464	18.1112	18.0124	17.9748	17.7121	17.7435	17.1591	17.4098	15.2907	14.8961	17.1909	16.7021
	6.59183	17.5449	18.1087	18.0111	17.9747	17.713	17.7479	17.158	17.3986	15.2837	14.9141	17.2001	16.7044
	6.60017	17.5459	18.107	18.0151	17.9815	17.7097	17.7411	17.1422	17.3957	15.2817	14.9137	17.195	16.7189
	6.6085	17.5516	18.1089	18.0114	17.9803	17.7024	17.737	17.1445	17.4033	15.2955	14.9038	17.1837	16.7232
	6.61683	17.5517	18.1134	18.0145	17.9672	17.7023	17.7467	17.1477	17.3845	15.2942	14.8997	17.2015	16.7325
	6.62517	17.561	18.1222	18.016	17.982	17.6979	17.744	17.1536	17.3793	15.291	14.9124	17.199	16.7291
	6.6335	17.5567	18.1353	18.021	17.9809	17.7024	17.735	17.1559	17.3734	15.3008	14.9017	17.2074	16.743
	6.64183	17.5671	18.1355	18.023	17.9772	17.695	17.7395	17.158	17.3622	15.2959	14.9036	17.2091	16.743
	6.65017	17.57	18.1251	18.024	17.9765	17.6825	17.746	17.1565	17.371	15.2898	14.9174	17.2138	16.7521
	6.6585	17.5677	18.1237	18.0281	17.9767	17.6931	17.734	17.1545	17.3563	15.2932	14.9252	17.2169	16.7603
	6.66683	17.5751	18.1308	18.0252	17.9764	17.6824	17.7398	17.1562	17.3529	15.3022	14.9167	17.2152	16.763
	6.67517	17.5853	18.1388	18.0328	17.9842	17.6827	17.7403	17.1557	17.3558	15.3039	14.927	17.217	16.7636
	6.6835	17.5837	18.1354	18.0293	17.9787	17.678	17.7489	17.1454	17.3246	15.29	14.9237	17.2215	16.7717
	6.69183	17.5959	18.14	18.0307	17.9799	17.6777	17.7465	17.1496	17.3381	15.3021	14.9236	17.225	16.777
	6.70017	17.5987	18.1464	18.0323	17.9854	17.6747	17.7507	17.1551	17.3401	15.2995	14.9342	17.2276	16.7783
	6.7085	17.5968	18.155	18.0357	17.993	17.6705	17.7521	17.1686	17.3419	15.3049	14.929	17.2318	16.7865
	6.71683	17.5992	18.1529	18.0354	17.9915	17.665	17.7584	17.1625	17.3422	15.3118	14.9375	17.2236	16.7926
	6.72517	17.6031	18.1581	18.0356	17.9973	17.6749	17.7603	17.1567	17.3335	15.3246	14.9412	17.2218	16.8059
	6.7335	17.6087	18.1641	18.0382	18.0075	17.6742	17.7676	17.1695	17.3374	15.3242	14.946	17.2215	16.8087
	6.74183	17.6122	18.1592	18.034	18.0101	17.6738	17.7752	17.1553	17.3541	15.3267	14.9712	17.2244	16.8189
	6.75017	17.6206	18.1619	18.0432	18.022	17.6702	17.7837	17.1635	17.3518	15.3279	14.955	17.2325	16.8226
	6.7585	17.6244	18.1607	18.0378	18.0243	17.6797	17.7926	17.1634	17.3506	15.3301	14.9665	17.2329	16.8332
	6.76683	17.6407	18.1665	18.0393	18.0353	17.6916	17.8062	17.1669	17.3479	15.3372	14.9785	17.24	16.8489
	6.77517	17.6412	18.1628	18.0497	18.0363	17.6984	17.8166	17.1725	17.3468	15.3444	14.9744	17.2477	16.8491
	6.7835	17.6438	18.159	18.0587	18.044	17.6982	17.8317	17.1798	17.359	15.349	14.9773	17.252	16.8535
	6.79183	17.654	18.1644	18.0641	18.0632	17.6976	17.8466	17.1798	17.3686	15.3519	14.965	17.2642	16.8723
	6.80017	17.6547	18.1694	18.0611	18.0741	17.7052	17.8604	17.1743	17.3632	15.3522	14.9765	17.2592	16.8731
	6.8085	17.659	18.1733	18.066	18.0864	17.714	17.8762	17.1587	17.3645	15.3559	14.9777	17.2617	16.8858
	6.81683	17.671	18.1689	18.0774	18.0947	17.7198	17.8804	17.1748	17.373	15.3658	14.9963	17.2644	16.8879
	6.82517	17.6703	18.1711	18.0779	18.1001	17.7329	17.8921	17.1807	17.391	15.3627	14.9967	17.2722	16.8999
	6.8335	17.6843	18.1728	18.0816	18.1184	17.7392	17.9127	17.1938	17.4052	15.3722	15.0001	17.2804	16.9154
	6.84183	17.6924	18.1667	18.0815	18.1259	17.7551	17.9359	17.1909	17.4049	15.377	15.0174	17.2855	16.9261
	6.85017	17.6885	18.1778	18.0951	18.1442	17.7536	17.9338	17.1991	17.4305	15.3822	15.0063	17.3055	16.9325
	6.8585	17.6948	18.1853	18.1045	18.1611	17.7722	17.9489	17.202	17.421	15.3876	15.0229	17.3008	16.9361
	6.86683	17.7094	18.1906	18.1111	18.1728	17.7687	17.9573	17.1985	17.4337	15.387	15.0407	17.304	16.945
	6.87517	17.7161	18.2023	18.1226	18.1859	17.7775	17.9791	17.2056	17.454	15.3907	15.0224	17.3158	16.957
	6.8835	17.7232	18.2097	18.1289	18.1937	17.7798	17.9807	17.2138	17.4534	15.3945	15.038	17.3145	16.9571
	6.89183	17.726	18.2211	18.1426	18.207	17.8038	17.9869	17.2113	17.4772	15.3934	15.0307	17.3152	16.9639
	6.90017	17.7273	18.2395	18.1489	18.2168	17.7922	18.0011	17.2142	17.4758	15.4003	15.0512	17.3266	16.9779
	6.9085	17.737	18.2548	18.1522	18.2311	17.8033	18.0093	17.2191	17.5025	15.4072	15.047	17.3047	16.9845
	6.91683	17.7445	18.2682	18.1592	18.239	17.8148	18.0238	17.226	17.5033	15.4022	15.0747	17.3154	17.0025
	6.92517	17.7521	18.2676	18.1663	18.2452	17.8145	18.0362	17.2264	17.5167	15.4117	15.0676	17.3246	16.9969
	6.9335	17.7533	18.2884	18.1797	18.2554	17.8281	18.0401	17.2288	17.524	15.4194	15.0514	17.3333	17.0001
	6.94183	17.7655	18.3105	18.1841	18.2569	17.8406	18.0385	17.2308	17.5431	15.4251	15.0739	17.3344	17.0148
	6.95017	17.7737	18.3151	18.1935	18.2694	17.8411	18.0442	17.2438	17.5558	15.4192	15.0801	17.3368	17.0276
	6.9585	17.7765	18.3274	18.1978	18.2688	17.8448	18.0478	17.2502	17.5645	15.4265	15.0823	17.3442	17.0433
	6.96683	17.7815	18.3328	18.2052	18.2701	17.853	18.0442	17.2556	17.5657	15.4383	15.0881	17.3443	17.0538
	6.97517	17.7947	18.358	18.2118	18.2664	17.8555	18.0514	17.255	17.5818	15.4428	15.0999	17.3481	17.068
	6.9835	17.7937	18.3712	18.2194	18.2706	17.8645	18.0462	17.2679	17.5906	15.4445	15.1023	17.3693	17.0724
	6.99183	17.8109	18.382	18.2369	18.2674	17.8694	18.0565	17.2647	17.5812	15.4587	15.1024	17.3707	17.083
	7.00017	17.8224	18.3969	18.2455	18.2647	17.8673	18.051	17.2736	17.5969	15.4541	15.1075	17.3597	17.086
	7.0085	17.8275	18.3976	18.2534	18.266	17.8657	18.0451	17.2862	17.6068	15.4693	15.114	17.3599	17.1009
	7.01683	17.837	18.405	18.2569	18.2569	17.8788	18.0489	17.2759	17.616	15.4731	15.12	17.3672	17.1188
	7.02517	17.8423	18.4019	18.2663	18.256	17.8838	18.0536	17.2867	17.6351	15.4795	15.1213	17.3698	17.1266
	7.0335	17.8562	18.4149	18.2662	18.2504	17.885	18.0562	17.2845	17.6371	15.4803	15.1264	17.3756	17.1434
	7.04183	17.8671	18.4203	18.2751	18.2437	17.8823	18.0577	17.2944	17.6252	15.4984	15.1375	17.3856	17.1539
	7.05017	17.8733	18.4294	18.2894	18.2391	17.9002	18.0566	17.301	17.6301	15.5009	15.1522	17.3776	17.1641
	7.0585	17.8822	18.4341	18.2983	18.2417	17.8964	18.0548	17.2923	17.6258	15.5099	15.1506	17.3819	17.1718
	7.06683	17.8886	18.4357	18.3093	18.2319	17.909	18.0577	17.3019	17.6331	15.5071	15.1678	17.3875	17.1837
	7.07517	17.9004	18.4425	18.3165	18.2313	17.9144	18.051	17.3031	17.6337	15.5212	15.1727	17.3908	17.2028
	7.0835	17.912	18.4435	18.3274	18.2295	17.9088	18.046	17.3094	17.6419	15.5325	15.1927	17.4033	17.2167
	7.09183	17.9128	18.4481	18.3318	18.2319	17.9148	18.0545	17.3181	17.6378	15.5384	15.193	17.4006	17.2279
	7.10017	17.9245	18.451	18.3314	18.2312	17.9209	18.0572	17.3145	17.6278	15.5377	15.2061	17.4001	17.2458
	7.1085	17.9377	18.456	18.3329	18.2316	17.9128	18.0573	17.3156	17.6298	15.5342	15.2212	17.4026	17.2522
	7.11683	17.9424	18.4621	18.3358	18.227	17.9326	18.0578	17.3177	17.6363	15.5475	15.2238	17.4022	17.2654
	7.12517	17.9537	18.464	18.3404	18.2232	17.9358	18.0656	17.3274	17.6318	15.5572	15.2277	17.4091	17.2743
	7.1335	17.9602	18.4765	18.35	18.2166	17.9453	18.0657	17.329	17.6317	15.5607	15.2336	17.4069	17.2898
	7.14183	17.9671	18.475	18.3567	18.2184	17.942	18.0607	17.3373	17.6148	15.5635	15.2492	17.4108	17.2963
	7.15017	17.9675	18.481	18.3643	18.2186	17.9437	18.0623	17.3391	17.6184	15.5722	15.2507	17.4081	17.3143
	7.1585	17.9769	18.486	18.3655	18.2218	17.9485	18.0732	17.3476	17.626	15.5739	15.2597	17.4146	17.3311
	7.16683	17.9821	18.4951	18.3768	18.2269	17.9492	18.0892	17.3365	17.6131	15.573	15.2747	17.4055	17.3422
	7.17517	17.9956	18.5023	18.3731	18.2295	17.9568	18.0873	17.3425	17.6229	15.5877	15.2928	17.4164	17.3529
	7.1835	17.9994	18.5121	18.3865	18.2231	17.9476	18.0862	17.3522	17.6315	15.5914	15.2839	17.4161	17.3692
	7.19183	18.0086	18.5204	18.3899	18.2348	17.9586	18.0965	17.3584	17.6231	15.5914	15.3137	17.4288	17.3823
	7.20017	18.0062	18.5274	18.3967	18.2389	17.9642	18.1187	17.365	17.6318	15.6024	15.2972	17.4286	17.3968
	7.2085	18.0214	18.5399	18.4035	18.2347	17.9774	18.1217	17.3689	17.6167	15.6125	15.3226	17.434	17.4027
	7.21683	18.0293	18.5528	18.4022	18.2387	17.9811	18.1239	17.3726	17.6213	15.6215	15.3261	17.4348	17.4172
	7.22517	18.0264	18.549	18.4022	18.237	17.9718	18.1324	17.3801	17.6374	15.6234	15.341	17.432	17.4307
	7.2335	18.0271	18.5592	18.4067	18.2569	17.9723	18.1439	17.3971	17.6372	15.629	15.3283	17.424	17.4392
	7.24183	18.0373	18.5764	18.4111	18.257	17.9755	18.1465	17.3989	17.6183	15.6357	15.3333	17.429	17.4537
	7.25017	18.0461	18.5844	18.4068	18.2716	17.9862	18.1564	17.4	17.641	15.6436	15.3295	17.4282	17.4724
	7.2585	18.0448	18.5888	18.4155	18.2796	17.9874	18.1686	17.4134	17.6178	15.6523	15.3402	17.4325	17.4793
	7.26683	18.0556	18.6	18.4065	18.289	17.982	18.1737	17.4109	17.6187	15.6564	15.3508	17.4332	17.4933
	7.27517	18.0663	18.6081	18.4118	18.2812	17.9951	18.1973	17.4198	17.6399	15.6497	15.3587	17.4312	17.5002
	7.2835	18.0719	18.6131	18.4206	18.2909	17.9952	18.2105	17.4224	17.6419	15.6584	15.3521	17.435	17.5163
	7.29183	18.0718	18.6403	18.4215	18.3043	17.997	18.2239	17.4338	17.6488	15.668	15.3666	17.4443	17.5226
	7.30017	18.0878	18.6511	18.4267	18.3116	18.0029	18.231	17.4439	17.6488	15.6953	15.3483	17.4361	17.528
	7.3085	18.0907	18.6646	18.4301	18.3361	18.0036	18.2391	17.4402	17.66	15.6951	15.3768	17.4416	17.5501
	7.31683	18.1044	18.6762	18.4323	18.3391	18.0111	18.2423	17.4458	17.6718	15.7034	15.3393	17.4488	17.5614
	7.32517	18.1049	18.6812	18.4351	18.3564	18.0172	18.2601	17.459	17.6784	15.7048	15.3761	17.4479	17.5726
	7.3335	18.1212	18.694	18.4392	18.3626	18.0292	18.2707	17.4657	17.6836	15.7195	15.3729	17.4629	17.5766
	7.34183	18.1393	18.7037	18.4341	18.3754	18.037	18.2773	17.4623	17.695	15.718	15.3736	17.4637	17.591
	7.35017	18.1551	18.7109	18.4388	18.3825	18.0497	18.288	17.4585	17.7049	15.7295	15.391	17.4706	17.5983
	7.3585	18.163	18.7195	18.4453	18.391	18.0495	18.2972	17.4747	17.7261	15.7279	15.3999	17.4745	17.6063
	7.36683	18.1675	18.7492	18.4462	18.4061	18.0547	18.2967	17.481	17.739	15.7345	15.4011	17.4833	17.6167
	7.37517	18.1718	18.7452	18.4568	18.4106	18.0572	18.3113	17.4876	17.7323	15.7376	15.4042	17.4902	17.6314
	7.3835	18.1912	18.7579	18.452	18.4267	18.056	18.3167	17.484	17.748	15.7446	15.3961	17.4971	17.6464
	7.39183	18.1985	18.7713	18.45	18.4385	18.0623	18.3253	17.4901	17.7739	15.7546	15.4139	17.4976	17.6639
	7.40017	18.207	18.7824	18.4488	18.447	18.0757	18.3252	17.4886	17.7985	15.7722	15.4218	17.5047	17.6742
	7.4085	18.2233	18.7856	18.459	18.4521	18.0702	18.3323	17.4946	17.8157	15.7674	15.428	17.5108	17.6876
	7.41683	18.2447	18.8032	18.4656	18.4552	18.081	18.3337	17.5123	17.8257	15.7753	15.4365	17.5117	17.702
	7.42517	18.2555	18.8147	18.4772	18.4584	18.0908	18.3425	17.5241	17.8434	15.7837	15.4291	17.5239	17.7235
	7.4335	18.273	18.8209	18.4783	18.4609	18.1044	18.3427	17.5244	17.8519	15.7958	15.4229	17.5295	17.7453
	7.44183	18.2821	18.831	18.4879	18.4656	18.1172	18.3667	17.5306	17.8671	15.8099	15.4398	17.5372	17.7629
	7.45017	18.2959	18.8413	18.4945	18.4677	18.1223	18.3679	17.5451	17.8922	15.8177	15.431	17.5323	17.7798
	7.4585	18.3017	18.8427	18.5087	18.4778	18.1249	18.3727	17.5401	17.9182	15.8361	15.4742	17.53	17.7942
	7.46683	18.3274	18.8449	18.5154	18.4937	18.1473	18.3816	17.5503	17.9258	15.8453	15.4641	17.5326	17.8178
	7.47517	18.3349	18.8533	18.5344	18.4922	18.1609	18.393	17.5643	17.9418	15.8524	15.4507	17.5396	17.841
	7.4835	18.336	18.8633	18.541	18.4869	18.1703	18.3967	17.5704	17.9561	15.8669	15.5038	17.5466	17.8498
	7.49183	18.3466	18.8629	18.5581	18.4978	18.1854	18.4074	17.5661	17.9692	15.8644	15.5006	17.5377	17.8616
	7.50017	18.3558	18.8813	18.5836	18.4984	18.1982	18.4217	17.5834	17.9828	15.8905	15.4971	17.5428	17.879
	7.5085	18.3705	18.9012	18.5942	18.5011	18.2105	18.4232	17.6075	17.9936	15.8875	15.5249	17.5487	17.8992
	7.51683	18.3748	18.8953	18.6036	18.5084	18.233	18.4376	17.6065	18.0162	15.8907	15.5221	17.5486	17.922
	7.52517	18.389	18.9126	18.619	18.5155	18.2439	18.4454	17.6169	18.0247	15.9052	15.5339	17.5488	17.9322
	7.5335	18.3972	18.9154	18.6243	18.5213	18.2592	18.4582	17.6308	18.0465	15.9097	15.5488	17.5526	17.956
	7.54183	18.3986	18.9248	18.6346	18.5355	18.2775	18.4707	17.6338	18.0617	15.9235	15.5549	17.5511	17.9686
	7.55017	18.415	18.9347	18.6475	18.5434	18.2983	18.481	17.6599	18.0769	15.9444	15.5618	17.5548	17.983
	7.5585	18.4272	18.9445	18.6563	18.5533	18.3132	18.4935	17.6752	18.0928	15.9541	15.5664	17.5623	18.0027
	7.56683	18.4281	18.9476	18.6702	18.5745	18.3318	18.5115	17.6805	18.1189	15.9679	15.5682	17.5715	18.0233
	7.57517	18.4532	18.9732	18.6833	18.5761	18.3514	18.5255	17.7094	18.1203	15.9881	15.605	17.5768	18.0389
	7.5835	18.442	18.9689	18.6958	18.589	18.3605	18.5414	17.7147	18.1281	15.9969	15.612	17.5805	18.0523
	7.59183	18.4445	18.974	18.7047	18.6079	18.3822	18.5541	17.7305	18.1334	15.9954	15.6151	17.5829	18.0753
	7.60017	18.454	18.9864	18.7208	18.6138	18.3992	18.555	17.7487	18.1498	16.0045	15.6349	17.5882	18.0958
	7.6085	18.4656	18.999	18.7309	18.6275	18.4185	18.5689	17.7584	18.1517	16.0273	15.6458	17.5859	18.1122
	7.61683	18.4721	19.008	18.7407	18.6484	18.4383	18.5876	17.7825	18.1648	16.0215	15.653	17.5934	18.1296
	7.62517	18.4863	19.0164	18.7592	18.6566	18.4495	18.6044	17.8011	18.1638	16.0409	15.6699	17.6011	18.145
	7.6335	18.4952	19.0312	18.774	18.6789	18.4602	18.6214	17.8244	18.1724	16.0512	15.6687	17.6023	18.168
	7.64183	18.4999	19.0492	18.7933	18.6919	18.475	18.6399	17.8471	18.187	16.0563	15.6768	17.6167	18.1803
	7.65017	18.5127	19.0563	18.8074	18.7066	18.4774	18.6384	17.8732	18.1923	16.0694	15.6933	17.6203	18.204
	7.6585	18.5252	19.0697	18.8189	18.7262	18.4908	18.659	17.8744	18.1944	16.08	15.6937	17.6211	18.2248
	7.66683	18.5478	19.0821	18.8288	18.7328	18.5018	18.6725	17.8948	18.1916	16.0858	15.6963	17.6237	18.2445
	7.67517	18.5382	19.0895	18.8391	18.7486	18.5095	18.6823	17.9051	18.2118	16.1076	15.7024	17.6331	18.2611
	7.6835	18.5478	19.1066	18.8447	18.7648	18.5234	18.6813	17.92	18.2107	16.1122	15.7224	17.6401	18.2806
	7.69183	18.5592	19.1198	18.8546	18.7736	18.5281	18.6977	17.9392	18.2069	16.1136	15.7613	17.6495	18.2975
	7.70017	18.5738	19.1294	18.8643	18.7944	18.5329	18.7101	17.951	18.2108	16.1285	15.747	17.6604	18.3165
	7.7085	18.5833	19.1352	18.8848	18.8009	18.5393	18.7109	17.962	18.2134	16.1271	15.7861	17.6621	18.3325
	7.71683	18.5886	19.1472	18.896	18.8108	18.5434	18.7318	17.9707	18.214	16.1408	15.8169	17.6702	18.3444
	7.72517	18.6047	19.166	18.909	18.8278	18.5452	18.7364	17.9835	18.2134	16.1572	15.8383	17.6777	18.3617
	7.7335	18.6091	19.1821	18.9157	18.8399	18.5402	18.7435	17.992	18.2182	16.176	15.8562	17.6778	18.3819
	7.74183	18.6148	19.1857	18.9204	18.8432	18.5479	18.7613	18.0033	18.2137	16.1759	15.8734	17.691	18.3969
	7.75017	18.6362	19.1963	18.9335	18.8563	18.564	18.7656	18.0066	18.2046	16.1847	15.8745	17.7002	18.4134
	7.7585	18.648	19.2015	18.9492	18.8711	18.5778	18.7797	18.0153	18.2127	16.1901	15.8956	17.7111	18.4327
	7.76683	18.66	19.2177	18.9528	18.8666	18.5848	18.7873	18.0311	18.2122	16.195	15.9045	17.7252	18.4492
	7.77517	18.6733	19.2239	18.9679	18.8817	18.586	18.7963	18.0356	18.2184	16.2063	15.9288	17.7329	18.4671
	7.7835	18.6804	19.2321	18.9796	18.892	18.5883	18.8151	18.0351	18.2222	16.2175	15.9365	17.74	18.4843
	7.79183	18.6851	19.2535	18.9908	18.8932	18.594	18.8205	18.0423	18.2245	16.2154	15.9665	17.7486	18.5003
	7.80017	18.7039	19.2634	18.9897	18.9033	18.6	18.8312	18.0385	18.2178	16.2226	15.9754	17.7616	18.5244
	7.8085	18.7162	19.2705	18.9982	18.9127	18.605	18.8404	18.0378	18.2142	16.2263	15.9941	17.7693	18.5405
	7.81683	18.7362	19.2821	19.0008	18.9251	18.6122	18.851	18.0419	18.2502	16.2376	16.0073	17.7721	18.5614
	7.82517	18.7494	19.2819	19.0133	18.9232	18.6091	18.8622	18.0446	18.2545	16.2381	16.0335	17.7756	18.5807
	7.8335	18.7685	19.2829	19.0211	18.9273	18.6204	18.8869	18.0358	18.2312	16.2389	16.0386	17.7884	18.6032
	7.84183	18.7889	19.304	19.0291	18.9337	18.6259	18.9002	18.0537	18.2469	16.2512	16.0632	17.8046	18.6186
	7.85017	18.8138	19.3135	19.0318	18.9447	18.63	18.9171	18.0523	18.26	16.2519	16.0662	17.8094	18.6381
	7.8585	18.825	19.3316	19.0485	18.9492	18.6353	18.9376	18.0595	18.2841	16.2747	16.0919	17.8193	18.6579
	7.86683	18.8495	19.3398	19.0568	18.9657	18.6418	18.9621	18.0644	18.2839	16.2871	16.115	17.8266	18.6792
	7.87517	18.8607	19.3577	19.0565	18.9693	18.6506	18.9733	18.0676	18.3174	16.2825	16.1378	17.8284	18.7049
	7.8835	18.8815	19.3727	19.0729	18.9864	18.6557	19.0023	18.0718	18.3131	16.2998	16.145	17.8357	18.725
	7.89183	18.9049	19.376	19.0821	18.9952	18.658	19.0162	18.0708	18.3241	16.3052	16.1672	17.8457	18.7442
	7.90017	18.9255	19.3837	19.0848	18.9992	18.6719	19.0317	18.0771	18.3448	16.3246	16.1834	17.8495	18.764
	7.9085	18.9394	19.3985	19.1053	19.0047	18.6845	19.0539	18.0842	18.3774	16.338	16.1953	17.8589	18.7848
	7.91683	18.9698	19.4163	19.1046	19.0165	18.6844	19.0754	18.0888	18.3932	16.3489	16.2121	17.8675	18.8055
	7.92517	18.9867	19.4317	19.1179	19.0301	18.6988	19.0966	18.0961	18.4148	16.3675	16.2223	17.875	18.8281
	7.9335	19.0102	19.4421	19.1239	19.0386	18.7037	19.1134	18.1015	18.4446	16.3825	16.2438	17.8888	18.8422
	7.94183	19.0218	19.4508	19.1452	19.0566	18.7206	19.1374	18.1096	18.4702	16.4095	16.2682	17.8948	18.8649
	7.95017	19.0418	19.4631	19.1562	19.0673	18.7178	19.1525	18.1174	18.4865	16.4078	16.2736	17.9078	18.8899
	7.9585	19.0663	19.4851	19.1719	19.0765	18.7363	19.17	18.121	18.5041	16.4422	16.3015	17.9153	18.9174
	7.96683	19.0928	19.4973	19.1915	19.0951	18.7525	19.1964	18.1241	18.5276	16.4559	16.3092	17.9149	18.9391
	7.97517	19.1177	19.5148	19.2124	19.103	18.7767	19.2049	18.1437	18.5601	16.478	16.3212	17.9191	18.9672
	7.9835	19.1334	19.5331	19.2283	19.1153	18.7948	19.225	18.1521	18.5738	16.4801	16.332	17.9203	18.9928
	7.99183	19.1513	19.5465	19.2454	19.116	18.8122	19.2431	18.1547	18.6034	16.5059	16.3571	17.9293	19.0156
	8.00017	19.1673	19.5663	19.2618	19.1314	18.839	19.2596	18.1666	18.6202	16.5123	16.3546	17.9309	19.0408
	8.0085	19.1845	19.5837	19.2958	19.1436	18.8489	19.2803	18.1846	18.6499	16.5395	16.3751	17.9351	19.0715
	8.01683	19.205	19.6034	19.3158	19.1573	18.8702	19.2963	18.1989	18.6813	16.5399	16.3947	17.9448	19.0985
	8.02517	19.2184	19.6257	19.3439	19.1756	18.8782	19.3194	18.2075	18.7096	16.5745	16.4037	17.9481	19.1347
	8.0335	19.2311	19.6478	19.3592	19.1836	18.8945	19.3315	18.2157	18.7147	16.5905	16.4254	17.9433	19.1647
	8.04183	19.2552	19.6708	19.39	19.1894	18.9282	19.3505	18.2217	18.739	16.6088	16.4386	17.955	19.1878
	8.05017	19.2756	19.6835	19.4019	19.2124	18.9491	19.3679	18.2421	18.7734	16.6247	16.4583	17.9616	19.2201
	8.0585	19.2993	19.6956	19.4308	19.222	18.9638	19.3743	18.2581	18.7907	16.6419	16.4638	17.959	19.2532
	8.06683	19.3201	19.7268	19.4539	19.2392	18.984	19.3916	18.2806	18.8236	16.6533	16.472	17.9556	19.2903
	8.07517	19.3375	19.7547	19.4784	19.2608	19.0012	19.4206	18.2968	18.8239	16.6699	16.4871	17.9573	19.3274
	8.0835	19.3616	19.7705	19.5051	19.2686	19.0236	19.4327	18.3111	18.8549	16.6798	16.4931	17.9614	19.3597
	8.09183	19.3645	19.7945	19.5324	19.2936	19.0468	19.4432	18.3256	18.8654	16.7073	16.5148	17.9695	19.3999
	8.10017	19.3858	19.8098	19.5533	19.3133	19.0646	19.46	18.3493	18.9046	16.7225	16.5283	17.9732	19.4357
	8.1085	19.3971	19.8369	19.5748	19.3288	19.0907	19.4733	18.3739	18.9103	16.7405	16.5448	17.9764	19.4741
	8.11683	19.4189	19.8669	19.5961	19.3588	19.124	19.4894	18.3938	18.931	16.7539	16.5569	17.9845	19.5171
	8.12517	19.4289	19.8762	19.629	19.3615	19.1547	19.5075	18.4231	18.9603	16.7677	16.5812	17.979	19.5514
	8.1335	19.4508	19.9065	19.6633	19.3795	19.17	19.519	18.4405	18.9823	16.7874	16.6116	17.9856	19.5821
	8.14183	19.4661	19.9359	19.682	19.4004	19.2025	19.5444	18.4587	18.999	16.8047	16.614	17.9795	19.6218
	8.15017	19.4931	19.9644	19.7122	19.4163	19.2206	19.5541	18.4849	19.0255	16.8093	16.6334	17.9895	19.6629
	8.1585	19.5038	19.9928	19.7466	19.441	19.2393	19.578	18.5072	19.0365	16.8324	16.6437	17.9939	19.7017
	8.16683	19.5159	20.0166	19.7562	19.4595	19.2677	19.5892	18.5361	19.0534	16.8527	16.6803	17.995	19.7371
	8.17517	19.55	20.0433	19.7804	19.4911	19.2889	19.6166	18.5539	19.0642	16.8674	16.689	18.0011	19.7661
	8.1835	19.5539	20.0692	19.8037	19.5036	19.3024	19.6394	18.5746	19.0788	16.8847	16.7172	18.0055	19.8081
	8.19183	19.5663	20.1017	19.8246	19.5155	19.3324	19.6511	18.6028	19.0804	16.8989	16.7299	17.9908	19.8437
	8.20017	19.5829	20.1323	19.8459	19.542	19.3624	19.6737	18.635	19.1099	16.9167	16.7426	18.0114	19.8815
	8.2085	19.594	20.1607	19.8645	19.5656	19.3758	19.6981	18.6654	19.1277	16.9294	16.7698	18.0203	19.9186
	8.21683	19.6218	20.1922	19.8803	19.5875	19.4044	19.7197	18.6939	19.1368	16.95	16.7778	18.0299	19.9539
	8.22517	19.6373	20.2127	19.8922	19.6104	19.4142	19.734	18.7219	19.1561	16.9647	16.8026	18.0343	19.9864
	8.2335	19.6613	20.2383	19.9154	19.6356	19.4499	19.7652	18.7431	19.1687	16.9808	16.8269	18.045	20.0286
	8.24183	19.6736	20.2645	19.9377	19.6621	19.4722	19.7952	18.7698	19.1931	16.9983	16.8523	18.0513	20.0613
	8.25017	19.6953	20.2964	19.9514	19.6866	19.4959	19.821	18.7847	19.2057	17.015	16.8708	18.0543	20.0963
	8.2585	19.7258	20.3199	19.9702	19.7131	19.5247	19.8542	18.8027	19.2161	17.033	16.8929	18.0531	20.1284
	8.26683	19.7425	20.3518	20.0033	19.7466	19.5308	19.8889	18.8404	19.2208	17.0578	16.9221	18.0654	20.1593
	8.27517	19.7651	20.3812	20.0121	19.7629	19.5617	19.9173	18.861	19.2403	17.0747	16.9357	18.0676	20.1859
	8.2835	19.7903	20.405	20.0326	19.7922	19.5836	19.9469	18.8928	19.2527	17.0773	16.9574	18.0763	20.2176
	8.29183	19.815	20.4285	20.0614	19.8324	19.6133	19.978	18.9065	19.2878	17.1083	16.978	18.0885	20.2508
	8.30017	19.8392	20.4516	20.0779	19.8541	19.6233	20.0172	18.9318	19.2941	17.1157	16.9903	18.0988	20.2817
	8.3085	19.8629	20.4805	20.0967	19.8977	19.6503	20.047	18.9518	19.3099	17.1325	17.0074	18.0931	20.3203
	8.31683	19.8873	20.5056	20.1186	19.9211	19.6603	20.0711	18.9766	19.333	17.1576	17.0357	18.1014	20.3477
	8.32517	19.9159	20.525	20.1344	19.9532	19.6835	20.1011	18.9952	19.3574	17.1633	17.039	18.1077	20.3772
	8.3335	19.9395	20.5431	20.1515	19.9796	19.7083	20.1349	19.0152	19.357	17.1904	17.0496	18.1283	20.4062
	8.34183	19.9743	20.5674	20.1712	20.0092	19.7407	20.1672	19.0444	19.3833	17.1987	17.0778	18.1374	20.4346
	8.35017	20.0019	20.5964	20.1911	20.0472	19.7522	20.2066	19.0575	19.4038	17.2172	17.0962	18.1498	20.4613
	8.3585	20.0201	20.6157	20.2035	20.0649	19.7844	20.2404	19.0814	19.4122	17.232	17.1089	18.1636	20.4902
	8.36683	20.0422	20.6414	20.2226	20.0983	19.813	20.2741	19.0995	19.4533	17.246	17.137	18.1703	20.517
	8.37517	20.0703	20.6521	20.2384	20.1327	19.8354	20.3039	19.127	19.4768	17.2636	17.1524	18.1763	20.5497
	8.3835	20.0959	20.6748	20.2613	20.1613	19.8642	20.3292	19.1459	19.4887	17.2848	17.1684	18.1831	20.5788
	8.39183	20.1226	20.6979	20.2871	20.1852	19.8824	20.361	19.1613	19.5276	17.2969	17.1704	18.1943	20.6016
	8.40017	20.1511	20.7185	20.3007	20.2161	19.9067	20.391	19.1776	19.5396	17.304	17.1878	18.2041	20.6276
	8.4085	20.1819	20.7328	20.3204	20.2431	19.9376	20.424	19.1974	19.5664	17.3086	17.1981	18.2061	20.6557
	8.41683	20.2065	20.7574	20.3356	20.2616	19.9651	20.4492	19.218	19.5895	17.3359	17.2163	18.2142	20.6806
	8.42517	20.2361	20.7736	20.3555	20.2937	19.9847	20.4642	19.2332	19.634	17.3513	17.2301	18.2263	20.7099
	8.4335	20.2731	20.7981	20.3772	20.3219	20.0108	20.4885	19.2478	19.649	17.3637	17.2526	18.2398	20.7266
	8.44183	20.2989	20.8152	20.3975	20.3493	20.0365	20.5116	19.2662	19.6765	17.3793	17.2755	18.2505	20.7496
	8.45017	20.3262	20.8365	20.4242	20.3707	20.0539	20.5255	19.2826	19.6837	17.3937	17.283	18.2586	20.7793
	8.4585	20.3597	20.8495	20.4484	20.4082	20.0735	20.5505	19.2977	19.7243	17.414	17.3117	18.2647	20.8044
	8.46683	20.3817	20.8651	20.4684	20.4167	20.1001	20.5618	19.3096	19.7422	17.4303	17.3251	18.2801	20.8349
	8.47517	20.41	20.8802	20.4847	20.44	20.1315	20.5805	19.3295	19.7766	17.4418	17.345	18.2824	20.8627
	8.4835	20.4374	20.9098	20.5114	20.4496	20.1537	20.6057	19.3478	19.8006	17.4609	17.3598	18.2946	20.889
	8.49183	20.4669	20.9234	20.5296	20.4749	20.1828	20.6153	19.3618	19.8179	17.4986	17.3719	18.3046	20.9179
	8.50017	20.4931	20.9518	20.5496	20.4905	20.2031	20.6336	19.3761	19.8361	17.5236	17.3915	18.3122	20.9385
	8.5085	20.5268	20.9744	20.5763	20.5164	20.225	20.6419	19.394	19.8576	17.5432	17.4011	18.3183	20.9703
	8.51683	20.5507	20.9914	20.6072	20.5378	20.2646	20.6571	19.4155	19.9003	17.5628	17.4312	18.3311	20.9979
	8.52517	20.5831	21.022	20.627	20.5601	20.2785	20.6683	19.4241	19.9217	17.5879	17.4476	18.3438	21.0256
	8.5335	20.6134	21.0391	20.646	20.573	20.3014	20.6817	19.4484	19.9447	17.616	17.4635	18.3587	21.0617
	8.54183	20.6391	21.0573	20.6669	20.5958	20.3251	20.6994	19.4697	19.9681	17.6558	17.4979	18.3698	21.0862
	8.55017	20.6633	21.0865	20.6844	20.6039	20.3515	20.7129	19.485	19.988	17.6928	17.5142	18.3813	21.1195
	8.5585	20.699	21.1046	20.7048	20.6163	20.3738	20.7271	19.5029	20.0048	17.7123	17.5438	18.3889	21.1554
	8.56683	20.7246	21.1302	20.72	20.63	20.3974	20.7416	19.5306	20.0226	17.7543	17.557	18.4011	21.1802
	8.57517	20.7494	21.1562	20.7434	20.6421	20.4193	20.7526	19.5568	20.0553	17.7774	17.5952	18.4067	21.2181
	8.5835	20.7771	21.1763	20.7631	20.6567	20.4424	20.7706	19.5794	20.0774	17.8119	17.6061	18.422	21.2536
	8.59183	20.8013	21.206	20.7807	20.6615	20.4639	20.7842	19.5969	20.0794	17.8357	17.6353	18.4321	21.2946
	8.60017	20.812	21.2305	20.8064	20.6779	20.4732	20.8011	19.6196	20.1083	17.8713	17.659	18.4389	21.3286
	8.6085	20.8485	21.2449	20.8168	20.6865	20.5047	20.8246	19.6396	20.1485	17.8956	17.6846	18.4439	21.3699
	8.61683	20.8812	21.2727	20.8354	20.7019	20.5317	20.8376	19.6769	20.168	17.9245	17.7021	18.4625	21.4015
	8.62517	20.906	21.2981	20.8613	20.7158	20.5533	20.8575	19.706	20.174	17.9473	17.7379	18.4668	21.4341
	8.6335	20.9473	21.3247	20.8809	20.7274	20.5795	20.8806	19.7294	20.1909	17.9835	17.7607	18.4897	21.4712
	8.64183	20.9739	21.3599	20.902	20.7444	20.6002	20.9069	19.7544	20.2218	18.0056	17.7889	18.505	21.5188
	8.65017	20.9979	21.3813	20.92	20.7533	20.6222	20.9182	19.7787	20.2421	18.0248	17.8236	18.5163	21.5577
	8.6585	21.0293	21.4161	20.9428	20.7691	20.6439	20.9455	19.8046	20.2464	18.0553	17.8541	18.5303	21.6
	8.66683	21.0583	21.4303	20.9647	20.7831	20.6615	20.9571	19.8347	20.2754	18.0785	17.8888	18.5434	21.6505
	8.67517	21.092	21.4559	20.9854	20.8006	20.6898	20.9807	19.863	20.2964	18.0998	17.9113	18.5475	21.6916
	8.6835	21.1273	21.477	21.0002	20.8127	20.697	20.9995	19.8932	20.2954	18.1261	17.944	18.571	21.7397
	8.69183	21.1564	21.5068	21.0333	20.8272	20.7289	21.0317	19.9159	20.3335	18.1421	17.9594	18.5764	21.7873
	8.70017	21.1942	21.5314	21.0524	20.8533	20.7431	21.0484	19.9464	20.3565	18.1682	18.0045	18.5806	21.8348
	8.7085	21.2173	21.5651	21.0728	20.8615	20.7706	21.0767	19.9776	20.3919	18.1935	18.025	18.5928	21.8845
	8.71683	21.2535	21.6025	21.1025	20.8871	20.7867	21.0907	20.0122	20.3977	18.2039	18.059	18.6059	21.9348
	8.72517	21.2939	21.642	21.1435	20.9086	20.8005	21.1183	20.0388	20.4136	18.2259	18.0852	18.6217	21.985
	8.7335	21.3229	21.6708	21.1681	20.9313	20.8279	21.1323	20.0687	20.4435	18.2509	18.1265	18.6362	22.0339
	8.74183	21.3573	21.7038	21.1861	20.9563	20.8431	21.1469	20.1014	20.4717	18.2633	18.1454	18.6428	22.0835
	8.75017	21.39	21.7382	21.202	20.9815	20.8588	21.1775	20.1196	20.4855	18.2823	18.1817	18.6525	22.1377
	8.7585	21.4309	21.7609	21.2296	21.0033	20.8634	21.203	20.1627	20.5007	18.3027	18.2252	18.6648	22.1871
	8.76683	21.4656	21.8012	21.2521	21.0306	20.8917	21.2323	20.1906	20.524	18.316	18.2425	18.6782	22.242
	8.77517	21.5029	21.8394	21.2839	21.0587	20.9156	21.2517	20.2182	20.5492	18.3284	18.2781	18.6922	22.2877
	8.7835	21.5418	21.8717	21.3089	21.076	20.9282	21.2721	20.2474	20.5633	18.3503	18.3187	18.7113	22.3411
	8.79183	21.5797	21.9167	21.3441	21.1066	20.955	21.2966	20.266	20.5977	18.3695	18.3374	18.7249	22.3942
	8.80017	21.6097	21.9596	21.3675	21.1377	20.9806	21.331	20.2868	20.6225	18.3934	18.3737	18.7387	22.4422
	8.8085	21.6459	21.9884	21.3984	21.1709	20.9963	21.3556	20.3185	20.6471	18.4107	18.4151	18.7535	22.4873
	8.81683	21.6883	22.0226	21.4179	21.2019	21.0269	21.3687	20.3498	20.6501	18.4328	18.4237	18.7594	22.5372
	8.82517	21.727	22.0596	21.4577	21.2327	21.0459	21.392	20.3722	20.6676	18.4429	18.4792	18.7759	22.5803
	8.8335	21.7658	22.0967	21.4796	21.2601	21.0706	21.415	20.3948	20.6806	18.4805	18.4973	18.8032	22.6274
	8.84183	21.8072	22.1428	21.5151	21.2897	21.0906	21.4399	20.4191	20.7105	18.5179	18.5285	18.8155	22.6629
	8.85017	21.8451	22.1746	21.5344	21.323	21.1111	21.4593	20.4437	20.7141	18.536	18.5621	18.8361	22.7014
	8.8585	21.8768	22.2063	21.5584	21.3631	21.145	21.4841	20.4636	20.7381	18.5652	18.6051	18.8541	22.7435
	8.86683	21.9181	22.2552	21.5816	21.4049	21.1625	21.5038	20.4804	20.7389	18.5906	18.6198	18.8728	22.7787
	8.87517	21.9632	22.292	21.6022	21.4284	21.188	21.5121	20.4967	20.7593	18.6218	18.6474	18.8951	22.8112
	8.8835	22.0014	22.3307	21.6269	21.467	21.2234	21.5324	20.5182	20.7817	18.6582	18.6726	18.9068	22.8507
	8.89183	22.0388	22.3599	21.6484	21.4991	21.2426	21.5523	20.519	20.8122	18.6867	18.696	18.9097	22.8935
	8.90017	22.0729	22.3911	21.6776	21.5302	21.2627	21.5606	20.5453	20.8105	18.7272	18.7214	18.927	22.9286
	8.9085	22.1195	22.4303	21.7073	21.5597	21.2861	21.5759	20.5687	20.8232	18.773	18.754	18.9406	22.9605
	8.91683	22.1607	22.4589	21.7306	21.6005	21.3142	21.5859	20.5817	20.83	18.8224	18.7727	18.958	22.9916
	8.92517	22.1982	22.4934	21.7565	21.6312	21.3246	21.6039	20.6009	20.8397	18.8541	18.8052	18.9724	23.0168
	8.9335	22.2386	22.5251	21.7851	21.6674	21.3563	21.6153	20.6118	20.8427	18.8963	18.8444	18.9853	23.048
	8.94183	22.2716	22.5658	21.8101	21.7018	21.3607	21.6224	20.6198	20.8667	18.9395	18.8485	19.0036	23.0763
	8.95017	22.3134	22.5952	21.839	21.7369	21.386	21.6223	20.638	20.8585	18.9831	18.8837	19.0178	23.1061
	8.9585	22.3421	22.6267	21.8577	21.7633	21.3968	21.599	20.6464	20.8422	19.022	18.9073	19.0253	23.1373
	8.96683	22.3792	22.6593	21.8936	21.7926	21.4057	21.5946	20.6539	20.8304	19.0572	18.9187	19.0454	23.1664
	8.97517	22.4171	22.6843	21.9195	21.8222	21.4261	21.5744	20.6581	20.8152	19.1032	18.9655	19.0549	23.1991
	8.9835	22.4465	22.7125	21.9433	21.8444	21.4291	21.5536	20.6595	20.8065	19.1386	18.9811	19.062	23.236
	8.99183	22.484	22.744	21.9659	21.8659	21.4373	21.526	20.6678	20.7791	19.1755	19.001	19.0787	23.2565
	9.00017	22.5133	22.7749	22.0023	21.8801	21.4337	21.4851	20.6567	20.7406	19.2221	19.0332	19.0904	23.2904
	9.0085	22.5422	22.7973	22.0198	21.8919	21.4358	21.4317	20.6481	20.7023	19.2632	19.0583	19.102	23.3253
	9.01683	22.5694	22.8219	22.0496	21.8934	21.431	21.3718	20.6268	20.6673	19.2999	19.0849	19.1129	23.3553
	9.02517	22.5997	22.8492	22.0744	21.9062	21.413	21.3205	20.6101	20.6108	19.3352	19.1139	19.134	23.3926
	9.0335	22.6275	22.8722	22.098	21.916	21.3992	21.2664	20.5928	20.5462	19.3758	19.1396	19.1461	23.428
	9.04183	22.6578	22.8933	22.1163	21.9136	21.3795	21.1915	20.5544	20.4869	19.4134	19.1566	19.1627	23.46
	9.05017	22.6863	22.9035	22.1362	21.9032	21.3652	21.1086	20.5347	20.4274	19.4509	19.1774	19.1725	23.4915
	9.0585	22.7175	22.9215	22.1529	21.892	21.3278	21.0192	20.4968	20.3523	19.4798	19.2171	19.1891	23.5237
	9.06683	22.7477	22.9486	22.1698	21.8715	21.2838	20.9304	20.4588	20.2612	19.517	19.2304	19.2002	23.5535
	9.07517	22.7765	22.9577	22.1865	21.8483	21.2417	20.8329	20.4168	20.1826	19.5536	19.2516	19.213	23.5856
	9.0835	22.8012	22.9716	22.1959	21.8148	21.1863	20.7348	20.3658	20.0889	19.585	19.2912	19.2226	23.6221
	9.09183	22.8307	22.9793	22.2031	21.7863	21.138	20.6377	20.3103	19.9751	19.6161	19.3265	19.2279	23.65
	9.10017	22.8676	22.9933	22.2164	21.7508	21.0727	20.5236	20.252	19.8923	19.645	19.3419	19.2545	23.6819
	9.1085	22.8863	23.0044	22.226	21.7031	21.011	20.4126	20.1842	19.7873	19.6742	19.3726	19.266	23.7206
	9.11683	22.9278	23.0237	22.2286	21.6615	20.9354	20.3013	20.113	19.6797	19.7004	19.3915	19.292	23.7507
	9.12517	22.9608	23.038	22.2285	21.6125	20.842	20.1955	20.0433	19.5679	19.727	19.4262	19.2985	23.7826
	9.1335	22.9895	23.0437	22.2344	21.5502	20.763	20.0814	19.9612	19.4824	19.7614	19.4642	19.3203	23.8118
	9.14183	23.0179	23.0568	22.2332	21.4962	20.6789	19.9703	19.8821	19.3703	19.7919	19.4766	19.3343	23.8449
	9.15017	23.0586	23.0714	22.2311	21.418	20.5908	19.8594	19.7958	19.2726	19.8137	19.516	19.3506	23.8784
	9.1585	23.0854	23.0852	22.229	21.3544	20.4962	19.7748	19.7161	19.1702	19.8492	19.5327	19.3572	23.9209
	9.16683	23.1065	23.0986	22.2273	21.2824	20.4028	19.6705	19.6309	19.0807	19.8758	19.562	19.367	23.9602
	9.17517	23.1356	23.1152	22.2131	21.2039	20.3015	19.5756	19.5342	18.9955	19.8982	19.5938	19.3888	23.998
	9.1835	23.1716	23.1273	22.1944	21.1209	20.2124	19.4875	19.4328	18.9004	19.9274	19.619	19.4102	24.0407
	9.19183	23.1969	23.1472	22.1811	21.0399	20.1139	19.4203	19.3473	18.8169	19.9541	19.6378	19.4188	24.0786
	9.20017	23.2386	23.1669	22.1698	20.9505	20.0334	19.3464	19.238	18.7314	19.9866	19.6723	19.4332	24.1178
	9.2085	23.2684	23.191	22.1557	20.8616	19.9327	19.2669	19.1732	18.6614	20.0142	19.702	19.4566	24.1573
	9.21683	23.299	23.2084	22.1334	20.7714	19.8492	19.204	19.0679	18.5986	20.0289	19.7324	19.4707	24.1969
	9.22517	23.3304	23.2323	22.1314	20.6853	19.7664	19.1512	18.9797	18.5404	20.0663	19.7601	19.4934	24.2445
	9.2335	23.3531	23.2537	22.1185	20.6011	19.6877	19.1155	18.9035	18.476	20.0917	19.7947	19.512	24.2847
	9.24183	23.3854	23.2774	22.1191	20.5196	19.6027	19.0697	18.8224	18.4393	20.1105	19.8219	19.5292	24.3243
	9.25017	23.4145	23.301	22.1079	20.4399	19.5318	19.0402	18.7492	18.4197	20.1362	19.8648	19.5505	24.3651
	9.2585	23.4419	23.3353	22.0935	20.3569	19.4603	19.0043	18.6812	18.3713	20.1577	19.8812	19.5611	24.4104
	9.26683	23.4765	23.368	22.074	20.2909	19.3989	18.9949	18.5935	18.3495	20.1792	19.9068	19.5814	24.4474
	9.27517	23.5054	23.3938	22.0653	20.2188	19.3487	18.9889	18.544	18.3383	20.1967	19.9216	19.6059	24.4853
	9.2835	23.5415	23.4216	22.0524	20.1521	19.3145	18.9915	18.4886	18.3259	20.2335	19.976	19.6226	24.5247
	9.29183	23.5668	23.4573	22.0455	20.1012	19.2678	19.0056	18.438	18.3257	20.255	19.9978	19.6517	24.5603
	9.30017	23.6036	23.5018	22.0553	20.0514	19.2423	19.017	18.3992	18.3457	20.2603	20.02	19.6676	24.603
	9.3085	23.6322	23.533	22.0576	20.0115	19.2254	19.0465	18.3699	18.3531	20.2944	20.0446	19.6909	24.6462
	9.31683	23.6648	23.5745	22.0645	19.9707	19.2089	19.0835	18.3324	18.3717	20.317	20.0883	19.7154	24.6802
	9.32517	23.6994	23.6125	22.0734	19.9488	19.207	19.1268	18.3133	18.4052	20.3336	20.0984	19.7328	24.7251
	9.3335	23.735	23.6541	22.0681	19.9169	19.212	19.1736	18.2991	18.4493	20.3561	20.1271	19.7591	24.7624
	9.34183	23.7752	23.6892	22.0938	19.8975	19.2155	19.2345	18.2899	18.495	20.3689	20.1651	19.7757	24.7998
	9.35017	23.8081	23.7379	22.1075	19.8845	19.2391	19.2987	18.2913	18.5522	20.3965	20.1831	19.8056	24.8331
	9.3585	23.8452	23.7821	22.1324	19.8837	19.2663	19.3736	18.2828	18.6213	20.4087	20.1993	19.8266	24.8696
	9.36683	23.8885	23.8336	22.1548	19.8846	19.3173	19.4599	18.3191	18.6963	20.4231	20.2397	19.8585	24.9062
	9.37517	23.9245	23.8843	22.1872	19.8976	19.3626	19.5588	18.3236	18.7773	20.4531	20.2581	19.875	24.9476
	9.3835	23.9734	23.9344	22.2262	19.924	19.4032	19.6591	18.366	18.8776	20.481	20.2846	19.9001	24.9921
	9.39183	24.0113	23.9854	22.2664	19.9592	19.465	19.7701	18.4053	18.9646	20.495	20.315	19.921	25.0324
	9.40017	24.0594	24.0346	22.2947	19.9956	19.5316	19.8893	18.4528	19.0527	20.5165	20.334	19.9455	25.0787
	9.4085	24.0966	24.0871	22.3416	20.0394	19.6039	20.0109	18.5024	19.1577	20.5295	20.3589	19.9797	25.1112
	9.41683	24.1522	24.1359	22.3892	20.0913	19.6898	20.1416	18.5578	19.2798	20.5641	20.3677	20.0047	25.1574
	9.42517	24.1993	24.1855	22.437	20.1441	19.7815	20.2815	18.6242	19.3956	20.58	20.4053	20.0264	25.201
	9.4335	24.2511	24.2372	22.4969	20.211	19.88	20.4326	18.7038	19.5273	20.6134	20.4241	20.0564	25.2446
	9.44183	24.3029	24.2925	22.5626	20.2784	19.9936	20.5745	18.7872	19.6515	20.6424	20.4673	20.0968	25.287
	9.45017	24.3561	24.3377	22.618	20.361	20.113	20.7361	18.8619	19.7923	20.6568	20.4825	20.108	25.339
	9.4585	24.4069	24.3909	22.6834	20.4525	20.2277	20.8982	18.9803	19.9321	20.6834	20.5106	20.126	25.3799
	9.46683	24.4578	24.4396	22.7445	20.5517	20.3581	21.0507	19.0743	20.0726	20.7111	20.5231	20.1569	25.4234
	9.47517	24.5073	24.4799	22.808	20.6508	20.4729	21.22	19.1807	20.2144	20.7279	20.5434	20.1784	25.4701
	9.4835	24.5647	24.5318	22.8814	20.7587	20.6176	21.3838	19.3041	20.3614	20.7555	20.5888	20.1955	25.5145
	9.49183	24.6156	24.5789	22.9537	20.8645	20.7574	21.5464	19.4234	20.5235	20.7862	20.5986	20.2301	25.5564
	9.50017	24.6681	24.6237	23.0328	20.9846	20.9137	21.7159	19.5673	20.6768	20.8055	20.6203	20.2597	25.5954
	9.5085	24.7112	24.6737	23.1008	21.1101	21.0574	21.8899	19.6945	20.8455	20.8202	20.6397	20.2795	25.6398
	9.51683	24.7539	24.7228	23.1745	21.2362	21.2064	22.0496	19.8314	20.9885	20.8484	20.6588	20.3158	25.6761
	9.52517	24.7997	24.7674	23.2513	21.3773	21.3701	22.213	19.9773	21.1351	20.8862	20.7077	20.3383	25.7233
	9.5335	24.8531	24.81	23.328	21.5143	21.522	22.3712	20.1291	21.2921	20.9056	20.7314	20.3678	25.7743
	9.54183	24.9007	24.8456	23.4059	21.6596	21.6866	22.5251	20.2654	21.4344	20.9354	20.7567	20.3745	25.8143
	9.55017	24.9513	24.8879	23.4914	21.8038	21.8389	22.6793	20.4154	21.5902	20.9603	20.7655	20.406	25.8555
	9.5585	24.9901	24.9264	23.5644	21.9425	22.0025	22.8252	20.5677	21.7444	20.9834	20.8057	20.4265	25.9014
	9.56683	25.03	24.9745	23.636	22.0936	22.1659	22.9613	20.7065	21.8595	21.0073	20.8124	20.4512	25.9389
	9.57517	25.0746	25.0217	23.7112	22.244	22.3105	23.0969	20.8679	21.9967	21.0372	20.8564	20.4742	25.9819
	9.5835	25.1066	25.0619	23.7908	22.3927	22.4673	23.2239	21.0237	22.1273	21.0726	20.86	20.4873	26.0198
	9.59183	25.1472	25.0977	23.8669	22.5299	22.6112	23.3404	21.1798	22.2567	21.1035	20.9108	20.5164	26.0502
	9.60017	25.1883	25.1384	23.9495	22.6849	22.7627	23.4555	21.3272	22.3718	21.135	20.9295	20.5379	26.0886
	9.6085	25.2194	25.1861	24.0173	22.8138	22.9127	23.5551	21.4805	22.4835	21.1742	20.9563	20.5566	26.1314
	9.61683	25.2593	25.2304	24.0926	22.96	23.0575	23.6578	21.6293	22.5787	21.1993	20.9887	20.5791	26.166
	9.62517	25.2976	25.2733	24.1577	23.1023	23.1905	23.7458	21.7772	22.6848	21.2342	21.0203	20.6025	26.2051
	9.6335	25.3339	25.3144	24.237	23.2353	23.3104	23.8328	21.9136	22.781	21.2687	21.0454	20.6197	26.2427
	9.64183	25.3649	25.3527	24.298	23.3461	23.4251	23.9154	22.0518	22.8566	21.292	21.0692	20.6454	26.2813
	9.65017	25.4042	25.4078	24.3658	23.4692	23.5438	23.9904	22.1719	22.9422	21.3246	21.1043	20.6629	26.3125
	9.6585	25.4374	25.4506	24.435	23.5948	23.6607	24.0619	22.2889	23.0376	21.3535	21.1363	20.6859	26.3497
	9.66683	25.4695	25.495	24.4922	23.7042	23.7662	24.1252	22.4077	23.107	21.3926	21.1615	20.7115	26.377
	9.67517	25.4944	25.5379	24.5556	23.8101	23.8507	24.1909	22.5244	23.1648	21.4315	21.1805	20.7373	26.4094
	9.6835	25.5308	25.5732	24.6055	23.9136	23.9568	24.2435	22.6291	23.2343	21.4537	21.2183	20.7647	26.4487
	9.69183	25.5732	25.6202	24.6684	24.0106	24.027	24.2992	22.7264	23.3024	21.4859	21.2527	20.7858	26.4811
	9.70017	25.61	25.6688	24.7188	24.0987	24.1027	24.3523	22.8301	23.361	21.5187	21.3035	20.8029	26.5196
	9.7085	25.6359	25.7168	24.7664	24.1915	24.1879	24.3975	22.9142	23.4066	21.5489	21.3327	20.8417	26.557
	9.71683	25.6788	25.7569	24.8168	24.2745	24.2562	24.4516	22.9928	23.4611	21.5717	21.3634	20.8638	26.5901
	9.72517	25.7181	25.8102	24.8682	24.3545	24.3224	24.5048	23.0762	23.5202	21.5996	21.3965	20.8906	26.6306
	9.7335	25.7534	25.8531	24.9136	24.4334	24.392	24.5566	23.1588	23.5638	21.6338	21.4292	20.9146	26.6646
	9.74183	25.7882	25.9047	24.9624	24.5088	24.4632	24.6116	23.2306	23.6191	21.6689	21.4621	20.9469	26.7065
	9.75017	25.8249	25.9461	25.0078	24.5846	24.5167	24.6574	23.2972	23.6546	21.6905	21.4897	20.9778	26.7462
	9.7585	25.8617	25.9947	25.0613	24.6469	24.5683	24.702	23.3412	23.6984	21.7166	21.5383	21.001	26.7893
	9.76683	25.8981	26.0413	25.0988	24.7206	24.6229	24.749	23.3972	23.7375	21.7457	21.5714	21.0321	26.8327
	9.77517	25.9358	26.0787	25.1329	24.7897	24.6793	24.7981	23.4642	23.7766	21.7757	21.5988	21.0612	26.8756
	9.7835	25.9805	26.1324	25.1771	24.8455	24.7341	24.846	23.5143	23.8081	21.8081	21.6543	21.0927	26.9211
	9.79183	26.0323	26.177	25.2259	24.9011	24.7707	24.896	23.5685	23.8516	21.8343	21.6815	21.1219	26.9644
	9.80017	26.0714	26.2249	25.2663	24.9554	24.8214	24.9498	23.6321	23.8939	21.8566	21.7193	21.1459	27.0096
	9.8085	26.118	26.2765	25.3123	25.0124	24.867	25.0051	23.6794	23.927	21.8821	21.7543	21.1779	27.0597
	9.81683	26.1512	26.3266	25.3485	25.0654	24.9162	25.0645	23.7309	23.9826	21.9164	21.7887	21.2214	27.1127
	9.82517	26.1989	26.3721	25.3902	25.1197	24.9661	25.1182	23.7632	24.0178	21.9395	21.8199	21.2417	27.1608
	9.8335	26.24	26.4279	25.4348	25.1693	25.0048	25.1774	23.8136	24.0461	21.9713	21.8621	21.2642	27.2141
	9.84183	26.2867	26.4825	25.4776	25.2203	25.0526	25.2389	23.857	24.0936	21.9958	21.8853	21.3028	27.2609
	9.85017	26.3334	26.524	25.505	25.2693	25.0965	25.2943	23.8996	24.1246	22.0167	21.9211	21.3267	27.3084
	9.8585	26.3823	26.5848	25.5542	25.3235	25.1462	25.3618	23.9464	24.172	22.0397	21.9493	21.3561	27.3579
	9.86683	26.4286	26.6376	25.5984	25.3784	25.1959	25.4261	23.9993	24.2201	22.0767	21.9739	21.3898	27.3972
	9.87517	26.4751	26.6863	25.6417	25.4358	25.2268	25.5003	24.056	24.2821	22.0998	22.0109	21.4145	27.4496
	9.8835	26.5191	26.7397	25.6774	25.4897	25.2766	25.5619	24.1046	24.3195	22.1334	22.0379	21.4505	27.495
	9.89183	26.5614	26.7959	25.7146	25.5438	25.3365	25.6425	24.1484	24.3898	22.1573	22.0646	21.4746	27.5382
	9.90017	26.611	26.8386	25.756	25.596	25.3894	25.7124	24.1981	24.4309	22.1863	22.0984	21.5015	27.5798
	9.9085	26.6558	26.8999	25.796	25.651	25.4395	25.7897	24.2498	24.5002	22.2105	22.1282	21.5329	27.622
	9.91683	26.6988	26.9516	25.8265	25.7013	25.4907	25.8718	24.3059	24.5565	22.2467	22.1514	21.5591	27.6607
	9.92517	26.739	27.0144	25.8545	25.7672	25.5556	25.9531	24.3577	24.6168	22.2666	22.1842	21.5831	27.7005
	9.9335	26.791	27.0684	25.9049	25.8239	25.6125	26.0374	24.4123	24.6839	22.302	22.2047	21.6298	27.7378
	9.94183	26.8368	27.1103	25.9538	25.8814	25.6785	26.1335	24.4584	24.7557	22.323	22.2248	21.6627	27.7793
	9.95017	26.8773	27.1729	26.0004	25.9393	25.741	26.2185	24.5218	24.8239	22.3517	22.2688	21.6935	27.8112
	9.9585	26.9214	27.2264	26.047	25.9972	25.7991	26.3057	24.5919	24.8925	22.3788	22.2882	21.7125	27.8524
	9.96683	26.9606	27.2781	26.0825	26.0646	25.8705	26.4095	24.6583	24.9703	22.4091	22.3089	21.7328	27.895
	9.97517	27.0142	27.3262	26.1272	26.1283	25.9393	26.5081	24.733	25.038	22.4384	22.3378	21.7604	27.93
	9.9835	27.0498	27.3846	26.1757	26.1828	26.0161	26.6158	24.8015	25.1164	22.4662	22.3664	21.7877	27.9718
	9.99183	27.0953	27.4431	26.2178	26.26	26.0893	26.7174	24.8656	25.2092	22.5015	22.3837	21.8139	28.013
	10.0002	27.1343	27.495	26.2694	26.3287	26.1731	26.8257	24.9487	25.2913	22.5278	22.4055	21.8422	28.0602
	10.0085	27.1731	27.5508	26.3191	26.3936	26.2605	26.9281	25.0282	25.3752	22.5647	22.4543	21.873	28.0998
	10.0168	27.2118	27.6131	26.3733	26.4636	26.3551	27.0476	25.1104	25.4669	22.5967	22.4678	21.8925	28.1362
	10.0252	27.2514	27.6629	26.4249	26.5422	26.4394	27.1498	25.1924	25.537	22.6238	22.4936	21.9311	28.1845
	10.0335	27.2916	27.72	26.4825	26.6144	26.5219	27.2662	25.2817	25.6319	22.6491	22.51	21.9684	28.2322
	10.0418	27.3325	27.7797	26.5401	26.6889	26.618	27.3737	25.3736	25.7123	22.6835	22.5548	21.994	28.2773
	10.0502	27.3826	27.8313	26.6001	26.7613	26.7144	27.4739	25.4684	25.8168	22.7137	22.5779	22.0189	28.3206
	10.0585	27.4166	27.8781	26.6653	26.8372	26.8139	27.5748	25.5589	25.8949	22.7433	22.6117	22.0434	28.3697
	10.0668	27.4557	27.9317	26.7146	26.9138	26.9088	27.6821	25.6627	25.9813	22.7769	22.6309	22.0699	28.4075
	10.0752	27.4879	27.9737	26.7769	26.9927	26.9953	27.7913	25.7623	26.0586	22.8196	22.6532	22.0964	28.4468
	10.0835	27.5207	28.0296	26.8422	27.0682	27.0909	27.8975	25.8566	26.1419	22.851	22.6812	22.1297	28.4899
	10.0918	27.5601	28.0835	26.9066	27.1536	27.1939	27.9937	25.9663	26.2228	22.8909	22.6959	22.162	28.5307
	10.1002	27.5927	28.1289	26.9627	27.2345	27.3002	28.0948	26.0734	26.2984	22.9211	22.7265	22.1851	28.5739
	10.1085	27.6313	28.1791	27.0323	27.3103	27.3977	28.1894	26.1706	26.3668	22.948	22.7579	22.2184	28.615
	10.1168	27.6704	28.2266	27.1026	27.4036	27.5056	28.2892	26.2776	26.4476	22.9765	22.7656	22.2463	28.6542
	10.1252	27.7074	28.2681	27.1598	27.4866	27.6007	28.3865	26.3819	26.5214	23.0132	22.8034	22.2778	28.6916
	10.1335	27.7481	28.3131	27.2168	27.5719	27.7018	28.4696	26.4818	26.5833	23.0483	22.8288	22.3096	28.725
	10.1418	27.7898	28.3645	27.2861	27.6575	27.8071	28.5586	26.586	26.6373	23.0797	22.8597	22.3437	28.7629
	10.1502	27.8297	28.4096	27.3546	27.7483	27.9032	28.6334	26.6946	26.7094	23.1125	22.8806	22.3773	28.801
	10.1585	27.8705	28.455	27.423	27.8318	28.0008	28.698	26.7892	26.7673	23.1425	22.9037	22.4095	28.8351
	10.1668	27.9098	28.5001	27.4841	27.912	28.0917	28.7733	26.887	26.8173	23.1853	22.934	22.4397	28.8701
	10.1752	27.9376	28.5418	27.5362	27.9956	28.1877	28.8295	26.9837	26.8783	23.2135	22.965	22.4714	28.9053
	10.1835	27.9813	28.5795	27.602	28.0768	28.2794	28.8831	27.0657	26.9154	23.2365	22.9885	22.4955	28.9445
	10.1918	28.0186	28.6181	27.66	28.1602	28.3623	28.927	27.157	26.9521	23.2766	23.0138	22.521	28.985
	10.2002	28.0561	28.6579	27.7215	28.24	28.4417	28.9721	27.2398	26.998	23.3081	23.0587	22.5557	29.029
	10.2085	28.0916	28.7011	27.7806	28.3139	28.5129	29.0073	27.3214	27.0199	23.3392	23.0812	22.5845	29.0682
	10.2168	28.132	28.7405	27.8374	28.3895	28.5885	29.0282	27.3928	27.0458	23.3645	23.1131	22.6086	29.0952
	10.2252	28.1739	28.7881	27.8947	28.4561	28.6511	29.0405	27.4502	27.0695	23.4014	23.1358	22.6518	29.1404
	10.2335	28.2111	28.8339	27.9499	28.5216	28.717	29.0577	27.5145	27.0967	23.4335	23.1824	22.6856	29.1821
	10.2418	28.2447	28.8699	28.0049	28.5939	28.7813	29.0679	27.5728	27.1156	23.4636	23.2033	22.7221	29.2176
	10.2502	28.2841	28.9042	28.0541	28.6487	28.8308	29.0602	27.6153	27.1218	23.4955	23.226	22.754	29.2584
	10.2585	28.3265	28.9464	28.1092	28.7074	28.8649	29.0478	27.6517	27.1337	23.5219	23.2763	22.7869	29.2993
	10.2668	28.3557	28.9751	28.1514	28.7585	28.9081	29.0373	27.6976	27.126	23.5516	23.3008	22.8181	29.3368
	10.2752	28.3969	29.0107	28.197	28.8046	28.9332	29.0142	27.7301	27.1208	23.5836	23.3483	22.8472	29.3828
	10.2835	28.4328	29.0344	28.2336	28.8504	28.9555	28.9876	27.7478	27.112	23.6142	23.3883	22.873	29.4262
	10.2918	28.4613	29.0671	28.2673	28.8834	28.9838	28.9639	27.764	27.1123	23.6355	23.418	22.9036	29.4681
	10.3002	28.5012	29.106	28.2959	28.9246	28.9917	28.9334	27.7768	27.0911	23.6691	23.4528	22.9473	29.5064
	10.3085	28.541	29.1347	28.331	28.9598	28.9937	28.8987	27.79	27.0855	23.7047	23.4987	22.9779	29.5516
	10.3168	28.5853	29.1667	28.3647	28.9736	29.0049	28.8627	27.7802	27.0511	23.7262	23.5209	23.0096	29.5945
	10.3252	28.6288	29.1949	28.3938	28.992	28.9981	28.8294	27.7704	27.0375	23.7553	23.5689	23.0392	29.6407
	10.3335	28.6648	29.2206	28.4204	29.0075	28.9839	28.7964	27.7638	27.0199	23.7714	23.5937	23.0678	29.6826
	10.3418	28.6974	29.2443	28.4319	29.0161	28.9794	28.7643	27.7557	26.9959	23.8044	23.6438	23.094	29.7257
	10.3502	28.738	29.2705	28.4555	29.0207	28.9586	28.7249	27.7321	26.9695	23.8223	23.6697	23.1315	29.7748
	10.3585	28.7791	29.2945	28.4828	29.0238	28.9282	28.6924	27.7077	26.9625	23.842	23.6959	23.1611	29.8175
	10.3668	28.8221	29.3123	28.5064	29.0248	28.9165	28.6605	27.6877	26.9435	23.8826	23.7402	23.198	29.8577
	10.3752	28.858	29.3386	28.5184	29.0221	28.8864	28.6132	27.6651	26.9068	23.9066	23.7833	23.2352	29.8945
	10.3835	28.8931	29.3741	28.5356	29.0133	28.8441	28.57	27.6344	26.8964	23.934	23.8045	23.2655	29.941
	10.3918	28.932	29.3928	28.5534	29.0003	28.8123	28.5469	27.6089	26.8718	23.9541	23.8291	23.298	29.9825
	10.4002	28.9771	29.4136	28.5714	28.9842	28.7823	28.5112	27.5623	26.8657	23.9873	23.8715	23.3329	30.0264
	10.4085	29.0126	29.4332	28.5831	28.9646	28.7529	28.4869	27.5268	26.8416	24.0048	23.9164	23.3621	30.0704
	10.4168	29.0497	29.4544	28.6028	28.9304	28.7085	28.4647	27.4927	26.8272	24.0357	23.9421	23.4046	30.1127
	10.4252	29.0928	29.4841	28.6154	28.9149	28.6684	28.4453	27.4552	26.8066	24.0621	23.9743	23.4337	30.1485
	10.4335	29.1314	29.5048	28.6328	28.8788	28.6201	28.422	27.4279	26.7914	24.0924	23.993	23.4701	30.1803
	10.4418	29.1743	29.5288	28.6426	28.8613	28.5925	28.4002	27.3872	26.7884	24.1096	24.0182	23.4945	30.2212
	10.4502	29.2097	29.552	28.6664	28.8266	28.5617	28.3783	27.3362	26.7888	24.1462	24.0511	23.5313	30.2513
	10.4585	29.2469	29.5781	28.6834	28.808	28.526	28.3626	27.2964	26.7875	24.172	24.0866	23.565	30.2903
	10.4668	29.2876	29.6066	28.6925	28.7733	28.5151	28.3497	27.265	26.7799	24.1856	24.1084	23.592	30.3344
	10.4752	29.3209	29.633	28.7114	28.7535	28.4788	28.3458	27.236	26.7888	24.2346	24.1204	23.6239	30.3633
	10.4835	29.3626	29.6536	28.7266	28.7254	28.4462	28.3438	27.2032	26.7967	24.2643	24.1528	23.6536	30.4039
	10.4918	29.3998	29.6771	28.7496	28.6974	28.4196	28.3473	27.168	26.7891	24.288	24.1789	23.6737	30.4413
	10.5002	29.4416	29.7039	28.7739	28.6801	28.391	28.3369	27.1364	26.8043	24.3234	24.2235	23.7019	30.4742
	10.5085	29.4857	29.7372	28.7913	28.6532	28.3854	28.3404	27.1166	26.8192	24.3612	24.2401	23.7268	30.5069
	10.5168	29.5175	29.7669	28.803	28.6368	28.3636	28.3462	27.0907	26.826	24.3892	24.2507	23.759	30.5388
	10.5252	29.5637	29.8003	28.826	28.6252	28.3573	28.3361	27.0626	26.8443	24.4331	24.28	23.7867	30.5746
	10.5335	29.602	29.8211	28.8368	28.613	28.3424	28.3555	27.0543	26.8527	24.4561	24.2929	23.8142	30.6126
	10.5418	29.647	29.85	28.8572	28.6018	28.3366	28.3432	27.0344	26.8825	24.481	24.3204	23.8408	30.6483
	10.5502	29.6931	29.8776	28.8803	28.5953	28.3394	28.3518	27.0118	26.9074	24.5204	24.3604	23.8636	30.6852
	10.5585	29.7361	29.9058	28.9136	28.601	28.3377	28.3654	26.9968	26.9416	24.5551	24.3808	23.8883	30.7234
	10.5668	29.7722	29.9316	28.9223	28.5867	28.3388	28.3921	26.9898	26.974	24.5866	24.3969	23.9108	30.7628
	10.5752	29.8243	29.9609	28.9507	28.592	28.3507	28.4114	26.9857	27.0115	24.6136	24.4241	23.9349	30.8044
	10.5835	29.8675	29.9863	28.9723	28.6052	28.3603	28.4323	26.9925	27.051	24.6577	24.4309	23.9525	30.8334
	10.5918	29.9043	30.0222	29.0022	28.6188	28.3631	28.4508	26.9904	27.0933	24.6894	24.4647	23.9759	30.8789
	10.6002	29.9492	30.0411	29.0296	28.6241	28.3758	28.4679	27.0013	27.1088	24.7187	24.4768	23.9926	30.917
	10.6085	29.997	30.0771	29.0608	28.6385	28.3939	28.4887	27.0139	27.1526	24.7505	24.5204	24.0133	30.9594
	10.6168	30.0426	30.1053	29.0937	28.6564	28.4068	28.5274	27.0295	27.1947	24.7725	24.5376	24.0433	30.9939
	10.6252	30.0941	30.1324	29.1281	28.6775	28.4307	28.5589	27.0381	27.2366	24.8065	24.5487	24.0652	31.0336
	10.6335	30.1355	30.164	29.1656	28.7099	28.4648	28.5829	27.057	27.2765	24.8399	24.5798	24.0779	31.0796
	10.6418	30.1732	30.1895	29.1977	28.7322	28.4885	28.5974	27.0669	27.3179	24.8637	24.5994	24.0966	31.1168
	10.6502	30.2197	30.2265	29.2284	28.7572	28.5146	28.6203	27.0931	27.3599	24.9019	24.6259	24.1166	31.1578
	10.6585	30.256	30.2676	29.2693	28.7853	28.5404	28.6484	27.1116	27.3897	24.9298	24.6469	24.1418	31.1911
	10.6668	30.3023	30.3026	29.2968	28.8026	28.575	28.6842	27.1439	27.4459	24.9644	24.67	24.1663	31.2314
	10.6752	30.3461	30.354	29.3276	28.8419	28.6054	28.7276	27.1666	27.4629	24.9977	24.6883	24.1919	31.2715
	10.6835	30.3888	30.3869	29.3624	28.8727	28.6257	28.7558	27.2068	27.4995	25.0267	24.7236	24.2075	31.3065
	10.6918	30.4371	30.4192	29.399	28.9054	28.6843	28.7888	27.235	27.5519	25.0493	24.7468	24.2275	31.342
	10.7002	30.477	30.4632	29.4307	28.9466	28.7229	28.8139	27.2761	27.5842	25.0856	24.7587	24.2333	31.3801
	10.7085	30.5114	30.5107	29.4626	28.9792	28.7498	28.8349	27.2968	27.6144	25.1203	24.791	24.2575	31.4215
	10.7168	30.5415	30.552	29.5033	29.0083	28.7844	28.8758	27.3529	27.6489	25.1408	24.8416	24.279	31.4595
	10.7252	30.5829	30.5986	29.5414	29.0499	28.8263	28.9015	27.3713	27.6793	25.1711	24.8494	24.3084	31.4855
	10.7335	30.6267	30.6414	29.562	29.0859	28.8732	28.9382	27.4001	27.6859	25.1946	24.8792	24.3339	31.5224
	10.7418	30.6641	30.6838	29.6015	29.1254	28.9086	28.9759	27.4283	27.7245	25.2298	24.9174	24.3536	31.5519
	10.7502	30.7039	30.7373	29.6313	29.1659	28.9439	28.9988	27.4755	27.7416	25.2674	24.9462	24.385	31.5835
	10.7585	30.7371	30.7803	29.6634	29.206	28.9724	29.018	27.519	27.7689	25.2994	24.9886	24.4114	31.6102
	10.7668	30.7753	30.8251	29.6962	29.2398	29.0145	29.0331	27.5541	27.7781	25.3139	25.0039	24.4423	31.6438
	10.7752	30.8032	30.8671	29.727	29.2936	29.0455	29.0663	27.5968	27.7999	25.3426	25.0436	24.4753	31.6773
	10.7835	30.8408	30.9065	29.7595	29.3379	29.08	29.0755	27.6237	27.8117	25.3703	25.0792	24.5015	31.7002
	10.7918	30.8745	30.9462	29.7853	29.3792	29.1185	29.1055	27.6604	27.8381	25.4032	25.1059	24.5336	31.7301
	10.8002	30.913	30.9916	29.8174	29.4111	29.1429	29.1107	27.6896	27.8544	25.4187	25.1366	24.5674	31.7598
	10.8085	30.9437	31.0333	29.8514	29.4581	29.1604	29.1368	27.7183	27.8612	25.4555	25.1797	24.6075	31.7911
	10.8168	30.9806	31.0711	29.8852	29.4972	29.1907	29.1634	27.7609	27.8746	25.4834	25.1946	24.6359	31.8219
	10.8252	31.0163	31.1211	29.919	29.5366	29.2121	29.1889	27.7926	27.8997	25.5054	25.2364	24.67	31.8572
	10.8335	31.0468	31.1521	29.9547	29.5802	29.2381	29.2046	27.8211	27.9039	25.5362	25.2638	24.7024	31.8903
	10.8418	31.0829	31.1901	29.9857	29.6212	29.2486	29.2294	27.8542	27.9134	25.5688	25.2832	24.7403	31.9244
	10.8502	31.1236	31.2248	30.0172	29.6596	29.2772	29.2501	27.8761	27.921	25.5926	25.3304	24.7702	31.9639
	10.8585	31.1523	31.2613	30.0536	29.6931	29.2832	29.2755	27.9029	27.9317	25.62	25.357	24.801	31.9987
	10.8668	31.1877	31.2993	30.0969	29.7392	29.3056	29.298	27.9305	27.9465	25.6458	25.3722	24.8391	32.0273
	10.8752	31.2296	31.3327	30.1398	29.7758	29.3256	29.3251	27.9563	27.9557	25.681	25.3883	24.8752	32.0641
	10.8835	31.2666	31.3622	30.1823	29.8179	29.3322	29.3323	27.9927	27.9718	25.7133	25.4231	24.9127	32.097
	10.8918	31.3026	31.3962	30.2175	29.8542	29.3299	29.3505	28.0026	27.9717	25.7333	25.4622	24.9576	32.1344
	10.9002	31.3383	31.4297	30.2468	29.8962	29.3464	29.3749	28.0284	27.9936	25.754	25.4926	24.9908	32.1731
	10.9085	31.3746	31.4644	30.2766	29.9278	29.3517	29.3927	28.0486	27.9941	25.7774	25.5147	25.0199	32.2107
	10.9168	31.4127	31.4918	30.3112	29.9623	29.3606	29.4073	28.0761	28.0068	25.8045	25.5311	25.0632	32.2509
	10.9252	31.4499	31.5197	30.3516	29.9877	29.3728	29.4279	28.096	28.0057	25.8279	25.5753	25.0954	32.2875
	10.9335	31.4921	31.5496	30.3895	30.0241	29.3824	29.4486	28.1153	28.0164	25.8566	25.5972	25.1358	32.3207
	10.9418	31.5245	31.5805	30.4296	30.0557	29.3908	29.4577	28.1391	28.0217	25.886	25.619	25.1643	32.3542
	10.9502	31.5519	31.6089	30.4686	30.0885	29.3991	29.4696	28.1563	28.0328	25.9089	25.6411	25.2095	32.3888
	10.9585	31.5898	31.6417	30.5024	30.1039	29.4148	29.4779	28.1594	28.0218	25.9377	25.6842	25.2419	32.4269
	10.9668	31.6236	31.6578	30.5435	30.1388	29.4298	29.4916	28.1792	28.0204	25.9724	25.702	25.2753	32.4641
	10.9752	31.6548	31.6897	30.5783	30.1664	29.4272	29.5013	28.1932	28.0217	25.9955	25.7204	25.3093	32.4986
	10.9835	31.6878	31.7188	30.6046	30.1902	29.4468	29.5079	28.1952	28.0081	26.0176	25.7474	25.3387	32.5391
	10.9918	31.7266	31.7428	30.6486	30.2192	29.4543	29.5149	28.2145	28.0157	26.0486	25.7488	25.3711	32.571
	11.0002	31.7609	31.7701	30.6805	30.2426	29.4653	29.5157	28.2209	28.0139	26.075	25.7859	25.4109	32.5996
	11.0085	31.7969	31.7995	30.7155	30.2661	29.4572	29.5307	28.2264	28.0011	26.0992	25.8204	25.4525	32.6324
	11.0168	31.8267	31.828	30.7479	30.2868	29.4748	29.5336	28.2344	27.9761	26.1227	25.8089	25.4905	32.663
	11.0252	31.8572	31.8615	30.7749	30.3099	29.4887	29.5474	28.2384	27.9838	26.1575	25.8479	25.5321	32.6961
	11.0335	31.8915	31.8868	30.8015	30.3316	29.5112	29.5468	28.2344	27.9677	26.1801	25.8803	25.5727	32.7354
	11.0418	31.9245	31.9123	30.8297	30.3456	29.5145	29.5458	28.2369	27.9674	26.1988	25.891	25.6103	32.7717
	11.0502	31.962	31.9451	30.8526	30.3788	29.536	29.5461	28.228	27.9508	26.2225	25.9361	25.6441	32.8092
	11.0585	31.9954	31.9716	30.8839	30.3977	29.5447	29.55	28.232	27.9355	26.246	25.9432	25.6857	32.8394
	11.0668	32.0266	31.9916	30.9019	30.4043	29.5484	29.5544	28.2301	27.933	26.2603	25.9602	25.717	32.8755
	11.0752	32.0645	32.0221	30.9261	30.4157	29.5584	29.5541	28.2182	27.9183	26.2911	25.9882	25.7636	32.9059
	11.0835	32.0992	32.0641	30.9498	30.4306	29.5647	29.5547	28.2127	27.9214	26.3203	26.0174	25.8002	32.9464
	11.0918	32.1433	32.1014	30.9766	30.4372	29.5805	29.5537	28.2087	27.9212	26.3392	26.0269	25.8438	32.9776
	11.1002	32.1798	32.1307	30.9941	30.4558	29.5962	29.5555	28.1989	27.9093	26.3624	26.0315	25.8886	33.0179
	11.1085	32.2173	32.1606	31.012	30.4664	29.5992	29.5635	28.1935	27.885	26.3871	26.0825	25.9244	33.0596
	11.1168	32.2566	32.1921	31.0342	30.472	29.615	29.5746	28.1969	27.8856	26.4081	26.1009	25.9761	33.0989
	11.1252	32.3008	32.2184	31.0477	30.4859	29.621	29.5706	28.1851	27.8762	26.4383	26.1069	26.0079	33.1373
	11.1335	32.3483	32.2505	31.0695	30.4859	29.6438	29.5775	28.1674	27.8817	26.4539	26.1398	26.0348	33.1728
	11.1418	32.3903	32.2736	31.0841	30.4897	29.6574	29.5735	28.1683	27.8786	26.4781	26.1727	26.0636	33.2072
	11.1502	32.4219	32.3004	31.0969	30.4987	29.6765	29.571	28.17	27.8777	26.5044	26.197	26.0951	33.2428
	11.1585	32.4641	32.3326	31.1144	30.5036	29.685	29.577	28.1603	27.8766	26.5173	26.2294	26.1257	33.2841
	11.1668	32.5033	32.3503	31.1291	30.5048	29.704	29.5848	28.1523	27.886	26.5506	26.2615	26.1554	33.3173
	11.1752	32.5364	32.37	31.1379	30.5162	29.7206	29.5908	28.1499	27.8931	26.5751	26.2895	26.2022	33.3573
	11.1835	32.5767	32.4005	31.1644	30.5135	29.7481	29.5866	28.1517	27.9033	26.5985	26.3055	26.2179	33.3907
	11.1918	32.6175	32.4166	31.1788	30.5298	29.7588	29.5829	28.1566	27.9062	26.6237	26.3331	26.246	33.4199
	11.2002	32.6529	32.4413	31.1908	30.5257	29.7787	29.5876	28.1582	27.9047	26.6447	26.3818	26.2596	33.4573
	11.2085	32.6906	32.4677	31.2106	30.5289	29.7917	29.5878	28.1525	27.929	26.6699	26.3983	26.2848	33.4871
	11.2168	32.7272	32.4867	31.2155	30.5393	29.8149	29.5951	28.1638	27.9397	26.6862	26.4052	26.2967	33.5147
	11.2252	32.7619	32.5206	31.2428	30.5353	29.8432	29.606	28.1616	27.9512	26.7105	26.4383	26.3203	33.5507
	11.2335	32.7887	32.5497	31.2609	30.5552	29.8651	29.6016	28.1649	27.9587	26.7322	26.4609	26.3374	33.5784
	11.2418	32.8168	32.5729	31.2875	30.5567	29.8786	29.6132	28.1722	27.9724	26.7505	26.4975	26.3588	33.6075
	11.2502	32.8441	32.5972	31.3095	30.5734	29.9162	29.6158	28.1877	28.0011	26.7749	26.5304	26.378	33.6371
	11.2585	32.8723	32.6161	31.3251	30.5773	29.934	29.6195	28.199	28.0053	26.8003	26.5419	26.4003	33.6748
	11.2668	32.8976	32.6403	31.3434	30.5936	29.952	29.6177	28.2082	28.0084	26.825	26.5829	26.4155	33.709
	11.2752	32.928	32.6664	31.3622	30.6087	29.9836	29.6315	28.2199	28.0356	26.8465	26.5847	26.4391	33.7343
	11.2835	32.9511	32.6919	31.3847	30.6153	30.0031	29.637	28.2278	28.0427	26.8713	26.6246	26.4624	33.7623
	11.2918	32.9742	32.7225	31.3959	30.624	30.028	29.6416	28.2466	28.0552	26.8959	26.6483	26.4902	33.7916
	11.3002	33.0023	32.7561	31.4161	30.6471	30.0485	29.6472	28.2636	28.077	26.9187	26.6409	26.515	33.8152
	11.3085	33.0281	32.7836	31.4341	30.6547	30.0613	29.644	28.2879	28.0765	26.9456	26.6881	26.5463	33.8438
	11.3168	33.0484	32.8077	31.4627	30.675	30.0829	29.6526	28.2981	28.0929	26.9679	26.6965	26.5684	33.8694
	11.3252	33.0748	32.8401	31.4795	30.6908	30.094	29.6641	28.3209	28.1136	26.9915	26.7272	26.6024	33.897
	11.3335	33.0961	32.8695	31.501	30.7098	30.1109	29.6666	28.34	28.104	27.0178	26.7431	26.6349	33.9293
	11.3418	33.124	32.8933	31.5162	30.7181	30.1179	29.6816	28.3559	28.1228	27.045	26.7821	26.6693	33.9556
	11.3502	33.1502	32.9183	31.534	30.7308	30.1217	29.6852	28.3704	28.1395	27.0738	26.7894	26.7073	33.9836
	11.3585	33.1735	32.9468	31.5415	30.7517	30.1362	29.7048	28.3932	28.1557	27.0989	26.8017	26.7435	34.0114
	11.3668	33.2026	32.9787	31.5592	30.7594	30.1494	29.7166	28.4104	28.1671	27.1299	26.8344	26.7862	34.0343
	11.3752	33.2261	33.0125	31.5843	30.7709	30.1514	29.739	28.4287	28.1756	27.1469	26.8367	26.8206	34.0604
	11.3835	33.2614	33.0405	31.5975	30.7908	30.1691	29.7646	28.4492	28.176	27.1792	26.8539	26.8581	34.08
	11.3918	33.2877	33.0639	31.6214	30.8056	30.1697	29.778	28.4672	28.1968	27.2021	26.8778	26.893	34.1056
	11.4002	33.3177	33.0894	31.6349	30.8269	30.1844	29.7967	28.4967	28.2136	27.2305	26.9025	26.9327	34.1197
	11.4085	33.3469	33.12	31.653	30.843	30.1811	29.8199	28.5144	28.238	27.2569	26.9228	26.9707	34.1504
	11.4168	33.3796	33.1401	31.6698	30.857	30.1847	29.8416	28.5385	28.2401	27.2812	26.941	27.0085	34.1735
	11.4252	33.419	33.1653	31.6857	30.8786	30.1848	29.8654	28.5547	28.2574	27.3063	26.9777	27.0445	34.199
	11.4335	33.4519	33.1938	31.7046	30.8876	30.1825	29.8842	28.5676	28.2797	27.3368	26.9999	27.073	34.2223
	11.4418	33.4821	33.2218	31.7197	30.906	30.1734	29.9122	28.5923	28.3022	27.3608	27.0355	27.1082	34.2433
	11.4502	33.511	33.2435	31.7371	30.9254	30.1827	29.9361	28.619	28.3256	27.3839	27.0538	27.141	34.2632
	11.4585	33.5588	33.2612	31.7534	30.9403	30.1919	29.9679	28.6346	28.3473	27.4128	27.0628	27.1776	34.2874
	11.4668	33.5945	33.2742	31.7774	30.9553	30.1853	29.9882	28.6536	28.359	27.4496	27.0877	27.2098	34.3066
	11.4752	33.63	33.2941	31.7939	30.9736	30.191	30.0116	28.6741	28.3891	27.4678	27.1054	27.2407	34.3281
	11.4835	33.6686	33.3068	31.8194	30.976	30.1851	30.0426	28.6931	28.4122	27.4977	27.1295	27.27	34.3513
	11.4918	33.7129	33.3184	31.8281	30.9889	30.1933	30.072	28.7169	28.4323	27.524	27.1547	27.2983	34.38
	11.5002	33.7522	33.3301	31.8599	30.999	30.1944	30.1018	28.7417	28.4597	27.5515	27.1717	27.3285	34.4012
	11.5085	33.7938	33.3351	31.8773	31.0124	30.203	30.1343	28.7604	28.4874	27.5689	27.19	27.3524	34.4307
	11.5168	33.8272	33.3528	31.8982	31.0218	30.2142	30.1433	28.7776	28.5152	27.591	27.215	27.3886	34.4554
	11.5252	33.8691	33.3616	31.9289	31.0336	30.2198	30.1735	28.7931	28.5403	27.6263	27.2437	27.4197	34.474
	11.5335	33.9188	33.3722	31.9396	31.0451	30.239	30.2048	28.8137	28.5722	27.651	27.275	27.4491	34.5059
	11.5418	33.9612	33.3747	31.9665	31.0529	30.2445	30.2154	28.831	28.6004	27.672	27.3	27.4777	34.5365
	11.5502	33.9941	33.3758	31.994	31.072	30.2631	30.2431	28.8501	28.618	27.7054	27.3054	27.5071	34.5592
	11.5585	34.0321	33.3824	32.0185	31.079	30.2782	30.2632	28.8746	28.6485	27.7248	27.3189	27.5313	34.5827
	11.5668	34.062	33.3781	32.04	31.0938	30.2945	30.2889	28.9045	28.6655	27.748	27.3495	27.5568	34.6092
	11.5752	34.0795	33.3783	32.0579	31.0904	30.3281	30.3091	28.9197	28.6972	27.7681	27.3586	27.5845	34.6334
	11.5835	34.1189	33.3813	32.0889	31.1009	30.3523	30.3184	28.9491	28.7183	27.7908	27.373	27.6106	34.663
	11.5918	34.1424	33.3839	32.1206	31.1094	30.3697	30.3438	28.963	28.741	27.8164	27.3817	27.6377	34.6895
	11.6002	34.1723	33.3883	32.1424	31.1301	30.3838	30.3507	28.9923	28.7581	27.8313	27.3945	27.6758	34.7092
	11.6085	34.1988	33.3899	32.1767	31.1425	30.4138	30.3768	29.0135	28.7819	27.852	27.4467	27.7054	34.7311
	11.6168	34.2191	33.4051	32.1883	31.155	30.4442	30.3849	29.0437	28.8072	27.8685	27.4516	27.7384	34.7457
	11.6252	34.2465	33.4089	32.2272	31.1566	30.4531	30.3956	29.0573	28.8195	27.8917	27.4694	27.7675	34.7672
	11.6335	34.2698	33.4149	32.2437	31.171	30.4709	30.413	29.0766	28.8284	27.9188	27.48	27.8026	34.7822
	11.6418	34.2995	33.4213	32.2681	31.1839	30.501	30.4336	29.1053	28.8386	27.9266	27.4843	27.8346	34.7964
	11.6502	34.3266	33.429	32.2958	31.1987	30.5271	30.4473	29.1293	28.8525	27.9403	27.5099	27.8632	34.8189
	11.6585	34.3565	33.4368	32.3122	31.2118	30.5497	30.457	29.1544	28.8736	27.9638	27.5358	27.896	34.8323
	11.6668	34.3892	33.4512	32.3358	31.2237	30.5753	30.473	29.1637	28.8817	27.9763	27.556	27.9316	34.8489
	11.6752	34.4138	33.4586	32.3503	31.2362	30.5927	30.4887	29.1803	28.8926	27.9945	27.5727	27.9669	34.8668
	11.6835	34.4449	33.4793	32.382	31.2518	30.6105	30.4894	29.209	28.9237	28.0099	27.5872	28.0067	34.8896
	11.6918	34.4667	33.4911	32.3965	31.2657	30.6236	30.5143	29.219	28.9229	28.0265	27.6012	28.0431	34.9019
	11.7002	34.4963	33.5126	32.4145	31.2853	30.6375	30.515	29.2235	28.934	28.0433	27.613	28.0813	34.9222
	11.7085	34.5275	33.5309	32.426	31.2958	30.6557	30.5316	29.2396	28.9458	28.056	27.6024	28.1145	34.9416
	11.7168	34.5506	33.5556	32.4369	31.308	30.6696	30.5398	29.2454	28.9629	28.0748	27.6586	28.1477	34.9485
	11.7252	34.5838	33.5745	32.4401	31.3205	30.6904	30.5564	29.2697	28.9783	28.0954	27.6768	28.1862	34.9653
	11.7335	34.6058	33.5994	32.4567	31.3296	30.6991	30.5731	29.2831	28.9911	28.1165	27.6738	28.223	34.9841
	11.7418	34.6302	33.6123	32.4771	31.3371	30.7097	30.5863	29.2931	28.9915	28.1391	27.7081	28.268	35.0063
	11.7502	34.6554	33.6379	32.4903	31.3527	30.7266	30.596	29.2991	28.998	28.1482	27.7263	28.3047	35.0266
	11.7585	34.6807	33.6623	32.5031	31.3618	30.7395	30.6244	29.3109	29.0314	28.1664	27.7388	28.3392	35.0504
	11.7668	34.6979	33.6857	32.5053	31.3701	30.7492	30.636	29.3224	29.0496	28.1831	27.7656	28.3771	35.0651
	11.7752	34.7196	33.7082	32.5211	31.3845	30.7661	30.6565	29.332	29.0648	28.2001	27.7798	28.4127	35.0876
	11.7835	34.7396	33.7338	32.5307	31.3916	30.7829	30.672	29.3406	29.0795	28.2146	27.8011	28.4485	35.1155
	11.7918	34.7552	33.7615	32.5367	31.401	30.8109	30.6843	29.3513	29.1017	28.2326	27.8373	28.4779	35.133
	11.8002	34.7682	33.7843	32.5477	31.3996	30.8204	30.7124	29.3582	29.1119	28.2514	27.8426	28.5133	35.1495
	11.8085	34.7849	33.8093	32.5545	31.4097	30.8364	30.7506	29.3679	29.1364	28.2614	27.8485	28.5484	35.1647
	11.8168	34.8102	33.8327	32.5669	31.4217	30.855	30.7727	29.3968	29.1732	28.2897	27.8801	28.5851	35.187
	11.8252	34.828	33.8481	32.5828	31.4297	30.8672	30.8023	29.4012	29.2049	28.299	27.9014	28.6226	35.2041
	11.8335	34.843	33.8752	32.5971	31.432	30.8988	30.8296	29.4125	29.236	28.317	27.9129	28.6574	35.2152
	11.8418	34.8605	33.8948	32.6227	31.4426	30.9178	30.8468	29.4348	29.252	28.3268	27.9419	28.6932	35.2396
	11.8502	34.8879	33.9171	32.6429	31.4558	30.9537	30.8783	29.4467	29.2785	28.3452	27.938	28.7187	35.2571
	11.8585	34.8997	33.9397	32.6611	31.4704	30.9825	30.9134	29.4682	29.323	28.3608	27.9746	28.7485	35.2697
	11.8668	34.9156	33.9665	32.6835	31.4882	31.0017	30.9561	29.4812	29.3552	28.3668	27.994	28.7829	35.2839
	11.8752	34.9289	33.9896	32.7043	31.5069	31.0367	30.9938	29.4995	29.3837	28.4	28.0175	28.8144	35.2987
	11.8835	34.9532	34.0158	32.7298	31.5217	31.065	31.0297	29.5195	29.423	28.4049	28.037	28.8515	35.3081
	11.8918	34.9783	34.0438	32.748	31.5385	31.0869	31.0634	29.5497	29.463	28.4249	28.0557	28.8833	35.3237
	11.9002	34.9948	34.0628	32.7708	31.5608	31.1271	31.095	29.5773	29.4844	28.4337	28.0669	28.9149	35.3302
	11.9085	35.0215	34.0924	32.7976	31.5765	31.1576	31.1402	29.5998	29.5336	28.4584	28.0789	28.9417	35.3466
	11.9168	35.0405	34.117	32.8302	31.6001	31.1889	31.1812	29.6264	29.5681	28.4729	28.0938	28.9732	35.3572
	11.9252	35.0688	34.1417	32.851	31.6333	31.2114	31.2343	29.6586	29.6165	28.4861	28.107	28.989	35.3603
	11.9335	35.0849	34.1682	32.8828	31.6603	31.255	31.281	29.6886	29.6409	28.4985	28.1179	29.0307	35.3751
	11.9418	35.108	34.1981	32.9157	31.6892	31.2966	31.3363	29.7105	29.677	28.5232	28.1363	29.0535	35.377
	11.9502	35.1313	34.2259	32.9503	31.7218	31.3267	31.3858	29.752	29.7245	28.53	28.1477	29.081	35.3855
	11.9585	35.1571	34.2664	32.9792	31.7535	31.3748	31.4239	29.7748	29.7682	28.5535	28.1737	29.112	35.3887
	11.9668	35.1751	34.2955	33.0134	31.7932	31.4124	31.468	29.8098	29.7918	28.5628	28.1813	29.1395	35.3931
	11.9752	35.1915	34.3275	33.0545	31.8356	31.4342	31.5308	29.8395	29.8557	28.5837	28.1916	29.1694	35.3995
	11.9835	35.2141	34.3548	33.0959	31.8857	31.4706	31.5822	29.8684	29.8912	28.6011	28.1965	29.1938	35.4098
	11.9918	35.2287	34.3835	33.1388	31.9279	31.5156	31.6327	29.9122	29.9322	28.6129	28.2398	29.2183	35.42
	12.0002	35.2468	34.4211	33.1692	31.9715	31.5533	31.6804	29.9485	29.9798	28.6199	28.2312	29.2415	35.4269
	12.0085	35.2619	34.4691	33.2139	32.0204	31.6057	31.7392	29.9769	30.0288	28.6382	28.2474	29.2652	35.4343
	12.0168	35.2786	34.5053	33.2592	32.0724	31.6532	31.7863	30.0355	30.0763	28.653	28.2495	29.2969	35.4449
	12.0252	35.2952	34.5363	33.2918	32.1338	31.6971	31.8466	30.0679	30.1139	28.6579	28.2654	29.3182	35.4622
	12.0335	35.3122	34.5633	33.3347	32.1805	31.7307	31.8994	30.1138	30.1518	28.6765	28.2731	29.3417	35.4686
	12.0418	35.3192	34.5934	33.3811	32.2375	31.7767	31.9627	30.1742	30.1984	28.6837	28.3001	29.3648	35.4787
	12.0502	35.3349	34.6217	33.4325	32.2966	31.8314	32.0125	30.2095	30.2325	28.6979	28.3067	29.387	35.4851
	12.0585	35.3462	34.6565	33.4723	32.3531	31.8748	32.0749	30.2782	30.2936	28.7076	28.3165	29.4072	35.5007
	12.0668	35.3642	34.6863	33.5188	32.4077	31.9249	32.114	30.3275	30.3127	28.7247	28.3366	29.4287	35.5119
	12.0752	35.3687	34.7101	33.5583	32.4694	31.9774	32.16	30.3809	30.3618	28.7293	28.3282	29.4496	35.5295
	12.0835	35.3952	34.733	33.6076	32.5251	32.0138	32.2079	30.4347	30.4119	28.7428	28.3479	29.4705	35.5512
	12.0918	35.41	34.7692	33.6523	32.5926	32.0618	32.264	30.4869	30.4589	28.754	28.3627	29.4978	35.5721
	12.1002	35.4203	34.7995	33.6949	32.6465	32.1196	32.3056	30.5396	30.4924	28.7683	28.3565	29.5239	35.5851
	12.1085	35.4387	34.8263	33.74	32.7073	32.1683	32.3464	30.5987	30.5286	28.7693	28.3594	29.5563	35.6103
	12.1168	35.4649	34.8564	33.7757	32.7633	32.2088	32.3867	30.652	30.5475	28.7739	28.3625	29.588	35.6334
	12.1252	35.4745	34.883	33.8211	32.8238	32.261	32.4201	30.6943	30.592	28.7823	28.3782	29.6151	35.6544
	12.1335	35.4929	34.9056	33.8587	32.8779	32.3017	32.443	30.7567	30.6282	28.7822	28.375	29.6424	35.6779
	12.1418	35.504	34.9192	33.8905	32.9323	32.344	32.4832	30.8044	30.6443	28.7938	28.3681	29.6739	35.6974
	12.1502	35.5363	34.9327	33.925	32.9911	32.3987	32.5123	30.8541	30.6834	28.7944	28.3936	29.7013	35.7163
	12.1585	35.5547	34.9447	33.9502	33.0348	32.4487	32.5501	30.9003	30.729	28.7995	28.388	29.7298	35.7482
	12.1668	35.5742	34.9686	33.9876	33.09	32.5027	32.5752	30.9511	30.7526	28.7951	28.4038	29.7634	35.7696
	12.1752	35.598	34.9665	34.0057	33.1397	32.5423	32.5949	30.9935	30.7731	28.8089	28.4263	29.7934	35.793
	12.1835	35.6177	35.0003	34.0319	33.1761	32.579	32.6203	31.0387	30.7906	28.7983	28.4425	29.8244	35.8122
	12.1918	35.6386	35.0167	34.0553	33.2423	32.6248	32.6354	31.0784	30.8088	28.8044	28.4272	29.8578	35.8389
	12.2002	35.6681	35.0272	34.0739	33.2839	32.6651	32.6521	31.1173	30.816	28.8178	28.4457	29.8842	35.8614
	12.2085	35.6903	35.0514	34.0953	33.3276	32.7015	32.6772	31.1573	30.8544	28.8146	28.464	29.906	35.886
	12.2168	35.7077	35.0718	34.1157	33.3692	32.7405	32.6937	31.2001	30.8822	28.8181	28.4578	29.9294	35.9051
	12.2252	35.7313	35.0868	34.1299	33.4175	32.7894	32.7058	31.2396	30.893	28.8158	28.4918	29.9627	35.9186
	12.2335	35.7533	35.1091	34.1472	33.4552	32.8306	32.7221	31.2664	30.9124	28.8315	28.4723	29.9902	35.9355
	12.2418	35.7721	35.1261	34.167	33.4952	32.8687	32.7358	31.3069	30.923	28.8284	28.4955	30.0093	35.9472
	12.2502	35.7945	35.1494	34.1871	33.5322	32.9068	32.7557	31.3299	30.9342	28.8305	28.5247	30.0318	35.962
	12.2585	35.8139	35.173	34.2069	33.567	32.9466	32.766	31.3638	30.9488	28.837	28.506	30.0596	35.9736
	12.2668	35.8306	35.197	34.2171	33.601	32.9785	32.7758	31.3874	30.9698	28.8422	28.5103	30.0803	35.9895
	12.2752	35.8485	35.2229	34.2392	33.6311	33.0142	32.7976	31.4175	30.9453	28.8532	28.5529	30.104	35.9982
	12.2835	35.8676	35.248	34.2539	33.6621	33.0474	32.8224	31.4442	30.9806	28.8685	28.5486	30.1225	36.0122
	12.2918	35.8817	35.2807	34.273	33.6998	33.0814	32.8413	31.4653	30.9861	28.8786	28.5531	30.1456	36.0299
	12.3002	35.9055	35.2981	34.2907	33.74	33.1264	32.8683	31.4967	31.0039	28.9006	28.5662	30.1653	36.0351
	12.3085	35.9194	35.3361	34.3133	33.7651	33.1579	32.8937	31.5123	31.0103	28.915	28.5795	30.1939	36.0429
	12.3168	35.941	35.3645	34.3331	33.8073	33.1906	32.9098	31.5349	31.0314	28.9254	28.5788	30.2152	36.055
	12.3252	35.9543	35.3882	34.3502	33.8409	33.2181	32.9413	31.5482	31.0323	28.9466	28.5957	30.2288	36.0587
	12.3335	35.9723	35.4189	34.3685	33.8598	33.2449	32.9644	31.5657	31.0437	28.96	28.6073	30.2478	36.0707
	12.3418	35.9897	35.4481	34.3964	33.8901	33.2602	32.9848	31.5825	31.0585	28.9744	28.6143	30.2645	36.0787
	12.3502	36.0076	35.4808	34.422	33.929	33.2897	33.0007	31.6013	31.0741	28.9852	28.621	30.2828	36.0876
	12.3585	36.0264	35.5129	34.4437	33.945	33.3216	33.0251	31.6189	31.086	28.9974	28.6328	30.3086	36.1018
	12.3668	36.0422	35.5404	34.4541	33.9811	33.3528	33.045	31.6251	31.093	29.0069	28.6317	30.327	36.1091
	12.3752	36.0583	35.5812	34.4782	34.0073	33.3715	33.0673	31.6398	31.1195	29.0206	28.633	30.3454	36.1165
	12.3835	36.0778	35.607	34.5107	34.0356	33.4061	33.0624	31.6398	31.1333	29.0358	28.6419	30.3655	36.1151
	12.3918	36.0954	35.6432	34.5287	34.0592	33.4248	33.0913	31.6416	31.151	29.0466	28.6563	30.3855	36.1228
	12.4002	36.118	35.6767	34.5478	34.0823	33.447	33.1123	31.6513	31.1666	29.0663	28.6557	30.4089	36.1269
	12.4085	36.1347	35.7069	34.5692	34.1061	33.4515	33.1174	31.6672	31.1792	29.082	28.6617	30.435	36.131
	12.4168	36.1504	35.741	34.5918	34.1274	33.4666	33.1172	31.6696	31.2146	29.086	28.6685	30.4593	36.1414
	12.4252	36.1698	35.7636	34.6131	34.1493	33.4898	33.1317	31.6862	31.2293	29.1008	28.6664	30.4799	36.1436
	12.4335	36.192	35.7904	34.6371	34.1754	33.5048	33.146	31.6833	31.2477	29.1177	28.6694	30.4989	36.1463
	12.4418	36.2116	35.8259	34.6552	34.1887	33.5162	33.1555	31.6965	31.2647	29.1385	28.6835	30.5131	36.1544
	12.4502	36.2294	35.8506	34.6784	34.1964	33.5421	33.1567	31.714	31.284	29.1532	28.7134	30.535	36.1521
	12.4585	36.2517	35.8736	34.7053	34.2338	33.5487	33.1649	31.7149	31.3038	29.1628	28.6992	30.5563	36.1564
	12.4668	36.2769	35.8963	34.7247	34.2462	33.5628	33.1714	31.7233	31.32	29.1685	28.7013	30.5812	36.1582
	12.4752	36.296	35.9174	34.7579	34.2664	33.5766	33.1826	31.7291	31.3469	29.1829	28.7339	30.6014	36.1607
	12.4835	36.3096	35.9361	34.7777	34.265	33.5881	33.1925	31.7414	31.3685	29.197	28.735	30.6236	36.1637
	12.4918	36.3229	35.9498	34.7983	34.2888	33.6028	33.1928	31.7539	31.3893	29.2125	28.7352	30.649	36.159
	12.5002	36.3317	35.9567	34.8305	34.2957	33.6069	33.2059	31.7569	31.4011	29.2301	28.7431	30.6715	36.1648
	12.5085	36.3559	35.9821	34.8587	34.3278	33.614	33.2231	31.7786	31.425	29.2354	28.7558	30.6872	36.1645
	12.5168	36.3695	35.9922	34.8757	34.3222	33.6326	33.228	31.7982	31.4517	29.2548	28.7494	30.7174	36.1733
	12.5252	36.3843	36.0069	34.9015	34.3437	33.6388	33.2412	31.8227	31.4671	29.2645	28.7758	30.7385	36.1818
	12.5335	36.3967	36.0108	34.9258	34.3484	33.6634	33.2439	31.8363	31.4767	29.2795	28.7705	30.7595	36.1847
	12.5418	36.4138	36.0207	34.9546	34.3652	33.6713	33.2432	31.8556	31.4908	29.29	28.7692	30.7812	36.1892
	12.5502	36.4312	36.0157	34.989	34.3603	33.6833	33.2548	31.8817	31.4969	29.2894	28.7823	30.8048	36.1932
	12.5585	36.4353	36.013	35.0127	34.3757	33.7047	33.2655	31.9029	31.5085	29.3087	28.793	30.8275	36.2068
	12.5668	36.4516	36.0202	35.0324	34.3903	33.712	33.2812	31.9413	31.5114	29.3153	28.7986	30.8438	36.2116
	12.5752	36.4693	36.0222	35.0555	34.4034	33.7242	33.2919	31.9531	31.5366	29.3218	28.8085	30.8593	36.215
	12.5835	36.4757	36.0145	35.0701	34.3984	33.742	33.2899	31.9749	31.5445	29.3238	28.818	30.8778	36.2281
	12.5918	36.4796	36.0198	35.0943	34.4132	33.7649	33.2946	31.9922	31.5572	29.323	28.8239	30.9099	36.2343
	12.6002	36.5025	36.0136	35.1176	34.4128	33.7871	33.2975	32.0048	31.5688	29.3467	28.8274	30.9337	36.2495
	12.6085	36.5071	36.0064	35.1317	34.419	33.782	33.3085	32.0237	31.5755	29.352	28.823	30.9502	36.2615
	12.6168	36.5193	36.0053	35.1507	34.4343	33.8162	33.3168	32.0513	31.5709	29.3642	28.8301	30.9702	36.2769
	12.6252	36.5363	36.0061	35.1597	34.446	33.8197	33.3167	32.0727	31.5812	29.3651	28.8441	30.9917	36.293
	12.6335	36.5528	36.0091	35.1707	34.4534	33.8362	33.3319	32.0874	31.5848	29.3703	28.8604	31.0195	36.3099
	12.6418	36.577	36.0123	35.1789	34.4561	33.8574	33.3214	32.1039	31.5885	29.3744	28.8623	31.0392	36.3199
	12.6502	36.5868	36.0118	35.1848	34.4525	33.8734	33.3371	32.1265	31.5968	29.3688	28.8742	31.0693	36.3362
	12.6585	36.5984	36.0198	35.1942	34.4455	33.8852	33.3334	32.1437	31.5981	29.3819	28.8953	31.0917	36.3503
	12.6668	36.6198	36.0221	35.1981	34.456	33.8879	33.3475	32.1634	31.6016	29.3777	28.8722	31.1205	36.3622
	12.6752	36.6384	36.0181	35.2024	34.4535	33.9104	33.3504	32.1767	31.6059	29.3819	28.8816	31.141	36.3732
	12.6835	36.6508	36.0286	35.2024	34.4616	33.9302	33.3616	32.1974	31.6234	29.386	28.9102	31.1704	36.3864
	12.6918	36.6641	36.0344	35.2077	34.4623	33.9404	33.3518	32.2181	31.6146	29.3863	28.9175	31.1949	36.3936
	12.7002	36.6891	36.0369	35.2111	34.4688	33.9581	33.3526	32.2272	31.6256	29.3971	28.9186	31.2194	36.4049
	12.7085	36.7054	36.041	35.2076	34.4685	33.9753	33.3653	32.2345	31.6058	29.3941	28.9315	31.2411	36.4123
	12.7168	36.7283	36.0741	35.2144	34.4775	33.9849	33.3705	32.2525	31.6286	29.3896	28.9191	31.2721	36.4235
	12.7252	36.7391	36.0673	35.2071	34.4836	33.9912	33.3726	32.2565	31.6276	29.3901	28.92	31.2969	36.4346
	12.7335	36.7625	36.074	35.2026	34.489	34.0097	33.373	32.2789	31.6368	29.4087	28.9456	31.3228	36.443
	12.7418	36.7765	36.0906	35.2028	34.4997	34.039	33.3754	32.2837	31.637	29.4146	28.9462	31.3563	36.4525
	12.7502	36.7878	36.1044	35.2051	34.5106	34.0489	33.3712	32.2895	31.6363	29.4084	28.9486	31.3895	36.4695
	12.7585	36.8085	36.1203	35.205	34.5226	34.0685	33.3721	32.3012	31.6393	29.4141	28.9636	31.4176	36.4789
	12.7668	36.8234	36.1277	35.2148	34.5365	34.0921	33.3781	32.3077	31.6458	29.4176	28.9612	31.4425	36.4847
	12.7752	36.8421	36.1484	35.2174	34.5506	34.0951	33.3725	32.3216	31.6542	29.4233	28.9907	31.477	36.4952
	12.7835	36.8633	36.1572	35.2203	34.5655	34.111	33.3837	32.3297	31.6639	29.432	29.0013	31.4987	36.5095
	12.7918	36.8864	36.17	35.2315	34.577	34.1313	33.3837	32.3374	31.6778	29.4447	28.982	31.5224	36.5181
	12.8002	36.9048	36.1882	35.2321	34.5851	34.1566	33.3801	32.3548	31.6878	29.4501	29.0064	31.5484	36.5251
	12.8085	36.9222	36.2015	35.2388	34.5981	34.1654	33.3907	32.3745	31.6959	29.454	29.0062	31.5825	36.536
	12.8168	36.9456	36.2118	35.2546	34.6086	34.1765	33.397	32.3854	31.713	29.4609	29.0085	31.6064	36.544
	12.8252	36.9678	36.2289	35.2529	34.6213	34.1901	33.4078	32.4098	31.7053	29.4706	29.0056	31.6383	36.5588
	12.8335	36.9871	36.251	35.2623	34.6392	34.1995	33.4233	32.4145	31.728	29.4703	29.0071	31.6595	36.5731
	12.8418	37.0042	36.2663	35.272	34.6472	34.2124	33.4349	32.4512	31.7343	29.4778	29.0099	31.6818	36.5782
	12.8502	37.0297	36.2797	35.2899	34.6598	34.2281	33.4343	32.477	31.7449	29.4778	29.0143	31.7048	36.5833
	12.8585	37.0684	36.3043	35.2936	34.6703	34.2363	33.4484	32.4984	31.766	29.4825	29.009	31.7287	36.5915
	12.8668	37.0742	36.3518	35.3115	34.6773	34.2492	33.4639	32.5384	31.784	29.4855	29.0004	31.7531	36.5998
	12.8752	37.0969	36.3792	35.3206	34.685	34.2595	33.4864	32.5526	31.8102	29.484	29.0079	31.7713	36.6023
	12.8835	37.1013	36.392	35.3356	34.6989	34.2674	33.4975	32.6007	31.8367	29.4999	29.0269	31.7996	36.6031
	12.8918	37.1187	36.402	35.3477	34.7159	34.2749	33.5154	32.6375	31.8492	29.4937	29.0035	31.8169	36.6073
	12.9002	37.1314	36.4201	35.3642	34.7247	34.2876	33.5496	32.6776	31.8905	29.5199	29.0171	31.8365	36.6083
	12.9085	37.1476	36.4383	35.379	34.7422	34.2884	33.5568	32.7183	31.9103	29.5202	29.0108	31.8512	36.614
	12.9168	37.1544	36.4543	35.4016	34.7536	34.2927	33.5917	32.7451	31.9279	29.5286	29.0205	31.8757	36.6174
	12.9252	37.1671	36.4689	35.412	34.7659	34.2874	33.6	32.7882	31.9493	29.5388	28.9938	31.8964	36.6193
	12.9335	37.1705	36.4785	35.4314	34.7766	34.3026	33.6369	32.8247	31.9725	29.5388	29.0083	31.9115	36.618
	12.9418	37.1904	36.5024	35.4534	34.7787	34.2998	33.6504	32.863	32.0057	29.5498	29.008	31.9303	36.6236
	12.9502	37.1974	36.5159	35.4714	34.7919	34.3066	33.6662	32.8944	32.0269	29.5539	28.9914	31.9485	36.6306
	12.9585	37.2058	36.531	35.4886	34.8047	34.3081	33.6852	32.919	32.0506	29.5659	28.9816	31.9639	36.6313
	12.9668	37.2099	36.5408	35.5007	34.8182	34.3079	33.6997	32.944	32.0697	29.5743	28.9923	31.9835	36.6347
	12.9752	37.2123	36.5556	35.5179	34.8312	34.309	33.7129	32.9771	32.0954	29.5987	28.9799	31.9979	36.6358
	12.9835	37.2062	36.5732	35.5309	34.8451	34.3165	33.7281	32.9986	32.101	29.6192	28.9934	32.0182	36.6386
	12.9918	37.2092	36.5759	35.5408	34.8477	34.3113	33.7521	33.0114	32.1213	29.6217	28.9876	32.0286	36.6392
	13.0002	37.2059	36.5926	35.5547	34.8608	34.3048	33.7373	33.0329	32.1416	29.643	28.9961	32.0444	36.6326
	13.0085	37.2043	36.6055	35.568	34.8662	34.3051	33.7566	33.0284	32.1452	29.6441	28.9989	32.0613	36.63
	13.0168	37.2021	36.6235	35.5819	34.8687	34.3093	33.7621	33.0389	32.1602	29.66	29.024	32.074	36.6317
	13.0252	37.208	36.6317	35.5939	34.8806	34.2989	33.7625	33.0455	32.1681	29.6818	29.0211	32.0913	36.6324
	13.0335	37.2007	36.648	35.6046	34.893	34.3058	33.7537	33.0388	32.1747	29.6989	29.0196	32.102	36.6301
	13.0418	37.1962	36.6608	35.6209	34.9023	34.3045	33.7574	33.0485	32.1841	29.7096	29.0242	32.1193	36.6313
	13.0502	37.1945	36.6777	35.6322	34.9138	34.3092	33.7584	33.0596	32.1927	29.7273	29.0209	32.133	36.6281
	13.0585	37.1902	36.6915	35.6352	34.9211	34.3188	33.7556	33.053	32.1979	29.7379	29.0196	32.1491	36.636
	13.0668	37.1893	36.7032	35.6445	34.9312	34.3213	33.7544	33.0594	32.2102	29.7546	29.0184	32.1661	36.6438
	13.0752	37.1885	36.7107	35.6572	34.9455	34.3295	33.7559	33.039	32.2084	29.7777	29.0493	32.1795	36.6463
	13.0835	37.1931	36.7247	35.6652	34.9541	34.3204	33.7485	33.0307	32.2278	29.7869	29.0457	32.1869	36.6519
	13.0918	37.1924	36.7372	35.6752	34.9641	34.3261	33.7567	33.0285	32.2326	29.8021	29.0506	32.1839	36.651
	13.1002	37.1968	36.7492	35.6782	34.9825	34.32	33.7632	33.0239	32.2214	29.817	29.0743	32.2024	36.6576
	13.1085	37.1944	36.7548	35.6837	34.9945	34.3319	33.7537	33.0186	32.2346	29.8241	29.0691	32.2263	36.6588
	13.1168	37.1968	36.7674	35.6989	34.9993	34.3255	33.7602	33.0014	32.2319	29.8286	29.0836	32.2351	36.6598
	13.1252	37.1932	36.7734	35.7007	35.0179	34.3322	33.7641	32.9984	32.2346	29.8437	29.1077	32.2499	36.6713
	13.1335	37.1943	36.7886	35.703	35.0203	34.3361	33.7715	32.985	32.2463	29.8562	29.1048	32.2647	36.6771
	13.1418	37.2017	36.7972	35.7096	35.0306	34.3258	33.7859	32.9815	32.2492	29.8598	29.1013	32.2816	36.6833
	13.1502	37.196	36.8083	35.7082	35.0528	34.3305	33.7984	32.9749	32.2349	29.8657	29.1314	32.2989	36.6888
	13.1585	37.1957	36.8127	35.7126	35.0612	34.3293	33.8	32.9767	32.255	29.8843	29.1345	32.3174	36.6906
	13.1668	37.1941	36.819	35.7097	35.0709	34.3347	33.8077	32.9693	32.235	29.8864	29.1513	32.3314	36.6938
	13.1752	37.1996	36.8314	35.7077	35.0807	34.3368	33.8064	32.9627	32.2384	29.8925	29.1892	32.3477	36.7052
	13.1835	37.2005	36.8387	35.7161	35.093	34.3331	33.8172	32.9802	32.2302	29.9051	29.2167	32.3599	36.7088
	13.1918	37.1966	36.8473	35.7167	35.0986	34.3291	33.828	32.9669	32.2342	29.9102	29.2244	32.3768	36.7166
	13.2002	37.1972	36.8546	35.7252	35.1163	34.3252	33.8333	32.9657	32.2167	29.9182	29.2319	32.3877	36.7258
	13.2085	37.1977	36.8606	35.7234	35.1243	34.3282	33.8419	32.9697	32.2096	29.9218	29.2242	32.389	36.7253
	13.2168	37.2068	36.8728	35.7249	35.1346	34.3379	33.8341	32.9541	32.1985	29.9252	29.251	32.4087	36.7341
	13.2252	37.2214	36.8828	35.7358	35.1447	34.3355	33.8391	32.9601	32.2163	29.9303	29.2786	32.4241	36.735
	13.2335	37.2223	36.8957	35.7324	35.1546	34.3409	33.8327	32.9513	32.2098	29.9308	29.2828	32.4365	36.7376
	13.2418	37.2276	36.9047	35.7359	35.1683	34.3381	33.839	32.9502	32.1977	29.9387	29.2979	32.4547	36.7375
	13.2502	37.238	36.9235	35.7342	35.1868	34.3349	33.8432	32.9404	32.1814	29.945	29.3025	32.4712	36.7424
	13.2585	37.2491	36.9322	35.732	35.1898	34.3397	33.8468	32.9332	32.1844	29.9508	29.3142	32.4877	36.7535
	13.2668	37.2531	36.9359	35.7526	35.2084	34.3424	33.8464	32.9406	32.1898	29.9538	29.3347	32.5002	36.7567
	13.2752	37.2664	36.9447	35.7541	35.221	34.3511	33.8607	32.9398	32.1964	29.9538	29.3209	32.5147	36.763
	13.2835	37.2825	36.9583	35.7495	35.2227	34.3483	33.8647	32.9341	32.1881	29.9618	29.3261	32.5275	36.7612
	13.2918	37.306	36.9586	35.7467	35.2318	34.3538	33.8763	32.9256	32.163	29.9646	29.3406	32.5417	36.7649
	13.3002	37.3195	36.968	35.7548	35.2423	34.3567	33.8743	32.9267	32.1771	29.9648	29.3283	32.553	36.7694
	13.3085	37.3309	36.9731	35.7601	35.2648	34.3644	33.8754	32.9423	32.1735	29.9859	29.3299	32.5686	36.768
	13.3168	37.3359	36.9785	35.7698	35.2771	34.3723	33.8844	32.9479	32.175	29.9775	29.3377	32.5799	36.7679
	13.3252	37.3471	36.983	35.7805	35.2908	34.3772	33.8859	32.9295	32.1534	29.9713	29.3225	32.5945	36.767
	13.3335	37.3529	36.9793	35.7782	35.3022	34.371	33.8905	32.9411	32.1587	29.9821	29.3274	32.6057	36.7739
	13.3418	37.3738	36.9819	35.7868	35.3039	34.3691	33.8901	32.9522	32.1609	29.9796	29.331	32.6279	36.7773
	13.3502	37.3975	36.984	35.7933	35.3171	34.3646	33.8988	32.9575	32.176	29.9782	29.3244	32.6377	36.7867
	13.3585	37.4209	36.9806	35.7984	35.3207	34.3674	33.9037	32.9629	32.1784	29.9836	29.3296	32.6478	36.7944
	13.3668	37.4432	36.9726	35.8115	35.3304	34.3695	33.9124	32.974	32.1785	29.9825	29.3353	32.6622	36.7954
	13.3752	37.4694	36.9616	35.8136	35.3342	34.3907	33.9208	32.9806	32.1832	29.9809	29.3204	32.6741	36.7975
	13.3835	37.4891	36.9633	35.8251	35.347	34.3931	33.9226	32.985	32.1784	29.9908	29.3162	32.6752	36.7987
	13.3918	37.5004	36.9485	35.8382	35.3509	34.3939	33.9333	32.9695	32.1831	29.9912	29.3099	32.691	36.8062
	13.4002	37.5245	36.9417	35.8522	35.3599	34.4001	33.917	32.9774	32.1973	29.9895	29.3227	32.6915	36.8121
	13.4085	37.5541	36.9327	35.8608	35.3558	34.3867	33.9275	32.9723	32.206	29.9916	29.3196	32.7073	36.816
	13.4168	37.5671	36.9147	35.8703	35.3582	34.3882	33.9295	32.9829	32.2298	29.9955	29.3096	32.7123	36.8124
	13.4252	37.5855	36.9271	35.8777	35.3609	34.4017	33.9264	32.9814	32.2157	29.9931	29.3031	32.7202	36.8203
	13.4335	37.6011	36.9269	35.8858	35.3569	34.3944	33.92	32.9761	32.2265	30.0054	29.2951	32.7311	36.8254
	13.4418	37.6187	36.9123	35.889	35.3621	34.4038	33.9145	32.9774	32.2334	30.0025	29.3149	32.7387	36.8325
	13.4502	37.6204	36.9153	35.8976	35.3558	34.4023	33.9116	32.9735	32.243	30.0028	29.3007	32.7444	36.8297
	13.4585	37.6478	36.9111	35.9101	35.3527	34.4067	33.897	32.9693	32.2507	30.0154	29.29	32.7589	36.829
	13.4668	37.6668	36.9171	35.9205	35.3442	34.4119	33.8991	32.9586	32.26	30.0164	29.2966	32.774	36.8256
	13.4752	37.6818	36.9013	35.9269	35.3396	34.4183	33.8867	32.9567	32.2627	30.0127	29.2906	32.7852	36.8259
	13.4835	37.6968	36.8993	35.9246	35.3366	34.4147	33.8803	32.9492	32.2673	30.0276	29.2727	32.7906	36.8239
	13.4918	37.7069	36.9041	35.9265	35.3332	34.4217	33.8718	32.9543	32.2822	30.0375	29.2876	32.7951	36.8278
	13.5002	37.7067	36.9126	35.928	35.324	34.4201	33.8615	32.9477	32.2867	30.034	29.2827	32.8005	36.8257
	13.5085	37.7132	36.9064	35.9348	35.3139	34.4237	33.8488	32.9444	32.2981	30.0464	29.2782	32.803	36.8197
	13.5168	37.71	36.906	35.9435	35.3105	34.4152	33.849	32.9342	32.3242	30.0577	29.294	32.809	36.8167
	13.5252	37.7139	36.8985	35.9515	35.3043	34.4074	33.8417	32.9353	32.3225	30.0672	29.2844	32.8173	36.8156
	13.5335	37.7115	36.9075	35.9584	35.2923	34.4305	33.8317	32.9218	32.3227	30.0742	29.2951	32.8281	36.8176
	13.5418	37.7148	36.9177	35.9637	35.2882	34.4241	33.8004	32.9166	32.3349	30.0733	29.2903	32.8308	36.8197
	13.5502	37.7148	36.9196	35.9689	35.2811	34.4245	33.7998	32.9145	32.3424	30.0858	29.2923	32.8482	36.8163
	13.5585	37.7122	36.9209	35.9791	35.2818	34.4274	33.7882	32.9126	32.3463	30.0801	29.2905	32.8571	36.8199
	13.5668	37.699	36.917	35.9936	35.2841	34.4319	33.7758	32.9159	32.3631	30.0956	29.2888	32.8647	36.8291
	13.5752	37.6978	36.9125	36.0174	35.2756	34.4348	33.7632	32.9036	32.3683	30.1031	29.3027	32.8704	36.8287
	13.5835	37.693	36.9106	36.0129	35.2724	34.4505	33.742	32.9047	32.3723	30.1075	29.2995	32.8779	36.8381
	13.5918	37.6919	36.9124	36.0209	35.2657	34.4541	33.7399	32.9091	32.3717	30.1203	29.313	32.8959	36.8444
	13.6002	37.6822	36.913	36.0234	35.2679	34.4661	33.7376	32.8939	32.3706	30.1165	29.3085	32.9006	36.8535
	13.6085	37.669	36.9197	36.035	35.2629	34.4704	33.7258	32.889	32.3675	30.1304	29.3152	32.9091	36.8595
	13.6168	37.6675	36.9181	36.0373	35.2598	34.4708	33.7188	32.8891	32.3801	30.139	29.3239	32.9212	36.8719
	13.6252	37.6675	36.9147	36.0391	35.2573	34.4754	33.7058	32.8974	32.3689	30.1429	29.3297	32.9351	36.8841
	13.6335	37.6591	36.9226	36.0466	35.2574	34.48	33.6987	32.8994	32.3561	30.1417	29.341	32.9558	36.8917
	13.6418	37.6718	36.9117	36.0542	35.2595	34.4941	33.7002	32.9013	32.3509	30.1548	29.3508	32.9601	36.9025
	13.6502	37.6657	36.9159	36.0528	35.261	34.4948	33.6922	32.8984	32.3342	30.1593	29.3562	32.9661	36.9109
	13.6585	37.6614	36.907	36.0515	35.2563	34.5008	33.6882	32.9011	32.3194	30.1656	29.3513	32.972	36.9203
	13.6668	37.6645	36.9118	36.0542	35.2559	34.5033	33.6897	32.898	32.3039	30.179	29.3565	32.9742	36.929
	13.6752	37.6596	36.9151	36.0533	35.2499	34.5092	33.6929	32.9049	32.2937	30.1805	29.3578	32.9836	36.938
	13.6835	37.6641	36.9179	36.054	35.2583	34.5093	33.6864	32.9087	32.275	30.1867	29.3632	32.9915	36.9427
	13.6918	37.67	36.9183	36.0564	35.2647	34.5121	33.673	32.9096	32.2503	30.1861	29.3889	33.0016	36.9481
	13.7002	37.6827	36.9203	36.0561	35.2693	34.5162	33.6826	32.9265	32.2478	30.1841	29.3964	33.0122	36.9533
	13.7085	37.6819	36.9175	36.0555	35.2732	34.5267	33.6812	32.9173	32.2204	30.1924	29.4118	33.0144	36.9537
	13.7168	37.6902	36.9166	36.0371	35.2783	34.5224	33.6764	32.9234	32.2013	30.1917	29.4049	33.0216	36.9573
	13.7252	37.6951	36.9113	36.0358	35.2865	34.5341	33.6658	32.9203	32.1908	30.1877	29.4225	33.0273	36.9669
	13.7335	37.7001	36.9106	36.0247	35.2906	34.5338	33.6642	32.9372	32.1583	30.1933	29.4317	33.0388	36.9642
	13.7418	37.7081	36.9094	36.02	35.2976	34.5245	33.6586	32.9314	32.1487	30.1951	29.4396	33.0476	36.9631
	13.7502	37.7129	36.9051	36.0043	35.3034	34.5303	33.6616	32.9367	32.1327	30.2047	29.4517	33.0583	36.9674
	13.7585	37.7223	36.8983	36.0057	35.3126	34.5358	33.6464	32.9472	32.1088	30.1987	29.4596	33.0652	36.9737
	13.7668	37.7306	36.8937	35.9931	35.3178	34.5363	33.6565	32.9466	32.1138	30.1938	29.466	33.0759	36.9783
	13.7752	37.7294	36.8914	35.9878	35.3209	34.5211	33.6589	32.9525	32.0844	30.1892	29.4712	33.0883	36.9772
	13.7835	37.7338	36.8843	35.9679	35.3109	34.5112	33.6499	32.9355	32.0641	30.1872	29.4835	33.0901	36.9796
	13.7918	37.7403	36.8738	35.9672	35.3204	34.5121	33.6565	32.9432	32.0459	30.1801	29.4935	33.0947	36.9845
	13.8002	37.7505	36.8642	35.9536	35.322	34.504	33.6501	32.9384	32.0521	30.1753	29.4997	33.1073	36.9862
	13.8085	37.7477	36.8577	35.9487	35.3183	34.4928	33.6549	32.957	32.0418	30.1641	29.5025	33.1129	36.9894
	13.8168	37.7578	36.8591	35.927	35.3263	34.4777	33.6591	32.9442	32.0279	30.1697	29.5118	33.1256	36.9972
	13.8252	37.7587	36.8577	35.9216	35.3199	34.4742	33.6645	32.9487	32.0078	30.1624	29.5175	33.1365	37.0066
	13.8335	37.7615	36.8462	35.9164	35.3166	34.4626	33.6769	32.9449	32.0142	30.161	29.5204	33.147	37.0097
	13.8418	37.7582	36.8451	35.9084	35.3242	34.45	33.6776	32.9466	32.0185	30.1564	29.5225	33.1634	37.0181
	13.8502	37.766	36.8331	35.8928	35.3194	34.4408	33.682	32.9494	32.0172	30.1571	29.5309	33.1692	37.0296
	13.8585	37.7749	36.8297	35.8829	35.3105	34.422	33.6848	32.9429	32.009	30.1538	29.516	33.1927	37.0429
	13.8668	37.7847	36.8246	35.8728	35.3155	34.4132	33.6934	32.9312	31.998	30.1467	29.5225	33.1977	37.05
	13.8752	37.796	36.8119	35.8663	35.312	34.4154	33.704	32.9259	31.9954	30.1394	29.5279	33.2141	37.0538
	13.8835	37.804	36.8141	35.8634	35.3064	34.4104	33.7169	32.9262	32.0175	30.1497	29.5131	33.2268	37.0652
	13.8918	37.8137	36.8154	35.8615	35.2987	34.3981	33.7218	32.9177	32.0251	30.144	29.5187	33.2349	37.0732
	13.9002	37.8242	36.8099	35.8557	35.2803	34.4038	33.7289	32.9173	32.0133	30.1424	29.5134	33.2694	37.0788
	13.9085	37.8377	36.8029	35.8537	35.2754	34.3965	33.7364	32.9076	32.0084	30.138	29.5014	33.2785	37.0855
	13.9168	37.8455	36.8051	35.8498	35.2691	34.3768	33.7439	32.9051	32.0249	30.1427	29.496	33.2933	37.089
	13.9252	37.8548	36.8053	35.851	35.2638	34.3775	33.7433	32.894	32.024	30.1317	29.4933	33.3115	37.0887
	13.9335	37.8678	36.8015	35.849	35.2585	34.3782	33.7578	32.8939	32.0195	30.1386	29.4855	33.3291	37.0962
	13.9418	37.8784	36.8015	35.8511	35.2452	34.3624	33.7645	32.8826	32.0361	30.1323	29.4761	33.3384	37.0922
	13.9502	37.8837	36.7963	35.8442	35.2304	34.3753	33.7745	32.8757	32.0478	30.1301	29.4712	33.3551	37.0986
	13.9585	37.8947	36.8054	35.8559	35.2319	34.3688	33.7931	32.879	32.0658	30.1379	29.466	33.3683	37.1017
	13.9668	37.9038	36.8173	35.8496	35.2204	34.3669	33.7983	32.8767	32.0595	30.1405	29.462	33.383	37.1023
	13.9752	37.9162	36.817	35.8604	35.2127	34.3772	33.8062	32.8636	32.0697	30.1378	29.4632	33.4027	37.0994
	13.9835	37.9209	36.8165	35.865	35.2133	34.3876	33.8143	32.8592	32.0808	30.1502	29.452	33.4128	37.0954
	13.9918	37.9254	36.8265	35.8719	35.2	34.3932	33.8168	32.8385	32.0934	30.1554	29.4483	33.4181	37.09
	14.0002	37.9297	36.8199	35.871	35.1983	34.3945	33.831	32.8507	32.1033	30.158	29.4526	33.4331	37.0874
	14.0085	37.9328	36.8255	35.8833	35.1953	34.3957	33.8383	32.8464	32.1018	30.1737	29.4456	33.4445	37.0836
	14.0168	37.9357	36.8299	35.8873	35.1983	34.4042	33.8507	32.8459	32.1153	30.1828	29.4441	33.4489	37.0802
	14.0252	37.9422	36.8374	35.8922	35.1864	34.4096	33.8603	32.8541	32.1217	30.1805	29.4339	33.4541	37.0795
	14.0335	37.943	36.8399	35.9046	35.1855	34.4135	33.8595	32.8355	32.1327	30.1915	29.4409	33.4526	37.0733
	14.0418	37.9382	36.8477	35.9156	35.1761	34.4374	33.8627	32.8338	32.1352	30.2004	29.4272	33.4522	37.0688
	14.0502	37.9433	36.8554	35.9293	35.1765	34.4466	33.8682	32.8351	32.1384	30.2081	29.4339	33.4601	37.0654
	14.0585	37.9379	36.859	35.9381	35.1824	34.456	33.8767	32.8285	32.1431	30.2193	29.4368	33.4633	37.0634
	14.0668	37.9367	36.87	35.9492	35.1819	34.4741	33.873	32.8347	32.1516	30.2213	29.4259	33.4661	37.0596
	14.0752	37.9397	36.8832	35.9571	35.1829	34.4807	33.8659	32.8373	32.1606	30.2305	29.4321	33.4618	37.0559
	14.0835	37.9453	36.8916	35.974	35.1754	34.5132	33.8706	32.8405	32.1544	30.2417	29.4283	33.4593	37.0509
	14.0918	37.9453	36.9006	35.9845	35.1765	34.5238	33.8773	32.8392	32.1758	30.2539	29.4321	33.4656	37.0478
	14.1002	37.9377	36.9069	35.9883	35.1733	34.5373	33.8779	32.8386	32.1812	30.2633	29.43	33.4749	37.0448
	14.1085	37.9325	36.9218	35.9995	35.1707	34.5563	33.8783	32.846	32.1822	30.2679	29.4343	33.4703	37.0376
	14.1168	37.9319	36.931	36.0055	35.175	34.5825	33.88	32.8496	32.188	30.2779	29.4158	33.4626	37.0404
	14.1252	37.9355	36.9416	36.0102	35.1694	34.5966	33.8839	32.8513	32.1791	30.2795	29.4269	33.4679	37.0349
	14.1335	37.941	36.9549	36.0212	35.1778	34.6209	33.874	32.8667	32.1844	30.2809	29.4272	33.4661	37.0335
	14.1418	37.9428	36.9669	36.0281	35.1729	34.6394	33.8773	32.8689	32.1966	30.2911	29.4231	33.4734	37.0324
	14.1502	37.9494	36.9729	36.0308	35.1816	34.6565	33.8807	32.8784	32.2158	30.2953	29.4377	33.4787	37.0324
	14.1585	37.9594	36.9837	36.035	35.1739	34.667	33.8829	32.8865	32.2199	30.3145	29.4373	33.4827	37.0303
	14.1668	37.9708	36.9937	36.0416	35.1843	34.6771	33.88	32.9004	32.2073	30.3144	29.4485	33.4883	37.0261
	14.1752	37.9924	36.9978	36.0547	35.1962	34.6972	33.8899	32.9155	32.2282	30.3167	29.44	33.4969	37.0284
	14.1835	38.0103	37.0061	36.0554	35.2017	34.7052	33.8907	32.9085	32.2296	30.3148	29.4638	33.508	37.024
	14.1918	38.0299	37.0224	36.0584	35.2075	34.7112	33.8909	32.9119	32.2297	30.3156	29.4566	33.5209	37.03
	14.2002	38.0532	37.029	36.0639	35.2306	34.7304	33.8965	32.9206	32.2403	30.3202	29.4703	33.5292	37.0299
	14.2085	38.0827	37.0408	36.0705	35.2399	34.7418	33.9031	32.934	32.2463	30.3137	29.4782	33.5383	37.0389
	14.2168	38.114	37.0586	36.0754	35.2485	34.7517	33.8943	32.9475	32.26	30.322	29.4856	33.5469	37.0375
	14.2252	38.1425	37.0678	36.0768	35.2649	34.7501	33.9128	32.9515	32.2722	30.3205	29.4927	33.5573	37.0405
	14.2335	38.1831	37.0765	36.0865	35.2814	34.7514	33.9163	32.9706	32.2781	30.3228	29.5148	33.5663	37.0435
	14.2418	38.2194	37.1018	36.0758	35.3051	34.7529	33.9263	32.9885	32.2724	30.3214	29.5065	33.574	37.0457
	14.2502	38.2557	37.0965	36.0909	35.3207	34.7533	33.9308	33.0038	32.2728	30.3281	29.5059	33.5857	37.0433
	14.2585	38.2912	37.1059	36.1001	35.3398	34.7546	33.9356	33.0067	32.2991	30.3163	29.5297	33.5936	37.0465
	14.2668	38.3316	37.1172	36.1034	35.3563	34.7422	33.9462	33.02	32.3089	30.3134	29.521	33.6026	37.041
	14.2752	38.3741	37.1258	36.1067	35.3783	34.7364	33.9501	33.0352	32.2972	30.3079	29.5383	33.618	37.0423
	14.2835	38.4049	37.1269	36.1069	35.391	34.7293	33.9579	33.0375	32.3134	30.296	29.5525	33.6253	37.0421
	14.2918	38.4371	37.1273	36.1193	35.417	34.7367	33.9785	33.0559	32.3254	30.2879	29.5238	33.6264	37.0441
	14.3002	38.4611	37.1302	36.1197	35.4282	34.7308	33.98	33.0743	32.3193	30.285	29.5421	33.6341	37.0441
	14.3085	38.4971	37.1367	36.129	35.4535	34.7329	33.992	33.0759	32.3347	30.2753	29.5446	33.6399	37.0432
	14.3168	38.5252	37.1384	36.1365	35.4679	34.7309	34.0108	33.0849	32.3252	30.2645	29.5615	33.6529	37.0423
	14.3252	38.5473	37.1441	36.1463	35.4819	34.7236	34.0222	33.1031	32.3391	30.2549	29.5693	33.652	37.0352
	14.3335	38.5686	37.1493	36.1429	35.4969	34.7215	34.0453	33.116	32.3376	30.2516	29.5646	33.6638	37.0284
	14.3418	38.5827	37.1529	36.1527	35.5181	34.7242	34.0533	33.1141	32.3466	30.2524	29.5669	33.6703	37.0296
	14.3502	38.5943	37.1494	36.1594	35.5324	34.7112	34.0688	33.1178	32.3464	30.2416	29.5787	33.6767	37.0292
	14.3585	38.6048	37.145	36.1596	35.5472	34.7086	34.0817	33.129	32.337	30.2486	29.5807	33.6875	37.0243
	14.3668	38.6225	37.142	36.1675	35.5536	34.7016	34.0926	33.1365	32.3411	30.2352	29.5908	33.6947	37.0194
	14.3752	38.633	37.1369	36.1698	35.5632	34.6975	34.1146	33.1369	32.3284	30.2314	29.5828	33.7023	37.0157
	14.3835	38.6456	37.1228	36.1801	35.5716	34.6989	34.1272	33.132	32.3317	30.2262	29.5803	33.7047	37.0057
	14.3918	38.6452	37.1215	36.185	35.5862	34.69	34.1392	33.1419	32.3483	30.2193	29.5863	33.7098	36.9993
	14.4002	38.6492	37.1171	36.1879	35.5902	34.6904	34.1484	33.144	32.3442	30.2194	29.5875	33.7156	36.984
	14.4085	38.6478	37.0981	36.1925	35.605	34.688	34.17	33.137	32.3302	30.221	29.6	33.7172	36.9744
	14.4168	38.6506	37.0822	36.1944	35.6207	34.6889	34.1835	33.1313	32.3398	30.2176	29.6035	33.7204	36.9671
	14.4252	38.6475	37.0718	36.196	35.6207	34.6968	34.1842	33.1284	32.3525	30.2185	29.6013	33.7246	36.9574
	14.4335	38.6479	37.056	36.2015	35.6263	34.6984	34.1981	33.1332	32.3574	30.2194	29.5953	33.7286	36.9539
	14.4418	38.645	37.0273	36.2028	35.6352	34.6912	34.2116	33.1191	32.3616	30.2349	29.5964	33.7256	36.9419
	14.4502	38.6392	37.0202	36.2072	35.6399	34.6875	34.2075	33.1127	32.3667	30.2274	29.5965	33.7263	36.9327
	14.4585	38.6347	36.9995	36.2042	35.6467	34.6968	34.2124	33.1039	32.3836	30.2333	29.5857	33.7249	36.9244
	14.4668	38.6281	36.9813	36.2155	35.6484	34.7026	34.2158	33.1138	32.401	30.2412	29.612	33.7234	36.9175
	14.4752	38.6181	36.9731	36.2137	35.6582	34.7107	34.2241	33.1028	32.4055	30.248	29.5715	33.7199	36.9108
	14.4835	38.6047	36.9472	36.2137	35.6626	34.7091	34.2311	33.0954	32.4083	30.251	29.6084	33.718	36.9053
	14.4918	38.5918	36.9162	36.2165	35.6666	34.7193	34.2144	33.0894	32.4272	30.2647	29.6089	33.7118	36.8912
	14.5002	38.5893	36.8855	36.2109	35.6723	34.7249	34.2233	33.0718	32.4299	30.2715	29.6032	33.7045	36.8865
	14.5085	38.5763	36.8567	36.2118	35.6703	34.7308	34.2128	33.0677	32.4333	30.2792	29.5877	33.702	36.8797
	14.5168	38.5692	36.8321	36.2175	35.6567	34.7452	34.2117	33.0613	32.4411	30.2904	29.5868	33.6966	36.8672
	14.5252	38.5712	36.8139	36.2154	35.6497	34.7584	34.2163	33.0556	32.4567	30.3011	29.5922	33.6934	36.8635
	14.5335	38.5544	36.7917	36.2122	35.6486	34.7623	34.2119	33.045	32.4622	30.3138	29.5841	33.684	36.861
	14.5418	38.5427	36.7657	36.2075	35.6477	34.7852	34.2116	33.0294	32.4604	30.3187	29.6021	33.6773	36.8591
	14.5502	38.5349	36.7358	36.2091	35.6489	34.79	34.204	33.0224	32.4633	30.3225	29.604	33.6763	36.8593
	14.5585	38.5286	36.7055	36.2045	35.645	34.7938	34.203	33.0205	32.4742	30.3224	29.6067	33.6624	36.8543
	14.5668	38.5168	36.6695	36.2053	35.6324	34.8156	34.2019	33.0006	32.483	30.3324	29.5995	33.6653	36.8586
	14.5752	38.5087	36.6293	36.1955	35.6293	34.8314	34.1906	32.9974	32.4931	30.3349	29.5955	33.6536	36.8623
	14.5835	38.5016	36.5962	36.1878	35.6181	34.8462	34.1662	32.9781	32.486	30.3422	29.5996	33.6516	36.8643
	14.5918	38.4853	36.5663	36.1865	35.6086	34.853	34.1641	32.9764	32.4845	30.3361	29.5695	33.6459	36.8638
	14.6002	38.4787	36.5333	36.181	35.5984	34.8713	34.1624	32.9705	32.4902	30.3397	29.589	33.6412	36.8661
	14.6085	38.4692	36.5053	36.1765	35.5936	34.8716	34.1504	32.9661	32.4959	30.3465	29.5963	33.6487	36.8682
	14.6168	38.4587	36.4652	36.1676	35.5851	34.8747	34.1491	32.9594	32.495	30.3442	29.5918	33.6584	36.87
	14.6252	38.4454	36.4221	36.1582	35.5836	34.8991	34.1399	32.9504	32.4868	30.3334	29.5969	33.6584	36.8707
	14.6335	38.4347	36.3775	36.1568	35.5713	34.9052	34.1345	32.9503	32.4927	30.3259	29.5998	33.6681	36.8766
	14.6418	38.4294	36.3383	36.1607	35.5627	34.9061	34.1287	32.947	32.5037	30.337	29.5959	33.6667	36.8818
	14.6502	38.4113	36.3041	36.154	35.5564	34.916	34.1273	32.9423	32.4813	30.33	29.5928	33.6825	36.8859
	14.6585	38.4038	36.2675	36.1479	35.5534	34.9218	34.129	32.9429	32.4748	30.3281	29.5933	33.6882	36.8874
	14.6668	38.3972	36.234	36.1499	35.551	34.9246	34.1242	32.9464	32.4581	30.3255	29.5902	33.6893	36.886
	14.6752	38.3862	36.2063	36.1518	35.5516	34.9333	34.132	32.9534	32.4716	30.3244	29.5855	33.6977	36.8903
	14.6835	38.3807	36.1527	36.1409	35.5448	34.9385	34.1225	32.9667	32.4618	30.3222	29.5886	33.7032	36.8946
	14.6918	38.3751	36.1284	36.1394	35.5496	34.9293	34.1127	32.9691	32.4314	30.3181	29.598	33.7191	36.8927
	14.7002	38.3635	36.0984	36.1258	35.5465	34.9213	34.1112	32.9674	32.4237	30.3129	29.5781	33.7428	36.8907
	14.7085	38.3582	36.0687	36.1191	35.5431	34.9313	34.1122	32.9824	32.4213	30.3248	29.612	33.7538	36.8882
	14.7168	38.3516	36.0479	36.1159	35.5376	34.9243	34.1172	32.9834	32.3995	30.3192	29.5852	33.7553	36.8841
	14.7252	38.3472	36.0192	36.107	35.5316	34.895	34.1232	32.993	32.383	30.3189	29.6052	33.7604	36.8884
	14.7335	38.3465	35.9841	36.0883	35.5354	34.8946	34.1227	32.9931	32.3702	30.3133	29.6117	33.7674	36.889
	14.7418	38.3411	35.9646	36.0688	35.5346	34.8937	34.1174	33.0086	32.3519	30.3168	29.5908	33.7856	36.8886
	14.7502	38.3421	35.9451	36.0517	35.5369	34.882	34.1114	33.0207	32.3212	30.3251	29.6124	33.8035	36.8849
	14.7585	38.3336	35.9152	36.0331	35.5399	34.8738	34.1161	33.0234	32.328	30.327	29.6227	33.8248	36.8829
	14.7668	38.3383	35.8952	36.0153	35.5331	34.8613	34.1044	33.035	32.3062	30.3266	29.6126	33.8325	36.8845
	14.7752	38.333	35.8683	35.9985	35.5451	34.8575	34.1123	33.0333	32.3079	30.3325	29.6101	33.8415	36.8798
	14.7835	38.3226	35.8397	35.9749	35.5437	34.8485	34.1125	33.0515	32.2779	30.3343	29.6344	33.849	36.8803
	14.7918	38.325	35.8229	35.9504	35.5507	34.8426	34.0981	33.0596	32.2651	30.3334	29.6225	33.8573	36.8835
	14.8002	38.3282	35.8011	35.9271	35.5541	34.8118	34.1051	33.0653	32.2568	30.3348	29.6384	33.8557	36.8873
	14.8085	38.3235	35.7826	35.908	35.5559	34.8155	34.0988	33.0812	32.2364	30.3406	29.6516	33.8575	36.8942
	14.8168	38.3187	35.7619	35.8899	35.5612	34.8045	34.1118	33.0772	32.2308	30.3434	29.6606	33.856	36.9007
	14.8252	38.3154	35.7447	35.8653	35.5667	34.7985	34.0981	33.0873	32.2346	30.3528	29.6872	33.8643	36.9085
	14.8335	38.3109	35.7235	35.8417	35.5778	34.7913	34.1034	33.102	32.2326	30.3499	29.6981	33.8657	36.9121
	14.8418	38.3017	35.699	35.8152	35.5937	34.7787	34.1003	33.0965	32.2279	30.3396	29.6915	33.8685	36.9186
	14.8502	38.2963	35.6708	35.7929	35.5996	34.7712	34.1007	33.0975	32.2105	30.346	29.7014	33.8805	36.9297
	14.8585	38.2912	35.6541	35.7647	35.6028	34.7681	34.1019	33.0877	32.1994	30.334	29.6967	33.8887	36.937
	14.8668	38.2916	35.6266	35.7426	35.6121	34.7572	34.1007	33.1135	32.2028	30.3373	29.7075	33.8907	36.9456
	14.8752	38.291	35.5988	35.7109	35.6165	34.747	34.0924	33.0894	32.2041	30.3397	29.7066	33.8963	36.9535
	14.8835	38.293	35.5736	35.6964	35.6271	34.733	34.1005	33.0894	32.1934	30.3364	29.7151	33.9075	36.9566
	14.8918	38.2914	35.5553	35.6624	35.6337	34.7212	34.0939	33.0988	32.1935	30.3433	29.7183	33.9157	36.9612
	14.9002	38.2981	35.5324	35.6534	35.6476	34.7216	34.1061	33.099	32.2086	30.3374	29.7318	33.9209	36.9667
	14.9085	38.2996	35.5066	35.6223	35.6531	34.7187	34.1104	33.1122	32.2037	30.3351	29.7355	33.927	36.9704
	14.9168	38.3054	35.4868	35.6008	35.6534	34.7062	34.1201	33.1001	32.1932	30.3332	29.7285	33.9329	36.973
	14.9252	38.3079	35.463	35.5737	35.6666	34.6972	34.1033	33.1089	32.2053	30.3246	29.7056	33.9511	36.9764
	14.9335	38.3068	35.4382	35.5491	35.6636	34.7013	34.1044	33.1026	32.193	30.3249	29.7365	33.9586	36.9819
	14.9418	38.3115	35.4234	35.5253	35.6634	34.7144	34.1035	33.1044	32.2006	30.3273	29.7483	33.9582	36.9866
	14.9502	38.3216	35.4	35.4968	35.669	34.7055	34.102	33.0992	32.1826	30.3288	29.7372	33.9553	36.9901
	14.9585	38.3277	35.3803	35.4787	35.6606	34.7026	34.1009	33.0857	32.1987	30.3229	29.7235	33.9576	36.9949
	14.9668	38.3295	35.3674	35.4575	35.6603	34.7067	34.0975	33.0992	32.1818	30.3285	29.7296	33.9599	36.9933
	14.9752	38.3347	35.3551	35.4457	35.6568	34.7071	34.0958	33.0937	32.2109	30.3431	29.7335	33.9613	36.9975
	14.9835	38.3418	35.3287	35.4238	35.6482	34.715	34.1005	33.0867	32.2125	30.3418	29.7405	33.9564	36.998
	14.9918	38.3509	35.3156	35.4094	35.6449	34.7244	34.0954	33.0868	32.2022	30.3403	29.7318	33.9525	36.9995
	15.0002	38.3519	35.31	35.4085	35.6381	34.7372	34.1071	33.0921	32.1951	30.3439	29.7284	33.959	37.002
	15.0085	38.3558	35.2888	35.383	35.628	34.7375	34.0898	33.0862	32.2156	30.3408	29.7183	33.9552	37.0002
	15.0168	38.3611	35.267	35.3661	35.6213	34.7447	34.0749	33.0866	32.2144	30.3441	29.734	33.9505	37.0089
	15.0252	38.3648	35.2546	35.3603	35.6131	34.7444	34.0885	33.0802	32.2167	30.356	29.7227	33.9438	37.0099
	15.0335	38.3725	35.2503	35.3524	35.6064	34.7555	34.0813	33.08	32.2083	30.3673	29.7278	33.9368	37.0087
	15.0418	38.3769	35.2495	35.3482	35.5996	34.7781	34.0774	33.0802	32.2193	30.3692	29.7066	33.9325	37.0142
	15.0502	38.3797	35.2474	35.3516	35.5859	34.7837	34.0707	33.0763	32.2205	30.3792	29.7016	33.9288	37.0226
	15.0585	38.3826	35.2398	35.3548	35.58	34.7941	34.083	33.0737	32.2467	30.3914	29.687	33.9093	37.0259
	15.0668	38.382	35.2347	35.3575	35.5779	34.8126	34.0658	33.063	32.2499	30.3921	29.6878	33.9204	37.0346
	15.0752	38.3822	35.2391	35.3496	35.5744	34.8245	34.066	33.064	32.2507	30.3942	29.6804	33.9162	37.0408
	15.0835	38.3773	35.2355	35.3524	35.5741	34.8394	34.0693	33.0581	32.2452	30.3962	29.6766	33.9094	37.0513
	15.0918	38.3785	35.2462	35.3481	35.5682	34.8612	34.0688	33.054	32.257	30.3999	29.6734	33.9088	37.0594
	15.1002	38.3806	35.2478	35.3575	35.571	34.865	34.0554	33.051	32.288	30.4076	29.6753	33.9061	37.0711
	15.1085	38.3792	35.26	35.361	35.5622	34.879	34.0418	33.0274	32.2781	30.4133	29.6552	33.9093	37.0808
	15.1168	38.3821	35.2655	35.3785	35.5549	34.8906	34.038	33.0275	32.2812	30.425	29.6477	33.91	37.0924
	15.1252	38.3785	35.2812	35.3882	35.552	34.9056	34.0318	33.0137	32.2831	30.4344	29.6466	33.9087	37.0995
	15.1335	38.3767	35.2914	35.388	35.5411	34.9179	34.0228	33.0046	32.3017	30.4406	29.6261	33.9138	37.1132
	15.1418	38.3719	35.2993	35.4004	35.5441	34.9286	34.0185	33.0012	32.3167	30.4401	29.6266	33.9208	37.1233
	15.1502	38.3777	35.3173	35.4041	35.5448	34.9335	34.0204	33.0076	32.2986	30.4425	29.6245	33.9201	37.1303
	15.1585	38.3751	35.3298	35.414	35.5412	34.9532	34.0206	33.0025	32.3351	30.4418	29.6166	33.925	37.1408
	15.1668	38.3747	35.3545	35.4166	35.5423	34.9673	34.0229	33.0008	32.3102	30.4395	29.6045	33.9216	37.1515
	15.1752	38.3748	35.3695	35.4288	35.5478	34.9736	34.0217	32.9998	32.3186	30.4476	29.5963	33.9298	37.1622
	15.1835	38.3623	35.3927	35.4318	35.5489	34.9813	34.017	33.0087	32.3259	30.4433	29.6042	33.9344	37.165
	15.1918	38.3548	35.4211	35.4298	35.554	34.9817	34.0072	33.0155	32.3417	30.4516	29.5936	33.9423	37.1751
	15.2002	38.356	35.4451	35.4406	35.5489	34.9944	34.0284	33.0168	32.3336	30.4508	29.5953	33.9575	37.1846
	15.2085	38.3481	35.4639	35.4466	35.5564	35.0016	34.0282	33.0329	32.3302	30.4505	29.5843	33.9562	37.194
	15.2168	38.3379	35.4819	35.4535	35.5461	35.0012	34.0213	33.043	32.344	30.4414	29.5759	33.9487	37.2018
	15.2252	38.334	35.5029	35.4612	35.5588	35.0117	34.0302	33.0465	32.3409	30.4404	29.5918	33.9393	37.2004
	15.2335	38.3293	35.5302	35.4614	35.5587	35.0207	34.0392	33.063	32.3426	30.4371	29.5915	33.9442	37.205
	15.2418	38.3166	35.5485	35.4689	35.5705	35.0187	34.0496	33.0769	32.3411	30.4372	29.5831	33.9379	37.209
	15.2502	38.3053	35.5742	35.462	35.5694	35.0166	34.066	33.0767	32.3468	30.4303	29.6011	33.9338	37.1998
	15.2585	38.2938	35.5946	35.4731	35.5752	35.0251	34.0735	33.0876	32.3359	30.4312	29.5903	33.9394	37.1969
	15.2668	38.2749	35.617	35.4719	35.5823	35.0213	34.0725	33.1031	32.329	30.421	29.5888	33.9293	37.1912
	15.2752	38.2671	35.6391	35.4782	35.5984	35.0269	34.0768	33.1138	32.3327	30.4172	29.6024	33.9312	37.1875
	15.2835	38.2583	35.6636	35.4809	35.6058	35.0256	34.085	33.1232	32.3319	30.4125	29.6211	33.9318	37.1779
	15.2918	38.2552	35.6829	35.4823	35.611	35.0366	34.0971	33.121	32.3308	30.4074	29.6195	33.9303	37.1673
	15.3002	38.2445	35.703	35.4809	35.6174	35.0245	34.1093	33.1345	32.3224	30.3974	29.6351	33.9241	37.1619
	15.3085	38.2366	35.7221	35.4865	35.623	35.0139	34.1159	33.1516	32.3291	30.3942	29.6373	33.9238	37.1561
	15.3168	38.2297	35.7413	35.4919	35.6323	35.0138	34.1332	33.1664	32.3278	30.3835	29.6467	33.9263	37.151
	15.3252	38.2274	35.7565	35.4853	35.6384	35.0055	34.1542	33.1776	32.3247	30.3749	29.6532	33.9272	37.139
	15.3335	38.2218	35.7811	35.5005	35.6403	35.0056	34.1605	33.1771	32.345	30.3726	29.6342	33.9278	37.1243
	15.3418	38.2198	35.7968	35.4986	35.6487	35.0047	34.1835	33.1917	32.3433	30.3742	29.6612	33.9319	37.1037
	15.3502	38.2172	35.82	35.4967	35.6544	35.0161	34.2054	33.199	32.3501	30.3608	29.6607	33.9315	37.087
	15.3585	38.2234	35.8411	35.5037	35.6573	35.0143	34.2351	33.2056	32.3576	30.3446	29.6633	33.9318	37.0782
	15.3668	38.2246	35.8635	35.497	35.6548	34.9952	34.2588	33.2144	32.376	30.3327	29.6654	33.9267	37.0735
	15.3752	38.2376	35.8796	35.5019	35.6555	34.9967	34.2846	33.2216	32.412	30.3285	29.6999	33.9278	37.0618
	15.3835	38.2414	35.9034	35.5017	35.6518	34.9975	34.3116	33.2225	32.4083	30.3329	29.6878	33.9286	37.0476
	15.3918	38.2482	35.9292	35.5007	35.6461	35.0036	34.3436	33.2268	32.4164	30.3305	29.6881	33.9327	37.035
	15.4002	38.2586	35.9428	35.5173	35.6484	35.0067	34.3745	33.2411	32.4658	30.3281	29.6992	33.9361	37.0243
	15.4085	38.2692	35.9678	35.522	35.653	35.0063	34.4017	33.2482	32.4764	30.3163	29.6879	33.94	37.0185
	15.4168	38.2754	35.9913	35.5221	35.6532	35.0065	34.4218	33.2452	32.4933	30.3108	29.7117	33.9371	37.0033
	15.4252	38.2859	36.0127	35.5338	35.6511	35.0276	34.4477	33.2685	32.526	30.3087	29.7041	33.9447	36.9965
	15.4335	38.3034	36.0299	35.5453	35.6527	35.0286	34.4768	33.2835	32.562	30.3026	29.7359	33.952	36.9933
	15.4418	38.3105	36.0374	35.5504	35.6487	35.0421	34.5055	33.2792	32.584	30.302	29.7237	33.9483	36.9915
	15.4502	38.3175	36.0626	35.5726	35.6437	35.0485	34.5335	33.2805	32.6247	30.3065	29.7233	33.9509	36.9828
	15.4585	38.3272	36.0864	35.5804	35.6378	35.0493	34.5555	33.2929	32.6546	30.3106	29.7246	33.9573	36.9815
	15.4668	38.3396	36.0999	35.5977	35.6414	35.0532	34.5825	33.2867	32.6792	30.2982	29.7212	33.9649	36.9766
	15.4752	38.3471	36.1067	35.618	35.6436	35.0717	34.6071	33.3002	32.7285	30.2928	29.708	33.9629	36.9731
	15.4835	38.3505	36.1264	35.6335	35.6407	35.0792	34.6296	33.3053	32.7587	30.3014	29.7234	33.9796	36.9798
	15.4918	38.3558	36.1461	35.6534	35.6437	35.0919	34.6599	33.3277	32.8306	30.3024	29.7094	33.9836	36.9806
	15.5002	38.361	36.1566	35.6818	35.6478	35.111	34.685	33.3398	32.8593	30.3073	29.705	33.9832	36.9823
	15.5085	38.3665	36.1656	35.7094	35.6466	35.1118	34.6987	33.3432	32.8843	30.3032	29.7231	33.9913	36.9845
	15.5168	38.3768	36.1842	35.7221	35.6395	35.1369	34.7321	33.3458	32.9241	30.2993	29.6992	33.9999	36.9823
	15.5252	38.3837	36.1906	35.752	35.6441	35.1588	34.7516	33.3494	32.9547	30.3074	29.6943	34.0048	36.9898
	15.5335	38.3834	36.1999	35.7734	35.655	35.1778	34.7627	33.351	32.9922	30.3145	29.6948	34.0153	37.0017
	15.5418	38.3846	36.2167	35.794	35.6521	35.2038	34.7817	33.3621	33.0286	30.3159	29.6759	34.0207	37.0074
	15.5502	38.3871	36.2334	35.822	35.662	35.2231	34.8118	33.3681	33.0719	30.3166	29.6739	34.0233	37.0172
	15.5585	38.3811	36.2435	35.8403	35.6688	35.2516	34.8403	33.383	33.1073	30.328	29.6704	34.0412	37.0282
	15.5668	38.3767	36.2636	35.8764	35.6731	35.2796	34.8523	33.3892	33.1353	30.327	29.6617	34.0611	37.0487
	15.5752	38.3708	36.2789	35.8962	35.6838	35.3013	34.88	33.4113	33.1793	30.3235	29.6407	34.0898	37.0604
	15.5835	38.3715	36.2923	35.9323	35.7001	35.3167	34.8886	33.427	33.209	30.3256	29.6471	34.0946	37.0662
	15.5918	38.3655	36.3075	35.9509	35.7133	35.3482	34.9094	33.4428	33.251	30.3331	29.6403	34.0955	37.0797
	15.6002	38.3583	36.3174	35.9709	35.7197	35.3704	34.9248	33.4617	33.3081	30.332	29.6197	34.1048	37.1018
	15.6085	38.3534	36.3307	35.9882	35.7345	35.4096	34.9399	33.486	33.3443	30.3342	29.6161	34.112	37.1112
	15.6168	38.3432	36.3443	36.0202	35.7508	35.4406	34.9502	33.5091	33.3621	30.3402	29.6259	34.1264	37.1275
	15.6252	38.3366	36.3625	36.038	35.7668	35.4724	34.9667	33.5251	33.3957	30.3293	29.608	34.1305	37.1424
	15.6335	38.3302	36.386	36.0694	35.7876	35.495	34.9746	33.5528	33.4053	30.3325	29.5819	34.1457	37.1561
	15.6418	38.3175	36.3905	36.0887	35.8019	35.5175	34.9879	33.5654	33.4602	30.3357	29.5589	34.1513	37.1694
	15.6502	38.3105	36.4123	36.123	35.828	35.5603	34.991	33.6009	33.4845	30.3413	29.5673	34.162	37.1812
	15.6585	38.3004	36.428	36.1412	35.8502	35.5861	34.9995	33.6268	33.514	30.3417	29.5718	34.1647	37.1975
	15.6668	38.2865	36.4498	36.1739	35.87	35.5949	35.0185	33.6612	33.5461	30.3376	29.5657	34.1703	37.2032
	15.6752	38.2812	36.4689	36.1932	35.8879	35.6213	35.0151	33.6885	33.5703	30.3418	29.546	34.1816	37.2075
	15.6835	38.2756	36.4931	36.2306	35.9237	35.6444	35.0337	33.7133	33.614	30.3382	29.5468	34.1805	37.2161
	15.6918	38.2715	36.5093	36.2602	35.9493	35.6444	35.0351	33.7518	33.6318	30.3326	29.5408	34.1844	37.2277
	15.7002	38.2613	36.5381	36.2914	35.9736	35.6651	35.0431	33.7814	33.6442	30.3272	29.5162	34.1875	37.2317
	15.7085	38.2533	36.5533	36.3201	36.0008	35.6878	35.0316	33.809	33.6661	30.3323	29.5379	34.1889	37.2355
	15.7168	38.2555	36.5698	36.3666	36.0331	35.7083	35.0351	33.8355	33.6822	30.3291	29.5281	34.1881	37.2376
	15.7252	38.2518	36.5911	36.3927	36.0599	35.7276	35.0489	33.8725	33.6908	30.3281	29.5193	34.1886	37.2396
	15.7335	38.2488	36.6112	36.4252	36.1042	35.7439	35.0376	33.9006	33.7022	30.3219	29.5343	34.1852	37.2424
	15.7418	38.2494	36.6279	36.4445	36.1362	35.7503	35.0387	33.9373	33.7206	30.327	29.5346	34.1862	37.2404
	15.7502	38.2409	36.6439	36.4699	36.1578	35.7574	35.0311	33.9549	33.736	30.3252	29.5281	34.185	37.2394
	15.7585	38.2452	36.6703	36.511	36.1855	35.7727	35.0344	33.9969	33.7505	30.3218	29.5482	34.1883	37.2343
	15.7668	38.2383	36.6977	36.5419	36.2208	35.7908	35.0345	34.011	33.7424	30.3197	29.5458	34.1876	37.2379
	15.7752	38.2444	36.7127	36.5754	36.2431	35.8077	35.0467	34.0414	33.7572	30.316	29.5374	34.1876	37.2375
	15.7835	38.2423	36.7284	36.6066	36.276	35.8162	35.0463	34.0715	33.7762	30.3142	29.5446	34.1828	37.2326
	15.7918	38.2469	36.7468	36.6418	36.2979	35.8237	35.0515	34.0917	33.7771	30.3117	29.5634	34.1799	37.2398
	15.8002	38.2426	36.7657	36.6607	36.3246	35.8287	35.0653	34.1046	33.773	30.3082	29.5556	34.1739	37.2327
	15.8085	38.2338	36.7926	36.6878	36.3424	35.8203	35.0667	34.1405	33.7745	30.3029	29.5792	34.1754	37.2328
	15.8168	38.2407	36.8007	36.7064	36.3728	35.8284	35.0842	34.1576	33.7988	30.2998	29.6019	34.1722	37.2304
	15.8252	38.2375	36.8213	36.7274	36.4044	35.8359	35.0875	34.1705	33.7929	30.3	29.5965	34.1846	37.2263
	15.8335	38.2384	36.8376	36.7505	36.4312	35.84	35.1012	34.1884	33.7935	30.2937	29.6165	34.1885	37.2291
	15.8418	38.2336	36.8503	36.7647	36.4659	35.8414	35.1026	34.2054	33.7921	30.2915	29.6185	34.1977	37.2221
	15.8502	38.232	36.867	36.7788	36.496	35.8496	35.1116	34.2227	33.7843	30.2885	29.6201	34.2043	37.2244
	15.8585	38.2358	36.8867	36.7898	36.5211	35.8432	35.1171	34.2353	33.7809	30.2844	29.6218	34.2026	37.2222
	15.8668	38.2343	36.8912	36.7974	36.5348	35.8556	35.1265	34.2518	33.7636	30.2803	29.6515	34.2111	37.2287
	15.8752	38.2426	36.8974	36.8037	36.5609	35.8548	35.1358	34.2578	33.7816	30.2861	29.6435	34.2146	37.2286
	15.8835	38.245	36.9057	36.8082	36.5814	35.8541	35.1427	34.2687	33.7732	30.279	29.648	34.2171	37.2315
	15.8918	38.2721	36.907	36.8031	36.608	35.8483	35.1376	34.2754	33.7576	30.286	29.6669	34.2281	37.2251
	15.9002	38.27	36.9143	36.7985	36.6302	35.8509	35.136	34.2837	33.7493	30.2757	29.6586	34.2284	37.2174
	15.9085	38.2655	36.9145	36.8032	36.6463	35.8362	35.1392	34.2823	33.7388	30.2869	29.6637	34.2294	37.2165
	15.9168	38.2718	36.9121	36.8056	36.6689	35.8237	35.1465	34.2895	33.7259	30.2891	29.6946	34.2319	37.2206
	15.9252	38.2777	36.9088	36.8024	36.6908	35.8209	35.1448	34.2955	33.7302	30.2969	29.6886	34.2341	37.2196
	15.9335	38.2809	36.9064	36.7908	36.7079	35.8141	35.1381	34.2851	33.7202	30.2944	29.672	34.2371	37.2189
	15.9418	38.2931	36.9104	36.7835	36.7216	35.8152	35.1412	34.2751	33.6968	30.2981	29.6791	34.2379	37.2146
	15.9502	38.2972	36.8969	36.7737	36.7323	35.8043	35.1401	34.2749	33.6825	30.3008	29.6777	34.2431	37.2128
	15.9585	38.3117	36.8957	36.7709	36.7441	35.802	35.1337	34.2778	33.6701	30.3065	29.6549	34.2403	37.2087
	15.9668	38.3111	36.885	36.7574	36.758	35.7901	35.1167	34.2527	33.6546	30.31	29.6531	34.2375	37.2043
	15.9752	38.3269	36.8745	36.737	36.7711	35.7837	35.1069	34.2538	33.6371	30.3116	29.6689	34.2387	37.2
	15.9835	38.3436	36.8724	36.7298	36.7828	35.7734	35.0904	34.2396	33.6219	30.3177	29.665	34.2334	37.1958
	15.9918	38.3479	36.8603	36.7242	36.7915	35.7713	35.076	34.2107	33.6052	30.3144	29.6616	34.2366	37.1973
	16.0002	38.3623	36.8513	36.7092	36.7936	35.7659	35.0585	34.1907	33.5797	30.3193	29.6597	34.2317	37.1953
	16.0085	38.3736	36.8526	36.6977	36.8047	35.7528	35.0421	34.1866	33.5637	30.3152	29.6645	34.2293	37.1992
	16.0168	38.3842	36.8481	36.6899	36.8085	35.7522	35.0172	34.1679	33.5346	30.3188	29.6527	34.2281	37.1989
	16.0252	38.3942	36.8456	36.6866	36.8069	35.7579	34.993	34.1508	33.504	30.3213	29.6298	34.2256	37.2006
	16.0335	38.4029	36.8484	36.6778	36.8118	35.7533	34.9668	34.1289	33.4907	30.3128	29.6232	34.2176	37.2033
	16.0418	38.4118	36.8424	36.6664	36.8103	35.7388	34.9606	34.1074	33.4689	30.3116	29.6182	34.2109	37.2052
	16.0502	38.4174	36.8442	36.6585	36.7968	35.7299	34.9404	34.0937	33.4292	30.3081	29.6147	34.208	37.212
	16.0585	38.4136	36.8443	36.6485	36.7985	35.7261	34.9111	34.0739	33.4074	30.3081	29.6049	34.2065	37.2107
	16.0668	38.4162	36.8557	36.6393	36.7911	35.7214	34.8862	34.0539	33.3824	30.3027	29.613	34.2064	37.2178
	16.0752	38.4183	36.8611	36.635	36.7841	35.7157	34.861	34.0328	33.3597	30.3028	29.601	34.2041	37.2173
	16.0835	38.4074	36.8672	36.6347	36.7788	35.7178	34.8348	34.0151	33.3458	30.3001	29.6314	34.1992	37.2278
	16.0918	38.4131	36.8708	36.6326	36.7707	35.7013	34.8113	33.9979	33.3269	30.2978	29.5904	34.1919	37.2392
	16.1002	38.4136	36.88	36.6319	36.76	35.7085	34.7767	33.9798	33.2949	30.2948	29.6087	34.1838	37.2402
	16.1085	38.4117	36.8817	36.633	36.7544	35.7067	34.7418	33.9554	33.2754	30.2855	29.6299	34.1903	37.2495
	16.1168	38.4057	36.8841	36.6343	36.7333	35.6879	34.7122	33.9241	33.2555	30.2905	29.6161	34.1697	37.2575
	16.1252	38.3973	36.9001	36.6347	36.7144	35.6823	34.6914	33.9136	33.2257	30.3008	29.5934	34.1728	37.2607
	16.1335	38.3952	36.9049	36.6439	36.7111	35.688	34.6656	33.9014	33.2159	30.2961	29.6351	34.1707	37.2669
	16.1418	38.3874	36.9093	36.6451	36.69	35.6715	34.6322	33.8773	33.1812	30.2885	29.6219	34.1655	37.2809
	16.1502	38.3768	36.9209	36.6538	36.682	35.6752	34.5971	33.8475	33.1611	30.2748	29.612	34.1641	37.2921
	16.1585	38.3699	36.9273	36.6556	36.6538	35.6723	34.5842	33.8315	33.1446	30.2705	29.643	34.1602	37.3017
	16.1668	38.3606	36.9344	36.6595	36.6407	35.6529	34.5557	33.8036	33.1067	30.2767	29.6213	34.161	37.3026
	16.1752	38.3533	36.9376	36.6621	36.6083	35.6512	34.5292	33.7817	33.0907	30.2691	29.626	34.1657	37.3092
	16.1835	38.3496	36.9405	36.6683	36.5881	35.6352	34.5001	33.7663	33.0784	30.2746	29.6322	34.1596	37.3157
	16.1918	38.3418	36.9449	36.6712	36.56	35.62	34.4913	33.7431	33.0553	30.2842	29.6297	34.1639	37.3217
	16.2002	38.338	36.951	36.6726	36.5597	35.6161	34.4567	33.7229	33.059	30.2876	29.626	34.1576	37.3289
	16.2085	38.3347	36.9554	36.6818	36.5072	35.5882	34.4482	33.7017	33.0403	30.2964	29.6233	34.1717	37.3284
	16.2168	38.3305	36.9633	36.6897	36.4793	35.5754	34.425	33.6933	33.0262	30.29	29.6302	34.1615	37.3257
	16.2252	38.3344	36.9677	36.6881	36.4596	35.5585	34.4137	33.6654	32.995	30.2939	29.6185	34.1679	37.3338
	16.2335	38.34	36.9774	36.6864	36.4325	35.5396	34.3929	33.6498	32.9928	30.2897	29.6464	34.1696	37.3319
	16.2418	38.3392	36.9863	36.685	36.4156	35.5173	34.3832	33.6277	32.9708	30.2945	29.6347	34.1754	37.3357
	16.2502	38.3512	36.9892	36.6749	36.3865	35.4916	34.3683	33.6061	32.9721	30.3088	29.6378	34.1794	37.3304
	16.2585	38.3496	36.9982	36.6692	36.3708	35.4877	34.3545	33.5841	32.9308	30.3088	29.6327	34.1748	37.3259
	16.2668	38.3614	37.009	36.6583	36.3486	35.4686	34.3387	33.5735	32.9417	30.3077	29.6516	34.1857	37.3195
	16.2752	38.3672	37.0185	36.6521	36.3229	35.449	34.3242	33.5439	32.9166	30.3107	29.6625	34.1979	37.3148
	16.2835	38.3696	37.0211	36.6407	36.2985	35.4247	34.3098	33.5399	32.9361	30.3147	29.6782	34.2075	37.3075
	16.2918	38.3724	37.0298	36.6332	36.2777	35.4172	34.2925	33.5247	32.9102	30.3209	29.6912	34.2118	37.3033
	16.3002	38.3747	37.0374	36.6225	36.2582	35.3963	34.2835	33.5073	32.8965	30.3246	29.6852	34.2195	37.301
	16.3085	38.375	37.0446	36.6102	36.2392	35.3631	34.2711	33.4945	32.8796	30.3156	29.6852	34.226	37.2938
	16.3168	38.3805	37.0482	36.6009	36.2216	35.3346	34.2552	33.4736	32.8708	30.3253	29.6865	34.2329	37.284
	16.3252	38.3861	37.0562	36.5889	36.2076	35.3064	34.2476	33.4568	32.8479	30.3355	29.6782	34.2403	37.278
	16.3335	38.3907	37.0628	36.5731	36.1971	35.2921	34.2304	33.4486	32.8354	30.3325	29.7017	34.2475	37.2734
	16.3418	38.3933	37.063	36.566	36.185	35.2605	34.2212	33.4322	32.8235	30.3346	29.6777	34.2606	37.2621
	16.3502	38.3949	37.0643	36.5553	36.1654	35.2255	34.1956	33.4256	32.8181	30.3404	29.6408	34.2739	37.2525
	16.3585	38.3939	37.0618	36.5448	36.1579	35.2077	34.2017	33.4015	32.7986	30.3484	29.6664	34.279	37.2476
	16.3668	38.4025	37.059	36.5309	36.1502	35.1679	34.1872	33.3892	32.7779	30.3455	29.6887	34.2888	37.2471
	16.3752	38.4044	37.0586	36.5146	36.1394	35.1444	34.1905	33.3772	32.7756	30.3643	29.6796	34.291	37.2371
	16.3835	38.3973	37.0494	36.4986	36.1288	35.1344	34.1694	33.3544	32.7681	30.3724	29.6812	34.2948	37.2319
	16.3918	38.404	37.0468	36.4939	36.1168	35.1106	34.1574	33.3307	32.7516	30.3798	29.6862	34.2937	37.2345
	16.4002	38.4098	37.0366	36.4732	36.0938	35.0861	34.1601	33.3299	32.7392	30.3716	29.6769	34.2972	37.2358
	16.4085	38.4027	37.0393	36.4599	36.0986	35.0789	34.1621	33.3184	32.7261	30.3725	29.6944	34.3041	37.2297
	16.4168	38.4033	37.0254	36.4534	36.0936	35.053	34.1706	33.3139	32.7229	30.3744	29.6749	34.3104	37.2298
	16.4252	38.4117	37.023	36.442	36.0819	35.0316	34.163	33.2946	32.7034	30.3681	29.6674	34.3146	37.2218
	16.4335	38.4123	37.0161	36.4287	36.0648	35.0187	34.154	33.2824	32.6813	30.3708	29.6543	34.3126	37.2187
	16.4418	38.4186	37.0067	36.4156	36.064	34.9986	34.171	33.2807	32.6861	30.3676	29.6776	34.316	37.224
	16.4502	38.4216	37.0018	36.4087	36.0547	34.9772	34.189	33.2621	32.6722	30.3586	29.6357	34.3035	37.2113
	16.4585	38.4323	36.9913	36.3929	36.0432	34.9778	34.1868	33.2513	32.6628	30.3539	29.6437	34.3026	37.2067
	16.4668	38.4434	36.9868	36.3871	36.0232	34.9654	34.2022	33.2463	32.6735	30.3474	29.6556	34.2946	37.2027
	16.4752	38.4498	36.9805	36.38	36.0159	34.9528	34.1855	33.2441	32.6603	30.3402	29.6572	34.2816	37.1923
	16.4835	38.4481	36.9781	36.3658	35.9972	34.9385	34.1998	33.2456	32.6543	30.3262	29.6866	34.2752	37.1831
	16.4918	38.4576	36.9708	36.3507	35.9869	34.9377	34.2237	33.2221	32.6367	30.3262	29.6805	34.2641	37.179
	16.5002	38.4601	36.9668	36.3462	35.974	34.9233	34.2322	33.2161	32.6243	30.3332	29.6762	34.2563	37.1746
	16.5085	38.4638	36.9622	36.3409	35.9672	34.9154	34.2433	33.2021	32.6181	30.3208	29.6682	34.246	37.1649
	16.5168	38.4713	36.9502	36.3321	35.9502	34.9244	34.2403	33.1929	32.6082	30.3146	29.6819	34.2342	37.1566
	16.5252	38.477	36.9375	36.3284	35.9351	34.9027	34.2476	33.1907	32.6046	30.3206	29.6781	34.23	37.1496
	16.5335	38.4843	36.9287	36.3242	35.9254	34.8952	34.2677	33.1778	32.5968	30.3185	29.6707	34.2157	37.1468
	16.5418	38.487	36.9239	36.3265	35.9016	34.8899	34.261	33.1703	32.58	30.3113	29.6746	34.2107	37.144
	16.5502	38.4912	36.9151	36.3345	35.885	34.8839	34.2749	33.1705	32.5719	30.3017	29.6703	34.2034	37.1414
	16.5585	38.4916	36.9126	36.3339	35.8817	34.8628	34.2772	33.17	32.5609	30.2979	29.6628	34.1915	37.1375
	16.5668	38.4937	36.9016	36.3374	35.8586	34.8744	34.2858	33.1572	32.5618	30.2924	29.6515	34.1867	37.1292
	16.5752	38.4958	36.9029	36.3421	35.8472	34.8828	34.2944	33.1561	32.555	30.3004	29.6592	34.1812	37.1264
	16.5835	38.4979	36.8929	36.3454	35.8344	34.8816	34.2942	33.1379	32.5166	30.3006	29.6524	34.172	37.1215
	16.5918	38.4956	36.8865	36.3544	35.8185	34.8708	34.294	33.144	32.514	30.2906	29.6676	34.1739	37.1204
	16.6002	38.4971	36.8795	36.3582	35.8028	34.873	34.2989	33.1346	32.5149	30.286	29.6323	34.1696	37.1215
	16.6085	38.495	36.8651	36.3639	35.7874	34.8811	34.3026	33.1399	32.4963	30.2965	29.6716	34.171	37.1219
	16.6168	38.4904	36.8548	36.3665	35.7739	34.8768	34.2931	33.1258	32.4877	30.3055	29.6671	34.1691	37.1195
	16.6252	38.4841	36.8466	36.373	35.7448	34.8745	34.3005	33.1212	32.4888	30.2911	29.6506	34.1707	37.1147
	16.6335	38.485	36.8339	36.3772	35.7364	34.884	34.2963	33.1215	32.4744	30.2994	29.662	34.1664	37.1144
	16.6418	38.4864	36.8344	36.3847	35.7253	34.8679	34.2792	33.1266	32.4838	30.2997	29.6591	34.1609	37.1177
	16.6502	38.4821	36.8327	36.3849	35.7062	34.858	34.2851	33.1294	32.4732	30.2903	29.6509	34.163	37.1217
[truncated: 5,802 more rows]

## Sheet: Supplementary Figure 10
		Control	Amuc_1870	Amuc_1260	fucose	gal	galnac	glcnac	glc
	0.000167	15.4912	15.1446	15.1598	74.9553	16.8505	17.1028	16.0928	16.6585
	0.0085	15.5122	15.1443	15.1692	74.9677	16.8612	17.1312	16.1272	16.663
	0.016833	15.5009	15.1464	15.1752	74.9926	16.8669	17.1382	16.1377	16.6698
	0.025167	15.5173	15.143	15.1981	75.0245	16.8715	17.1441	16.1425	16.6757
	0.0335	15.5091	15.1401	15.1806	75.0533	16.8761	17.1434	16.1497	16.6772
	0.041833	15.5084	15.1418	15.1797	75.0754	16.8833	17.1465	16.1526	16.6806
	0.050167	15.5099	15.1406	15.1754	75.0933	16.8813	17.1496	16.1545	16.6795
	0.0585	15.5148	15.1425	15.1836	75.1084	16.8817	17.1427	16.1492	16.6779
	0.066833	15.5146	15.1359	15.1725	75.1262	16.8756	17.1534	16.1495	16.6825
	0.075167	15.5208	15.1392	15.1769	75.1422	16.8805	17.1536	16.1576	16.6783
	0.0835	15.5122	15.1336	15.1821	75.1623	16.8796	17.1575	16.1763	16.6807
	0.091833	15.5087	15.1255	15.1898	75.1848	16.8845	17.1587	16.1806	16.6869
	0.100167	15.5113	15.1238	15.1865	75.1998	16.8842	17.174	16.1888	16.6879
	0.1085	15.5159	15.1137	15.1936	75.2056	16.8843	17.1674	16.1934	16.6897
	0.116833	15.5188	15.1158	15.1881	75.2099	16.8927	17.1787	16.2024	16.6918
	0.125167	15.509	15.1191	15.1884	75.2185	16.8791	17.1739	16.2046	16.697
	0.1335	15.5211	15.1166	15.1879	75.2329	16.8712	17.1658	16.2009	16.6946
	0.141833	15.5127	15.1184	15.1816	75.257	16.8763	17.1742	16.201	16.6962
	0.150167	15.5173	15.1248	15.1997	75.2819	16.8758	17.1702	16.2018	16.6936
	0.1585	15.522	15.1243	15.1918	75.308	16.8776	17.1658	16.2017	16.6987
	0.166833	15.522	15.1234	15.1941	75.3319	16.8865	17.1715	16.2103	16.7009
	0.175167	15.5267	15.1215	15.2089	75.3513	16.8871	17.1812	16.2219	16.7012
	0.1835	15.534	15.1157	15.1967	75.3708	16.8924	17.1719	16.2334	16.7063
	0.191833	15.5392	15.1192	15.1937	75.3896	16.8783	17.1643	16.2482	16.7043
	0.200167	15.5478	15.1197	15.1736	75.4079	16.8932	17.1735	16.2449	16.7091
	0.2085	15.545	15.1245	15.2002	75.4359	16.888	17.1713	16.2521	16.7106
	0.216833	15.5472	15.1226	15.1755	75.4695	16.8849	17.1769	16.2537	16.7098
	0.225167	15.5506	15.1337	15.1667	75.5074	16.8846	17.1884	16.2426	16.7094
	0.2335	15.5474	15.1369	15.1639	75.5482	16.889	17.1883	16.2469	16.7096
	0.241833	15.5505	15.1294	15.1668	75.5877	16.8893	17.1914	16.2372	16.7135
	0.250167	15.554	15.1268	15.161	75.6242	16.895	17.1969	16.2438	16.7095
	0.2585	15.557	15.1321	15.1772	75.6478	16.8843	17.1918	16.2377	16.7068
	0.266833	15.5688	15.139	15.1645	75.6688	16.8878	17.1972	16.2385	16.7077
	0.275167	15.5773	15.1401	15.1655	75.6897	16.8867	17.2069	16.2406	16.7064
	0.2835	15.5805	15.1414	15.169	75.6726	16.8944	17.2112	16.2485	16.7062
	0.291833	15.5725	15.1445	15.1524	75.5887	16.8847	17.212	16.2452	16.7108
	0.300167	15.5824	15.1465	15.159	75.5262	16.8803	17.215	16.2437	16.7131
	0.3085	15.587	15.151	15.1519	75.4835	16.8793	17.2188	16.2458	16.7171
	0.316833	15.5947	15.1505	15.1515	75.457	16.8742	17.211	16.2458	16.7203
	0.325167	15.6048	15.1639	15.1474	75.4488	16.8835	17.2176	16.2428	16.7272
	0.3335	15.604	15.1598	15.1419	75.4531	16.8811	17.2218	16.2443	16.7307
	0.341833	15.6202	15.1585	15.1388	75.4639	16.8795	17.2236	16.2368	16.7378
	0.350167	15.6113	15.1446	15.1386	75.4548	16.8746	17.2232	16.2342	16.7425
	0.3585	15.5776	14.8847	15.127	74.4875	16.7276	17.209	16.2132	16.578
	0.366833	15.1652	14.2524	14.9163	68.3851	15.9095	16.8019	15.8441	15.6994
	0.375167	14.3015	14.012	14.2409	60.8817	15.2494	15.7543	14.9344	15.0067
	0.3835	14.1046	13.2176	13.9727	63.0254	15.3654	15.584	14.8264	15.227
	0.391833	13.2538	13.7625	13.2962	68.2492	15.432	15.6012	14.7633	15.3392
	0.400167	14.0775	15.1286	13.5562	71.7579	15.8676	15.8787	15.0378	15.7764
	0.4085	15.5115	15.8645	14.8704	73.4916	16.198	16.348	15.4801	16.1305
	0.416833	16.0718	16.616	15.6927	74.4771	16.1922	16.5542	15.6779	16.2009
	0.425167	15.9055	46.136	16.0232	75.1507	16.2936	16.5467	15.7317	16.3372
	0.4335	15.8462	161.645	28.4956	75.5096	16.6041	16.7748	15.9412	16.6326
	0.441833	15.9724	159.653	128.904	75.6792	16.8681	17.0687	16.2244	16.9783
	0.450167	16.1941	150.839	154.55	75.7764	17.087	17.3693	16.6461	17.3768
	0.4585	16.3687	144.973	143.603	75.8277	17.1552	17.5961	16.9886	17.5016
	0.466833	16.3382	139.225	137.946	75.8477	17.0978	17.5974	16.9291	17.424
	0.475167	16.2383	125.415	130.582	75.856	17.038	17.5012	16.7243	17.3532
	0.4835	16.1288	111.115	114.476	75.8541	17.03	17.4378	16.5828	17.328
	0.491833	16.0257	96.5069	100.054	75.8474	17.0216	17.412	16.5102	17.3547
	0.500167	15.9471	81.6816	86.2961	75.8541	17.0009	17.3895	16.4589	17.353
	0.5085	15.8747	69.5022	71.9096	75.8717	16.9997	17.3565	16.4157	17.2819
	0.516833	15.8384	61.1881	60.135	75.9062	16.9997	17.3329	16.3969	17.2008
	0.525167	15.814	55.137	51.7627	75.9463	16.9966	17.3234	16.3828	17.1565
	0.5335	15.785	50.497	46.0752	75.9783	17.0005	17.3282	16.3788	17.1415
	0.541833	15.7797	46.5999	41.895	76.001	17.0066	17.3267	16.3769	17.1608
	0.550167	15.7648	43.1386	38.5194	76.0237	17.0083	17.3317	16.3717	17.1703
	0.5585	15.75	39.9598	35.6067	76.043	17.011	17.3334	16.3684	17.1531
	0.566833	15.7469	37.0434	33.0001	76.0702	17.0137	17.3375	16.3707	17.1259
	0.575167	15.739	34.315	30.6472	76.1046	17.024	17.3312	16.3827	17.1086
	0.5835	15.7354	31.7878	28.5847	76.1411	17.0178	17.3351	16.3778	17.0918
	0.591833	15.7308	29.4858	26.7613	76.1805	17.0228	17.3394	16.3754	17.1022
	0.600167	15.7264	27.3879	25.101	76.219	17.0252	17.3453	16.3687	17.1417
	0.6085	15.7262	25.5283	23.591	76.253	17.0408	17.3471	16.3727	17.1833
	0.616833	15.729	23.9036	22.2534	76.2835	17.0553	17.3575	16.3836	17.1797
	0.625167	15.7264	22.5243	21.0812	76.3102	17.0658	17.359	16.3803	17.1559
	0.6335	15.7121	21.357	20.0889	76.3314	17.0678	17.3609	16.3728	17.1226
	0.641833	15.7074	20.3641	19.2339	76.3509	17.0684	17.362	16.3727	17.0981
	0.650167	15.6847	19.5155	18.5246	76.3582	17.0643	17.3473	16.3674	17.0809
	0.6585	15.6857	18.7874	17.9244	76.4104	17.0678	17.3456	16.3503	17.0745
	0.666833	15.6723	18.1892	17.4478	76.479	17.0668	17.3526	16.3585	17.0769
	0.675167	15.6706	17.7149	17.0476	76.5375	17.0752	17.3479	16.3643	17.0846
	0.6835	15.686	17.345	16.7472	76.5657	17.0855	17.3443	16.3681	17.1047
	0.691833	15.6873	17.045	16.5257	76.6311	17.094	17.3484	16.3753	17.1299
	0.700167	15.6821	16.7891	16.3407	76.7053	17.0868	17.3487	16.3728	17.1471
	0.7085	15.6777	16.5599	16.1797	76.7781	17.0861	17.3489	16.3699	17.1475
	0.716833	15.6698	16.3762	16.0477	76.8417	17.0776	17.3483	16.3665	17.1374
	0.725167	15.6662	16.2198	15.9289	76.8903	17.0811	17.3369	16.3657	17.1424
	0.7335	15.6643	16.0877	15.8398	76.9265	17.079	17.3385	16.3634	17.172
	0.741833	15.6683	15.9827	15.7776	76.9522	17.0751	17.3478	16.3624	17.2011
	0.750167	15.6648	15.8934	15.7164	76.9775	17.0788	17.3405	16.3683	17.1911
	0.7585	15.6626	15.8428	15.6713	77.0112	17.0715	17.3442	16.3746	17.1607
	0.766833	15.689	15.8614	15.6633	77.0451	17.092	17.3663	16.3791	17.1641
	0.775167	15.7749	15.9596	15.6974	77.0626	17.1632	17.4318	16.4503	17.2252
	0.7835	15.9109	16.0936	15.8438	77.0482	17.2507	17.5645	16.5786	17.3219
	0.791833	16.059	16.1346	16.0249	77.0113	17.2984	17.706	16.6906	17.3822
	0.800167	16.1048	16.0809	16.1047	76.9668	17.2906	17.748	16.7458	17.3816
	0.8085	16.0566	15.9623	16.052	76.9256	17.2487	17.7071	16.7246	17.3224
	0.816833	15.9488	15.8347	15.9161	76.8851	17.1923	17.6241	16.6458	17.2535
	0.825167	15.862	15.7308	15.784	76.8466	17.1459	17.5329	16.5736	17.1968
	0.8335	15.7944	15.6462	15.6731	76.8093	17.1101	17.4655	16.5241	17.1537
	0.841833	15.752	15.5909	15.5894	76.7679	17.0804	17.4205	16.4874	17.1217
	0.850167	15.7194	15.5516	15.5236	76.7259	17.0547	17.3823	16.4617	17.0998
	0.8585	15.6942	15.5267	15.4779	76.6918	17.0478	17.359	16.4456	17.0783
	0.866833	15.6783	15.5112	15.4502	76.6628	17.0382	17.3292	16.4329	17.0778
	0.875167	15.6578	15.5018	15.4107	76.6352	17.0165	17.3279	16.424	17.1091
	0.8835	15.6502	15.4805	15.3852	76.6126	17.0134	17.3204	16.423	17.215
	0.891833	15.6511	15.4676	15.373	76.591	17.0169	17.3116	16.4215	17.4121
	0.900167	15.6317	15.4504	15.3506	76.5738	17.0102	17.3064	16.4184	17.6616
	0.9085	15.6243	15.4393	15.3397	76.5514	17.0041	17.2951	16.4233	17.8478
	0.916833	15.6193	15.4179	15.3271	76.5096	17.0068	17.2834	16.4166	17.8712
	0.925167	15.6209	15.4164	15.3197	76.4685	16.9899	17.2908	16.4263	17.7549
	0.9335	15.6059	15.4244	15.2968	76.4776	16.9933	17.2819	16.425	17.5693
	0.941833	15.5959	15.4264	15.284	76.4826	16.9957	17.2733	16.4315	17.398
	0.950167	15.6054	15.4309	15.2783	76.465	16.9897	17.2768	16.4316	17.2805
	0.9585	15.607	15.4271	15.2768	76.4374	16.9886	17.2834	16.4293	17.2105
	0.966833	15.609	15.424	15.2989	76.4171	16.9997	17.288	16.4505	17.1645
	0.975167	15.6142	15.4272	15.2986	76.4032	16.9956	17.2927	16.4488	17.143
	0.9835	15.5976	15.4594	15.2888	76.3795	16.9902	17.2846	16.4477	17.1261
	0.991833	15.6043	15.6738	15.2912	76.3749	16.9799	17.2676	16.4444	17.1134
	1.00017	15.5939	16.7422	15.34	76.3705	16.9748	17.2538	16.4387	17.108
	1.0085	15.5895	20.5802	15.6654	76.438	16.9729	17.2593	16.4259	17.1071
	1.01683	15.581	26.684	17.03	76.6076	16.9666	17.2633	16.4273	17.1058
	1.02517	15.5855	23.6123	20.7873	76.7809	16.9564	17.2559	16.4202	17.1088
	1.0335	15.5791	17.5317	24.6808	76.9284	16.9559	17.2646	16.4112	17.1175
	1.04183	15.5802	16.0551	21.8515	77.0435	16.9631	17.2614	16.4076	17.1289
	1.05017	15.5802	15.6206	17.6046	77.1167	16.9587	17.2753	16.4178	17.1379
	1.0585	15.5897	15.5119	16.2318	77.1092	16.9672	17.2807	16.4217	17.1514
	1.06683	15.5976	15.5832	15.8584	77.0426	16.9658	17.2796	16.4233	17.16
	1.07517	15.5935	15.7844	15.8088	76.9573	16.9585	17.2901	16.4186	17.1587
	1.0835	15.5875	16.0846	15.9627	76.8912	16.9576	17.2904	16.4209	17.1617
	1.09183	15.5784	16.4584	16.2625	76.8799	16.945	17.2869	16.4097	17.1634
	1.10017	15.5817	16.8931	16.6758	76.907	16.9398	17.2877	16.4034	17.1639
	1.1085	15.5658	17.3401	17.1011	76.9468	16.9391	17.2872	16.4039	17.1699
	1.11683	15.5605	17.681	17.3856	76.9821	16.9347	17.2935	16.4072	17.175
	1.12517	15.5687	17.8837	17.5322	77.0136	16.9377	17.3056	16.4104	17.1778
	1.1335	15.5764	18.0074	17.6196	77.0483	16.9295	17.3128	16.4182	17.188
	1.14183	15.5747	18.0695	17.6569	77.0891	16.9382	17.3045	16.4192	17.1982
	1.15017	15.5816	18.1127	17.679	77.1272	16.9326	17.3138	16.4136	17.2072
	1.1585	15.572	18.1383	17.6915	77.1637	16.9348	17.3165	16.4117	17.2063
	1.16683	15.5748	18.1623	17.7172	77.2008	16.9371	17.3156	16.4169	17.2103
	1.17517	15.5803	18.1857	17.7472	77.231	16.9429	17.3209	16.4183	17.2115
	1.1835	15.5816	18.2162	17.7673	77.2534	16.9528	17.3319	16.4194	17.211
	1.19183	15.5931	18.2438	17.778	77.2671	16.9539	17.325	16.4248	17.2095
	1.20017	15.5891	18.25	17.7999	77.2756	16.9524	17.3291	16.4222	17.2071
	1.2085	15.587	18.2692	17.8184	77.2848	16.9531	17.3328	16.4267	17.2092
	1.21683	15.59	18.2923	17.8137	77.2973	16.959	17.3366	16.4212	17.202
	1.22517	15.6006	18.306	17.8231	77.3122	16.9703	17.3331	16.4203	17.2053
	1.2335	15.5993	18.3075	17.8325	77.3215	16.9725	17.3348	16.4241	17.2049
	1.24183	15.5929	18.3187	17.8261	77.3272	16.9755	17.3353	16.4242	17.2083
	1.25017	15.5955	18.3224	17.8219	77.3333	16.9822	17.3289	16.4238	17.2066
	1.2585	15.5863	18.3322	17.8229	77.3364	16.9911	17.3284	16.4269	17.2058
	1.26683	15.5963	18.3362	17.8281	77.3362	16.9872	17.3364	16.4266	17.2063
	1.27517	15.592	18.3405	17.8241	77.3316	16.9887	17.3338	16.4333	17.2112
	1.2835	15.6028	18.3546	17.8332	77.3286	16.9984	17.3353	16.4276	17.2208
	1.29183	15.6037	18.3618	17.8285	77.3323	16.9965	17.3436	16.4289	17.2146
	1.30017	15.5984	18.3749	17.8394	77.3323	17.0056	17.3494	16.4352	17.2201
	1.3085	15.5965	18.3809	17.8239	77.3332	16.9953	17.3448	16.4334	17.2224
	1.31683	15.5935	18.3853	17.8281	77.3636	16.9984	17.3475	16.4402	17.2279
	1.32517	15.5881	18.3782	17.823	77.4808	16.9963	17.3483	16.4392	17.2344
	1.3335	15.5871	18.39	17.8273	77.7497	16.9899	17.357	16.4489	17.2358
	1.34183	15.5831	18.3917	17.8299	78.3161	16.989	17.3664	16.4492	17.2389
	1.35017	15.5859	18.3941	17.8314	79.4335	16.9934	17.3621	16.4493	17.2416
	1.3585	15.5852	18.3975	17.8259	81.5055	16.9932	17.3652	16.4545	17.247
	1.36683	15.5816	18.3946	17.8191	85.1796	17.0008	17.3687	16.4439	17.2493
	1.37517	15.5844	18.3813	17.8173	91.6221	16.9929	17.3634	16.4404	17.2482
	1.3835	15.5867	18.3822	17.8163	103.015	16.9928	17.3706	16.437	17.2492
	1.39183	15.5722	18.3747	17.8182	121.62	16.9886	17.3684	16.4346	17.2536
	1.40017	15.5763	18.3793	17.8224	144.701	16.9901	17.38	16.4346	17.2489
	1.4085	15.5671	18.3734	17.8162	164.256	16.9839	17.3757	16.4349	17.2457
	1.41683	15.5646	18.3719	17.8093	170.911	16.9846	17.3739	16.431	17.2475
	1.42517	15.5633	18.3677	17.8052	162.12	16.978	17.3808	16.4327	17.2398
	1.4335	15.5657	18.355	17.8004	143.666	16.9822	17.3686	16.4298	17.2344
	1.44183	15.5641	18.3532	17.7965	125.583	16.9707	17.3842	16.4339	17.2345
	1.45017	15.5648	18.3414	17.8	113.467	16.9664	17.3819	16.4318	17.2354
	1.4585	15.5536	18.3313	17.7832	106.238	16.9596	17.3836	16.4365	17.2337
	1.46683	15.549	18.3268	17.7842	101.277	16.9562	17.3783	16.4313	17.2339
	1.47517	15.5521	18.3227	17.7742	97.4107	16.9587	17.3818	16.4379	17.2291
	1.4835	15.5465	18.307	17.7767	94.2878	16.9592	17.3819	16.4359	17.2251
	1.49183	15.5509	18.3072	17.7682	91.7549	16.9606	17.3784	16.4392	17.2242
	1.50017	15.5426	18.2979	17.7509	89.7078	16.9509	17.3804	16.4435	17.2222
	1.5085	15.5456	18.2918	17.74	88.0492	16.9563	17.3797	16.4459	17.223
	1.51683	15.5413	18.2838	17.7355	86.6924	16.9491	17.3813	16.4413	17.2218
	1.52517	15.5404	18.2792	17.7297	85.5636	16.9448	17.3809	16.4447	17.2279
	1.5335	15.5384	18.2698	17.7315	84.6111	16.9396	17.3822	16.4417	17.2243
	1.54183	15.5399	18.2683	17.7212	83.7884	16.9439	17.3782	16.4305	17.2219
	1.55017	15.5361	18.2632	17.7222	83.0686	16.9449	17.3769	16.4371	17.224
	1.5585	15.5238	18.258	17.7225	82.4402	16.9484	17.3733	16.4349	17.2224
	1.56683	15.5349	18.2585	17.7047	81.8851	16.9433	17.3754	16.4374	17.2217
	1.57517	15.5339	18.2478	17.6968	81.3948	16.9427	17.3793	16.4368	17.2262
	1.5835	15.5325	18.2478	17.7001	80.9603	16.9443	17.3726	16.4406	17.2264
	1.59183	15.5381	18.2449	17.6911	80.5752	16.9439	17.3656	16.4388	17.2331
	1.60017	15.5256	18.2463	17.6855	80.2283	16.9466	17.3738	16.433	17.2393
	1.6085	15.5409	18.2606	17.6872	79.9161	16.9503	17.3675	16.4374	17.248
	1.61683	15.5245	18.2529	17.6724	79.6281	16.9492	17.3692	16.4322	17.254
	1.62517	15.5305	18.2289	17.6723	79.3598	16.9557	17.3705	16.4338	17.2629
	1.6335	15.5295	18.237	17.6643	79.1189	16.9675	17.3696	16.4375	17.2656
	1.64183	15.5404	18.2361	17.6546	78.9042	16.9588	17.3619	16.4351	17.2675
	1.65017	15.5397	18.2321	17.6446	78.7153	16.9599	17.3538	16.4289	17.2683
	1.6585	15.5384	18.2382	17.6402	78.5455	16.9647	17.3587	16.4197	17.2783
	1.66683	15.5404	18.2243	17.632	78.3922	16.9637	17.3659	16.4231	17.2861
	1.67517	15.5383	18.2141	17.6049	78.2547	16.9622	17.3771	16.4246	17.2959
	1.6835	15.5463	18.2186	17.6176	78.126	16.9742	17.3754	16.4182	17.2969
	1.69183	15.5594	18.2133	17.5964	78.0046	16.9768	17.3745	16.418	17.3041
	1.70017	15.5503	18.205	17.5953	77.8946	16.9828	17.377	16.4187	17.3073
	1.7085	15.5391	18.2062	17.5939	77.7933	16.9867	17.3798	16.4153	17.3154
	1.71683	15.5571	18.1958	17.5814	77.7057	16.9839	17.385	16.4138	17.3161
	1.72517	15.5488	18.1877	17.5726	77.632	16.9883	17.3886	16.4156	17.319
	1.7335	15.5455	18.181	17.566	77.5683	17.0036	17.3993	16.4142	17.3214
	1.74183	15.5492	18.1772	17.5641	77.5138	16.9982	17.401	16.4148	17.3258
	1.75017	15.555	18.1752	17.549	77.4592	17.0033	17.3968	16.4027	17.3287
	1.7585	15.5495	18.1652	17.5483	77.4005	17.0097	17.402	16.4112	17.3327
	1.76683	15.5597	18.1666	17.5406	77.3462	16.9982	17.4122	16.4141	17.3314
	1.77517	15.5404	18.1477	17.5364	77.299	17.0062	17.4166	16.4063	17.3328
	1.7835	15.5453	18.1381	17.5178	77.2687	17.0141	17.4176	16.4173	17.3345
	1.79183	15.5358	18.1244	17.5123	77.2532	17.0058	17.4215	16.4096	17.3405
	1.80017	15.5427	18.1227	17.5124	77.2464	17.0041	17.4193	16.4115	17.3372
	1.8085	15.5366	18.119	17.5007	77.2397	17.0125	17.4198	16.4094	17.3442
	1.81683	15.5481	18.1053	17.494	77.232	17.0099	17.4236	16.4032	17.351
	1.82517	15.538	18.0982	17.4831	77.2198	17.0069	17.4259	16.4034	17.36
	1.8335	15.5446	18.0893	17.4684	77.2069	17.0167	17.4199	16.4058	17.3613
	1.84183	15.543	18.0758	17.4638	77.1886	17.0157	17.4242	16.4155	17.3633
	1.85017	15.547	18.0708	17.4578	77.1685	17.0093	17.4224	16.4178	17.3692
	1.8585	15.5457	18.0655	17.4622	77.1496	17.0065	17.4211	16.4194	17.3762
	1.86683	15.5475	18.0587	17.4444	77.1364	17.0163	17.4155	16.4168	17.3771
	1.87517	15.5463	18.053	17.4336	77.1231	17.0232	17.413	16.4184	17.375
	1.8835	15.5496	18.0419	17.4254	77.1089	17.0238	17.413	16.4259	17.3795
	1.89183	15.54	18.0374	17.4132	77.0916	17.0194	17.4032	16.4289	17.3892
	1.90017	15.5448	18.0299	17.4033	77.0614	17.0146	17.3948	16.4279	17.3959
	1.9085	15.5434	18.0188	17.3974	77.0339	17.0336	17.4009	16.4282	17.4002
	1.91683	15.544	18.0168	17.4031	77.0011	17.0233	17.3833	16.429	17.401
	1.92517	15.5434	18.0079	17.3876	76.9658	17.0273	17.3803	16.4357	17.4081
	1.9335	15.5432	18.0074	17.377	76.9404	17.0205	17.3711	16.4446	17.4114
	1.94183	15.5436	18.0006	17.3597	76.9227	17.0234	17.3699	16.4377	17.4101
	1.95017	15.5427	17.9993	17.3552	76.9073	17.0247	17.3523	16.4475	17.4175
	1.9585	15.5446	17.989	17.356	76.9187	17.0293	17.3442	16.4445	17.4263
	1.96683	15.5505	17.9834	17.3463	76.9827	17.0279	17.3416	16.4489	17.4388
	1.97517	15.5485	17.9779	17.3483	77.0294	17.0318	17.335	16.4482	17.4438
	1.9835	15.5475	17.9667	17.3422	77.0601	17.0282	17.3246	16.4577	17.4429
	1.99183	15.549	17.9589	17.3339	77.0743	17.0302	17.3224	16.4574	17.4464
	2.00017	15.5474	17.9562	17.3252	77.074	17.0295	17.3248	16.4627	17.4524
	2.0085	15.5397	17.948	17.3245	77.0715	17.0317	17.3101	16.4671	17.4561
	2.01683	15.5379	17.9478	17.3154	77.063	17.0288	17.3107	16.4566	17.4626
	2.02517	15.5355	17.9399	17.323	77.0521	17.0343	17.3109	16.4628	17.4535
	2.0335	15.543	17.9202	17.314	77.0417	17.0271	17.3102	16.462	17.4587
	2.04183	15.5379	17.9187	17.306	77.0361	17.0349	17.315	16.4609	17.4574
	2.05017	15.5329	17.9079	17.2937	77.0289	17.0332	17.3081	16.4595	17.4585
	2.0585	15.5323	17.8949	17.3068	77.0287	17.0349	17.3117	16.4649	17.4659
	2.06683	15.5322	17.8829	17.3054	77.028	17.0301	17.3142	16.4702	17.4666
	2.07517	15.5327	17.8701	17.3026	77.0329	17.036	17.3159	16.4718	17.4666
	2.0835	15.5278	17.8587	17.2928	77.0342	17.0274	17.3106	16.4691	17.4701
	2.09183	15.5297	17.8534	17.2836	77.0358	17.0376	17.3205	16.4715	17.4753
	2.10017	15.5198	17.8375	17.2873	77.0454	17.0383	17.3228	16.4633	17.4786
	2.1085	15.5203	17.8277	17.2821	77.0666	17.0365	17.3223	16.4593	17.4783
	2.11683	15.5103	17.8191	17.2822	77.0926	17.037	17.321	16.4622	17.4811
	2.12517	15.5215	17.8164	17.2781	77.1221	17.0502	17.3274	16.4622	17.4809
	2.1335	15.5106	17.796	17.267	77.1376	17.0429	17.3325	16.4654	17.4847
	2.14183	15.5122	17.7937	17.2604	77.1408	17.0508	17.3285	16.459	17.4887
	2.15017	15.5117	17.7848	17.2721	77.1632	17.0542	17.3293	16.4595	17.4916
	2.1585	15.5119	17.777	17.2585	77.2137	17.0583	17.3358	16.4596	17.4916
	2.16683	15.5102	17.7643	17.2555	77.2732	17.0582	17.3322	16.459	17.4933
	2.17517	15.5022	17.7582	17.2523	77.3403	17.0569	17.3498	16.4566	17.4973
	2.1835	15.5053	17.7369	17.2469	77.4113	17.0626	17.3518	16.4556	17.4983
	2.19183	15.5037	17.7235	17.2434	77.4767	17.0654	17.3499	16.4489	17.4869
	2.20017	15.4974	17.7103	17.2309	77.5387	17.0674	17.3498	16.4522	17.4865
	2.2085	15.5052	17.7004	17.2187	77.6011	17.0639	17.3677	16.4445	17.4882
	2.21683	15.5067	17.6943	17.2172	77.6619	17.0628	17.3573	16.4469	17.4829
	2.22517	15.5055	17.6844	17.2023	77.73	17.0637	17.3557	16.4537	17.4852
	2.2335	15.5046	17.6854	17.1927	77.803	17.0647	17.3522	16.4487	17.486
	2.24183	15.5018	17.6717	17.1898	77.8802	17.0585	17.36	16.4453	17.4846
	2.25017	15.5046	17.6616	17.1816	77.9578	17.0599	17.3744	16.4413	17.4853
	2.2585	15.5053	17.6557	17.1768	78.0338	17.0556	17.3694	16.438	17.4853
	2.26683	15.5058	17.6484	17.1619	78.1008	17.0575	17.3776	16.4334	17.4788
	2.27517	15.4978	17.6328	17.1534	78.163	17.0601	17.3799	16.4322	17.4784
	2.2835	15.5	17.6304	17.1474	78.2215	17.059	17.3865	16.4275	17.4696
	2.29183	15.5091	17.6232	17.1302	78.2848	17.054	17.3761	16.4324	17.4671
	2.30017	15.5146	17.6174	17.1156	78.3517	17.0481	17.3783	16.4351	17.4642
	2.3085	15.5276	17.6133	17.1123	78.4202	17.0468	17.3765	16.4337	17.4607
	2.31683	15.5177	17.6055	17.1	78.4862	17.0402	17.3875	16.4202	17.4585
	2.32517	15.521	17.5942	17.0952	78.5555	17.0393	17.3807	16.4182	17.458
	2.3335	15.5287	17.5871	17.082	78.6252	17.0407	17.397	16.4211	17.4564
	2.34183	15.5264	17.5805	17.0774	78.6918	17.0412	17.3914	16.4184	17.4522
	2.35017	15.5264	17.578	17.0678	78.7555	17.0306	17.3996	16.4151	17.4416
	2.3585	15.5372	17.5722	17.0529	78.8131	17.0368	17.3941	16.4119	17.4432
	2.36683	15.5415	17.5665	17.0382	78.8742	17.0397	17.4075	16.4191	17.4406
	2.37517	15.5489	17.5575	17.0239	78.938	17.0326	17.4081	16.4106	17.4356
	2.3835	15.5448	17.5554	17.0175	79.0016	17.0301	17.4065	16.412	17.4305
	2.39183	15.5463	17.5566	17.0109	79.0665	17.0267	17.4087	16.4129	17.4351
	2.40017	15.5477	17.539	17.0053	79.1286	17.0293	17.4199	16.4108	17.4343
	2.4085	15.5525	17.5327	17.0001	79.1869	17.0236	17.4156	16.4168	17.435
	2.41683	15.5574	17.5228	16.9859	79.2439	17.0249	17.4172	16.4237	17.4368
	2.42517	15.5576	17.5188	16.9791	79.296	17.0182	17.4297	16.4195	17.4338
	2.4335	15.5653	17.5128	16.9659	79.3461	17.0124	17.4286	16.4286	17.435
	2.44183	15.564	17.5071	16.9601	79.4025	17.0165	17.4312	16.4206	17.4331
	2.45017	15.5631	17.5057	16.9489	79.4638	17.0008	17.4303	16.423	17.4324
	2.4585	15.5617	17.4942	16.9383	79.5255	17.0007	17.4324	16.4175	17.4347
	2.46683	15.5618	17.4862	16.9401	79.5888	17.005	17.4306	16.4171	17.4367
	2.47517	15.5624	17.48	16.9281	79.6516	17.0018	17.4361	16.4214	17.4392
	2.4835	15.5611	17.4767	16.9105	79.7184	16.9967	17.4353	16.4253	17.4377
	2.49183	15.566	17.4613	16.9106	79.7829	16.9899	17.4341	16.4231	17.434
	2.50017	15.5641	17.4598	16.8909	79.8408	16.9911	17.4311	16.4299	17.4328
	2.5085	15.5704	17.4474	16.8744	79.8997	16.9846	17.4393	16.4296	17.4317
	2.51683	15.5609	17.4347	16.8838	79.9673	16.9914	17.4328	16.4237	17.4352
	2.52517	15.5618	17.4306	16.8705	80.035	16.9859	17.418	16.4342	17.437
	2.5335	15.5546	17.4318	16.8672	80.1056	16.9842	17.4269	16.425	17.4391
	2.54183	15.5607	17.4209	16.8634	80.1748	16.9831	17.4219	16.4277	17.443
	2.55017	15.5647	17.4035	16.8486	80.2426	16.9916	17.422	16.429	17.4445
	2.5585	15.5582	17.3898	16.8527	80.307	16.9845	17.414	16.4326	17.4468
	2.56683	15.564	17.3831	16.8434	80.3678	16.9905	17.4092	16.4377	17.4449
	2.57517	15.5586	17.376	16.8404	80.4248	16.9872	17.4096	16.4438	17.4531
	2.5835	15.5488	17.369	16.8275	80.4826	16.9871	17.4072	16.4443	17.4605
	2.59183	15.5495	17.3655	16.8252	80.5488	16.9793	17.412	16.4366	17.4663
	2.60017	15.5492	17.3569	16.8138	80.6161	16.9818	17.4053	16.4404	17.4724
	2.6085	15.5413	17.3429	16.798	80.681	16.9861	17.4027	16.4517	17.475
	2.61683	15.5429	17.3334	16.803	80.7371	16.9931	17.4058	16.4531	17.4838
	2.62517	15.5412	17.3215	16.7909	80.788	16.9898	17.4045	16.4486	17.4861
	2.6335	15.5385	17.3107	16.8011	80.8276	16.9956	17.4006	16.4525	17.4929
	2.64183	15.5373	17.3089	16.7915	80.8613	17.0008	17.3898	16.447	17.5014
	2.65017	15.5368	17.3047	16.7771	80.8894	16.9965	17.3875	16.4554	17.5021
	2.6585	15.5394	17.2913	16.7677	80.9213	16.9973	17.392	16.4461	17.5064
	2.66683	15.5391	17.2848	16.7618	80.959	16.9962	17.3894	16.4465	17.5119
	2.67517	15.5302	17.288	16.7618	80.9953	16.9928	17.3891	16.4503	17.5168
	2.6835	15.5275	17.2768	16.7462	81.0289	16.9899	17.3925	16.4474	17.5264
	2.69183	15.5228	17.2646	16.7528	81.0584	16.9896	17.3955	16.4393	17.5313
	2.70017	15.5167	17.2583	16.7428	81.085	16.9902	17.4022	16.4376	17.5356
	2.7085	15.5175	17.2477	16.7489	81.1218	16.9894	17.3974	16.4407	17.5398
	2.71683	15.5152	17.2433	16.737	81.1577	16.978	17.3917	16.4404	17.5392
	2.72517	15.504	17.245	16.7261	81.1958	16.9838	17.4003	16.4371	17.5397
	2.7335	15.5099	17.2406	16.7223	81.2354	16.9998	17.4013	16.441	17.5434
	2.74183	15.5026	17.2279	16.7188	81.2707	16.9974	17.4143	16.4382	17.5471
	2.75017	15.502	17.227	16.723	81.3005	16.9883	17.405	16.4368	17.5505
	2.7585	15.4968	17.2232	16.7136	81.3255	16.9916	17.4031	16.4298	17.5543
	2.76683	15.5006	17.211	16.7158	81.3419	16.992	17.41	16.4301	17.5563
	2.77517	15.5066	17.1956	16.7113	81.3461	16.9931	17.4163	16.4318	17.5586
	2.7835	15.5092	17.1883	16.7024	81.3463	16.9919	17.4123	16.4333	17.5578
	2.79183	15.5185	17.1772	16.7015	81.3472	16.9914	17.4172	16.4311	17.5603
	2.80017	15.5107	17.1827	16.6989	81.3534	16.9953	17.4156	16.4307	17.5559
	2.8085	15.508	17.1751	16.7015	81.3662	16.9959	17.427	16.4246	17.5533
	2.81683	15.5135	17.1743	16.6915	81.3785	17.0004	17.418	16.4296	17.5587
	2.82517	15.5128	17.1772	16.6837	81.3917	17.0008	17.416	16.4257	17.5587
	2.8335	15.5066	17.1661	16.6747	81.4017	17.0081	17.4185	16.4313	17.5575
	2.84183	15.5259	17.1622	16.673	81.3975	17.0153	17.4225	16.4222	17.5605
	2.85017	15.5203	17.1467	16.6604	81.3761	17.0123	17.4258	16.4276	17.5626
	2.8585	15.5317	17.1621	16.659	81.3479	16.998	17.4353	16.4291	17.5602
	2.86683	15.5402	17.1531	16.6601	81.3298	17.0026	17.4316	16.4275	17.5626
	2.87517	15.5357	17.1528	16.6483	81.3256	17.0042	17.4254	16.4268	17.5607
	2.8835	15.5404	17.1556	16.6352	81.3277	17.0006	17.4254	16.4296	17.5586
	2.89183	15.5465	17.1451	16.62	81.3325	17.0047	17.4287	16.4308	17.5593
	2.90017	15.5349	17.133	16.6199	81.336	17.0036	17.4348	16.4361	17.5663
	2.9085	15.5384	17.1406	16.6069	81.3401	17.0097	17.4332	16.4342	17.5648
	2.91683	15.5518	17.1242	16.5991	81.3371	17.0072	17.4297	16.4398	17.5658
	2.92517	15.5472	17.1176	16.5764	81.3311	17.0126	17.4405	16.4486	17.5659
	2.9335	15.5559	17.1229	16.5744	81.3178	17.0148	17.4385	16.4423	17.5631
	2.94183	15.5541	17.1189	16.5629	81.3023	17.0085	17.4398	16.4422	17.5669
	2.95017	15.5482	17.1125	16.5562	81.2875	17.0056	17.4339	16.4434	17.5628
	2.9585	15.5518	17.1107	16.5355	81.2736	17.0093	17.4306	16.45	17.5607
	2.96683	15.5531	17.1122	16.5193	81.2574	17.0165	17.433	16.4493	17.5612
	2.97517	15.5549	17.0957	16.5172	81.2391	17.0128	17.4465	16.4422	17.56
	2.9835	15.5563	17.0928	16.509	81.2132	17.0169	17.4475	16.4373	17.5602
	2.99183	15.5517	17.0855	16.5008	81.1804	17.0156	17.4489	16.4424	17.5629
	3.00017	15.5561	17.0855	16.4968	81.1404	17.018	17.435	16.4491	17.5583
	3.0085	15.553	17.079	16.4829	81.0928	17.023	17.438	16.4436	17.5628
	3.01683	15.5481	17.0675	16.475	81.0473	17.0207	17.4311	16.4392	17.5572
	3.02517	15.5443	17.0605	16.4668	81.0037	17.0181	17.4299	16.4337	17.5572
	3.0335	15.5392	17.056	16.4608	80.9582	17.0201	17.4298	16.4239	17.5546
	3.04183	15.5403	17.0463	16.4592	80.9098	17.0272	17.43	16.4265	17.5559
	3.05017	15.5343	17.0325	16.4544	80.8602	17.0243	17.4305	16.4292	17.5559
	3.0585	15.5303	17.0278	16.447	80.8041	17.0188	17.4371	16.4252	17.5545
	3.06683	15.5317	17.0255	16.4492	80.7469	17.0191	17.428	16.4284	17.555
	3.07517	15.5246	17.017	16.4367	80.6856	17.0248	17.4308	16.4164	17.5572
	3.0835	15.5271	17.0067	16.4224	80.6253	17.021	17.4363	16.4151	17.5577
	3.09183	15.5158	17.0026	16.4221	80.5713	17.0185	17.4392	16.4144	17.5613
	3.10017	15.5209	16.9917	16.4245	80.5263	17.0092	17.4402	16.4122	17.5612
	3.1085	15.5191	16.9941	16.4126	80.4798	17.0153	17.4462	16.4076	17.5634
	3.11683	15.5184	16.9827	16.4084	80.4357	17.0161	17.4471	16.3968	17.5709
	3.12517	15.5266	16.9778	16.4139	80.3912	17.0203	17.4473	16.3919	17.5709
	3.1335	15.5145	16.9768	16.4075	80.3444	17.0332	17.4476	16.3828	17.5801
	3.14183	15.5145	16.9627	16.4025	80.301	17.0352	17.4501	16.3788	17.5758
	3.15017	15.5175	16.955	16.395	80.2548	17.0374	17.4542	16.3779	17.5822
	3.1585	15.5287	16.9446	16.4006	80.2147	17.0371	17.4444	16.374	17.5856
	3.16683	15.5163	16.9437	16.3916	80.1814	17.0369	17.446	16.363	17.5919
	3.17517	15.5177	16.9275	16.3916	80.1539	17.0421	17.4482	16.3583	17.5964
	3.1835	15.5155	16.9278	16.3868	80.1262	17.0481	17.4474	16.3519	17.6036
	3.19183	15.5169	16.9173	16.3874	80.1031	17.057	17.4515	16.3508	17.609
	3.20017	15.5197	16.9086	16.3831	80.0808	17.0588	17.4581	16.3394	17.6188
	3.2085	15.5123	16.9051	16.3821	80.0523	17.0555	17.462	16.3383	17.6246
	3.21683	15.5272	16.8971	16.3716	80.0219	17.0618	17.4621	16.3343	17.6319
	3.22517	15.5152	16.8957	16.3709	79.9935	17.0752	17.4612	16.3275	17.632
	3.2335	15.5266	16.8696	16.3742	79.9697	17.0716	17.4604	16.3299	17.6377
	3.24183	15.5319	16.8742	16.3667	79.9493	17.0786	17.4616	16.323	17.6412
	3.25017	15.5405	16.8699	16.3534	79.9309	17.0776	17.4596	16.3145	17.6517
	3.2585	15.5358	16.8592	16.3559	79.9181	17.0726	17.4747	16.3148	17.6575
	3.26683	15.5363	16.8453	16.3592	79.9035	17.0797	17.476	16.3185	17.6627
	3.27517	15.5436	16.8385	16.3461	79.8804	17.0896	17.4846	16.3251	17.6663
	3.2835	15.5388	16.8344	16.3522	79.8534	17.09	17.4907	16.3162	17.672
	3.29183	15.5451	16.8169	16.3541	79.8153	17.0835	17.4881	16.315	17.6764
	3.30017	15.5498	16.8109	16.3515	79.7618	17.0816	17.4874	16.3207	17.677
	3.3085	15.5432	16.8057	16.3572	79.7113	17.0901	17.4906	16.3144	17.6801
	3.31683	15.546	16.8031	16.3639	79.6772	17.0805	17.4906	16.3208	17.6811
	3.32517	15.5396	16.789	16.3536	79.6629	17.0808	17.4984	16.3251	17.6833
	3.3335	15.5436	16.784	16.3527	79.6517	17.0775	17.497	16.3254	17.6888
	3.34183	15.5429	16.7768	16.3508	79.6348	17.0818	17.495	16.3329	17.6898
	3.35017	15.5381	16.7672	16.3483	79.6103	17.0749	17.5004	16.3373	17.6947
	3.3585	15.5444	16.7651	16.338	79.578	17.0764	17.4998	16.3386	17.6971
	3.36683	15.5432	16.7518	16.3312	79.5396	17.0736	17.4934	16.3401	17.6969
	3.37517	15.5407	16.7431	16.3276	79.4971	17.0748	17.4961	16.3471	17.6953
	3.3835	15.5412	16.7374	16.322	79.4548	17.0693	17.4876	16.3444	17.6959
	3.39183	15.5397	16.7279	16.3076	79.409	17.0663	17.4926	16.3556	17.6931
	3.40017	15.5389	16.7255	16.3054	79.3633	17.0636	17.4928	16.3593	17.7005
	3.4085	15.5371	16.7126	16.3072	79.3146	17.0707	17.4927	16.3648	17.6974
	3.41683	15.5285	16.7085	16.2924	79.2678	17.0684	17.4901	16.3663	17.6994
	3.42517	15.5231	16.6962	16.287	79.2181	17.0722	17.4873	16.3776	17.7002
	3.4335	15.5283	16.6947	16.2934	79.1663	17.0654	17.4891	16.3653	17.7004
	3.44183	15.5334	16.6938	16.2635	79.1153	17.0585	17.4836	16.3766	17.7042
	3.45017	15.5272	16.6906	16.2634	79.0683	17.0573	17.4707	16.3786	17.7005
	3.4585	15.5266	16.6822	16.267	79.0276	17.0538	17.4841	16.3779	17.7017
	3.46683	15.5223	16.6793	16.2492	78.9861	17.058	17.4798	16.3828	17.703
	3.47517	15.5214	16.6878	16.2479	78.9471	17.0553	17.4779	16.3929	17.7043
	3.4835	15.525	16.6714	16.2392	78.9133	17.058	17.4706	16.4015	17.7035
	3.49183	15.5181	16.6794	16.2342	78.8865	17.0529	17.4807	16.4015	17.7063
	3.50017	15.5241	16.6725	16.2287	78.856	17.0541	17.4785	16.408	17.707
	3.5085	15.5288	16.6746	16.2288	78.8214	17.0492	17.4747	16.4342	17.7059
	3.51683	15.5289	16.6687	16.2325	78.7875	17.0592	17.4748	16.45	17.706
	3.52517	15.5287	16.659	16.2212	78.76	17.0565	17.4763	16.4571	17.7017
	3.5335	15.5201	16.6597	16.223	78.7367	17.0467	17.4704	16.4824	17.6976
	3.54183	15.5186	16.6593	16.2214	78.7159	17.0512	17.4771	16.5044	17.7027
	3.55017	15.5173	16.6442	16.218	78.695	17.0525	17.4791	16.5365	17.6973
	3.5585	15.5209	16.6488	16.2306	78.6748	17.0526	17.4675	16.5596	17.6994
	3.56683	15.5142	16.6411	16.2221	78.6641	17.0462	17.4673	16.5982	17.6959
	3.57517	15.5221	16.6435	16.2341	78.6579	17.0452	17.4701	16.6379	17.6919
	3.5835	15.5261	16.6414	16.2241	78.6466	17.0482	17.4629	16.6755	17.6939
	3.59183	15.5201	16.64	16.2077	78.6368	17.0465	17.4621	16.7161	17.6931
	3.60017	15.5218	16.6374	16.1928	78.6261	17.0647	17.462	16.7575	17.6913
	3.6085	15.529	16.6396	16.2033	78.6095	17.0509	17.4702	16.8063	17.6907
	3.61683	15.5252	16.6422	16.2032	78.5875	17.0555	17.4671	16.8492	17.6917
	3.62517	15.5161	16.6376	16.2051	78.5597	17.0533	17.4658	16.8925	17.6894
	3.6335	15.514	16.6355	16.2109	78.5291	17.0695	17.4626	16.9255	17.6904
	3.64183	15.514	16.6305	16.2139	78.4961	17.0789	17.4584	16.963	17.6927
	3.65017	15.5182	16.6247	16.2112	78.4631	17.0873	17.462	17.0004	17.694
	3.6585	15.5177	16.6221	16.2008	78.4328	17.11	17.4599	17.02	17.6959
	3.66683	15.514	16.6288	16.1881	78.407	17.1423	17.4678	17.0357	17.6944
	3.67517	15.5186	16.6202	16.187	78.3839	17.1711	17.4672	17.0474	17.6964
	3.6835	15.5163	16.6116	16.1813	78.3655	17.2318	17.4747	17.0459	17.6978
	3.69183	15.5068	16.6048	16.1724	78.3539	17.3135	17.4785	17.0433	17.7007
	3.70017	15.5013	16.6043	16.1725	78.3457	17.4368	17.4863	17.0367	17.7035
	3.7085	15.5066	16.5938	16.1689	78.3388	17.5983	17.4897	17.0178	17.7045
	3.71683	15.5079	16.5883	16.1719	78.3366	17.821	17.4827	17.008	17.7075
	3.72517	15.5125	16.5763	16.1621	78.3418	18.1485	17.4874	16.982	17.7063
	3.7335	15.5032	16.5758	16.1654	78.3502	18.5873	17.486	16.9446	17.7095
	3.74183	15.5045	16.5752	16.1516	78.3639	19.1881	17.4884	16.9108	17.7072
	3.75017	15.4993	16.5762	16.1506	78.3791	19.9963	17.4953	16.871	17.7094
	3.7585	15.4962	16.5678	16.1391	78.3931	21.0629	17.4897	16.8313	17.7143
	3.76683	15.4916	16.5596	16.1333	78.4029	22.464	17.4975	16.7993	17.7192
	3.77517	15.4898	16.5483	16.1332	78.4047	24.2813	17.5012	16.7533	17.7203
	3.7835	15.4893	16.5393	16.1308	78.403	26.5868	17.4996	16.7257	17.7221
	3.79183	15.4844	16.5356	16.1233	78.405	29.4787	17.5055	16.6891	17.7235
	3.80017	15.4905	16.5418	16.1239	78.4048	33.0147	17.5105	16.6438	17.7211
	3.8085	15.4863	16.5245	16.1145	78.4137	37.2364	17.502	16.6119	17.722
	3.81683	15.4805	16.5196	16.1112	78.4311	42.1457	17.5113	16.5835	17.7216
	3.82517	15.4796	16.5134	16.0942	78.4484	47.7368	17.5081	16.5548	17.7207
	3.8335	15.471	16.5032	16.0976	78.4707	53.8867	17.5032	16.5267	17.7281
	3.84183	15.4695	16.5075	16.0874	78.4896	60.4791	17.5089	16.5088	17.7272
	3.85017	15.4701	16.493	16.0761	78.5025	67.3482	17.5166	16.4892	17.7247
	3.8585	15.4689	16.4904	16.0751	78.5149	74.2031	17.5134	16.478	17.7304
	3.86683	15.4596	16.4785	16.067	78.5284	80.8143	17.5171	16.4597	17.726
	3.87517	15.455	16.4694	16.0449	78.5431	86.8975	17.5013	16.4514	17.7262
	3.8835	15.4527	16.4617	16.0373	78.5656	92.2434	17.506	16.4291	17.7248
	3.89183	15.4524	16.4586	16.0333	78.5952	96.7214	17.5011	16.4219	17.7206
	3.90017	15.4389	16.4469	16.0194	78.6277	100.202	17.4943	16.4176	17.7191
	3.9085	15.4305	16.4489	15.9951	78.6627	102.691	17.4957	16.4049	17.7244
	3.91683	15.4262	16.4293	15.986	78.6968	104.186	17.513	16.4001	17.7194
	3.92517	15.4146	16.4194	15.9816	78.7314	104.694	17.5053	16.3923	17.7164
	3.9335	15.4131	16.4102	15.9504	78.7655	104.253	17.5034	16.3891	17.7132
	3.94183	15.4057	16.4074	15.9457	78.7985	102.948	17.5039	16.388	17.7121
	3.95017	15.4047	16.4002	15.9339	78.8311	100.814	17.5063	16.3824	17.7096
	3.9585	15.3928	16.3972	15.914	78.867	97.9306	17.5057	16.3699	17.7067
	3.96683	15.3941	16.3885	15.9024	78.9008	94.3608	17.4855	16.3686	17.7028
	3.97517	15.382	16.3794	15.8816	78.9322	90.2214	17.4802	16.3573	17.7004
	3.9835	15.3732	16.3715	15.8708	78.9644	85.578	17.4775	16.3592	17.6975
	3.99183	15.3656	16.3576	15.85	78.9676	80.5325	17.4738	16.354	17.6926
	4.00017	15.356	16.3433	15.853	78.9587	75.1702	17.4707	16.3479	17.6806
	4.0085	15.3512	16.3312	15.8355	78.9534	69.6166	17.4594	16.3435	17.6757
	4.01683	15.3427	16.3248	15.8378	78.9566	64.0169	17.4584	16.333	17.6663
	4.02517	15.3284	16.3091	15.8098	78.9672	58.4908	17.4443	16.3202	17.6608
	4.0335	15.3249	16.304	15.8078	78.9845	53.1562	17.4344	16.3174	17.6548
	4.04183	15.3113	16.2953	15.7764	79.0015	48.1035	17.4193	16.3022	17.6483
	4.05017	15.3018	16.2879	15.7675	79.0152	43.4102	17.4195	16.2944	17.643
	4.0585	15.296	16.2628	15.7657	79.0195	39.1367	17.4083	16.2874	17.6416
	4.06683	15.2909	16.2471	15.7631	79.0236	35.3165	17.4064	16.2689	17.6408
	4.07517	15.2834	16.2351	15.7346	79.0166	31.9408	17.3862	16.2675	17.6417
	4.0835	15.2708	16.2296	15.7473	78.9975	29.0193	17.3878	16.2547	17.6534
	4.09183	15.2541	16.2185	15.7332	78.973	26.5343	17.3639	16.2418	17.6699
	4.10017	15.2501	16.1964	15.7223	78.949	24.4485	17.3435	16.2294	17.6996
	4.1085	15.2352	16.1833	15.7041	78.9219	22.7194	17.3337	16.2109	17.7396
	4.11683	15.2259	16.1656	15.6945	78.8948	21.3081	17.3346	16.2042	17.8069
	4.12517	15.2174	16.1518	15.6918	78.8696	20.1753	17.3053	16.1917	17.9033
	4.1335	15.2007	16.1369	15.6713	78.8427	19.2809	17.3068	16.18	18.0337
	4.14183	15.1931	16.1175	15.657	78.8128	18.5648	17.2904	16.1709	18.2116
	4.15017	15.1816	16.1133	15.6606	78.7825	18.0067	17.2766	16.1626	18.4581
	4.1585	15.1692	16.0937	15.6514	78.76	17.5763	17.2706	16.1461	18.7933
	4.16683	15.1622	16.0848	15.6466	78.7484	17.2431	17.2639	16.133	19.2367
	4.17517	15.1563	16.073	15.6242	78.7399	16.9901	17.2521	16.1261	19.8151
	4.1835	15.1405	16.0568	15.6121	78.7404	16.8062	17.2462	16.1203	20.5651
	4.19183	15.1258	16.0454	15.6157	78.7421	16.6581	17.2324	16.1099	21.5324
	4.20017	15.1235	16.0308	15.6093	78.7476	16.551	17.2247	16.1015	22.7688
	4.2085	15.1113	16.0281	15.5907	78.7203	16.473	17.2308	16.0963	24.3114
	4.21683	15.1027	16.0252	15.5686	78.6838	16.418	17.2315	16.0918	26.2166
	4.22517	15.0973	16	15.5559	78.6632	16.3727	17.2138	16.0852	28.5484
	4.2335	15.0862	15.9836	15.5465	78.6629	16.3339	17.2034	16.0778	31.3332
	4.24183	15.08	15.981	15.526	78.6842	16.3162	17.2094	16.0787	34.6332
	4.25017	15.0727	15.9754	15.5261	78.7205	16.2996	17.2116	16.0742	38.4742
	4.2585	15.0719	15.9688	15.512	78.7647	16.2897	17.2055	16.0709	42.878
	4.26683	15.064	15.9587	15.5155	78.8138	16.2868	17.2106	16.0647	47.8374
	4.27517	15.0582	15.9514	15.5061	78.8712	16.2879	17.2135	16.0569	53.2743
	4.2835	15.0556	15.9446	15.4952	78.9724	16.3022	17.2179	16.0634	59.0996
	4.29183	15.0464	15.9452	15.4926	79.0585	16.3038	17.2143	16.0613	65.1807
	4.30017	15.0511	15.9385	15.4937	79.1075	16.3168	17.2191	16.0651	71.2977
	4.3085	15.0524	15.9297	15.4905	79.1351	16.3244	17.2184	16.0694	77.2484
	4.31683	15.049	15.9393	15.4817	79.1552	16.3314	17.2292	16.068	82.9287
	4.32517	15.0555	15.9395	15.4766	79.169	16.3527	17.2253	16.0681	88.136
	4.3335	15.0573	15.9418	15.4695	79.1813	16.37	17.2314	16.0652	92.7181
	4.34183	15.0572	15.9478	15.4759	79.1912	16.3799	17.2381	16.0785	96.5808
	4.35017	15.0543	15.9434	15.4726	79.2003	16.4026	17.2435	16.0768	99.5639
	4.3585	15.0574	15.9454	15.4743	79.2074	16.4141	17.247	16.0876	101.628
	4.36683	15.0665	15.9435	15.4784	79.2104	16.436	17.2548	16.0937	102.738
	4.37517	15.0745	15.9535	15.4724	79.2087	16.4498	17.2592	16.0999	102.883
	4.3835	15.0785	15.9588	15.4763	79.2067	16.47	17.2592	16.1032	102.173
	4.39183	15.0881	15.9664	15.4825	79.2056	16.4881	17.2708	16.1061	100.58
	4.40017	15.0892	15.968	15.4827	79.2138	16.506	17.281	16.1061	98.224
	4.4085	15.0953	15.978	15.4857	79.2248	16.5161	17.2783	16.114	95.1779
	4.41683	15.1014	15.9807	15.4827	79.2372	16.5401	17.2924	16.1281	91.4912
	4.42517	15.1058	15.9894	15.4879	79.2413	16.5536	17.2892	16.1335	87.222
	4.4335	15.1112	15.9899	15.4843	79.2421	16.5683	17.294	16.1472	82.5186
	4.44183	15.1228	15.9961	15.4736	79.2343	16.5791	17.3041	16.1495	77.4656
	4.45017	15.1287	16.0131	15.4855	79.22	16.5913	17.3048	16.1668	72.1823
	4.4585	15.129	16.0076	15.4745	79.2107	16.6051	17.3067	16.1676	66.8418
	4.46683	15.1424	16.0169	15.4803	79.202	16.6221	17.3156	16.179	61.5067
	4.47517	15.1434	16.0199	15.4737	79.1914	16.6267	17.3163	16.1855	56.3126
	4.4835	15.1456	15.8108	15.4772	79.1774	16.6436	17.3207	16.1941	51.3335
	4.49183	15.1603	15.8561	15.484	79.164	16.6651	17.3216	16.2045	46.6319
	4.50017	15.1698	15.892	15.49	79.1497	16.6724	17.3234	16.2173	42.2786
	4.5085	15.1712	15.8997	15.4906	79.1359	16.6747	17.3328	16.2225	38.3163
	4.51683	15.1825	15.904	15.4876	79.1135	16.686	17.3375	16.2433	34.774
	4.52517	15.1905	15.9171	15.4887	79.0916	16.6959	17.341	16.246	31.6519
	4.5335	15.1966	15.9349	15.4985	79.0863	16.7152	17.3443	16.2599	28.9558
	4.54183	15.2027	15.9407	15.4968	79.0971	16.7311	17.3502	16.2673	26.6498
	4.55017	15.2175	15.9532	15.4946	79.1176	16.7378	17.358	16.2777	24.7145
	4.5585	15.2296	15.9522	15.5045	79.1436	16.7462	17.3642	16.2885	23.0933
	4.56683	15.2364	15.9601	15.5238	79.1683	16.7581	17.3736	16.2988	21.7648
	4.57517	15.2517	15.9647	15.5236	79.187	16.7768	17.3774	16.3102	20.6862
	4.5835	15.2643	15.9727	15.5263	79.2074	16.7797	17.3833	16.3212	19.8189
	4.59183	15.271	15.9843	15.5305	79.2224	16.7969	17.3832	16.3212	19.1293
	4.60017	15.292	16.0028	15.5477	79.2338	16.803	17.3978	16.3315	18.5871
	4.6085	15.2977	16.009	15.5555	79.2385	16.8164	17.4059	16.3329	18.1659
	4.61683	15.3051	16.0149	15.5579	79.2407	16.8274	17.4124	16.3398	17.8413
	4.62517	15.3169	16.0185	15.5581	79.2358	16.8299	17.4113	16.3518	17.6002
	4.6335	15.3226	16.0226	15.577	79.2272	16.8388	17.4122	16.3498	17.4251
	4.64183	15.3317	16.0304	15.57	79.2142	16.8524	17.4367	16.3566	17.2958
	4.65017	15.3421	16.0201	15.5847	79.1908	16.8657	17.4332	16.3699	17.1971
	4.6585	15.3466	16.0357	15.5889	79.1625	16.8758	17.4389	16.3775	17.1347
	4.66683	15.3623	16.0429	15.5852	79.1303	16.88	17.446	16.3804	17.0916
	4.67517	15.3685	16.039	15.5869	79.1022	16.8956	17.4453	16.3881	17.0703
	4.6835	15.3728	16.047	15.5991	79.0737	16.9032	17.4528	16.3972	17.056
	4.69183	15.377	16.0556	15.5994	79.0491	16.9073	17.4578	16.4016	17.0539
	4.70017	15.3785	16.0594	15.6174	79.0258	16.9078	17.4704	16.4186	17.0611
	4.7085	15.3912	16.0719	15.6095	79.0017	16.9144	17.475	16.4293	17.0713
	4.71683	15.3959	16.071	15.6218	78.9725	16.9116	17.4734	16.4528	17.0943
	4.72517	15.3935	16.0686	15.6192	78.9471	16.926	17.4869	16.476	17.1159
	4.7335	15.3989	16.0638	15.625	78.9258	16.9296	17.4749	16.5119	17.1329
	4.74183	15.4024	16.0737	15.6198	78.9248	16.9211	17.4759	16.5526	17.1581
	4.75017	15.4054	16.07	15.6261	78.9437	16.9309	17.4784	16.6077	17.1809
	4.7585	15.4055	16.0831	15.6275	78.9735	16.9243	17.4934	16.6744	17.207
	4.76683	15.3984	16.0709	15.6322	79.0084	16.9302	17.495	16.7756	17.2346
	4.77517	15.4086	16.0695	15.6443	79.038	16.9338	17.5053	16.8995	17.2634
	4.7835	15.4112	16.0755	15.6566	79.0589	16.9352	17.5058	17.0597	17.286
	4.79183	15.4095	16.0709	15.6448	79.0662	16.9534	17.5136	17.2761	17.3115
	4.80017	15.4186	16.0772	15.6547	79.0849	16.9519	17.5182	17.5548	17.3357
	4.8085	15.4213	16.0755	15.6506	79.1043	16.9551	17.5289	17.9099	17.3529
	4.81683	15.4235	16.0699	15.6436	79.1248	16.9547	17.5288	18.3635	17.3733
	4.82517	15.4203	16.0697	15.6584	79.1399	16.9566	17.5291	18.9428	17.3977
	4.8335	15.4267	16.0678	15.6552	79.1504	16.9577	17.5586	19.6671	17.4154
	4.84183	15.4245	16.0618	15.6613	79.1526	16.9635	17.558	20.5745	17.4419
	4.85017	15.4271	16.0643	15.6446	79.1452	16.972	17.5546	21.7037	17.4635
	4.8585	15.4345	16.0629	15.6601	79.1168	16.973	17.5604	23.0871	17.4874
	4.86683	15.4309	16.0606	15.6525	79.0855	16.9843	17.5739	24.7752	17.5035
	4.87517	15.4367	16.064	15.6585	79.0482	16.9886	17.5844	26.7829	17.5192
	4.8835	15.433	16.066	15.6592	79.0076	16.9995	17.5875	29.1256	17.5358
	4.89183	15.4372	16.059	15.669	78.9729	17.0046	17.5922	31.8191	17.5638
	4.90017	15.4446	16.0557	15.6478	78.9357	17.0042	17.6029	34.8391	17.5752
	4.9085	15.4385	16.0561	15.6655	78.8973	17.0107	17.6121	38.119	17.5967
	4.91683	15.4437	16.0584	15.648	78.8544	17.0148	17.637	41.603	17.6191
	4.92517	15.4424	16.0518	15.6527	78.8032	17.0318	17.6406	45.1912	17.6384
	4.9335	15.4468	16.0455	15.6578	78.7445	17.0445	17.6589	48.7833	17.6527
	4.94183	15.4457	16.0391	15.654	78.6826	17.0366	17.6824	52.2542	17.6665
	4.95017	15.4455	16.0409	15.6568	78.6183	17.0424	17.7028	55.517	17.682
	4.9585	15.4519	16.0329	15.6472	78.5544	17.0531	17.7248	58.4923	17.6991
	4.96683	15.452	16.0404	15.6445	78.4951	17.052	17.7529	61.1559	17.7106
	4.97517	15.4567	16.0315	15.6406	78.4412	17.0674	17.7811	63.5087	17.726
	4.9835	15.4643	16.0257	15.6434	78.3882	17.0725	17.8125	65.5549	17.7419
	4.99183	15.4643	16.0181	15.6503	78.3388	17.076	17.8569	67.3512	17.7512
	5.00017	15.4642	16.0225	15.6396	78.2926	17.0819	17.9086	68.9432	17.7609
	5.0085	15.4645	16.015	15.6371	78.2484	17.0863	17.9681	70.3772	17.7773
	5.01683	15.4622	16.0216	15.6281	78.2083	17.0953	18.0275	71.6565	17.7857
	5.02517	15.4783	16.0204	15.6212	78.1754	17.1024	18.1021	72.804	17.7978
	5.0335	15.4687	16.01	15.6137	78.1529	17.1221	18.2078	73.8328	17.8008
	5.04183	15.4724	16.0122	15.6145	78.1389	17.1147	18.3027	74.7373	17.8118
	5.05017	15.4729	16.0142	15.6035	78.1341	17.1176	18.4353	75.5247	17.8189
	5.0585	15.4756	16.0014	15.6076	78.138	17.1312	18.5969	76.1804	17.8319
	5.06683	15.4835	16.0071	15.6044	78.1437	17.1355	18.7767	76.6976	17.8409
	5.07517	15.4674	16.0078	15.6039	78.1546	17.1412	18.9866	77.0859	17.8498
	5.0835	15.4731	16.0043	15.6069	78.1708	17.1455	19.2416	77.3322	17.8546
	5.09183	15.4717	16.0077	15.604	78.1911	17.1454	19.5125	77.4324	17.8607
	5.10017	15.4797	16.0057	15.5963	78.2202	17.1481	19.8387	77.3933	17.8683
	5.1085	15.4849	16.0033	15.5942	78.2597	17.1593	20.2067	77.1964	17.8717
	5.11683	15.4803	16.0124	15.594	78.3054	17.1552	20.6325	76.8825	17.8733
	5.12517	15.484	16.0111	15.5939	78.3552	17.1593	21.1074	76.4263	17.8822
	5.1335	15.4818	16.0033	15.5907	78.404	17.1608	21.6542	75.8802	17.8866
	5.14183	15.4793	16.0018	15.5998	78.451	17.1531	22.2643	75.2211	17.8919
	5.15017	15.478	15.999	15.5901	78.4912	17.1612	22.9491	74.4671	17.8982
	5.1585	15.4857	16.0019	15.58	78.5249	17.1563	23.7135	73.6131	17.897
	5.16683	15.4912	15.9899	15.5753	78.5546	17.1554	24.5552	72.6847	17.9026
	5.17517	15.4869	15.9936	15.5747	78.5874	17.1581	25.4847	71.668	17.9053
	5.1835	15.4875	15.9916	15.5671	78.6291	17.1457	26.4964	70.5908	17.9121
	5.19183	15.4802	15.993	15.5793	78.6752	17.1447	27.5877	69.4381	17.9133
	5.20017	15.4885	15.9864	15.5769	78.7138	17.1404	28.7536	68.2047	17.9171
	5.2085	15.4777	15.985	15.5767	78.7417	17.1385	30.037	66.8843	17.9187
	5.21683	15.4813	15.9919	15.5663	78.7676	17.1351	31.3739	65.4767	17.922
	5.22517	15.4824	15.9848	15.5745	78.7845	17.1388	32.8094	63.9753	17.9305
	5.2335	15.4848	15.9861	15.5655	78.7965	17.1378	34.297	62.3484	17.9344
	5.24183	15.4811	15.9846	15.5678	78.8057	17.1347	35.8521	60.5959	17.9422
	5.25017	15.4849	15.9719	15.5665	78.8176	17.1335	37.4534	58.7133	17.9468
	5.2585	15.4808	15.9797	15.5706	78.8304	17.1309	39.0911	56.6936	17.9486
	5.26683	15.4927	15.9813	15.5685	78.8426	17.1242	40.7383	54.569	17.9575
	5.27517	15.4771	15.9773	15.5731	78.856	17.1248	42.4254	52.3354	17.9653
	5.2835	15.4852	15.9763	15.5695	78.8649	17.1274	44.0939	50.0138	17.9703
	5.29183	15.4843	15.9685	15.5634	78.8726	17.1333	45.7494	47.6487	17.9776
	5.30017	15.4796	15.9618	15.5718	78.8791	17.1327	47.3605	45.2476	17.9806
	5.3085	15.4859	15.9659	15.5531	78.8837	17.1316	48.9081	42.8413	17.985
	5.31683	15.4815	15.9696	15.5677	78.8841	17.1268	50.3919	40.4933	17.9887
	5.32517	15.4784	15.9642	15.5765	78.8961	17.1299	51.8017	38.2189	17.9936
	5.3335	15.4771	15.962	15.569	78.9072	17.1288	53.1165	36.0312	18.0002
	5.34183	15.4759	15.9605	15.5671	78.9215	17.1328	54.3265	33.9747	18.0044
	5.35017	15.4782	15.955	15.5867	78.9378	17.1308	55.4349	31.9631	18.0117
	5.3585	15.471	15.9555	15.5662	78.9549	17.1364	56.4314	30.1884	18.0174
	5.36683	15.4756	15.9459	15.5751	78.9668	17.1379	57.3003	28.5894	18.0252
	5.37517	15.4745	15.9465	15.58	78.9769	17.131	58.0427	27.175	18.0253
	5.3835	15.479	15.9368	15.5765	78.9838	17.1323	58.6461	25.8541	18.0267
	5.39183	15.4792	15.945	15.5793	78.9917	17.1321	59.1144	24.71	18.0299
	5.40017	15.4783	15.9486	15.5785	79.0011	17.1266	59.4587	23.663	18.0357
	5.4085	15.4817	15.95	15.5686	79.008	17.1278	59.6821	22.7654	18.0383
	5.41683	15.4792	15.9405	15.5677	79.014	17.1262	59.7856	22.0034	18.0463
	5.42517	15.4787	15.9415	15.5802	79.0152	17.1276	59.7788	21.3396	18.049
	5.4335	15.4746	15.9424	15.5837	79.0139	17.1328	59.6384	20.7656	18.0526
	5.44183	15.4744	15.9353	15.5711	79.0054	17.1252	59.3939	20.2827	18.0663
	5.45017	15.4769	15.9375	15.5793	78.9943	17.1203	59.0135	19.8632	18.0696
	5.4585	15.4759	15.9489	15.5775	78.9798	17.1221	58.5174	19.5084	18.0765
	5.46683	15.4803	15.9345	15.5821	78.9708	17.1132	57.9496	19.2022	18.0827
	5.47517	15.4777	15.9365	15.5642	78.9622	17.1129	57.2698	18.9418	18.088
	5.4835	15.4704	15.9392	15.5634	78.9531	17.1168	56.5234	18.7269	18.0935
	5.49183	15.4764	15.9413	15.562	78.9458	17.12	55.6873	18.5505	18.1026
	5.50017	15.4771	15.9424	15.5502	78.9295	17.1157	54.773	18.4069	18.1086
	5.5085	15.4731	15.9401	15.5488	78.9051	17.1195	53.7717	18.2675	18.1126
	5.51683	15.4762	15.939	15.5493	78.8748	17.1259	52.7111	18.1671	18.1179
	5.52517	15.4756	15.936	15.5447	78.8502	17.1252	51.5731	18.0751	18.1189
	5.5335	15.4732	15.9467	15.5374	78.8481	17.1301	50.3631	18.0071	18.1237
	5.54183	15.4734	15.9489	15.5259	78.8717	17.1314	49.1375	17.9432	18.1274
	5.55017	15.4725	15.9454	15.522	78.8976	17.1292	47.8656	17.8995	18.1304
	5.5585	15.4786	15.936	15.512	78.9223	17.1343	46.5607	17.8569	18.1373
	5.56683	15.4746	15.9404	15.5114	78.939	17.1387	45.2403	17.8098	18.1395
	5.57517	15.4755	15.9496	15.5015	78.9485	17.1397	43.898	17.7794	18.1462
	5.5835	15.4721	15.9417	15.4977	78.9474	17.151	42.5457	17.759	18.1478
	5.59183	15.4693	15.9383	15.4896	78.9416	17.1513	41.1876	17.7397	18.1498
	5.60017	15.4723	15.9413	15.4899	78.9334	17.1622	39.8222	17.7215	18.1512
	5.6085	15.4748	15.9423	15.4899	78.9414	17.167	38.4753	17.7074	18.1501
	5.61683	15.4651	15.9475	15.4825	78.9633	17.1736	37.1536	17.6921	18.1516
	5.62517	15.4722	15.9487	15.4689	78.9936	17.173	35.8638	17.6864	18.1543
	5.6335	15.4656	15.9363	15.4719	79.0282	17.1853	34.6151	17.6752	18.1598
	5.64183	15.4631	15.9385	15.4624	79.061	17.1806	33.4063	17.6719	18.1625
	5.65017	15.4706	15.9338	15.4656	79.0903	17.1954	32.2253	17.6608	18.1622
	5.6585	15.4694	15.93	15.455	79.1114	17.1907	31.104	17.6722	18.1654
	5.66683	15.4677	15.9431	15.4627	79.139	17.1943	30.0125	17.6655	18.1655
	5.67517	15.4656	15.9452	15.4588	79.1729	17.1891	28.9872	17.671	18.1667
	5.6835	15.4706	15.9481	15.4619	79.2106	17.1975	28.0027	17.6726	18.1688
	5.69183	15.4649	15.9479	15.4634	79.2517	17.1973	27.0968	17.6732	18.1682
	5.70017	15.4669	15.9497	15.454	79.2952	17.1885	26.2401	17.6596	18.1723
	5.7085	15.4665	15.9483	15.452	79.3322	17.1889	25.4355	17.6613	18.1743
	5.71683	15.4627	15.9413	15.4572	79.3684	17.1913	24.6886	17.6645	18.1787
	5.72517	15.4642	15.9373	15.4692	79.4102	17.1849	23.9957	17.6648	18.1802
	5.7335	15.4604	15.9443	15.4628	79.4571	17.1871	23.3549	17.6815	18.184
	5.74183	15.4559	15.9397	15.4552	79.5051	17.1897	22.7618	17.678	18.1889
	5.75017	15.4543	15.9445	15.4464	79.5656	17.1872	22.226	17.6773	18.1904
	5.7585	15.4602	15.945	15.4375	79.6365	17.1861	21.7355	17.6803	18.1964
	5.76683	15.4601	15.9454	15.4471	79.6925	17.1814	21.2812	17.6855	18.2
	5.77517	15.462	15.935	15.4448	79.7274	17.1761	20.8662	17.6778	18.2024
	5.7835	15.4545	15.9363	15.4472	79.74	17.178	20.4981	17.6897	18.2123
	5.79183	15.4589	15.9301	15.4616	79.7263	17.1807	20.1607	17.703	18.2126
	5.80017	15.4668	15.9336	15.4475	79.7082	17.1705	19.8621	17.6994	18.2198
	5.8085	15.4587	15.9308	15.451	79.6958	17.1679	19.6032	17.7101	18.2251
	5.81683	15.4647	15.9253	15.4428	79.6839	17.1645	19.3562	17.7112	18.2279
	5.82517	15.4573	15.9286	15.4367	79.677	17.1652	19.1396	17.7101	18.2247
	5.8335	15.4619	15.9262	15.4365	79.6757	17.1562	18.9508	17.7113	18.2258
	5.84183	15.4644	15.9201	15.4337	79.6811	17.1652	18.7689	17.7125	18.2278
	5.85017	15.4596	15.9269	15.4331	79.6894	17.1705	18.6299	17.7216	18.2357
	5.8585	15.4515	15.9227	15.4352	79.6837	17.1695	18.4952	17.7257	18.2412
	5.86683	15.453	15.9194	15.4364	79.6624	17.1811	18.387	17.7284	18.2387
	5.87517	15.4524	15.9167	15.4337	79.6386	17.1766	18.2728	17.7273	18.2442
	5.8835	15.4677	15.909	15.4297	79.6125	17.181	18.1872	17.7254	18.2461
	5.89183	15.4695	15.9027	15.4282	79.5911	17.1817	18.112	17.7289	18.2506
	5.90017	15.4581	15.9047	15.4201	79.5799	17.1829	18.0444	17.7346	18.2482
	5.9085	15.4511	15.903	15.4379	79.573	17.1888	17.9879	17.7282	18.2527
	5.91683	15.4452	15.8945	15.4288	79.5696	17.1915	17.9367	17.7214	18.2564
	5.92517	15.4523	15.8874	15.4231	79.5642	17.1988	17.8894	17.7216	18.2616
	5.9335	15.4566	15.887	15.4213	79.5517	17.2034	17.8652	17.7262	18.2609
	5.94183	15.4514	15.8845	15.4221	79.5309	17.2015	17.8292	17.7292	18.2626
	5.95017	15.4475	15.8821	15.41	79.5135	17.2064	17.803	17.7251	18.2651
	5.9585	15.452	15.8636	15.4134	79.498	17.2085	17.7777	17.7243	18.2669
	5.96683	15.4599	15.864	15.4157	79.4905	17.2151	17.7661	17.7194	18.2692
	5.97517	15.462	15.8598	15.4188	79.4873	17.2144	17.7531	17.7154	18.2709
	5.9835	15.4641	15.8529	15.4157	79.4844	17.2173	17.7379	17.7119	18.2746
	5.99183	15.455	15.846	15.4106	79.4813	17.2233	17.7421	17.7141	18.281
	6.00017	15.4603	15.841	15.4139	79.4754	17.2328	17.7222	17.7096	18.276
	6.0085	15.4621	15.8471	15.4143	79.4585	17.2425	17.7263	17.716	18.2749
	6.01683	15.4654	15.8491	15.4132	79.4396	17.249	17.7156	17.7112	18.2777
	6.02517	15.4581	15.845	15.3945	79.4162	17.2553	17.7116	17.7055	18.2767
	6.0335	15.4582	15.8391	15.394	79.3839	17.2621	17.7109	17.6976	18.2719
	6.04183	15.4587	15.8353	15.3908	79.3615	17.2649	17.7082	17.7006	18.2673
	6.05017	15.4588	15.8295	15.3798	79.3433	17.2697	17.7116	17.6994	18.2656
	6.0585	15.4571	15.8268	15.3887	79.3243	17.2789	17.7171	17.6941	18.2613
	6.06683	15.4658	15.8202	15.3886	79.3042	17.2879	17.7243	17.6876	18.2639
	6.07517	15.4643	15.8254	15.3823	79.2766	17.2955	17.7364	17.6856	18.2618
	6.0835	15.4572	15.8262	15.3843	79.243	17.3053	17.7368	17.6766	18.2581
	6.09183	15.461	15.8219	15.3848	79.2084	17.3076	17.7471	17.6761	18.2516
	6.10017	15.4579	15.8178	15.3889	79.1763	17.3161	17.7483	17.6701	18.2483
	6.1085	15.4571	15.8232	15.3823	79.1459	17.325	17.7538	17.6718	18.2486
	6.11683	15.4534	15.8202	15.3727	79.1198	17.3311	17.7458	17.6662	18.2428
	6.12517	15.4571	15.8269	15.377	79.0954	17.3398	17.7462	17.6567	18.242
	6.1335	15.4599	15.828	15.3756	79.0707	17.3522	17.7599	17.6583	18.2453
	6.14183	15.4605	15.8285	15.3742	79.052	17.358	17.7589	17.6535	18.245
	6.15017	15.4616	15.8322	15.3745	79.0353	17.3655	17.7585	17.6493	18.2436
	6.1585	15.4582	15.822	15.363	79.0173	17.3692	17.7532	17.6485	18.2454
	6.16683	15.4605	15.8262	15.3689	78.9981	17.3673	17.7517	17.6494	18.2378
	6.17517	15.4599	15.8247	15.366	78.9822	17.3789	17.7503	17.6401	18.234
	6.1835	15.4549	15.8288	15.3615	78.9729	17.3776	17.7512	17.635	18.2285
	6.19183	15.4573	15.8343	15.3596	78.9711	17.3765	17.7654	17.6383	18.226
	6.20017	15.454	15.8384	15.3661	78.9718	17.3769	17.7649	17.6245	18.2263
	6.2085	15.4551	15.8395	15.3593	78.9738	17.3637	17.7697	17.6247	18.223
	6.21683	15.4469	15.8364	15.3681	78.9845	17.3724	17.7729	17.6213	18.2208
	6.22517	15.4502	15.8447	15.3705	79.0016	17.3729	17.7747	17.6162	18.2164
	6.2335	15.4462	15.8328	15.3717	79.0151	17.3658	17.7692	17.6059	18.2178
	6.24183	15.4519	15.8338	15.3748	79.0213	17.3574	17.7668	17.6026	18.2132
	6.25017	15.4448	15.8478	15.3727	79.0229	17.3532	17.7796	17.5941	18.212
	6.2585	15.4474	15.8427	15.3679	79.0221	17.3517	17.7813	17.5868	18.2073
	6.26683	15.4514	15.8437	15.3614	79.0216	17.3384	17.7732	17.5718	18.202
	6.27517	15.4405	15.8424	15.3506	79.0139	17.3352	17.7765	17.5641	18.2027
	6.2835	15.4428	15.8427	15.3409	78.9964	17.3255	17.7833	17.5568	18.1971
	6.29183	15.4415	15.8473	15.3421	78.9722	17.3179	17.7826	17.5605	18.1966
	6.30017	15.4426	15.8498	15.3417	78.9417	17.3078	17.7944	17.5477	18.1922
	6.3085	15.442	15.8407	15.3374	78.9198	17.2998	17.7907	17.5464	18.196
	6.31683	15.4439	15.8342	15.3338	78.897	17.2956	17.7948	17.5349	18.1896
	6.32517	15.4462	15.8372	15.3262	78.8789	17.2858	17.8027	17.5255	18.1927
	6.3335	15.4382	15.832	15.3224	78.8675	17.2841	17.791	17.5188	18.1906
	6.34183	15.4399	15.8416	15.3293	78.8559	17.2705	17.7923	17.5009	18.186
	6.35017	15.4481	15.8277	15.3356	78.8469	17.2629	17.8002	17.4881	18.1877
	6.3585	15.449	15.8186	15.3415	78.8352	17.2537	17.8017	17.48	18.1888
	6.36683	15.4529	15.8155	15.3322	78.822	17.2418	17.7911	17.4683	18.1872
	6.37517	15.4459	15.8198	15.3202	78.8076	17.2416	17.7999	17.4533	18.1867
	6.3835	15.4512	15.8164	15.323	78.7905	17.2336	17.7937	17.441	18.1902
	6.39183	15.4532	15.806	15.3271	78.7761	17.2283	17.8047	17.4296	18.1891
	6.40017	15.456	15.7925	15.3285	78.7724	17.2237	17.7998	17.4065	18.195
	6.4085	15.4556	15.7921	15.3288	78.776	17.2176	17.7948	17.3986	18.1954
	6.41683	15.4608	15.7959	15.3406	78.7833	17.2096	17.796	17.3713	18.1937
	6.42517	15.4652	15.7881	15.3283	78.7917	17.1974	17.807	17.3546	18.2015
	6.4335	15.4659	15.785	15.3417	78.801	17.1959	17.8141	17.3333	18.2012
	6.44183	15.4656	15.7637	15.3338	78.7996	17.1969	17.808	17.3156	18.202
	6.45017	15.4672	15.7685	15.324	78.8017	17.1931	17.8069	17.29	18.2039
	6.4585	15.4722	15.7698	15.3207	78.8021	17.1881	17.8082	17.2699	18.2034
	6.46683	15.4701	15.7629	15.3222	78.808	17.1845	17.8082	17.2444	18.2038
	6.47517	15.4728	15.7561	15.32	78.821	17.1821	17.8051	17.2248	18.2075
	6.4835	15.479	15.7591	15.3174	78.8406	17.1796	17.8089	17.1912	18.208
	6.49183	15.4756	15.7691	15.3123	78.8606	17.1757	17.8148	17.1593	18.209
	6.50017	15.484	15.7593	15.3065	78.8832	17.1761	17.8191	17.1323	18.215
	6.5085	15.4822	15.7594	15.319	78.9042	17.1704	17.8249	17.1094	18.2205
	6.51683	15.4848	15.7525	15.3262	78.919	17.1778	17.8168	17.0815	18.2199
	6.52517	15.4883	15.7513	15.3199	78.9326	17.1728	17.8254	17.0474	18.222
	6.5335	15.4893	15.752	15.3139	78.9419	17.1766	17.8277	17.0188	18.2209
	6.54183	15.4932	15.7517	15.3062	78.9516	17.1765	17.8233	16.9866	18.223
	6.55017	15.4927	15.7447	15.3017	78.9644	17.1708	17.8279	16.9642	18.2343
	6.5585	15.491	15.7498	15.3107	78.9779	17.1657	17.8197	16.9287	18.2352
	6.56683	15.4914	15.745	15.3141	78.9933	17.1689	17.8363	16.9025	18.2443
	6.57517	15.4962	15.7521	15.3148	79.0037	17.1705	17.8432	16.8617	18.2535
	6.5835	15.4944	15.7412	15.3113	79.0113	17.1741	17.8407	16.8331	18.2669
	6.59183	15.4895	15.7415	15.3078	79.0113	17.1716	17.8564	16.8084	18.2746
	6.60017	15.4929	15.7386	15.3188	79.0075	17.1761	17.85	16.772	18.2826
	6.6085	15.4942	15.7374	15.317	78.9948	17.1794	17.8436	16.7351	18.2908
	6.61683	15.4954	15.7489	15.305	78.9868	17.18	17.8545	16.7033	18.3005
	6.62517	15.4914	15.7543	15.3138	78.9798	17.1819	17.864	16.6681	18.3114
	6.6335	15.4975	15.7605	15.3178	78.9698	17.1761	17.8696	16.6414	18.3171
	6.64183	15.491	15.7606	15.3111	78.9595	17.1771	17.8768	16.6066	18.3316
	6.65017	15.4889	15.7699	15.3133	78.952	17.1839	17.8778	16.5773	18.3435
	6.6585	15.4895	15.7637	15.305	78.9497	17.1832	17.8824	16.5523	18.3512
	6.66683	15.4931	15.7726	15.309	78.9454	17.1838	17.8957	16.5316	18.3563
	6.67517	15.4878	15.7721	15.3046	78.9321	17.1796	17.8956	16.5072	18.3635
	6.6835	15.4845	15.7759	15.3123	78.9083	17.1804	17.8923	16.4872	18.369
	6.69183	15.4821	15.7767	15.2999	78.8688	17.1762	17.9013	16.4626	18.3714
	6.70017	15.4899	15.7774	15.2945	78.8043	17.167	17.8988	16.4428	18.3764
	6.7085	15.4816	15.7894	15.2935	78.6762	17.174	17.8993	16.4218	18.3776
	6.71683	15.4797	15.7852	15.2983	78.5982	17.1729	17.9091	16.4139	18.3778
	6.72517	15.4751	15.7914	15.2884	78.5058	17.1695	17.9098	16.3929	18.3757
	6.7335	15.476	15.7875	15.2805	78.4072	17.1715	17.9159	16.3732	18.3731
	6.74183	15.469	15.7911	15.2796	78.5423	17.1672	17.9019	16.3597	18.3712
	6.75017	15.4799	15.7975	15.2828	78.8512	17.1651	17.9061	16.3495	18.3641
	6.7585	15.475	15.7911	15.2737	79.1783	17.1583	17.912	16.3392	18.3558
	6.76683	15.4701	15.7964	15.2825	79.4624	17.1609	17.91	16.3305	18.3551
	6.77517	15.4718	15.8023	15.2771	79.7052	17.1598	17.9188	16.3185	18.3487
	6.7835	15.4718	15.7993	15.2712	79.8917	17.1514	17.9169	16.3098	18.3449
	6.79183	15.4689	15.8006	15.263	80.0114	17.1473	17.9212	16.3014	18.3352
	6.80017	15.4706	15.7942	15.2668	80.0744	17.1428	17.9149	16.3015	18.3254
	6.8085	15.4702	15.7945	15.2611	80.087	17.1442	17.9139	16.298	18.3244
	6.81683	15.4698	15.7973	15.2522	80.0725	17.1403	17.9086	16.291	18.3141
	6.82517	15.4678	15.792	15.2561	80.0358	17.1418	17.9163	16.2872	18.3036
	6.8335	15.4713	15.793	15.2465	79.9914	17.1437	17.9125	16.2857	18.3013
	6.84183	15.4723	15.7916	15.2506	79.9458	17.1395	17.9149	16.2794	18.2918
	6.85017	15.4743	15.791	15.2543	79.9009	17.1381	17.9111	16.2707	18.2809
	6.8585	15.472	15.7831	15.2472	79.8593	17.1328	17.9193	16.2769	18.2758
	6.86683	15.477	15.7812	15.2509	79.8136	17.1369	17.9089	16.269	18.2704
	6.87517	15.4784	15.7767	15.2434	79.7628	17.1347	17.9036	16.272	18.263
	6.8835	15.4763	15.7684	15.2382	79.7139	17.1346	17.9063	16.2719	18.2605
	6.89183	15.4793	15.7658	15.2358	79.6642	17.1343	17.8983	16.2686	18.2497
	6.90017	15.4837	15.7669	15.226	79.6217	17.1284	17.8991	16.2671	18.2413
	6.9085	15.4827	15.7631	15.223	79.5907	17.1262	17.893	16.2746	18.2422
	6.91683	15.4819	15.7609	15.2295	79.5694	17.1283	17.8937	16.2664	18.2371
	6.92517	15.4927	15.7528	15.2218	79.5503	17.1287	17.8968	16.2613	18.237
	6.9335	15.4853	15.751	15.2241	79.5311	17.1265	17.8989	16.2701	18.2332
	6.94183	15.4864	15.7559	15.2255	79.5022	17.1205	17.9024	16.2684	18.2288
	6.95017	15.486	15.75	15.2304	79.4633	17.1247	17.9048	16.2724	18.2271
	6.9585	15.4932	15.7486	15.2232	79.4249	17.1231	17.8973	16.275	18.2231
	6.96683	15.4949	15.7478	15.2269	79.3849	17.117	17.8995	16.2787	18.2176
	6.97517	15.4977	15.7411	15.2213	79.3521	17.1209	17.8924	16.2756	18.2154
	6.9835	15.4954	15.7311	15.2278	79.3244	17.1229	17.89	16.2773	18.2116
	6.99183	15.4976	15.7357	15.219	79.3028	17.1266	17.8937	16.2767	18.2129
	7.00017	15.4959	15.7342	15.2264	79.2843	17.1271	17.8966	16.2784	18.2148
	7.0085	15.4982	15.7324	15.2211	79.2671	17.1248	17.8941	16.2765	18.2175
	7.01683	15.501	15.7224	15.2269	79.2451	17.1226	17.8924	16.2758	18.2182
	7.02517	15.5004	15.7303	15.2187	79.2202	17.1231	17.8885	16.2776	18.2157
	7.0335	15.4876	15.7309	15.2119	79.1958	17.1254	17.8893	16.2737	18.22
	7.04183	15.4899	15.7282	15.2225	79.1726	17.1239	17.8935	16.2793	18.2215
	7.05017	15.4867	15.7258	15.2148	79.1566	17.1198	17.8922	16.2694	18.2254
	7.0585	15.4896	15.7193	15.2201	79.1483	17.1245	17.8996	16.2734	18.2209
	7.06683	15.4835	15.7164	15.2256	79.1442	17.1248	17.8929	16.2721	18.223
	7.07517	15.4839	15.7065	15.2249	79.145	17.1303	17.8976	16.2706	18.2261
	7.0835	15.479	15.705	15.2286	79.1384	17.1285	17.9039	16.2633	18.2227
	7.09183	15.4806	15.7009	15.2279	79.1234	17.1408	17.9033	16.2695	18.2279
	7.10017	15.4727	15.7156	15.2347	79.1165	17.1414	17.9059	16.2641	18.2238
	7.1085	15.4691	15.7074	15.234	79.1089	17.1493	17.8996	16.2669	18.2293
	7.11683	15.4649	15.705	15.0772	79.1072	17.1463	17.9017	16.2666	18.2259
	7.12517	15.4636	15.705	15.0356	79.1094	17.1441	17.8992	16.2614	18.2281
	7.1335	15.4598	15.7069	15.062	79.1111	17.1537	17.9063	16.263	18.2318
	7.14183	15.4572	15.7045	15.1158	79.1133	17.147	17.9017	16.2589	18.2374
	7.15017	15.4593	15.6899	15.1153	79.1181	17.1547	17.9145	16.2504	18.2399
	7.1585	15.4566	15.6883	15.1199	79.1227	17.1562	17.9044	16.2504	18.2413
	7.16683	15.453	15.693	15.0838	79.1215	17.1641	17.9078	16.2488	18.247
	7.17517	15.4487	15.6877	15.143	79.1167	17.1679	17.9061	16.2459	18.2498
	7.1835	15.4505	15.6938	15.1301	79.1102	17.1636	17.9061	16.2463	18.2523
	7.19183	15.4471	15.6908	15.0841	79.1004	17.1634	17.9121	16.2452	18.2518
	7.20017	15.4431	15.7015	15.1258	79.089	17.1642	17.9181	16.2398	18.2649
	7.2085	15.4341	15.6992	15.1264	79.0806	17.1557	17.9199	16.2477	18.2722
	7.21683	15.4433	15.701	15.121	79.075	17.1556	17.9115	16.2524	18.2679
	7.22517	15.4364	15.6894	15.118	79.0714	17.1461	17.923	16.247	18.2743
	7.2335	15.4349	15.7049	15.111	79.068	17.1481	17.9224	16.2488	18.277
	7.24183	15.4282	15.705	15.1066	79.0614	17.1553	17.9189	16.2558	18.2767
	7.25017	15.4369	15.6972	15.0983	79.064	17.1466	17.9199	16.2578	18.2815
	7.2585	15.4383	15.7043	15.0903	79.0746	17.1502	17.9343	16.2566	18.2787
	7.26683	15.4403	15.7057	15.0926	79.0938	17.1454	17.9377	16.2569	18.2862
	7.27517	15.4405	15.7128	15.0963	79.1167	17.1507	17.9366	16.2514	18.2807
	7.2835	15.4368	15.7072	15.0892	79.137	17.147	17.9379	16.2537	18.2832
	7.29183	15.4407	15.7043	15.0546	79.1603	17.1476	17.9446	16.2587	18.2735
	7.30017	15.4357	15.7171	15.1014	79.1804	17.1419	17.9474	16.2628	18.2596
	7.3085	15.4392	15.7103	15.0966	79.1916	17.1477	17.9456	16.2624	18.2623
	7.31683	15.4423	15.7131	15.0991	79.1881	17.1554	17.9598	16.2659	18.2645
	7.32517	15.4478	15.712	15.0506	79.159	17.1562	17.9596	16.2703	18.2644
	7.3335	15.4522	15.7235	15.0531	79.1248	17.1476	17.9618	16.2715	18.2573
	7.34183	15.4538	15.7312	15.0965	79.0984	17.151	17.9645	16.2783	18.2599
	7.35017	15.462	15.7337	15.0838	79.0938	17.1534	17.9539	16.2777	18.2573
	7.3585	15.4629	15.7257	15.0844	79.0971	17.1572	17.952	16.2762	18.2589
	7.36683	15.4612	15.7424	15.0884	79.0913	17.1594	17.9568	16.283	18.262
	7.37517	15.4602	15.7327	15.0821	79.0814	17.1582	17.9645	16.2843	18.2588
	7.3835	15.4667	15.7296	15.051	79.0545	17.1638	17.9495	16.2876	18.2581
	7.39183	15.4653	15.7436	15.0921	79.0174	17.1673	17.9419	16.2919	18.2626
	7.40017	15.4663	15.7324	15.0774	78.965	17.1704	17.9469	16.2901	18.2542
	7.4085	15.472	15.7391	15.0771	78.9169	17.185	17.9376	16.2908	18.2611
	7.41683	15.475	15.7369	15.0724	78.8846	17.1755	17.936	16.3016	18.2583
	7.42517	15.4725	15.7471	15.0722	78.8709	17.1769	17.9303	16.2976	18.2627
	7.4335	15.4726	15.7403	15.0633	78.8511	17.181	17.94	16.3026	18.2686
	7.44183	15.464	15.7505	15.0657	78.8354	17.1859	17.9375	16.2992	18.2757
	7.45017	15.4686	15.7425	15.0565	78.8179	17.1852	17.9275	16.3068	18.279
	7.4585	15.4581	15.7433	15.0538	78.8006	17.1907	17.927	16.31	18.2857
	7.46683	15.4599	15.7425	15.0558	78.7854	17.1898	17.9222	16.3104	18.2891
	7.47517	15.4625	15.7543	15.0586	78.7739	17.1923	17.92	16.3175	18.291
	7.4835	15.4598	15.7441	15.0663	78.764	17.1959	17.9106	16.3157	18.2995
	7.49183	15.4543	15.7542	15.064	78.7662	17.1889	17.9048	16.3152	18.3008
	7.50017	15.4526	15.7482	15.0562	78.7717	17.1952	17.9045	16.3121	18.3067
	7.5085	15.4512	15.7463	15.0586	78.7814	17.1954	17.9112	16.3215	18.3122
	7.51683	15.4438	15.7452	15.0581	78.7863	17.1988	17.9145	16.322	18.3166
	7.52517	15.4405	15.7454	15.0502	78.7993	17.2014	17.9071	16.3198	18.3203
	7.5335	15.436	15.7317	15.0533	78.8197	17.2035	17.9046	16.3197	18.3224
	7.54183	15.4299	15.7302	15.0556	78.8438	17.1963	17.9037	16.3208	18.3257
	7.55017	15.4301	15.7376	15.053	78.871	17.2025	17.9008	16.3273	18.3259
	7.5585	15.4207	15.7291	15.0592	78.9001	17.2019	17.9023	16.3234	18.3354
	7.56683	15.4245	15.7304	15.0564	78.901	17.211	17.9011	16.3294	18.3297
	7.57517	15.4188	15.7141	15.0606	78.8355	17.2096	17.9006	16.3249	18.3334
	7.5835	15.4147	15.716	15.0619	78.8117	17.2094	17.9113	16.3324	18.3356
	7.59183	15.4142	15.7073	15.0699	78.8147	17.2093	17.918	16.3332	18.3384
	7.60017	15.4105	15.7063	15.0779	78.8297	17.2091	17.9159	16.3263	18.3377
	7.6085	15.4176	15.7033	15.0783	78.8441	17.216	17.9205	16.3365	18.3316
	7.61683	15.4118	15.6931	15.0688	78.8555	17.2132	17.9211	16.33	18.3303
	7.62517	15.4144	15.6933	15.0833	78.8685	17.2118	17.9198	16.3341	18.33
	7.6335	15.4086	15.6821	15.0792	78.8744	17.2111	17.9241	16.337	18.3331
	7.64183	15.4111	15.6856	15.0818	78.8444	17.2184	17.9355	16.3389	18.3294
	7.65017	15.4112	15.6691	15.093	78.8224	17.2222	17.937	16.3346	18.334
	7.6585	15.4121	15.6631	15.0851	78.8547	17.2204	17.9371	16.3316	18.3323
	7.66683	15.4122	15.6555	15.0861	78.9132	17.2217	17.9331	16.335	18.3327
	7.67517	15.4119	15.6523	15.0922	78.9608	17.2203	17.9368	16.3384	18.3348
	7.6835	15.4081	15.6365	15.0916	78.9983	17.2205	17.9322	16.3285	18.333
	7.69183	15.4009	15.6401	15.0747	79.0241	17.2143	17.9298	16.3279	18.3287
	7.70017	15.4098	15.6357	15.0764	79.0475	17.2117	17.9322	16.3304	18.3303
	7.7085	15.4098	15.6426	15.0755	79.0624	17.2064	17.923	16.3313	18.3298
	7.71683	15.4077	15.6337	15.0854	79.0715	17.207	17.9287	16.3319	18.3312
	7.72517	15.4056	15.6413	15.0945	79.0721	17.2106	17.9327	16.3261	18.3357
	7.7335	15.407	15.6232	15.0486	79.067	17.2092	17.9256	16.3296	18.3353
	7.74183	15.4122	15.6249	15.095	79.0495	17.2114	17.9316	16.3303	18.3375
	7.75017	15.4134	15.6191	15.0589	79.0199	17.213	17.9279	16.3323	18.3378
	7.7585	15.41	15.6232	15.0559	78.9815	17.2048	17.9279	16.3293	18.3416
	7.76683	15.4118	15.6335	15.0779	78.9453	17.2048	17.9287	16.3275	18.3406
	7.77517	15.4155	15.6301	15.0839	78.9149	17.2131	17.9316	16.3301	18.3449
	7.7835	15.421	15.6326	15.0868	78.8852	17.2072	17.9274	16.3319	18.3422
	7.79183	15.4241	15.6293	15.0583	78.8238	17.2009	17.935	16.3294	18.345
	7.80017	15.4349	15.6319	15.058	78.7382	17.1996	17.9372	16.3308	18.3442
	7.8085	15.4312	15.6342	15.0606	78.6685	17.201	17.9288	16.3359	18.3463
	7.81683	15.4328	15.6358	15.0592	78.6165	17.2044	17.9231	16.3445	18.3498
	7.82517	15.4361	15.6377	15.0579	78.5703	17.2012	17.931	16.3433	18.3503
	7.8335	15.4429	15.6364	15.06	78.5216	17.2016	17.9244	16.3469	18.3468
	7.84183	15.4444	15.6401	15.064	78.4801	17.1931	17.9262	16.3454	18.3439
	7.85017	15.4495	15.6528	15.0911	78.4655	17.1872	17.9259	16.3457	18.3477
	7.8585	15.4519	15.6532	15.0489	78.4708	17.1886	17.9322	16.351	18.3545
	7.86683	15.4507	15.6557	15.0473	78.4847	17.1879	17.9362	16.3544	18.3547
	7.87517	15.4548	15.6476	15.0588	78.4978	17.1855	17.9415	16.3527	18.36
	7.8835	15.4572	15.6471	15.0513	78.5079	17.1862	17.9358	16.3488	18.3669
	7.89183	15.4601	15.6472	15.0463	78.5083	17.1867	17.9354	16.3605	18.3698
	7.90017	15.4641	15.6518	15.045	78.4942	17.1914	17.9293	16.3565	18.3694
	7.9085	15.4698	15.6461	15.0494	78.5011	17.1917	17.9347	16.3538	18.3762
	7.91683	15.4703	15.6503	15.0546	78.5245	17.1928	17.9269	16.3501	18.3782
	7.92517	15.4687	15.6486	15.0469	78.514	17.194	17.9221	16.357	18.3812
	7.9335	15.4569	15.6485	15.0506	78.5041	17.1922	17.9286	16.3603	18.3875
	7.94183	15.4521	15.654	15.046	78.5048	17.1908	17.9334	16.3519	18.3924
	7.95017	15.4571	15.6497	15.0455	78.5024	17.1945	17.9322	16.3563	18.3971
	7.9585	15.4499	15.6561	15.0402	78.4978	17.1956	17.9314	16.3594	18.4015
	7.96683	15.4539	15.654	15.0807	78.4913	17.1955	17.9316	16.3576	18.4034
	7.97517	15.4505	15.6664	15.0314	78.4844	17.1992	17.9293	16.3533	18.4004
	7.9835	15.4443	15.6598	15.0346	78.4824	17.1981	17.9273	16.3513	18.4017
	7.99183	15.4441	15.665	15.0335	78.4848	17.1937	17.9286	16.352	18.4017
	8.00017	15.4511	15.6847	15.0299	78.4889	17.1896	17.9316	16.3541	18.4117
	8.0085	15.4462	15.6619	15.0312	78.4918	17.1867	17.9289	16.3549	18.4125
	8.01683	15.4413	15.6776	15.0487	78.4917	17.1898	17.943	16.3536	18.4126
	8.02517	15.4421	15.6637	15.0413	78.4838	17.1868	17.9399	16.3547	18.4118
	8.0335	15.4362	15.6738	15.0421	78.4698	17.1862	17.9371	16.3562	18.4101
	8.04183	15.4339	15.6721	15.0488	78.4552	17.1818	17.9337	16.3566	18.4068
	8.05017	15.4313	15.6655	15.0523	78.436	17.181	17.9327	16.3565	18.4047
	8.0585	15.4268	15.6672	15.0385	78.4231	17.1809	17.9278	16.36	18.4018
	8.06683	15.4233	15.6778	15.0419	78.4108	17.1853	17.9412	16.36	18.3959
	8.07517	15.4205	15.6699	15.04	78.3949	17.176	17.942	16.3566	18.395
	8.0835	15.4139	15.6843	15.0443	78.3756	17.1751	17.9368	16.3546	18.3906
	8.09183	15.4093	15.6715	15.0426	78.3619	17.1819	17.9492	16.3635	18.389
	8.10017	15.4044	15.6615	15.0464	78.3387	17.1792	17.9296	16.3631	18.3834
	8.1085	15.3998	15.659	15.042	78.2985	17.1803	17.9339	16.3604	18.3808
	8.11683	15.4052	15.6557	15.0432	78.2675	17.1737	17.9342	16.3602	18.3753
	8.12517	15.4001	15.6454	15.0502	78.2458	17.1804	17.9292	16.3571	18.3667
	8.1335	15.3983	15.6453	15.0587	78.2357	17.1782	17.9313	16.3559	18.367
	8.14183	15.3941	15.652	15.0564	78.2399	17.1812	17.9362	16.3529	18.3617
	8.15017	15.3854	15.6386	15.06	78.2481	17.1839	17.9367	16.3551	18.3637
	8.1585	15.3857	15.6358	15.0582	78.2566	17.1792	17.9389	16.3545	18.3599
	8.16683	15.3846	15.6316	15.0671	78.2596	17.1857	17.948	16.3554	18.3581
	8.17517	15.3785	15.6315	15.0691	78.3	17.189	17.9449	16.3541	18.3594
	8.1835	15.3791	15.6226	15.0622	78.3573	17.1811	17.9455	16.3505	18.3554
	8.19183	15.3825	15.6268	15.0703	78.384	17.1761	17.9396	16.3532	18.3515
	8.20017	15.3836	15.6319	15.0734	78.4495	17.1776	17.9483	16.3551	18.3494
	8.2085	15.3762	15.6245	15.0766	78.5332	17.1722	17.9439	16.3569	18.3535
	8.21683	15.3686	15.6194	15.0863	78.6225	17.1741	17.9406	16.3534	18.3531
	8.22517	15.3691	15.6178	15.0909	78.706	17.1752	17.9435	16.35	18.359
	8.2335	15.3722	15.6174	15.1008	78.782	17.1747	17.9424	16.3513	18.3539
	8.24183	15.3666	15.6168	15.1039	78.8511	17.1717	17.9537	16.3437	18.3562
	8.25017	15.3653	15.6169	15.0988	78.9035	17.1605	17.9488	16.3508	18.3571
	8.2585	15.367	15.6207	15.0865	78.9446	17.1559	17.9364	16.3512	18.3555
	8.26683	15.358	15.6153	15.0767	78.9783	17.1457	17.9262	16.3444	18.3624
	8.27517	15.3623	15.6179	15.0851	79.0117	17.1449	17.9311	16.3475	18.3641
	8.2835	15.3652	15.6224	15.0775	79.0383	17.1415	17.9262	16.3436	18.3608
	8.29183	15.3658	15.6083	15.0754	79.0628	17.1434	17.9211	16.3433	18.3656
	8.30017	15.3627	15.614	15.0835	79.0833	17.1376	17.9206	16.3435	18.3738
	8.3085	15.3656	15.6218	15.0791	79.0939	17.1294	17.9212	16.3361	18.3721
	8.31683	15.3604	15.6179	15.071	79.0998	17.129	17.924	16.3384	18.3694
	8.32517	15.3674	15.616	15.0752	79.0939	17.1217	17.9149	16.3407	18.3705
	8.3335	15.373	15.6219	15.0858	79.0837	17.1231	17.9159	16.3367	18.3697
	8.34183	15.3686	15.6227	15.072	79.0762	17.1197	17.9175	16.3336	18.3684
	8.35017	15.371	15.6341	15.0881	79.0745	17.1187	17.9061	16.3336	18.3658
	8.3585	15.3775	15.634	15.0875	79.0684	17.1141	17.9103	16.3378	18.3688
	8.36683	15.3829	15.6483	15.0946	79.0661	17.1134	17.9031	16.341	18.3721
	8.37517	15.3805	15.6448	15.1071	79.0624	17.1172	17.9037	16.3288	18.3794
	8.3835	15.3749	15.6539	15.1182	79.052	17.114	17.9048	16.3268	18.376
	8.39183	15.383	15.6575	15.1154	79.0346	17.1152	17.9093	16.3387	18.378
	8.40017	15.3892	15.6579	15.1061	79.0138	17.1151	17.9101	16.3348	18.3791
	8.4085	15.3909	15.642	15.1003	78.9933	17.1159	17.9074	16.3386	18.379
	8.41683	15.4006	15.6573	15.1036	78.9774	17.1166	17.9069	16.346	18.3787
	8.42517	15.403	15.6617	15.1305	78.969	17.1176	17.8927	16.3433	18.3834
	8.4335	15.4016	15.6764	15.1009	78.9635	17.117	17.8906	16.3495	18.3845
	8.44183	15.4015	15.6655	15.0887	78.9614	17.1178	17.892	16.3509	18.3957
	8.45017	15.4052	15.669	15.0923	78.9545	17.1245	17.895	16.355	18.3938
	8.4585	15.407	15.6649	15.0844	78.9404	17.1226	17.8944	16.3689	18.4001
	8.46683	15.4086	15.6647	15.0811	78.93	17.1245	17.8863	16.3735	18.4057
	8.47517	15.4106	15.653	15.074	78.9227	17.126	17.8919	16.3724	18.4073
	8.4835	15.4193	15.6636	15.0681	78.9206	17.1212	17.9048	16.3795	18.4083
	8.49183	15.4176	15.6589	15.0612	78.9249	17.1319	17.9022	16.3812	18.4108
	8.50017	15.4176	15.6586	15.0436	78.923	17.1361	17.8912	16.3861	18.4176
	8.5085	15.4148	15.6449	15.0484	78.9355	17.1362	17.8937	16.3929	18.422
	8.51683	15.4146	15.6455	15.0516	78.9607	17.1426	17.8996	16.3971	18.4273
	8.52517	15.4168	15.6341	15.0051	78.9857	17.1433	17.8896	16.4003	18.4353
	8.5335	15.4129	15.6337	14.9984	79.0107	17.1454	17.8955	16.4089	18.4356
	8.54183	15.4128	15.6204	14.9932	79.0387	17.1562	17.8971	16.414	18.4427
	8.55017	15.4222	15.623	14.9846	79.0686	17.1648	17.9041	16.4119	18.4518
	8.5585	15.4146	15.6153	14.9802	79.1008	17.1657	17.8911	16.4173	18.4557
	8.56683	15.4175	15.6063	14.9726	79.1377	17.1686	17.8975	16.412	18.4597
	8.57517	15.4168	15.6096	14.9624	79.1743	17.1822	17.8988	16.4079	18.465
	8.5835	15.4177	15.6057	14.9487	79.2083	17.1907	17.9084	16.416	18.4704
	8.59183	15.419	15.5947	14.9489	79.2396	17.2038	17.9091	16.4126	18.481
	8.60017	15.4185	15.5971	14.9378	79.2614	17.2129	17.9128	16.4159	18.4836
	8.6085	15.4179	15.5792	14.9194	79.2808	17.2244	17.9266	16.4239	18.4887
	8.61683	15.4206	15.5917	14.8972	79.2913	17.2343	17.9337	16.4225	18.4908
	8.62517	15.4175	15.5782	14.9013	79.299	17.243	17.9341	16.4204	18.4967
	8.6335	15.42	15.5829	14.908	79.3058	17.2526	17.9501	16.4231	18.5043
	8.64183	15.4246	15.5781	14.9141	79.3134	17.2656	17.9551	16.4302	18.5045
	8.65017	15.4328	15.5826	14.9141	79.3196	17.2728	17.9667	16.428	18.5136
	8.6585	15.4299	15.5794	14.9195	79.3204	17.2763	17.978	16.4254	18.5189
	8.66683	15.4359	15.5825	14.9319	79.31	17.2883	17.9895	16.4322	18.522
	8.67517	15.4355	15.5769	14.9762	79.2306	17.295	17.9975	16.438	18.5293
	8.6835	15.4409	15.595	14.9726	79.1595	17.3011	18.0017	16.4407	18.5339
	8.69183	15.4467	15.5823	14.968	79.1184	17.3118	18.016	16.4453	18.5359
	8.70017	15.4559	15.5882	14.9374	79.1008	17.3162	18.0174	16.449	18.5359
	8.7085	15.4609	15.5965	14.9635	79.1007	17.318	18.0318	16.4552	18.5409
	8.71683	15.4679	15.6031	14.9726	79.1079	17.3268	18.0349	16.4515	18.5458
	8.72517	15.4725	15.6042	14.9871	79.1181	17.3239	18.0546	16.4518	18.5483
	8.7335	15.4796	15.6137	14.9997	79.1136	17.3283	18.0584	16.4549	18.5508
	8.74183	15.4948	15.6177	15.016	79.0647	17.3332	18.0592	16.4556	18.5556
	8.75017	15.4925	15.6222	15.0176	79.0087	17.3401	18.0656	16.467	18.5543
	8.7585	15.5058	15.6242	15.0313	79.0005	17.3451	18.0661	16.4715	18.5556
	8.76683	15.5122	15.6314	15.0433	79.0062	17.3449	18.0793	16.4657	18.5437
	8.77517	15.5241	15.6266	15.0515	79.0185	17.3403	18.0809	16.4727	18.5401
	8.7835	15.5399	15.6296	15.0602	79.0309	17.3403	18.0889	16.4688	18.5404
	8.79183	15.5515	15.6325	15.0716	79.0359	17.3409	18.088	16.4774	18.5394
	8.80017	15.5497	15.6448	15.0866	79.035	17.3385	18.0909	16.4698	18.5377
	8.8085	15.5453	15.6372	15.0914	79.081	17.3438	18.096	16.4699	18.537
	8.81683	15.5445	15.6396	15.1004	79.188	17.3393	18.0924	16.4713	18.5372
	8.82517	15.5552	15.6483	15.0933	79.2896	17.3398	18.0954	16.4744	18.5333
	8.8335	15.5556	15.6431	15.1064	79.3702	17.336	18.0858	16.4759	18.5315
	8.84183	15.5609	15.6407	15.1125	79.4288	17.317	18.0888	16.4668	18.5294
	8.85017	15.5614	15.6565	15.1184	79.4698	17.3196	18.0863	16.4686	18.5183
	8.8585	15.5641	15.6547	15.1256	79.4905	17.3161	18.0943	16.469	18.5117
	8.86683	15.563	15.6581	15.1273	79.4964	17.3092	18.0878	16.4619	18.5049
	8.87517	15.5665	15.6599	15.132	79.4948	17.306	18.0837	16.4623	18.5038
	8.8835	15.5689	15.6567	15.1313	79.4838	17.3005	18.0841	16.4624	18.5026
	8.89183	15.5658	15.6584	15.1318	79.4606	17.2931	18.0802	16.4564	18.4951
	8.90017	15.5662	15.6518	15.1283	79.4218	17.2929	18.0725	16.4563	18.5001
	8.9085	15.5678	15.6657	15.1263	79.3632	17.2837	18.0737	16.4578	18.4877
	8.91683	15.5637	15.6571	15.1192	79.3092	17.2771	18.0659	16.4566	18.4821
	8.92517	15.559	15.6598	15.1127	79.2548	17.2735	18.0662	16.4515	18.4768
	8.9335	15.5577	15.6671	15.1212	79.1705	17.2664	18.0607	16.429	18.4717
	8.94183	15.5552	15.6594	15.1111	79.0794	17.2633	18.0576	16.4339	18.4675
	8.95017	15.5483	15.6583	15.1039	78.9934	17.2598	18.051	16.4412	18.47
	8.9585	15.5513	15.6671	15.1031	79.048	17.2615	18.0447	16.4458	18.4684
	8.96683	15.5451	15.6662	15.1004	79.0229	17.2463	18.045	16.4464	18.4663
	8.97517	15.5471	15.658	15.0988	78.9363	17.2437	18.0327	16.4412	18.4632
	8.9835	15.5437	15.6583	15.0892	78.839	17.2303	18.0222	16.4402	18.4574
	8.99183	15.5412	15.6567	15.0826	78.7683	17.2265	18.0145	16.4326	18.4583
	9.00017	15.5383	15.6779	15.0775	78.7616	17.2235	18.0085	16.4405	18.4504
	9.0085	15.5368	15.6722	15.078	78.9266	17.2184	18.0068	16.45	18.4468
	9.01683	15.531	15.667	15.0771	79.1219	17.2096	17.9984	16.4329	18.4476
	9.02517	15.5253	15.6751	15.0733	79.2483	17.2041	17.9899	16.4257	18.4479
	9.0335	15.5229	15.6724	15.0686	79.2956	17.1988	17.9783	16.4309	18.4467
	9.04183	15.5199	15.6568	15.0694	79.2726	17.1977	17.9711	16.4283	18.4426
	9.05017	15.5187	15.655	15.0609	79.1597	17.197	17.9641	16.425	18.4444
	9.0585	15.515	15.6454	15.0555	79.0391	17.197	17.9542	16.4231	18.4425
	9.06683	15.5004	15.652	15.0481	78.9454	17.1913	17.953	16.4215	18.4423
	9.07517	15.4992	15.6667	15.0357	78.8658	17.1831	17.949	16.4171	18.4343
	9.0835	15.4978	15.6469	15.0276	78.7969	17.1765	17.9466	16.4183	18.4357
	9.09183	15.4807	15.6499	15.0268	78.7412	17.1688	17.947	16.4208	18.4367
	9.10017	15.4762	15.6411	15.0279	78.6992	17.1616	17.9382	16.4123	18.4393
	9.1085	15.4748	15.6404	15.0245	78.6556	17.1664	17.9337	16.4178	18.4358
	9.11683	15.4687	15.6469	15.0182	78.6068	17.1702	17.9315	16.4141	18.4322
	9.12517	15.4614	15.6432	15.016	78.5543	17.1626	17.9266	16.4126	18.4378
	9.1335	15.4572	15.6251	14.9914	78.4964	17.1601	17.9193	16.416	18.4356
	9.14183	15.4543	15.6295	14.9962	78.4461	17.1563	17.9106	16.4152	18.4349
	9.15017	15.4449	15.6272	14.996	78.4907	17.1586	17.9111	16.4165	18.4367
	9.1585	15.436	15.615	14.9984	78.5944	17.1568	17.9006	16.4158	18.4363
	9.16683	15.4304	15.6079	15.0045	78.6604	17.1547	17.891	16.4096	18.4377
	9.17517	15.4331	15.6039	15.0011	78.7621	17.1563	17.8932	16.4069	18.4356
	9.1835	15.4284	15.6091	14.9942	78.8679	17.1557	17.891	16.4097	18.4407
	9.19183	15.4224	15.6047	15.0038	78.9704	17.148	17.8879	16.405	18.4395
	9.20017	15.4205	15.6106	14.9929	79.0677	17.1506	17.8856	16.4096	18.4373
	9.2085	15.4175	15.6044	15.0087	79.1595	17.1534	17.8761	16.4147	18.4386
	9.21683	15.4143	15.6039	15	79.24	17.1528	17.8782	16.4144	18.4379
	9.22517	15.4161	15.5936	15.0068	79.3071	17.1499	17.8737	16.409	18.4394
	9.2335	15.407	15.592	15.0062	79.3595	17.1515	17.8658	16.4044	18.4416
	9.24183	15.4092	15.5972	15.0107	79.3961	17.1501	17.8672	16.4055	18.4389
	9.25017	15.4018	15.5838	15.0149	79.4185	17.1495	17.8698	16.4006	18.4413
	9.2585	15.407	15.5828	15.0226	79.4269	17.1536	17.8695	16.4062	18.4434
	9.26683	15.4088	15.5701	15.0213	79.422	17.149	17.8596	16.3971	18.4418
	9.27517	15.4079	15.5823	15.016	79.4112	17.1478	17.8591	16.3942	18.4383
	9.2835	15.403	15.583	15.025	79.3954	17.1533	17.8585	16.3939	18.4382
	9.29183	15.4061	15.5819	15.0172	79.37	17.1552	17.8627	16.3895	18.4376
	9.30017	15.4024	15.582	15.0227	79.341	17.1517	17.8657	16.394	18.4366
	9.3085	15.3932	15.5865	15.0276	79.3011	17.1573	17.8671	16.3826	18.4362
	9.31683	15.3897	15.5766	15.037	79.2578	17.1601	17.8774	16.378	18.4372
	9.32517	15.3828	15.5595	15.0261	79.206	17.1483	17.8808	16.3714	18.4306
	9.3335	15.3813	15.5605	15.016	79.1441	17.1543	17.8861	16.3715	18.433
	9.34183	15.3872	15.5532	15.0134	79.0777	17.1545	17.8815	16.3745	18.4294
	9.35017	15.3845	15.5574	15.0107	79.0166	17.1579	17.8848	16.3644	18.429
	9.3585	15.3826	15.5564	15.004	78.9534	17.1583	17.8984	16.3618	18.4306
	9.36683	15.3748	15.5636	15.0011	78.8941	17.1554	17.9019	16.3525	18.4338
	9.37517	15.371	15.5495	15.0045	78.832	17.1575	17.9043	16.3512	18.4308
	9.3835	15.3712	15.5593	15.0005	78.7559	17.1605	17.9049	16.3441	18.43
	9.39183	15.3688	15.5575	14.9961	78.6754	17.1581	17.9059	16.3388	18.4297
	9.40017	15.3649	15.5547	15.0002	78.5965	17.1606	17.9193	16.3351	18.4232
	9.4085	15.3636	15.552	14.9954	78.5213	17.1625	17.9237	16.33	18.4185
	9.41683	15.3606	15.5467	14.9907	78.4468	17.1696	17.9182	16.3287	18.4169
	9.42517	15.3592	15.5519	14.9872	78.3797	17.1677	17.9075	16.3205	18.4203
	9.4335	15.3657	15.5505	14.9759	78.3171	17.1687	17.9112	16.316	18.4175
	9.44183	15.3551	15.5442	14.9687	78.2554	17.1631	17.9102	16.3105	18.4129
	9.45017	15.3549	15.5359	14.9656	78.1957	17.1569	17.9212	16.3109	18.417
	9.4585	15.3532	15.5402	14.9623	78.1343	17.1626	17.9217	16.3118	18.416
	9.46683	15.3548	15.5363	14.9599	78.0725	17.1608	17.919	16.3169	18.4109
	9.47517	15.3504	15.5416	14.9558	78.0136	17.1569	17.9201	16.3212	18.4108
	9.4835	15.3527	15.5332	14.9558	77.9543	17.1586	17.913	16.3295	18.4068
	9.49183	15.3529	15.5349	14.9502	77.9035	17.147	17.918	16.3305	18.4028
	9.50017	15.3553	15.5426	14.9461	77.8664	17.1406	17.9108	16.3359	18.4009
	9.5085	15.3519	15.5395	14.9475	77.8376	17.1425	17.9124	16.344	18.3953
	9.51683	15.3503	15.5397	14.9411	77.8179	17.1325	17.9057	16.3489	18.3921
	9.52517	15.3478	15.536	14.9544	77.8072	17.1353	17.9025	16.3588	18.3962
	9.5335	15.3613	15.5381	14.9506	77.8007	17.1256	17.9001	16.3651	18.3938
	9.54183	15.3523	15.5419	14.9367	77.798	17.1209	17.8981	16.3725	18.3937
	9.55017	15.3568	15.5311	14.9384	77.8037	17.1207	17.8962	16.3779	18.3908
	9.5585	15.3559	15.5316	14.9339	77.819	17.117	17.8848	16.3865	18.388
	9.56683	15.3565	15.5295	14.9337	77.8448	17.1205	17.8797	16.3895	18.3893
	9.57517	15.3566	15.5256	14.9326	77.8813	17.1141	17.8763	16.3909	18.3862
	9.5835	15.3512	15.5301	14.9379	77.9238	17.1147	17.8749	16.3815	18.3891
	9.59183	15.3606	15.529	14.9375	77.9604	17.1086	17.8728	16.3828	18.3855
	9.60017	15.3604	15.5364	14.9542	77.9553	17.1094	17.8708	16.3788	18.3899
	9.6085	15.3622	15.5312	14.9526	77.8365	17.1148	17.8608	16.3805	18.3906
	9.61683	15.3611	15.5266	14.9459	77.6464	17.1123	17.8589	16.3735	18.3914
	9.62517	15.3625	15.5297	14.9383	77.4749	17.1207	17.859	16.3718	18.3908
	9.6335	15.364	15.5296	14.9337	77.6399	17.1044	17.8591	16.3664	18.3848
	9.64183	15.3656	15.5275	14.9266	78.2236	17.1147	17.8493	16.3581	18.3888
	9.65017	15.3695	15.5343	14.9262	78.8661	17.1299	17.8494	16.3475	18.3849
	9.6585	15.3686	15.5336	14.924	79.4228	17.128	17.842	16.3458	18.3901
	9.66683	15.3648	15.5353	14.9385	79.8598	17.1325	17.8371	16.3416	18.3905
	9.67517	15.3658	15.5476	14.9345	80.1615	17.1397	17.8384	16.3353	18.3939
	9.6835	15.3615	15.5416	14.9293	80.3221	17.1369	17.8358	16.3332	18.3938
	9.69183	15.363	15.5512	14.9266	80.3816	17.1369	17.833	16.33	18.3964
	9.70017	15.3647	15.5536	14.9345	80.3839	17.1395	17.8339	16.3276	18.3952
	9.7085	15.3652	15.5555	14.9349	80.3517	17.1396	17.8269	16.3219	18.3935
	9.71683	15.3586	15.55	14.9401	80.3076	17.1354	17.8283	16.3215	18.3984
	9.72517	15.3567	15.5532	14.946	80.2616	17.1443	17.8221	16.311	18.4041
	9.7335	15.3549	15.5397	14.951	80.2169	17.134	17.8251	16.3158	18.4096
	9.74183	15.3458	15.547	14.9514	80.1792	17.1377	17.821	16.3039	18.4151
	9.75017	15.3457	15.5555	14.9536	80.1483	17.1082	17.8236	16.3109	18.4175
	9.7585	15.3488	15.569	14.9581	80.1167	17.1493	17.8247	16.3117	18.4228
	9.76683	15.3442	15.5628	14.9611	80.0869	17.1513	17.827	16.3098	18.425
	9.77517	15.3409	15.5581	14.9569	80.0558	17.1506	17.8285	16.3127	18.4231
	9.7835	15.3363	15.5587	14.9543	80.0181	17.1489	17.8318	16.3133	18.4313
	9.79183	15.3343	15.5552	14.9462	79.969	17.1475	17.8387	16.313	18.4366
	9.80017	15.3408	15.5552	14.9452	79.9179	17.1471	17.8355	16.3135	18.4403
	9.8085	15.3384	15.5534	14.938	79.863	17.1459	17.838	16.3201	18.4402
	9.81683	15.3404	15.5555	14.9326	79.8008	17.147	17.8404	16.319	18.4475
	9.82517	15.3331	15.564	14.9177	79.7401	17.1511	17.8379	16.3309	18.4509
	9.8335	15.336	15.5547	14.9133	79.6706	17.1544	17.8429	16.3389	18.4584
	9.84183	15.327	15.5434	14.9263	79.6025	17.1535	17.8439	16.3332	18.4604
	9.85017	15.327	15.5449	14.9051	79.5316	17.1502	17.8436	16.3334	18.4612
	9.8585	15.3296	15.5356	14.901	79.4655	17.1415	17.8376	16.35	18.467
	9.86683	15.3303	15.5452	14.8895	79.3885	17.1476	17.8335	16.3542	18.4611
	9.87517	15.3217	15.528	14.8874	79.2909	17.1538	17.8346	16.3633	18.4584
	9.8835	15.3295	15.535	14.877	79.201	17.1535	17.8387	16.3601	18.4659
	9.89183	15.3275	15.5246	14.8589	79.119	17.1588	17.8358	16.3611	18.464
	9.90017	15.3246	15.5228	14.8564	79.0421	17.1139	17.8368	16.365	18.4639
	9.9085	15.3249	15.5269	14.8448	78.9668	17.1565	17.8361	16.3608	18.4627
	9.91683	15.3183	15.5224	14.8355	78.8871	17.1588	17.8283	16.3659	18.466
	9.92517	15.3241	15.5306	14.8308	78.8048	17.1561	17.8204	16.3676	18.464
	9.9335	15.3201	15.5281	14.8189	78.7262	17.152	17.8199	16.3635	18.4638
	9.94183	15.3183	15.5258	14.8126	78.6518	17.1549	17.8154	16.3638	18.46
	9.95017	15.3139	15.5208	14.8054	78.5856	17.1413	17.8182	16.3665	18.4644
	9.9585	15.3108	15.5323	14.802	78.5606	17.1445	17.8173	16.3637	18.4643
	9.96683	15.3137	15.5205	14.7988	78.5494	17.1455	17.8172	16.3662	18.4662
	9.97517	15.3041	15.5094	14.804	78.5386	17.144	17.8189	16.361	18.4674
	9.9835	15.3106	15.5022	14.8032	78.5254	17.1369	17.8166	16.3666	18.4638
	9.99183	15.3146	15.5087	14.8078	78.5069	17.1277	17.8114	16.3727	18.4702
	10.0002	15.31	15.4985	14.8052	78.4871	17.1296	17.8087	16.369	18.4643
	10.0085	15.3107	15.4927	14.8121	78.4677	17.1293	17.8108	16.3662	18.4644
	10.0168	15.3113	15.4828	14.8133	78.4541	17.1295	17.8109	16.3639	18.4628
	10.0252	15.3072	15.4846	14.8166	78.4453	17.1272	17.8167	16.3549	18.4601
	10.0335	15.3153	15.4757	14.8222	78.4387	17.123	17.8173	16.3499	18.4674
	10.0418	15.3055	15.4758	14.8223	78.4542	17.1242	17.8178	16.351	18.4661
	10.0502	15.3058	15.4794	14.8256	78.4827	17.1118	17.8164	16.3495	18.4643
	10.0585	15.3087	15.4672	14.8375	78.5208	17.1131	17.822	16.3449	18.4683
	10.0668	15.3096	15.4643	14.8334	78.5658	17.1094	17.8239	16.3452	18.4638
	10.0752	15.3041	15.4741	14.8414	78.6136	17.1066	17.8192	16.3425	18.4634
	10.0835	15.3062	15.4763	14.848	78.6462	17.1079	17.8208	16.34	18.4642
	10.0918	15.3026	15.4774	14.8555	78.6607	17.1089	17.8207	16.3337	18.4655
	10.1002	15.3008	15.4741	14.8556	78.6667	17.1044	17.8212	16.3344	18.4664
	10.1085	15.3021	15.4738	14.8672	78.6554	17.1095	17.8197	16.3414	18.4662
	10.1168	15.3071	15.4692	14.8746	78.6322	17.1135	17.8254	16.3456	18.4637
	10.1252	15.3026	15.4672	14.8813	78.6109	17.1079	17.8247	16.3377	18.4624
	10.1335	15.3041	15.4761	14.8786	78.5885	17.1084	17.8163	16.3373	18.4587
	10.1418	15.3054	15.4724	14.8944	78.5628	17.1013	17.8165	16.3332	18.4546
	10.1502	15.3053	15.4826	14.8984	78.5536	17.1052	17.8183	16.3332	18.4584
	10.1585	15.3104	15.4795	14.887	78.5612	17.1093	17.8223	16.3327	18.4625
	10.1668	15.3046	15.4839	14.8925	78.5759	17.1091	17.8117	16.3371	18.4651
	10.1752	15.3011	15.477	14.9022	78.5845	17.1164	17.8084	16.3279	18.4746
	10.1835	15.2891	15.486	14.9055	78.5895	17.1131	17.8071	16.3227	18.4738
	10.1918	15.2971	15.4802	14.9122	78.6024	17.1174	17.8066	16.3317	18.478
	10.2002	15.3012	15.4817	14.9095	78.5966	17.113	17.8015	16.3378	18.484
	10.2085	15.3021	15.4852	14.9115	78.576	17.112	17.8014	16.3357	18.4829
	10.2168	15.3031	15.4873	14.9083	78.6123	17.1104	17.7966	16.3375	18.4856
	10.2252	15.302	15.4904	14.9071	78.6862	17.107	17.7904	16.3251	18.4874
	10.2335	15.308	15.4935	14.9116	78.7708	17.105	17.789	16.3194	18.495
	10.2418	15.3043	15.4957	14.9235	78.8367	17.1031	17.7946	16.3179	18.5036
	10.2502	15.3102	15.4945	14.925	78.8981	17.1012	17.795	16.3184	18.5017
	10.2585	15.3006	15.4958	14.9255	78.9493	17.1018	17.7875	16.3105	18.5057
	10.2668	15.2993	15.4945	14.9193	78.9724	17.1027	17.7839	16.3042	18.51
	10.2752	15.3063	15.5031	14.9312	78.9492	17.103	17.7855	16.3061	18.5113
	10.2835	15.3043	15.5054	14.9194	78.8919	17.1013	17.7784	16.3062	18.5083
	10.2918	15.304	15.5037	14.9196	78.8048	17.0961	17.7847	16.3028	18.5179
	10.3002	15.3094	15.5103	14.9313	78.7056	17.1043	17.7758	16.3028	18.5145
	10.3085	15.3064	15.5074	14.9372	78.6345	17.1069	17.7781	16.293	18.5175
	10.3168	15.3057	15.507	14.938	78.578	17.1048	17.772	16.2889	18.5215
	10.3252	15.306	15.5085	14.9457	78.5307	17.098	17.7709	16.2905	18.5232
	10.3335	15.298	15.5079	14.9362	78.4913	17.0939	17.7735	16.2882	18.5271
	10.3418	15.2981	15.5049	14.9329	78.4564	17.0932	17.7627	16.2864	18.5282
	10.3502	15.3003	15.5147	14.9322	78.4233	17.0937	17.7595	16.2857	18.5272
	10.3585	15.2894	15.5233	14.9289	78.3973	17.0923	17.759	16.2856	18.5277
	10.3668	15.2912	15.5152	14.9345	78.3863	17.0843	17.7594	16.2849	18.5312
	10.3752	15.2872	15.5229	14.9318	78.3815	17.09	17.7526	16.2825	18.5233
	10.3835	15.2844	15.5223	14.9362	78.386	17.0901	17.7529	16.2867	18.5236
	10.3918	15.285	15.5127	14.935	78.3945	17.0932	17.7577	16.279	18.5282
	10.4002	15.2874	15.507	14.9381	78.397	17.0939	17.7505	16.2778	18.5315
	10.4085	15.2874	15.5055	14.9254	78.3801	17.0927	17.7592	16.2834	18.5331
	10.4168	15.2903	15.5098	14.9451	78.3507	17.0957	17.7523	16.2834	18.5349
	10.4252	15.2902	15.504	14.9657	78.314	17.1015	17.7552	16.283	18.5369
	10.4335	15.2927	15.5117	14.9126	78.2729	17.1024	17.7537	16.2859	18.5385
	10.4418	15.2873	15.5095	14.9099	78.2895	17.099	17.7586	16.2838	18.5431
	10.4502	15.2849	15.5015	14.9184	78.3474	17.1079	17.7656	16.2778	18.5443
	10.4585	15.2907	15.4997	14.9234	78.353	17.1091	17.7683	16.2847	18.5511
	10.4668	15.2873	15.4905	14.9232	78.3122	17.1134	17.7633	16.2825	18.5541
	10.4752	15.2836	15.4942	14.9225	78.2809	17.1095	17.7678	16.2859	18.5583
	10.4835	15.2919	15.4894	14.9194	78.2511	17.1082	17.7724	16.2878	18.5604
	10.4918	15.2856	15.4817	14.9175	78.2072	17.1131	17.7772	16.2905	18.5644
	10.5002	15.2901	15.481	14.9134	78.1489	17.1118	17.7806	16.29	18.5669
	10.5085	15.2957	15.4826	14.9142	78.0882	17.1081	17.7812	16.2926	18.5686
	10.5168	15.2996	15.4877	14.9123	78.0846	17.1125	17.7878	16.2703	18.5699
	10.5252	15.3025	15.4747	14.9031	78.0679	17.1101	17.794	16.2775	18.5747
	10.5335	15.3077	15.4779	14.9035	78.0302	17.1065	17.7983	16.2833	18.575
	10.5418	15.3098	15.471	14.8954	77.9882	17.1078	17.8001	16.2855	18.5694
	10.5502	15.309	15.4662	14.8977	77.933	17.1042	17.8006	16.2856	18.5729
	10.5585	15.3148	15.4688	14.8895	77.8872	17.0977	17.8011	16.2867	18.5705
	10.5668	15.3143	15.4581	14.8935	77.8627	17.1004	17.8016	16.2799	18.5733
	10.5752	15.3166	15.4708	14.8962	77.8384	17.0965	17.8053	16.285	18.5707
	10.5835	15.325	15.4666	14.8941	77.8087	17.0935	17.8012	16.2891	18.5692
	10.5918	15.327	15.4673	14.8877	77.8109	17.083	17.8013	16.3046	18.5693
	10.6002	15.3324	15.4709	14.8821	77.82	17.0788	17.799	16.2973	18.5648
	10.6085	15.3323	15.4656	14.8796	77.8194	17.0807	17.8028	16.2934	18.5617
	10.6168	15.3352	15.4641	14.8804	77.8329	17.0763	17.7979	16.2965	18.5598
	10.6252	15.3363	15.4686	14.8884	77.8448	17.0782	17.796	16.2992	18.5557
	10.6335	15.3351	15.4603	14.8691	77.8452	17.0646	17.7972	16.3005	18.5527
	10.6418	15.3461	15.4627	14.8674	77.8369	17.0641	17.8021	16.2954	18.5536
	10.6502	15.3416	15.4728	14.863	77.8334	17.0648	17.7964	16.2904	18.544
	10.6585	15.3413	15.4779	14.8658	77.8307	17.0309	17.7938	16.3116	18.5434
	10.6668	15.3446	15.4751	14.8674	77.8264	17.0525	17.7858	16.3056	18.5421
	10.6752	15.3422	15.4742	14.8622	77.8226	17.0723	17.7818	16.3047	18.5461
	10.6835	15.3458	15.4822	14.8623	77.8105	17.0753	17.7801	16.3036	18.5434
	10.6918	15.34	15.4764	14.8514	77.7892	17.0752	17.7849	16.3055	18.5433
	10.7002	15.3402	15.4811	14.8449	77.7895	17.0748	17.7789	16.2978	18.5428
	10.7085	15.34	15.4708	14.8432	77.85	17.0786	17.7777	16.3014	18.5414
	10.7168	15.3418	15.4745	14.846	77.9408	17.0845	17.7771	16.2987	18.5351
	10.7252	15.3356	15.4749	14.8468	78.0363	17.0764	17.7726	16.2993	18.5299
	10.7335	15.3346	15.4756	14.8377	78.1159	17.0727	17.773	16.297	18.49
	10.7418	15.3383	15.4725	14.8422	78.2124	17.0703	17.777	16.2965	18.5023
	10.7502	15.3372	15.4713	14.8416	78.4087	17.0764	17.7744	16.2979	18.5096
	10.7585	15.3334	15.477	14.8445	78.5515	17.0825	17.7721	16.2937	18.511
	10.7668	15.3292	15.4769	14.841	78.6171	17.0828	17.7679	16.2994	18.5089
	10.7752	15.3257	15.474	14.8318	78.5794	17.0815	17.7717	16.297	18.5063
	10.7835	15.3222	15.4826	14.833	78.4549	17.0805	17.7717	16.3013	18.4978
	10.7918	15.3257	15.4819	14.8329	78.3127	17.0421	17.7675	16.2964	18.4953
	10.8002	15.3248	15.4809	14.8267	78.2749	17.0924	17.7671	16.2885	18.4923
	10.8085	15.3181	15.47	14.8293	78.6567	17.0881	17.7699	16.2965	18.4908
	10.8168	15.3151	15.4792	14.8242	79.0753	17.0873	17.7697	16.2943	18.4885
	10.8252	15.3154	15.475	14.8269	79.4432	17.0937	17.7679	16.296	18.4896
	10.8335	15.3145	15.4786	14.8313	79.7111	17.0911	17.7746	16.2904	18.4856
	10.8418	15.315	15.4726	14.842	79.8774	17.0982	17.7732	16.299	18.4892
	10.8502	15.3147	15.4688	14.8476	79.9612	17.1011	17.7742	16.2984	18.4889
	10.8585	15.3141	15.4665	14.8521	79.9797	17.1002	17.769	16.2938	18.4891
	10.8668	15.311	15.4675	14.8493	79.9544	17.1007	17.77	16.2923	18.4861
	10.8752	15.3092	15.468	14.8404	79.877	17.1021	17.7777	16.293	18.4823
	10.8835	15.3122	15.4662	14.8494	79.757	17.1027	17.764	16.2906	18.4827
	10.8918	15.3153	15.4642	14.8408	79.6156	17.11	17.7687	16.2924	18.4854
	10.9002	15.308	15.4622	14.8515	79.469	17.1104	17.774	16.3038	18.4888
	10.9085	15.3039	15.4721	14.8474	79.3411	17.1118	17.7731	16.3066	18.4885
	10.9168	15.3055	15.4608	14.8428	79.2275	17.1153	17.7709	16.3068	18.4869
	10.9252	15.3101	15.4608	14.8404	79.1286	17.1092	17.7792	16.2979	18.4849
	10.9335	15.3127	15.4605	14.8391	79.0466	17.1196	17.7756	16.298	18.4865
	10.9418	15.3167	15.4654	14.8423	78.9704	17.1124	17.7788	16.2958	18.4841
	10.9502	15.3118	15.4615	14.8461	78.8957	17.1131	17.7785	16.3007	18.4818
	10.9585	15.3164	15.4705	14.8531	78.8325	17.1183	17.7867	16.2983	18.4808
	10.9668	15.3154	15.4649	14.8546	78.7694	17.1172	17.7918	16.2948	18.4813
	10.9752	15.3135	15.4598	14.8613	78.705	17.1183	17.788	16.2986	18.479
	10.9835	15.3207	15.4611	14.8546	78.6459	17.1131	17.7904	16.3078	18.4816
	10.9918	15.3244	15.452	14.8635	78.5902	17.1123	17.7912	16.3001	18.4807
	11.0002	15.3208	15.4497	14.8616	78.5281	17.0844	17.786	16.3013	18.4824
	11.0085	15.3182	15.4527	14.8554	78.491	17.1205	17.7877	16.3084	18.4768
	11.0168	15.3254	15.4492	14.865	78.6184	17.112	17.798	16.3044	18.4761
	11.0252	15.323	15.4554	14.8619	78.7279	17.083	17.7958	16.3042	18.4743
	11.0335	15.3242	15.4421	14.8657	78.7799	17.1112	17.7975	16.3062	18.474
	11.0418	15.3241	15.4408	14.8635	78.7419	17.1062	17.7965	16.3087	18.473
	11.0502	15.3186	15.4445	14.8674	78.6577	17.1033	17.7911	16.3165	18.4744
	11.0585	15.3239	15.4377	14.8774	78.5512	17.1028	17.7977	16.3136	18.4706
	11.0668	15.3293	15.438	14.8712	78.4327	17.0936	17.8018	16.3208	18.4703
	11.0752	15.3284	15.4303	14.8665	78.3311	17.0989	17.7995	16.3194	18.4691
	11.0835	15.3252	15.43	14.8732	78.2422	17.0601	17.8013	16.3258	18.4669
	11.0918	15.326	15.4291	14.8815	78.1617	17.0736	17.7997	16.3352	18.4653
	11.1002	15.3302	15.4331	14.8804	78.1185	17.1003	17.7975	16.3348	18.4672
	11.1085	15.3157	15.4454	14.8871	78.09	17.0922	17.7969	16.3437	18.4714
	11.1168	15.3219	15.4277	14.885	78.0554	17.0978	17.8014	16.3483	18.4661
	11.1252	15.3174	15.4282	14.8888	78.3266	17.0932	17.7985	16.3585	18.4672
	11.1335	15.3153	15.4283	14.8844	78.9855	17.0962	17.7933	16.3661	18.467
	11.1418	15.3178	15.4326	14.8917	79.6802	17.0963	17.7983	16.3693	18.4688
	11.1502	15.3133	15.4358	14.8973	80.3063	17.0988	17.7962	16.3649	18.4679
	11.1585	15.3126	15.4458	14.8893	80.8064	17.0968	17.796	16.3623	18.4661
	11.1668	15.3113	15.4424	14.9001	81.1593	17.1012	17.7946	16.346	18.4633
	11.1752	15.3065	15.4478	14.8982	81.3679	17.1044	17.7934	16.3444	18.4632
	11.1835	15.2994	15.4512	14.8994	81.4696	17.1065	17.7911	16.344	18.4652
	11.1918	15.3008	15.4526	14.9124	81.4858	17.1071	17.7905	16.3418	18.4654
	11.2002	15.299	15.4539	14.9076	81.4566	17.1062	17.7887	16.3402	18.4691
	11.2085	15.299	15.4502	14.9085	81.3991	17.1059	17.7869	16.3324	18.4662
	11.2168	15.299	15.4555	14.9056	81.3341	17.0767	17.7865	16.3236	18.4653
	11.2252	15.2978	15.4704	14.9023	81.2462	17.1206	17.7892	16.3159	18.4659
	11.2335	15.2999	15.4633	14.8942	81.1265	17.0902	17.7854	16.3195	18.4653
	11.2418	15.3009	15.4705	14.9004	80.9991	17.081	17.7834	16.3165	18.4718
	11.2502	15.301	15.4708	14.9047	80.8774	17.101	17.7869	16.3008	18.4705
	11.2585	15.3119	15.4764	14.8926	80.7566	17.1101	17.7826	16.2873	18.4682
	11.2668	15.308	15.4805	14.8894	80.6248	17.0789	17.7803	16.2784	18.4703
	11.2752	15.3055	15.4763	14.8806	80.4904	17.0904	17.7805	16.2704	18.4748
	11.2835	15.2934	15.4786	14.872	80.3906	17.0804	17.7756	16.2595	18.4767
	11.2918	15.3047	15.4815	14.8688	80.3504	17.0719	17.7779	16.2573	18.475
	11.3002	15.3097	15.4861	14.8704	80.3424	17.0785	17.7807	16.2389	18.4718
	11.3085	15.3138	15.4834	14.86	80.3505	17.0816	17.7795	16.226	18.4799
	11.3168	15.3145	15.476	14.855	80.361	17.0641	17.7729	16.2232	18.4841
	11.3252	15.31	15.4765	14.8534	80.3721	17.0815	17.7754	16.2121	18.4879
	11.3335	15.3089	15.4759	14.8482	80.38	17.1046	17.7744	16.2009	18.4891
	11.3418	15.3174	15.4672	14.8379	80.3774	17.0709	17.7787	16.195	18.4959
	11.3502	15.3215	15.4641	14.8361	80.3674	17.1059	17.7814	16.194	18.4965
	11.3585	15.3218	15.4634	14.8309	80.3524	17.0782	17.7769	16.1803	18.4955
	11.3668	15.3214	15.4673	14.8271	80.3401	17.0764	17.7772	16.1793	18.4962
	11.3752	15.3201	15.4676	14.8247	80.3291	17.0724	17.781	16.179	18.4986
	11.3835	15.3238	15.4708	14.816	80.3169	17.0665	17.7819	16.1805	18.4986
	11.3918	15.3179	15.4711	14.8247	80.3057	17.0794	17.7749	16.1841	18.5015
	11.4002	15.3264	15.4686	14.8241	80.2887	17.0815	17.7872	16.1849	18.4997
	11.4085	15.3261	15.4618	14.8134	80.2732	17.0799	17.7819	16.1918	18.5013
	11.4168	15.3286	15.449	14.8117	80.2558	17.0862	17.7894	16.1986	18.5019
	11.4252	15.3321	15.4611	14.8102	80.231	17.0895	17.7891	16.2041	18.5016
	11.4335	15.3307	15.447	14.8034	80.2063	17.0833	17.7891	16.212	18.5014
	11.4418	15.3298	15.449	14.8141	80.1872	17.0792	17.7929	16.2195	18.4999
	11.4502	15.3316	15.4416	14.8126	80.1693	17.0774	17.7916	16.225	18.4989
	11.4585	15.3327	15.4414	14.8077	80.1482	17.0759	17.7915	16.2334	18.4979
	11.4668	15.3334	15.4336	14.8148	80.1291	17.0929	17.7983	16.237	18.4961
	11.4752	15.3341	15.4312	14.8106	80.1116	17.0981	17.7977	16.2451	18.4996
	11.4835	15.3338	15.4314	14.8011	80.0937	17.0915	17.8027	16.26	18.5001
	11.4918	15.3392	15.4317	14.8006	80.0786	17.0901	17.8025	16.2721	18.4987
	11.5002	15.3408	15.4259	14.7957	80.062	17.1061	17.8054	16.2781	18.498
	11.5085	15.3419	15.4232	14.7892	80.0496	17.0851	17.8035	16.2796	18.4962
	11.5168	15.3416	15.4242	14.7894	80.0457	17.0837	17.8055	16.2849	18.4931
	11.5252	15.3443	15.4239	14.7825	80.049	17.0902	17.8048	16.297	18.4884
	11.5335	15.3497	15.4177	14.7911	80.0543	17.0847	17.8072	16.2913	18.4871
	11.5418	15.3485	15.4119	14.7967	80.0624	17.086	17.8058	16.2972	18.4828
	11.5502	15.3426	15.4147	14.7946	80.0707	17.0892	17.8086	16.3043	18.4841
	11.5585	15.3392	15.4136	14.7982	80.0733	17.0979	17.8094	16.3078	18.4794
	11.5668	15.3409	15.4096	14.796	80.0751	17.0953	17.8126	16.3133	18.4733
	11.5752	15.3432	15.4023	14.7935	80.0732	17.0877	17.8127	16.3221	18.4704
	11.5835	15.3356	15.4016	14.8008	80.0765	17.0904	17.8067	16.3163	18.4637
	11.5918	15.3337	15.4049	14.7989	80.0828	17.0916	17.8083	16.3247	18.4612
	11.6002	15.3333	15.4123	14.7996	80.0913	17.1001	17.8048	16.3226	18.4538
	11.6085	15.3273	15.4095	14.8112	80.102	17.0899	17.8024	16.3271	18.4532
	11.6168	15.3255	15.4048	14.8169	80.1097	17.0968	17.7961	16.3236	18.4517
	11.6252	15.3224	15.4047	14.8097	80.1094	17.096	17.8032	16.3285	18.443
	11.6335	15.3178	15.4065	14.8092	80.1047	17.1014	17.7953	16.3311	18.4426
	11.6418	15.3172	15.4055	14.8049	80.0945	17.0927	17.7965	16.3314	18.435
	11.6502	15.3094	15.4051	14.8162	80.0852	17.0876	17.7908	16.3335	18.4313
	11.6585	15.3056	15.4057	14.8184	80.0816	17.0922	17.7942	16.3316	18.4265
	11.6668	15.3091	15.4116	14.815	80.0817	17.0884	17.7882	16.3304	18.4232
	11.6752	15.3027	15.4114	14.826	80.0815	17.0831	17.7821	16.3328	18.4219
	11.6835	15.2959	15.4216	14.8218	80.078	17.0835	17.7796	16.3307	18.4157
	11.6918	15.2893	15.4226	14.8247	80.0688	17.0788	17.7753	16.3336	18.4154
	11.7002	15.2864	15.4241	14.8313	80.0414	17.0793	17.775	16.336	18.4132
	11.7085	15.2871	15.4246	14.8324	80.0011	17.0816	17.768	16.3318	18.4097
	11.7168	15.2871	15.4274	14.8245	79.9531	17.0775	17.7701	16.3321	18.4105
	11.7252	15.2855	15.4341	14.8294	79.908	17.0754	17.7615	16.3368	18.4106
	11.7335	15.2835	15.4391	14.8328	79.8684	17.0706	17.756	16.3368	18.409
	11.7418	15.2747	15.4413	14.8355	79.8324	17.0639	17.7526	16.3372	18.406
	11.7502	15.275	15.4397	14.8354	79.7981	17.063	17.7451	16.344	18.4118
	11.7585	15.2795	15.4367	14.841	79.7618	17.0656	17.7449	16.3444	18.4135
	11.7668	15.2712	15.4418	14.8466	79.7276	17.0654	17.7347	16.3524	18.4175
	11.7752	15.2689	15.4407	14.8573	79.6899	17.0541	17.7323	16.3536	18.4216
	11.7835	15.2713	15.4439	14.8531	79.6517	17.0586	17.7256	16.3509	18.4216
	11.7918	15.2736	15.4479	14.8588	79.6083	17.0627	17.7283	16.3549	18.4202
	11.8002	15.2631	15.4579	14.8598	79.5619	17.059	17.7169	16.3492	18.425
	11.8085	15.2653	15.4565	14.8628	79.5148	17.0523	17.7186	16.3505	18.4258
	11.8168	15.2622	15.4553	14.8565	79.4708	17.0556	17.7126	16.3459	18.4333
	11.8252	15.2613	15.4394	14.8635	79.4335	17.0433	17.7158	16.3426	18.4413
	11.8335	15.262	15.4369	14.8657	79.3984	17.0554	17.7152	16.3324	18.446
	11.8418	15.2614	15.4381	14.8614	79.3226	17.0512	17.7172	16.3275	18.4453
	11.8502	15.2577	15.4382	14.8628	79.2488	17.0568	17.7094	16.3247	18.4475
	11.8585	15.2635	15.4326	14.8569	79.189	17.0641	17.7146	16.3154	18.4492
	11.8668	15.2656	15.4337	14.8637	79.148	17.0557	17.7056	16.3117	18.4434
	11.8752	15.2695	15.4343	14.8652	79.1299	17.0428	17.7065	16.3005	18.4479
	11.8835	15.2686	15.4275	14.8571	79.1238	17.0496	17.7062	16.2933	18.445
	11.8918	15.2648	15.4238	14.8545	79.1259	17.0455	17.7127	16.2859	18.4455
	11.9002	15.2692	15.4262	14.8568	79.1325	17.0573	17.7148	16.2746	18.4481
	11.9085	15.2713	15.4215	14.8618	79.1611	17.0652	17.7135	16.2676	18.444
	11.9168	15.2666	15.4245	14.8592	79.2302	17.0686	17.711	16.2605	18.4448
	11.9252	15.2732	15.4194	14.859	79.2782	17.066	17.7164	16.2529	18.44
	11.9335	15.2705	15.4122	14.8567	79.3014	17.0592	17.7118	16.2405	18.4366
	11.9418	15.2823	15.4103	14.8476	79.3134	17.0609	17.7144	16.2264	18.437
	11.9502	15.2787	15.4132	14.8473	79.3226	17.0592	17.7201	16.2202	18.4352
	11.9585	15.2798	15.4042	14.8412	79.3313	17.0649	17.7125	16.2092	18.4347
	11.9668	15.2805	15.4062	14.8417	79.3413	17.0614	17.72	16.2029	18.4383
	11.9752	15.2766	15.4031	14.8472	79.35	17.0602	17.7183	16.1918	18.4378
	11.9835	15.2849	15.4039	14.8417	79.3644	17.0615	17.7182	16.1846	18.4357
	11.9918	15.2791	15.4009	14.8404	79.3774	17.0655	17.7243	16.1793	18.4338
	12.0002	15.2782	15.3994	14.8283	79.3885	17.0645	17.7265	16.1765	18.4358
	12.0085	15.2829	15.3882	14.8234	79.395	17.065	17.7279	16.1818	18.4369
	12.0168	15.2771	15.3962	14.8118	79.4081	17.0651	17.7242	16.175	18.4385
	12.0252	15.2749	15.3888	14.8052	79.4216	17.0623	17.7275	16.1746	18.4372
	12.0335	15.2802	15.391	14.8158	79.4252	17.0678	17.726	16.179	18.4369
	12.0418	15.2712	15.3925	14.8099	79.4591	17.0638	17.7325	16.1833	18.4351
	12.0502	15.2697	15.391	14.8173	79.5044	17.0739	17.7345	16.1871	18.4333
	12.0585	15.2675	15.387	14.8189	79.5435	17.0714	17.7333	16.1938	18.4305
	12.0668	15.2619	15.3876	14.813	79.5687	17.0756	17.7397	16.205	18.4287
	12.0752	15.2689	15.3871	14.8079	79.5935	17.0772	17.7384	16.2131	18.4294
	12.0835	15.2619	15.3798	14.8046	79.6192	17.0863	17.7333	16.2214	18.4241
	12.0918	15.2614	15.3837	14.7998	79.6495	17.0902	17.7331	16.2278	18.4205
	12.1002	15.2581	15.387	14.7962	79.6784	17.0927	17.7338	16.234	18.4169
	12.1085	15.2585	15.3898	14.8011	79.7045	17.0967	17.7305	16.2463	18.4137
	12.1168	15.2534	15.3874	14.8011	79.7252	17.0969	17.7347	16.2528	18.4125
	12.1252	15.2474	15.3961	14.8001	79.7392	17.1095	17.739	16.2677	18.4127
	12.1335	15.2457	15.3829	14.8063	79.7475	17.1105	17.7355	16.28	18.4139
	12.1418	15.2426	15.3878	14.8048	79.7305	17.1105	17.7331	16.284	18.4087
	12.1502	15.2475	15.3893	14.8015	79.6874	17.1236	17.7331	16.2914	18.4066
	12.1585	15.243	15.3869	14.7974	79.6372	17.1242	17.7259	16.2969	18.4034
	12.1668	15.2422	15.3857	14.7948	79.5961	17.1224	17.7294	16.302	18.4056
	12.1752	15.2454	15.3955	14.7971	79.5623	17.1257	17.728	16.3033	18.4014
	12.1835	15.2416	15.3921	14.7963	79.5327	17.1353	17.7338	16.3108	18.4051
	12.1918	15.2377	15.3878	14.7988	79.5025	17.1352	17.7329	16.3127	18.4043
	12.2002	15.2442	15.3865	14.7925	79.4732	17.1405	17.7372	16.3156	18.4066
	12.2085	15.2468	15.3936	14.791	79.4363	17.141	17.7337	16.3205	18.4078
	12.2168	15.252	15.3881	14.786	79.3993	17.1454	17.7327	16.3185	18.4142
	12.2252	15.2584	15.3884	14.781	79.3627	17.1453	17.7331	16.3194	18.4136
	12.2335	15.2585	15.3871	14.7807	79.3252	17.1407	17.7253	16.3273	18.4133
	12.2418	15.258	15.3936	14.7757	79.2974	17.1383	17.7231	16.3259	18.4166
	12.2502	15.2652	15.3958	14.7812	79.2755	17.1343	17.7229	16.3275	18.4224
	12.2585	15.2699	15.3979	14.7766	79.2318	17.1289	17.7294	16.3188	18.4285
	12.2668	15.2649	15.402	14.7743	79.0447	17.1376	17.7305	16.3244	18.428
	12.2752	15.2706	15.3994	14.7723	78.9353	17.1365	17.7314	16.3276	18.4318
	12.2835	15.2753	15.3984	14.7662	78.9048	17.1298	17.7284	16.3242	18.4373
	12.2918	15.2766	15.4099	14.7685	78.9218	17.1295	17.7238	16.3292	18.4414
	12.3002	15.2812	15.4194	14.762	78.9625	17.123	17.7275	16.3273	18.4437
	12.3085	15.3061	15.4062	14.756	79.0186	17.1175	17.7295	16.3209	18.4508
	12.3168	15.2781	15.4117	14.7584	79.0783	17.1113	17.7381	16.3183	18.4566
	12.3252	15.2859	15.4175	14.7519	79.1341	17.1087	17.7449	16.3159	18.4618
	12.3335	15.2999	15.4084	14.7522	79.1831	17.1089	17.7524	16.3138	18.4627
	12.3418	15.2903	15.4149	14.7515	79.2222	17.1053	17.7531	16.3122	18.4676
	12.3502	15.2986	15.4213	14.752	79.2532	17.1047	17.7499	16.313	18.4693
	12.3585	15.3034	15.417	14.7536	79.2758	17.0997	17.7606	16.3087	18.4728
	12.3668	15.3061	15.4213	14.749	79.2904	17.0999	17.7601	16.31	18.4704
	12.3752	15.307	15.4209	14.7547	79.3106	17.1029	17.7577	16.3074	18.4775
	12.3835	15.311	15.4273	14.7434	79.3408	17.0996	17.7567	16.3054	18.481
	12.3918	15.3179	15.4359	14.7567	79.3731	17.0974	17.7589	16.2927	18.4838
	12.4002	15.3179	15.4312	14.753	79.4125	17.0954	17.758	16.2965	18.491
	12.4085	15.3195	15.4306	14.7555	79.458	17.0955	17.7605	16.2945	18.493
	12.4168	15.3271	15.4246	14.7558	79.5313	17.1002	17.7606	16.2889	18.4962
	12.4252	15.3266	15.4166	14.7506	79.6065	17.1014	17.7609	16.2903	18.5012
	12.4335	15.3287	15.4192	14.756	79.6757	17.105	17.7583	16.2901	18.5015
	12.4418	15.3332	15.4163	14.7634	79.7373	17.1008	17.7582	16.288	18.4979
	12.4502	15.352	15.4165	14.7567	79.778	17.0953	17.752	16.2865	18.5016
	12.4585	15.3364	15.4118	14.7609	79.7872	17.1009	17.7436	16.2843	18.5003
	12.4668	15.3282	15.4166	14.7705	79.7832	17.0968	17.7462	16.2831	18.5005
	12.4752	15.3268	15.4105	14.7725	79.807	17.0997	17.7467	16.2848	18.5035
	12.4835	15.3354	15.4155	14.7719	79.8405	17.1037	17.7423	16.2835	18.501
	12.4918	15.3358	15.4047	14.7756	79.8703	17.0977	17.7346	16.2872	18.5025
	12.5002	15.3336	15.4068	14.7848	79.8887	17.0922	17.7346	16.2957	18.5002
	12.5085	15.3349	15.395	14.7842	79.8931	17.0925	17.7294	16.2976	18.4957
	12.5168	15.3294	15.3931	14.7807	79.8909	17.0908	17.7271	16.2983	18.4936
	12.5252	15.3378	15.3916	14.7876	79.8869	17.0873	17.7236	16.2966	18.489
	12.5335	15.3332	15.3874	14.795	79.8311	17.0856	17.7182	16.293	18.4865
	12.5418	15.3306	15.3881	14.7941	79.6582	17.0791	17.7208	16.2918	18.4859
	12.5502	15.3333	15.388	14.8031	79.5138	17.0862	17.7216	16.2977	18.4795
	12.5585	15.3219	15.3721	14.7991	79.4252	17.0826	17.7179	16.3015	18.4768
	12.5668	15.3288	15.3828	14.8021	79.3637	17.0852	17.7199	16.3038	18.4742
	12.5752	15.3138	15.3775	14.8046	79.3152	17.0847	17.715	16.3062	18.4723
	12.5835	15.3118	15.3692	14.8072	79.2685	17.0905	17.7124	16.3098	18.4718
	12.5918	15.3068	15.3756	14.808	79.2266	17.0902	17.7081	16.3101	18.468
	12.6002	15.3126	15.3805	14.8094	79.1873	17.0929	17.7093	16.3081	18.4676
	12.6085	15.3014	15.3733	14.8145	79.1423	17.0906	17.7106	16.3022	18.4707
	12.6168	15.3071	15.3742	14.8143	79.0903	17.0917	17.7112	16.3101	18.4725
	12.6252	15.3002	15.3767	14.8318	79.0348	17.0923	17.7156	16.3039	18.4708
	12.6335	15.3026	15.3826	14.8291	78.9705	17.1037	17.7155	16.306	18.4733
	12.6418	15.2954	15.377	14.826	78.9002	17.1013	17.7169	16.3076	18.4701
	12.6502	15.2932	15.3776	14.8249	78.8335	17.1092	17.7197	16.309	18.4691
	12.6585	15.2933	15.3795	14.8242	78.7751	17.1104	17.7208	16.3045	18.4756
	12.6668	15.2831	15.378	14.8522	78.7296	17.114	17.7263	16.2921	18.4724
	12.6752	15.2739	15.3757	14.8506	78.6929	17.1139	17.7271	16.3065	18.4757
	12.6835	15.277	15.3811	14.8087	78.669	17.1141	17.7275	16.2984	18.4764
	12.6918	15.2881	15.3816	14.8215	78.6521	17.1173	17.7389	16.2898	18.477
	12.7002	15.2713	15.3802	14.8247	78.6403	17.1188	17.735	16.2943	18.4785
	12.7085	15.2678	15.3816	14.8283	78.6316	17.1163	17.7366	16.2961	18.4815
	12.7168	15.2723	15.373	14.8251	78.6333	17.1234	17.7417	16.2902	18.4844
	12.7252	15.2698	15.3779	14.819	78.6423	17.124	17.743	16.2886	18.4895
	12.7335	15.2701	15.3771	14.8219	78.6676	17.1198	17.7483	16.288	18.4841
	12.7418	15.2739	15.3894	14.8183	78.707	17.1218	17.7507	16.2858	18.4865
	12.7502	15.2762	15.3871	14.8169	78.7567	17.1201	17.7562	16.2904	18.4853
	12.7585	15.2703	15.386	14.8238	78.8161	17.1194	17.7542	16.2849	18.4889
	12.7668	15.2681	15.3868	14.8164	78.8808	17.118	17.762	16.2848	18.4866
	12.7752	15.2743	15.3826	14.8188	78.9403	17.1175	17.7642	16.279	18.4845
	12.7835	15.2966	15.3886	14.8143	79.0007	17.1165	17.7643	16.2832	18.4928
	12.7918	15.2775	15.3811	14.8153	79.0612	17.1144	17.7671	16.2871	18.4861
	12.8002	15.2632	15.3841	14.819	79.1236	17.1116	17.7753	16.2829	18.4872
	12.8085	15.2707	15.3796	14.8196	79.1929	17.1135	17.7747	16.2825	18.4828
	12.8168	15.2651	15.383	14.8194	79.2682	17.1146	17.7715	16.281	18.4817
	12.8252	15.2703	15.3867	14.8128	79.3374	17.1097	17.772	16.2804	18.4799
	12.8335	15.2724	15.3869	14.8145	79.3333	17.1056	17.7753	16.2822	18.4827
	12.8418	15.2853	15.397	14.8147	79.2927	17.1055	17.7739	16.279	18.4819
	12.8502	15.2779	15.3949	14.8104	79.2475	17.103	17.7699	16.2785	18.4825
	12.8585	15.2912	15.3902	14.8061	79.2024	17.0971	17.7744	16.281	18.485
	12.8668	15.2925	15.3867	14.811	79.1779	17.0954	17.7676	16.2745	18.4799
	12.8752	15.3006	15.3904	14.8125	79.1926	17.0905	17.7664	16.2737	18.4813
	12.8835	15.3018	15.3945	14.8116	79.2202	17.0907	17.7654	16.2762	18.4808
	12.8918	15.307	15.4074	14.8077	79.2303	17.0864	17.7633	16.2706	18.4805
	12.9002	15.3089	15.4009	14.8078	79.2356	17.0889	17.7723	16.2708	18.4825
	12.9085	15.3044	15.4175	14.8146	79.2381	17.0881	17.7716	16.2658	18.4862
	12.9168	15.3107	15.4035	14.8092	79.2589	17.0872	17.761	16.2596	18.489
	12.9252	15.3084	15.4062	14.8092	79.2982	17.0807	17.7633	16.2623	18.4917
	12.9335	15.3141	15.3996	14.7985	79.3348	17.073	17.7608	16.261	18.4937
	12.9418	15.3115	15.4054	14.8071	79.3659	17.0718	17.7551	16.2589	18.4896
	12.9502	15.3376	15.4056	14.7937	79.3925	17.0532	17.7501	16.2629	18.4939
	12.9585	15.3148	15.4138	14.7947	79.4146	17.0532	17.7577	16.2551	18.4945
	12.9668	15.3104	15.4207	14.7897	79.43	17.0487	17.7574	16.2545	18.4993
	12.9752	15.311	15.4164	14.7846	79.4373	17.0545	17.7598	16.2532	18.5043
	12.9835	15.3139	15.4244	14.7872	79.4406	17.0663	17.76	16.2586	18.5035
	12.9918	15.3168	15.4212	14.7789	79.4411	17.0589	17.7586	16.262	18.5063
	13.0002	15.3133	15.4123	14.7748	79.4355	17.0586	17.7651	16.2572	18.5057
	13.0085	15.3148	15.4243	14.7742	79.4242	17.0514	17.7617	16.2581	18.5038
	13.0168	15.3119	15.4197	14.7688	79.4098	17.0504	17.759	16.2594	18.4966
	13.0252	15.3163	15.4167	14.7642	79.3985	17.0577	17.7622	16.2557	18.5015
	13.0335	15.3154	15.423	14.7655	79.3874	17.0573	17.7609	16.2527	18.5011
	13.0418	15.3208	15.4215	14.7657	79.3746	17.0615	17.7683	16.2571	18.4991
	13.0502	15.3181	15.4292	14.7656	79.3653	17.0655	17.7758	16.2609	18.5055
	13.0585	15.3147	15.4276	14.7657	79.3555	17.0692	17.7793	16.2625	18.504
	13.0668	15.3177	15.4327	14.7714	79.3283	17.0668	17.778	16.2598	18.5042
	13.0752	15.3237	15.4232	14.7645	79.2908	17.0749	17.7863	16.265	18.4987
	13.0835	15.3256	15.4178	14.7601	79.2501	17.0795	17.7822	16.2609	18.4916
	13.0918	15.3229	15.4156	14.763	79.2133	17.0914	17.7802	16.2673	18.4876
	13.1002	15.3206	15.4172	14.7647	79.1779	17.0807	17.7855	16.2724	18.4863
	13.1085	15.3285	15.4121	14.7682	79.1479	17.0883	17.7883	16.2734	18.4824
	13.1168	15.3247	15.4117	14.7675	79.1191	17.0961	17.7904	16.278	18.4833
	13.1252	15.3305	15.4229	14.7789	79.0934	17.0923	17.7899	16.2785	18.4793
	13.1335	15.3247	15.4133	14.7775	79.0846	17.1005	17.7933	16.2854	18.4768
	13.1418	15.3279	15.4053	14.7706	79.0817	17.103	17.7934	16.2871	18.4733
	13.1502	15.3254	15.4038	14.7769	79.0798	17.1028	17.7903	16.2817	18.47
	13.1585	15.3259	15.4087	14.7668	79.0756	17.1007	17.7874	16.2828	18.4721
	13.1668	15.3286	15.4068	14.7707	79.0744	17.1029	17.7906	16.2838	18.4648
	13.1752	15.3281	15.3977	14.7718	79.0749	17.114	17.7867	16.2884	18.4621
	13.1835	15.3277	15.3925	14.7796	79.0769	17.1056	17.7878	16.2876	18.4582
	13.1918	15.3224	15.3902	14.7746	79.0774	17.1072	17.7899	16.2857	18.4638
	13.2002	15.3155	15.3877	14.7852	79.0654	17.1131	17.7893	16.283	18.4575
	13.2085	15.3079	15.3857	14.7856	79.0426	17.1122	17.7873	16.2865	18.4589
	13.2168	15.3066	15.3931	14.7903	79.0236	17.1137	17.788	16.2895	18.4565
	13.2252	15.305	15.3866	14.7935	79.0208	17.1062	17.7804	16.2856	18.4546
	13.2335	15.3049	15.378	14.7904	79.0319	17.1136	17.7802	16.2901	18.4508
	13.2418	15.3042	15.3828	14.7889	79.0513	17.1071	17.7842	16.2782	18.4517
	13.2502	15.2989	15.3872	14.7845	79.0816	17.1058	17.774	16.2821	18.4526
	13.2585	15.3017	15.387	14.7858	79.1135	17.0999	17.7766	16.2755	18.4541
	13.2668	15.2945	15.3801	14.7945	79.1453	17.0935	17.7733	16.275	18.4535
	13.2752	15.2924	15.3772	14.7913	79.174	17.095	17.7758	16.2645	18.4535
	13.2835	15.2864	15.376	14.7783	79.1861	17.0963	17.7689	16.2704	18.456
	13.2918	15.291	15.3752	14.7853	79.1957	17.0926	17.7693	16.2638	18.4561
	13.3002	15.2942	15.3805	14.7848	79.2036	17.0824	17.7667	16.2711	18.4506
	13.3085	15.295	15.3759	14.7802	79.2191	17.0846	17.7623	16.2622	18.4495
	13.3168	15.2893	15.3813	14.7729	79.2418	17.0789	17.7657	16.2621	18.45
	13.3252	15.2857	15.3796	14.7677	79.2404	17.076	17.7594	16.2648	18.4464
	13.3335	15.3028	15.3678	14.7782	79.2505	17.0699	17.7561	16.26	18.4487
	13.3418	15.2775	15.3712	14.7728	79.2673	17.0664	17.7598	16.2528	18.4503
	13.3502	15.2788	15.3662	14.7801	79.2871	17.0626	17.7599	16.2481	18.4504
	13.3585	15.2796	15.3659	14.7744	79.3021	17.0628	17.7582	16.2547	18.4465
	13.3668	15.2811	15.3657	14.777	79.3127	17.0622	17.7595	16.2504	18.4438
	13.3752	15.2839	15.3605	14.7729	79.3215	17.0543	17.7585	16.2514	18.4429
	13.3835	15.2835	15.3666	14.7662	79.3334	17.0568	17.762	16.2492	18.4474
	13.3918	15.2891	15.3724	14.7718	79.3477	17.059	17.7632	16.241	18.4473
	13.4002	15.2889	15.3704	14.7688	79.3576	17.0561	17.7592	16.2436	18.4513
	13.4085	15.2954	15.3648	14.7689	79.3691	17.0564	17.7667	16.2445	18.453
	13.4168	15.2909	15.3652	14.7682	79.3728	17.0601	17.7665	16.2453	18.4555
	13.4252	15.2946	15.3652	14.7719	79.3472	17.0641	17.7693	16.2399	18.4591
	13.4335	15.3068	15.3634	14.7638	79.2873	17.0687	17.7686	16.2436	18.4635
	13.4418	15.3051	15.3654	14.7682	79.21	17.0721	17.7662	16.2385	18.4654
	13.4502	15.3052	15.3712	14.7551	79.1629	17.0724	17.7765	16.2416	18.4731
	13.4585	15.3093	15.37	14.753	79.1682	17.0703	17.7721	16.2399	18.4759
	13.4668	15.3049	15.3711	14.7591	79.1951	17.0751	17.7709	16.2415	18.4825
	13.4752	15.3025	15.3711	14.754	79.2258	17.0799	17.765	16.2429	18.4928
	13.4835	15.313	15.3739	14.7569	79.2511	17.0807	17.7728	16.2422	18.501
	13.4918	15.3079	15.3752	14.7603	79.2674	17.0922	17.7631	16.244	18.5018
	13.5002	15.3115	15.3742	14.763	79.2761	17.0846	17.7589	16.2498	18.5134
	13.5085	15.3139	15.372	14.7682	79.2749	17.0905	17.7571	16.2503	18.5171
	13.5168	15.3102	15.3709	14.7631	79.2643	17.0916	17.7581	16.2587	18.5224
	13.5252	15.3129	15.3723	14.766	79.2482	17.0872	17.7558	16.2664	18.5265
	13.5335	15.3059	15.3783	14.7667	79.2358	17.0883	17.7548	16.2696	18.5276
	13.5418	15.3094	15.3882	14.7696	79.2228	17.094	17.7524	16.2724	18.5308
	13.5502	15.3071	15.391	14.7637	79.2117	17.0894	17.7499	16.2767	18.535
	13.5585	15.3043	15.387	14.7788	79.2025	17.0898	17.7465	16.2726	18.5408
	13.5668	15.3036	15.3895	14.7767	79.1946	17.0959	17.7394	16.285	18.5464
	13.5752	15.3058	15.3904	14.7821	79.1774	17.1002	17.7474	16.2924	18.5452
	13.5835	15.3032	15.3835	14.7825	79.1448	17.0993	17.7391	16.2939	18.5468
	13.5918	15.2992	15.392	14.7844	79.1095	17.1013	17.7407	16.2918	18.5464
	13.6002	15.3017	15.3994	14.7806	79.079	17.1012	17.739	16.2902	18.5453
	13.6085	15.2982	15.4005	14.7812	79.054	17.1061	17.7429	16.2933	18.5462
	13.6168	15.2984	15.3963	14.7903	79.0322	17.1078	17.7441	16.2903	18.5463
	13.6252	15.2933	15.3965	14.788	79.0192	17.1046	17.7464	16.2932	18.5444
	13.6335	15.2916	15.3918	14.7935	79.0085	17.1111	17.7465	16.2942	18.5443
	13.6418	15.2838	15.3958	14.7913	78.9986	17.1153	17.7548	16.2939	18.5383
	13.6502	15.2814	15.3954	14.8002	78.9928	17.1187	17.7549	16.2891	18.5373
	13.6585	15.2748	15.3875	14.7959	78.9851	17.1193	17.7588	16.286	18.5353
	13.6668	15.2744	15.3887	14.7935	78.9758	17.1224	17.7631	16.2864	18.5315
	13.6752	15.2714	15.3882	14.8021	78.8956	17.1295	17.7609	16.2828	18.5258
	13.6835	15.2714	15.3845	14.8025	78.8364	17.1338	17.7602	16.2835	18.5214
	13.6918	15.2615	15.3813	14.8011	78.8014	17.1366	17.7602	16.2768	18.5175
	13.7002	15.2648	15.3735	14.805	78.7802	17.1419	17.7633	16.2702	18.5129
	13.7085	15.2579	15.3725	14.8079	78.7611	17.1359	17.7648	16.2626	18.505
	13.7168	15.2623	15.3795	14.7928	78.6907	17.1443	17.7643	16.2666	18.4991
	13.7252	15.2656	15.3796	14.7973	78.882	17.1426	17.7662	16.265	18.4936
	13.7335	15.2636	15.3793	14.8065	79.209	17.1385	17.765	16.2642	18.4901
	13.7418	15.2606	15.3793	14.7902	79.5671	17.1529	17.7641	16.2564	18.4828
	13.7502	15.2551	15.3728	14.8046	79.5701	17.1479	17.7598	16.2595	18.4776
	13.7585	15.2518	15.3733	14.8008	80.2134	17.1506	17.7625	16.2614	18.4731
	13.7668	15.257	15.3753	14.8036	80.4465	17.1473	17.7599	16.2532	18.4678
	13.7752	15.2577	15.3675	14.799	80.6191	17.1501	17.7635	16.2527	18.465
	13.7835	15.253	15.3643	14.7979	80.7272	17.1514	17.7644	16.2498	18.4638
	13.7918	15.2561	15.364	14.8087	80.7831	17.1454	17.7646	16.2508	18.4601
	13.8002	15.2574	15.3575	14.8011	80.8076	17.1379	17.7652	16.2489	18.4523
	13.8085	15.2534	15.3596	14.7979	80.8074	17.1387	17.76	16.2503	18.4492
	13.8168	15.2547	15.361	14.7975	80.7955	17.1378	17.754	16.244	18.4487
	13.8252	15.2532	15.3611	14.7993	80.7722	17.1315	17.7571	16.2479	18.4463
	13.8335	15.2528	15.3654	14.7954	80.7426	17.1312	17.7553	16.2425	18.445
	13.8418	15.2601	15.366	14.7966	80.7103	17.1278	17.7539	16.2419	18.4456
	13.8502	15.2589	15.3626	14.7966	80.6714	17.1284	17.7611	16.2443	18.4455
	13.8585	15.2598	15.363	14.7932	80.62	17.1164	17.7564	16.2483	18.4502
	13.8668	15.2588	15.3549	14.801	80.5609	17.1213	17.7577	16.2434	18.4507
	13.8752	15.2629	15.3502	14.7951	80.5003	17.1179	17.7597	16.2435	18.4518
	13.8835	15.2673	15.3492	14.7878	80.4453	17.108	17.756	16.2425	18.4578
	13.8918	15.2704	15.3517	14.7912	80.4044	17.1054	17.7606	16.2442	18.4585
	13.9002	15.2718	15.3477	14.7929	80.371	17.1011	17.7592	16.2466	18.4618
	13.9085	15.2759	15.3409	14.799	80.3396	17.1044	17.758	16.2452	18.4703
	13.9168	15.2786	15.3385	14.7998	80.3122	17.1039	17.7553	16.2455	18.4784
	13.9252	15.2866	15.3409	14.8092	80.2809	17.0999	17.7615	16.2504	18.48
	13.9335	15.2813	15.3426	14.8033	80.2503	17.0997	17.7599	16.2589	18.4833
	13.9418	15.2878	15.3392	14.8131	80.2221	17.0967	17.7606	16.2587	18.4895
	13.9502	15.2957	15.3375	14.7981	80.1911	17.0983	17.7565	16.2581	18.4895
	13.9585	15.3006	15.3365	14.8024	80.1612	17.0952	17.753	16.261	18.4966
	13.9668	15.2994	15.3349	14.8013	80.142	17.0928	17.7592	16.2603	18.5018
	13.9752	15.3042	15.3306	14.8029	80.1265	17.0942	17.7569	16.2607	18.51
	13.9835	15.3089	15.3329	14.8058	80.1089	17.0974	17.7592	16.2624	18.5167
	13.9918	15.3104	15.3277	14.8103	80.0905	17.0914	17.765	16.2584	18.52
	14.0002	15.32	15.3286	14.8041	80.0593	17.0891	17.7646	16.2597	18.5241
	14.0085	15.3285	15.329	14.7958	80.0039	17.0897	17.7625	16.2618	18.5274
	14.0168	15.3354	15.3262	14.7898	79.9381	17.0951	17.7638	16.2676	18.5279
	14.0252	15.3356	15.3257	14.793	79.8701	17.0942	17.7496	16.2617	18.5319
	14.0335	15.3396	15.3225	14.8155	79.8071	17.0923	17.7517	16.2582	18.5334
	14.0418	15.3409	15.3277	14.7943	79.7488	17.0948	17.7522	16.2577	18.5362
	14.0502	15.3416	15.3249	14.782	79.6926	17.0897	17.7549	16.2583	18.5318
	14.0585	15.3411	15.3346	14.7793	79.6398	17.0908	17.7523	16.2552	18.5317
	14.0668	15.3434	15.3254	14.7869	79.5886	17.1009	17.7546	16.2579	18.5298
	14.0752	15.3392	15.3285	14.7866	79.5406	17.1014	17.7523	16.26	18.5274
	14.0835	15.345	15.3314	14.7818	79.4911	17.0968	17.7582	16.2587	18.5279
	14.0918	15.3508	15.3343	14.7776	79.4438	17.0984	17.7634	16.2578	18.5217
	14.1002	15.3483	15.34	14.7668	79.4006	17.0999	17.7588	16.2569	18.5179
	14.1085	15.3394	15.3408	14.7724	79.3569	17.0974	17.7622	16.2563	18.513
	14.1168	15.3436	15.3458	14.7698	79.3132	17.1073	17.7601	16.2518	18.5095
	14.1252	15.3313	15.3469	14.7742	79.2572	17.1058	17.7595	16.2573	18.5053
	14.1335	15.3416	15.3468	14.7706	79.1929	17.1075	17.763	16.2586	18.5013
	14.1418	15.3386	15.3542	14.7698	79.1193	17.1054	17.7571	16.2559	18.4953
	14.1502	15.3338	15.3546	14.7652	79.039	17.1059	17.755	16.2586	18.4931
	14.1585	15.3345	15.355	14.7726	78.9477	17.1059	17.7594	16.2691	18.4888
	14.1668	15.33	15.3621	14.8024	78.8474	17.1087	17.7614	16.2653	18.4825
	14.1752	15.3281	15.3583	14.7556	78.7818	17.1076	17.7557	16.2682	18.4766
	14.1835	15.3293	15.3577	14.7535	78.7464	17.1038	17.7554	16.2665	18.4735
	14.1918	15.3282	15.359	14.7507	78.7263	17.1099	17.7547	16.2669	18.4671
	14.2002	15.3178	15.3611	14.7629	78.7177	17.1162	17.7545	16.2703	18.467
	14.2085	15.3154	15.3575	14.7567	78.7091	17.1158	17.7584	16.2778	18.4634
	14.2168	15.3176	15.3575	14.7591	78.6979	17.1124	17.7597	16.2803	18.4617
	14.2252	15.3107	15.3528	14.7685	78.6564	17.112	17.7599	16.2797	18.4565
	14.2335	15.3078	15.3599	14.7707	78.5901	17.1118	17.7537	16.285	18.4556
	14.2418	15.3059	15.357	14.7739	78.5165	17.1154	17.7572	16.295	18.4533
	14.2502	15.3029	15.3587	14.7764	78.4466	17.1105	17.7603	16.29	18.4542
	14.2585	15.2988	15.3578	14.7774	78.3869	17.1071	17.7587	16.2879	18.4472
	14.2668	15.2931	15.3532	14.7852	78.3164	17.1081	17.7651	16.295	18.4476
	14.2752	15.2919	15.3593	14.7876	78.2686	17.1067	17.768	16.2955	18.4486
	14.2835	15.2865	15.3555	14.7901	78.2596	17.111	17.7767	16.2941	18.4449
	14.2918	15.2878	15.3557	14.7916	78.2648	17.1131	17.7809	16.2982	18.4471
	14.3002	15.2828	15.3544	14.7934	78.2712	17.1106	17.7812	16.3009	18.4483
	14.3085	15.2848	15.3565	14.7974	78.2781	17.1131	17.7787	16.3016	18.4502
	14.3168	15.277	15.3521	14.7902	78.2801	17.1154	17.7681	16.2602	18.4537
	14.3252	15.2642	15.3546	14.8134	78.2791	17.1181	17.774	16.2711	18.4531
	14.3335	15.2715	15.3543	14.8094	78.2736	17.1168	17.7773	16.2836	18.4578
	14.3418	15.2645	15.3474	14.8114	78.2701	17.1136	17.7802	16.2837	18.4592
	14.3502	15.2698	15.3478	14.8187	78.2648	17.1116	17.7869	16.2818	18.4625
	14.3585	15.2607	15.3419	14.8183	78.2643	17.1131	17.7877	16.2816	18.4654
	14.3668	15.2579	15.3415	14.8153	78.2798	17.1174	17.7922	16.2779	18.4716
	14.3752	15.2624	15.3402	14.8275	78.3041	17.1171	17.7989	16.2819	18.4785
	14.3835	15.2594	15.3392	14.8325	78.3257	17.1226	17.8157	16.2728	18.4833
	14.3918	15.2545	15.3357	14.8145	78.3494	17.119	17.8077	16.2732	18.4887
	14.4002	15.2561	15.3372	14.8229	78.3727	17.1157	17.8017	16.2715	18.4934
	14.4085	15.2587	15.3314	14.8277	78.3877	17.1161	17.8073	16.2678	18.4999
	14.4168	15.2524	15.3206	14.8298	78.3962	17.112	17.8026	16.268	18.5069
	14.4252	15.2485	15.3262	14.814	78.3944	17.1128	17.7976	16.2598	18.5123
	14.4335	15.2426	15.3233	14.8222	78.3799	17.1078	17.7951	16.2607	18.5159
	14.4418	15.2422	15.3203	14.8215	78.3581	17.1029	17.792	16.2658	18.5225
	14.4502	15.2394	15.3179	14.8127	78.3336	17.097	17.7876	16.2583	18.5251
	14.4585	15.2399	15.3194	14.8038	78.3083	17.0948	17.7883	16.2594	18.5282
	14.4668	15.2419	15.3267	14.7987	78.2823	17.0913	17.7831	16.2548	18.5346
	14.4752	15.2385	15.3189	14.8067	78.2583	17.0891	17.7826	16.2477	18.5362
	14.4835	15.2409	15.3144	14.7981	78.2398	17.0868	17.7831	16.2467	18.5409
	14.4918	15.2281	15.3164	14.7973	78.2284	17.0782	17.7828	16.2442	18.5423
	14.5002	15.2293	15.3116	14.7854	78.2154	17.079	17.7711	16.2374	18.5481
	14.5085	15.2375	15.3098	14.7907	78.2025	17.0805	17.7738	16.2429	18.5503
	14.5168	15.2404	15.3125	14.7907	78.185	17.0728	17.7764	16.2383	18.5554
	14.5252	15.2436	15.3076	14.7862	78.1685	17.0752	17.767	16.2399	18.5479
	14.5335	15.246	15.3147	14.7726	78.153	17.0731	17.763	16.2366	18.5476
	14.5418	15.2453	15.3219	14.767	78.1356	17.0694	17.7644	16.2343	18.5451
	14.5502	15.2568	15.321	14.7627	78.1127	17.0702	17.7611	16.2335	18.5453
	14.5585	15.2487	15.3259	14.7576	78.0742	17.0681	17.7657	16.2327	18.5477
	14.5668	15.2518	15.3247	14.7647	78.0192	17.0724	17.7629	16.2321	18.5441
	14.5752	15.2562	15.3282	14.7531	77.9446	17.0718	17.7646	16.2288	18.5428
	14.5835	15.2587	15.321	14.7507	77.8836	17.0742	17.7573	16.2331	18.5438
	14.5918	15.2599	15.3204	14.736	77.8532	17.0804	17.7525	16.2259	18.5375
	14.6002	15.2608	15.3221	14.7369	77.8358	17.081	17.7562	16.2245	18.5284
	14.6085	15.2645	15.3189	14.7411	77.8297	17.0829	17.7526	16.2218	18.5296
	14.6168	15.2667	15.3139	14.7338	77.8282	17.0778	17.7496	16.219	18.5244
	14.6252	15.2598	15.3103	14.7327	77.829	17.081	17.7514	16.2213	18.5212
	14.6335	15.2665	15.3186	14.7385	77.8259	17.0805	17.7506	16.2233	18.5241
	14.6418	15.2661	15.319	14.7349	77.8199	17.0842	17.7522	16.2253	18.5199
	14.6502	15.2643	15.3204	14.7246	77.8125	17.0842	17.7524	16.2289	18.5151
	14.6585	15.2688	15.3178	14.7206	77.8011	17.086	17.7492	16.2291	18.5116
	14.6668	15.2759	15.3216	14.7218	77.7866	17.0978	17.7523	16.2299	18.5104
	14.6752	15.2701	15.3144	14.7257	77.7733	17.095	17.7497	16.2227	18.5028
	14.6835	15.2722	15.3195	14.7109	77.7624	17.089	17.7474	16.2228	18.5021
	14.6918	15.2779	15.3147	14.7118	77.7515	17.0928	17.7447	16.2185	18.499
	14.7002	15.2709	15.318	14.7043	77.7443	17.0905	17.7517	16.2199	18.4951
	14.7085	15.2727	15.3187	14.7062	77.7327	17.0956	17.7556	16.2221	18.4941
	14.7168	15.1401	15.3204	14.6999	77.7154	17.0975	17.7509	16.2248	18.4933
	14.7252	15.1401	15.3134	14.6944	77.6917	17.0986	17.746	16.2206	18.4935
	14.7335	15.1418	15.3116	14.6885	77.6637	17.1066	17.7464	16.2262	18.4881
	14.7418	15.1378	15.316	14.6875	77.6369	17.0991	17.7467	16.223	18.489
	14.7502	15.1411	15.3125	14.6913	77.615	17.1007	17.7409	16.2281	18.4849
	14.7585	15.1555	15.3232	14.6872	77.6008	17.0958	17.7393	16.2217	18.4863
	14.7668	15.1535	15.3255	14.6882	77.5892	17.0962	17.7484	16.2161	18.4836
	14.7752	15.1644	15.3255	14.6865	77.5797	17.0962	17.7503	16.2138	18.484
	14.7835	15.1611	15.3284	14.6921	77.5721	17.0955	17.7508	16.2133	18.4859
	14.7918	15.1265	15.3349	14.6898	77.5624	17.0883	17.7468	16.2181	18.4843
	14.8002	15.136	15.3321	14.6868	77.5644	17.0929	17.7523	16.2257	18.4895
	14.8085	15.1379	15.3355	14.6798	77.5692	17.0864	17.7555	16.2248	18.4914
	14.8168	15.1383	15.3316	14.683	77.5765	17.0868	17.7562	16.2203	18.4931
	14.8252	15.1401	15.3369	14.6882	77.5884	17.0806	17.7573	16.2199	18.4937
	14.8335	15.138	15.3492	14.6888	77.6055	17.0804	17.766	16.2133	18.4933
	14.8418	15.1435	15.3495	14.6955	77.623	17.0782	17.7776	16.2129	18.4968
	14.8502	15.1398	15.3433	14.6975	77.6427	17.0781	17.7819	16.209	18.4979
	14.8585	15.1367	15.3485	14.7039	77.6564	17.0718	17.7945	16.2094	18.5023
	14.8668	15.1295	15.3491	14.7067	77.617	17.0667	17.8069	16.2167	18.5049
	14.8752	15.139	15.3445	14.7175	77.5864	17.0631	17.8147	16.2167	18.5058
	14.8835	15.1389	15.3445	14.7127	77.5764	17.0647	17.8298	16.2157	18.5042
	14.8918	15.1427	15.3469	14.7077	77.5846	17.0627	17.8348	16.2118	18.5024
	14.9002	15.1426	15.3399	14.7134	77.611	17.0568	17.8446	16.2153	18.5057
	14.9085	15.1418	15.3417	14.7091	77.6449	17.0552	17.8588	16.215	18.5064
	14.9168	15.1476	15.3438	14.7118	77.6814	17.0552	17.8732	16.2123	18.5091
	14.9252	15.1486	15.3492	14.7157	77.7188	17.0486	17.8773	16.2139	18.5105
	14.9335	15.1477	15.3427	14.7192	77.7719	17.0557	17.8834	16.2113	18.5103
	14.9418	15.1499	15.3402	14.7164	77.8497	17.0529	17.8871	16.214	18.5145
	14.9502	15.1455	15.335	14.717	77.904	17.0535	17.8881	16.2143	18.5115
	14.9585	15.1499	15.3363	14.7151	77.935	17.0507	17.8871	16.2108	18.5096
	14.9668	15.1516	15.3348	14.7146	77.9567	17.0468	17.8839	16.2126	18.5136
	14.9752	15.1494	15.3303	14.7114	77.9731	17.0501	17.8802	16.2097	18.5139
	14.9835	15.1521	15.3315	14.7124	77.9767	17.0514	17.8748	16.2144	18.5161
	14.9918	15.154	15.3303	14.7207	77.9426	17.0451	17.8655	16.2125	18.522
	15.0002	15.1524	15.3265	14.7166	77.8915	17.0465	17.8561	16.2167	18.5194
	15.0085	15.1448	15.3232	14.7243	77.8779	17.0529	17.8451	16.2167	18.5193
	15.0168	15.1494	15.3246	14.7155	77.8803	17.046	17.8361	16.2222	18.5206
	15.0252	15.1591	15.318	14.7105	77.8796	17.0504	17.8266	16.2221	18.5211
	15.0335	15.1612	15.3123	14.7094	77.8694	17.0464	17.8147	16.2251	18.519
	15.0418	15.1581	15.3067	14.7116	77.8518	17.0448	17.7907	16.2278	18.5223
	15.0502	15.1623	15.3012	14.7041	77.8408	17.0394	17.7728	16.2264	18.521
	15.0585	15.1595	15.305	14.7088	77.8577	17.0412	17.7578	16.2205	18.5233
	15.0668	15.1546	15.2944	14.7002	77.8744	17.04	17.7372	16.2241	18.5285
	15.0752	15.1572	15.29	14.7035	77.8912	17.0424	17.723	16.2233	18.5302
	15.0835	15.1491	15.2792	14.6957	77.9231	17.0378	17.704	16.2284	18.528
	15.0918	15.1523	15.2741	14.6994	77.9518	17.0405	17.6961	16.2344	18.528
	15.1002	15.1532	15.2739	14.687	77.9588	17.0395	17.6803	16.2341	18.5262
	15.1085	15.1539	15.2708	14.6913	77.951	17.0349	17.6619	16.2295	18.5267
	15.1168	15.161	15.2717	14.685	77.9267	17.035	17.6432	16.2287	18.5288
	15.1252	15.1617	15.2731	14.6926	77.8914	17.0373	17.6365	16.2291	18.5283
	15.1335	15.1602	15.2709	14.6818	77.8499	17.0359	17.6184	16.231	18.5327
	15.1418	15.1585	15.2713	14.6906	77.8063	17.0333	17.6095	16.2303	18.5353
	15.1502	15.1616	15.2648	14.6811	77.7715	17.0361	17.6028	16.2242	18.5327
	15.1585	15.1614	15.2574	14.6862	77.7354	17.0418	17.5977	16.2301	18.5339
	15.1668	15.161	15.2561	14.6805	77.6949	17.0468	17.5853	16.2339	18.5348
	15.1752	15.1675	15.2645	14.6756	77.6545	17.0379	17.5815	16.2353	18.5287
	15.1835	15.1644	15.2542	14.6618	77.6206	17.0364	17.5743	16.2322	18.5297
	15.1918	15.1664	15.2554	14.6573	77.591	17.0363	17.5787	16.231	18.5314
	15.2002	15.1628	15.2614	14.6671	77.5619	17.0405	17.577	16.2269	18.533
	15.2085	15.1656	15.2645	14.6639	77.5337	17.0421	17.581	16.2279	18.5341
	15.2168	15.1709	15.2702	14.6567	77.5079	17.0435	17.5819	16.2314	18.532
	15.2252	15.1647	15.2621	14.6613	77.4852	17.0487	17.5859	16.2333	18.5309
	15.2335	15.164	15.262	14.6665	77.4631	17.0439	17.5997	16.2309	18.528
	15.2418	15.1616	15.2603	14.6579	77.4504	17.0491	17.6075	16.2369	18.5266
	15.2502	15.1666	15.2616	14.6608	77.4706	17.0466	17.6087	16.2351	18.526
	15.2585	15.166	15.2582	14.6572	77.5076	17.0419	17.6221	16.2287	18.5255
	15.2668	15.1601	15.2634	14.6628	77.547	17.0464	17.6343	16.2262	18.522
	15.2752	15.1573	15.2615	14.6672	77.5935	17.0456	17.6466	16.2232	18.523
	15.2835	15.1523	15.2697	14.6698	77.64	17.0566	17.6596	16.2199	18.5209
	15.2918	15.1489	15.2679	14.6712	77.6804	17.058	17.6745	16.2278	18.5181
	15.3002	15.1563	15.2754	14.6635	77.6927	17.0604	17.6811	16.2304	18.5149
	15.3085	15.1525	15.2752	14.6694	77.6859	17.0568	17.6924	16.2302	18.5125
	15.3168	15.1486	15.2758	14.6752	77.6526	17.0614	17.7005	16.2242	18.5098
	15.3252	15.1493	15.2799	14.6759	77.6056	17.0659	17.7086	16.2233	18.5077
	15.3335	15.1459	15.2827	14.6755	77.5503	17.0588	17.7179	16.2254	18.5023
	15.3418	15.148	15.2858	14.677	77.496	17.0536	17.7252	16.2225	18.4991
	15.3502	15.151	15.2939	14.6836	77.4454	17.0519	17.7408	16.216	18.4989
	15.3585	15.1445	15.2912	14.6865	77.4038	17.0583	17.749	16.224	18.4914
	15.3668	15.1398	15.2953	14.6929	77.3722	17.0547	17.761	16.223	18.4888
	15.3752	15.1433	15.2849	14.6931	77.3503	17.0573	17.7699	16.2235	18.4896
	15.3835	15.1413	15.2875	14.6928	77.3426	17.0543	17.7782	16.2227	18.4856
	15.3918	15.1391	15.2868	14.6893	77.3513	17.057	17.777	16.2183	18.4833
	15.4002	15.142	15.2899	14.6813	77.3846	17.0509	17.7857	16.2186	18.4792
	15.4085	15.1393	15.2916	14.6793	77.4354	17.0451	17.7866	16.2135	18.4769
	15.4168	15.1346	15.2921	14.6835	77.4949	17.0477	17.7904	16.2134	18.4754
	15.4252	15.1378	15.2908	14.6842	77.5572	17.0455	17.7975	16.2141	18.477
	15.4335	15.1412	15.284	14.6797	77.6176	17.0449	17.7977	16.2094	18.4775
	15.4418	15.1402	15.2889	14.6783	77.6723	17.0446	17.8023	16.2111	18.4765
	15.4502	15.1485	15.29	14.6854	77.7228	17.0503	17.8039	16.2117	18.477
	15.4585	15.15	15.2835	14.6768	77.7686	17.043	17.8031	16.2047	18.476
	15.4668	15.1463	15.2822	14.6835	77.8119	17.0338	17.7977	16.2054	18.4767
	15.4752	15.1479	15.281	14.6815	77.8509	17.0316	17.8053	16.1996	18.4786
	15.4835	15.1475	15.2781	14.6821	77.8816	17.0264	17.7956	16.2031	18.4795
	15.4918	15.1466	15.2791	14.6754	77.8985	17.0246	17.7928	16.205	18.4793
	15.5002	15.1497	15.2815	14.6859	77.9083	17.0268	17.7989	16.2048	18.4797
	15.5085	15.1497	15.2812	14.6881	77.9102	17.0274	17.7931	16.1999	18.4833
	15.5168	15.1559	15.2802	14.6822	77.8925	17.0261	17.788	16.1988	18.4838
	15.5252	15.1578	15.2754	14.6753	77.9093	17.025	17.7874	16.1952	18.4841
	15.5335	15.1577	15.2758	14.6746	77.8859	17.0256	17.7886	16.1952	18.4859
	15.5418	15.1579	15.275	14.6713	77.9316	17.0243	17.7824	16.1959	18.4852
	15.5502	15.1591	15.2764	14.6796	78.2297	17.0189	17.7821	16.1946	18.4827
	15.5585	15.1592	15.2714	14.6716	78.5809	17.0249	17.7736	16.19	18.4866
	15.5668	15.1627	15.2737	14.6786	78.9049	17.0177	17.776	16.1943	18.4871
	15.5752	15.1661	15.2684	14.6871	79.1804	17.0195	17.772	16.1908	18.487
	15.5835	15.1687	15.2631	14.6792	79.3765	17.0207	17.7725	16.1842	18.4857
	15.5918	15.1675	15.2635	14.6792	79.4209	17.0211	17.7702	16.1916	18.4866
	15.6002	15.1747	15.2556	14.6703	79.347	17.015	17.7658	16.1976	18.4876
	15.6085	15.1779	15.2518	14.6728	79.1889	17.0206	17.7641	16.1963	18.4888
	15.6168	15.1792	15.2516	14.6764	78.9834	17.0233	17.7532	16.191	18.4894
	15.6252	15.1847	15.2537	14.6745	78.7519	17.0268	17.7494	16.19	18.4877
	15.6335	15.1914	15.2472	14.6745	78.5008	17.0201	17.7494	16.1866	18.4895
	15.6418	15.1924	15.2485	14.6851	78.2523	17.0202	17.7481	16.1829	18.4917
	15.6502	15.1913	15.2459	14.6753	78.0194	17.021	17.7432	16.1781	18.4959
	15.6585	15.1893	15.2442	14.683	77.8237	17.0236	17.7427	16.1865	18.4986
	15.6668	15.1921	15.2381	14.6732	77.6587	17.0209	17.7423	16.1834	18.5002
	15.6752	15.1988	15.2398	14.6704	77.5169	17.0236	17.7409	16.1824	18.5028
	15.6835	15.2001	15.2429	14.6654	77.409	17.0258	17.7338	16.1748	18.5032
	15.6918	15.1949	15.2376	14.6685	77.3314	17.0278	17.7269	16.1726	18.5063
	15.7002	15.1941	15.2464	14.6676	77.2788	17.027	17.7252	16.1673	18.5087
	15.7085	15.1898	15.2463	14.6706	77.2431	17.0278	17.72	16.17	18.5097
	15.7168	15.1903	15.2437	14.6711	77.2236	17.0325	17.7204	16.1712	18.5094
	15.7252	15.1946	15.2457	14.6738	77.2195	17.0382	17.7163	16.1693	18.5146
	15.7335	15.1918	15.2402	14.6721	77.2199	17.0447	17.7096	16.1726	18.516
	15.7418	15.1925	15.2481	14.6775	77.2311	17.0416	17.7058	16.1725	18.5146
	15.7502	15.1904	15.2547	14.6707	77.2511	17.0419	17.7045	16.1721	18.5142
	15.7585	15.1859	15.2496	14.6733	77.2823	17.0445	17.7033	16.1715	18.5117
	15.7668	15.1844	15.2568	14.6666	77.3226	17.0459	17.6993	16.1689	18.5161
	15.7752	15.1799	15.2645	14.6672	77.3703	17.049	17.6927	16.1639	18.5178
	15.7835	15.1807	15.2614	14.6694	77.4214	17.0452	17.6944	16.1699	18.5207
	15.7918	15.1722	15.2633	14.6694	77.4816	17.0484	17.6939	16.1673	18.5207
	15.8002	15.1703	15.266	14.6693	77.5459	17.0499	17.7015	16.1689	18.5209
	15.8085	15.1635	15.2693	14.6588	77.61	17.0525	17.6913	16.1691	18.5195
	15.8168	15.1632	15.2737	14.6645	77.663	17.0483	17.695	16.1686	18.5193
	15.8252	15.1608	15.2698	14.6601	77.7237	17.0473	17.6922	16.1664	18.5186
	15.8335	15.1656	15.2726	14.653	77.7992	17.0464	17.695	16.1662	18.515
	15.8418	15.1604	15.2777	14.6457	77.8815	17.0493	17.6974	16.1673	18.5141
	15.8502	15.154	15.2788	14.6532	77.9669	17.0466	17.6996	16.1664	18.5148
	15.8585	15.1522	15.2744	14.6473	78.0526	17.0474	17.701	16.1726	18.5164
	15.8668	15.1624	15.2744	14.649	78.1349	17.043	17.7032	16.1713	18.514
	15.8752	15.1612	15.2762	14.643	78.2107	17.0394	17.7057	16.177	18.5097
	15.8835	15.1617	15.2745	14.6284	78.2899	17.0335	17.7091	16.1762	18.5035
	15.8918	15.1575	15.2776	14.6325	78.3544	17.0316	17.7106	16.1756	18.501
	15.9002	15.1572	15.2849	14.6195	78.3583	17.0321	17.713	16.1731	18.4949
	15.9085	15.1637	15.2798	14.6343	78.3757	17.0267	17.7117	16.1755	18.4912
	15.9168	15.1599	15.2827	14.6303	78.4356	17.0255	17.709	16.1735	18.4876
	15.9252	15.1564	15.2835	14.6327	78.508	17.0256	17.7143	16.1766	18.4883
	15.9335	15.1518	15.2945	14.6302	78.5759	17.0245	17.7132	16.1749	18.4881
	15.9418	15.1567	15.2842	14.6349	78.6223	17.0271	17.7126	16.1744	18.4801
	15.9502	15.1547	15.2858	14.6285	78.635	17.0177	17.7138	16.1827	18.4765
	15.9585	15.1557	15.2811	14.6288	78.6101	17.0233	17.7089	16.1737	18.4732
	15.9668	15.1588	15.2744	14.6312	78.6408	17.0258	17.7111	16.1757	18.4722
	15.9752	15.1581	15.2751	14.6346	78.6817	17.0282	17.7061	16.1688	18.469
	15.9835	15.1583	15.2742	14.619	78.7187	17.0282	17.7047	16.1733	18.4618
	15.9918	15.1565	15.281	14.6295	78.7426	17.022	17.703	16.1744	18.4616
	16.0002	15.1584	15.2831	14.6191	78.76	17.0226	17.7039	16.1776	18.4612
	16.0085	15.1598	15.2796	14.6165	78.7646	17.0297	17.7	16.1764	18.4599
	16.0168	15.1517	15.2842	14.6119	78.7553	17.0248	17.6906	16.1804	18.4586
	16.0252	15.1465	15.2797	14.6173	78.7339	17.0323	17.6893	16.1831	18.4581
	16.0335	15.1477	15.2867	14.618	78.6985	17.0294	17.6901	16.1897	18.4579
	16.0418	15.1468	15.286	14.6137	78.6533	17.0285	17.694	16.1893	18.455
	16.0502	15.1393	15.2823	14.6166	78.6094	17.026	17.6879	16.1901	18.4575
	16.0585	15.1458	15.2803	14.6106	78.5698	17.0289	17.6832	16.1944	18.4546
	16.0668	15.1455	15.2776	14.6117	78.5282	17.0259	17.6788	16.195	18.4567
	16.0752	15.1506	15.2819	14.6122	78.4791	17.0257	17.6821	16.1945	18.4591
	16.0835	15.1449	15.2794	14.6122	78.4278	17.0259	17.6866	16.192	18.458
	16.0918	15.1431	15.2794	14.606	78.3744	17.0211	17.6833	16.1966	18.4585
	16.1002	15.146	15.2753	14.6046	78.3303	17.0222	17.683	16.1907	18.4581
	16.1085	15.1492	15.2742	14.5933	78.2716	17.0253	17.6807	16.1884	18.459
	16.1168	15.1492	15.2681	14.5984	78.2054	17.0196	17.6838	16.1837	18.4561
	16.1252	15.147	15.2666	14.6014	78.1442	17.0199	17.6809	16.1854	18.4581
	16.1335	15.1524	15.2647	14.6045	78.0918	17.0199	17.6793	16.1835	18.4599
	16.1418	15.1526	15.2597	14.5983	78.0388	17.0154	17.6879	16.1857	18.4602
	16.1502	15.152	15.259	14.6101	77.988	17.0189	17.6871	16.1806	18.4638
	16.1585	15.1502	15.2519	14.6046	77.9435	17.0188	17.6898	16.1833	18.4612
	16.1668	15.1525	15.2535	14.6044	77.8958	17.0265	17.6913	16.1807	18.4606
	16.1752	15.1535	15.2453	14.6081	77.844	17.0226	17.6965	16.1798	18.4584
	16.1835	15.161	15.2389	14.6006	77.7878	17.0194	17.6998	16.1838	18.4522
	16.1918	15.1565	15.2406	14.6127	77.7592	17.0232	17.7018	16.1821	18.4535
	16.2002	15.161	15.2402	14.6037	77.7553	17.026	17.7082	16.1791	18.454
	16.2085	15.164	15.2411	14.6021	77.7488	17.0223	17.7059	16.1781	18.4551
	16.2168	15.1615	15.2339	14.6099	77.7378	17.027	17.7111	16.1786	18.4567
	16.2252	15.1639	15.2363	14.603	77.7206	17.0333	17.7154	16.1781	18.4616
	16.2335	15.1626	15.2341	14.6088	77.6984	17.0303	17.7107	16.1807	18.4597
	16.2418	15.1562	15.2331	14.6087	77.6705	17.0314	17.7162	16.1777	18.4599
	16.2502	15.1629	15.2347	14.6179	77.6406	17.0356	17.72	16.181	18.4613
	16.2585	15.1606	15.2294	14.6192	77.6096	17.0376	17.7263	16.1776	18.4632
	16.2668	15.1633	15.2311	14.6122	77.5834	17.0337	17.7259	16.1789	18.4613
	16.2752	15.1613	15.2364	14.6143	77.5606	17.0347	17.7162	16.1755	18.4647
	16.2835	15.1549	15.2361	14.6115	77.5253	17.0443	17.7242	16.174	18.4678
	16.2918	15.1584	15.2355	14.6133	77.4595	17.0369	17.7236	16.1722	18.4721
	16.3002	15.1651	15.2409	14.6156	77.4017	17.037	17.7203	16.173	18.473
	16.3085	15.1576	15.2454	14.6165	77.3728	17.0438	17.7238	16.176	18.4739
	16.3168	15.1599	15.2355	14.6206	77.3611	17.0399	17.7206	16.1757	18.4747
	16.3252	15.1548	15.2307	14.6156	77.3544	17.0377	17.7218	16.1722	18.4767
	16.3335	15.1579	15.2352	14.6159	77.3551	17.036	17.7196	16.1716	18.4734
	16.3418	15.1547	15.2425	14.6126	77.3654	17.0267	17.7156	16.171	18.4741
	16.3502	15.1542	15.2473	14.6181	77.3685	17.0308	17.7181	16.1693	18.4712
	16.3585	15.1495	15.2399	14.621	77.3656	17.0316	17.7219	16.1687	18.4755
	16.3668	15.1521	15.2335	14.6198	77.3606	17.0293	17.7201	16.1624	18.4751
	16.3752	15.1543	15.2425	14.622	77.3507	17.0221	17.7193	16.1665	18.4688
	16.3835	15.1625	15.2393	14.6276	77.3388	17.0297	17.719	16.1669	18.4682
	16.3918	15.1632	15.2378	14.6183	77.3264	17.028	17.7172	16.1659	18.4654
	16.4002	15.1619	15.2335	14.6262	77.3183	17.0322	17.7163	16.1696	18.4673
	16.4085	15.1669	15.2319	14.6249	77.3189	17.0221	17.7181	16.1693	18.4659
	16.4168	15.1668	15.2362	14.627	77.3243	17.0243	17.7159	16.1638	18.4627
	16.4252	15.1652	15.2354	14.6312	77.3311	17.032	17.7113	16.1674	18.4606
	16.4335	15.167	15.2366	14.6346	77.3427	17.0245	17.7146	16.1667	18.4609
	16.4418	15.1621	15.233	14.6363	77.344	17.0212	17.7159	16.1679	18.4609
	16.4502	15.1718	15.228	14.6357	77.3363	17.0312	17.7172	16.1632	18.4602
	16.4585	15.1656	15.2218	14.6417	77.3363	17.0257	17.7135	16.1611	18.4582
	16.4668	15.1721	15.2149	14.6348	77.3387	17.026	17.722	16.1656	18.4556
	16.4752	15.1668	15.2089	14.6288	77.3482	17.0284	17.719	16.1615	18.4573
	16.4835	15.1732	15.2088	14.6261	77.3645	17.0248	17.7191	16.1551	18.4546
	16.4918	15.1616	15.2042	14.6259	77.3834	17.0161	17.7174	16.157	18.4553
	16.5002	15.1686	15.2048	14.6334	77.4031	17.0195	17.7171	16.1603	18.4552
	16.5085	15.1771	15.2035	14.6398	77.4219	17.0255	17.7158	16.1516	18.4581
	16.5168	15.1708	15.199	14.6393	77.4363	17.0145	17.7201	16.1506	18.4574
	16.5252	15.1668	15.1951	14.6436	77.4467	17.0128	17.7208	16.1573	18.4613
	16.5335	15.1684	15.1857	14.6306	77.4551	17.0223	17.7223	16.1568	18.4627
	16.5418	15.1762	15.1812	14.6342	77.4642	17.0188	17.7233	16.1525	18.4592
	16.5502	15.1725	15.1752	14.6397	77.475	17.0238	17.7309	16.1472	18.4612
	16.5585	15.1727	15.1784	14.6317	77.4736	17.0232	17.7245	16.1462	18.4658
	16.5668	15.1638	15.1753	14.6425	77.4704	17.0188	17.7333	16.1441	18.4657
	16.5752	15.1666	15.1723	14.6499	77.5024	17.0113	17.7342	16.1386	18.4677
	16.5835	15.1588	15.1751	14.6432	77.5384	17.0171	17.7353	16.1322	18.4675
	16.5918	15.1632	15.1598	14.6348	77.5758	17.0163	17.7381	16.1355	18.4696
	16.6002	15.1661	15.1682	14.6362	77.6044	17.0134	17.7338	16.1295	18.4725
	16.6085	15.1648	15.1681	14.6381	77.6073	17.0099	17.7396	16.1288	18.4736
	16.6168	15.1649	15.1621	14.6356	77.5868	17.0137	17.7364	16.1216	18.4711
	16.6252	15.1668	15.1624	14.6324	77.5353	17.0164	17.7387	16.1139	18.4723
	16.6335	15.1649	15.1642	14.6334	77.4693	17.0266	17.7327	16.114	18.4734
	16.6418	15.1689	15.1632	14.6184	77.4258	17.0221	17.7329	16.1031	18.4767
	16.6502	15.1648	15.1617	14.6199	77.3885	17.0186	17.7315	16.1029	18.4793
[truncated: 5,802 more rows]

## Sheet: Supplementary Figure 14
		Control	Amuc_0920	Amuc_0017	Amuc_1008	Amuc_1870	Amuc_1260	Amuc_0060	Amuc_1220	Amuc_1187	Amuc_1420	Amuc_0480	Amuc_1463	Amuc_1868	Amuc_0855	Amuc_0517	Amuc_0216	Amuc_0863	fucose	gal	galnac	glcnac
	0.000167	-0.89115	-0.8914	-0.9205	-0.97285	-0.91115	-0.84745	-0.8346	-0.82465	-0.7743	-0.7709	-0.76495	-1.60895	-1.80025	-1.82865	-1.7277	-1.7851	-1.7167	-0.73665	-0.5217	0.01895	-0.30675
	0.0085	-0.8831	-0.8858	-0.91165	-0.9622	-0.89515	-0.8256	-0.8294	-0.803	-0.76825	-0.76855	-0.76325	-1.5868	-1.78825	-1.82905	-1.72275	-1.76875	-1.712	-0.721	-0.5035	0.0197	-0.29115
	0.016833	-0.88505	-0.88525	-0.9089	-0.9529	-0.89975	-0.8232	-0.82355	-0.7986	-0.7684	-0.7666	-0.76145	-1.58695	-1.78795	-1.81955	-1.72415	-1.7723	-1.7067	-0.71015	-0.49875	0.0228	-0.2874
	0.025167	-0.8791	-0.8757	-0.903	-0.9535	-0.89255	-0.81335	-0.82385	-0.7957	-0.76245	-0.7641	-0.75575	-1.5817	-1.783	-1.8155	-1.71465	-1.7672	-1.6981	-0.70615	-0.49935	0.03035	-0.2812
	0.0335	-0.876	-0.86945	-0.90595	-0.953	-0.8858	-0.8104	-0.8271	-0.79575	-0.76305	-0.7559	-0.7573	-1.5782	-1.77145	-1.8169	-1.7151	-1.7643	-1.7018	-0.7026	-0.49555	0.02995	-0.2769
	0.041833	-0.8829	-0.8723	-0.9066	-0.95255	-0.88775	-0.81385	-0.82425	-0.7958	-0.76305	-0.76165	-0.7577	-1.5775	-1.77395	-1.81725	-1.7206	-1.7611	-1.7039	-0.7051	-0.49245	0.02885	-0.2752
	0.050167	-0.88065	-0.8779	-0.9061	-0.95345	-0.89225	-0.8163	-0.83185	-0.79755	-0.7646	-0.76435	-0.7554	-1.58195	-1.7751	-1.81915	-1.7214	-1.7618	-1.70415	-0.70695	-0.49065	0.03215	-0.27495
	0.0585	-0.8907	-0.87865	-0.90895	-0.956	-0.8971	-0.81325	-0.82425	-0.7983	-0.76425	-0.75965	-0.7574	-1.57885	-1.7764	-1.81855	-1.72515	-1.7599	-1.7047	-0.70655	-0.49175	0.02865	-0.27385
	0.066833	-0.8914	-0.88345	-0.90415	-0.9503	-0.89045	-0.81505	-0.8248	-0.79565	-0.76135	-0.76165	-0.75685	-1.57965	-1.77535	-1.81795	-1.72645	-1.76285	-1.7033	-0.7064	-0.49195	0.02645	-0.276
	0.075167	-0.8855	-0.88305	-0.91175	-0.94925	-0.89015	-0.81475	-0.8224	-0.7941	-0.7586	-0.76185	-0.75445	-1.5803	-1.7783	-1.8158	-1.7262	-1.76405	-1.701	-0.70865	-0.48975	0.0286	-0.27495
	0.0835	-0.8795	-0.88305	-0.91155	-0.95265	-0.89955	-0.8133	-0.8246	-0.79355	-0.7634	-0.76435	-0.75885	-1.5767	-1.7811	-1.81945	-1.72255	-1.76595	-1.70365	-0.7079	-0.4938	0.02865	-0.27635
	0.091833	-0.878	-0.8844	-0.9045	-0.9471	-0.89475	-0.8159	-0.82345	-0.7959	-0.7646	-0.7623	-0.76255	-1.5763	-1.77575	-1.81805	-1.72145	-1.76575	-1.69515	-0.7111	-0.488	0.0377	-0.27605
	0.100167	-0.88225	-0.8836	-0.9048	-0.9492	-0.8889	-0.81275	-0.82465	-0.7991	-0.7628	-0.75945	-0.75545	-1.57325	-1.77245	-1.8146	-1.7226	-1.76855	-1.6903	-0.7043	-0.4891	0.0389	-0.27155
	0.1085	-0.87755	-0.87555	-0.90405	-0.9451	-0.8876	-0.81355	-0.82995	-0.7968	-0.76225	-0.7611	-0.7604	-1.5777	-1.7735	-1.81925	-1.71605	-1.76235	-1.69455	-0.70485	-0.48745	0.04395	-0.2703
	0.116833	-0.8815	-0.8804	-0.90815	-0.94585	-0.88135	-0.81415	-0.8269	-0.7937	-0.75295	-0.76365	-0.7548	-1.5805	-1.76915	-1.81705	-1.7205	-1.7604	-1.6939	-0.70035	-0.48455	0.04445	-0.26605
	0.125167	-0.87835	-0.87745	-0.9092	-0.93965	-0.88485	-0.81595	-0.82095	-0.7916	-0.75495	-0.75805	-0.75585	-1.57465	-1.77035	-1.8149	-1.7204	-1.76	-1.6938	-0.70235	-0.48665	0.0434	-0.26855
	0.1335	-0.87975	-0.87725	-0.91545	-0.94715	-0.8889	-0.8111	-0.81795	-0.79035	-0.7532	-0.7596	-0.75425	-1.57765	-1.7722	-1.81955	-1.71435	-1.7569	-1.68965	-0.7035	-0.4873	0.0414	-0.26385
	0.141833	-0.87925	-0.8779	-0.9067	-0.9446	-0.88055	-0.8113	-0.8145	-0.79445	-0.7559	-0.75305	-0.75215	-1.5771	-1.77055	-1.8119	-1.71885	-1.75525	-1.6903	-0.7078	-0.48365	0.0365	-0.2664
	0.150167	-0.874	-0.8777	-0.9078	-0.94355	-0.8868	-0.8145	-0.82005	-0.7954	-0.76035	-0.7625	-0.7523	-1.5738	-1.7714	-1.81335	-1.71745	-1.75565	-1.6909	-0.7035	-0.48615	0.03955	-0.2667
	0.1585	-0.87385	-0.87985	-0.9007	-0.94485	-0.8874	-0.8161	-0.81965	-0.79495	-0.7554	-0.7506	-0.7507	-1.57605	-1.76485	-1.80835	-1.7107	-1.75685	-1.69075	-0.70195	-0.4869	0.04105	-0.26475
	0.166833	-0.8705	-0.8775	-0.90355	-0.9489	-0.88885	-0.8161	-0.817	-0.797	-0.7629	-0.75	-0.7536	-1.57305	-1.7721	-1.8112	-1.714	-1.75695	-1.68785	-0.69955	-0.4889	0.04265	-0.2615
	0.175167	-0.87065	-0.8751	-0.90295	-0.94725	-0.88495	-0.8157	-0.81685	-0.7932	-0.7575	-0.7501	-0.75245	-1.5731	-1.76025	-1.80965	-1.7107	-1.75425	-1.6865	-0.69635	-0.48665	0.0448	-0.26035
	0.1835	-0.86975	-0.8748	-0.90365	-0.9509	-0.8813	-0.8174	-0.81775	-0.79085	-0.753	-0.74925	-0.7531	-1.57755	-1.7575	-1.80635	-1.7191	-1.7556	-1.68715	-0.6946	-0.4874	0.04895	-0.2549
	0.191833	-0.87155	-0.87245	-0.90605	-0.9502	-0.8889	-0.8202	-0.817	-0.792	-0.755	-0.7534	-0.7488	-1.5747	-1.75615	-1.8094	-1.7164	-1.7558	-1.68635	-0.6922	-0.482	0.0469	-0.25785
	0.200167	-0.8686	-0.8749	-0.9105	-0.9494	-0.88675	-0.81155	-0.8174	-0.79045	-0.7567	-0.74975	-0.7504	-1.57315	-1.75785	-1.81035	-1.71535	-1.7496	-1.6867	-0.6946	-0.4812	0.0469	-0.25735
	0.2085	-0.87045	-0.87375	-0.9061	-0.9449	-0.88395	-0.81395	-0.813	-0.78875	-0.7575	-0.7516	-0.7463	-1.5725	-1.7635	-1.8025	-1.71355	-1.75065	-1.685	-0.6938	-0.4835	0.0449	-0.2528
	0.216833	-0.8664	-0.87485	-0.9039	-0.9427	-0.88235	-0.8137	-0.8066	-0.78895	-0.75065	-0.7537	-0.7491	-1.5709	-1.7597	-1.802	-1.7088	-1.75105	-1.68265	-0.69485	-0.48505	0.0478	-0.2588
	0.225167	-0.85885	-0.87505	-0.9041	-0.9407	-0.88005	-0.8154	-0.8142	-0.78675	-0.7588	-0.74845	-0.7493	-1.56575	-1.7618	-1.80385	-1.7115	-1.74745	-1.6859	-0.6928	-0.4841	0.04845	-0.25295
	0.2335	-0.8594	-0.8734	-0.90005	-0.9445	-0.8805	-0.8148	-0.8137	-0.78855	-0.75435	-0.7559	-0.75045	-1.57155	-1.76105	-1.80525	-1.71235	-1.7516	-1.6868	-0.6893	-0.4831	0.0507	-0.25075
	0.241833	-0.86025	-0.8668	-0.89915	-0.9433	-0.88075	-0.81375	-0.8112	-0.79185	-0.7497	-0.7512	-0.74885	-1.57105	-1.7596	-1.802	-1.71325	-1.7472	-1.69185	-0.68825	-0.4833	0.054	-0.24665
	0.250167	-0.8602	-0.8651	-0.89695	-0.946	-0.88225	-0.81245	-0.81265	-0.7851	-0.75015	-0.75115	-0.74465	-1.5737	-1.75195	-1.798	-1.71045	-1.74955	-1.68395	-0.6825	-0.4806	0.0531	-0.24715
	0.2585	-0.8613	-0.8662	-0.9004	-0.9429	-0.88185	-0.81365	-0.8136	-0.7869	-0.748	-0.74935	-0.7464	-1.57455	-1.7502	-1.79365	-1.70445	-1.7461	-1.67695	-0.687	-0.4778	0.05215	-0.2477
	0.266833	-0.86305	-0.8625	-0.8979	-0.93905	-0.8832	-0.809	-0.81275	-0.7821	-0.74855	-0.74785	-0.73865	-1.5706	-1.7534	-1.79385	-1.70505	-1.7442	-1.6803	-0.6905	-0.47655	0.05465	-0.2482
	0.275167	-0.8609	-0.86505	-0.8998	-0.941	-0.88525	-0.8052	-0.81125	-0.7789	-0.7469	-0.7521	-0.74245	-1.56515	-1.7484	-1.79515	-1.7076	-1.74255	-1.6785	-0.68395	-0.47345	0.0517	-0.2452
	0.2835	-0.86165	-0.8661	-0.8986	-0.9385	-0.88635	-0.8112	-0.80705	-0.7813	-0.7486	-0.7522	-0.7378	-1.56305	-1.74825	-1.7944	-1.70015	-1.74335	-1.68455	-0.68805	-0.47425	0.05525	-0.2478
	0.291833	-0.85935	-0.8631	-0.8989	-0.9327	-0.8894	-0.81025	-0.80595	-0.7856	-0.74875	-0.75275	-0.7389	-1.5623	-1.7511	-1.7926	-1.7013	-1.74205	-1.6779	-0.6875	-0.4782	0.05645	-0.2502
	0.300167	-0.85745	-0.85935	-0.8984	-0.93985	-0.88325	-0.80625	-0.80665	-0.7809	-0.7501	-0.75405	-0.74495	-1.56075	-1.74925	-1.7934	-1.7019	-1.74535	-1.6836	-0.68235	-0.4742	0.0603	-0.24875
	0.3085	-0.8548	-0.85645	-0.8906	-0.93995	-0.88085	-0.80585	-0.8081	-0.7817	-0.7462	-0.74735	-0.7412	-1.56155	-1.7472	-1.7875	-1.70035	-1.74495	-1.67725	-0.68205	-0.4741	0.06615	-0.2473
	0.316833	-0.85865	-0.85955	-0.8901	-0.93365	-0.87625	-0.8049	-0.81105	-0.78455	-0.7488	-0.7477	-0.7438	-1.558	-1.7458	-1.7903	-1.7018	-1.74545	-1.67845	-0.6789	-0.4749	0.06615	-0.2427
	0.325167	-0.8617	-0.8595	-0.89145	-0.9418	-0.8736	-0.8053	-0.8051	-0.78245	-0.7443	-0.7487	-0.7414	-1.5624	-1.74055	-1.7884	-1.69735	-1.74745	-1.674	-0.67825	-0.47165	0.071	-0.238
	0.3335	-0.85695	-0.857	-0.88905	-0.9328	-0.8745	-0.8093	-0.8084	-0.78345	-0.74355	-0.7448	-0.7352	-1.55805	-1.74295	-1.78225	-1.6983	-1.74445	-1.67435	-0.67845	-0.46695	0.07275	-0.2373
	0.341833	-0.86045	-0.8558	-0.8897	-0.9324	-0.8766	-0.80355	-0.80525	-0.78035	-0.74315	-0.74635	-0.73255	-1.55815	-1.73915	-1.7887	-1.69615	-1.7361	-1.66805	-0.6842	-0.4679	0.0721	-0.239
	0.350167	-0.863	-0.862	-0.8914	-0.93135	-0.8828	-0.80145	-0.80395	-0.77565	-0.74555	-0.74975	-0.7372	-1.55405	-1.74145	-1.78495	-1.69965	-1.73585	-1.67265	-0.68205	-0.4644	0.0723	-0.2371
	0.3585	-0.85735	-0.85585	-0.89025	-0.93545	-0.87845	-0.80255	-0.8068	-0.7767	-0.7409	-0.74305	-0.7335	-1.5528	-1.7383	-1.77985	-1.6926	-1.73605	-1.67125	-0.67795	-0.4698	0.072	-0.2378
	0.366833	-0.82275	-0.8197	-0.8545	-0.9337	-0.8633	-0.79525	-0.776	-0.77055	-0.7347	-0.7176	-0.5924	-1.5473	-1.73645	-1.66095	-1.6285	-1.73845	-1.5335	-0.66975	-0.4651	0.08495	-0.2262
	0.375167	-0.2798	-0.3504	-0.4365	-0.8064	-0.57645	-0.61285	-0.41465	-0.62415	-0.4916	-0.38935	-0.07	-1.5046	-1.72695	-1.1117	-1.1154	-1.67485	-1.0239	-0.55785	-0.38805	0.4295	0.0855
	0.3835	0.83	0.131	-0.0292	-0.21705	0.03295	-0.0444	-0.04585	-0.07275	0.0352	0.0666	-0.1283	-1.09655	-1.38505	-1.1263	-0.8361	-1.2288	-1.1483	0.3295	0.37505	1.73875	1.31595
	0.391833	0.15555	-0.62365	-0.72595	-0.17645	-0.386	-0.2427	-0.6803	-0.15175	-0.34355	-0.49635	-0.9085	-0.88605	-1.00705	-2.05065	-1.808	-1.09645	-1.9326	1.3449	1.5541	2.1702	1.7002
	0.400167	-1.1935	-1.13485	-1.18165	-1.04405	-1.17435	-1.0155	-1.1285	-0.97345	-1.0117	-1.0542	-1.02055	-1.67155	-1.6637	-2.15815	-2.15225	-1.88955	-1.9806	-0.1294	0.404	0.2113	-0.1837
	0.4085	-1.2171	-0.9273	-0.97895	-1.2304	-1.09395	-1.05815	-0.95675	-1.07625	-0.98065	-0.9419	-0.7287	-1.9525	-2.13275	-1.74675	-1.8535	-2.10985	-1.6216	-1.1756	-0.9142	-0.37555	-0.7369
	0.416833	-0.84975	-0.4922	-0.53815	-0.913	-0.68225	-0.73495	-0.5746	-0.7723	-0.67335	-0.62915	-0.3344	-1.6685	-1.92655	-1.1129	-1.3545	-1.81005	-0.9949	-1.1173	-0.93265	-0.2688	-0.6034
	0.425167	-0.46415	0.1217	0.1114	-0.4241	-0.19945	-0.28655	-0.0258	-0.36805	-0.2633	-0.20695	0.5914	-1.1999	-1.4366	0.03245	-0.6683	-1.2738	0.39815	-0.90865	-0.71425	-0.21535	-0.4751
	0.4335	-0.1424	6.9347	8.10385	0.5141	1.7548	0.9746	5.912	0.57345	1.5347	3.19995	19.2384	-0.46705	-0.70275	19.6645	7.47015	-0.32145	20.7633	-0.80485	-0.5604	-0.24075	-0.4104
	0.441833	0.08035	20.8912	20.8434	18.7446	20.9377	20.8344	20.7178	19.3625	20.7106	20.6785	81.5496	12.3552	4.8224	104.303	20.7258	15.9632	88.1643	-0.65795	-0.413	-0.06155	-0.25605
	0.450167	0.39575	103.347	99.7538	102.13	102.977	91.9487	85.2191	86.9685	80.238	78.6901	85.7014	94.9955	20.7984	108.957	87.5096	88.4412	84.9377	-0.47085	-0.2574	0.2131	-0.009
	0.4585	1.05745	96.5273	93.6715	94.8186	102.525	87.3812	82.0477	86.3697	75.7424	75.7184	83.9686	89.9917	92.1247	103.868	83.7249	84.2565	80.7163	-0.2255	-0.0658	0.56775	0.53675
	0.466833	1.3907	89.9244	87.4375	90.3052	96.1581	83.1812	76.5223	83.5772	71.0687	70.7165	75.7444	85.147	88.1008	93.9463	76.546	80.9481	72.5142	0.0451	0.1892	0.72275	0.8845
	0.475167	1.9125	81.8313	79.7181	82.6919	86.8877	75.188	68.4527	75.513	64.1175	63.0405	65.7087	79.3731	82.8536	83.1179	67.2603	74.3333	63.0682	-0.093	0.12475	0.5532	0.5693
	0.4835	2.4298	72.8233	71.6362	74.0423	76.8816	66.0099	59.8002	65.7811	56.1848	54.432	54.4342	72.5044	75.7245	71.0986	54.1741	66.0155	52.3188	-0.3186	-0.0919	0.4548	0.2465
	0.491833	1.6409	55.9853	56.7747	63.4111	63.3709	54.5506	47.2175	54.4312	45.1043	42.1239	40.5318	64.4046	68.2802	56.4975	37.1521	56.5302	38.613	-0.42725	-0.208	0.3659	0.07655
	0.500167	0.85965	39.4744	40.9316	47.3953	48.6206	39.8252	33.699	40.1492	31.9671	29.3478	29.2145	49.4927	55.1589	44.1142	24.4124	42.6523	27.2939	-0.4885	-0.2727	0.2814	-0.014
	0.5085	0.52335	27.986	29.4517	33.749	37.0532	28.1948	23.9231	28.7246	22.2857	20.4489	21.6094	35.0556	40.057	34.9357	16.5905	29.9674	19.7516	-0.5263	-0.30455	0.23745	-0.0665
	0.516833	0.40315	20.7137	21.995	24.5565	28.9478	20.6027	17.6023	21.1652	16.1734	14.8847	16.3934	24.9631	28.7525	27.9866	11.9375	21.3313	14.7631	-0.5546	-0.3177	0.2191	-0.0868
	0.525167	0.4474	15.9672	16.9031	18.5331	22.7078	15.6492	13.0073	16.0894	12.2103	11.1049	11.5992	18.4198	21.2903	20.9584	8.88305	15.7675	10.7747	-0.56685	-0.32805	0.20855	-0.09915
	0.5335	0.75885	12.4215	12.9053	13.9093	15.8653	11.7977	8.79475	11.8016	9.1579	7.9118	6.86125	13.8454	16.1813	13.293	6.4454	11.6692	7.2179	-0.57055	-0.31865	0.20675	-0.07035
	0.541833	1.12365	9.53915	9.7607	9.54215	9.5337	8.41475	5.85225	7.75255	6.639	5.42775	4.92905	10.1337	12.0189	8.9403	4.69925	8.0885	5.2232	-0.556	-0.26345	0.2044	-0.0072
	0.550167	1.2568	7.75885	7.9555	6.7862	7.2859	6.39565	5.0793	5.59295	5.2075	4.4328	4.8577	7.385	8.5185	7.7119	3.87175	5.7059	4.65565	-0.54825	-0.206	0.2018	0.0336
	0.5585	1.2539	6.7982	6.9348	6.14485	7.0357	5.68085	4.9969	5.1553	4.60385	4.1097	4.80065	5.9494	6.5034	7.04355	3.4004	4.8303	4.2835	-0.5534	-0.1916	0.19985	0.03295
	0.566833	1.2099	5.9773	6.024	5.86195	6.7094	5.1727	4.66495	4.8877	4.0771	3.7057	4.35225	5.10405	5.54635	6.147	2.92645	4.35555	3.7501	-0.5607	-0.20545	0.1908	0.01
	0.575167	1.15505	5.2031	5.17855	5.3061	6.0187	4.54395	4.1309	4.3719	3.5012	3.21465	3.74845	4.3387	4.75995	5.1952	2.45265	3.77745	3.18655	-0.5716	-0.2284	0.1916	-0.0195
	0.5835	1.07955	4.5044	4.43185	4.621	5.23585	3.90075	3.5699	3.77405	2.9568	2.7541	3.2099	3.62215	3.9883	4.39685	2.0469	3.17975	2.7012	-0.5772	-0.24115	0.1887	-0.04135
	0.591833	0.99745	3.9298	3.8244	3.9976	4.565	3.34935	3.07935	3.23675	2.5117	2.37485	2.7768	3.0083	3.30875	3.7465	1.7149	2.6577	2.29125	-0.5842	-0.2573	0.18835	-0.0485
	0.600167	0.914	3.4561	3.30855	3.4964	4.01155	2.90045	2.64665	2.8131	2.13985	2.04065	2.4106	2.5108	2.759	3.1712	1.4159	2.2321	1.91545	-0.5858	-0.2666	0.1849	-0.062
	0.6085	0.85155	3.0484	2.86195	3.0607	3.5195	2.5121	2.2707	2.4442	1.82725	1.74115	2.0816	2.0789	2.2971	2.66265	1.1607	1.85245	1.5884	-0.58975	-0.2793	0.18085	-0.06975
	0.616833	0.7862	2.69635	2.48685	2.666	3.08295	2.1685	1.97205	2.11795	1.5506	1.48715	1.8088	1.7009	1.8903	2.21935	0.93945	1.51685	1.32035	-0.59175	-0.2928	0.1804	-0.0785
	0.625167	0.7321	2.40475	2.17505	2.331	2.7182	1.88125	1.7365	1.83715	1.3283	1.2725	1.58725	1.38875	1.54645	1.8623	0.76365	1.23165	1.0975	-0.5938	-0.29985	0.17815	-0.08685
	0.6335	0.68055	2.16845	1.92265	2.0501	2.4133	1.65465	1.54845	1.61235	1.14745	1.11005	1.4068	1.1327	1.2484	1.5818	0.6225	0.99655	0.91715	-0.6019	-0.309	0.18015	-0.0954
	0.641833	0.63455	1.9755	1.72505	1.8341	2.1717	1.4753	1.38065	1.4327	1.00575	0.97415	1.2714	0.92975	1.0097	1.36455	0.50815	0.8052	0.77825	-0.5954	-0.3156	0.17685	-0.0992
	0.650167	0.607	1.8263	1.5734	1.65845	1.9766	1.3331	1.2399	1.2886	0.8972	0.86965	1.17175	0.7656	0.81885	1.19425	0.414	0.6548	0.677	-0.60255	-0.3144	0.17785	-0.10975
	0.6585	0.5854	1.7113	1.45635	1.51925	1.82975	1.21785	1.1266	1.1795	0.8162	0.7939	1.08095	0.62525	0.66215	1.0425	0.3374	0.5358	0.583	-0.6009	-0.3237	0.1779	-0.1145
	0.666833	0.57275	1.6151	1.35495	1.3959	1.70725	1.12615	1.03625	1.0828	0.7464	0.7298	0.9963	0.5233	0.54395	0.90315	0.2763	0.4354	0.50255	-0.6034	-0.33345	0.17975	-0.11935
	0.675167	0.54645	1.5333	1.2704	1.2928	1.59015	1.0437	0.96415	0.99925	0.68385	0.67195	0.9153	0.4267	0.44745	0.78155	0.21515	0.3563	0.4246	-0.60145	-0.3377	0.18255	-0.12055
	0.6835	0.51805	1.45	1.18985	1.20425	1.4813	0.96575	0.90135	0.92495	0.62995	0.61945	0.8486	0.3476	0.3634	0.67385	0.1619	0.29155	0.3618	-0.59475	-0.34165	0.18105	-0.11805
	0.691833	0.49505	1.38245	1.12605	1.1267	1.3921	0.9107	0.8518	0.865	0.5787	0.5757	0.8152	0.28025	0.29125	0.61225	0.11965	0.22845	0.3193	-0.5984	-0.3395	0.18435	-0.12085
	0.700167	0.4803	1.335	1.0821	1.0658	1.35375	0.87335	0.80085	0.82005	0.5467	0.55055	0.8072	0.2294	0.2281	0.58005	0.10455	0.18605	0.292	-0.60025	-0.34085	0.18275	-0.125
	0.7085	0.4835	1.29895	1.0463	1.02765	1.33315	0.84175	0.7629	0.80365	0.5278	0.52925	0.80055	0.1973	0.1864	0.5618	0.0898	0.15935	0.2689	-0.59955	-0.34075	0.18145	-0.1203
	0.716833	0.48145	1.2715	1.01625	0.99855	1.3102	0.81895	0.72475	0.78975	0.50765	0.51355	0.7697	0.1717	0.1579	0.52865	0.07375	0.1319	0.24245	-0.60165	-0.34385	0.1805	-0.1235
	0.725167	0.48495	1.2418	0.9922	0.96855	1.27085	0.7952	0.6978	0.7592	0.48915	0.50065	0.73355	0.14435	0.1291	0.484	0.058	0.1025	0.22275	-0.5996	-0.3412	0.18445	-0.12545
	0.7335	0.49175	1.22805	0.9911	0.9512	1.2226	0.78235	0.6816	0.7323	0.4771	0.5008	0.7091	0.123	0.10095	0.4578	0.05045	0.07785	0.21565	-0.6012	-0.33915	0.1965	-0.1222
	0.741833	0.5243	1.23195	1.01655	0.9467	1.2091	0.78665	0.67125	0.71455	0.4735	0.51075	0.7025	0.11325	0.09155	0.43895	0.05895	0.06795	0.22875	-0.58905	-0.32125	0.2026	-0.12655
	0.750167	0.5791	1.2672	1.04345	0.95885	1.2061	0.802	0.68385	0.71505	0.4738	0.5223	0.68655	0.12015	0.09125	0.44645	0.07755	0.07855	0.25595	-0.57715	-0.30485	0.2076	-0.12265
	0.7585	0.64505	1.30455	1.07505	0.9779	1.2064	0.83095	0.7006	0.7272	0.49125	0.5376	0.69535	0.14045	0.11005	0.45085	0.1013	0.09665	0.2919	-0.5706	-0.2905	0.2041	-0.118
	0.766833	0.70645	1.3441	1.0976	0.9962	1.2146	0.85835	0.71865	0.75275	0.50765	0.5533	0.70485	0.1612	0.1252	0.4526	0.1286	0.1191	0.3113	-0.5628	-0.28285	0.1958	-0.1119
	0.775167	0.7522	1.379	1.1198	1.0128	1.2165	0.87965	0.73495	0.7686	0.5304	0.56605	0.7166	0.1763	0.14155	0.45435	0.14295	0.13705	0.3269	-0.55845	-0.28085	0.19095	-0.1044
	0.7835	0.8062	1.4295	1.17445	1.03755	1.2367	0.91405	0.78065	0.7981	0.547	0.58885	0.77105	0.18765	0.1546	0.5131	0.1966	0.1566	0.40015	-0.5513	-0.27145	0.20435	-0.0875
	0.791833	0.901	1.53365	1.2905	1.11915	1.32605	1.0114	0.8835	0.88245	0.6105	0.6654	0.899	0.22445	0.17745	0.62705	0.30005	0.20765	0.52495	-0.52025	-0.20745	0.24615	-0.0148
	0.800167	1.0404	1.66265	1.41475	1.2575	1.46625	1.156	1.01475	1.0167	0.71	0.77925	1.0315	0.31975	0.2503	0.73415	0.41515	0.31625	0.63705	-0.42485	-0.02235	0.32845	0.12715
	0.8085	1.03975	1.70925	1.4492	1.3786	1.5626	1.2711	1.07865	1.149	0.78555	0.84195	1.0796	0.43885	0.38845	0.7503	0.45215	0.4183	0.6477	-0.3038	0.2419	0.4272	0.27635
	0.816833	1.1117	1.64295	1.37245	1.3675	1.5535	1.25495	1.03035	1.17025	0.7773	0.81495	1.0216	0.4997	0.4888	0.67325	0.39835	0.4498	0.56865	-0.23715	0.4319	0.47	0.32765
	0.825167	0.9989	1.51985	1.2491	1.25275	1.44075	1.14645	0.9221	1.08245	0.69675	0.7318	0.9091	0.45675	0.4837	0.55275	0.30145	0.38475	0.46175	-0.2653	0.41335	0.4431	0.2726
	0.8335	0.88345	1.4043	1.14965	1.11185	1.2973	1.02375	0.81605	0.9575	0.61015	0.63995	0.79845	0.36135	0.388	0.43695	0.20665	0.2796	0.37215	-0.343	0.2598	0.3815	0.17065
	0.841833	0.7976	1.32135	1.0725	1.00035	1.19655	0.9433	0.74915	0.8526	0.54445	0.5823	0.7248	0.2624	0.26985	0.36435	0.14445	0.1907	0.3067	-0.42085	0.08095	0.32495	0.07955
	0.850167	0.74195	1.273	1.03575	0.93155	1.1121	0.88045	0.7039	0.78385	0.5145	0.54535	0.6685	0.1949	0.1778	0.31215	0.11115	0.12975	0.27465	-0.4817	-0.0618	0.2806	0.0155
	0.8585	0.71765	1.2468	1.0116	0.8955	1.0732	0.8419	0.67295	0.73515	0.49575	0.51675	0.62685	0.1536	0.1148	0.27885	0.08985	0.0862	0.2518	-0.52105	-0.15185	0.26065	-0.0259
	0.866833	0.7106	1.22865	0.988	0.86795	1.0195	0.79725	0.63945	0.7142	0.48225	0.4969	0.59235	0.1277	0.075	0.26775	0.0783	0.06885	0.2455	-0.5426	-0.2027	0.2485	-0.04625
	0.875167	0.71715	1.22395	0.9688	0.85475	0.99515	0.76745	0.61775	0.6833	0.46845	0.4706	0.57345	0.10365	0.04705	0.2531	0.07465	0.0551	0.23255	-0.55795	-0.24125	0.24055	-0.061
	0.8835	0.72275	1.22475	0.95295	0.84695	0.97395	0.74305	0.59525	0.66165	0.448	0.456	0.56215	0.08555	0.02725	0.242	0.0652	0.0487	0.22635	-0.56305	-0.2637	0.24045	-0.07595
	0.891833	0.71415	1.22045	0.94195	0.8299	0.95495	0.7268	0.5768	0.6439	0.43095	0.4428	0.5547	0.06925	0.00775	0.22375	0.0525	0.0341	0.21195	-0.5654	-0.28375	0.234	-0.08435
	0.900167	0.7156	1.20765	0.92475	0.81205	0.941	0.7155	0.56375	0.63065	0.41495	0.4306	0.5486	0.0541	-0.0006	0.22015	0.04445	0.02445	0.2042	-0.56995	-0.29145	0.23035	-0.07925
	0.9085	0.7038	1.19095	0.90755	0.7938	0.9342	0.70165	0.5537	0.61585	0.405	0.4177	0.53715	0.04495	-0.01645	0.2212	0.04275	0.01765	0.19915	-0.57475	-0.29715	0.22805	-0.07895
	0.916833	0.68735	1.1775	0.9007	0.7736	0.90865	0.7009	0.54925	0.61285	0.3929	0.412	0.529	0.0425	-0.019	0.22425	0.0402	0.01	0.1963	-0.5781	-0.2925	0.22565	-0.0662
	0.925167	0.68735	1.15695	0.8928	0.7571	0.8936	0.69115	0.54875	0.6048	0.38685	0.40895	0.51765	0.0409	-0.02465	0.21475	0.04085	0.014	0.19155	-0.5785	-0.2761	0.2226	-0.04965
	0.9335	0.6888	1.14525	0.8831	0.73655	0.8764	0.68175	0.5347	0.5981	0.38115	0.39835	0.5009	0.0385	-0.01765	0.19645	0.03205	0.0074	0.1812	-0.58205	-0.2571	0.22165	-0.03395
	0.941833	0.68565	1.13095	0.8715	0.7216	0.8657	0.67005	0.52345	0.58295	0.3684	0.3904	0.4791	0.0348	-0.02735	0.1566	0.021	-0.00915	0.1719	-0.5803	-0.24455	0.2212	-0.03415
	0.950167	0.68515	1.11905	0.8677	0.7057	0.84295	0.65395	0.5096	0.56485	0.3523	0.38215	0.4592	0.02705	-0.0423	0.1246	0.01075	-0.02445	0.16065	-0.57975	-0.2564	0.22335	-0.03995
	0.9585	0.6858	1.11905	0.8608	0.68605	0.81835	0.63945	0.5013	0.5486	0.3427	0.3746	0.44465	0.01255	-0.0687	0.10445	0.0025	-0.0378	0.1581	-0.57955	-0.27055	0.22605	-0.05985
	0.966833	0.6979	1.1219	0.86255	0.66715	0.8117	0.6323	0.4947	0.53695	0.3396	0.36345	0.43325	-0.00235	-0.08355	0.09095	-0.004	-0.04965	0.1641	-0.57545	-0.28875	0.2259	-0.0733
	0.975167	0.72675	1.1354	0.87465	0.6551	0.81005	0.6291	0.4864	0.5267	0.3329	0.3564	0.42765	-0.0055	-0.08755	0.0772	0.00855	-0.04085	0.169	-0.57255	-0.2987	0.22645	-0.0852
	0.9835	0.768	1.14865	0.8771	0.6532	0.8085	0.6315	0.4869	0.52005	0.33275	0.3522	0.4196	-0.0096	-0.09935	0.06945	0.0116	-0.0405	0.16375	-0.57355	-0.3057	0.223	-0.0936
	0.991833	0.7922	1.1629	0.8848	0.64735	0.7921	0.6309	0.476	0.516	0.3296	0.34575	0.41695	-0.00595	-0.09765	0.0562	0.01265	-0.04275	0.1632	-0.57825	-0.30535	0.22615	-0.0937
	1.00017	0.81585	1.1585	0.87965	0.64725	0.78705	0.63255	0.4757	0.5133	0.3223	0.342	0.41975	-0.0022	-0.0972	0.06515	0.01635	-0.0403	0.16275	-0.57835	-0.3101	0.2252	-0.09605
	1.0085	0.8284	1.1535	0.87505	0.6417	0.80375	0.6283	0.4818	0.5069	0.3185	0.34885	0.4996	-0.00745	-0.10225	0.12235	0.01445	-0.04635	0.1667	-0.5827	-0.31995	0.2257	-0.09955
	1.01683	0.82415	1.1597	0.87215	0.6573	0.9443	0.6326	0.49435	0.52085	0.3218	0.35615	0.85495	-0.0072	-0.1047	0.4028	0.02915	-0.0434	0.19195	-0.58805	-0.3186	0.22425	-0.10695
	1.02517	0.8203	1.17985	0.88165	0.73175	1.5495	0.6675	0.55335	0.604	0.33135	0.3804	1.7531	-0.00165	-0.0991	1.3177	0.09365	-0.03035	0.2818	-0.5866	-0.32585	0.2274	-0.1093
	1.0335	0.81145	1.2813	0.9247	1.037	2.8764	0.82145	0.8033	0.9358	0.37415	0.4873	1.99655	0.0087	-0.06845	2.35915	0.31365	0.0158	0.5677	-0.5864	-0.3277	0.22745	-0.10415
	1.04183	0.79385	1.61565	1.07665	1.90025	2.93415	1.2819	1.38735	1.67335	0.5027	0.78895	1.69185	0.0473	0.0567	2.0555	0.8194	0.19775	1.08955	-0.58675	-0.32975	0.22585	-0.1036
	1.05017	0.7855	2.30085	1.42855	2.891	2.4714	1.93955	1.8786	2.0041	0.8141	1.25165	1.7518	0.17625	0.48495	2.01955	1.3516	0.62295	1.48415	-0.5836	-0.332	0.23045	-0.1032
	1.0585	0.75735	3.03985	1.94025	2.7172	2.49755	2.0923	1.77585	1.77385	1.2155	1.48435	1.87375	0.4828	1.2728	2.12205	1.49415	1.158	1.5774	-0.58975	-0.33345	0.2275	-0.1061
	1.06683	0.74205	3.3025	2.36325	2.41045	2.59365	1.925	1.6976	1.7957	1.42105	1.426	1.99115	0.94205	1.781	2.2463	1.5226	1.4006	1.6576	-0.5923	-0.33845	0.2226	-0.1086
	1.07517	0.73015	3.2151	2.53795	2.4016	2.70665	1.9224	1.7337	1.86715	1.41305	1.39915	2.0993	1.32065	1.70235	2.36565	1.58955	1.43065	1.73815	-0.5941	-0.34165	0.21505	-0.1174
	1.0835	0.71985	3.13835	2.5496	2.4514	2.81405	1.9664	1.7891	1.9457	1.38665	1.42965	2.17985	1.47615	1.66845	2.46195	1.6626	1.4769	1.8178	-0.6032	-0.34005	0.20775	-0.12245
	1.09183	0.71	3.1423	2.49805	2.5223	2.91895	2.02555	1.84475	2.01515	1.39145	1.47125	2.241	1.50085	1.73015	2.54025	1.72645	1.5407	1.87885	-0.60465	-0.3453	0.20255	-0.1282
	1.10017	0.69455	3.1878	2.40635	2.5991	2.994	2.0859	1.9041	2.0839	1.41985	1.5181	2.29975	1.4929	1.79675	2.6147	1.7957	1.6014	1.94665	-0.6071	-0.34325	0.2068	-0.12905
	1.1085	0.6808	3.20565	2.29	2.6844	3.07575	2.15385	1.9737	2.1456	1.4519	1.5811	2.3567	1.47285	1.881	2.69595	1.8581	1.6643	1.99835	-0.6015	-0.34935	0.21045	-0.12875
	1.11683	0.65955	3.179	2.17655	2.79375	3.16015	2.2362	2.05745	2.21645	1.45195	1.63715	2.4194	1.42125	1.96765	2.78605	1.89665	1.7087	2.02635	-0.59885	-0.3443	0.21025	-0.12385
	1.12517	0.6437	3.10095	2.0799	2.91135	3.2466	2.316	2.12215	2.28835	1.41905	1.6535	2.4791	1.3508	2.06365	2.88125	1.89355	1.7151	2.0081	-0.5964	-0.34	0.2118	-0.11965
	1.1335	0.6298	3.01685	2.0068	2.99885	3.3296	2.34295	2.14335	2.3714	1.38065	1.63365	2.5412	1.2847	2.11705	2.95995	1.8601	1.6883	1.97305	-0.60005	-0.34335	0.2172	-0.11935
	1.14183	0.62335	2.9321	1.94515	3.02775	3.4013	2.3333	2.1282	2.43545	1.33665	1.6037	2.5892	1.2231	2.1474	3.0086	1.8213	1.6396	1.93135	-0.59805	-0.34645	0.21985	-0.12295
	1.15017	0.61565	2.8657	1.8978	3.01615	3.4506	2.30365	2.10125	2.46715	1.2983	1.5663	2.62185	1.18095	2.12185	3.0391	1.78135	1.59705	1.89155	-0.59435	-0.34245	0.22335	-0.1213
	1.1585	0.6215	2.80335	1.85265	2.9785	3.4851	2.2672	2.065	2.47675	1.2655	1.53645	2.6381	1.144	2.0782	3.0403	1.7363	1.5546	1.85025	-0.5957	-0.3428	0.2243	-0.1247
	1.16683	0.63165	2.7474	1.81415	2.93625	3.51045	2.2249	2.02975	2.4662	1.23655	1.50435	2.64895	1.1097	2.0329	3.03305	1.69595	1.5145	1.80555	-0.6002	-0.34095	0.2264	-0.12085
	1.17517	0.6418	2.69755	1.7786	2.8885	3.51795	2.1874	1.99345	2.44445	1.20705	1.47895	2.64665	1.07385	1.9935	3.0202	1.6587	1.4734	1.76715	-0.5932	-0.3451	0.23275	-0.1218
	1.1835	0.63855	2.64195	1.7483	2.8393	3.5106	2.1479	1.95175	2.41895	1.18355	1.44535	2.64825	1.05285	1.9468	2.99335	1.61455	1.43865	1.73895	-0.59525	-0.34595	0.22955	-0.1153
	1.19183	0.65415	2.58975	1.71275	2.7839	3.49995	2.10345	1.9146	2.38435	1.16265	1.41745	2.63635	1.0279	1.9049	2.9636	1.58595	1.4074	1.7024	-0.596	-0.3435	0.23215	-0.1145
	1.20017	0.65195	2.54435	1.6775	2.73015	3.4774	2.0649	1.87785	2.35605	1.14225	1.39165	2.62145	0.99855	1.8613	2.922	1.55325	1.375	1.67585	-0.59795	-0.341	0.2288	-0.1152
	1.2085	0.6548	2.4991	1.64595	2.6749	3.4516	2.02485	1.8394	2.31995	1.11885	1.36265	2.60175	0.98065	1.81845	2.88455	1.5203	1.34655	1.64525	-0.594	-0.33985	0.2387	-0.11345
	1.21683	0.6521	2.4537	1.62085	2.63055	3.41005	1.9924	1.80355	2.28495	1.0981	1.3317	2.5705	0.95735	1.77835	2.8399	1.49045	1.319	1.6076	-0.5939	-0.34155	0.25025	-0.11185
	1.22517	0.6583	2.4067	1.5902	2.5827	3.37965	1.9547	1.7727	2.2481	1.07075	1.3148	2.5431	0.9353	1.73775	2.7951	1.4642	1.2896	1.58535	-0.5932	-0.3448	0.26545	-0.11135
	1.2335	0.65545	2.37545	1.5622	2.5271	3.31905	1.92225	1.73525	2.2091	1.04845	1.29045	2.50505	0.91545	1.7028	2.74625	1.43235	1.25985	1.5517	-0.59285	-0.3457	0.28135	-0.10915
	1.24183	0.6554	2.3289	1.5291	2.47675	3.26775	1.8834	1.69685	2.1699	1.03025	1.2697	2.46175	0.8979	1.6624	2.68985	1.40405	1.2301	1.51765	-0.5907	-0.3451	0.30435	-0.10995
	1.25017	0.6489	2.28725	1.5021	2.42875	3.2146	1.8452	1.6643	2.1263	1.00745	1.2428	2.42065	0.8742	1.62985	2.6346	1.3733	1.2074	1.4897	-0.5923	-0.34245	0.3105	-0.10625
	1.2585	0.6496	2.2416	1.4842	2.37285	3.1656	1.81005	1.6315	2.0846	0.99	1.22135	2.3835	0.84735	1.5964	2.58235	1.3387	1.1793	1.45495	-0.5905	-0.34475	0.31085	-0.1058
	1.26683	0.6519	2.2109	1.4612	2.32775	3.0988	1.7727	1.59765	2.04365	0.97545	1.20005	2.34485	0.82555	1.5543	2.53915	1.3071	1.15495	1.4355	-0.59655	-0.34165	0.29535	-0.1032
	1.27517	0.65085	2.17155	1.44565	2.2816	3.05445	1.74215	1.5756	2.00645	0.9683	1.17945	2.3085	0.80925	1.52215	2.4941	1.28835	1.12865	1.40715	-0.5952	-0.34425	0.2818	-0.105
	1.2835	0.665	2.14475	1.43045	2.24385	2.99535	1.7188	1.552	1.97645	0.95235	1.16035	2.2732	0.79665	1.4884	2.45075	1.2664	1.11075	1.386	-0.5952	-0.34225	0.266	-0.10395
	1.29183	0.68255	2.1189	1.4146	2.2063	2.9561	1.68965	1.53085	1.9433	0.9395	1.14095	2.2388	0.7845	1.45075	2.41255	1.2438	1.09195	1.36355	-0.59605	-0.3439	0.25715	-0.1046
	1.30017	0.7145	2.09465	1.40395	2.1648	2.90695	1.6605	1.50285	1.909	0.92505	1.125	2.20435	0.7717	1.4243	2.36805	1.2205	1.0665	1.3399	-0.5921	-0.3453	0.2564	-0.10325
	1.3085	0.7525	2.06675	1.38755	2.1314	2.8567	1.6316	1.4732	1.87305	0.91015	1.1072	2.1679	0.75745	1.39885	2.3298	1.19735	1.04605	1.3197	-0.592	-0.34735	0.25735	-0.10115
	1.31683	0.7915	2.0481	1.3696	2.09065	2.81305	1.5993	1.43875	1.8385	0.8834	1.0823	2.1355	0.74235	1.368	2.2802	1.17365	1.0251	1.29515	-0.59535	-0.3494	0.2581	-0.09785
	1.32517	0.8313	2.01885	1.34655	2.05075	2.77065	1.56345	1.40895	1.8021	0.86035	1.05875	2.1005	0.72085	1.3388	2.23835	1.14915	1.0028	1.26975	-0.592	-0.3476	0.25695	-0.10065
	1.3335	0.86645	1.99515	1.31675	2.0108	2.7198	1.5338	1.3778	1.76525	0.83795	1.03895	2.0674	0.69785	1.31375	2.1985	1.1266	0.98185	1.24805	-0.59485	-0.34335	0.2612	-0.09165
	1.34183	0.8839	1.95805	1.28385	1.9699	2.6734	1.50175	1.3481	1.7334	0.8201	1.0149	2.03855	0.6821	1.28225	2.16195	1.1078	0.96285	1.23255	-0.5969	-0.33905	0.25915	-0.0851
	1.35017	0.88175	1.92425	1.24955	1.9322	2.63605	1.4758	1.32645	1.7036	0.80135	1.0022	2.00875	0.6591	1.25305	2.1254	1.0846	0.9384	1.20695	-0.59355	-0.33655	0.25745	-0.083
	1.3585	0.8685	1.8845	1.22595	1.89885	2.59005	1.45105	1.29945	1.67295	0.7849	0.9828	1.9811	0.6433	1.22905	2.0917	1.0648	0.9221	1.18835	-0.5921	-0.3401	0.2561	-0.082
	1.36683	0.8431	1.8498	1.19225	1.8591	2.55045	1.42385	1.2785	1.64905	0.7669	0.9638	1.94965	0.62725	1.2032	2.0582	1.04435	0.90135	1.16775	-0.59145	-0.34375	0.2566	-0.07635
	1.37517	0.8108	1.811	1.16475	1.8262	2.518	1.3956	1.25795	1.6254	0.7456	0.9488	1.9261	0.6036	1.18135	2.0257	1.02445	0.87855	1.14895	-0.58625	-0.34675	0.256	-0.074
	1.3835	0.78115	1.7742	1.14045	1.7921	2.48285	1.37235	1.2458	1.59705	0.7341	0.93345	1.90235	0.58935	1.15415	1.99375	1.0036	0.8592	1.1283	-0.5735	-0.3426	0.2583	-0.0698
	1.39183	0.74585	1.7407	1.11705	1.75935	2.44965	1.34955	1.2298	1.57625	0.72085	0.92065	1.8817	0.57485	1.13085	1.96455	0.98925	0.83765	1.10945	-0.5415	-0.344	0.264	-0.07485
	1.40017	0.71245	1.7071	1.0918	1.72105	2.4159	1.3287	1.2465	1.55865	0.70965	0.90515	1.8604	0.55605	1.10995	1.93375	0.9864	0.82245	1.0859	-0.464	-0.34345	0.2651	-0.07335
	1.4085	0.67575	1.6785	1.07	1.68765	2.39675	1.3102	1.30885	1.53485	0.7054	0.8942	1.8483	0.54625	1.0952	1.90085	1.0105	0.8025	1.0714	-0.2538	-0.3396	0.2611	-0.0747
	1.41683	0.6446	1.6505	1.0475	1.661	2.3637	1.29245	1.4707	1.51765	0.69765	0.8825	1.84745	0.53415	1.07005	1.8822	1.07735	0.78775	1.06	0.27945	-0.3431	0.2636	-0.0703
	1.42517	0.6231	1.6234	1.0281	1.63845	2.3358	1.27545	1.81605	1.49995	0.68535	0.87495	1.8619	0.52255	1.0469	1.86215	1.2139	0.771	1.04295	1.5307	-0.34435	0.2645	-0.07425
	1.4335	0.6045	1.59865	1.018	1.6158	2.3075	1.26245	2.4151	1.4838	0.67355	0.8603	1.8937	0.50865	1.02515	1.84255	1.4414	0.7568	1.0368	4.18775	-0.3377	0.2589	-0.078
	1.44183	0.5907	1.58315	1.0095	1.59595	2.2835	1.24465	3.32455	1.47195	0.66255	0.855	1.9407	0.4992	1.0121	1.82565	1.74615	0.74375	1.0294	9.2038	-0.3426	0.25965	-0.07495
	1.45017	0.5845	1.56715	1.00315	1.5797	2.2582	1.23515	4.4791	1.45965	0.66285	0.8519	1.9993	0.49175	0.99885	1.81345	2.10745	0.73855	1.02465	17.4265	-0.3458	0.25855	-0.07745
	1.4585	0.58085	1.5528	0.99605	1.5618	2.24135	1.2285	5.7014	1.45055	0.65095	0.8485	2.04415	0.4884	0.98275	1.799	2.43815	0.72965	1.02	28.8812	-0.3449	0.2655	-0.0801
	1.46683	0.5787	1.54585	0.9882	1.5439	2.21805	1.216	6.7191	1.4431	0.6487	0.8445	2.0727	0.4769	0.96555	1.7761	2.6451	0.71955	1.01005	41.8978	-0.34065	0.26585	-0.08085
	1.47517	0.5695	1.53015	0.9732	1.5216	2.19395	1.1984	7.2404	1.4248	0.6458	0.8319	2.0587	0.47065	0.9568	1.7519	2.67405	0.70825	1.0002	53.6741	-0.3412	0.2682	-0.07505
	1.4835	0.5647	1.5044	0.9545	1.5046	2.1747	1.18475	7.14485	1.4099	0.64005	0.8127	2.01685	0.4615	0.94445	1.7251	2.5226	0.69675	0.98185	61.5963	-0.32815	0.27065	-0.07435
	1.49183	0.55625	1.4849	0.93175	1.4797	2.14905	1.1673	6.49345	1.39465	0.6324	0.8015	1.94215	0.4528	0.9312	1.69335	2.23805	0.68425	0.9595	64.2112	-0.3287	0.27295	-0.0696
	1.50017	0.54345	1.45415	0.91165	1.4539	2.11535	1.1585	5.47645	1.37745	0.62655	0.78665	1.85455	0.43765	0.90905	1.6635	1.8919	0.6649	0.9368	61.3844	-0.3247	0.2726	-0.07255
	1.5085	0.52205	1.425	0.89075	1.4256	2.0822	1.13625	4.3465	1.3499	0.6074	0.77655	1.7708	0.4215	0.894	1.6347	1.5555	0.64715	0.91835	54.1853	-0.32795	0.26885	-0.07455
	1.51683	0.51025	1.3952	0.8732	1.40055	2.054	1.1218	3.31985	1.32635	0.5962	0.7666	1.6994	0.41035	0.86255	1.60975	1.27755	0.62625	0.8948	44.3672	-0.3297	0.26815	-0.0754
	1.52517	0.4949	1.36815	0.866	1.37985	2.03375	1.11275	2.51695	1.31505	0.5897	0.76005	1.64345	0.3929	0.84695	1.5819	1.0655	0.60975	0.87855	33.7649	-0.32895	0.2745	-0.07555
	1.5335	0.47655	1.3468	0.8655	1.3605	2.0116	1.11735	1.95195	1.30415	0.58975	0.7603	1.60695	0.3798	0.8254	1.55795	0.92655	0.5942	0.85845	23.9179	-0.3303	0.27535	-0.0765
	1.54183	0.4638	1.331	0.87395	1.34545	2.0048	1.123	1.5952	1.30045	0.5949	0.76195	1.5836	0.37125	0.8084	1.5398	0.84335	0.57915	0.8556	15.8658	-0.3295	0.27695	-0.0773
	1.55017	0.4574	1.3201	0.8911	1.3491	1.99595	1.1439	1.39525	1.3033	0.61135	0.76845	1.57255	0.3717	0.79545	1.5373	0.79545	0.5815	0.85115	10.0028	-0.3282	0.2714	-0.0734
	1.5585	0.4566	1.3304	0.9278	1.36275	2.002	1.17165	1.284	1.3169	0.62825	0.7795	1.5765	0.3744	0.7852	1.5413	0.78505	0.57855	0.85555	6.12155	-0.3239	0.27175	-0.07065
	1.56683	0.4722	1.3469	0.97895	1.3934	2.0225	1.20605	1.23735	1.3363	0.64625	0.80015	1.5835	0.38795	0.77875	1.56075	0.7899	0.57945	0.8656	3.72155	-0.32975	0.27165	-0.0718
	1.57517	0.50375	1.38305	1.04175	1.44035	2.05115	1.23655	1.21655	1.3587	0.67575	0.8209	1.60045	0.419	0.7845	1.59855	0.81455	0.5959	0.88835	2.3029	-0.32785	0.27345	-0.0695
	1.5835	0.5453	1.44005	1.11525	1.49315	2.0941	1.26435	1.21345	1.3878	0.70405	0.8432	1.6178	0.45295	0.7956	1.63805	0.84145	0.62225	0.9173	1.4645	-0.3279	0.2755	-0.07355
	1.59183	0.61795	1.51805	1.18675	1.54885	2.1482	1.2976	1.22245	1.4143	0.72825	0.86285	1.63365	0.49255	0.82235	1.67055	0.86895	0.6588	0.94925	0.95675	-0.32815	0.27825	-0.0727
	1.60017	0.70045	1.6104	1.24455	1.6094	2.1872	1.3186	1.22675	1.4414	0.75035	0.8776	1.643	0.5328	0.86305	1.68855	0.8829	0.69195	0.97045	0.6243	-0.32965	0.27775	-0.0697
	1.6085	0.79135	1.6986	1.27915	1.65335	2.21255	1.3217	1.218	1.4588	0.76385	0.88425	1.63705	0.56755	0.90315	1.6813	0.88115	0.71445	0.98415	0.40305	-0.3291	0.2786	-0.07005
	1.61683	0.8884	1.7603	1.284	1.66645	2.2205	1.31515	1.19525	1.45715	0.76025	0.87665	1.61385	0.5841	0.93115	1.6555	0.8592	0.7233	0.975	0.2426	-0.3335	0.28135	-0.06705
	1.62517	0.959	1.7929	1.2527	1.6569	2.1972	1.2864	1.15755	1.4387	0.7413	0.8444	1.579	0.5856	0.94335	1.60535	0.81725	0.7095	0.94455	0.116	-0.3293	0.2802	-0.0673
	1.6335	1.0174	1.78155	1.1946	1.60855	2.1455	1.2336	1.1007	1.3986	0.70215	0.8035	1.5324	0.55705	0.93925	1.5429	0.7629	0.67895	0.9018	0.0216	-0.3295	0.287	-0.065
	1.64183	1.0433	1.74255	1.11825	1.5424	2.07585	1.1705	1.0348	1.3451	0.6493	0.75455	1.4761	0.5095	0.9051	1.4733	0.6974	0.6318	0.85935	-0.05655	-0.3218	0.28415	-0.0661
	1.65017	1.03345	1.67585	1.03195	1.4587	1.99805	1.1007	0.97395	1.27845	0.597	0.7011	1.41795	0.4414	0.84615	1.4007	0.62805	0.57715	0.8041	-0.1178	-0.3251	0.2839	-0.0603
	1.6585	1.0081	1.6049	0.95315	1.372	1.9257	1.03085	0.91585	1.2096	0.53815	0.65505	1.37455	0.3771	0.7781	1.3422	0.56725	0.5146	0.75305	-0.1748	-0.3305	0.28685	-0.0688
	1.66683	0.96705	1.525	0.88605	1.2987	1.8556	0.97865	0.8695	1.1542	0.49	0.6141	1.3335	0.3129	0.70735	1.29045	0.5124	0.45745	0.7038	-0.2177	-0.3245	0.28995	-0.0651
	1.67517	0.9141	1.44925	0.83325	1.2283	1.7994	0.9408	0.834	1.10575	0.4541	0.5814	1.3042	0.25565	0.64575	1.24995	0.47405	0.4019	0.65485	-0.24985	-0.3292	0.2957	-0.06345
	1.6835	0.8548	1.38735	0.78705	1.1681	1.75565	0.9099	0.8153	1.07455	0.4313	0.5644	1.28585	0.2075	0.59425	1.21315	0.43915	0.35715	0.6093	-0.2784	-0.3278	0.2961	-0.05815
	1.69183	0.79175	1.3325	0.76095	1.13705	1.724	0.8912	0.80145	1.0536	0.42025	0.54845	1.27375	0.17255	0.54315	1.18845	0.40955	0.3204	0.5751	-0.30235	-0.3291	0.2982	-0.0596
	1.70017	0.7341	1.27605	0.7388	1.106	1.6987	0.88275	0.78945	1.03785	0.4069	0.5443	1.2639	0.1488	0.51235	1.17365	0.4015	0.291	0.552	-0.3231	-0.3238	0.2938	-0.0599
	1.7085	0.6873	1.2339	0.7302	1.0863	1.67565	0.87555	0.7915	1.0303	0.40485	0.5428	1.25695	0.13645	0.48385	1.1576	0.38665	0.2635	0.52785	-0.3391	-0.3262	0.29555	-0.0609
	1.71683	0.64945	1.20445	0.7301	1.0748	1.6582	0.87135	0.7824	1.0253	0.40665	0.53985	1.2534	0.1265	0.4617	1.1526	0.3885	0.2433	0.50625	-0.3575	-0.32645	0.2943	-0.05915
	1.72517	0.62945	1.18645	0.7306	1.06525	1.6523	0.85975	0.7791	1.02155	0.40665	0.5381	1.24565	0.1294	0.4477	1.14065	0.39115	0.2388	0.49615	-0.364	-0.3236	0.2895	-0.06195
	1.7335	0.62655	1.17345	0.7364	1.05745	1.64065	0.8551	0.7699	1.0149	0.4069	0.5344	1.236	0.12875	0.44255	1.13245	0.3875	0.232	0.49095	-0.3755	-0.3321	0.29155	-0.06145
	1.74183	0.6343	1.1726	0.7459	1.0493	1.62585	0.84135	0.75825	1.00455	0.40395	0.5249	1.22645	0.13205	0.43685	1.1205	0.39115	0.2307	0.48855	-0.38265	-0.3312	0.2959	-0.05975
	1.75017	0.6515	1.17925	0.7465	1.0373	1.60765	0.83045	0.7398	0.98515	0.39545	0.51745	1.212	0.1308	0.44145	1.10635	0.3896	0.2361	0.49485	-0.38555	-0.33565	0.3025	-0.0617
	1.7585	0.66785	1.18695	0.7389	1.02465	1.58795	0.8042	0.7166	0.96905	0.38745	0.505	1.1964	0.12905	0.4355	1.0836	0.38105	0.2355	0.49705	-0.39165	-0.3341	0.30145	-0.062
	1.76683	0.6781	1.17745	0.713	1.0039	1.5645	0.78375	0.6989	0.95135	0.37225	0.48765	1.1806	0.1255	0.43665	1.06435	0.36745	0.2353	0.49945	-0.3945	-0.33405	0.304	-0.05065
	1.77517	0.6878	1.1666	0.6863	0.96805	1.54065	0.75185	0.6712	0.92615	0.3525	0.46765	1.1583	0.1144	0.42775	1.0413	0.34965	0.23765	0.4899	-0.39675	-0.32715	0.30185	-0.05685
	1.7835	0.6811	1.14475	0.6458	0.9366	1.5094	0.72305	0.63995	0.901	0.3327	0.44865	1.13575	0.09965	0.41245	1.01485	0.3297	0.22775	0.4844	-0.3998	-0.32865	0.3004	-0.0553
	1.79183	0.66805	1.11625	0.6112	0.90315	1.4759	0.6954	0.61335	0.8715	0.3066	0.4196	1.10895	0.07755	0.3937	0.98295	0.30275	0.20815	0.46985	-0.40275	-0.3232	0.3016	-0.0603
	1.80017	0.63975	1.07715	0.57165	0.86735	1.4406	0.65885	0.5879	0.8426	0.281	0.3967	1.0882	0.0508	0.3676	0.9578	0.27175	0.18715	0.4493	-0.40355	-0.3258	0.3013	-0.0532
	1.8085	0.60855	1.0377	0.533	0.82465	1.4076	0.6258	0.55565	0.81505	0.2607	0.3759	1.0659	0.02525	0.3336	0.9278	0.2389	0.16565	0.4247	-0.4107	-0.32545	0.3047	-0.05545
	1.81683	0.56145	0.9978	0.4967	0.79445	1.37985	0.6019	0.5334	0.78515	0.2375	0.3571	1.039	-0.00235	0.30495	0.89825	0.20845	0.1361	0.40115	-0.4106	-0.32575	0.3156	-0.0549
	1.82517	0.5124	0.94425	0.45845	0.7551	1.34975	0.56975	0.5054	0.7645	0.22325	0.33945	1.024	-0.0325	0.27445	0.86625	0.17855	0.10725	0.36555	-0.41145	-0.32685	0.3167	-0.055
	1.8335	0.4699	0.9014	0.4282	0.729	1.32785	0.5511	0.48945	0.7411	0.2005	0.3229	1.00775	-0.06025	0.2419	0.8372	0.15285	0.0795	0.3399	-0.41065	-0.3214	0.3095	-0.0534
	1.84183	0.41655	0.86295	0.40015	0.69955	1.3034	0.53185	0.4764	0.72195	0.1831	0.30675	0.9921	-0.08345	0.2195	0.81945	0.1306	0.05185	0.31135	-0.41145	-0.31535	0.31185	-0.04785
	1.85017	0.3671	0.8252	0.3725	0.6761	1.2815	0.52155	0.45925	0.7081	0.1738	0.30045	0.9786	-0.10625	0.1945	0.79525	0.11245	0.03255	0.28375	-0.4152	-0.3187	0.3122	-0.04885
	1.8585	0.3335	0.7898	0.3554	0.6536	1.25715	0.50595	0.4491	0.69625	0.1632	0.2938	0.97045	-0.1252	0.17245	0.7831	0.09505	0.0064	0.26425	-0.4191	-0.3176	0.31155	-0.04805
	1.86683	0.3035	0.75705	0.3438	0.6387	1.24125	0.49605	0.44475	0.6871	0.15745	0.2852	0.9591	-0.1349	0.14245	0.7663	0.0832	-0.0106	0.2382	-0.42495	-0.31475	0.31355	-0.0449
	1.87517	0.2704	0.72535	0.3355	0.6259	1.2287	0.48515	0.43515	0.67285	0.1461	0.2785	0.947	-0.1501	0.12345	0.7557	0.0688	-0.03225	0.2208	-0.4204	-0.3184	0.3118	-0.0438
	1.8835	0.2524	0.71485	0.32805	0.60915	1.2139	0.4816	0.4286	0.66785	0.1394	0.27465	0.93845	-0.1581	0.107	0.74375	0.0583	-0.0403	0.2007	-0.4227	-0.31865	0.3142	-0.0487
	1.89183	0.237	0.6985	0.3218	0.59995	1.20675	0.4731	0.41675	0.658	0.13825	0.27375	0.9322	-0.1725	0.098	0.7308	0.04395	-0.0549	0.1874	-0.42105	-0.3121	0.3167	-0.04315
	1.90017	0.23035	0.69515	0.31605	0.5835	1.19795	0.4655	0.4112	0.65705	0.13285	0.26945	0.91685	-0.18015	0.0831	0.7198	0.03445	-0.0611	0.17445	-0.42555	-0.31315	0.31895	-0.04405
	1.9085	0.2217	0.68595	0.30805	0.57295	1.19895	0.45615	0.40685	0.648	0.13235	0.2738	0.9155	-0.18755	0.076	0.7049	0.03145	-0.07725	0.1654	-0.4251	-0.30925	0.31305	-0.0406
	1.91683	0.216	0.67305	0.29745	0.56005	1.18355	0.4484	0.4064	0.644	0.1291	0.2741	0.91345	-0.19235	0.0647	0.6933	0.02125	-0.082	0.1512	-0.4242	-0.30255	0.3175	-0.04035
	1.92517	0.206	0.66085	0.28625	0.55155	1.16935	0.4416	0.396	0.6384	0.1253	0.2698	0.90395	-0.20215	0.0554	0.6809	0.01135	-0.0898	0.1409	-0.4207	-0.3055	0.32155	-0.038
	1.9335	0.2038	0.6467	0.27085	0.5456	1.158	0.43165	0.39425	0.628	0.1155	0.26575	0.89085	-0.20925	0.04365	0.66735	0.00345	-0.10075	0.126	-0.42375	-0.3044	0.31785	-0.037
	1.94183	0.19745	0.6363	0.26385	0.53265	1.14115	0.42125	0.38425	0.62275	0.1098	0.26415	0.87865	-0.21645	0.0313	0.657	-0.0118	-0.1136	0.11595	-0.4311	-0.3053	0.31865	-0.0394
	1.95017	0.1901	0.61325	0.25105	0.5203	1.13695	0.40955	0.36635	0.6064	0.1008	0.26525	0.8721	-0.22845	0.021	0.64575	-0.01965	-0.12365	0.10375	-0.43215	-0.3044	0.3236	-0.0398
	1.9585	0.18325	0.60435	0.24095	0.50855	1.1228	0.39495	0.35835	0.5955	0.0918	0.25855	0.8622	-0.24005	0.00645	0.63065	-0.02915	-0.1309	0.0948	-0.4319	-0.30085	0.3218	-0.038
	1.96683	0.18475	0.5966	0.2349	0.49025	1.1069	0.38435	0.3488	0.58395	0.0791	0.25295	0.8491	-0.25185	-0.00745	0.62175	-0.041	-0.14275	0.0807	-0.4273	-0.30205	0.3275	-0.0385
	1.97517	0.1697	0.57795	0.22755	0.4788	1.09585	0.37865	0.3401	0.57285	0.0812	0.24525	0.8443	-0.2601	-0.01565	0.60725	-0.0497	-0.1508	0.06905	-0.42865	-0.29905	0.32375	-0.03615
	1.9835	0.1612	0.56215	0.2146	0.4702	1.09035	0.366	0.3291	0.5642	0.0728	0.23605	0.8428	-0.26585	-0.03125	0.5984	-0.0591	-0.1598	0.06365	-0.42985	-0.2955	0.3255	-0.03145
	1.99183	0.14585	0.55115	0.2042	0.45995	1.07585	0.3653	0.3184	0.56035	0.067	0.2263	0.8373	-0.27585	-0.0387	0.5892	-0.06885	-0.1633	0.05585	-0.4313	-0.2935	0.32165	-0.03175
	2.00017	0.1431	0.5391	0.19205	0.45565	1.0679	0.35625	0.31255	0.54835	0.0678	0.21685	0.82745	-0.2842	-0.04795	0.57855	-0.0729	-0.17795	0.04535	-0.43335	-0.2896	0.32295	-0.03405
	2.0085	0.1406	0.5228	0.1807	0.44325	1.06	0.34785	0.29895	0.5427	0.06385	0.20755	0.8227	-0.29075	-0.05815	0.57435	-0.081	-0.1857	0.03715	-0.4324	-0.293	0.3246	-0.0285
	2.01683	0.13165	0.51035	0.17115	0.4349	1.0449	0.341	0.29375	0.5313	0.0534	0.19785	0.8165	-0.29715	-0.06875	0.56605	-0.09315	-0.1959	0.02825	-0.43625	-0.2932	0.3247	-0.0307
	2.02517	0.1253	0.49825	0.16685	0.42625	1.0367	0.3296	0.28595	0.5208	0.05295	0.1949	0.81165	-0.30585	-0.0793	0.55645	-0.09765	-0.20135	0.01405	-0.4386	-0.29125	0.32765	-0.0342
	2.0335	0.12215	0.491	0.157	0.411	1.02885	0.32275	0.28055	0.5111	0.0459	0.191	0.79845	-0.3155	-0.0865	0.54695	-0.10655	-0.21115	0.009	-0.44	-0.28705	0.3307	-0.03005
	2.04183	0.11395	0.478	0.1545	0.40165	1.0182	0.31245	0.2747	0.50745	0.0361	0.182	0.79595	-0.32075	-0.0998	0.5345	-0.11895	-0.2188	-0.00235	-0.4394	-0.28485	0.3297	-0.0265
	2.05017	0.1066	0.46655	0.1415	0.39165	1.0158	0.31195	0.25955	0.49815	0.0325	0.17655	0.79205	-0.3275	-0.10365	0.52705	-0.1262	-0.22295	-0.0047	-0.43705	-0.283	0.3333	-0.02275
	2.0585	0.0948	0.4595	0.13625	0.3868	1.01025	0.30585	0.25785	0.49265	0.03255	0.17005	0.7888	-0.33605	-0.1134	0.5254	-0.1334	-0.22725	-0.01415	-0.4392	-0.278	0.33475	-0.0229
	2.06683	0.08645	0.44605	0.13225	0.37785	0.9997	0.30295	0.25	0.4895	0.02985	0.1663	0.78775	-0.3416	-0.1197	0.52045	-0.13985	-0.23395	-0.0203	-0.4413	-0.27895	0.3373	-0.02345
	2.07517	0.07765	0.43345	0.12125	0.3725	0.99235	0.2945	0.2494	0.48255	0.02335	0.16015	0.7822	-0.349	-0.1294	0.51285	-0.1482	-0.24425	-0.03055	-0.44375	-0.2845	0.3391	-0.0271
	2.0835	0.069	0.4295	0.11255	0.36895	0.9885	0.2856	0.24015	0.48045	0.0196	0.15845	0.7783	-0.3535	-0.1348	0.50705	-0.15365	-0.25265	-0.03705	-0.4449	-0.2786	0.33455	-0.02475
	2.09183	0.061	0.4179	0.1072	0.36095	0.98285	0.2835	0.23665	0.47635	0.01915	0.15605	0.77645	-0.35805	-0.1486	0.5055	-0.16155	-0.26075	-0.042	-0.44225	-0.27985	0.33535	-0.026
	2.10017	0.0579	0.4134	0.1054	0.3522	0.98195	0.27685	0.22575	0.46905	0.0155	0.15135	0.7687	-0.3647	-0.1561	0.4987	-0.1661	-0.26375	-0.05395	-0.44405	-0.27755	0.33795	-0.02425
	2.1085	0.04835	0.4067	0.10465	0.34525	0.978	0.2697	0.2228	0.4637	0.01265	0.15095	0.76695	-0.3732	-0.1617	0.4903	-0.17545	-0.27015	-0.0604	-0.44	-0.276	0.34275	-0.02385
	2.11683	0.04395	0.40035	0.1001	0.3379	0.97465	0.26655	0.22145	0.4565	0.00725	0.1553	0.761	-0.37725	-0.16615	0.4901	-0.1787	-0.2787	-0.06895	-0.44175	-0.28035	0.34255	-0.02
	2.12517	0.0349	0.397	0.09695	0.3313	0.9745	0.25975	0.21865	0.4528	0.00505	0.1485	0.758	-0.3832	-0.16665	0.48165	-0.1837	-0.28165	-0.06975	-0.44255	-0.2773	0.34025	-0.0194
	2.1335	0.0251	0.38565	0.0897	0.3262	0.96735	0.2605	0.2153	0.44905	0.00965	0.148	0.75635	-0.388	-0.17715	0.4757	-0.19235	-0.28545	-0.08065	-0.4461	-0.2731	0.3484	-0.02005
	2.14183	0.02915	0.38385	0.08395	0.3218	0.9638	0.2553	0.2082	0.44545	0.00315	0.1414	0.7508	-0.39455	-0.18125	0.4711	-0.1975	-0.28695	-0.082	-0.45075	-0.2694	0.3492	-0.02325
	2.15017	0.03005	0.3763	0.0762	0.31995	0.9634	0.2506	0.20945	0.44405	0.0006	0.13785	0.7495	-0.3984	-0.18825	0.467	-0.20085	-0.2957	-0.08845	-0.4502	-0.2724	0.3479	-0.0177
[truncated: 7,542 more rows]

## Sheet: Suppementary Figure 17
			Control 1	Control 2	Control 3	Control 4
		0	0	0	0	0
[truncated: 13,813 more rows]

## Sheet: Supplementary Figure 27
		Control	Amuc_0290	Amuc_0539	Amuc_0771	Amuc_0824	Amuc_1666	Amuc_1667	Amuc_1686	Amuc_0697	Amuc_0698
[truncated: 13,814 more rows]

[truncated: 1 more sheets: Supplementary Figure 35]
