# Supplementary material for: Carbohydrate-active enzymes from Akkermansia muciniphila break down mucin O-glycans to completion
Source: Nat Microbiol. 2025 Jan 31;10(2):585–98. doi: 10.1038/s41564-024-01911-7 (PMC11790493; doi:10.1038/s41564-024-01911-7)
Supplement: Supplementary file 8 — RNA-seq, HPAEC chromatograms and TLCs. [file 41564_2024_1911_MOESM8_ESM.xlsx]

## Sheet: Figure 1
Figure 1d chromotograms														Figure 1d Original TLC						Figure 1c chromotogram			Figure 1c Original TLC
	Gal	GalNAc	GlcNAc	Glc	1-	1+	2-	2+	3-	3+	4-	4+
0.000167	23.7117	24.5926	22.7483	23.254	20.1999	20.266	19.7721	19.4598	19.0617	18.8932	19.1283	19.3781								0	0
0.0085	23.7317	24.6101	22.7679	23.2829	20.2126	20.2879	19.795	19.5008	19.066	18.8916	19.134	19.3888								0.008333	0
0.016833	23.7434	24.6173	22.7647	23.2436	20.2187	20.291	19.7984	19.5071	19.0618	18.8929	19.1358	19.394								0.016667	0
0.025167	23.747	24.6253	22.7805	23.2399	20.2273	20.293	19.8047	19.5148	19.0745	18.8944	19.1417	19.4032								0.025	0
0.0335	23.756	24.6445	22.7793	23.24	20.2215	20.2999	19.807	19.5373	19.0627	18.9014	19.1479	19.4043								0.033333	0
0.041833	23.7614	24.6432	22.7838	23.2472	20.2377	20.3011	19.8067	19.5444	19.0677	18.8998	19.1598	19.4063								0.041667	-63
0.050167	23.7567	24.6465	22.7898	23.2492	20.2304	20.298	19.8033	19.5674	19.0768	18.8896	19.1637	19.4134								0.05	-239
0.0585	23.7572	24.6553	22.7871	23.2501	20.2341	20.2989	19.8039	19.5732	19.0753	18.9115	19.1715	19.4091								0.058333	-449
0.066833	23.7629	24.6655	22.7876	23.2463	20.2452	20.3014	19.7919	19.5794	19.0768	18.9111	19.1674	19.4148								0.066667	-646
0.075167	23.7635	24.67	22.7956	23.2467	20.2406	20.295	19.8062	19.5844	19.0841	18.9066	19.1595	19.4258								0.075	-823
0.0835	23.7745	24.6795	22.8022	23.2475	20.253	20.2941	19.8009	19.5957	19.0847	18.9016	19.1654	19.4068								0.083333	-1019
0.091833	23.773	24.6835	22.801	23.2378	20.258	20.2843	19.8081	19.5989	19.0831	18.9048	19.1758	19.4034								0.091667	-1283
0.100167	23.7734	24.6828	22.7995	23.2196	20.2516	20.274	19.8204	19.6085	19.0799	18.8986	19.1745	19.4003								0.1	-1580
0.1085	23.7741	24.6812	22.757	23.2325	20.2507	20.2746	19.8252	19.6123	19.0796	18.9011	19.1674	19.4067								0.108333	-1868
0.116833	23.7617	24.6851	22.7437	23.1903	20.2563	20.2645	19.8268	19.6307	19.0743	18.8981	19.1732	19.4033								0.116667	-2086
0.125167	23.7618	24.6833	22.7464	23.2018	20.2524	20.2599	19.828	19.6331	19.0768	18.9088	19.1732	19.4023								0.125	-2212
0.1335	23.7723	24.6955	22.7575	23.1989	20.2607	20.2546	19.8243	19.6249	19.0812	18.9028	19.1618	19.3957								0.133333	-2261
0.141833	23.777	24.694	22.7581	23.1923	20.2637	20.2451	19.8312	19.6283	19.0818	18.9041	19.1707	19.4038								0.141667	-2265
0.150167	23.7755	24.6993	22.7623	23.1929	20.2649	20.2407	19.8294	19.6328	19.0845	18.9106	19.1809	19.4008								0.15	-2271
0.1585	23.782	24.7007	22.7703	23.189	20.2839	20.234	19.8294	19.6354	19.0792	18.9023	19.1754	19.4173								0.158333	-2268
0.166833	23.7741	24.7005	22.782	23.1835	20.2607	20.2355	19.8315	19.6301	19.0803	18.891	19.1816	19.4123								0.166667	-2230
0.175167	23.7643	24.7137	22.7658	23.1745	20.26	20.2314	19.8411	19.6429	19.0868	18.8962	19.1603	19.4095								0.175	-2129
0.1835	23.7548	24.7113	22.7954	23.175	20.2594	20.2249	19.8349	19.6321	19.0879	18.8889	19.1639	19.4198								0.183333	-1953
0.191833	23.7529	24.7002	22.801	23.1761	20.2588	20.2187	19.8394	19.6481	19.0864	18.8808	19.16	19.4148								0.191667	-1747
0.200167	23.7415	24.6998	22.7894	23.176	20.2525	20.2148	19.8416	19.6323	19.0939	18.8934	19.1645	19.4258								0.2	-1570
0.2085	23.7547	24.705	22.7736	23.1742	20.2579	20.2151	19.8521	19.6374	19.0932	18.8861	19.1638	19.4236								0.208333	-1485
0.216833	23.749	24.7055	22.7721	23.1924	20.2563	20.2209	19.8661	19.6317	19.0853	18.8864	19.1564	19.4297								0.216667	-1509
0.225167	23.7496	24.7131	22.7724	23.186	20.2696	20.2183	19.8603	19.6549	19.0878	18.8882	19.1597	19.4267								0.225	-1605
0.2335	23.748	24.7088	22.7733	23.1871	20.2624	20.2114	19.87	19.643	19.0812	18.8714	19.1638	19.4398								0.233333	-1733
0.241833	23.7457	24.7044	22.7548	23.1754	20.265	20.2131	19.8747	19.641	19.0803	18.8822	19.157	19.4338								0.241667	-1833
0.250167	23.7378	24.6903	22.7783	23.1753	20.2753	20.2072	19.8766	19.6439	19.0773	18.8768	19.1505	19.441								0.25	-1833
0.2585	23.7299	24.6919	22.7978	23.1796	20.2724	20.2185	19.8727	19.6355	19.0783	18.8747	19.1514	19.4311								0.258333	-1737
0.266833	23.7209	24.6913	22.7781	23.1805	20.2718	20.22	19.8795	19.6231	19.0769	18.8679	19.1552	19.4384								0.266667	-1606
0.275167	23.7266	24.6868	22.7676	23.2216	20.2786	20.2156	19.8829	19.619	19.0788	18.8907	19.1477	19.441								0.275	-1490
0.2835	23.7274	24.6949	22.7794	23.1926	20.2737	20.2213	19.8859	19.6385	19.0703	18.876	19.1467	19.4444								0.283333	-1429
0.291833	23.7244	24.6947	22.7601	23.1814	20.2828	20.2218	19.8919	19.6452	19.0714	18.8715	19.1489	19.4536								0.291667	-1443
0.300167	23.7239	24.6992	22.771	23.2018	20.2865	20.228	19.8844	19.6395	19.0819	18.8711	19.1461	19.4774								0.3	-1510
0.3085	23.7221	24.6935	22.7672	23.1983	20.297	20.2322	19.8954	19.6255	19.0817	18.8725	19.1453	19.4607								0.308333	-1580
0.316833	23.7159	24.6895	22.7671	23.2132	20.3021	20.2263	19.8966	19.6196	19.0801	18.8651	19.1462	19.4652								0.316667	-1642
0.325167	23.713	24.6901	22.7649	23.1997	20.3098	20.2368	19.8861	19.6272	19.074	18.877	19.1493	19.4872								0.325	-1683
0.3335	23.7168	24.6841	22.7734	23.211	20.3105	20.2274	19.8903	19.6254	19.0865	18.8643	19.1444	19.4845								0.333333	-1698
0.341833	23.7141	24.6866	22.7624	23.2426	20.3195	20.238	19.8794	19.6182	19.0881	18.8795	19.1535	19.4937								0.341667	-1691
0.350167	23.7142	24.6944	22.7536	23.2372	20.3266	20.2477	19.8802	19.6319	19.0892	18.8766	19.1354	19.5072								0.35	-1688
0.3585	23.676	24.6811	22.7128	23.1509	20.3037	20.2552	19.858	19.6175	18.8835	18.8734	19.0693	19.5004								0.358333	-1714
0.366833	22.9639	24.1319	21.9752	22.2048	19.9383	20.4424	19.3879	19.6192	17.8254	18.7201	18.3095	19.5084								0.366667	-1774
0.375167	21.2858	22.3867	20.3864	20.6283	19.318	20.901	18.0734	19.4644	17.0673	18.4338	17.3405	19.314								0.375	-1848
0.3835	21.2019	21.9015	20.391	20.8126	19.0802	20.7972	17.7288	19.1967	17.3695	18.3574	17.442	19.0598								0.383333	-1914
0.391833	21.9103	22.646	21.0543	21.5389	19.293	20.3384	18.1689	19.1834	17.9261	18.5205	17.8374	19.0338								0.391667	-1945
0.400167	22.6214	23.4269	21.729	22.2342	19.6436	20.1211	18.7609	19.2965	18.5329	18.7897	18.2939	19.1198								0.4	-1907
0.4085	23.0633	23.9408	22.1544	22.6379	19.92	20.1349	19.2359	19.517	18.9249	19.0982	18.5659	19.2339								0.408333	-1800
0.416833	23.1388	24.0673	22.3212	22.7985	20.143	20.2791	19.4779	19.7207	19.1548	19.7303	18.6151	19.351								0.416667	-1657
0.425167	23.1817	24.0756	22.4452	22.923	22.9685	21.4947	19.6247	21.1235	19.6311	32.6296	18.6111	21.522								0.425	-1519
0.4335	23.4318	24.3109	22.6396	23.1327	66.6844	54.9101	20.2472	54.7343	25.4169	94.1561	18.7481	63.7852								0.433333	-1406
0.441833	23.6528	24.5689	22.8333	23.3318	122.519	102.55	24.7268	99.5076	49.1487	103.576	19.3177	96.0493								0.441667	-1297
0.450167	23.7829	24.7171	23.0861	23.5701	128.354	121.907	36.2054	106.506	69.7124	107.291	20.601	103.438								0.45	-1171
0.4585	23.8193	24.7627	23.1769	23.6274	116.861	119.092	49.5513	106.436	67.4326	101.787	21.4068	101.266								0.458333	-1027
0.466833	23.7998	24.7918	23.1185	23.608	105.929	109.038	46.4759	100.087	53.0334	94.0674	21.4074	94.3221								0.466667	-874
0.475167	23.79	24.834	23.0247	23.6102	95.3708	99.2922	35.5863	92.5948	38.7201	86.3941	20.4169	86.2319								0.475	-757
0.4835	23.789	24.8165	22.983	23.62	86.6315	90.4911	27.8096	85.9899	30.7267	80.799	18.7247	79.0161								0.483333	-694
0.491833	23.8028	24.7895	22.9562	23.654	78.7925	84.0344	24.447	81.8363	27.2376	76.4431	17.5263	73.6642								0.491667	-639
0.500167	23.8223	24.7843	22.95	23.7034	72.1113	79.6911	22.9633	78.1692	25.0608	70.8593	16.9274	69.0004								0.5	-603
0.5085	23.8328	24.7705	22.9526	23.7333	63.8653	74.3902	21.8778	71.9537	23.0903	61.6521	16.6579	62.7047								0.508333	-613
0.516833	23.8431	24.7477	22.9509	23.7479	54.3402	67.1343	21.0107	62.4365	21.5299	50.4674	16.5433	53.8391								0.516667	-646
0.525167	23.8552	24.7465	22.9568	23.7964	43.7283	59.0359	20.361	51.9883	20.3702	37.942	16.3427	44.5639								0.525	-645
0.5335	23.8711	24.7244	22.979	23.8518	33.1609	46.6191	19.8145	41.6938	19.7326	30.8132	16.0972	36.632								0.533333	-580
0.541833	23.878	24.7389	22.9833	23.8945	29.1604	33.2725	19.5483	36.5127	19.5194	30.4435	16.0083	32.3621								0.541667	-498
0.550167	23.8794	24.7442	22.9792	23.9184	29.9335	29.399	19.5059	35.7326	19.5858	31.9913	15.9936	30.5886								0.55	-468
0.5585	23.8822	24.7462	22.9781	23.9588	33.466	32.4637	19.5713	35.7826	20.4647	34.7002	16.0328	29.3182								0.558333	-516
0.566833	23.8946	24.7476	22.991	23.9316	40.4419	38.6206	19.6427	36.1578	22.7141	40.5635	16.1266	27.9906								0.566667	-602
0.575167	23.9047	24.7505	23.0132	23.9329	44.9251	44.6127	19.7278	37.6332	24.73	45.4297	16.2089	26.7105								0.575	-679
0.5835	23.906	24.7601	23.0197	23.9269	46.4039	47.2692	19.763	38.3888	24.6664	45.78	16.2914	25.5361								0.583333	-759
0.591833	23.8965	24.7679	23.0075	23.918	45.4763	47.8436	19.7169	36.752	23.0132	41.84	16.3172	24.4779								0.591667	-842
0.600167	23.8928	24.7641	23.0054	23.9045	41.5037	46.42	19.6371	33.3302	21.2843	35.7459	16.3413	23.4812								0.6	-939
0.6085	23.8826	24.7593	22.9928	23.9016	35.7728	42.4291	19.5856	29.9593	20.2023	30.6471	16.3509	22.5665								0.608333	-1074
0.616833	23.8823	24.7618	22.9783	23.882	31.271	37.4613	19.5368	27.5171	19.662	27.5182	16.3722	21.7661								0.616667	-1229
0.625167	23.8814	24.7598	22.9736	23.8528	28.4464	33.6487	19.5043	25.8837	19.3815	25.568	16.3851	21.0834								0.625	-1369
0.6335	23.8806	24.7678	22.9679	23.8389	26.7629	31.1043	19.4884	24.6842	19.2492	24.158	16.3903	20.45								0.633333	-1462
0.641833	23.8797	24.7679	22.9746	23.7859	25.7544	29.4824	19.4838	23.7321	19.1748	23.0898	16.3456	19.8758								0.641667	-1458
0.650167	23.8697	24.7531	22.9736	23.7663	24.6651	28.1678	19.4685	22.9358	19.0721	22.1499	16.296	19.3455								0.65	-1339
0.6585	23.8632	24.7523	22.9867	23.7508	23.3284	26.5268	19.4508	22.2301	18.925	21.349	16.2518	18.8858								0.658333	-1159
0.666833	23.8603	24.7485	22.981	23.7335	22.0736	24.7588	19.4434	21.6206	18.7834	20.7298	16.2197	18.5055								0.666667	-985
0.675167	23.8573	24.7563	22.9897	23.7318	21.1792	23.3194	19.4134	21.1408	18.6735	20.2612	16.1949	18.2237								0.675	-868
0.6835	23.8734	24.7501	22.9914	23.7211	20.5925	22.3341	19.3999	20.7636	18.5972	19.9327	16.1249	17.9806								0.683333	-813
0.691833	23.8829	24.756	23.0026	23.733	20.1612	21.65	19.3883	20.4633	18.5129	19.6397	16.0636	17.7842								0.691667	-781
0.700167	23.8748	24.7516	23.0069	23.747	19.8	21.1015	19.3766	20.1951	18.4453	19.3806	15.9678	17.5681								0.7	-760
0.7085	23.8668	24.7393	22.9964	23.7401	19.4547	20.621	19.338	19.9972	18.3742	19.1487	15.8469	17.3447								0.708333	-741
0.716833	23.868	24.7423	23.0042	23.7252	19.122	20.1733	19.3006	19.7989	18.2998	18.9704	15.6926	17.1212								0.716667	-689
0.725167	23.8632	24.7174	23.0064	23.7102	18.8315	19.7787	19.264	19.6539	18.2496	18.8463	15.5453	16.903								0.725	-581
0.7335	23.8465	24.7308	23.0115	23.7116	18.5982	19.4525	19.2453	19.5324	18.1934	18.7387	15.4211	16.7038								0.733333	-439
0.741833	23.8431	24.7176	23.0152	23.7141	18.435	19.2004	19.2248	19.4269	18.1411	18.6321	15.3285	16.5517								0.741667	-325
0.750167	23.8356	24.7081	23.0078	23.7276	18.3158	19.009	19.1901	19.3311	18.0994	18.5437	15.2639	16.4367								0.75	-296
0.7585	23.8366	24.7181	23.0187	23.6775	18.2213	18.8603	19.1628	19.2473	18.0587	18.4694	15.192	16.3461								0.758333	-348
0.766833	23.8922	24.7504	23.0627	23.7407	18.1149	18.7176	19.1403	19.2031	18.0453	18.4175	15.1686	16.2837								0.766667	-456
0.775167	24.0356	24.873	23.2412	23.9179	18.0316	18.5778	19.1667	19.189	18.0581	18.406	15.2017	16.2813								0.775	-574
0.7835	24.2721	25.1061	23.4964	24.1791	17.9662	18.4707	19.1991	19.2188	18.0806	18.4012	15.2115	16.3178								0.783333	-669
0.791833	24.4718	25.3353	23.6885	24.3725	17.8978	18.3636	19.2406	19.262	18.0701	18.3585	15.2145	16.3497								0.791667	-714
0.800167	24.5164	25.4199	23.7282	24.3851	17.8139	18.2431	19.2392	19.2335	17.9879	18.241	15.1661	16.335								0.8	-715
0.8085	24.4214	25.3437	23.5972	24.2503	17.6649	18.1003	19.1729	19.1483	17.8813	18.0999	15.0633	16.2306								0.808333	-712
0.816833	24.2777	25.1999	23.4285	24.0759	17.5072	17.9275	19.0907	19.0146	17.765	17.9328	14.9585	16.0829								0.816667	-727
0.825167	24.143	25.0595	23.2679	23.9257	17.3807	17.769	18.9993	18.8673	17.6855	17.7971	14.842	15.9313								0.825	-725
0.8335	24.048	24.9667	23.1482	23.8255	17.2555	17.6202	18.9237	18.7539	17.6222	17.6954	14.7422	15.7872								0.833333	-598
0.841833	23.996	24.9035	23.0745	23.7545	17.1689	17.4897	18.8695	18.6776	17.5539	17.6377	14.6763	15.6704								0.841667	-156
0.850167	23.9515	24.8656	23.0028	23.7006	17.082	17.3763	18.8201	18.6052	17.496	17.5442	14.595	15.5849								0.85	791
0.8585	23.9332	24.8295	22.9598	23.6884	17.0196	17.2578	18.7884	18.5422	17.4663	17.4705	14.5679	15.5114								0.858333	2384
0.866833	23.9274	24.8102	22.9233	23.6375	16.9639	17.1754	18.7687	18.5063	17.4185	17.4342	14.5378	15.4716								0.866667	4748
0.875167	23.9165	24.8002	22.8899	23.6259	16.9202	17.0957	18.7314	18.4577	17.3761	17.4073	14.5348	15.4322								0.875	7867
0.8835	23.9064	24.7858	22.8555	23.6656	16.8815	17.0295	18.6932	18.4645	17.3411	17.4003	14.506	15.3908								0.883333	11529
0.891833	23.8956	24.7785	22.8241	23.7548	16.8402	16.9763	18.6776	18.4699	17.3022	17.4008	14.4646	15.3429								0.891667	15365
0.900167	23.8823	24.77	22.802	23.879	16.7733	16.9221	18.6657	18.4314	17.2441	17.3578	14.4254	15.2755								0.9	18947
0.9085	23.8906	24.7701	22.7693	23.9697	16.7159	16.8505	18.6424	18.3681	17.187	17.2917	14.3402	15.2139								0.908333	21892
0.916833	23.8888	24.7709	22.7487	23.9866	16.6432	16.7932	18.602	18.3103	17.1216	17.2282	14.2621	15.1377								0.916667	23939
0.925167	23.8906	24.7711	22.7386	23.903	16.5718	16.7213	18.5694	18.2531	17.0519	17.1388	14.1629	15.0373								0.925	25058
0.9335	23.8919	24.7737	22.7208	23.7934	16.4862	16.6342	18.5279	18.1956	16.9832	17.0468	14.0929	14.9454								0.933333	25364
0.941833	23.8993	24.7749	22.708	23.6939	16.4261	16.5527	18.48	18.1316	16.9295	16.966	14.03	14.8452								0.941667	25075
0.950167	23.9026	24.7749	22.69	23.6149	16.3524	16.4609	18.4389	18.0815	16.8861	16.8818	13.9628	14.7655								0.95	24447
0.9585	23.9026	24.7778	22.6867	23.5591	16.2965	16.3833	18.3821	18.0292	16.8767	16.826	13.9603	14.6984								0.958333	23657
0.966833	23.9039	24.779	22.6853	23.5406	16.2777	16.3181	18.3545	17.9931	16.8711	16.8016	13.9955	14.6801								0.966667	22875
0.975167	23.8981	24.7728	22.6804	23.5378	16.2834	16.2797	18.333	17.9697	16.8812	16.7907	14.0671	14.7078								0.975	22289
0.9835	23.8965	24.7682	22.6729	23.4864	16.3237	16.2823	18.3188	17.9587	16.8779	16.7987	14.1267	14.7519								0.983333	22070
0.991833	23.8729	24.7626	22.6723	23.4766	16.3819	16.2946	18.3219	18.0008	16.8936	16.8287	14.2334	14.8232								0.991667	22370
1.00017	23.87	24.7633	22.6586	23.4649	16.4855	16.3761	18.3192	18.0336	16.8883	16.956	14.2582	14.896								1	23265
1.0085	23.8648	24.7543	22.6609	23.4528	16.6887	16.562	18.3265	18.2435	16.917	17.3267	14.2624	14.9874								1.00833	24690
1.01683	23.8643	24.7468	22.6777	23.4468	16.2339	16.456	18.3273	18.7294	16.9781	17.5791	14.2947	15.1156								1.01667	26459
1.02517	23.8569	24.741	22.6788	23.4421	14.2453	14.7362	18.3675	18.4974	17.0711	16.1766	14.3021	14.9238								1.025	28275
1.0335	23.8482	24.7401	22.6977	23.4321	13.2103	13.4474	18.4876	16.0496	17.1852	14.1037	14.3122	14.0917								1.03333	29909
1.04183	23.8514	24.7409	22.7161	23.4306	12.8508	13.0066	18.5713	14.0387	17.1989	13.2249	14.3056	13.4504								1.04167	31392
1.05017	23.8471	24.7419	22.7507	23.4451	12.6794	12.798	18.5408	13.3657	16.9634	12.8924	14.2634	13.148								1.05	33067
1.0585	23.8361	24.7496	22.7445	23.4438	12.6305	12.7015	18.2751	13.0791	16.5798	12.7205	14.1746	12.9879								1.05833	35502
1.06683	23.8307	24.7491	22.7712	23.4453	12.5634	12.6663	17.9029	12.9506	16.1707	12.6606	14.0656	12.8993								1.06667	39135
1.07517	23.83	24.7496	22.7876	23.4642	12.5898	12.6735	17.5214	12.9205	15.898	12.6896	13.984	12.8577								1.075	43898
1.0835	23.8319	24.7428	22.7992	23.4222	12.6494	12.7173	17.2341	12.9814	15.7158	12.8137	13.9392	12.8943								1.08333	49230
1.09183	23.8166	24.7389	22.8014	23.4144	12.7604	12.8106	17.0638	13.1873	15.638	13.0649	13.8933	12.9874								1.09167	54363
1.10017	23.8126	24.7269	22.8294	23.4138	12.9239	12.9255	16.9962	13.4694	15.6067	13.3977	13.89	13.1564								1.1	58707
1.1085	23.7944	24.7208	22.815	23.4174	13.1034	13.0923	16.9471	13.8486	15.6051	13.7234	13.8776	13.3583								1.10833	62136
1.11683	23.7878	24.7191	22.8319	23.4076	13.3046	13.2637	16.942	14.2117	15.6203	13.9571	13.863	13.5161								1.11667	65328
1.12517	23.7763	24.7173	22.8402	23.4058	13.5012	13.4415	16.9242	14.4585	15.6227	14.1108	13.8843	13.6417								1.125	69808
1.1335	23.7594	24.713	22.847	23.4129	13.7265	13.6381	16.9382	14.6469	15.6393	14.2368	13.8916	13.7578								1.13333	76997
1.14183	23.7556	24.7139	22.868	23.4212	13.9355	13.8486	16.9503	14.7965	15.6699	14.3211	13.919	13.84								1.14167	87699
1.15017	23.7635	24.7268	22.8847	23.4342	14.112	14.047	16.9868	14.9078	15.6895	14.3862	13.9196	13.926								1.15	102472
1.1585	23.751	24.7189	22.8925	23.4379	14.2508	14.2131	16.9959	14.9701	15.7103	14.446	13.9206	13.9966								1.15833	125722
1.16683	23.7522	24.7282	22.9031	23.4623	14.3498	14.3394	17.0323	15.0273	15.7258	14.4847	13.9139	14.0505								1.16667	173384
1.17517	23.743	24.7296	22.8903	23.4266	14.4366	14.4477	17.0492	15.0764	15.7386	14.5254	13.8892	14.0792								1.175	260489
1.1835	23.7374	24.726	22.9067	23.4333	14.5245	14.5407	17.0825	15.1176	15.7377	14.5638	13.8744	14.1059								1.18333	381593
1.19183	23.7248	24.7321	22.9077	23.4376	14.5955	14.6126	17.1077	15.1518	15.746	14.607	13.7857	14.1227								1.19167	514568
1.20017	23.7144	24.732	22.9193	23.4369	14.6605	14.695	17.1242	15.1884	15.7465	14.6327	13.7027	14.1364								1.2	635363
1.2085	23.7082	24.7367	22.9096	23.4414	14.7135	14.7699	17.1271	15.2058	15.75	14.6675	13.5777	14.1305								1.20833	728824
1.21683	23.7027	24.7334	22.9135	23.4469	14.7716	14.8275	17.1339	15.2497	15.7584	14.6831	13.4688	14.0942								1.21667	792992
1.22517	23.6898	24.7281	22.9234	23.4489	14.805	14.8661	17.1419	15.2594	15.7596	14.683	13.3707	14.0589								1.225	837300
1.2335	23.6757	24.7185	22.935	23.4521	14.827	14.9115	17.1465	15.2699	15.764	14.6938	13.3194	13.9884								1.23333	876359
1.24183	23.6777	24.7087	22.9403	23.4511	14.8444	14.9453	17.1423	15.3261	15.7924	14.707	13.2921	13.9381								1.24167	922242
1.25017	23.6723	24.6925	22.9367	23.4642	14.871	14.9696	17.1362	15.3243	15.8	14.7301	13.2979	13.9279								1.25	979379
1.2585	23.6743	24.6847	22.9231	23.4858	14.8958	14.9994	17.1581	15.362	15.8309	14.7586	13.3427	13.9233								1.25833	1043827
1.26683	23.6658	24.6808	22.9171	23.4599	14.9228	15.0277	17.161	15.3995	15.8469	14.7953	13.3756	13.9403								1.26667	1105959
1.27517	23.6541	24.6653	22.932	23.4732	14.9686	15.0671	17.1842	15.4273	15.8749	14.84	13.436	13.9916								1.275	1154566
1.2835	23.6493	24.6654	22.9199	23.4872	15.0061	15.1127	17.2077	15.4505	15.9128	14.8696	13.5165	14.0388								1.28333	1180527
1.29183	23.6517	24.6764	22.9311	23.4947	15.0455	15.1486	17.2318	15.503	15.9431	14.9028	13.5931	14.0902								1.29167	1178927
1.30017	23.6521	24.6744	22.9273	23.5092	15.078	15.1936	17.2592	15.5429	15.9657	14.9303	13.6646	14.1584								1.3	1149380
1.3085	23.6505	24.6747	22.9257	23.5165	15.1265	15.245	17.2854	15.5794	16.0012	14.9803	13.718	14.2141								1.30833	1095437
1.31683	23.6526	24.6704	22.9319	23.5231	15.157	15.2809	17.313	15.6078	16.0197	15.0058	13.7604	14.2837								1.31667	1023430
1.32517	23.6471	24.6578	22.9336	23.5318	15.2038	15.3282	17.3304	15.6395	16.0453	15.041	13.7997	14.3269								1.325	940936
1.3335	23.6395	24.662	22.9439	23.5592	15.2655	15.3866	17.3565	15.6773	16.0678	15.0747	13.8544	14.3604								1.33333	855437
1.34183	23.6459	24.6636	22.9431	23.5346	15.4101	15.4778	17.3766	15.7232	16.0798	15.1197	13.8875	14.3878								1.34167	773390
1.35017	23.6415	24.6619	22.9425	23.5552	15.7594	15.6852	17.4032	15.7576	16.0846	15.141	13.9262	14.4286								1.35	699777
1.3585	23.6475	24.667	22.9398	23.5702	16.6386	16.2288	17.4179	15.7894	16.095	15.1792	13.964	14.4642								1.35833	638317
1.36683	23.6448	24.6741	22.9394	23.5724	18.827	17.614	17.4422	15.8293	16.1043	15.2036	13.9753	14.4944								1.36667	591813
1.37517	23.6566	24.6764	22.9341	23.5883	23.9169	20.952	17.4664	15.8646	16.1292	15.2582	14.0025	14.5246								1.375	562265
1.3835	23.6604	24.6751	22.9452	23.5844	34.4719	28.2601	17.4945	15.8861	16.1493	15.2638	14.0039	14.5411								1.38333	550703
1.39183	23.6685	24.6944	22.9289	23.5868	53.6829	42.4083	17.562	15.9587	16.1999	15.297	13.9955	14.5737								1.39167	557080
1.40017	23.6643	24.6819	22.9289	23.5818	83.8304	66.2343	17.6283	16.0205	16.2832	15.3593	13.9892	14.5844								1.4	580014
1.4085	23.6637	24.6844	22.9161	23.5954	123.004	100.464	17.7326	16.1217	16.3788	15.4696	13.9724	14.6019								1.40833	616157
1.41683	23.6613	24.6689	22.9087	23.5663	161.994	140.178	17.8585	16.2145	16.4981	15.5119	13.9596	14.6017								1.41667	660215
1.42517	23.6681	24.6734	22.9093	23.5838	188.123	173.64	17.9855	16.339	16.5933	15.5534	13.9488	14.6051								1.425	706209
1.4335	23.6802	24.6937	22.91	23.5847	198.798	192.271	18.0713	16.4084	16.6676	15.6031	13.9759	14.6037								1.43333	748645
1.44183	23.6867	24.7002	22.9117	23.586	195.669	195.944	18.1269	16.4266	16.6892	15.6303	13.9742	14.6212								1.44167	783334
1.45017	23.683	24.6968	22.8987	23.5915	182.623	187.582	18.1149	16.4702	16.6865	15.6313	14.0003	14.5953								1.45	807748
1.4585	23.6922	24.7148	22.9084	23.5953	163.215	171.009	18.067	16.445	16.6651	15.6443	14.0608	14.5954								1.45833	821007
1.46683	23.6985	24.7001	22.8956	23.5745	140.502	149.666	17.9871	16.4035	16.6045	15.6225	14.1233	14.5775								1.46667	823686
1.47517	23.6917	24.6857	22.8943	23.5795	116.827	126.398	17.8974	16.3481	16.5724	15.5872	14.1638	14.5846								1.475	817259
1.4835	23.7011	24.6893	22.8817	23.5899	93.4492	102.826	17.8253	16.2764	16.542	15.59	14.2325	14.6029								1.48333	803413
1.49183	23.7096	24.6822	22.8766	23.5614	72.5514	80.5922	17.7559	16.2685	16.5154	15.5933	14.2959	14.6374								1.49167	783766
1.50017	23.708	24.695	22.8799	23.555	56.122	62.2085	17.7117	16.2784	16.5083	15.5929	14.3438	14.6626								1.5	759657
1.5085	23.7162	24.6945	22.8607	23.5529	44.4868	48.7266	17.6894	16.2766	16.4997	15.6014	14.4104	14.7148								1.50833	732012
1.51683	23.7249	24.6911	22.8607	23.5611	36.2825	39.0877	17.6896	16.2839	16.5037	15.6259	14.4843	14.7718								1.51667	701569
1.52517	23.7251	24.7164	22.862	23.554	30.7414	32.5558	17.6786	16.3033	16.5083	15.6453	14.5619	14.8535								1.525	668996
1.5335	23.7307	24.7211	22.8586	23.5343	27.1193	28.23	17.6868	16.3156	16.5219	15.6685	14.6532	14.9442								1.53333	635128
1.54183	23.7351	24.7007	22.8636	23.529	24.76	25.3893	17.6895	16.3295	16.535	15.701	14.7448	15.0191								1.54167	601241
1.55017	23.7231	24.7058	22.8445	23.5238	23.2102	23.5217	17.7005	16.3483	16.5434	15.7277	14.8293	15.1179								1.55	569095
1.5585	23.7224	24.7129	22.8588	23.5147	22.1685	22.3058	17.7222	16.3506	16.5498	15.7376	14.9198	15.2225								1.55833	540605
1.56683	23.7261	24.7078	22.8451	23.5212	21.426	21.4553	17.7428	16.3763	16.558	15.7592	14.9852	15.3273								1.56667	517295
1.57517	23.7249	24.7114	22.8433	23.5315	20.8498	20.824	17.7578	16.3971	16.5769	15.769	15.0412	15.4116								1.575	499879
1.5835	23.741	24.7126	22.8246	23.5136	20.3505	20.3218	17.7584	16.4204	16.572	15.7847	15.0314	15.4717								1.58333	488200
1.59183	23.7436	24.7245	22.8372	23.5057	19.8851	19.8604	17.7663	16.4435	16.5867	15.7987	15.0058	15.4688								1.59167	482193
1.60017	23.7492	24.7186	22.8322	23.4996	19.4681	19.4435	17.787	16.456	16.5887	15.8148	14.9657	15.4346								1.6	487565
1.6085	23.7505	24.7053	22.8216	23.4999	19.0764	19.0612	17.7993	16.4737	16.5966	15.8383	14.9114	15.4062								1.60833	537785
1.61683	23.7494	24.706	22.8145	23.4873	18.7375	18.7326	17.7936	16.4971	16.6071	15.861	14.8623	15.3569								1.61667	752870
1.62517	23.7463	24.7182	22.8144	23.4834	18.4706	18.4469	17.8139	16.5106	16.6151	15.8619	14.8154	15.306								1.625	1438521
1.6335	23.7538	24.7079	22.8253	23.4769	18.2293	18.2131	17.8321	16.5312	16.6241	15.8827	14.7706	15.2678								1.63333	3166514
1.64183	23.7468	24.6974	22.8229	23.4824	18.0383	18.0155	17.8339	16.5478	16.645	15.8966	14.7435	15.2172								1.64167	6738681
1.65017	23.7536	24.7076	22.8266	23.4858	17.8824	17.8545	17.8341	16.5675	16.6507	15.9268	14.7182	15.1927								1.65	12986193
1.6585	23.7446	24.7051	22.8231	23.4864	17.7669	17.7193	17.8525	16.6065	16.6633	15.9349	14.7098	15.1616								1.65833	22456981
1.66683	23.7455	24.7135	22.8373	23.4942	17.6672	17.6121	17.8611	16.6278	16.6763	15.9634	14.7257	15.1395								1.66667	35154800
1.67517	23.7489	24.6991	22.8349	23.4721	17.6015	17.5443	17.8784	16.6487	16.7084	15.9809	14.7427	15.1354								1.675	50426170
1.6835	23.7356	24.6939	22.8489	23.4661	17.545	17.4881	17.9077	16.6647	16.72	16.0089	14.7757	15.1489								1.68333	67065358
1.69183	23.7341	24.684	22.8377	23.468	17.507	17.4413	17.916	16.6855	16.7465	16.0273	14.8371	15.1656								1.69167	83579167
1.70017	23.7305	24.6793	22.8373	23.4699	17.4967	17.4254	17.9448	16.6932	16.7826	16.0424	14.8758	15.2121								1.7	98500143
1.7085	23.7193	24.6808	22.8355	23.4644	17.4837	17.4123	17.9675	16.7408	16.8199	16.0881	14.939	15.2594								1.70833	110655262
1.71683	23.7237	24.6823	22.8333	23.4712	17.4669	17.4084	17.9951	16.7621	16.8427	16.09	14.9786	15.2987								1.71667	119310280
1.72517	23.7213	24.678	22.8329	23.4763	17.4666	17.4159	18.0172	16.7769	16.8729	16.1279	15.0259	15.3338								1.725	124188520
1.7335	23.7101	24.6807	22.8402	23.4788	17.4616	17.4164	18.0373	16.7943	16.8817	16.1388	15.0611	15.3896								1.73333	125401400
1.74183	23.7063	24.6774	22.8397	23.48	17.4704	17.4148	18.0581	16.81	16.9011	16.1532	15.0872	15.4184								1.74167	123335892
1.75017	23.7058	24.6865	22.865	23.4783	17.4689	17.4246	18.0824	16.8261	16.92	16.1738	15.1213	15.4595								1.75	118527830
1.7585	23.6957	24.6857	22.8441	23.4648	17.4642	17.4225	18.1157	16.868	16.9245	16.1917	15.1412	15.4848								1.75833	111556202
1.76683	23.69	24.5372	22.8392	23.4653	17.455	17.4239	18.1225	16.8781	16.9417	16.1967	15.1252	15.4938								1.76667	102974148
1.77517	23.6851	24.7181	22.8413	23.4738	17.4337	17.4121	18.1401	16.8951	16.9532	16.2043	15.1166	15.5176								1.775	93286283
1.7835	23.6747	24.704	22.832	23.4815	17.4154	17.3998	18.1626	16.8906	16.954	16.2165	15.1169	15.5399								1.78333	82954898
1.79183	23.6739	24.5661	22.8241	23.4828	17.391	17.3807	18.1709	16.9075	16.965	16.2333	15.1143	15.5554								1.79167	72406785
1.80017	23.6748	24.7615	22.8379	23.484	17.3661	17.3662	18.1746	16.9153	16.9742	16.2382	15.1105	15.5531								1.8	62030853
1.8085	23.6737	24.7504	22.8487	23.4911	17.3454	17.3409	18.1908	16.9504	16.9778	16.2368	15.0933	15.5524								1.80833	52165611
1.81683	23.6706	24.7418	22.8481	23.4928	17.3176	17.3176	18.1977	16.9564	16.9854	16.2437	15.0906	15.5541								1.81667	43083008
1.82517	23.6634	24.7285	22.8483	23.505	17.3028	17.2856	18.2032	16.9561	16.983	16.2572	15.105	15.5481								1.825	34975816
1.8335	23.6552	24.7323	22.8578	23.4892	17.2799	17.2841	18.2218	16.9823	16.9971	16.2592	15.1053	15.5627								1.83333	27952755
1.84183	23.6546	24.727	22.8558	23.4901	17.2707	17.2709	18.2413	16.9807	17.0109	16.2831	15.1233	15.5724								1.84167	22042651
1.85017	23.6576	24.7274	22.8637	23.4953	17.2514	17.2679	18.2327	16.9803	17.0267	16.2932	15.1089	15.5822								1.85	17206050
1.8585	23.6578	24.7272	22.8629	23.5067	17.2457	17.263	18.2486	16.9986	17.0196	16.3114	15.1075	15.5909								1.85833	13352061
1.86683	23.6635	24.7419	22.8672	23.5204	17.2487	17.2583	18.2479	17.0072	17.0406	16.3143	15.1242	15.6077								1.86667	10357031
1.87517	23.6674	24.7416	22.8785	23.5261	17.2469	17.2597	18.2433	17.0126	17.0497	16.3332	15.1456	15.6227								1.875	8082227
1.8835	23.6631	24.7373	22.8848	23.5386	17.2512	17.2601	18.2477	17.0352	17.0538	16.3451	15.1438	15.6482								1.88333	6388601
1.89183	23.6632	24.7368	22.887	23.5133	17.2627	17.26	18.2526	17.0244	17.0812	16.3604	15.1663	15.6578								1.89167	5147148
1.90017	23.6683	24.7333	22.8806	23.5141	17.2684	17.263	18.2542	17.0454	17.0774	16.3767	15.1711	15.6799								1.9	4245369
1.9085	23.669	24.7198	22.8891	23.5242	17.2763	17.2675	18.2692	17.0664	17.1095	16.3877	15.2043	15.678								1.90833	3590524
1.91683	23.6753	24.7272	22.873	23.5278	17.292	17.2842	18.2676	17.0792	17.1151	16.4252	15.206	15.7067								1.91667	3110058
1.92517	23.672	24.7387	22.891	23.5222	17.3107	17.2904	18.2869	17.0959	17.1409	16.4524	15.2433	15.725								1.925	2750239
1.9335	23.6797	24.5891	22.8968	23.537	17.3323	17.3048	18.2841	17.101	17.1469	16.4688	15.2775	15.752								1.93333	2473286
1.94183	23.6936	24.7922	22.8831	23.5379	17.3508	17.3101	18.294	17.1034	17.1742	16.4767	15.2892	15.7666								1.94167	2254122
1.95017	23.6984	24.7651	22.8805	23.5419	17.3683	17.3209	18.2879	17.1334	17.1728	16.4911	15.314	15.7912								1.95	2076914
1.9585	23.7085	24.7512	22.883	23.5361	17.3861	17.3288	18.3042	17.1611	17.1766	16.5126	15.3306	15.8055								1.95833	1931810
1.96683	23.7034	24.7395	22.8779	23.5356	17.3893	17.3334	18.3204	17.1852	17.1838	16.5158	15.3498	15.8158								1.96667	1812230
1.97517	23.7043	24.7392	22.8743	23.5349	17.3979	17.3405	18.3169	17.1811	17.2006	16.5359	15.3658	15.8153								1.975	1713001
1.9835	23.7051	24.7294	22.8715	23.5362	17.4086	17.3434	18.3215	17.1938	17.2131	16.5501	15.3765	15.8432								1.98333	1629373
1.99183	23.7047	24.7264	22.8605	23.5398	17.4135	17.3444	18.3315	17.2083	17.2248	16.5556	15.378	15.8461								1.99167	1556980
2.00017	23.7111	24.7257	22.8611	23.5464	17.414	17.3394	18.3314	17.1828	17.2212	16.5546	15.385	15.8552								2	1491938
2.0085	23.7114	24.7205	22.8518	23.5646	17.4231	17.335	18.3326	17.2161	17.2282	16.573	15.3908	15.8567								2.00833	1430980
2.01683	23.7154	24.7255	22.8492	23.5445	17.4314	17.3303	18.3321	17.2211	17.2381	16.5774	15.3835	15.8659								2.01667	1371672
2.02517	23.7117	24.7271	22.8463	23.5475	17.4359	17.3309	18.344	17.2328	17.2449	16.5746	15.3846	15.8572								2.025	1312413
2.0335	23.7184	24.7203	22.8573	23.5499	17.4415	17.3315	18.3515	17.2221	17.2486	16.5962	15.3808	15.8559								2.03333	1252460
2.04183	23.7203	24.7146	22.8504	23.5306	17.4559	17.342	18.3538	17.2256	17.2516	16.6042	15.3917	15.8451								2.04167	1191835
2.05017	23.7131	24.7093	22.832	23.5389	17.4632	17.3493	18.3498	17.2683	17.2494	16.6242	15.3898	15.8499								2.05	1131362
2.0585	23.7107	24.7001	22.826	23.5325	17.4814	17.3576	18.3625	17.2631	17.2649	16.6302	15.4087	15.8502								2.05833	1073050
2.06683	23.7147	24.7019	22.8024	23.5379	17.492	17.3563	18.3645	17.2623	17.2643	16.6537	15.4063	15.8455								2.06667	1020935
2.07517	23.7144	24.6984	22.8069	23.5498	17.5068	17.3672	18.3696	17.2655	17.2717	16.6732	15.4115	15.8506								2.075	981642
2.0835	23.7161	24.7134	22.8119	23.5653	17.5208	17.381	18.3779	17.267	17.276	16.6827	15.4127	15.8435								2.08333	963499
2.09183	23.7246	24.7142	22.8148	23.5436	17.5211	17.3862	18.3745	17.3069	17.2887	16.6983	15.4121	15.8556								2.09167	974082
2.10017	23.7174	24.5599	22.8018	23.5523	17.5423	17.3932	18.3732	17.3138	17.2946	16.7066	15.4231	15.8656								2.1	1017393
2.1085	23.7158	24.7626	22.8023	23.5501	17.5391	17.4077	18.394	17.3188	17.2996	16.7175	15.4263	15.8688								2.10833	1092118
2.11683	23.7159	24.7363	22.7907	23.5504	17.5502	17.4221	18.3966	17.3407	17.3263	16.7259	15.4314	15.8828								2.11667	1191318
2.12517	23.7138	24.72	22.7906	23.5535	17.5457	17.443	18.3988	17.3446	17.3302	16.7352	15.4505	15.8839								2.125	1303652
2.1335	23.7157	24.5653	22.7844	23.5528	17.5584	17.432	18.4117	17.3413	17.3361	16.7402	15.4551	15.8773								2.13333	1415974
2.14183	23.7152	24.7528	22.784	23.5575	17.5556	17.4393	18.4159	17.3319	17.3437	16.7549	15.4601	15.898								2.14167	1515911
2.15017	23.7139	24.7279	22.7732	23.5593	17.5534	17.4366	18.4238	17.3626	17.3511	16.7758	15.471	15.9087								2.15	1593756
2.1585	23.7147	24.5692	22.7653	23.563	17.548	17.4263	18.4344	17.3534	17.359	16.7791	15.4832	15.9142								2.15833	1643257
2.16683	23.7203	24.7692	22.7477	23.5742	17.529	17.4298	18.45	17.3625	17.3673	16.7813	15.4886	15.9233								2.16667	1661729
2.17517	23.7191	24.74	22.7422	23.574	17.515	17.4063	18.461	17.3956	17.3739	16.7938	15.4866	15.9315								2.175	1649518
2.1835	23.7142	24.7148	22.7554	23.5777	17.4952	17.4022	18.4692	17.3869	17.3909	16.7986	15.4999	15.9358								2.18333	1609205
2.19183	23.7049	24.6643	22.7501	23.6051	17.464	17.3778	18.4757	17.398	17.3952	16.793	15.515	15.9231								2.19167	1544901
2.20017	23.6956	24.6632	22.7387	23.5746	17.4562	17.368	18.4879	17.435	17.4071	16.8135	15.5206	15.9214								2.2	1461732
2.2085	23.6952	24.667	22.7574	23.5816	17.4479	17.3671	18.485	17.4507	17.4279	16.8217	15.5222	15.919								2.20833	1365320
2.21683	23.6955	24.5178	22.7549	23.5957	17.4378	17.3715	18.4935	17.4733	17.4309	16.8406	15.5458	15.9306								2.21667	1261298
2.22517	23.6962	24.7383	22.7595	23.5947	17.4496	17.3927	18.4974	17.4656	17.4377	16.8522	15.5748	15.9439								2.225	1154975
2.2335	23.6889	24.5689	22.7621	23.6128	17.4717	17.4148	18.5249	17.474	17.4498	16.8697	15.5862	15.9734								2.23333	1050926
2.24183	23.69	24.5953	22.7581	23.6102	17.5029	17.4434	18.5351	17.4938	17.4592	16.8683	15.6714	15.9837								2.24167	952745
2.25017	23.6907	24.6254	22.7704	23.6128	17.5343	17.4814	18.5403	17.5111	17.4737	16.8764	15.633	16.0021								2.25	863028
2.2585	23.6812	24.6745	22.7682	23.6089	17.5633	17.5131	18.5514	17.5521	17.4867	16.8938	15.6265	16.0321								2.25833	783408
2.26683	23.6816	24.6794	22.7675	23.6046	17.5906	17.5565	18.5746	17.538	17.4964	16.9032	15.6538	16.0589								2.26667	714563
2.27517	23.6735	24.8224	22.7695	23.5966	17.6194	17.5939	18.5898	17.5436	17.5128	16.9121	15.6908	16.0852								2.275	656314
2.2835	23.6611	24.7876	22.7834	23.6168	17.6447	17.6248	18.5931	17.573	17.5084	16.9258	15.6944	16.1063								2.28333	607793
2.29183	23.6554	24.6121	22.7947	23.5975	17.6703	17.6617	18.6124	17.5722	17.5206	16.9296	15.7289	16.1338								2.29167	567684
2.30017	23.6575	24.7887	22.8029	23.6052	17.6923	17.6817	18.6164	17.6009	17.5203	16.9346	15.7404	16.1594								2.3	534400
2.3085	23.6504	24.7574	22.8054	23.6027	17.7074	17.7074	18.6303	17.603	17.5411	16.934	15.7416	16.1827								2.30833	506370
2.31683	23.6542	24.5844	22.8151	23.6002	17.7153	17.7096	18.6342	17.6163	17.5556	16.9477	15.7526	16.1974								2.31667	482097
2.32517	23.6526	24.7661	22.8253	23.5921	17.7251	17.7252	18.6442	17.6288	17.5568	16.9504	15.7612	16.2227								2.325	460351
2.3335	23.6472	24.7446	22.8103	23.5892	17.7268	17.7396	18.641	17.6243	17.5574	16.9508	15.7802	16.2323								2.33333	440285
2.34183	23.6425	24.7273	22.8126	23.5865	17.7326	17.7496	18.6649	17.6266	17.5752	16.9652	15.8054	16.2486								2.34167	421491
2.35017	23.6478	24.7063	22.8197	23.5794	17.7385	17.7504	18.6692	17.6371	17.5766	16.9819	15.806	16.2625								2.35	403871
2.3585	23.646	24.6936	22.8233	23.5765	17.7456	17.7608	18.6711	17.6441	17.5903	16.9889	15.8136	16.2766								2.35833	387480
2.36683	23.6349	24.6916	22.8286	23.5765	17.7481	17.771	18.6808	17.664	17.6029	16.9848	15.8309	16.2923								2.36667	372434
2.37517	23.6395	24.6908	22.8215	23.5859	17.7641	17.7741	18.6904	17.6881	17.6035	16.9941	15.8345	16.3111								2.375	358891
2.3835	23.6355	24.6907	22.8174	23.5631	17.7753	17.7718	18.6941	17.7035	17.6022	17.0024	15.8601	16.3178								2.38333	346912
2.39183	23.6384	24.6853	22.8439	23.5605	17.7783	17.7708	18.6943	17.7004	17.5961	17.0171	15.8606	16.3335								2.39167	336504
2.40017	23.6367	24.6854	22.8418	23.5493	17.7868	17.7714	18.7038	17.6935	17.6163	17.022	15.8669	16.3513								2.4	327636
2.4085	23.6493	24.6803	22.8402	23.554	17.7948	17.7779	18.7097	17.7179	17.6178	17.0258	15.8721	16.3503								2.40833	320194
2.41683	23.643	24.669	22.8176	23.5557	17.8086	17.7795	18.7239	17.7172	17.6263	17.031	15.8826	16.3492								2.41667	314009
2.42517	23.6439	24.6567	22.8132	23.5489	17.8038	17.7943	18.7219	17.744	17.6328	17.043	15.8819	16.354								2.425	308907
2.4335	23.6419	24.6656	22.8048	23.5491	17.8121	17.7961	18.7208	17.7472	17.6211	17.0562	15.8987	16.357								2.43333	304701
2.44183	23.661	24.6635	22.8224	23.5461	17.8193	17.785	18.7276	17.7508	17.633	17.0617	15.9182	16.3666								2.44167	301116
2.45017	23.6599	24.6519	22.8204	23.54	17.8311	17.786	18.7237	17.761	17.6225	17.0655	15.918	16.3847								2.45	297794
2.4585	23.6637	24.651	22.8105	23.5611	17.8335	17.7891	18.7238	17.766	17.6218	17.0753	15.932	16.404								2.45833	294440
2.46683	23.6678	24.6599	22.7951	23.5353	17.83	17.7858	18.7322	17.7786	17.621	17.0846	15.9483	16.3996								2.46667	290868
2.47517	23.667	24.649	22.7941	23.5452	17.8372	17.7768	18.7239	17.7753	17.6282	17.0934	15.9396	16.4104								2.475	286994
2.4835	23.6734	24.6551	22.7965	23.5455	17.831	17.772	18.7351	17.7744	17.6301	17.0967	15.9645	16.4125								2.48333	282815
2.49183	23.6883	24.6455	22.8004	23.5426	17.8354	17.7599	18.7329	17.8035	17.6229	17.1083	15.9689	16.4205								2.49167	278280
2.50017	23.6852	24.6462	22.7863	23.5421	17.8441	17.7615	18.7359	17.8139	17.6232	17.1166	15.9744	16.4317								2.5	273337
2.5085	23.6891	24.4974	22.796	23.5495	17.846	17.7625	18.7326	17.8345	17.634	17.1247	15.9977	16.4335								2.50833	268008
2.51683	23.6845	24.5424	22.7884	23.5419	17.858	17.7543	18.7347	17.8138	17.6292	17.1395	15.9968	16.4464								2.51667	262383
2.52517	23.689	24.5803	22.7911	23.546	17.8569	17.7557	18.7266	17.829	17.6284	17.1685	16.0187	16.4529								2.525	256661
2.5335	23.6961	24.5863	22.7795	23.5445	17.8678	17.7645	18.7327	17.8322	17.639	17.1867	16.0246	16.4585								2.53333	251132
2.54183	23.6974	24.5942	22.7584	23.5449	17.883	17.7618	18.7325	17.8615	17.6482	17.1724	16.042	16.4706								2.54167	246216
2.55017	23.6874	24.6119	22.7557	23.5313	17.8805	17.7573	18.7363	17.8791	17.6563	17.1669	16.0525	16.4774								2.55	242470
2.5585	23.6469	24.6274	22.7481	23.532	17.8963	17.7675	18.7423	17.8987	17.6416	17.1953	16.0634	16.4884								2.55833	240407
2.56683	23.6517	24.6475	22.7315	23.5252	17.9007	17.7774	18.7463	17.9035	17.6425	17.214	16.0643	16.5142								2.56667	240464
2.57517	23.6666	24.6454	22.7452	23.5406	17.9092	17.7826	18.7509	17.8962	17.6515	17.2295	16.0777	16.5222								2.575	242888
2.5835	23.6771	24.6472	22.7295	23.5164	17.9232	17.7769	18.7661	17.8962	17.6554	17.2505	16.0763	16.5223								2.58333	247688
2.59183	23.6969	24.6644	22.7184	23.511	17.9316	17.7931	18.7513	17.9065	17.653	17.2492	16.0949	16.5287								2.59167	254966
2.60017	23.7022	24.659	22.7222	23.5106	17.9415	17.7955	18.7545	17.9276	17.6615	17.266	16.103	16.542								2.6	264977
2.6085	23.7086	24.6825	22.7081	23.5074	17.9494	17.7992	18.7713	17.9336	17.6689	17.2822	16.0901	16.5502								2.60833	277785
2.61683	23.7048	24.6767	22.7014	23.5147	17.9548	17.7992	18.7784	17.9534	17.6824	17.3022	16.1104	16.5652								2.61667	293180
2.62517	23.7533	24.6878	22.7121	23.5136	17.9533	17.7889	18.7829	17.9783	17.6763	17.3059	16.1223	16.5698								2.625	310637
2.6335	23.7685	24.6919	22.7186	23.5075	17.9538	17.7926	18.7815	17.9564	17.691	17.3164	16.1186	16.5674								2.63333	329191
2.64183	23.7554	24.6814	22.7033	23.5102	17.9536	17.7937	18.795	17.9708	17.7006	17.3383	16.1181	16.5763								2.64167	347473
2.65017	23.7571	24.7297	22.7177	23.5123	17.9561	17.7869	18.7969	17.9751	17.7046	17.335	16.1336	16.5869								2.65	364041
2.6585	23.7559	24.7445	22.722	23.5184	17.9544	17.7914	18.8005	17.982	17.7272	17.346	16.1422	16.5788								2.65833	377622
2.66683	23.7615	24.7229	22.7085	23.5175	17.9581	17.795	18.8151	17.9972	17.7251	17.3849	16.1494	16.5739								2.66667	387412
2.67517	23.7496	24.7102	22.7092	23.5248	17.9703	17.7973	18.8155	17.9957	17.7265	17.3768	16.1405	16.5901								2.675	393134
2.6835	23.7567	24.7427	22.709	23.521	18.0028	17.7999	18.8352	18.0065	17.7297	17.3883	16.1624	16.5923								2.68333	395012
2.69183	23.759	24.7221	22.7129	23.5346	18.0094	17.8115	18.858	18.0088	17.7389	17.3934	16.1633	16.604								2.69167	393730
2.70017	23.7553	24.7418	22.6965	23.5551	17.9953	17.8305	18.8638	18.0183	17.7602	17.4123	16.1745	16.6104								2.7	390154
2.7085	23.7407	24.7535	22.7089	23.5287	18.0202	17.8515	18.8609	18.0309	17.7731	17.4157	16.1924	16.6002								2.70833	385048
2.71683	23.7312	24.7461	22.7033	23.53	18.0323	17.8711	18.8759	18.045	17.7865	17.4293	16.2028	16.6122								2.71667	378872
2.72517	23.729	24.7123	22.6982	23.5385	18.0565	17.8876	18.8838	18.0437	17.7811	17.453	16.2161	16.6237								2.725	371813
2.7335	23.7272	24.7325	22.6968	23.545	18.0785	17.9041	18.8917	18.0662	17.7891	17.4632	16.2153	16.6376								2.73333	363934
2.74183	23.7292	24.7475	22.7058	23.552	18.0921	17.9293	18.8993	18.0643	17.7952	17.4667	16.2233	16.6508								2.74167	355212
2.75017	23.7244	24.7266	22.7102	23.5569	18.109	17.9438	18.9141	18.0833	17.8118	17.4651	16.2323	16.6761								2.75	345595
2.7585	23.7196	24.7184	22.7029	23.5606	18.12	17.9602	18.9198	18.0781	17.8082	17.4699	16.2288	16.6959								2.75833	335139
2.76683	23.7097	24.7742	22.6993	23.5539	18.1414	17.9763	18.9358	18.0826	17.8292	17.4784	16.2256	16.7007								2.76667	323892
2.77517	23.711	24.652	22.6986	23.5659	18.1449	17.9975	18.9322	18.1043	17.8288	17.4855	16.2322	16.712								2.775	311842
2.7835	23.7055	24.6704	22.6938	23.5596	18.1562	18.0067	18.9349	18.1094	17.8329	17.4931	16.2349	16.7206								2.78333	299135
2.79183	23.6911	24.6892	22.6927	23.5688	18.1618	18.0119	18.9435	18.0929	17.8381	17.4951	16.2265	16.716								2.79167	286149
2.80017	23.6858	24.6944	22.6804	23.5726	18.1715	18.0239	18.9434	18.1059	17.8425	17.4991	16.219	16.7294								2.8	273397
2.8085	23.6744	24.6991	22.6814	23.5947	18.1744	18.0286	18.9505	18.1412	17.8397	17.5113	16.224	16.7401								2.80833	261583
2.81683	23.6739	24.6876	22.6882	23.5671	18.1841	18.0407	18.9522	18.1179	17.8601	17.5115	16.218	16.7422								2.81667	251744
2.82517	23.6648	24.6811	22.6948	23.559	18.1807	18.0423	18.9677	18.1447	17.8589	17.5177	16.2001	16.7504								2.825	245217
2.8335	23.6482	24.7193	22.7035	23.5589	18.1859	18.0489	18.956	18.1362	17.8763	17.526	16.1961	16.7523								2.83333	243803
2.84183	23.6471	24.7096	22.6948	23.5587	18.1873	18.0535	18.9721	18.1414	17.8925	17.5216	16.1958	16.7635								2.84167	250148
2.85017	23.6364	24.7098	22.6812	23.5546	18.184	18.0578	18.9685	18.1625	17.8967	17.5194	16.2	16.7494								2.85	268036
2.8585	23.6235	24.7033	22.6806	23.5546	18.1744	18.067	18.9689	18.1791	17.8828	17.514	16.2042	16.7405								2.85833	301601
2.86683	23.6135	24.6993	22.683	23.5636	18.1714	18.0676	18.9748	18.1779	17.9042	17.5266	16.2159	16.7571								2.86667	353062
2.87517	23.6104	24.6926	22.6914	23.5634	18.1618	18.0596	18.9771	18.1852	17.9102	17.5309	16.2358	16.7716								2.875	420206
2.8835	23.608	24.6686	22.7011	23.5605	18.164	18.0602	18.9775	18.1943	17.9245	17.5448	16.2458	16.7681								2.88333	496109
2.89183	23.6068	24.6526	22.6968	23.5561	18.1667	18.056	18.9801	18.1963	17.9365	17.5554	16.2606	16.7723								2.89167	570864
2.90017	23.6014	24.6651	22.7009	23.5559	18.1626	18.0596	18.9858	18.2096	17.9221	17.5556	16.2642	16.7757								2.9	634551
2.9085	23.5963	24.6319	22.6883	23.553	18.1539	18.0374	18.9856	18.2175	17.9339	17.5494	16.283	16.7874								2.90833	679858
2.91683	23.6	24.6511	22.6847	23.5678	18.1546	18.0445	18.9788	18.2041	17.9379	17.5622	16.2897	16.7975								2.91667	703407
2.92517	23.5931	24.6527	22.6756	23.5383	18.1611	18.0526	18.9798	18.2238	17.9444	17.5793	16.3038	16.8103								2.925	705797
2.9335	23.593	24.6207	22.6818	23.541	18.1486	18.0458	18.9799	18.2349	17.9564	17.5776	16.3202	16.8114								2.93333	690514
2.94183	23.5857	24.6063	22.6829	23.5546	18.1493	18.0453	18.977	18.2389	17.9567	17.5909	16.3392	16.8305								2.94167	662409
2.95017	23.5862	24.5912	22.6861	23.5606	18.1532	18.039	18.9897	18.2356	17.9685	17.6005	16.3451	16.8407								2.95	626525
2.9585	23.5803	24.5687	22.6764	23.5613	18.1614	18.0421	18.9806	18.2346	17.959	17.6103	16.355	16.8469								2.95833	587322
2.96683	23.581	24.5401	22.6922	23.5616	18.1591	18.0437	18.9778	18.2357	17.9611	17.6074	16.3584	16.8649								2.96667	548191
2.97517	23.5769	24.4939	22.6953	23.5492	18.1515	18.0462	18.9853	18.2282	17.9631	17.6175	16.3716	16.8798								2.975	511254
2.9835	23.5663	24.4898	22.6998	23.5515	18.1609	18.0376	18.9829	18.2328	17.9539	17.6109	16.3714	16.8855								2.98333	477364
2.99183	23.5672	24.4702	22.6928	23.5454	18.1601	18.032	18.9713	18.2342	17.9671	17.6107	16.3784	16.873								2.99167	446540
3.00017	23.5604	24.4504	22.7036	23.5469	18.1659	18.0298	18.9734	18.2408	17.964	17.6074	16.387	16.8896								3	418535
3.0085	23.5533	24.4356	22.7001	23.569	18.1627	18.0112	18.9589	18.2309	17.9637	17.6069	16.4007	16.8828								3.00833	418535
3.01683	23.558	24.4206	22.6965	23.55	18.1639	18.0028	18.954	18.2418	17.9671	17.6075	16.4149	16.8842								3.01667	418535
3.02517	23.5579	24.4089	22.7022	23.5565	18.1649	17.9854	18.9558	18.2366	17.9622	17.6026	16.4169	16.8866								3.025	418535
3.0335	23.5563	24.3842	22.705	23.5526	18.164	17.9699	18.9443	18.2183	17.9715	17.6127	16.4297	16.8799								3.03333	418535
3.04183	23.5542	24.3765	22.6908	23.5593	18.1606	17.9565	18.9415	18.2268	17.9599	17.6096	16.429	16.8747								3.04167	421448
3.05017	23.5532	24.4449	22.7019	23.5535	18.1628	17.9534	18.9529	18.219	17.959	17.6151	16.4353	16.8663								3.05	437963
3.0585	23.5469	24.4202	22.7044	23.5497	18.1581	17.9364	18.9428	18.2081	17.9627	17.6295	16.4324	16.8728								3.05833	464091
3.06683	23.5465	24.4012	22.6974	23.5436	18.1471	17.9352	18.9486	18.2248	17.9513	17.6242	16.4395	16.873								3.06667	496210
3.07517	23.5435	24.3956	22.6956	23.5485	18.1478	17.9289	18.9503	18.224	17.9596	17.6222	16.4501	16.8757								3.075	529906
3.0835	23.5411	24.3892	22.7023	23.5515	18.1503	17.9287	18.9465	18.1949	17.9419	17.6397	16.4586	16.8669								3.08333	560073
3.09183	23.5503	24.4057	22.7098	23.5514	18.1624	17.9157	18.9465	18.1901	17.9543	17.6449	16.4669	16.8548								3.09167	582597
3.10017	23.5552	24.4112	22.7194	23.5548	18.1607	17.9188	18.944	18.2087	17.9534	17.6655	16.4782	16.861								3.1	595845
3.1085	23.5553	24.4153	22.7186	23.5436	18.1566	17.9224	18.9506	18.1991	17.9289	17.6578	16.4816	16.8503								3.10833	603216
3.11683	23.5596	24.4195	22.7151	23.5372	18.1698	17.9159	18.9508	18.2127	17.9336	17.6256	16.493	16.8368								3.11667	621461
3.12517	23.5656	24.4125	22.7266	23.549	18.1694	17.929	18.9552	18.2071	17.9306	17.6531	16.4988	16.8481								3.125	700260
3.1335	23.5663	24.434	22.7203	23.5258	18.1747	17.9203	18.9565	18.2019	17.9301	17.6521	16.5135	16.8519								3.13333	943088
3.14183	23.5745	24.4463	22.7245	23.5245	18.1733	17.9342	18.962	18.2122	17.93	17.6534	16.5209	16.8649								3.14167	1492319
3.15017	23.5825	24.4751	22.7259	23.528	18.18	17.9374	18.9669	18.2057	17.9352	17.6626	16.5236	16.8685								3.15	2457458
3.1585	23.5877	24.4873	22.7218	23.56	18.1854	17.9361	18.9743	18.2284	17.9363	17.6737	16.5383	16.8705								3.15833	3828952
3.16683	23.6051	24.4988	22.7278	23.5321	18.1968	17.9446	18.976	18.2062	17.9281	17.6714	16.5456	16.8829								3.16667	5449526
3.17517	23.6108	24.5308	22.7338	23.5387	18.1971	17.9481	18.9945	18.2142	17.9268	17.6708	16.5543	16.8917								3.175	7065701
3.1835	23.6138	24.539	22.751	23.5434	18.1982	17.9489	18.9943	18.2233	17.9292	17.6718	16.5745	16.895								3.18333	8417009
3.19183	23.6256	24.5521	22.747	23.5442	18.2033	17.9525	19.0066	18.2249	17.9409	17.6744	16.5739	16.8927								3.19167	9311085
3.20017	23.6162	24.5694	22.7519	23.5491	18.1968	17.9647	18.9971	18.2064	17.9452	17.6694	16.5853	16.9065								3.2	9659009
3.2085	23.6157	24.5812	22.7418	23.5539	18.2055	17.9794	19.0004	18.2133	17.9522	17.6764	16.5853	16.9206								3.20833	9473675
3.21683	23.6183	24.5966	22.7488	23.5519	18.1975	17.9885	19.0209	18.22	17.9651	17.6864	16.6073	16.8942								3.21667	8844508
3.22517	23.6144	24.6014	22.768	23.5513	18.1988	17.9879	19.0081	18.209	17.9633	17.6724	16.6001	16.9167								3.225	7903732
3.2335	23.6196	24.6092	22.7638	23.5543	18.2055	17.9977	19.0161	18.2164	17.9642	17.6624	16.6075	16.9283								3.23333	6795102
3.24183	23.6221	24.634	22.7785	23.567	18.2211	18.002	19.0107	18.2174	17.9769	17.6674	16.6253	16.9394								3.24167	5648333
3.25017	23.6102	24.6395	22.7749	23.5474	18.2301	18.0119	19.021	18.2276	17.9698	17.6748	16.6293	16.9451								3.25	4562194
3.2585	23.605	24.6576	22.7703	23.5535	18.2219	18.0128	19.0151	18.2183	17.99	17.6611	16.632	16.9578								3.25833	3598100
3.26683	23.5972	24.6697	22.7835	23.552	18.2239	18.0165	19.0187	18.2225	17.9937	17.6588	16.6273	16.9605								3.26667	2784796
3.27517	23.5818	24.6657	22.7774	23.5385	18.2186	18.0307	19.016	18.2123	17.9915	17.651	16.6331	16.9847								3.275	2127882
3.2835	23.5629	24.6669	22.7744	23.5367	18.2184	18.0447	19.0255	18.2032	17.9911	17.6589	16.6315	16.9959								3.28333	1620624
3.29183	23.549	24.6741	22.7707	23.544	18.2194	18.0539	19.0274	18.2101	18.0049	17.6708	16.6319	16.9893								3.29167	1255208
3.30017	23.5319	24.6826	22.7788	23.544	18.2193	18.0643	19.0254	18.2146	17.9998	17.6644	16.6282	16.9888								3.3	1033854
3.3085	23.5193	24.6934	22.7936	23.5454	18.2212	18.0729	19.0208	18.2203	18.0019	17.6758	16.628	16.9851								3.30833	971560
3.31683	23.509	24.6971	22.7996	23.5424	18.2157	18.0793	19.0322	18.2188	18.0139	17.6863	16.6527	16.9869								3.31667	1078597
3.32517	23.49	24.6989	22.8039	23.5408	18.2192	18.0886	19.0228	18.2396	18.0246	17.6839	16.6283	16.9943								3.325	1329584
3.3335	23.4739	24.694	22.7899	23.5406	18.2231	18.0934	19.027	18.2218	18.0202	17.684	16.6318	16.9964								3.33333	1656892
3.34183	23.45	24.6893	22.7986	23.5336	18.2224	18.1007	19.0299	18.237	18.0145	17.6832	16.6361	17.0015								3.34167	1978119
3.35017	23.4348	24.6984	22.7865	23.5269	18.2207	18.1128	19.037	18.2428	18.0191	17.6977	16.6442	16.9965								3.35	2225046
3.3585	23.4179	24.6815	22.7891	23.5312	18.223	18.1285	19.0367	18.255	18.0165	17.7086	16.6411	17.0001								3.35833	2357471
3.36683	23.3959	24.6804	22.7943	23.5456	18.2197	18.1261	19.0425	18.2681	18.0219	17.7114	16.6311	17.0026								3.36667	2363959
3.37517	23.3839	24.6942	22.7928	23.5508	18.2213	18.1286	19.045	18.265	18.0297	17.7106	16.6397	17.0052								3.375	2255400
3.3835	23.3832	24.6951	22.8028	23.546	18.2272	18.1293	19.0469	18.2606	18.0292	17.7211	16.637	17.0018								3.38333	2056448
3.39183	23.3625	24.6917	22.7993	23.5458	18.2199	18.1421	19.047	18.2519	18.0206	17.7311	16.6282	17.0056								3.39167	1797640
3.40017	23.3552	24.683	22.799	23.5517	18.2243	18.1462	19.0599	18.2911	18.0294	17.7427	16.612	16.9978								3.4	1508967
3.4085	23.3438	24.6957	22.8153	23.5339	18.2263	18.1554	19.0752	18.291	18.0139	17.7454	16.6116	16.9942								3.40833	1215808
3.41683	23.3436	24.6876	22.8029	23.5526	18.2273	18.1462	19.0812	18.2879	18.0269	17.7605	16.6135	16.9988								3.41667	937214
3.42517	23.3438	24.6859	22.8005	23.5272	18.2266	18.1403	19.0545	18.2979	18.0194	17.751	16.611	16.9891								3.425	685516
3.4335	23.3502	24.6735	22.8123	23.518	18.2242	18.1501	19.0689	18.2953	18.0205	17.773	16.6095	16.9776								3.43333	466767
3.44183	23.339	24.6865	22.8166	23.5332	18.2264	18.146	19.0825	18.3136	18.0104	17.7727	16.6027	16.9746								3.44167	282131
3.45017	23.3453	24.6897	22.8156	23.5247	18.2452	18.1568	19.0736	18.3281	18.0125	17.7727	16.6038	16.9745								3.45	129675
3.4585	23.3559	24.6683	22.8159	23.5358	18.2498	18.1569	19.0931	18.332	17.9982	17.7798	16.6192	16.9638								3.45833	5813
3.46683	23.3586	24.6883	22.8139	23.5332	18.2619	18.169	19.0899	18.3265	17.997	17.7811	16.6057	16.9641								3.46667	-93833
3.47517	23.3635	24.6721	22.8349	23.5284	18.2692	18.1748	19.0887	18.3334	18.0022	17.7949	16.6185	16.9562								3.475	-173653
3.4835	23.3697	24.6726	22.8223	23.522	18.2856	18.1791	19.097	18.3333	18.0003	17.7932	16.587	16.951								3.48333	-237433
3.49183	23.3729	24.6599	22.8239	23.5216	18.3134	18.1944	19.1061	18.3438	18.0012	17.7987	16.5971	16.9368								3.49167	-288137
3.50017	23.3901	24.6498	22.833	23.5206	18.3239	18.213	19.1002	18.3525	17.9936	17.8119	16.5992	16.9312								3.5	-327560
3.5085	23.3987	24.6479	22.8378	23.5309	18.3464	18.236	19.1101	18.3681	17.9948	17.8088	16.5958	16.9219								3.50833	-356003
3.51683	23.4069	24.653	22.8511	23.5344	18.3834	18.2441	19.1123	18.3605	18.0021	17.8129	16.5821	16.9126								3.51667	-372428
3.52517	23.4208	24.6558	22.8602	23.5369	18.4154	18.2665	19.1143	18.3728	17.9952	17.8291	16.5756	16.9092								3.525	-374759
3.5335	23.4366	24.6489	22.8788	23.5429	18.4541	18.2909	19.1126	18.3799	17.9917	17.8254	16.5735	16.9037								3.53333	-360620
3.54183	23.4486	24.6503	22.9001	23.5457	18.501	18.3063	19.1086	18.4018	17.9942	17.8411	16.5523	16.8936								3.54167	-327678
3.55017	23.46	24.6483	22.9025	23.553	18.5385	18.3485	19.1225	18.3981	17.9968	17.8517	16.5763	16.8989								3.55	-274550
3.5585	23.4692	24.642	22.9228	23.5227	18.5945	18.3845	19.1184	18.3996	17.9909	17.8562	16.5698	16.8909								3.55833	-201626
3.56683	23.4768	24.6348	22.9383	23.5273	18.6416	18.4358	19.1184	18.4243	18.0099	17.8675	16.5628	16.8977								3.56667	-111435
3.57517	23.4984	24.6303	22.9631	23.5313	18.7087	18.4963	19.1322	18.4291	17.9943	17.8636	16.5691	16.8917								3.575	-8012
3.5835	23.5132	24.6297	22.9916	23.5384	18.8045	18.5574	19.123	18.443	17.9921	17.8798	16.5676	16.8898								3.58333	104074
3.59183	23.5188	24.6337	23.0314	23.5354	18.9038	18.645	19.1272	18.4378	18.0164	17.8792	16.5751	16.899								3.59167	221130
3.60017	23.535	24.6367	23.0522	23.5376	19.0606	18.761	19.125	18.4582	18.0135	17.8914	16.5766	16.9075								3.6	341876
3.6085	23.5533	24.6299	23.0867	23.5357	19.2648	18.9354	19.1423	18.4632	18.0241	17.9096	16.5959	16.9173								3.60833	467203
3.61683	23.5699	24.6344	23.1055	23.535	19.5512	19.1709	19.1354	18.4881	18.0337	17.9336	16.6336	16.924								3.61667	598794
3.62517	23.5761	24.6265	23.13	23.524	19.9501	19.4949	19.1414	18.5007	18.0692	17.9437	16.5947	16.9349								3.625	737907
3.6335	23.5837	24.6181	23.1596	23.5325	20.5291	19.9637	19.1476	18.4949	18.0974	17.9886	16.5959	16.9368								3.63333	883618
3.64183	23.6075	24.6146	23.1715	23.5363	21.3703	20.655	19.1653	18.5267	18.1427	18.0306	16.5895	16.944								3.64167	1032572
3.65017	23.6182	24.6159	23.1896	23.5241	22.586	21.6614	19.1831	18.5571	18.2056	18.0835	16.6022	16.9529								3.65	1180449
3.6585	23.6348	24.6272	23.2091	23.5282	24.3346	23.1062	19.2009	18.6009	18.316	18.183	16.5922	16.9567								3.65833	1322623
3.66683	23.6633	24.6232	23.2374	23.5338	26.8265	25.1841	19.2368	18.6468	18.4434	18.2987	16.5862	16.9747								3.66667	1455647
3.67517	23.6938	24.6315	23.2324	23.5401	30.3408	28.1041	19.2733	18.7188	18.6214	18.4597	16.5961	17.0046								3.675	1578101
3.6835	23.7482	24.6371	23.223	23.5411	35.1305	32.1896	19.3359	18.8225	18.8521	18.692	16.6039	16.9994								3.68333	1690023
3.69183	23.8039	24.6371	23.231	23.5395	41.5949	37.7355	19.4289	18.9474	19.1954	18.9879	16.6069	16.9932								3.69167	1792107
3.70017	23.8914	24.6351	23.2139	23.5437	50.0008	45.0613	19.5372	19.1091	19.643	19.4052	16.6053	17.0119								3.7	1885156
3.7085	23.9915	24.6332	23.1863	23.538	60.5359	54.4277	19.7097	19.3346	20.2497	19.9674	16.6148	17.0113								3.70833	1969870
3.71683	24.1478	24.6356	23.1772	23.5432	73.2933	66.0366	19.9292	19.6394	21.0039	20.6899	16.6049	17.0019								3.71667	2046540
3.72517	24.3754	24.6252	23.1387	23.5432	88.3058	79.9541	20.2102	20.028	21.9701	21.6228	16.6003	17.0204								3.725	2114158
3.7335	24.686	24.639	23.1103	23.5458	105.604	96.2518	20.5858	20.5468	23.1796	22.7968	16.6051	17.0218								3.73333	2170233
3.74183	25.0986	24.6449	23.0917	23.5501	124.917	114.787	21.0735	21.1902	24.6522	24.243	16.6033	17.042								3.74167	2211551
3.75017	25.6571	24.6445	23.0521	23.5462	144.972	134.816	21.6761	22.0073	26.3977	26.0166	16.6006	17.0507								3.75	2235000
3.7585	26.3999	24.6342	23.0179	23.5519	163.125	154.322	22.4248	23.0137	28.4596	28.1221	16.6068	17.0515								3.75833	2237614
3.76683	27.3803	24.6311	22.9922	23.5454	176.803	170.512	23.3341	24.2072	30.7915	30.5525	16.6352	17.0677								3.76667	2217154
3.77517	28.6198	24.6278	22.9566	23.5459	187.388	182.172	24.4151	25.6209	33.4032	33.2961	16.6321	17.0724								3.775	2172638
3.7835	30.2218	24.6263	22.9129	23.5468	194.825	191.172	25.6677	27.245	36.1822	36.2582	16.6458	17.0825								3.78333	2104241
3.79183	32.1907	24.6185	22.8831	23.5486	199.325	197.197	27.0768	29.0306	39.1165	39.4286	16.6366	17.0909								3.79167	2013095
3.80017	34.5887	24.6259	22.8562	23.5596	201.289	200.455	28.6379	30.9911	42.0918	42.7066	16.6542	17.0984								3.8	1901210
3.8085	37.4531	24.6257	22.8334	23.557	201.212	201.387	30.3068	33.047	44.9846	45.9853	16.6669	17.1136								3.80833	1771654
3.81683	40.7876	24.6209	22.8132	23.5558	199.469	200.427	32.0612	35.187	47.7026	49.1397	16.6804	17.1389								3.81667	1628367
3.82517	44.5534	24.6137	22.7985	23.5633	196.362	197.983	33.8406	37.3019	50.1874	52.059	16.6966	17.1525								3.825	1475937
3.8335	48.6923	24.6062	22.7731	23.5675	192.216	194.435	35.5831	39.3562	52.355	54.6782	16.7245	17.1561								3.83333	1318764
3.84183	53.1031	24.6082	22.7559	23.567	187.222	189.915	37.2617	41.2601	54.1294	56.8965	16.7488	17.1711								3.84167	1160788
3.85017	57.6358	24.5972	22.7308	23.5663	181.575	184.68	38.7934	42.9577	55.478	58.6285	16.7604	17.1882								3.85	1005852
3.8585	62.1723	24.5901	22.726	23.5557	175.432	178.892	40.1243	44.3642	56.3352	59.8524	16.7688	17.2007								3.85833	857580
3.86683	66.5265	24.5845	22.7148	23.5598	168.918	172.644	41.2054	45.4665	56.705	60.5817	16.7791	17.2155								3.86667	719487
3.87517	70.5556	24.5779	22.7058	23.5739	162.134	166.016	42.0111	46.2276	56.6169	60.7875	16.7883	17.2272								3.875	595045
3.8835	74.1637	24.5621	22.7016	23.5372	155.206	159.14	42.498	46.6149	56.0468	60.4398	16.7925	17.2236								3.88333	487233
3.89183	77.2195	24.5584	22.705	23.5561	148.174	152.12	42.6887	46.6654	55.0901	59.6357	16.7829	17.2375								3.89167	398920
3.90017	79.6517	24.5631	22.6909	23.5533	141.159	145.039	42.565	46.3474	53.7238	58.3665	16.7868	17.2276								3.9	332364
3.9085	81.4365	24.5696	22.6883	23.5491	134.248	138.089	42.1589	45.6979	52.0448	56.7195	16.7821	17.2341								3.90833	288131
3.91683	82.5511	24.5384	22.6817	23.5362	127.471	131.245	41.4682	44.7358	50.0919	54.7182	16.7767	17.2236								3.91667	264193
3.92517	83.0341	24.5488	22.6729	23.5326	120.864	124.564	40.5382	43.4963	47.9323	52.4657	16.7813	17.2003								3.925	256080
3.9335	82.8988	24.5358	22.6641	23.5278	114.284	117.971	39.383	42.062	45.5857	49.9988	16.7558	17.2								3.93333	257604
3.94183	82.1803	24.5153	22.6638	23.5206	107.741	111.368	38.0607	40.4449	43.1454	47.4121	16.7293	17.1742								3.94167	261982
3.95017	80.9322	24.5154	22.6502	23.5132	101.106	104.721	36.617	38.7088	40.6491	44.7186	16.7049	17.1549								3.95	262839
3.9585	79.1842	24.5084	22.6503	23.5133	94.3905	97.9455	35.1022	36.8907	38.1876	42.0124	16.6824	17.1441								3.95833	255203
3.96683	76.9758	24.4958	22.6454	23.5174	87.5968	91.094	33.5354	35.0579	35.7782	39.3355	16.6578	17.1145								3.96667	236308
3.97517	74.3627	24.4896	22.6429	23.5007	80.8494	84.2355	31.9722	33.1971	33.4749	36.7333	16.632	17.0705								3.975	205826
3.9835	71.3997	24.4916	22.6236	23.4832	74.323	77.534	30.4456	31.4113	31.3201	34.2777	16.5962	17.0318								3.98333	165386
3.99183	68.1502	24.4781	22.6122	23.4748	68.363	71.1141	28.9886	29.7113	29.3315	31.965	16.555	16.9806								3.99167	117881
4.00017	64.6855	24.4705	22.6047	23.4658	62.4729	65.307	27.6156	28.1102	27.5243	29.8418	16.5102	16.9505								4	66580
4.0085	61.081	24.4616	22.5877	23.4818	56.9725	59.584	26.3605	26.649	25.9112	27.9244	16.4533	16.9123								4.00833	14817
4.01683	57.4004	24.4517	22.5703	23.4552	51.8779	54.2739	25.1969	25.3341	24.4938	26.2361	16.395	16.868								4.01667	-34748
4.02517	53.7371	24.4396	22.5679	23.4501	47.1942	49.3509	24.1749	24.1595	23.2885	24.7407	16.3195	16.8242								4.025	-80509
4.0335	50.1379	24.4392	22.5568	23.4305	42.908	44.843	23.2867	23.1368	22.2354	23.43	16.2457	16.7792								4.03333	-121694
4.04183	46.688	24.4301	22.5506	23.4298	39.0151	40.7576	22.5087	22.2427	21.3518	22.3103	16.1486	16.7112								4.04167	-158260
4.05017	43.4504	24.4244	22.5389	23.4313	35.5085	37.0573	21.86	21.4982	20.6045	21.3742	16.0545	16.6552								4.05	-190677
4.0585	40.4628	24.419	22.5235	23.42	32.3944	33.7516	21.301	20.8394	20.0261	20.5857	15.9558	16.567								4.05833	-219701
4.06683	37.7661	24.3984	22.4994	23.4272	29.649	30.8314	20.8361	20.3035	19.534	19.9536	15.8379	16.4927								4.06667	-245929
4.07517	35.3708	24.3915	22.4859	23.4306	27.2641	28.2808	20.4523	19.86	19.1554	19.4249	15.7158	16.3825								4.075	-269641
4.0835	33.2621	24.3784	22.4815	23.442	25.1928	26.0763	20.1383	19.5005	18.8352	18.9933	15.5859	16.2447								4.08333	-290954
4.09183	31.4633	24.3792	22.4763	23.4615	23.4236	24.1705	19.8831	19.217	18.5903	18.6502	15.4513	16.1406								4.09167	-309926
4.10017	29.9373	24.3714	22.4599	23.4931	21.9301	22.548	19.6737	18.9697	18.3964	18.3758	15.3324	16.01								4.1	-326466
4.1085	28.6591	24.3563	22.4477	23.5371	20.6645	21.1765	19.5105	18.7685	18.2532	18.1457	15.218	15.8811								4.10833	-340927
4.11683	27.6007	24.3473	22.4453	23.5994	19.6168	20.027	19.3779	18.6068	18.1299	17.9768	15.1026	15.7283								4.11667	-353900
4.12517	26.7376	24.3378	22.4404	23.6883	18.739	19.0785	19.2679	18.4808	18.0366	17.8285	15.0194	15.5821								4.125	-366179
4.1335	26.0528	24.3297	22.4255	23.8042	18.018	18.2994	19.1823	18.3759	17.953	17.7247	14.9542	15.4245								4.13333	-378470
4.14183	25.4838	24.3191	22.4243	23.9769	17.4412	17.6578	19.1065	18.2868	17.9228	17.6458	14.8941	15.2795								4.14167	-391204
4.15017	25.0516	24.3158	22.4209	24.2007	16.9879	17.1505	19.0743	18.2363	17.8987	17.5944	14.8522	15.1464								4.15	-404551
4.1585	24.7025	24.3086	22.4035	24.5063	16.639	16.7479	19.025	18.1751	17.8818	17.5642	14.8385	15.0198								4.15833	-418575
4.16683	24.4326	24.3042	22.4093	24.9099	16.391	16.4539	18.9888	18.1377	17.8718	17.5526	14.8432	14.9023								4.16667	-433244
4.17517	24.2166	24.299	22.4104	25.4365	16.233	16.2436	18.9645	18.1303	17.8677	17.5531	14.8849	14.7848								4.175	-448108
4.1835	24.0506	24.2948	22.4029	26.1108	16.16	16.1319	18.9564	18.119	17.8819	17.5712	14.9385	14.7171								4.18333	-462585
4.19183	23.9239	24.2857	22.3793	26.9786	16.1473	16.0835	18.9475	18.1139	17.8897	17.602	15.0064	14.6617								4.19167	-475962
4.20017	23.8241	24.2444	22.3773	28.077	16.205	16.0938	18.9539	18.128	17.9041	17.6414	15.1054	14.6333								4.2	-487332
4.2085	23.7288	24.2483	22.376	29.4004	16.3244	16.176	18.9531	18.143	17.9294	17.6879	15.2168	14.6365								4.20833	-495633
4.21683	23.656	24.2368	22.3636	31.058	16.5091	16.3216	18.9677	18.156	17.9608	17.7213	15.3498	14.6647								4.21667	-499854
4.22517	23.5866	24.2204	22.3636	33.0396	16.7358	16.5157	18.9829	18.2032	17.9849	17.7846	15.4984	14.7304								4.225	-499247
4.2335	23.5336	24.216	22.3469	35.4085	17.008	16.7508	19.0056	18.2175	17.9987	17.8394	15.6553	14.8321								4.23333	-493446
4.24183	23.5002	24.2138	22.3472	38.1474	17.3004	17.0207	19.0157	18.2583	18.0268	17.8935	15.8348	14.9304								4.24167	-482512
4.25017	23.4581	24.2056	22.3424	41.267	17.634	17.3156	19.0456	18.3002	18.0605	17.9453	15.995	15.0748								4.25	-467007
4.2585	23.4281	24.1943	22.322	44.7403	17.9889	17.6399	19.0681	18.3235	18.0945	17.9973	16.1715	15.2351								4.25833	-447855
4.26683	23.3858	24.1735	22.316	48.4939	18.3491	17.9726	19.0993	18.3587	18.1265	18.0436	16.3558	15.4337								4.26667	-426027
4.27517	23.3492	24.1527	22.298	52.4537	18.6974	18.3173	19.1144	18.3879	18.1638	18.0948	16.5303	15.6524								4.275	-402297
4.2835	23.3091	24.1346	22.2958	56.6071	19.0451	18.6532	19.1573	18.4218	18.1809	18.1142	16.692	15.8606								4.28333	-377378
4.29183	23.2739	24.1137	22.2863	60.7848	19.3739	18.9869	19.1766	18.4632	18.192	18.158	16.8428	16.1077								4.29167	-351973
4.30017	23.2358	24.0868	22.2787	64.9074	19.6743	19.296	19.1979	18.4903	18.2258	18.1863	16.9782	16.3249								4.3	-326835
4.3085	23.2019	24.0544	22.2578	68.843	19.9533	19.57	19.2275	18.5199	18.2522	18.2169	17.0958	16.5529								4.30833	-302436
4.31683	23.1717	24.0241	22.2607	72.4845	20.1972	19.8249	19.229	18.534	18.2604	18.24	17.1966	16.7761								4.31667	-278856
4.32517	23.1393	24.0061	22.237	75.7288	20.4022	20.0376	19.246	18.5546	18.269	18.2604	17.2743	16.9767								4.325	-256213
4.3335	23.1036	23.9778	22.2352	78.4919	20.5738	20.222	19.2645	18.572	18.2693	18.2638	17.3351	17.1574								4.33333	-234411
4.34183	23.0725	23.9501	22.2231	80.7134	20.7107	20.3873	19.2814	18.5975	18.273	18.2691	17.3734	17.3244								4.34167	-212991
4.35017	23.0352	23.9363	22.2125	82.3853	20.8237	20.5127	19.2925	18.6023	18.2781	18.2726	17.3968	17.4509								4.35	-191476
4.3585	23.0138	23.8986	22.1979	83.4938	20.9054	20.6191	19.288	18.6159	18.276	18.2592	17.4154	17.5582								4.35833	-169730
4.36683	22.9907	23.8831	22.1811	84.0665	20.9648	20.7001	19.2909	18.6079	18.2843	18.2671	17.4052	17.6253								4.36667	-147729
4.37517	22.9729	23.8812	22.1791	84.0987	20.9902	20.7605	19.2803	18.5903	18.2781	18.2382	17.3858	17.6859								4.375	-125773
4.3835	22.9675	23.8814	22.1824	83.6026	21.0153	20.8013	19.2708	18.591	18.2603	18.2233	17.3514	17.7104								4.38333	-104423
4.39183	22.9613	23.8761	22.1944	82.5854	21.022	20.8315	19.2675	18.6079	18.2517	18.2088	17.3091	17.7282								4.39167	-84496
4.40017	22.957	23.8661	22.1913	81.0858	21.0265	20.8334	19.2778	18.5925	18.2463	18.1927	17.2705	17.7401								4.4	-66604
4.4085	22.9677	23.8691	22.1964	79.1288	21.0093	20.8283	19.2549	18.5865	18.2213	18.1743	17.231	17.6985								4.40833	-50594
4.41683	22.976	23.8887	22.187	76.7713	20.9839	20.8324	19.2542	18.5839	18.2113	18.1536	17.181	17.6788								4.41667	-35547
4.42517	22.9822	23.888	22.1972	74.0747	20.9642	20.8406	19.2384	18.5803	18.1958	18.1408	17.1319	17.6437								4.425	-20571
4.4335	23.0034	23.9188	22.2019	71.0814	20.9377	20.8393	19.2209	18.5646	18.1889	18.1354	17.0874	17.6171								4.43333	-6126
4.44183	23.0145	23.9288	22.1986	67.8546	20.9104	20.8257	19.2121	18.5598	18.1735	18.1253	17.051	17.5602								4.44167	5676
4.45017	23.0409	23.9628	22.2188	64.4636	20.8849	20.8296	19.2068	18.5577	18.1669	18.0879	17.0086	17.5253								4.45	11762
4.4585	23.0681	23.9852	22.2265	60.9459	20.8656	20.8148	19.2018	18.5495	18.1519	18.0918	16.9589	17.4702								4.45833	9289
4.46683	23.0998	24.0011	22.2484	57.3552	20.8363	20.8022	19.1897	18.5617	18.1483	18.0611	16.9337	17.4367								4.46667	-3560
4.47517	23.1217	24.0311	22.2561	53.7951	20.7955	20.7966	19.182	18.559	18.1382	18.0617	16.9218	17.4179								4.475	-27273
4.4835	23.1552	24.0641	22.2681	50.3259	20.7674	20.7843	19.1766	18.5519	18.1273	18.0529	16.8951	17.3909								4.48333	-61024
4.49183	23.1748	24.0897	22.2782	46.9976	20.7504	20.7859	19.1795	18.5522	18.1248	18.0496	16.8742	17.3753								4.49167	-102901
4.50017	23.198	24.0997	22.296	43.8646	20.7266	20.7819	19.1623	18.5434	18.117	18.0407	16.8628	17.3458								4.5	-150692
4.5085	23.2173	24.1302	22.3171	40.97	20.7151	20.7789	19.1696	18.539	18.1153	18.0579	16.8534	17.3351								4.50833	-202201
4.51683	23.2404	24.1588	22.3073	38.334	20.7023	20.7775	19.1703	18.5481	18.1141	18.049	16.8464	17.3307								4.51667	-255155
4.52517	23.2617	24.185	22.334	35.9645	20.6828	20.7675	19.1703	18.5526	18.1144	18.0453	16.8423	17.3072								4.525	-307350
4.5335	23.2813	24.2145	22.3392	33.8745	20.6696	20.7681	19.1622	18.5496	18.1111	18.0422	16.8523	17.3082								4.53333	-356695
4.54183	23.303	24.2307	22.3439	32.0363	20.6577	20.7574	19.1684	18.5559	18.1134	18.0536	16.862	17.3174								4.54167	-400967
4.55017	23.3181	24.2508	22.3543	30.4739	20.6371	20.7499	19.159	18.5525	18.1027	18.0544	16.853	17.3329								4.55	-437437
4.5585	23.331	24.2769	22.369	29.1419	20.6344	20.7407	19.1704	18.5464	18.0943	18.0522	16.8514	17.3299								4.55833	-463233
4.56683	23.3529	24.2789	22.3756	28.0291	20.607	20.7213	19.1795	18.5429	18.0886	18.0541	16.8518	17.3273								4.56667	-476748
4.57517	23.3619	24.3008	22.3717	27.113	20.5725	20.7025	19.1791	18.5495	18.0926	18.0499	16.8527	17.3353								4.575	-478583
4.5835	23.3727	24.31	22.3825	26.3627	20.5512	20.6931	19.19	18.5529	18.0895	18.0685	16.8402	17.3378								4.58333	-471374
4.59183	23.3848	24.3181	22.3815	25.7692	20.5331	20.674	19.1943	18.5514	18.0953	18.0812	16.8461	17.3428								4.59167	-458896
4.60017	23.3965	24.3464	22.3901	25.285	20.5168	20.6531	19.2059	18.559	18.0866	18.0657	16.8445	17.3499								4.6	-444357
4.6085	23.4026	24.3538	22.405	24.9103	20.4982	20.634	19.1995	18.5591	18.0856	18.0753	16.8331	17.3624								4.60833	-429565
4.61683	23.4091	24.3707	22.4209	24.5882	20.4842	20.6252	19.2163	18.5695	18.0835	18.082	16.8337	17.3658								4.61667	-414452
4.62517	23.4149	24.3809	22.4295	24.3545	20.4679	20.6148	19.2124	18.5735	18.0692	18.0861	16.8321	17.3547								4.625	-397177
4.6335	23.4307	24.3881	22.4256	24.1591	20.4722	20.6075	19.2229	18.5695	18.0714	18.1055	16.8335	17.3571								4.63333	-375573
4.64183	23.4353	24.3899	22.4382	24.016	20.4723	20.6236	19.2278	18.578	18.0836	18.0963	16.8267	17.3569								4.64167	-348666
4.65017	23.4414	24.3794	22.4472	23.9117	20.5026	20.6604	19.2355	18.5767	18.0837	18.1047	16.8228	17.3477								4.65	-317063
4.6585	23.4478	24.4017	22.4505	23.8333	20.5594	20.7114	19.2293	18.5785	18.0728	18.1038	16.8154	17.3505								4.65833	-282079
4.66683	23.4474	24.4073	22.4632	23.777	20.6435	20.8048	19.2351	18.5624	18.0777	18.1119	16.8028	17.3343								4.66667	-244543
4.67517	23.459	24.4063	22.4658	23.7246	20.7826	20.9255	19.2452	18.5506	18.0681	18.1171	16.7979	17.3406								4.675	-203480
4.6835	23.4742	24.4154	22.4706	23.6852	20.9641	21.0941	19.2547	18.5593	18.0808	18.1189	16.7855	17.3112								4.68333	-155299
4.69183	23.4851	24.4257	22.4801	23.6628	21.2184	21.3316	19.2542	18.5678	18.0864	18.1329	16.7974	17.3164								4.69167	-93700
4.70017	23.4979	24.4243	22.4873	23.6422	21.5401	21.655	19.2599	18.5692	18.0892	18.1365	16.8001	17.3176								4.7	-9290
4.7085	23.5008	24.4278	22.5034	23.6392	21.9653	22.0707	19.2754	18.5691	18.0951	18.1324	16.7889	17.3078								4.70833	110793
4.71683	23.5026	24.4228	22.5052	23.6023	22.4998	22.6054	19.2745	18.5719	18.1036	18.1427	16.7897	17.2878								4.71667	283309
4.72517	23.5147	24.4174	22.5131	23.5986	23.1595	23.2722	19.2714	18.5636	18.0963	18.1378	16.7883	17.2818								4.725	528382
4.7335	23.5096	24.4298	22.5355	23.5975	23.9608	24.0606	19.2742	18.5706	18.1164	18.161	16.7888	17.269								4.73333	870474
4.74183	23.5209	24.4385	22.5566	23.5947	24.893	24.9889	19.2831	18.5713	18.126	18.1731	16.7832	17.2717								4.74167	1338901
4.75017	23.5302	24.4468	22.5934	23.5943	25.9514	26.0378	19.2925	18.5744	18.1372	18.1867	16.7881	17.2771								4.75	1965911
4.7585	23.5415	24.4662	22.6283	23.598	27.1165	27.2088	19.294	18.5911	18.1637	18.1944	16.7836	17.2839								4.75833	2782725
4.76683	23.5493	24.4656	22.6822	23.5939	28.3761	28.4616	19.315	18.6004	18.1628	18.2017	16.8001	17.2772								4.76667	3812103
4.77517	23.5474	24.4625	22.7289	23.6009	29.7087	29.8048	19.3173	18.6126	18.1868	18.2159	16.7883	17.2759								4.775	5054483
4.7835	23.5484	24.4691	22.7965	23.5955	31.1072	31.2124	19.3203	18.6385	18.2133	18.2413	16.8065	17.2762								4.78333	6472882
4.79183	23.5492	24.4761	22.8999	23.5995	32.568	32.7121	19.3367	18.6466	18.2209	18.2562	16.7919	17.2684								4.79167	7986018
4.80017	23.5522	24.4798	23.0288	23.6059	34.1228	34.3072	19.3406	18.6584	18.2412	18.299	16.7851	17.2596								4.8	9474261
4.8085	23.5482	24.487	23.16	23.6171	35.8075	36.0359	19.3522	18.6776	18.2694	18.3142	16.7929	17.2728								4.80833	10797734
4.81683	23.5578	24.5071	23.3712	23.6156	37.6403	37.907	19.3687	18.7108	18.2993	18.3554	16.7894	17.2764								4.81667	11825004
4.82517	23.5597	24.5243	23.6261	23.6166	39.6239	39.9291	19.379	18.7335	18.3211	18.3901	16.775	17.2898								4.825	12462135
4.8335	23.5575	24.5245	23.9443	23.6231	41.7364	42.0917	19.4	18.782	18.3678	18.4562	16.799	17.2963								4.83333	12673570
4.84183	23.5535	24.5279	24.3453	23.6272	43.9618	44.3701	19.4187	18.8108	18.3971	18.4984	16.803	17.2838								4.84167	12489092
4.85017	23.5524	24.5246	24.8395	23.6271	46.2826	46.7404	19.4488	18.8544	18.4367	18.5788	16.7993	17.292								4.85	11994362
4.8585	23.5521	24.5394	25.4473	23.6429	48.651	49.1643	19.4886	18.9147	18.4783	18.6531	16.7825	17.2816								4.85833	11309633
4.86683	23.5453	24.5459	26.1642	23.6148	51.0277	51.6058	19.5089	18.9529	18.5338	18.7419	16.7797	17.2951								4.86667	10562088
4.87517	23.5365	24.5452	27.0317	23.6273	53.3687	54.0241	19.5433	19.0234	18.5845	18.853	16.7718	17.2811								4.875	9860863
4.8835	23.5434	24.5572	28.068	23.6434	55.6474	56.3646	19.5885	19.0955	18.6281	18.9742	16.7662	17.3019								4.88333	9279567
4.89183	23.5491	24.5705	29.2418	23.6533	57.8281	58.5986	19.6201	19.1736	18.6862	19.1294	16.7599	17.2885								4.89167	8848919
4.90017	23.548	24.5752	30.5799	23.6561	59.8718	60.6692	19.666	19.2718	18.7373	19.2766	16.7568	17.3051								4.9	8561065
4.9085	23.5486	24.5785	32.0549	23.6591	61.6861	62.5459	19.7203	19.3643	18.7735	19.4571	16.7577	17.2936								4.90833	8380824
4.91683	23.5495	24.5866	33.6568	23.664	63.2975	64.204	19.7693	19.4758	18.8172	19.6745	16.7496	17.299								4.91667	8259995
4.92517	23.5517	24.5956	35.3048	23.6575	64.67	65.6157	19.8224	19.5944	18.8698	19.9041	16.7359	17.3068								4.925	8150927
4.9335	23.5412	24.6011	36.9761	23.668	65.7762	66.7668	19.8811	19.7218	18.9292	20.1775	16.756	17.2948								4.93333	8015425
4.94183	23.544	24.6114	38.633	23.6777	66.5957	67.6595	19.9408	19.8897	18.9743	20.4985	16.7521	17.2978								4.94167	7827616
4.95017	23.544	24.6144	40.2143	23.6817	67.1322	68.2613	19.9775	20.0554	18.9948	20.8611	16.7492	17.308								4.95	7574332
4.9585	23.5506	24.6322	41.7124	23.6969	67.3983	68.5855	20.0224	20.2498	19.03	21.2709	16.748	17.3038								4.95833	7253183
4.96683	23.5558	24.6456	43.0754	23.707	67.3892	68.6341	20.0707	20.4587	19.0422	21.7327	16.7476	17.3197								4.96667	6870157
4.97517	23.5567	24.6664	44.3134	23.7135	67.1214	68.4313	20.1133	20.6879	19.0527	22.2645	16.7501	17.3214								4.975	6436898
4.9835	23.5542	24.6766	45.4421	23.717	66.6292	68.0228	20.1516	20.9437	19.0704	22.8601	16.7507	17.3137								4.98333	5968089
4.99183	23.555	24.7072	46.4815	23.7103	65.921	67.4194	20.177	21.2395	19.0788	23.5049	16.7514	17.3236								4.99167	5478854
5.00017	23.567	24.7405	47.4205	23.7105	65.0282	66.6693	20.2153	21.56	19.0809	24.2358	16.747	17.3087								5	4982536
5.0085	23.5696	24.7668	48.319	23.7108	63.9742	65.793	20.2357	21.9053	19.0895	25.034	16.7451	17.3311								5.00833	4490627
5.01683	23.5682	24.8022	49.1758	23.7155	62.8107	64.8126	20.2438	22.3072	19.0725	25.9248	16.7371	17.324								5.01667	4013500
5.02517	23.5713	24.8429	49.9784	23.7267	61.5448	63.7597	20.2561	22.7611	19.0599	26.8942	16.7394	17.3167								5.025	3561861
5.0335	23.5795	24.9032	50.7508	23.7344	60.2134	62.688	20.2658	23.2629	19.0361	27.9336	16.7518	17.3296								5.03333	3148132
5.04183	23.5867	24.9776	51.4697	23.731	58.8248	61.5769	20.2605	23.8264	19.0183	29.0343	16.7518	17.3383								5.04167	2786767
5.05017	23.5957	25.0708	52.1268	23.7356	57.4157	60.4773	20.2492	24.4177	18.9946	30.1943	16.7294	17.3375								5.05	2493218
5.0585	23.6014	25.1699	52.7181	23.7269	55.9831	59.4128	20.2374	25.0956	18.9565	31.3906	16.7414	17.3337								5.05833	2280878
5.06683	23.6053	25.2934	53.2398	23.7248	54.5725	58.3894	20.2392	25.819	18.9343	32.6197	16.7518	17.342								5.06667	2158473
5.07517	23.6118	25.4345	53.6448	23.729	53.1703	57.4513	20.2171	26.5828	18.905	33.871	16.7423	17.3534								5.075	2128622
5.0835	23.6123	25.5953	53.9793	23.7264	51.8068	56.5976	20.1975	27.4102	18.8778	35.133	16.7584	17.3416								5.08333	2186350
5.09183	23.619	25.7848	54.2079	23.7294	50.4924	55.8369	20.1634	28.2919	18.8482	36.4091	16.7722	17.3555								5.09167	2315905
5.10017	23.6123	26.0208	54.3428	23.7325	49.2287	55.1688	20.1319	29.2005	18.8218	37.6769	16.7639	17.3634								5.1	2489451
5.1085	23.6354	26.2914	54.3683	23.7323	48.0436	54.6149	20.1054	30.1459	18.7925	38.9397	16.7757	17.3758								5.10833	2670138
5.11683	23.6363	26.5992	54.3171	23.7344	46.9114	54.173	20.0809	31.1372	18.7636	40.1873	16.7795	17.3964								5.11667	2820036
5.12517	23.6409	26.9359	54.1492	23.7272	45.8676	53.8657	20.0429	32.1287	18.7479	41.4258	16.7818	17.4126								5.125	2908895
5.1335	23.6457	27.3204	53.8909	23.7198	44.8924	53.6681	20.0082	33.1334	18.7223	42.6388	16.7899	17.4321								5.13333	2919540
5.14183	23.6384	27.7596	53.5374	23.7145	44.0061	53.5898	19.986	34.1382	18.7211	43.8563	16.8159	17.4461								5.14167	2848082
5.15017	23.6323	28.2553	53.1054	23.7101	43.2028	53.6375	19.9627	35.1371	18.7118	45.036	16.8169	17.4668								5.15	2701799
5.1585	23.6404	28.8012	52.6214	23.7096	42.498	53.7882	19.9309	36.1067	18.7104	46.2168	16.8226	17.4922								5.15833	2495933
5.16683	23.6334	29.3938	52.087	23.7105	41.8835	54.0446	19.9134	37.0607	18.702	47.3866	16.8274	17.5218								5.16667	2249786
5.17517	23.6383	30.0624	51.5102	23.7137	41.3608	54.3738	19.893	37.996	18.7047	48.5407	16.85	17.5532								5.175	1982851
5.1835	23.6486	30.7898	50.8854	23.7133	40.9278	54.7831	19.876	38.9117	18.7062	49.6666	16.8697	17.5785								5.18333	1712490
5.19183	23.6452	31.5698	50.2276	23.7157	40.5645	55.2339	19.854	39.7933	18.7168	50.764	16.8856	17.6323								5.19167	1452453
5.20017	23.6485	32.4214	49.551	23.7072	40.2856	55.7378	19.8457	40.6364	18.7237	51.8164	16.9135	17.6559								5.2	1212359
5.2085	23.6407	33.3186	48.843	23.7017	40.0682	56.2671	19.8354	41.4411	18.7406	52.8263	16.9265	17.6883								5.20833	997714
5.21683	23.63	34.2633	48.1219	23.6961	39.9108	56.7897	19.8314	42.2056	18.7535	53.7744	16.9477	17.7327								5.21667	810730
5.22517	23.6272	35.2573	47.3892	23.6974	39.8137	57.3263	19.8218	42.9415	18.7693	54.678	16.9598	17.7547								5.225	651126
5.2335	23.6271	36.2997	46.6168	23.7046	39.7416	57.8451	19.8177	43.6321	18.7984	55.5051	16.9803	17.8004								5.23333	517111
5.24183	23.6309	37.3877	45.8319	23.7182	39.7127	58.3233	19.8257	44.2628	18.8159	56.2869	16.9931	17.8418								5.24167	405931
5.25017	23.6293	38.5065	45.0102	23.7237	39.7066	58.7571	19.8259	44.8544	18.8256	56.9847	17.0295	17.8834								5.25	313944
5.2585	23.6335	39.6457	44.1643	23.7313	39.7054	59.1262	19.8244	45.4077	18.8458	57.6071	17.0387	17.9316								5.25833	237340
5.26683	23.6263	40.7976	43.2709	23.7296	39.7293	59.4535	19.8287	45.9117	18.8505	58.1221	17.0704	17.9659								5.26667	172595
5.27517	23.6322	41.9447	42.3322	23.7279	39.7513	59.7052	19.8427	46.3604	18.8779	58.5455	17.0856	18.0087								5.275	116649
5.2835	23.6343	43.0677	41.337	23.7309	39.7599	59.8939	19.8422	46.7549	18.9007	58.8775	17.1111	18.0471								5.28333	66936
5.29183	23.6141	44.1936	40.3284	23.7283	39.7555	60.0183	19.8498	47.093	18.9215	59.1192	17.1378	18.0968								5.29167	21127
5.30017	23.6127	45.2821	39.2645	23.7287	39.7351	60.0675	19.8488	47.3745	18.9427	59.2586	17.1545	18.1178								5.3	-22452
5.3085	23.6064	46.3397	38.1706	23.7283	39.6942	60.0446	19.8547	47.605	18.9606	59.3248	17.1788	18.1346								5.30833	-64718
5.31683	23.6057	47.3559	37.0628	23.7227	39.6361	59.9398	19.8587	47.7661	18.962	59.2956	17.1791	18.1622								5.31667	-105910
5.32517	23.6206	48.3254	35.957	23.7242	39.5513	59.7621	19.8646	47.8942	18.9802	59.1741	17.205	18.2035								5.325	-145559
5.3335	23.6193	49.2329	34.8603	23.7265	39.4435	59.5005	19.8681	47.9532	18.9958	58.9673	17.2119	18.2262								5.33333	-183085
5.34183	23.6262	50.0742	33.7767	23.7205	39.2982	59.164	19.8672	47.9554	18.9871	58.6863	17.2315	18.2504								5.34167	-218017
5.35017	23.629	50.8398	32.7392	23.7193	39.1276	58.7786	19.8877	47.8984	19.0036	58.3257	17.2449	18.2623								5.35	-249925
5.3585	23.6187	51.531	31.7495	23.7163	38.9273	58.3257	19.8827	47.7884	18.9981	57.8774	17.2663	18.2787								5.35833	-278249
5.36683	23.6166	52.151	30.8158	23.717	38.7019	57.8237	19.8832	47.62	19.0003	57.3659	17.2636	18.2978								5.36667	-302296
5.37517	23.6193	52.7009	29.9658	23.7126	38.4474	57.2446	19.8737	47.4106	18.9953	56.7931	17.2822	18.297								5.375	-321764
5.3835	23.6184	53.1738	29.1833	23.7118	38.1396	56.6204	19.872	47.1506	19.0053	56.1905	17.2809	18.2972								5.38333	-336762
5.39183	23.6284	53.5856	28.4681	23.7125	37.8308	55.9564	19.8638	46.8469	18.9889	55.5046	17.281	18.2996								5.39167	-347954
5.40017	23.635	53.9126	27.818	23.711	37.5083	55.2314	19.8655	46.5177	18.9901	54.797	17.2702	18.2964								5.4	-356384
5.4085	23.6406	54.1683	27.2664	23.7192	37.1542	54.4678	19.8617	46.1309	18.983	54.0394	17.264	18.2851								5.40833	-363195
5.41683	23.6446	54.3445	26.7476	23.6991	36.7754	53.6944	19.8651	45.7075	18.9744	53.2478	17.2711	18.2645								5.41667	-369731
5.42517	23.6476	54.4393	26.3174	23.6938	36.3678	52.876	19.8479	45.2685	18.9595	52.44	17.2697	18.2586								5.425	-377201
5.4335	23.6464	54.4646	25.922	23.6895	35.9564	52.0419	19.827	44.7835	18.9535	51.6009	17.2673	18.2286								5.43333	-386560
5.44183	23.6476	54.4219	25.5858	23.6941	35.5224	51.202	19.8355	44.2588	18.9418	50.7518	17.2586	18.2237								5.44167	-398561
5.45017	23.6471	54.3101	25.3042	23.6957	35.0735	50.327	19.823	43.7182	18.9246	49.8987	17.2504	18.1779								5.45	-413472
5.4585	23.6425	54.1469	25.0643	23.7023	34.6091	49.4408	19.7962	43.1539	18.9138	49.0082	17.2325	18.1572								5.45833	-430941
5.46683	23.6511	53.9164	24.8584	23.7003	34.1371	48.5528	19.7902	42.5763	18.8951	48.1394	17.2252	18.1141								5.46667	-450209
5.47517	23.6487	53.6285	24.6979	23.7039	33.6518	47.6681	19.7828	41.9724	18.8792	47.2629	17.205	18.0938								5.475	-470587
5.4835	23.6471	53.2734	24.5485	23.7117	33.1646	46.7685	19.7646	41.3496	18.8685	46.3676	17.2062	18.0691								5.48333	-491404
5.49183	23.6441	52.8593	24.4247	23.7189	32.6641	45.886	19.7496	40.6925	18.8481	45.498	17.202	18.0346								5.49167	-511906
5.50017	23.6446	52.3833	24.3209	23.7254	32.1677	45.005	19.75	40.0374	18.8358	44.5971	17.1938	17.9951								5.5	-530982
5.5085	23.6372	51.8611	24.21	23.7236	31.6626	44.1321	19.7372	39.3548	18.8126	43.7152	17.1852	17.9586								5.50833	-545582
5.51683	23.6299	51.2801	24.1426	23.7242	31.146	43.2685	19.7257	38.6648	18.8058	42.8439	17.1653	17.916								5.51667	-549645
5.52517	23.6251	50.647	24.0836	23.7297	30.6424	42.4041	19.7136	37.9479	18.7958	41.9718	17.1566	17.8849								5.525	-538490
5.5335	23.6219	49.983	24.0326	23.7359	30.1451	41.554	19.6868	37.2232	18.7911	41.0903	17.1508	17.8396								5.53333	-513337
5.54183	23.6261	49.2667	23.9864	23.7415	29.6636	40.7028	19.68	36.5036	18.7611	40.2154	17.1297	17.8119								5.54167	-480693
5.55017	23.6226	48.514	23.9639	23.7458	29.1781	39.8755	19.6638	35.7617	18.7424	39.3466	17.1254	17.7808								5.55	-448708
5.5585	23.6231	47.7309	23.921	23.7461	28.6991	39.0523	19.6454	35.0036	18.7374	38.47	17.1092	17.7581								5.55833	-424112
5.56683	23.6162	46.9158	23.9117	23.7512	28.2338	38.2445	19.6365	34.2484	18.7264	37.5861	17.0856	17.7279								5.56667	-410660
5.57517	23.6107	46.0601	23.8778	23.7431	27.7961	37.4485	19.6393	33.4834	18.7157	36.7199	17.1075	17.6999								5.575	-408694
5.5835	23.6084	45.1904	23.8569	23.7415	27.3609	36.6701	19.6261	32.706	18.7064	35.8398	17.087	17.6739								5.58333	-415928
5.59183	23.6003	44.2951	23.8386	23.7448	26.9393	35.8908	19.6139	31.9668	18.7102	34.9672	17.0742	17.6577								5.59167	-428428
5.60017	23.5933	43.3903	23.7956	23.7429	26.5332	35.1195	19.6008	31.2068	18.6958	34.0992	17.0573	17.6417								5.6	-441682
5.6085	23.5883	42.4888	23.8025	23.7518	26.1548	34.3629	19.5919	30.4753	18.6824	33.2332	17.0487	17.6133								5.60833	-451351
5.61683	23.5915	41.58	23.8027	23.7485	25.7897	33.6191	19.5848	29.7386	18.6538	32.3712	17.0456	17.5862								5.61667	-453517
5.62517	23.5804	40.6829	23.7835	23.7497	25.4614	32.8916	19.576	29.0307	18.6609	31.5399	17.0356	17.5872								5.625	-444595
5.6335	23.5763	39.7734	23.7777	23.7519	25.1221	32.1837	19.5662	28.334	18.6486	30.7046	17.0341	17.5403								5.63333	-421511
5.64183	23.5749	38.8802	23.7677	23.7467	24.7954	31.486	19.5526	27.6558	18.6427	29.8956	17.0376	17.5327								5.64167	-382045
5.65017	23.5685	37.9989	23.7578	23.7468	24.5146	30.8289	19.5636	27.0212	18.623	29.1203	17.0271	17.5233								5.65	-325335
5.6585	23.5589	37.1356	23.7459	23.7401	24.2441	30.1812	19.5515	26.3983	18.6163	28.36	17.0173	17.4998								5.65833	-251725
5.66683	23.5532	36.3015	23.7305	23.7383	23.9903	29.5526	19.5497	25.8066	18.6126	27.6425	17.0132	17.4929								5.66667	-162035
5.67517	23.5518	35.5176	23.7179	23.7385	23.7509	28.9607	19.5528	25.2617	18.598	26.9509	17.0116	17.4921								5.675	-57801
5.6835	23.55	34.7386	23.7234	23.7459	23.5416	28.3805	19.5428	24.7405	18.5863	26.285	17.0007	17.482								5.68333	58945
5.69183	23.5476	34.0094	23.7148	23.751	23.3331	27.8397	19.5388	24.2587	18.585	25.6642	16.9993	17.4822								5.69167	185909
5.70017	23.5439	33.3088	23.714	23.7495	23.146	27.3265	19.5309	23.7909	18.5673	25.0851	16.9979	17.472								5.7	320040
5.7085	23.5411	32.6287	23.698	23.7477	22.9767	26.8484	19.5292	23.3606	18.5661	24.5371	16.9929	17.47								5.70833	458320
5.71683	23.5332	31.9839	23.6916	23.7526	22.8265	26.3939	19.5369	22.9617	18.547	24.0206	16.993	17.4698								5.71667	598290
5.72517	23.5297	31.3785	23.6885	23.7451	22.6895	25.9717	19.5347	22.5847	18.5439	23.5453	16.9919	17.4614								5.725	738023
5.7335	23.5329	30.8126	23.6817	23.7388	22.5553	25.5887	19.5223	22.256	18.5255	23.1123	16.9947	17.4477								5.73333	875833
5.74183	23.5246	30.2816	23.6729	23.7527	22.4416	25.2114	19.5238	21.9448	18.5219	22.7089	16.9947	17.4346								5.74167	1010112
5.75017	23.5323	29.7927	23.6576	23.7571	22.3271	24.8621	19.516	21.6544	18.5206	22.3538	16.9959	17.4322								5.75	1139263
5.7585	23.5325	29.3476	23.6667	23.7525	22.2401	24.562	19.515	21.4008	18.4934	22.021	16.9916	17.4401								5.75833	1262418
5.76683	23.5357	28.9151	23.6653	23.7572	22.1527	24.2782	19.514	21.1647	18.4746	21.6939	16.9941	17.4489								5.76667	1379478
5.77517	23.5389	28.5397	23.6486	23.755	22.0782	24.0187	19.5158	20.9439	18.4681	21.4206	17.0078	17.4568								5.775	1490432
5.7835	23.538	28.1717	23.6376	23.7404	21.9938	23.7786	19.5178	20.7572	18.4572	21.161	17.0008	17.4368								5.78333	1594726
5.79183	23.5443	27.8319	23.6491	23.7428	21.929	23.5704	19.5089	20.5803	18.44	20.9385	16.9975	17.435								5.79167	1691031
5.80017	23.5436	27.5167	23.6436	23.733	21.8703	23.3835	19.5095	20.4228	18.4277	20.7335	17.0098	17.4318								5.8	1777327
5.8085	23.5417	27.2484	23.6393	23.741	21.8199	23.2079	19.5087	20.2751	18.4145	20.5601	17.0123	17.4406								5.80833	1851049
5.81683	23.5434	26.9964	23.6201	23.7428	21.7678	23.0463	19.506	20.1512	18.3971	20.3947	17.0064	17.4472								5.81667	1909306
5.82517	23.5532	26.7645	23.6165	23.7447	21.7347	22.9006	19.5014	20.0434	18.3754	20.2566	17.007	17.4339								5.825	1949176
5.8335	23.5597	26.5593	23.6243	23.7537	21.6956	22.7757	19.4897	19.9454	18.3477	20.1094	17.0177	17.4283								5.83333	1968259
5.84183	23.5639	26.37	23.6207	23.7555	21.6522	22.6451	19.4813	19.8784	18.3183	19.9908	17.0108	17.4322								5.84167	1965072
5.85017	23.5689	26.2061	23.6286	23.7422	21.6279	22.54	19.4809	19.778	18.3074	19.888	16.9208	17.4278								5.85	1939232
5.8585	23.5627	26.0382	23.6288	23.7286	21.5947	22.4428	19.4791	19.6952	18.2736	19.7986	16.9573	17.4357								5.85833	1891644
5.86683	23.5589	25.9154	23.6351	23.732	21.5655	22.3646	19.4887	19.6425	18.2377	19.7167	16.9333	17.4397								5.86667	1824132
5.87517	23.5634	25.7828	23.6223	23.7268	21.5366	22.2927	19.4801	19.5862	18.2153	19.6383	16.9785	17.4576								5.875	1739438
5.8835	23.5691	25.6762	23.6132	23.7181	21.5086	22.2199	19.4712	19.5356	18.1867	19.5673	16.9748	17.4438								5.88333	1641553
5.89183	23.5636	25.5847	23.6181	23.7231	21.4936	22.1525	19.4782	19.4989	18.1637	19.5011	16.9885	17.4456								5.89167	1535496
5.90017	23.5802	25.4998	23.6219	23.7237	21.4734	22.1072	19.4843	19.4546	18.1156	19.4487	16.9865	17.4542								5.9	1426400
5.9085	23.5814	25.4245	23.62	23.7192	21.4541	22.0474	19.4877	19.4285	18.0862	19.396	17.0118	17.4441								5.90833	1319446
5.91683	23.5855	25.3591	23.6147	23.7216	21.4417	21.9996	19.4921	19.3955	18.0653	19.3548	17.0144	17.4511								5.91667	1219638
5.92517	23.5906	25.3009	23.6196	23.7114	21.4144	21.9578	19.4926	19.3662	18.0311	19.3137	17.0043	17.4577								5.925	1131280
5.9335	23.5815	25.2354	23.6264	23.7091	21.3995	21.9185	19.4849	19.3458	17.998	19.2616	16.9935	17.4533								5.93333	1057779
5.94183	23.5884	25.1984	23.6033	23.7103	21.3788	21.8914	19.4905	19.328	17.9835	19.2309	16.9684	17.4581								5.94167	1001641
5.95017	23.5842	25.15	23.6145	23.6978	21.3589	21.8613	19.4939	19.2967	17.9446	19.1842	16.9753	17.4549								5.95	964516
5.9585	23.5834	25.1227	23.6138	23.706	21.3484	21.8274	19.4858	19.2931	17.9012	19.1543	16.9523	17.4586								5.95833	947033
5.96683	23.5955	25.0846	23.5944	23.7129	21.322	21.8051	19.4791	19.2759	17.8956	19.1131	16.9829	17.4583								5.96667	948978
5.97517	23.5989	25.0634	23.6104	23.7187	21.3078	21.7711	19.4772	19.2737	17.8611	19.0896	16.9435	17.4716								5.975	969764
5.9835	23.5988	25.0384	23.611	23.7153	21.29	21.7435	19.4876	19.2685	17.8206	19.063	16.93	17.4871								5.98333	1007996
5.99183	23.6077	25.0105	23.598	23.7129	21.2765	21.7182	19.4914	19.2508	17.7872	19.0381	16.8778	17.4972								5.99167	1061078
6.00017	23.6119	24.9931	23.6071	23.7069	21.258	21.6984	19.4942	19.2375	17.7609	19.0098	16.8763	17.4977								6	1125615
6.0085	23.6071	24.9809	23.5994	23.7062	21.2461	21.6847	19.4998	19.2329	17.7384	18.9663	16.8218	17.5035								6.00833	1198081
6.01683	23.6066	24.9593	23.5918	23.7003	21.2227	21.6635	19.5021	19.2228	17.7145	18.9352	16.8234	17.4948								6.01667	1274838
6.02517	23.6033	24.9443	23.5898	23.6983	21.1959	21.6423	19.5029	19.2147	17.6918	18.9132	16.7904	17.5082								6.025	1351758
6.0335	23.6039	24.9255	23.5903	23.7033	21.1903	21.6114	19.4871	19.214	17.6847	18.8814	16.7365	17.493								6.03333	1424038
6.04183	23.6103	24.9231	23.5771	23.7005	21.1597	21.581	19.4815	19.2033	17.6707	18.8565	16.7202	17.5145								6.04167	1486297
6.05017	23.6119	24.9076	23.5794	23.7135	21.1201	21.5687	19.4846	19.192	17.6278	18.8263	16.685	17.5115								6.05	1533554
6.0585	23.613	24.8943	23.5798	23.7011	21.0982	21.5371	19.4805	19.1855	17.6097	18.7916	16.6267	17.4981								6.05833	1562260
6.06683	23.6144	24.8815	23.5714	23.7028	21.0619	21.5118	19.4839	19.1719	17.5968	18.7531	16.5971	17.5075								6.06667	1570279
6.07517	23.6181	24.8677	23.58	23.6963	21.0249	21.4854	19.4813	19.1583	17.5882	18.7248	16.5553	17.5139								6.075	1556734
6.0835	23.6244	24.8624	23.5678	23.6899	20.9875	21.4551	19.4849	19.159	17.5792	18.6895	16.5192	17.5177								6.08333	1522026
6.09183	23.6188	24.8471	23.5464	23.6836	20.954	21.4344	19.4744	19.1308	17.5607	18.6617	16.5399	17.5084								6.09167	1467878
6.10017	23.6111	24.8449	23.5318	23.687	20.9105	21.3994	19.4655	19.1136	17.5532	18.6262	16.4414	17.5136								6.1	1396888
6.1085	23.6184	24.8436	23.5296	23.6909	20.8614	21.3638	19.458	19.1139	17.5358	18.5999	16.3936	17.5162								6.10833	1312466
6.11683	23.6208	24.8368	23.5224	23.6866	20.819	21.3276	19.4556	19.0929	17.5372	18.5617	16.281	17.5086								6.11667	1218037
6.12517	23.6276	24.8299	23.5224	23.6865	20.7635	21.2867	19.4477	19.0783	17.5238	18.5242	16.2231	17.5146								6.125	1116778
6.1335	23.6322	24.8197	23.5117	23.6907	20.7154	21.2593	19.4406	19.0526	17.515	18.4841	16.208	17.513								6.13333	1011656
6.14183	23.6272	24.808	23.5128	23.6838	20.6443	21.2114	19.444	19.0505	17.5223	18.4486	16.1453	17.5028								6.14167	905528
6.15017	23.6298	24.801	23.5059	23.6815	20.59	21.1625	19.4275	19.0186	17.5282	18.4174	16.1502	17.4932								6.15	801136
6.1585	23.6262	24.7937	23.5098	23.6788	20.5206	21.1161	19.4099	19.0028	17.5245	18.3802	16.0918	17.4845								6.15833	700675
6.16683	23.6168	24.7851	23.4958	23.6769	20.451	21.0613	19.3974	18.9809	17.528	18.3561	16.0098	17.4994								6.16667	605901
6.17517	23.6191	24.7711	23.4766	23.6802	20.3895	21.0135	19.3841	18.9566	17.5349	18.3141	15.9401	17.4766								6.175	518174
6.1835	23.6181	24.7735	23.4706	23.679	20.3298	20.9581	19.3695	18.9407	17.5385	18.2698	15.9439	17.4823								6.18333	438079
6.19183	23.623	24.773	23.4709	23.6894	20.2537	20.8955	19.3594	18.9163	17.5464	18.2416	15.8353	17.4701								6.19167	365800
6.20017	23.6212	24.7787	23.4627	23.683	20.193	20.8347	19.345	18.8882	17.5582	18.211	15.786	17.4636								6.2	301265
6.2085	23.6128	24.7687	23.4499	23.6826	20.1257	20.7669	19.3276	18.8472	17.5753	18.1686	15.814	17.4452								6.20833	244090
6.21683	23.6101	24.7585	23.4369	23.6814	20.0501	20.7136	19.3177	18.8422	17.5826	18.1357	15.763	17.4518								6.21667	193656
6.22517	23.6045	24.7479	23.4272	23.6807	19.9748	20.6421	19.2972	18.8045	17.5981	18.1086	15.676	17.4439								6.225	149379
6.2335	23.6028	24.7371	23.4258	23.6935	19.9085	20.5694	19.2852	18.778	17.6188	18.0813	15.6605	17.4346								6.23333	110884
6.24183	23.5855	24.7298	23.4051	23.6833	19.8187	20.4953	19.2666	18.745	17.6354	18.0543	15.6344	17.4142								6.24167	77939
6.25017	23.5881	24.736	23.4062	23.6805	19.7672	20.4296	19.2529	18.7214	17.6689	18.0319	15.577	17.4026								6.25	50550
6.2585	23.5917	24.7346	23.4016	23.682	19.701	20.3515	19.2301	18.707	17.6774	18.0004	15.5305	17.3825								6.25833	28848
6.26683	23.5917	24.739	23.3868	23.6942	19.6266	20.273	19.2135	18.6773	17.6979	17.9855	15.5041	17.368								6.26667	12914
6.27517	23.5833	24.7264	23.3922	23.693	19.5566	20.2021	19.1887	18.6409	17.7103	17.9476	15.4681	17.3429								6.275	2632
6.2835	23.5838	24.7151	23.3852	23.705	19.4675	20.1246	19.1675	18.6125	17.7315	17.9252	15.4668	17.3059								6.28333	-2400
6.29183	23.5794	24.715	23.377	23.7105	19.3988	20.0542	19.1613	18.6012	17.7708	17.9006	15.3714	17.2868								6.29167	-2550
6.30017	23.568	24.7149	23.3615	23.7048	19.3256	19.9792	19.1302	18.5677	17.7952	17.8845	15.3887	17.2578								6.3	1623
6.3085	23.5591	24.7012	23.3549	23.7077	19.2604	19.9044	19.1131	18.5417	17.821	17.8636	15.3992	17.2401								6.30833	9141
6.31683	23.5607	24.7004	23.341	23.7079	19.2032	19.832	19.0975	18.5191	17.8559	17.8549	15.3407	17.2065								6.31667	19065
6.32517	23.5576	24.7198	23.337	23.718	19.1281	19.7514	19.0803	18.5007	17.8742	17.8429	15.3749	17.1654								6.325	30655
6.3335	23.5582	24.7146	23.3278	23.7255	19.0635	19.6794	19.0603	18.4792	17.8958	17.8274	15.3853	17.1314								6.33333	43249
6.34183	23.5495	24.7129	23.3202	23.734	19.0096	19.5893	19.0355	18.4655	17.9262	17.8211	15.2881	17.092								6.34167	56284
6.35017	23.5447	24.7184	23.3164	23.7356	18.9385	19.526	19.0138	18.4451	17.9534	17.8304	15.3979	17.0529								6.35	69351
6.3585	23.5411	24.7089	23.2936	23.7319	18.8714	19.454	19.0047	18.4269	17.9875	17.796	15.389	17.0178								6.35833	82361
6.36683	23.5302	24.7014	23.2979	23.7332	18.823	19.3854	18.9834	18.4155	18.0106	17.7979	15.3384	16.9728								6.36667	95457
6.37517	23.5221	24.6959	23.2837	23.7382	18.7603	19.3209	18.9617	18.4012	18.0584	17.7954	15.3267	16.94								6.375	108751
6.3835	23.5171	24.692	23.2705	23.7383	18.7021	19.2535	18.9567	18.3891	18.0795	17.7932	15.3529	16.8969								6.38333	122739
6.39183	23.5097	24.6906	23.2445	23.7387	18.6599	19.1858	18.9418	18.3871	18.0995	17.7955	15.3352	16.8561								6.39167	138282
6.40017	23.5092	24.7014	23.2443	23.7479	18.6183	19.116	18.9283	18.3786	18.1304	17.8028	15.3542	16.816								6.4	156694
6.4085	23.5056	24.7036	23.2283	23.7508	18.5845	19.0551	18.8875	18.3751	18.145	17.8132	15.3637	16.7718								6.40833	179649
6.41683	23.5112	24.6993	23.203	23.7385	18.5216	18.9871	18.8793	18.3732	18.1879	17.804	15.3703	16.724								6.41667	209457
6.42517	23.5078	24.7068	23.1985	23.737	18.4913	18.9345	18.8707	18.3686	18.2101	17.8226	15.3912	16.6949								6.425	249400
6.4335	23.4995	24.7002	23.1858	23.7305	18.4577	18.8775	18.8642	18.3748	18.2428	17.8258	15.4256	16.6434								6.43333	304040
6.44183	23.4928	24.6855	23.1687	23.7369	18.429	18.8336	18.8642	18.3599	18.2584	17.8359	15.4557	16.5962								6.44167	378429
6.45017	23.4885	24.686	23.151	23.7203	18.3972	18.7934	18.8594	18.3559	18.2902	17.8559	15.4922	16.5532								6.45	477750
6.4585	23.4785	24.6791	23.1469	23.7244	18.3839	18.7459	18.848	18.365	18.3014	17.8738	15.5076	16.513								6.45833	607229
6.46683	23.4772	24.6918	23.1222	23.7212	18.3603	18.6998	18.8416	18.3749	18.3312	17.8935	15.5468	16.4809								6.46667	771490
6.47517	23.4735	24.7045	23.1191	23.7279	18.3452	18.6562	18.8388	18.3807	18.3529	17.8924	15.5766	16.4473								6.475	974593
6.4835	23.4719	24.7049	23.1052	23.7081	18.3315	18.6284	18.8294	18.4034	18.3822	17.911	15.6077	16.4277								6.48333	1219141
6.49183	23.4731	24.7081	23.0909	23.7054	18.3227	18.5949	18.8243	18.4004	18.3903	17.9312	15.6486	16.3868								6.49167	1505359
6.50017	23.4737	24.7028	23.075	23.7005	18.3347	18.5651	18.8257	18.4123	18.4193	17.9539	15.7062	16.3573								6.5	1831293
6.5085	23.4758	24.6926	23.0585	23.6955	18.3247	18.5459	18.8272	18.4199	18.4423	17.9777	15.6896	16.3279								6.50833	2193949
6.51683	23.4752	24.7093	23.0322	23.6867	18.3205	18.5387	18.8285	18.4182	18.4655	17.9903	15.8133	16.313								6.51667	2587640
6.52517	23.4692	24.702	23.0251	23.6914	18.3412	18.5227	18.8319	18.4364	18.4847	18.0238	15.8644	16.295								6.525	3003293
6.5335	23.469	24.6989	22.9991	23.6942	18.3493	18.5178	18.8202	18.4532	18.5	18.0373	15.92	16.2562								6.53333	3428899
6.54183	23.4718	24.7166	22.987	23.6961	18.3874	18.5152	18.8166	18.4812	18.5185	18.0774	15.9759	16.2393								6.54167	3849192
6.55017	23.4754	24.7066	22.9808	23.7003	18.3944	18.5128	18.8301	18.4958	18.5299	18.0961	16.0282	16.2179								6.55	4246386
6.5585	23.4699	24.7129	22.9553	23.6978	18.4118	18.5058	18.843	18.5113	18.5225	18.119	16.1017	16.2095								6.55833	4601946
6.56683	23.4787	24.7232	22.94	23.69	18.4453	18.5187	18.851	18.5369	18.5455	18.1472	16.1609	16.2008								6.56667	4897707
6.57517	23.4731	24.7212	22.9078	23.679	18.4794	18.5319	18.8649	18.555	18.5697	18.1809	16.2719	16.1842								6.575	5117286
6.5835	23.4692	24.7211	22.8795	23.6833	18.514	18.5431	18.8701	18.5738	18.5811	18.2126	16.2727	16.1708								6.58333	5247924
6.59183	23.4724	24.7294	22.8621	23.6796	18.5452	18.5641	18.8838	18.5837	18.5824	18.2459	16.4152	16.1754								6.59167	5281617
6.60017	23.4641	24.7287	22.8322	23.6815	18.5953	18.5945	18.9035	18.6054	18.5913	18.2801	16.4148	16.1586								6.6	5215682
6.6085	23.4595	24.7464	22.8163	23.6868	18.6197	18.6019	18.921	18.6141	18.6007	18.3114	16.5136	16.174								6.60833	5053321
6.61683	23.4603	24.7349	22.7965	23.6999	18.673	18.6281	18.9245	18.6497	18.5969	18.3506	16.5544	16.1737								6.61667	4803959
6.62517	23.4614	24.7381	22.79	23.7078	18.7174	18.6586	18.9506	18.6616	18.6107	18.3727	16.6374	16.1644								6.625	4481700
6.6335	23.4558	24.7375	22.777	23.7164	18.7511	18.6749	18.9672	18.6831	18.5892	18.4137	16.6614	16.1734								6.63333	4103843
6.64183	23.4559	24.7319	22.7584	23.7253	18.7934	18.7123	18.9933	18.7061	18.6044	18.434	16.723	16.1776								6.64167	3689297
6.65017	23.4563	24.7256	22.7428	23.7071	18.8398	18.7294	19.0163	18.7242	18.6083	18.4598	16.7582	16.1848								6.65	3257498
6.6585	23.4638	24.7204	22.7259	23.707	18.8813	18.7632	19.0345	18.7432	18.6163	18.4838	16.8229	16.1863								6.65833	2826354
6.66683	23.4637	24.7183	22.7153	23.7081	18.9261	18.8018	19.0651	18.7571	18.6197	18.5144	16.8793	16.1732								6.66667	2410888
6.67517	23.4497	24.7151	22.6939	23.7092	18.9755	18.833	19.0806	18.7625	18.6212	18.5394	16.9363	16.1681								6.675	2023191
6.6835	23.4455	24.7087	22.6679	23.7245	19.005	18.8604	19.1005	18.7839	18.6118	18.5691	16.9206	16.167								6.68333	1672065
6.69183	23.4419	24.704	22.677	23.7331	19.0608	18.8931	19.1197	18.7956	18.593	18.6005	16.9712	16.1756								6.69167	1362779
6.70017	23.4455	24.6907	22.6755	23.733	19.0846	18.9197	19.14	18.8252	18.6049	18.6239	17.0494	16.1775								6.7	1097192
6.7085	23.4456	24.6822	22.6696	23.7362	19.1244	18.9469	19.1577	18.8297	18.6034	18.6537	16.9824	16.1862								6.70833	874222
6.71683	23.4424	24.6633	22.663	23.7301	19.167	18.9804	19.1829	18.8469	18.6147	18.6706	17.1209	16.1923								6.71667	690631
6.72517	23.4445	24.6638	22.6556	23.7339	19.1967	19.0072	19.2073	18.8652	18.6267	18.6923	17.1522	16.1965								6.725	541795
6.7335	23.4336	24.655	22.6486	23.7333	19.2328	19.0392	19.2283	18.8829	18.624	18.7091	17.1244	16.1967								6.73333	422786
6.74183	23.43	24.6486	22.6595	23.7233	19.2704	19.0741	19.2406	18.892	18.6243	18.7297	17.1342	16.1908								6.74167	328585
6.75017	23.4219	24.6471	22.6435	23.7428	19.2879	19.1017	19.2574	18.9024	18.6254	18.7544	17.1944	16.1951								6.75	254394
6.7585	23.4257	24.6309	22.6331	23.7554	19.3325	19.1364	19.2714	18.9142	18.6304	18.7826	17.1663	16.1968								6.75833	196072
6.76683	23.4285	24.6515	22.6536	23.731	19.3643	19.1608	19.2806	18.9295	18.6227	18.7965	17.1843	16.2091								6.76667	150308
6.77517	23.4276	24.5669	22.6497	23.7229	19.388	19.1831	19.299	18.9454	18.6345	18.8102	17.2218	16.2171								6.775	114493
6.7835	23.4258	24.6596	22.6519	23.7258	19.4256	19.2196	19.3125	18.949	18.6365	18.8237	17.1523	16.2196								6.78333	86269
6.79183	23.4228	24.6475	22.642	23.7188	19.4329	19.2527	19.3316	18.9569	18.642	18.8378	17.2182	16.2295								6.79167	63722
6.80017	23.4222	24.6366	22.6499	23.7065	19.4557	19.2856	19.339	18.9696	18.6477	18.8382	17.2377	16.2389								6.8	45734
6.8085	23.4202	24.5612	22.6388	23.7139	19.4899	19.3119	19.3482	18.9754	18.6521	18.8543	17.2098	16.257								6.80833	31475
6.81683	23.4223	24.6549	22.6319	23.7002	19.5214	19.3333	19.361	18.9825	18.6625	18.8651	17.2779	16.2717								6.81667	20248
6.82517	23.4219	24.5742	22.637	23.6994	19.5434	19.3609	19.3699	18.9909	18.6672	18.8667	17.268	16.2807								6.825	11480
6.8335	23.432	24.6974	22.6412	23.6989	19.5685	19.3917	19.3867	19.0002	18.6684	18.8817	17.2656	16.2956								6.83333	5074
6.84183	23.4327	24.6926	22.635	23.6917	19.5975	19.4184	19.3865	19.0023	18.6804	18.8877	17.2612	16.3244								6.84167	1412
6.85017	23.4295	24.6826	22.6383	23.6893	19.6153	19.4431	19.3952	19.0067	18.6802	18.9063	17.2622	16.333								6.85	1090
6.8585	23.4312	24.5907	22.6506	23.6894	19.6405	19.4784	19.4061	19.01	18.6915	18.8983	17.2704	16.3472								6.85833	4559
6.86683	23.4357	24.7131	22.6286	23.6845	19.6639	19.5047	19.4116	19.0092	18.7054	18.8753	17.2319	16.3615								6.86667	12583
6.87517	23.4238	24.6972	22.6486	23.6811	19.6853	19.5306	19.4184	19.014	18.7011	18.8666	17.2929	16.3831								6.875	26674
6.8835	23.4269	24.6969	22.6403	23.6871	19.7193	19.5651	19.4336	19.0172	18.7113	18.8768	17.2633	16.4092								6.88333	48913
6.89183	23.4248	24.6936	22.6373	23.6986	19.743	19.5907	19.4349	19.0169	18.7009	18.8663	17.2594	16.4294								6.89167	81676
6.90017	23.4158	24.7181	22.6332	23.6918	19.7534	19.6197	19.438	19.0167	18.7103	18.8791	17.2632	16.4619								6.9	127293
6.9085	23.4281	24.7295	22.6403	23.6972	19.7915	19.6472	19.4386	19.0302	18.7199	18.8853	17.2919	16.4928								6.90833	187828
6.91683	23.4375	24.7269	22.6187	23.7056	19.8172	19.6658	19.4427	19.0333	18.734	18.8598	17.2911	16.5266								6.91667	264871
6.92517	23.4413	24.7381	22.6224	23.7105	19.8383	19.6859	19.4426	19.0358	18.7331	18.8668	17.3054	16.5577								6.925	359751
6.9335	23.4343	24.7416	22.6239	23.7168	19.8535	19.7118	19.4477	19.0468	18.7386	18.8517	17.2636	16.5968								6.93333	473328
6.94183	23.4288	24.7406	22.6136	23.7238	19.8676	19.732	19.4579	19.0358	18.7384	18.8551	17.2855	16.6113								6.94167	605749
6.95017	23.4337	24.7432	22.6282	23.7239	19.8759	19.759	19.4609	19.0399	18.743	18.8432	17.2337	16.6477								6.95	755839
6.9585	23.4304	24.7544	22.6054	23.7276	19.9007	19.7844	19.4542	19.0496	18.7412	18.8389	17.3223	16.6746								6.95833	920734
6.96683	23.4284	24.7616	22.6043	23.7312	19.9233	19.81	19.4581	19.049	18.7379	18.8266	17.3223	16.702								6.96667	1096112
6.97517	23.4311	24.7763	22.6091	23.7542	19.9342	19.831	19.4659	19.0648	18.75	18.8229	17.3112	16.7371								6.975	1276866
6.9835	23.4344	24.7816	22.6162	23.7535	19.9446	19.8406	19.4707	19.0637	18.7444	18.8254	17.2711	16.767								6.98333	1456748
6.99183	23.4414	24.7924	22.6251	23.7571	19.9602	19.8572	19.4619	19.0617	18.7446	18.8234	17.3191	16.8116								6.99167	1628371
7.00017	23.4475	24.7963	22.6016	23.7493	19.9661	19.8787	19.459	19.0837	18.7374	18.819	17.236	16.8499								7	1784394
7.0085	23.4402	24.7925	22.6161	23.7626	19.9758	19.8935	19.4712	19.087	18.7448	18.8101	17.3604	16.8842								7.00833	1918669
7.01683	23.4403	24.8002	22.6064	23.7707	19.9871	19.9124	19.4743	19.086	18.7511	18.8129	17.3389	16.9079								7.01667	2026367
7.02517	23.4428	24.8011	22.5972	23.7557	19.9884	19.9337	19.4738	19.0944	18.7577	18.8068	17.2997	16.9644								7.025	2103747
7.0335	23.4412	24.8086	22.5909	23.7522	20.0052	19.9502	19.4743	19.092	18.7502	18.8088	17.3327	16.9728								7.03333	2148501
7.04183	23.4473	24.8149	22.5887	23.7599	19.9991	19.9465	19.4763	19.0936	18.7416	18.8007	17.2908	17.0173								7.04167	2160495
7.05017	23.4522	24.8155	22.5888	23.7617	20.0119	19.964	19.4839	19.1032	18.7465	18.803	17.3912	17.0714								7.05	2141303
7.0585	23.4587	24.8297	22.5975	23.7762	20.0117	19.9717	19.4697	19.1042	18.7437	18.8165	17.3347	17.038								7.05833	2093701
7.06683	23.4632	24.8335	22.5805	23.7568	20.0212	19.9701	19.4675	19.1127	18.7339	18.8112	17.3674	17.0678								7.06667	2021400
7.07517	23.4624	24.8359	22.5735	23.7565	20.0109	19.9754	19.4781	19.1118	18.7349	18.8061	17.2693	17.0958								7.075	1928299
7.0835	23.4628	24.8381	22.5739	23.746	19.9943	19.9645	19.4822	19.1237	18.7308	18.8171	17.3041	17.1292								7.08333	1818334
7.09183	23.4563	24.8403	22.5773	23.7461	19.9959	19.9687	19.4931	19.115	18.7325	18.8179	17.3019	17.1625								7.09167	1695601
7.10017	23.46	24.841	22.5591	23.7392	19.9804	19.9664	19.4972	19.1172	18.7283	18.8261	17.2818	17.1908								7.1	1564185
7.1085	23.4551	24.8456	22.5653	23.7326	19.9703	19.9666	19.491	19.1205	18.7174	18.8317	17.289	17.2181								7.10833	1427771
7.11683	23.4505	24.8473	22.5644	23.7333	19.9575	19.9626	19.484	19.1197	18.7305	18.8472	17.2828	17.2287								7.11667	1290040
7.12517	23.4518	24.8565	22.5649	23.7215	19.9489	19.9516	19.4931	19.131	18.7186	18.8486	17.3155	17.2482								7.125	1154477
7.1335	23.4552	24.8532	22.5714	23.6377	19.9325	19.9396	19.5005	19.1428	18.7069	18.8506	17.2936	17.2593								7.13333	1023932
7.14183	23.4495	24.848	22.5632	23.6342	19.9171	19.9239	19.5065	19.1436	18.7021	18.8694	17.2946	17.2842								7.14167	900500
7.15017	23.4496	24.7503	22.5743	23.6395	19.8961	19.9145	19.515	19.1453	18.6967	18.871	17.2865	17.296								7.15	785470
7.1585	23.4555	24.7651	22.5494	23.6328	19.8711	19.8954	19.5199	19.1437	18.6978	18.8761	17.2627	17.3226								7.15833	679219
7.16683	23.4482	24.7816	22.5425	23.624	19.8316	19.88	19.5196	19.1349	18.6983	18.8911	17.2321	17.3218								7.16667	581774
7.17517	23.4413	24.7775	22.5438	23.6245	19.7971	19.852	19.523	19.1375	18.7032	18.9021	17.2386	17.3283								7.175	492950
7.1835	23.4391	24.788	22.5343	23.6319	19.7613	19.8194	19.5303	19.1482	18.6944	18.9135	17.2011	17.3403								7.18333	411894
7.19183	23.4398	24.7879	22.5404	23.6367	19.734	19.7964	19.5219	19.1501	18.6873	18.913	17.2147	17.3469								7.19167	337688
7.20017	23.4393	24.7854	22.5429	23.6327	19.6997	19.7719	19.53	19.158	18.6844	18.9275	17.2107	17.3666								7.2	269564
7.2085	23.4396	24.7754	22.5551	23.6332	19.6636	19.7365	19.5382	19.1573	18.6781	18.9269	17.1866	17.3776								7.20833	206833
7.21683	23.4457	24.767	22.5473	23.6482	19.624	19.7032	19.5363	19.1568	18.6806	18.9393	17.1833	17.3822								7.21667	148636
7.22517	23.4392	24.7639	22.5511	23.6354	19.5838	19.6747	19.536	19.1684	18.6738	18.9411	17.1352	17.3801								7.225	94032
7.2335	23.4332	24.7437	22.5478	23.6228	19.5407	19.6465	19.5409	19.1705	18.6874	18.9499	17.1392	17.3758								7.23333	42263
7.24183	23.44	24.7936	22.5208	23.6256	19.4904	19.6129	19.5451	19.1649	18.6831	18.9516	17.1299	17.3901								7.24167	-7135
7.25017	23.4362	24.767	22.5224	23.6338	19.4575	19.5847	19.5466	19.1672	18.6736	18.9568	17.1203	17.3888								7.25	-54444
7.2585	23.4339	24.7466	22.5322	23.6461	19.4175	19.5381	19.5455	19.1655	18.6669	18.964	17.1115	17.3846								7.25833	-99578
7.26683	23.4417	24.7026	22.5364	23.6385	19.3827	19.5057	19.5392	19.1776	18.6598	18.9676	17.1043	17.3836								7.26667	-142269
7.27517	23.4472	24.692	22.5288	23.6419	19.3453	19.4623	19.5396	19.1767	18.6719	18.9644	17.0949	17.3771								7.275	-182233
7.2835	23.4511	24.668	22.5381	23.6409	19.3134	19.4319	19.5379	19.1697	18.6721	18.9725	17.0823	17.3825								7.28333	-219012
7.29183	23.4545	24.5934	22.5374	23.6493	19.2845	19.3995	19.5388	19.1788	18.6615	18.9575	17.0831	17.3797								7.29167	-252168
7.30017	23.4568	24.6094	22.5353	23.6448	19.256	19.3683	19.5391	19.1693	18.6674	18.9639	17.077	17.3769								7.3	-281075
7.3085	23.4503	24.6577	22.5165	23.6481	19.2304	19.3388	19.5393	19.1642	18.6703	18.9577	17.0779	17.3666								7.30833	-304976
7.31683	23.4596	24.6419	22.5143	23.6542	19.2143	19.3111	19.5337	19.1834	18.6571	18.9588	17.0795	17.3639								7.31667	-323154
7.32517	23.4606	24.6155	22.5084	23.6477	19.1902	19.2901	19.5372	19.1773	18.6732	18.9749	17.0891	17.3617								7.325	-335266
7.3335	23.4597	24.6146	22.5055	23.6542	19.1797	19.2682	19.5364	19.1722	18.663	18.9818	17.0887	17.3586								7.33333	-341453
7.34183	23.4761	24.6001	22.5054	23.6487	19.1716	19.2565	19.5284	19.173	18.6608	18.9755	17.0989	17.3487								7.34167	-342256
7.35017	23.4753	24.5962	22.5004	23.6508	19.1664	19.2409	19.5256	19.167	18.6562	18.9783	17.1141	17.3522								7.35	-338251
7.3585	23.4873	24.5924	22.5017	23.651	19.1579	19.2279	19.5237	19.1602	18.6521	18.9683	17.1144	17.3394								7.35833	-329795
7.36683	23.4902	24.5825	22.5155	23.6448	19.1629	19.2186	19.5195	19.1695	18.6596	18.966	17.1222	17.3304								7.36667	-317373
7.37517	23.4857	24.584	22.5093	23.6284	19.1685	19.2225	19.5208	19.1582	18.6566	18.9579	17.1269	17.3399								7.375	-301815
7.3835	23.4866	24.5796	22.5023	23.6237	19.1717	19.2249	19.5305	19.16	18.6557	18.9573	17.1364	17.3412								7.38333	-284140
7.39183	23.484	24.5891	22.5001	23.6263	19.1883	19.2353	19.518	19.1457	18.6495	18.9686	17.1439	17.3488								7.39167	-265215
7.40017	23.4895	24.585	22.4958	23.6246	19.2095	19.2388	19.513	19.1509	18.6471	18.9606	17.1477	17.3551								7.4	-246028
7.4085	23.4996	24.5917	22.4975	23.63	19.2301	19.2516	19.5231	19.1429	18.6476	18.9577	17.1622	17.3561								7.40833	-227461
7.41683	23.5068	24.5868	22.4953	23.6273	19.2638	19.2687	19.517	19.1517	18.6504	18.96	17.1734	17.3745								7.41667	-210124
7.42517	23.5147	24.5868	22.5045	23.6257	19.2859	19.2838	19.5101	19.1488	18.6388	18.9554	17.2041	17.3813								7.425	-194589
7.4335	23.5162	24.5859	22.4922	23.6197	19.3228	19.3125	19.5179	19.1284	18.6349	18.9534	17.2164	17.3693								7.43333	-181176
7.44183	23.5218	24.5818	22.4935	23.6147	19.3549	19.3388	19.511	19.1275	18.6355	18.9534	17.221	17.3639								7.44167	-170119
7.45017	23.5231	24.5878	22.493	23.6091	19.3961	19.38	19.5127	19.1217	18.6417	18.945	17.2524	17.3733								7.45	-161471
7.4585	23.5207	24.5782	22.4846	23.6025	19.4287	19.4118	19.5097	19.1179	18.6454	18.9429	17.2691	17.3781								7.45833	-154941
7.46683	23.5216	24.5792	22.4783	23.6029	19.4625	19.4515	19.5082	19.111	18.649	18.9309	17.2896	17.397								7.46667	-150097
7.47517	23.5238	24.5822	22.4842	23.5964	19.5121	19.4873	19.5066	19.1221	18.6425	18.9368	17.2914	17.399								7.475	-146571
7.4835	23.5249	24.5896	22.4874	23.5927	19.5435	19.5159	19.5001	19.109	18.6407	18.9371	17.3121	17.41								7.48333	-143545
7.49183	23.5307	24.5897	22.4887	23.5929	19.5846	19.5465	19.5002	19.1049	18.6378	18.9337	17.3242	17.4396								7.49167	-139969
7.50017	23.5278	24.5883	22.4825	23.5834	19.6293	19.5936	19.4995	19.1088	18.6491	18.9342	17.3485	17.45								7.5	-134634
7.5085	23.5219	24.5991	22.4797	23.5852	19.6578	19.624	19.4951	19.1105	18.6485	18.9347	17.3548	17.4686								7.50833	-126292
7.51683	23.5177	24.5816	22.4801	23.5797	19.6904	19.6627	19.496	19.1123	18.652	18.9256	17.3489	17.5017								7.51667	-113905
7.52517	23.5115	24.5814	22.4888	23.575	19.7304	19.6992	19.487	19.1084	18.6569	18.9198	17.3751	17.5204								7.525	-96933
7.5335	23.5145	24.5877	22.4775	23.5759	19.7548	19.7514	19.4871	19.1033	18.6578	18.9102	17.3502	17.5386								7.53333	-75231
7.54183	23.5135	24.5905	22.4643	23.5771	19.7785	19.783	19.4866	19.1045	18.662	18.9173	17.3711	17.5581								7.54167	-48918
7.55017	23.5115	24.5969	22.4751	23.5743	19.8142	19.8206	19.4825	19.1077	18.6529	18.9051	17.3858	17.585								7.55	-18323
7.5585	23.515	24.5995	22.4674	23.5726	19.8429	19.8494	19.4791	19.1175	18.6517	18.9054	17.3962	17.6036								7.55833	15711
7.56683	23.5101	24.6024	22.4756	23.5761	19.8624	19.8803	19.4718	19.1178	18.6624	18.9051	17.3933	17.6154								7.56667	51469
7.57517	23.509	24.6102	22.4686	23.5724	19.8897	19.9099	19.4731	19.1141	18.6609	18.9025	17.3998	17.6364								7.575	86871
7.5835	23.5036	24.6046	22.4697	23.5722	19.9026	19.9223	19.481	19.1148	18.664	18.9028	17.4099	17.6539								7.58333	119986
7.59183	23.4982	24.6071	22.47	23.5737	19.9159	19.9537	19.4699	19.0992	18.6688	18.9133	17.4161	17.6715								7.59167	148880
7.60017	23.4888	24.6012	22.469	23.5653	19.9367	19.9854	19.4761	19.1074	18.6572	18.9051	17.4132	17.6963								7.6	171616
7.6085	23.484	24.5982	22.4623	23.5747	19.9556	19.9937	19.4774	19.0989	18.6603	18.9079	17.4182	17.7069								7.60833	186703
7.61683	23.4784	24.607	22.467	23.5848	19.9712	20.0162	19.4749	19.1	18.6727	18.9026	17.4193	17.7146								7.61667	193138
7.62517	23.4732	24.6117	22.4737	23.5859	19.9721	20.0279	19.4646	19.1038	18.6545	18.8937	17.4295	17.7346								7.625	190815
7.6335	23.4697	24.6084	22.4829	23.5893	19.9871	20.0373	19.4641	19.1142	18.6581	18.8982	17.4254	17.7397								7.63333	180034
7.64183	23.4654	24.6134	22.4879	23.5933	19.9972	20.0447	19.4601	19.1169	18.6572	18.8972	17.427	17.7523								7.64167	161367
7.65017	23.465	24.6123	22.4913	23.5975	20.0057	20.0573	19.4703	19.1168	18.6634	18.8889	17.4308	17.7622								7.65	135721
7.6585	23.457	24.619	22.4889	23.6023	20.0163	20.0667	19.4758	19.1157	18.6779	18.8839	17.4365	17.7657								7.65833	104196
7.66683	23.4474	24.5626	22.4824	23.6048	20.0191	20.076	19.4747	19.1143	18.6753	18.883	17.4384	17.7709								7.66667	68254
7.67517	23.4448	24.5638	22.4718	23.6004	20.0139	20.0958	19.4799	19.1189	18.6791	18.8824	17.4395	17.771								7.675	29493
7.6835	23.4356	24.5544	22.4792	23.6137	20.0143	20.0964	19.4785	19.1211	18.6702	18.8815	17.4392	17.7635								7.68333	-10704
7.69183	23.4352	24.6541	22.488	23.6138	20.0245	20.0967	19.4825	19.1205	18.6684	18.884	17.4348	17.7828								7.69167	-51327
7.70017	23.4323	24.6329	22.4816	23.6065	20.0333	20.1044	19.4794	19.1252	18.6754	18.8804	17.4384	17.7906								7.7	-91398
7.7085	23.4369	24.6299	22.4866	23.617	20.0391	20.0938	19.4845	19.1178	18.6746	18.8792	17.4358	17.7844								7.70833	-130007
7.71683	23.4272	24.622	22.4833	23.6127	20.0346	20.0901	19.4907	19.1183	18.6705	18.8798	17.4384	17.7732								7.71667	-166542
7.72517	23.4275	24.5473	22.4855	23.6187	20.0439	20.0896	19.4992	19.1248	18.6783	18.8816	17.4468	17.7761								7.725	-200798
7.7335	23.4322	24.6409	22.4846	23.6276	20.0433	20.0926	19.5073	19.1171	18.6874	18.8739	17.4393	17.779								7.73333	-232903
7.74183	23.4249	24.6345	22.4805	23.6246	20.0371	20.0953	19.5054	19.1198	18.6939	18.8649	17.438	17.7717								7.74167	-262813
7.75017	23.4248	24.5685	22.4692	23.6256	20.0467	20.0998	19.5153	19.1104	18.6926	18.8599	17.4383	17.7699								7.75	-290553
7.7585	23.414	24.6393	22.4643	23.6352	20.0521	20.1012	19.5188	19.1193	18.6894	18.8663	17.4321	17.7708								7.75833	-316274
7.76683	23.4114	24.6353	22.4682	23.6365	20.0476	20.1157	19.5109	19.1191	18.6829	18.8664	17.437	17.7635								7.76667	-340262
7.77517	23.4162	24.6261	22.4846	23.6358	20.0612	20.1032	19.5197	19.1274	18.703	18.8641	17.477	17.7666								7.775	-362817
7.7835	23.4077	24.6294	22.4894	23.6554	20.0572	20.0916	19.5239	19.1221	18.706	18.8545	17.4723	17.7708								7.78333	-384149
7.79183	23.4018	24.6302	22.4844	23.6452	20.0666	20.0986	19.5254	19.1166	18.7077	18.8473	17.4318	17.7627								7.79167	-404467
7.80017	23.402	24.625	22.4846	23.6273	20.0564	20.0974	19.5293	19.1217	18.707	18.8523	17.4382	17.7705								7.8	-423966
7.8085	23.4015	24.6287	22.4752	23.6285	20.0608	20.1026	19.5252	19.1234	18.7272	18.8564	17.4342	17.757								7.80833	-442703
7.81683	23.3916	24.6127	22.4785	23.626	20.0565	20.104	19.5343	19.1301	18.73	18.8473	17.4356	17.777								7.81667	-460807
7.82517	23.3865	24.6168	22.4773	23.6385	20.0512	20.0999	19.5297	19.12	18.7451	18.8463	17.433	17.7764								7.825	-478440
7.8335	23.3851	24.6202	22.4804	23.6484	20.0521	20.1006	19.5332	19.1248	18.7466	18.8577	17.4418	17.7842								7.83333	-495593
7.84183	23.3866	24.6123	22.4779	23.6489	20.0562	20.1006	19.53	19.112	18.7444	18.8519	17.4406	17.7982								7.84167	-512212
7.85017	23.3812	24.6218	22.481	23.6632	20.0577	20.0995	19.524	19.1124	18.7349	18.8591	17.4327	17.8099								7.85	-528349
7.8585	23.3817	24.6181	22.4844	23.6582	20.0509	20.0943	19.5329	19.1055	18.7384	18.8597	17.4454	17.8193								7.85833	-543954
7.86683	23.3907	24.6135	22.4827	23.6684	20.0487	20.1051	19.5403	19.1013	18.7535	18.8544	17.4358	17.8375								7.86667	-558792
7.87517	23.3866	24.6024	22.4809	23.6648	20.0522	20.1048	19.5323	19.103	18.7675	18.8501	17.4434	17.8499								7.875	-572485
7.8835	23.3825	24.6071	22.4826	23.6606	20.0458	20.1154	19.5292	19.0906	18.7578	18.8565	17.4513	17.8607								7.88333	-584820
7.89183	23.3849	24.6036	22.4684	23.6731	20.0536	20.1093	19.5336	19.0913	18.7627	18.8575	17.4418	17.8712								7.89167	-595717
7.90017	23.3848	24.6023	22.4688	23.6711	20.0296	20.117	19.5296	19.0929	18.7615	18.8543	17.447	17.8781								7.9	-605227
7.9085	23.3942	24.6116	22.4775	23.6781	20.0431	20.1154	19.534	19.1012	18.7715	18.86	17.4785	17.8832								7.90833	-613376
7.91683	23.4052	24.5993	22.4719	23.6858	20.0419	20.1149	19.5385	19.1015	18.7693	18.8694	17.4372	17.9082								7.91667	-620230
7.92517	23.4134	24.6046	22.4725	23.6866	20.0542	20.1115	19.528	19.0874	18.7603	18.8687	17.4428	17.9153								7.925	-625904
7.9335	23.418	24.6076	22.4659	23.6878	20.0443	20.1105	19.532	19.0855	18.7806	18.8532	17.451	17.9267								7.93333	-630430
7.94183	23.4275	24.6032	22.4654	23.6962	20.0457	20.1005	19.5332	19.0859	18.7673	18.8515	17.4613	17.9309								7.94167	-633900
7.95017	23.4279	24.6007	22.4632	23.6922	20.0451	20.1038	19.5246	19.0828	18.7752	18.8586	17.467	17.9465								7.95	-636534
7.9585	23.4289	24.5944	22.4567	23.6928	20.0464	20.0968	19.528	19.088	18.7682	18.8554	17.4715	17.9529								7.95833	-638502
7.96683	23.4357	24.5924	22.4511	23.6983	20.0475	20.1043	19.5246	19.0896	18.7558	18.8557	17.4742	17.9521								7.96667	-639929
7.97517	23.4427	24.5919	22.4423	23.7001	20.0468	20.0991	19.5285	19.0897	18.7582	18.8573	17.4664	17.9539								7.975	-641060
7.9835	23.451	24.5949	22.4411	23.7098	20.0508	20.1005	19.523	19.084	18.7555	18.859	17.4813	17.9611								7.98333	-642087
7.99183	23.4606	24.5895	22.44	23.702	20.062	20.0818	19.5137	19.1029	18.7521	18.8541	17.4808	17.9736								7.99167	-643153
8.00017	23.468	24.5048	22.4433	23.709	20.0569	20.0732	19.5082	19.0908	18.7497	18.849	17.489	17.9754								8	-644416
8.0085	23.478	24.6153	22.4294	23.7081	20.0672	20.0646	19.5089	19.0892	18.7515	18.8564	17.4907	17.9751								8.00833	-645968
8.01683	23.4754	24.5105	22.4352	23.7178	20.0695	20.054	19.5049	19.087	18.745	18.8455	17.4973	17.9753								8.01667	-647734
8.02517	23.4667	24.6152	22.432	23.7136	20.0594	20.0377	19.5085	19.0866	18.7414	18.8543	17.4985	17.9751								8.025	-649691
8.0335	23.4658	24.6049	22.4403	23.7055	20.0616	20.0359	19.5149	19.0852	18.7419	18.8496	17.5106	17.9871								8.03333	-652012
8.04183	23.4682	24.5852	22.4218	23.714	20.0617	20.0272	19.5069	19.0752	18.7349	18.8349	17.5034	17.9841								8.04167	-654770
8.05017	23.466	24.584	22.4103	23.7214	20.0508	20.0188	19.5129	19.079	18.732	18.8423	17.5075	17.9714								8.05	-658115
8.0585	23.4694	24.5879	22.407	23.7249	20.0501	20.0116	19.5051	19.0826	18.7239	18.834	17.5191	17.9696								8.05833	-662171
8.06683	23.4701	24.5808	22.4126	23.7172	20.0586	19.9913	19.5104	19.0861	18.7097	18.8401	17.5173	17.9622								8.06667	-666935
8.07517	23.4744	24.5816	22.3981	23.7143	20.0472	19.9835	19.5038	19.0861	18.7124	18.8332	17.5281	17.9685								8.075	-672353
8.0835	23.4752	24.5714	22.4076	23.7072	20.0578	19.9723	19.5034	19.0867	18.706	18.8356	17.5218	17.96								8.08333	-678295
8.09183	23.4678	24.5657	22.4043	23.7096	20.0491	19.9657	19.5089	19.0856	18.7072	18.8292	17.5269	17.9685								8.09167	-684587
8.10017	23.4737	24.5622	22.4218	23.6944	20.0514	19.9568	19.5144	19.0857	18.7122	18.8302	17.531	17.9566								8.1	-691204
8.1085	23.4648	24.5588	22.4075	23.6956	20.0372	19.9475	19.5176	19.0864	18.7054	18.8294	17.5178	17.9408								8.10833	-698064
8.11683	23.4642	24.5648	22.3855	23.7048	20.0267	19.9382	19.5162	19.0783	18.7016	18.8199	17.5236	17.9396								8.11667	-705064
8.12517	23.4657	24.57	22.3993	23.7074	20.0236	19.9197	19.5171	19.0856	18.6924	18.8235	17.5188	17.9368								8.125	-712076
8.1335	23.4686	24.5709	22.4093	23.7128	20.0209	19.9151	19.5225	19.0846	18.6824	18.829	17.5193	17.9361								8.13333	-718934
8.14183	23.4773	24.56	22.4118	23.7152	20.0095	19.8962	19.5206	19.0863	18.6724	18.8225	17.5124	17.9279								8.14167	-725565
8.15017	23.4678	24.562	22.3941	23.7061	20.0172	19.8904	19.5242	19.0938	18.6715	18.8285	17.5093	17.932								8.15	-731799
8.1585	23.4686	24.5657	22.4008	23.7072	20.0043	19.8743	19.5432	19.0977	18.6718	18.8291	17.5117	17.9181								8.15833	-737537
8.16683	23.461	24.5564	22.4206	23.7062	20.0014	19.8786	19.5431	19.0965	18.6761	18.8224	17.5061	17.9224								8.16667	-742777
8.17517	23.4579	24.5627	22.4231	23.7069	19.9789	19.866	19.5474	19.0907	18.6699	18.8184	17.5137	17.9165								8.175	-747488
8.1835	23.4454	24.5554	22.4261	23.6992	19.9715	19.857	19.5546	19.0905	18.6727	18.8252	17.5008	17.9043								8.18333	-751666
8.19183	23.4471	24.5713	22.4222	23.6985	19.9672	19.8481	19.5477	19.0909	18.672	18.8267	17.4922	17.9024								8.19167	-755424
8.20017	23.4425	24.5695	22.4199	23.7006	19.9574	19.8351	19.5489	19.096	18.6693	18.831	17.489	17.9106								8.2	-758838
8.2085	23.4446	24.5806	22.4337	23.7041	19.9595	19.8271	19.5615	19.0911	18.6568	18.8275	17.486	17.9019								8.20833	-761878
8.21683	23.4444	24.5748	22.441	23.7082	19.9559	19.821	19.566	19.0821	18.6534	18.8317	17.481	17.9091								8.21667	-764666
8.22517	23.4483	24.5761	22.4394	23.7123	19.9521	19.8207	19.5698	19.0868	18.6532	18.8177	17.4897	17.9003								8.225	-767310
8.2335	23.4453	24.5703	22.4352	23.7041	19.923	19.8054	19.5687	19.0865	18.6586	18.8166	17.4749	17.8977								8.23333	-769791
8.24183	23.4366	24.5725	22.4279	23.7048	19.9187	19.8041	19.5718	19.0724	18.651	18.8121	17.4654	17.8983								8.24167	-771981
8.25017	23.4271	24.5727	22.4221	23.7031	19.9083	19.7994	19.5688	19.077	18.6393	18.8165	17.4538	17.8946								8.25	-773782
8.2585	23.4228	24.5749	22.4141	23.7099	19.9036	19.7956	19.566	19.0643	18.6301	18.8146	17.4637	17.8914								8.25833	-775081
8.26683	23.4241	24.5741	22.4139	23.7158	19.8923	19.7934	19.5556	19.0771	18.6419	18.8245	17.4546	17.8927								8.26667	-775782
8.27517	23.4288	24.58	22.4237	23.7179	19.8765	19.7879	19.5564	19.0737	18.6588	18.8246	17.444	17.9004								8.275	-775980
8.2835	23.4248	24.5785	22.4195	23.7261	19.877	19.779	19.5611	19.0836	18.6423	18.8261	17.4419	17.901								8.28333	-775774
8.29183	23.4198	24.5834	22.4276	23.7277	19.8694	19.7801	19.552	19.0674	18.6402	18.8284	17.4526	17.9004								8.29167	-775271
8.30017	23.4161	24.5757	22.4204	23.719	19.8607	19.7753	19.5558	19.0783	18.6444	18.82	17.4424	17.8934								8.3	-774614
8.3085	23.4159	24.5688	22.4117	23.7145	19.8532	19.7717	19.549	19.0816	18.6544	18.8236	17.4523	17.8904								8.30833	-773893
8.31683	23.4111	24.5691	22.4161	23.7192	19.8433	19.7773	19.5408	19.0694	18.6513	18.8141	17.447	17.9051								8.31667	-773163
8.32517	23.4014	24.5644	22.4067	23.6987	19.8377	19.7778	19.539	19.0683	18.6523	18.823	17.4638	17.8916								8.325	-772467
8.3335	23.4002	24.5669	22.4088	23.7105	19.8239	19.7752	19.5356	19.0602	18.6562	18.8227	17.4651	17.9056								8.33333	-771782
8.34183	23.4066	24.5639	22.4061	23.7159	19.8204	19.7667	19.533	19.0604	18.6511	18.8233	17.4604	17.902								8.34167	-770984
8.35017	23.4034	24.5585	22.415	23.7172	19.8211	19.7655	19.5204	19.0575	18.6537	18.817	17.4727	17.899								8.35	-769917
8.3585	23.4015	24.5689	22.4092	23.7281	19.8126	19.7634	19.5167	19.0449	18.6519	18.8152	17.4629	17.8899								8.35833	-768538
8.36683	23.407	24.5592	22.4226	23.7207	19.8123	19.7594	19.5181	19.0519	18.6541	18.8196	17.4792	17.8894								8.36667	-766812
8.37517	23.4054	24.5561	22.418	23.71	19.8026	19.7555	19.5155	19.0311	18.6534	18.8136	17.4903	17.8849								8.375	-764788
8.3835	23.404	24.5579	22.4073	23.715	19.7944	19.759	19.5054	19.0219	18.6535	18.8057	17.4929	17.8688								8.38333	-762583
8.39183	23.3949	24.5517	22.4044	23.704	19.7902	19.7577	19.5029	19.0311	18.651	18.8054	17.4987	17.8697								8.39167	-760221
8.40017	23.3968	24.54	22.4102	23.71	19.7848	19.7673	19.4917	19.0166	18.6613	18.8074	17.4876	17.8734								8.4	-757688
8.4085	23.3968	24.5423	22.4012	23.7145	19.7827	19.7629	19.4933	19.0105	18.6477	18.8124	17.4806	17.8719								8.40833	-754864
8.41683	23.3975	24.548	22.4064	23.7112	19.7812	19.7628	19.4918	19.0291	18.6459	18.8183	17.4888	17.8733								8.41667	-751658
8.42517	23.4059	24.5445	22.3994	23.7143	19.7885	19.7528	19.4713	19.0192	18.6412	18.8156	17.493	17.8809								8.425	-748213
8.4335	23.4074	24.5436	22.4173	23.7197	19.7826	19.7497	19.4635	19.0126	18.6429	18.8136	17.4993	17.8886								8.43333	-744627
8.44183	23.4051	24.5372	22.4164	23.7086	19.7721	19.7425	19.4657	19.0154	18.6407	18.8163	17.4981	17.888								8.44167	-740860
8.45017	23.4054	24.5356	22.4162	23.6994	19.7745	19.7553	19.4643	19.0218	18.6371	18.8222	17.5132	17.8898								8.45	-736804
8.4585	23.408	24.5388	22.3975	23.7	19.7662	19.7537	19.4643	19.0197	18.6394	18.8202	17.5252	17.8947								8.45833	-732508
8.46683	23.4044	24.5257	22.414	23.7004	19.77	19.7547	19.4717	19.0174	18.638	18.8112	17.5477	17.8887								8.46667	-728090
8.47517	23.4135	24.5241	22.3979	23.7037	19.7633	19.7475	19.4637	19.017	18.6275	18.8234	17.5215	17.884								8.475	-723641
8.4835	23.4189	24.533	22.4007	23.715	19.7636	19.7492	19.4545	19.0234	18.6335	18.829	17.5279	17.9012								8.48333	-719181
8.49183	23.4311	24.5419	22.405	23.7222	19.7687	19.7497	19.4611	19.0252	18.6307	18.8296	17.5826	17.9036								8.49167	-714852
8.50017	23.4326	24.5429	22.4028	23.7284	19.7685	19.745	19.4489	19.0197	18.6274	18.8335	17.5608	17.9066								8.5	-710722
8.5085	23.4443	24.5526	22.3964	23.7244	19.7702	19.7371	19.4446	19.0266	18.6242	18.8332	17.5269	17.9197								8.50833	-706736
8.51683	23.4499	24.5485	22.4009	23.7107	19.7737	19.7395	19.4524	19.0326	18.6096	18.8333	17.5494	17.9092								8.51667	-702843
8.52517	23.4526	24.5439	22.3961	23.7127	19.7612	19.7374	19.4459	19.0305	18.6218	18.8318	17.6061	17.9234								8.525	-699022
8.5335	23.4571	24.5601	22.403	23.7206	19.7627	19.7428	19.4494	19.038	18.6274	18.8295	17.5652	17.9324								8.53333	-695273
8.54183	23.4617	24.5642	22.4014	23.7289	19.7592	19.7426	19.4549	19.0444	18.6264	18.8357	17.5687	17.925								8.54167	-691569
8.55017	23.4662	24.5807	22.3956	23.7354	19.7597	19.7358	19.4437	19.041	18.6289	18.8418	17.649	17.9361								8.55	-687887
8.5585	23.4782	24.5932	22.3886	23.7426	19.7668	19.7372	19.4405	19.0437	18.6312	18.8434	17.6111	17.9379								8.55833	-684246
8.56683	23.4903	24.6168	22.4018	23.7508	19.7772	19.7391	19.4365	19.0548	18.636	18.8402	17.6158	17.9363								8.56667	-680646
8.57517	23.4943	24.6374	22.3993	23.7536	19.7787	19.7362	19.438	19.0581	18.6321	18.8423	17.5611	17.9467								8.575	-677079
8.5835	23.4988	24.6546	22.3994	23.7524	19.7799	19.7305	19.4378	19.0558	18.6283	18.8365	17.5512	17.9409								8.58333	-673711
8.59183	23.5044	24.6728	22.4027	23.6959	19.7715	19.7368	19.4424	19.0599	18.6328	18.8457	17.5608	17.9546								8.59167	-670807
8.60017	23.5024	24.6938	22.4023	23.7102	19.7786	19.7433	19.4452	19.062	18.6407	18.8539	17.5798	17.9651								8.6	-668620
8.6085	23.5004	24.7164	22.4033	23.7061	19.7858	19.7417	19.4504	19.0568	18.6399	18.8574	17.5724	17.9657								8.60833	-667322
8.61683	23.5032	24.7477	22.4051	23.7246	19.7861	19.7423	19.4513	19.0611	18.6361	18.8544	17.5855	17.9524								8.61667	-666997
8.62517	23.5144	24.7849	22.3989	23.739	19.7737	19.7373	19.4413	19.0656	18.6427	18.8527	17.5819	17.9426								8.625	-667718
8.6335	23.5112	24.8195	22.4053	23.7468	19.7886	19.738	19.4428	19.0628	18.642	18.8526	17.5629	17.9426								8.63333	-669485
8.64183	23.5187	24.8514	22.4094	23.7489	19.8051	19.7284	19.4465	19.0682	18.6345	18.8481	17.591	17.9518								8.64167	-672105
8.65017	23.5143	24.88	22.4261	23.7559	19.8011	19.7216	19.446	19.0669	18.6266	18.8462	17.6189	17.9511								8.65	-675418
8.6585	23.5121	24.9109	22.4234	23.8026	19.7936	19.7272	19.4583	19.0652	18.6382	18.851	17.5455	17.9515								8.65833	-679401
8.66683	23.5109	24.9165	22.4251	23.8211	19.7921	19.7294	19.4563	19.0585	18.6331	18.8432	17.5784	17.9486								8.66667	-684079
8.67517	23.4987	24.9506	22.4323	23.8131	19.7825	19.7218	19.4552	19.0562	18.6425	18.8222	17.6089	17.9387								8.675	-689342
8.6835	23.4915	24.9797	22.442	23.8051	19.7782	19.7194	19.4703	19.0629	18.6386	18.8296	17.5996	17.9322								8.68333	-694956
8.69183	23.4881	25.0095	22.4514	23.8045	19.78	19.7143	19.4672	19.0561	18.6205	18.8339	17.5181	17.9364								8.69167	-700684
8.70017	23.4885	25.0339	22.4557	23.8106	19.7845	19.714	19.4574	19.0574	18.6376	18.8483	17.5815	17.9339								8.7	-706287
8.7085	23.4879	25.0563	22.4637	23.8116	19.7882	19.7085	19.4611	19.0608	18.6285	18.8245	17.558	17.9315								8.70833	-711648
8.71683	23.4803	25.0753	22.4511	23.8111	19.7864	19.7026	19.4663	19.0602	18.6309	18.8464	17.5272	17.9306								8.71667	-716818
8.72517	23.4775	25.098	22.4651	23.812	19.7804	19.6969	19.4705	19.0621	18.6302	18.8368	17.5511	17.9301								8.725	-721936
8.7335	23.4738	25.1059	22.4853	23.849	19.7865	19.6956	19.4779	19.0728	18.6258	18.8358	17.5498	17.9418								8.73333	-727073
8.74183	23.4535	25.116	22.491	23.8413	19.7882	19.6973	19.4696	19.0518	18.6349	18.8217	17.5738	17.9316								8.74167	-732221
8.75017	23.452	25.1262	22.4877	23.8287	19.7758	19.6977	19.4777	19.0506	18.6407	18.8325	17.5154	17.9372								8.75	-737310
8.7585	23.4381	25.1244	22.4851	23.8279	19.7736	19.6993	19.4825	19.0517	18.6244	18.8418	17.5298	17.9446								8.75833	-742280
8.76683	23.4372	25.1248	22.4944	23.8357	19.7744	19.699	19.4822	19.0586	18.6288	18.8381	17.5289	17.9425								8.76667	-747009
8.77517	23.4355	25.1294	22.4968	23.8318	19.7654	19.6937	19.4784	19.0497	18.6255	18.8418	17.5199	17.9399								8.775	-751428
8.7835	23.4331	25.1293	22.5185	23.8207	19.7595	19.6836	19.4757	19.0431	18.6294	18.8513	17.5272	17.9428								8.78333	-755388
8.79183	23.4308	25.1244	22.5241	23.8125	19.7524	19.6811	19.4717	19.0446	18.6361	18.8378	17.5215	17.9428								8.79167	-758792
8.80017	23.4296	25.1242	22.5345	23.8178	19.7471	19.6784	19.4794	19.0452	18.6309	18.8355	17.5171	17.9481								8.8	-761590
8.8085	23.4294	25.1133	22.5494	23.8087	19.7425	19.6835	19.4882	19.0346	18.6259	18.8404	17.5141	17.942								8.80833	-763775
8.81683	23.4215	25.0983	22.5423	23.8224	19.7237	19.6861	19.4905	19.0296	18.6308	18.865	17.5203	17.9389								8.81667	-765362
8.82517	23.4155	25.0776	22.5488	23.7826	19.7188	19.6838	19.4872	19.0252	18.6375	18.8684	17.5206	17.945								8.825	-766278
8.8335	23.4139	25.0704	22.5406	23.7757	19.7099	19.6877	19.4892	19.0208	18.633	18.8656	17.5203	17.9503								8.83333	-766401
8.84183	23.4078	25.0675	22.5515	23.7708	19.7174	19.6931	19.4859	19.016	18.6294	18.8652	17.5165	17.9449								8.84167	-765784
8.85017	23.4009	25.0523	22.5544	23.7724	19.7033	19.6897	19.4912	19.0246	18.6352	18.8672	17.4967	17.9503								8.85	-764578
8.8585	23.3989	25.0357	22.5672	23.7702	19.697	19.6919	19.4869	19.0227	18.6391	18.8689	17.5223	17.9419								8.85833	-762828
8.86683	23.403	25.0271	22.5766	23.759	19.6851	19.6898	19.4945	19.0258	18.634	18.8655	17.4997	17.9535								8.86667	-760490
8.87517	23.3996	25.0158	22.5829	23.7628	19.6697	19.6935	19.4871	19.0066	18.6217	18.8514	17.4984	17.965								8.875	-757508
8.8835	23.4024	25.0036	22.577	23.7529	19.6675	19.6927	19.4931	19.0121	18.6255	18.8638	17.5004	17.9562								8.88333	-753847
8.89183	23.3941	24.9942	22.5776	23.7364	19.6588	19.6929	19.4912	19.0033	18.6309	18.8618	17.5053	17.9553								8.89167	-749541
8.90017	23.3947	24.9585	22.5712	23.7263	19.6529	19.6989	19.4905	19.0039	18.6251	18.8555	17.4968	17.9552								8.9	-744408
8.9085	23.3902	24.9506	22.5731	23.7311	19.651	19.6984	19.4839	19.0064	18.6325	18.854	17.5147	17.9459								8.90833	-738218
8.91683	23.3874	24.9413	22.5664	23.7246	19.6538	19.7033	19.4838	18.9998	18.617	18.863	17.5045	17.947								8.91667	-731044
8.92517	23.3876	24.9278	22.5753	23.7207	19.6492	19.6989	19.4795	18.9988	18.5942	18.8559	17.5136	17.9526								8.925	-723185
8.9335	23.3837	24.9169	22.5809	23.7113	19.6554	19.7014	19.4755	19.0022	18.5897	18.8581	17.5083	17.946								8.93333	-714896
8.94183	23.3814	24.8988	22.5838	23.7055	19.6436	19.7005	19.4729	18.9955	18.5906	18.8694	17.499	17.965								8.94167	-706314
8.95017	23.3715	24.8823	22.5748	23.7004	19.6386	19.7043	19.4669	18.9973	18.5893	18.8565	17.5136	17.9518								8.95	-697364
8.9585	23.3599	24.8581	22.5705	23.6915	19.6388	19.7052	19.4599	19.0009	18.5899	18.8569	17.516	17.9444								8.95833	-688052
8.96683	23.3558	24.8441	22.5778	23.6835	19.6271	19.7029	19.4568	18.9945	18.5935	18.8564	17.5072	17.9389								8.96667	-678524
8.97517	23.3538	24.8283	22.571	23.6825	19.6354	19.7017	19.4496	18.9947	18.5841	18.8572	17.5087	17.9419								8.975	-668982
8.9835	23.3479	24.8173	22.5542	23.6862	19.642	19.7024	19.4426	18.9947	18.5881	18.8549	17.5131	17.9307								8.98333	-659466
8.99183	23.3442	24.7922	22.5512	23.6847	19.648	19.7006	19.4441	19.001	18.5924	18.8646	17.5104	17.9418								8.99167	-649858
9.00017	23.3473	24.7822	22.5541	23.6754	19.6419	19.6989	19.4335	19.0004	18.5886	18.8564	17.5212	17.9397								9	-640152
9.0085	23.3404	24.7687	22.5461	23.673	19.6448	19.6927	19.4286	19.0033	18.5782	18.8506	17.5176	17.9315								9.00833	-630492
9.01683	23.34	24.7533	22.5615	23.6756	19.6455	19.6839	19.4215	19.0082	18.5891	18.8528	17.5194	17.9359								9.01667	-621020
9.02517	23.3296	24.7352	22.5504	23.6714	19.6443	19.6848	19.4153	19.0024	18.5986	18.8564	17.5276	17.9409								9.025	-611994
9.0335	23.3256	24.725	22.5373	23.677	19.6343	19.6926	19.4174	19.0019	18.5954	18.8472	17.5296	17.926								9.03333	-603786
9.04183	23.3199	24.694	22.5155	23.6566	19.6316	19.6891	19.4127	18.9999	18.5904	18.8475	17.5318	17.9246								9.04167	-596715
9.05017	23.3163	24.6872	22.5199	23.6585	19.6514	19.683	19.4012	18.9969	18.6058	18.8556	17.5349	17.9221								9.05	-590905
9.0585	23.3106	24.6731	22.5269	23.6454	19.6511	19.6798	19.3961	18.9935	18.5988	18.8639	17.5267	17.9282								9.05833	-586315
9.06683	23.317	24.6651	22.5071	23.6461	19.6521	19.6807	19.3964	18.9938	18.5806	18.8591	17.5306	17.9296								9.06667	-582800
9.07517	23.3257	24.6551	22.5127	23.6395	19.6734	19.6788	19.3895	18.9933	18.5934	18.8647	17.5328	17.9197								9.075	-580250
9.0835	23.3288	24.6409	22.511	23.6349	19.6767	19.6752	19.387	19.0013	18.593	18.8569	17.5302	17.9264								9.08333	-578601
9.09183	23.3298	24.6294	22.5038	23.6285	19.6671	19.6754	19.3897	19.0054	18.6001	18.8497	17.526	17.9271								9.09167	-577853
9.10017	23.3312	24.6044	22.4889	23.6234	19.6676	19.6699	19.3921	18.9949	18.5992	18.8683	17.5328	17.9226								9.1	-577996
9.1085	23.327	24.5979	22.4876	23.6178	19.6527	19.6771	19.3863	19.0005	18.5935	18.8515	17.5183	17.9247								9.10833	-579095
9.11683	23.3249	24.5796	22.4711	23.6176	19.6559	19.6727	19.3898	19.0025	18.6003	18.8551	17.5209	17.9166								9.11667	-581052
9.12517	23.3332	24.5709	22.4744	23.6247	19.6551	19.6781	19.3768	18.9968	18.5906	18.8489	17.5328	17.9059								9.125	-583811
9.1335	23.3408	24.5701	22.4639	23.6275	19.6567	19.6781	19.3823	18.9953	18.591	18.8465	17.5184	17.9114								9.13333	-587376
9.14183	23.3416	24.5707	22.4616	23.6246	19.6528	19.6787	19.3837	18.9987	18.593	18.8432	17.5165	17.9146								9.14167	-591853
9.15017	23.3502	24.5605	22.4627	23.6291	19.6538	19.6736	19.3886	18.9938	18.5842	18.8336	17.5187	17.912								9.15	-597393
9.1585	23.3565	24.5515	22.4572	23.6175	19.6593	19.6699	19.3922	18.9993	18.5775	18.842	17.5155	17.9123								9.15833	-603933
9.16683	23.3592	24.5465	22.4489	23.6174	19.6522	19.6702	19.4063	18.9963	18.5765	18.8353	17.5099	17.9187								9.16667	-611200
9.17517	23.3581	24.5344	22.4448	23.6202	19.662	19.6821	19.4043	19.0004	18.5699	18.8309	17.5095	17.9112								9.175	-618947
9.1835	23.3573	24.5303	22.4385	23.624	19.6557	19.693	19.3977	18.9997	18.5602	18.8227	17.5059	17.8987								9.18333	-626841
9.19183	23.366	24.516	22.4296	23.6258	19.6501	19.6904	19.402	18.995	18.5685	18.8091	17.4973	17.8907								9.19167	-634658
9.20017	23.3675	24.5262	22.4179	23.6302	19.659	19.6926	19.4047	19.0024	18.5733	18.7965	17.486	17.8875								9.2	-642105
9.2085	23.3741	24.5254	22.4251	23.6342	19.6506	19.6978	19.4093	19.0041	18.56	18.7878	17.4816	17.8867								9.20833	-648983
9.21683	23.3801	24.5176	22.4273	23.6367	19.6489	19.7	19.4159	19.0063	18.5689	18.7857	17.4732	17.8946								9.21667	-655346
9.22517	23.3845	24.5162	22.4155	23.63	19.6514	19.701	19.4207	19.0069	18.5648	18.7757	17.4672	17.8932								9.225	-661413
9.2335	23.3881	24.5128	22.4167	23.6308	19.6375	19.6962	19.4274	19.0074	18.5599	18.7671	17.4714	17.8861								9.23333	-667280
9.24183	23.3863	24.5119	22.4108	23.624	19.6322	19.7005	19.4404	19.0028	18.5619	18.7614	17.467	17.883								9.24167	-672903
9.25017	23.372	24.5053	22.4018	23.6239	19.6416	19.7022	19.4398	19.0013	18.5658	18.7541	17.4715	17.8783								9.25	-678242
9.2585	23.3728	24.5021	22.4031	23.6195	19.6335	19.6992	19.4427	18.9984	18.5578	18.7397	17.46	17.8854								9.25833	-683087
9.26683	23.3736	24.5051	22.4075	23.6131	19.6379	19.705	19.4438	18.9899	18.5595	18.7523	17.4561	17.8876								9.26667	-687144
9.27517	23.3706	24.5103	22.4123	23.6211	19.6481	19.7055	19.4458	18.9918	18.5574	18.7389	17.4497	17.884								9.275	-690226
9.2835	23.3712	24.426	22.4163	23.6109	19.6416	19.6995	19.4597	18.9983	18.5467	18.7334	17.4423	17.8979								9.28333	-692220
9.29183	23.3708	24.4438	22.4181	23.6109	19.6473	19.6891	19.466	18.9952	18.5395	18.7228	17.4349	17.8928								9.29167	-693121
9.30017	23.3632	24.5537	22.4118	23.5944	19.6284	19.6851	19.4751	18.9981	18.5514	18.7135	17.4242	17.8925								9.3	-693092
9.3085	23.3605	24.5402	22.4203	23.5736	19.6336	19.6885	19.4775	19.0025	18.5588	18.6984	17.4224	17.8818								9.30833	-692348
9.31683	23.3546	24.5308	22.4147	23.5626	19.6261	19.6919	19.4793	18.9953	18.5672	18.6915	17.4171	17.8914								9.31667	-691064
9.32517	23.3425	24.5069	22.4132	23.5511	19.632	19.6929	19.4873	18.9809	18.5642	18.6702	17.4069	17.8908								9.325	-689348
9.3335	23.3418	24.4145	22.4094	23.5463	19.6281	19.6857	19.4904	18.9789	18.5668	18.6749	17.3925	17.8849								9.33333	-687221
9.34183	23.3313	24.521	22.4077	23.544	19.6367	19.6884	19.4933	18.98	18.5649	18.6838	17.3916	17.8914								9.34167	-684733
9.35017	23.3266	24.4287	22.4167	23.5341	19.6359	19.6844	19.4879	18.9793	18.5624	18.667	17.3786	17.8934								9.35	-682139
9.3585	23.3162	24.5202	22.4285	23.5223	19.6345	19.6809	19.4868	18.9834	18.5552	18.6659	17.3746	17.8982								9.35833	-679537
9.36683	23.3162	24.5184	22.4353	23.5191	19.6333	19.6732	19.4828	18.9849	18.5715	18.6571	17.3633	17.8927								9.36667	-676861
9.37517	23.309	24.5103	22.4172	23.4963	19.6169	19.6724	19.4937	18.9785	18.5841	18.6529	17.3633	17.9071								9.375	-673952
9.3835	23.3009	24.5055	22.4253	23.474	19.6115	19.6694	19.4907	18.9749	18.6001	18.6429	17.3516	17.909								9.38333	-670800
9.39183	23.2934	24.4877	22.4152	23.4584	19.6073	19.6684	19.4926	18.9616	18.5998	18.6407	17.3503	17.9045								9.39167	-667551
9.40017	23.2827	24.4737	22.4167	23.4488	19.6031	19.663	19.4947	18.9574	18.5797	18.6321	17.3497	17.899								9.4	-664376
9.4085	23.2729	24.4723	22.4211	23.4428	19.5988	19.662	19.4905	18.946	18.5916	18.6275	17.3387	17.9025								9.40833	-661311
9.41683	23.2646	24.476	22.4106	23.4376	19.5993	19.6583	19.484	18.9453	18.5881	18.6273	17.3299	17.9137								9.41667	-658337
9.42517	23.2674	24.4765	22.4245	23.4272	19.6135	19.6578	19.4812	18.9451	18.5867	18.6225	17.3354	17.9153								9.425	-655429
9.4335	23.2656	24.4723	22.4225	23.4257	19.6056	19.6499	19.4767	18.9419	18.5896	18.6204	17.3248	17.9181								9.43333	-652514
9.44183	23.2588	24.4842	22.4291	23.423	19.6046	19.6383	19.472	18.9374	18.5791	18.6177	17.3337	17.9205								9.44167	-649581
9.45017	23.2544	24.472	22.4301	23.42	19.6069	19.6254	19.4723	18.9298	18.587	18.6147	17.3276	17.9297								9.45	-646542
9.4585	23.2456	24.376	22.4382	23.4112	19.5867	19.6188	19.4618	18.9252	18.594	18.6057	17.3237	17.9321								9.45833	-643327
9.46683	23.2447	24.4777	22.42	23.4161	19.5819	19.6104	19.4569	18.9167	18.5763	18.6104	17.3225	17.918								9.46667	-640042
9.47517	23.2437	24.4595	22.423	23.4428	19.583	19.612	19.4521	18.9107	18.5859	18.6019	17.3276	17.9386								9.475	-636855
9.4835	23.2464	24.4576	22.4164	23.4293	19.5864	19.5966	19.4496	18.9103	18.5862	18.5995	17.3224	17.9237								9.48333	-633687
9.49183	23.2335	24.4555	22.4132	23.4351	19.5772	19.5842	19.4385	18.9066	18.5891	18.5917	17.3231	17.9312								9.49167	-630305
9.50017	23.2373	24.4543	22.4219	23.4486	19.5765	19.5719	19.4382	18.9087	18.572	18.5951	17.3237	17.931								9.5	-626533
9.5085	23.2353	24.4505	22.4261	23.4639	19.5749	19.5609	19.43	18.8986	18.5751	18.5932	17.3239	17.9457								9.50833	-622445
9.51683	23.2269	24.4389	22.417	23.4738	19.5755	19.5496	19.4182	18.903	18.5759	18.5857	17.3061	17.9366								9.51667	-617949
9.52517	23.2248	24.4322	22.4137	23.4811	19.5584	19.5364	19.4258	18.8994	18.5671	18.5813	17.3087	17.9511								9.525	-613044
9.5335	23.2208	24.4279	22.4169	23.4928	19.5483	19.5221	19.4191	18.8996	18.5698	18.5858	17.2968	17.9445								9.53333	-607779
9.54183	23.2135	24.4251	22.4031	23.5048	19.5471	19.5138	19.4044	18.8975	18.5739	18.5699	17.3091	17.9379								9.54167	-602118
9.55017	23.2117	24.3357	22.4035	23.5278	19.5307	19.4986	19.4043	18.89	18.577	18.557	17.2964	17.9517								9.55	-596122
9.5585	23.2071	24.4418	22.3991	23.5496	19.5236	19.4797	19.3955	18.8925	18.5708	18.5521	17.295	17.9489								9.55833	-589889
9.56683	23.2093	24.4361	22.3957	23.5732	19.5224	19.4692	19.3855	18.8936	18.5629	18.5486	17.3001	17.9515								9.56667	-583314
9.57517	23.2085	24.3416	22.3858	23.5845	19.4953	19.449	19.3767	18.8996	18.5619	18.5515	17.2941	17.9504								9.575	-576112
9.5835	23.2127	24.4486	22.3772	23.6057	19.4872	19.4407	19.3661	18.8941	18.554	18.5422	17.2852	17.9472								9.58333	-567999
9.59183	23.2146	24.4345	22.3858	23.6116	19.4598	19.418	19.3633	18.8906	18.5487	18.5244	17.2852	17.952								9.59167	-559008
9.60017	23.2117	24.421	22.3864	23.6181	19.4513	19.4004	19.3583	18.8862	18.5413	18.5124	17.2812	17.9567								9.6	-549355
9.6085	23.2091	24.3993	22.3788	23.6395	19.4256	19.3817	19.3577	18.8794	18.5458	18.5044	17.272	17.9505								9.60833	-539116
9.61683	23.2115	24.3981	22.3736	23.6464	19.412	19.3604	19.3606	18.876	18.5541	18.5123	17.2562	17.9501								9.61667	-528463
9.62517	23.2111	24.3741	22.3688	23.6544	19.3897	19.3348	19.3522	18.8698	18.5446	18.5083	17.2539	17.9456								9.625	-517661
9.6335	23.2175	24.4138	22.3713	23.6729	19.3714	19.3128	19.3488	18.8631	18.5329	18.4933	17.2529	17.9336								9.63333	-506930
9.64183	23.2291	24.4114	22.3526	23.6793	19.3447	19.2984	19.3373	18.8619	18.5232	18.4821	17.2428	17.9288								9.64167	-496604
9.65017	23.2339	24.4075	22.3609	23.6833	19.329	19.2671	19.3418	18.8614	18.5281	18.4784	17.2358	17.934								9.65	-487058
9.6585	23.2342	24.2977	22.3647	23.6864	19.3105	19.2478	19.3349	18.8596	18.5222	18.4698	17.232	17.9376								9.65833	-478577
9.66683	23.2383	24.3468	22.3604	23.6795	19.2835	19.2181	19.3427	18.8607	18.5277	18.4788	17.2341	17.9153								9.66667	-471235
9.67517	23.2373	24.3532	22.3643	23.6755	19.26	19.1881	19.3462	18.8585	18.5351	18.4659	17.2221	17.9047								9.675	-465079
9.6835	23.2292	24.4586	22.3592	23.6827	19.2355	19.1611	19.3479	18.8456	18.5283	18.4657	17.2213	17.8947								9.68333	-460072
9.69183	23.237	24.4397	22.353	23.6833	19.2034	19.1383	19.346	18.8477	18.5304	18.4552	17.2041	17.8885								9.69167	-456437
9.70017	23.2398	24.4314	22.3543	23.6957	19.1791	19.1088	19.3625	18.8469	18.5232	18.4437	17.1988	17.8723								9.7	-454613
9.7085	23.2461	24.4285	22.353	23.6958	19.1693	19.0784	19.3579	18.8493	18.5282	18.4425	17.1869	17.8618								9.70833	-454921
9.71683	23.2573	24.4277	22.351	23.6986	19.1485	19.0517	19.3631	18.855	18.5192	18.429	17.1767	17.8623								9.71667	-457581
9.72517	23.2527	24.4081	22.3556	23.7075	19.1215	19.019	19.3724	18.8575	18.515	18.4197	17.1691	17.8409								9.725	-462692
9.7335	23.2631	24.4093	22.3527	23.7023	19.1002	18.9968	19.3752	18.8628	18.5147	18.4226	17.1554	17.8322								9.73333	-470109
9.74183	23.2615	24.403	22.3531	23.7009	19.0811	18.9708	19.3832	18.8612	18.5118	18.4154	17.1525	17.8301								9.74167	-479520
9.75017	23.2629	24.3942	22.3589	23.6961	19.0552	18.9415	19.398	18.8465	18.5181	18.4169	17.1502	17.8285								9.75	-490511
9.7585	23.2628	24.3974	22.3547	23.6981	19.0395	18.9212	19.414	18.8406	18.5155	18.3976	17.1422	17.8082								9.75833	-502661
9.76683	23.2538	24.4101	22.3609	23.6958	19.0158	18.8953	19.4148	18.8394	18.5178	18.3986	17.1353	17.807								9.76667	-515822
9.77517	23.2577	24.3891	22.3378	23.7015	19.0022	18.8724	19.4136	18.8364	18.5156	18.3937	17.1205	17.7902								9.775	-529832
9.7835	23.267	24.407	22.3518	23.7148	18.9962	18.856	19.4177	18.835	18.5134	18.38	17.1218	17.7785								9.78333	-544447
9.79183	23.2695	24.3874	22.3498	23.7066	18.9844	18.8312	19.4263	18.8342	18.5095	18.3862	17.1166	17.7697								9.79167	-559483
9.80017	23.2707	24.4065	22.3495	23.7061	18.9751	18.8082	19.4263	18.8282	18.514	18.3825	17.1067	17.7604								9.8	-574751
9.8085	23.2722	24.3991	22.3579	23.697	18.9665	18.794	19.4428	18.8214	18.5228	18.3854	17.1193	17.7606								9.80833	-589940
9.81683	23.271	24.3909	22.3542	23.7054	18.9655	18.7812	19.4446	18.8101	18.5252	18.3758	17.1098	17.7507								9.81667	-604794
9.82517	23.2716	24.382	22.355	23.673	18.9531	18.7722	19.4469	18.8127	18.5298	18.3643	17.1076	17.7321								9.825	-619093
9.8335	23.2608	24.3515	22.3441	23.6599	18.9477	18.7636	19.4587	18.8129	18.5361	18.3583	17.1024	17.7277								9.83333	-632656
9.84183	23.2535	24.3614	22.355	23.6667	18.9475	18.7528	19.4577	18.808	18.5439	18.3554	17.1139	17.7192								9.84167	-645438
9.85017	23.2537	24.3606	22.3581	23.6691	18.9587	18.7425	19.4568	18.7958	18.5407	18.3592	17.1098	17.7134								9.85	-657377
9.8585	23.2531	24.3738	22.3733	23.6707	18.9525	18.7376	19.45	18.799	18.5368	18.3588	17.104	17.7164								9.85833	-668421
9.86683	23.2532	24.3685	22.3684	23.6643	18.9551	18.726	19.4548	18.7965	18.5365	18.3587	17.0985	17.707								9.86667	-678548
9.87517	23.2473	24.3666	22.3693	23.6471	18.968	18.7362	19.4462	18.7902	18.5521	18.3542	17.1	17.7001								9.875	-688025
9.8835	23.24	24.3576	22.3846	23.6445	18.9767	18.7321	19.4542	18.7913	18.5475	18.355	17.112	17.6939								9.88333	-697230
9.89183	23.2328	24.3465	22.385	23.6357	18.9941	18.7444	19.4464	18.789	18.5441	18.3416	17.1133	17.6922								9.89167	-706362
9.90017	23.2242	24.347	22.3816	23.6192	19.0065	18.7488	19.4503	18.7766	18.5548	18.342	17.1149	17.7017								9.9	-715420
9.9085	23.2179	24.3403	22.393	23.6185	19.0228	18.7572	19.448	18.7697	18.5665	18.3563	17.1244	17.6819								9.90833	-724219
9.91683	23.2043	24.3347	22.3861	23.6147	19.0439	18.7688	19.4544	18.7775	18.5715	18.3612	17.1262	17.6776								9.91667	-732519
9.92517	23.2068	24.3484	22.4014	23.61	19.0549	18.7785	19.4311	18.7663	18.5568	18.3558	17.1315	17.6718								9.925	-740138
9.9335	23.2037	24.3287	22.4131	23.5985	19.0795	18.7863	19.4409	18.7702	18.5609	18.3575	17.1457	17.6775								9.93333	-747006
9.94183	23.2022	24.2453	22.4118	23.5988	19.0914	18.8005	19.4223	18.7605	18.5669	18.362	17.149	17.6837								9.94167	-753079
9.95017	23.201	24.3637	22.4167	23.5941	19.1222	18.8116	19.4285	18.7587	18.5697	18.3605	17.1623	17.6855								9.95	-758441
9.9585	23.1965	24.3438	22.4176	23.5839	19.1486	18.8282	19.429	18.759	18.5686	18.3619	17.161	17.6835								9.95833	-763274
9.96683	23.1989	24.3469	22.4187	23.5743	19.162	18.8424	19.4354	18.7588	18.5821	18.3621	17.1708	17.6887								9.96667	-767645
9.97517	23.1918	24.336	22.424	23.5779	19.1971	18.8525	19.426	18.7608	18.5786	18.3609	17.1707	17.6998								9.975	-771528
9.9835	23.1923	24.3239	22.413	23.5731	19.22	18.8797	19.4256	18.7486	18.5794	18.361	17.1736	17.6978								9.98333	-775023
9.99183	23.1927	24.3294	22.4224	23.5722	19.2492	18.8961	19.4144	18.7509	18.5752	18.365	17.1771	17.7023								9.99167	-778248
10.0002	23.1944	24.3274	22.4224	23.5741	19.2784	18.9201	19.414	18.7455	18.5718	18.3592	17.1835	17.7008								10	-781374
10.0085	23.2012	24.3266	22.4189	23.5725	19.292	18.938	19.3998	18.7566	18.5673	18.3681	17.1903	17.7037								10.0083	-784541
10.0168	23.21	24.2313	22.4202	23.5709	19.319	18.954	19.4029	18.7678	18.5637	18.3736	17.1885	17.7226								10.0167	-787843
10.0252	23.2097	24.3432	22.4214	23.566	19.3522	18.9728	19.4045	18.7643	18.5606	18.3666	17.1957	17.726								10.025	-791241
10.0335	23.2172	24.3433	22.4172	23.5555	19.3741	18.9932	19.3958	18.7649	18.5658	18.3611	17.1916	17.741								10.0333	-794632
10.0418	23.2155	24.3282	22.409	23.5536	19.4055	19.0163	19.3877	18.7646	18.5556	18.3699	17.1992	17.7428								10.0417	-797771
10.0502	23.2213	24.3215	22.4114	23.5436	19.4353	19.0478	19.3906	18.7596	18.5631	18.3744	17.1971	17.7567								10.05	-800456
10.0585	23.2227	24.3153	22.4139	23.5533	19.452	19.0678	19.3871	18.7579	18.5629	18.3697	17.1961	17.7596								10.0583	-802544
10.0668	23.2279	24.2203	22.4107	23.5485	19.478	19.081	19.3789	18.7565	18.5586	18.3727	17.19	17.7557								10.0667	-803986
10.0752	23.2388	24.3513	22.4082	23.5465	19.5039	19.1011	19.368	18.7563	18.5588	18.3792	17.1918	17.7637								10.075	-804794
10.0835	23.2413	24.3316	22.4086	23.5451	19.5306	19.1192	19.3762	18.7579	18.5588	18.3779	17.1828	17.7796								10.0833	-805052
10.0918	23.243	24.2495	22.4014	23.5378	19.5413	19.1348	19.3634	18.7602	18.552	18.3778	17.1944	17.7877								10.0917	-805008
10.1002	23.2498	24.2641	22.4011	23.5392	19.5667	19.1472	19.3792	18.7656	18.5599	18.3762	17.1904	17.8002								10.1	-804833
10.1085	23.2566	24.2589	22.3749	23.532	19.5749	19.1687	19.3663	18.7573	18.5579	18.3798	17.1867	17.8119								10.1083	-804549
10.1168	23.2491	24.3625	22.3911	23.5279	19.5966	19.176	19.3686	18.7549	18.5602	18.3865	17.1872	17.8061								10.1167	-804389
10.1252	23.2593	24.2626	22.3808	23.5271	19.6022	19.1989	19.3606	18.7552	18.5578	18.3924	17.1867	17.819								10.125	-804597
10.1335	23.2573	24.2807	22.3717	23.5362	19.6178	19.2139	19.3492	18.7431	18.5569	18.396	17.1778	17.8228								10.1333	-805180
10.1418	23.2588	24.2977	22.3779	23.5358	19.6421	19.2199	19.3495	18.7468	18.5511	18.3875	17.1842	17.8329								10.1417	-806048
10.1502	23.2662	24.3032	22.3798	23.5318	19.6645	19.2283	19.3417	18.7593	18.5541	18.3941	17.1787	17.8424								10.15	-807130
10.1585	23.2671	24.3283	22.3725	23.5298	19.6802	19.2317	19.3331	18.7536	18.5533	18.3987	17.1878	17.8498								10.1583	-808336
10.1668	23.2726	24.3404	22.3651	23.5319	19.6856	19.2492	19.338	18.7465	18.5501	18.3976	17.1901	17.8517								10.1667	-809598
10.1752	23.2747	24.331	22.3544	23.5371	19.6883	19.2565	19.3363	18.7466	18.5537	18.4024	17.2097	17.8672								10.175	-810899
10.1835	23.2727	24.3283	22.345	23.5254	19.6775	19.2657	19.3433	18.7503	18.5667	18.3938	17.2001	17.8789								10.1833	-812247
10.1918	23.2739	24.336	22.3409	23.5262	19.6915	19.2781	19.3363	18.7506	18.5637	18.3944	17.1925	17.8792								10.1917	-813625
10.2002	23.2743	24.3413	22.329	23.5288	19.6927	19.2814	19.3469	18.7562	18.5703	18.4031	17.1974	17.8792								10.2	-814972
10.2085	23.2733	24.455	22.3218	23.5311	19.7054	19.2918	19.3305	18.7552	18.5671	18.4147	17.2059	17.9057								10.2083	-816292
10.2168	23.2795	24.3477	22.327	23.5315	19.709	19.3032	19.3346	18.7605	18.5621	18.4141	17.2128	17.9143								10.2167	-817584
10.2252	23.2779	24.3645	22.3084	23.5392	19.7153	19.3028	19.3393	18.7591	18.5703	18.4022	17.2383	17.9147								10.225	-818808
10.2335	23.2849	24.3738	22.3088	23.568	19.7223	19.2991	19.3395	18.7641	18.5657	18.4122	17.2255	17.9215								10.2333	-819850
10.2418	23.2762	24.3806	22.3008	23.5485	19.7167	19.3147	19.3498	18.7706	18.5715	18.4157	17.1933	17.9151								10.2417	-820583
10.2502	23.2768	24.3809	22.2896	23.5301	19.7177	19.3208	19.3468	18.7729	18.5742	18.4222	17.2015	17.9123								10.25	-821052
10.2585	23.266	24.3896	22.3014	23.5274	19.7227	19.3365	19.3437	18.7598	18.5805	18.4237	17.2138	17.9246								10.2583	-821370
10.2668	23.2633	24.3873	22.2784	23.5301	19.7258	19.3469	19.3462	18.7682	18.5917	18.4309	17.2085	17.9306								10.2667	-821654
10.2752	23.257	24.3891	22.277	23.5414	19.7182	19.3604	19.3453	18.761	18.5893	18.4306	17.2184	17.9288								10.275	-821971
10.2835	23.2639	24.3865	22.2816	23.5474	19.7293	19.3755	19.3504	18.7789	18.5834	18.4436	17.2154	17.9391								10.2833	-822401
10.2918	23.2665	24.4002	22.2935	23.5473	19.7304	19.3712	19.3662	18.7843	18.5886	18.4457	17.2243	17.9379								10.2917	-822910
10.3002	23.2684	24.4049	22.2851	23.5473	19.7268	19.3746	19.3632	18.7808	18.5876	18.4488	17.2244	17.9397								10.3	-823391
10.3085	23.2657	24.4083	22.2841	23.5403	19.7357	19.3864	19.3757	18.7754	18.5991	18.4536	17.2323	17.9467								10.3083	-823674
10.3168	23.2601	24.3983	22.2707	23.538	19.7378	19.3997	19.3791	18.7752	18.6013	18.464	17.2386	17.9542								10.3167	-823647
10.3252	23.2561	24.4042	22.278	23.5401	19.7477	19.4158	19.3799	18.7851	18.6091	18.4714	17.2466	17.9576								10.325	-823266
10.3335	23.2505	24.3946	22.2627	23.5439	19.7455	19.4362	19.3899	18.7752	18.6079	18.4799	17.2526	17.96								10.3333	-822587
10.3418	23.2392	24.3984	22.2666	23.5389	19.7521	19.4485	19.3904	18.7778	18.6192	18.4881	17.2557	17.9537								10.3417	-821561
10.3502	23.2409	24.4019	22.2636	23.5419	19.7599	19.4619	19.3971	18.7831	18.6128	18.5014	17.2573	17.9572								10.35	-820169
10.3585	23.2415	24.4072	22.277	23.5435	19.7749	19.4777	19.3932	18.7751	18.613	18.5127	17.2564	17.9686								10.3583	-818503
10.3668	23.2367	24.3985	22.2856	23.5397	19.7907	19.4888	19.3942	18.7784	18.6212	18.5422	17.2668	17.965								10.3667	-816665
10.3752	23.2378	24.3947	22.3037	23.5451	19.7997	19.5014	19.4048	18.7696	18.616	18.5457	17.2763	17.9824								10.375	-814634
10.3835	23.2353	24.3996	22.301	23.5436	19.807	19.5179	19.4163	18.7826	18.6136	18.5603	17.2845	17.9733								10.3833	-812405
10.3918	23.2307	24.395	22.296	23.5359	19.8271	19.5329	19.4272	18.7928	18.6164	18.5814	17.308	17.9856								10.3917	-809939
10.4002	23.2249	24.3883	22.2966	23.537	19.8477	19.552	19.4281	18.7925	18.6149	18.6013	17.3159	17.9888								10.4	-807190
10.4085	23.224	24.4478	22.2952	23.5388	19.8526	19.5757	19.4367	18.7784	18.6111	18.6193	17.3153	17.9861								10.4083	-804206
10.4168	23.2191	24.4272	22.2893	23.5496	19.8808	19.5975	19.4456	18.7915	18.6205	18.6451	17.3237	18.0015								10.4167	-801107
10.4252	23.216	24.4162	22.3038	23.5597	19.906	19.6242	19.4327	18.7858	18.6137	18.6813	17.3267	17.9826								10.425	-797947
10.4335	23.2212	24.4185	22.3006	23.5577	19.9381	19.6506	19.4467	18.802	18.6198	18.7013	17.3308	17.9956								10.4333	-794702
10.4418	23.2236	24.4052	22.2992	23.5638	19.9682	19.6754	19.4444	18.7953	18.6183	18.716	17.3416	17.9994								10.4417	-791447
10.4502	23.2276	24.3905	22.3012	23.5572	19.9987	19.7026	19.4445	18.8055	18.6086	18.7553	17.3591	18.024								10.45	-788217
10.4585	23.2286	24.3882	22.3024	23.551	20.0352	19.7246	19.4549	18.8079	18.6065	18.789	17.3722	18.0131								10.4583	-785116
10.4668	23.2305	24.374	22.3068	23.5535	20.0628	19.7569	19.4602	18.8201	18.6197	18.8245	17.3764	18.0225								10.4667	-782251
10.4752	23.2289	24.3538	22.3047	23.5742	20.104	19.7983	19.4552	18.8192	18.5981	18.8441	17.3984	18.0295								10.475	-779712
10.4835	23.2391	24.354	22.3089	23.5647	20.1562	19.8447	19.4523	18.8283	18.5992	18.8865	17.4105	18.0405								10.4833	-777465
10.4918	23.2336	24.3459	22.3087	23.5716	20.1984	19.8892	19.446	18.8332	18.5934	18.926	17.4126	18.0404								10.4917	-775419
10.5002	23.2312	24.3362	22.322	23.5733	20.2588	19.9321	19.4458	18.835	18.5998	18.9755	17.4249	18.0637								10.5	-773604
10.5085	23.2358	24.3209	22.3205	23.5771	20.3031	19.9778	19.4457	18.8549	18.6009	19.0213	17.4491	18.0566								10.5083	-772110
10.5168	23.243	24.3176	22.3107	23.5832	20.3591	20.0394	19.4454	18.8634	18.5864	19.063	17.4693	18.0779								10.5167	-770825
10.5252	23.2381	24.3035	22.3264	23.5838	20.4216	20.0999	19.4425	18.8621	18.5802	19.1104	17.4792	18.0914								10.525	-769548
10.5335	23.2382	24.3084	22.3306	23.5724	20.4924	20.1537	19.4434	18.863	18.5797	19.1553	17.4957	18.0948								10.5333	-768216
10.5418	23.2322	24.3023	22.3325	23.5766	20.5543	20.2294	19.442	18.8666	18.5696	19.2093	17.5129	18.1111								10.5417	-766840
10.5502	23.2275	24.2871	22.3353	23.5725	20.6264	20.3034	19.4353	18.8698	18.5755	19.2559	17.5407	18.1227								10.55	-765484
10.5585	23.2297	24.2815	22.3437	23.582	20.7066	20.3857	19.4292	18.8856	18.5763	19.3194	17.5525	18.1354								10.5583	-764322
10.5668	23.2224	24.2746	22.3284	23.5877	20.7825	20.4693	19.4287	18.8997	18.5676	19.3672	17.5754	18.1454								10.5667	-763574
10.5752	23.2254	24.2763	22.3305	23.5881	20.8627	20.5533	19.4203	18.9139	18.5739	19.4136	17.5935	18.1576								10.575	-763322
10.5835	23.228	24.271	22.345	23.5874	20.9489	20.6364	19.4156	18.917	18.5743	19.4769	17.6023	18.1899								10.5833	-763576
10.5918	23.2317	24.2736	22.3465	23.5921	21.0235	20.7238	19.4098	18.92	18.5638	19.5245	17.6273	18.2036								10.5917	-764442
10.6002	23.2272	24.2758	22.3398	23.5931	21.11	20.8204	19.414	18.9303	18.5674	19.575	17.6456	18.2326								10.6	-765981
10.6085	23.2249	24.2576	22.3387	23.5872	21.1969	20.92	19.4179	18.9407	18.5632	19.6332	17.6789	18.2327								10.6083	-768079
10.6168	23.2197	24.2662	22.3337	23.5759	21.2826	21.0156	19.4089	18.9414	18.5771	19.6793	17.692	18.255								10.6167	-770599
10.6252	23.2115	24.2601	22.3363	23.5744	21.3633	21.1275	19.4118	18.9473	18.5642	19.7248	17.7144	18.2856								10.625	-773435
10.6335	23.2103	24.2628	22.3456	23.5795	21.4547	21.2303	19.4058	18.9552	18.5662	19.772	17.7277	18.3152								10.6333	-776538
10.6418	23.209	24.2657	22.3303	23.5771	21.5428	21.3335	19.4047	18.9578	18.5724	19.8208	17.7494	18.3402								10.6417	-779795
10.6502	23.2128	24.2705	22.3399	23.5737	21.6394	21.4522	19.3891	18.9731	18.5608	19.8547	17.7593	18.3696								10.65	-783127
10.6585	23.2138	24.266	22.3445	23.5728	21.7248	21.5519	19.3905	18.9684	18.5645	19.8888	17.7715	18.3973								10.6583	-786376
10.6668	23.2148	24.2764	22.3344	23.5703	21.8047	21.6638	19.3799	18.979	18.5589	19.9245	17.7926	18.42								10.6667	-789389
10.6752	23.2174	24.2725	22.3303	23.5619	21.8839	21.7664	19.3922	18.9992	18.5516	19.9579	17.8129	18.4601								10.675	-792046
10.6835	23.21	24.2615	22.3339	23.5639	21.9679	21.8755	19.3822	18.9993	18.5559	19.9803	17.8316	18.4851								10.6833	-794365
10.6918	23.2211	24.2709	22.3321	23.5586	22.0353	21.9797	19.3937	18.9936	18.5522	20.0001	17.8441	18.5153								10.6917	-796450
10.7002	23.2105	24.2692	22.316	23.5471	22.1059	22.0858	19.3921	19.0037	18.5551	20.0066	17.8637	18.5517								10.7	-798396
10.7085	23.2118	24.2724	22.3253	23.5389	22.1751	22.18	19.3879	19.0156	18.5473	20.0199	17.8778	18.5755								10.7083	-800336
10.7168	23.2091	24.2842	22.3236	23.5441	22.241	22.2816	19.3917	19.0195	18.5513	20.0252	17.8865	18.6188								10.7167	-802375
10.7252	23.2068	24.2875	22.3207	23.545	22.2919	22.3688	19.3904	19.0201	18.5541	20.0271	17.8856	18.6491								10.725	-804499
10.7335	23.2187	24.2922	22.3129	23.5447	22.3459	22.4467	19.3881	19.0245	18.5464	20.0216	17.892	18.6678								10.7333	-806637
10.7418	23.2224	24.2972	22.3199	23.5536	22.3793	22.5317	19.3935	19.0286	18.5481	20.0115	17.8943	18.7151								10.7417	-808780
10.7502	23.2212	24.2952	22.3143	23.551	22.4289	22.5969	19.3943	19.0232	18.5523	19.9994	17.9053	18.7455								10.75	-810930
10.7585	23.216	24.281	22.3087	23.5524	22.4448	22.6718	19.3977	19.0199	18.5554	19.9797	17.9045	18.7822								10.7583	-813003
10.7668	23.2084	24.2884	22.3075	23.5472	22.46	22.7337	19.4014	19.0173	18.5461	19.9557	17.9128	18.8103								10.7667	-814892
10.7752	23.2073	24.2841	22.3079	23.5421	22.4768	22.7858	19.3968	19.0145	18.5641	19.9324	17.9073	18.8455								10.775	-816529
10.7835	23.2091	24.2911	22.309	23.5538	22.4808	22.8305	19.3972	19.0117	18.5574	19.8905	17.9037	18.8723								10.7833	-817915
10.7918	23.215	24.3032	22.3031	23.5519	22.4883	22.8694	19.3969	19.0163	18.5569	19.8678	17.8893	18.9004								10.7917	-819067
10.8002	23.2097	24.3039	22.3006	23.5572	22.4716	22.8892	19.3967	19.0093	18.5585	19.8199	17.8964	18.931								10.8	-820058
10.8085	23.2052	24.3064	22.3022	23.5525	22.4584	22.9028	19.3925	19.0055	18.5601	19.7854	17.9	18.9686								10.8083	-820918
10.8168	23.2057	24.3097	22.2965	23.5567	22.4384	22.9195	19.3957	19.0116	18.5572	19.7263	17.8966	18.9833								10.8167	-821648
10.8252	23.1989	24.298	22.2992	23.5656	22.3942	22.9175	19.3954	19.0066	18.5617	19.6838	17.8797	19.0085								10.825	-822202
10.8335	23.1877	24.3007	22.283	23.566	22.3559	22.9132	19.3977	18.9966	18.5602	19.6204	17.8731	19.0272								10.8333	-822589
10.8418	23.1885	24.2904	22.277	23.5624	22.3113	22.8975	19.3997	18.9967	18.5685	19.567	17.8739	19.0559								10.8417	-822907
10.8502	23.1833	24.2933	22.2762	23.5597	22.2622	22.8687	19.4012	18.9965	18.566	19.5138	17.8566	19.0599								10.85	-823320
10.8585	23.1775	24.2948	22.2722	23.5607	22.2021	22.8402	19.3978	18.9798	18.557	19.458	17.8418	19.0708								10.8583	-823824
10.8668	23.1859	24.2997	22.2822	23.5659	22.1382	22.8017	19.3945	18.9781	18.5548	19.4023	17.8229	19.089								10.8667	-824318
10.8752	23.1948	24.303	22.2694	23.5675	22.0697	22.7424	19.4007	18.9672	18.5532	19.3371	17.8091	19.0938								10.875	-824656
10.8835	23.1904	24.3042	22.2704	23.5629	21.9944	22.6903	19.4075	18.9627	18.5533	19.2765	17.7972	19.1119								10.8833	-824783
10.8918	23.1843	24.2907	22.2906	23.5775	21.9061	22.6193	19.3993	18.9643	18.5624	19.2126	17.7728	19.1071								10.8917	-824542
10.9002	23.1854	24.2839	22.2844	23.5639	21.8266	22.552	19.3984	18.9474	18.5541	19.1628	17.7628	19.1009								10.9	-823777
10.9085	23.1846	24.2778	22.2778	23.5565	21.7388	22.4825	19.3994	18.9275	18.5481	19.1101	17.7464	19.0925								10.9083	-822605
10.9168	23.1743	24.2738	22.2779	23.5562	21.6437	22.3945	19.3901	18.9339	18.5505	19.0511	17.734	19.0926								10.9167	-821319
10.9252	23.1722	24.2694	22.2735	23.5752	21.5533	22.3052	19.3924	18.9187	18.5617	19.001	17.7165	19.0836								10.925	-820112
10.9335	23.1864	24.2749	22.2846	23.5478	21.4584	22.2042	19.3793	18.9077	18.5585	18.9501	17.7001	19.0655								10.9333	-818921
10.9418	23.1963	24.2592	22.2932	23.5533	21.3601	22.1014	19.386	18.9026	18.5408	18.8974	17.6821	19.0505								10.9417	-817481
10.9502	23.1975	24.2709	22.2828	23.5484	21.2599	21.9943	19.3837	18.8948	18.5513	18.8565	17.6764	19.0392								10.95	-815620
10.9585	23.1989	24.2566	22.2851	23.5479	21.1693	21.8891	19.388	18.8956	18.5594	18.8058	17.6605	19.0234								10.9583	-813437
10.9668	23.2047	24.2489	22.2968	23.5385	21.0811	21.7712	19.3873	18.8842	18.5508	18.7643	17.6465	18.9899								10.9667	-811248
10.9752	23.2019	24.2417	22.2883	23.5378	20.9806	21.6593	19.3837	18.8702	18.5517	18.7105	17.6304	18.9533								10.975	-809368
10.9835	23.1961	24.2333	22.2823	23.5276	20.8896	21.5461	19.3797	18.8701	18.5568	18.6479	17.6218	18.9411								10.9833	-807932
10.9918	23.1985	24.2387	22.2852	23.5278	20.7992	21.4237	19.3737	18.8577	18.5487	18.6029	17.5999	18.9036								10.9917	-806836
11.0002	23.1944	24.2168	22.2904	23.5286	20.7046	21.3042	19.3775	18.8533	18.5492	18.5631	17.5935	18.8706								11	-805900
11.0085	23.1973	24.2295	22.296	23.527	20.6288	21.1908	19.3647	18.8472	18.5395	18.5327	17.5797	18.8359								11.0083	-805031
11.0168	23.2009	24.2268	22.2999	23.5313	20.5398	21.0767	19.3612	18.8364	18.5512	18.4947	17.576	18.7982								11.0167	-804301
11.0252	23.2093	24.2443	22.3023	23.5247	20.455	20.9535	19.3603	18.8377	18.5412	18.4623	17.5617	18.7667								11.025	-803757
11.0335	23.2084	24.2393	22.3088	23.5194	20.3754	20.8387	19.3656	18.8379	18.542	18.4286	17.5663	18.7302								11.0333	-803398
11.0418	23.2139	24.2299	22.3002	23.5182	20.3037	20.7252	19.3587	18.8291	18.5466	18.3973	17.5563	18.6962								11.0417	-803297
11.0502	23.2133	24.2373	22.2945	23.5162	20.2304	20.6179	19.3614	18.8238	18.54	18.3694	17.5489	18.6612								11.05	-803592
11.0585	23.2086	24.2448	22.2977	23.5119	20.1575	20.5031	19.3565	18.8217	18.5386	18.3432	17.536	18.6126								11.0583	-804362
11.0668	23.2091	24.2377	22.2939	23.518	20.0994	20.3997	19.3449	18.8145	18.5328	18.3231	17.5332	18.5781								11.0667	-805577
11.0752	23.2093	24.2368	22.2978	23.5163	20.0294	20.3041	19.3349	18.8067	18.5256	18.2993	17.5364	18.5377								11.075	-807192
11.0835	23.2172	24.2486	22.2984	23.5213	19.9779	20.1938	19.3274	18.8105	18.5251	18.2859	17.5284	18.501								11.0833	-809155
11.0918	23.2098	24.2618	22.3072	23.5218	19.914	20.0967	19.3199	18.8008	18.5237	18.2664	17.5162	18.4708								11.0917	-811296
11.1002	23.2067	24.2538	22.3116	23.5136	19.8544	19.9999	19.3226	18.8066	18.5146	18.255	17.5217	18.4351								11.1	-813401
11.1085	23.2108	24.2438	22.3123	23.508	19.7974	19.9174	19.3273	18.8034	18.5202	18.2198	17.516	18.3905								11.1083	-815287
11.1168	23.2093	24.2469	22.3121	23.5065	19.746	19.8337	19.3234	18.7907	18.5222	18.2157	17.5102	18.3608								11.1167	-816748
11.1252	23.2028	24.2401	22.2973	23.5072	19.7066	19.7548	19.3114	18.7879	18.5189	18.2051	17.5082	18.322								11.125	-817706
11.1335	23.1994	24.238	22.294	23.5075	19.6651	19.6765	19.3076	18.7893	18.5161	18.1889	17.5049	18.2761								11.1333	-818242
11.1418	23.1942	24.241	22.2849	23.5158	19.6194	19.6075	19.3098	18.7857	18.5043	18.1851	17.5101	18.2562								11.1417	-818552
11.1502	23.1927	24.2527	22.2996	23.5201	19.5933	19.5469	19.3113	18.7735	18.4728	18.1857	17.5125	18.2107								11.15	-818800
11.1585	23.1983	24.2423	22.3011	23.5104	19.5507	19.4765	19.3116	18.785	18.4694	18.1712	17.5125	18.1906								11.1583	-818868
11.1668	23.1888	24.2477	22.2993	23.5147	19.528	19.4199	19.3106	18.7921	18.4706	18.1685	17.5092	18.1696								11.1667	-818533
11.1752	23.1911	24.2498	22.2961	23.5221	19.4922	19.3681	19.3144	18.79	18.4812	18.1614	17.522	18.1325								11.175	-817788
11.1835	23.1895	24.2451	22.2797	23.5151	19.47	19.3102	19.3118	18.7857	18.4821	18.1596	17.5227	18.108								11.1833	-816762
11.1918	23.1782	24.2545	22.2884	23.5153	19.4443	19.2758	19.3214	18.7901	18.4812	18.1628	17.5121	18.0897								11.1917	-815542
11.2002	23.1668	24.2637	22.288	23.5195	19.4205	19.2268	19.3262	18.7785	18.4843	18.1545	17.5082	18.0646								11.2	-814119
11.2085	23.1639	24.2601	22.2809	23.5258	19.3962	19.1841	19.3278	18.7864	18.49	18.162	17.5035	18.0433								11.2083	-812401
11.2168	23.1495	24.2654	22.2731	23.5388	19.3915	19.1532	19.3206	18.7918	18.4925	18.1614	17.5221	18.0241								11.2167	-810236
11.2252	23.1565	24.2736	22.2656	23.5426	19.3849	19.1146	19.3344	18.7912	18.5251	18.1581	17.5098	18.0093								11.225	-807507
11.2335	23.1498	24.2612	22.2719	23.5393	19.3677	19.0874	19.33	18.795	18.5256	18.1577	17.5167	17.987								11.2333	-804133
11.2418	23.1529	24.2907	22.2815	23.5431	19.3482	19.0681	19.3331	18.7928	18.5165	18.1543	17.5232	17.9693								11.2417	-800153
11.2502	23.151	24.296	22.2725	23.5415	19.3401	19.042	19.3364	18.7906	18.5256	18.1407	17.5307	17.9554								11.25	-795695
11.2585	23.1441	24.298	22.2684	23.5443	19.3288	19.0114	19.3364	18.7848	18.5265	18.1516	17.532	17.942								11.2583	-790968
11.2668	23.1442	24.3004	22.2657	23.5424	19.3207	18.9968	19.3413	18.7873	18.5344	18.1484	17.5185	17.9447								11.2667	-786116
11.2752	23.1424	24.3087	22.2583	23.5408	19.3127	18.9807	19.3435	18.7814	18.5358	18.142	17.5162	17.9347								11.275	-781213
11.2835	23.1326	24.33	22.2576	23.5524	19.3092	18.9672	19.3468	18.7844	18.5301	18.1505	17.5058	17.9237								11.2833	-776172
11.2918	23.1279	24.335	22.2422	23.5508	19.3116	18.9554	19.3529	18.798	18.5422	18.1483	17.5138	17.9178								11.2917	-770873
11.3002	23.1336	24.3473	22.2447	23.5444	19.2956	18.9437	19.344	18.7933	18.5477	18.143	17.5161	17.9069								11.3	-765389
11.3085	23.1333	24.3576	22.2483	23.5411	19.2922	18.9404	19.3346	18.793	18.5481	18.1426	17.5143	17.9116								11.3083	-759842
11.3168	23.1334	24.3556	22.2467	23.539	19.2817	18.9279	19.3456	18.8009	18.5583	18.132	17.5235	17.8943								11.3167	-754288
11.3252	23.1338	24.3562	22.2399	23.5389	19.2769	18.9235	19.3455	18.7919	18.5647	18.1365	17.519	17.898								11.325	-748837
11.3335	23.1206	24.3591	22.2381	23.5418	19.2772	18.924	19.3469	18.7914	18.5735	18.1323	17.5089	17.8961								11.3333	-743635
11.3418	23.1229	24.3715	22.2364	23.5342	19.2692	18.924	19.3466	18.7897	18.5722	18.1308	17.5082	17.8917								11.3417	-738764
11.3502	23.1169	24.3573	22.2363	23.5346	19.2701	18.9158	19.3407	18.7827	18.5814	18.1349	17.5086	17.8812								11.35	-734360
11.3585	23.1069	24.3627	22.2359	23.5406	19.2614	18.916	19.3392	18.7873	18.5809	18.1273	17.5072	17.8777								11.3583	-730474
11.3668	23.1068	24.3782	22.2395	23.5674	19.2635	18.9136	19.3424	18.7878	18.5785	18.1198	17.5017	17.8777								11.3667	-726974
11.3752	23.111	24.3791	22.2438	23.5439	19.2523	18.9138	19.3335	18.7825	18.5876	18.1174	17.5083	17.8879								11.375	-723627
11.3835	23.1089	24.3816	22.2545	23.5351	19.2516	18.9076	19.3314	18.7919	18.5903	18.1115	17.5049	17.8837								11.3833	-720340
11.3918	23.1079	24.3823	22.2483	23.5388	19.2524	18.9067	19.3298	18.7914	18.5907	18.1112	17.508	17.8787								11.3917	-717228
11.4002	23.1028	24.3867	22.2443	23.5191	19.2437	18.9038	19.3243	18.7749	18.6014	18.1075	17.512	17.8703								11.4	-714388
11.4085	23.0881	24.3744	22.2528	23.5171	19.2402	18.905	19.3266	18.7794	18.591	18.1127	17.5063	17.8734								11.4083	-711781
11.4168	23.0898	24.3735	22.2557	23.4958	19.2276	18.9123	19.3195	18.7795	18.5861	18.1082	17.5052	17.8743								11.4167	-709352
11.4252	23.0822	24.3658	22.2549	23.5027	19.2286	18.9102	19.3163	18.7554	18.5898	18.1087	17.5196	17.8779								11.425	-707075
11.4335	23.0843	24.373	22.2554	23.5064	19.226	18.9045	19.3182	18.7568	18.597	18.1038	17.5091	17.8713								11.4333	-704924
11.4418	23.0864	24.3769	22.2595	23.509	19.228	18.9037	19.3207	18.7483	18.5931	18.107	17.513	17.8726								11.4417	-702896
11.4502	23.0874	24.3659	22.2659	23.5106	19.2209	18.8976	19.3163	18.7419	18.5859	18.112	17.5081	17.8817								11.45	-700964
11.4585	23.0833	24.3618	22.2589	23.506	19.2194	18.892	19.3059	18.7428	18.5791	18.1014	17.5165	17.876								11.4583	-699159
11.4668	23.0816	24.359	22.266	23.5103	19.2179	18.8895	19.316	18.7331	18.5899	18.0996	17.5262	17.8716								11.4667	-697406
11.4752	23.081	24.3541	22.257	23.4973	19.2052	18.8811	19.314	18.7337	18.5883	18.0924	17.5324	17.8656								11.475	-695625
11.4835	23.0727	24.3444	22.2492	23.495	19.2088	18.8815	19.31	18.7316	18.5786	18.0869	17.5301	17.8655								11.4833	-693972
11.4918	23.079	24.349	22.268	23.4967	19.1995	18.8799	19.3077	18.7409	18.5856	18.0818	17.533	17.8696								11.4917	-692674
11.5002	23.0803	24.3502	22.2573	23.5023	19.1949	18.8652	19.298	18.7175	18.5655	18.0788	17.5365	17.8676								11.5	-691840
11.5085	23.0811	24.3491	22.2667	23.5057	19.1938	18.8573	19.2947	18.7173	18.5794	18.082	17.5428	17.8626								11.5083	-691567
11.5168	23.0841	24.3494	22.2677	23.499	19.1919	18.847	19.2878	18.7205	18.5847	18.0731	17.5466	17.8706								11.5167	-691939
11.5252	23.0976	24.342	22.2699	23.4981	19.1922	18.8378	19.2831	18.7242	18.5846	18.0771	17.554	17.866								11.525	-692971
11.5335	23.0987	24.3394	22.268	23.4957	19.1783	18.8273	19.2804	18.7252	18.5819	18.0655	17.5575	17.8662								11.5333	-694809
11.5418	23.1076	24.337	22.2762	23.4923	19.1759	18.8167	19.2822	18.7234	18.563	18.0657	17.5562	17.8633								11.5417	-697646
11.5502	23.1045	24.3434	22.2705	23.4859	19.1626	18.8083	19.2827	18.7175	18.5722	18.075	17.562	17.8625								11.55	-701445
11.5585	23.1188	24.3439	22.2712	23.4851	19.1622	18.8036	19.2746	18.7168	18.5623	18.0709	17.5676	17.8663								11.5583	-706004
11.5668	23.12	24.3352	22.2671	23.4944	19.1529	18.7949	19.284	18.7192	18.5681	18.0811	17.5611	17.858								11.5667	-711182
11.5752	23.1194	24.3392	22.2656	23.4954	19.1516	18.7822	19.2804	18.7063	18.5479	18.0697	17.5748	17.8566								11.575	-716915
11.5835	23.1358	24.339	22.272	23.4957	19.1432	18.7802	19.273	18.7097	18.5569	18.0785	17.5694	17.8534								11.5833	-723246
11.5918	23.1335	24.3402	22.2714	23.4966	19.1402	18.7663	19.2797	18.7109	18.5555	18.0685	17.5676	17.8603								11.5917	-730145
11.6002	23.1448	24.3487	22.2764	23.4919	19.1254	18.7468	19.2718	18.7049	18.5624	18.064	17.5602	17.8545								11.6	-737510
11.6085	23.147	24.3497	22.2745	23.4895	19.1169	18.7309	19.2604	18.7085	18.5786	18.0631	17.5613	17.8602								11.6083	-745198
11.6168	23.1565	24.3553	22.2795	23.4868	19.1002	18.7264	19.2577	18.7084	18.5786	18.0744	17.5662	17.8431								11.6167	-753153
11.6252	23.1504	24.352	22.2644	23.4858	19.0902	18.7119	19.2615	18.7066	18.5662	18.0723	17.5594	17.8488								11.625	-761238
11.6335	23.1545	24.3539	22.2616	23.4882	19.0828	18.7023	19.2677	18.711	18.5557	18.1085	17.5764	17.8326								11.6333	-769288
11.6418	23.149	24.3535	22.2578	23.4957	19.0646	18.6871	19.2658	18.6975	18.538	18.0895	17.5774	17.8269								11.6417	-777288
11.6502	23.1518	24.358	22.2598	23.4998	19.0686	18.6757	19.263	18.6936	18.5453	18.0846	17.5717	17.8146								11.65	-785240
11.6585	23.1538	24.3633	22.2739	23.4971	19.0614	18.6603	19.2597	18.6941	18.5388	18.0659	17.568	17.8068								11.6583	-793165
11.6668	23.1593	24.3659	22.2722	23.4921	19.0505	18.6551	19.262	18.6926	18.5266	18.0771	17.5739	17.8168								11.6667	-801051
11.6752	23.1579	24.3696	22.2747	23.5001	19.04	18.64	19.2603	18.6953	18.5131	18.0827	17.5656	17.8066								11.675	-808796
11.6835	23.1556	24.371	22.2715	23.4944	19.0252	18.6292	19.2587	18.6992	18.5169	18.0859	17.5663	17.7944								11.6833	-816232
11.6918	23.1603	24.3483	22.2691	23.4901	19.0108	18.6126	19.2563	18.6975	18.5133	18.0834	17.5679	17.7962								11.6917	-823187
11.7002	23.1472	24.3745	22.2608	23.4885	19.0026	18.6057	19.2639	18.6995	18.5094	18.0851	17.5695	17.7858								11.7	-829511
11.7085	23.1478	24.3804	22.26	23.4921	18.9818	18.5965	19.2676	18.6826	18.5119	18.0929	17.5511	17.782								11.7083	-835106
11.7168	23.1542	24.3679	22.2584	23.501	18.9705	18.5895	19.2668	18.6816	18.5137	18.0878	17.5532	17.7717								11.7167	-839990
11.7252	23.1465	24.3645	22.2641	23.5076	18.9604	18.5789	19.2622	18.6808	18.5209	18.0844	17.543	17.7649								11.725	-844261
11.7335	23.148	24.3859	22.2686	23.5235	18.9517	18.5641	19.2642	18.6827	18.5027	18.0778	17.5409	17.7741								11.7333	-847982
11.7418	23.153	24.3827	22.2698	23.5215	18.9478	18.5523	19.264	18.6826	18.4953	18.082	17.537	17.7651								11.7417	-851241
11.7502	23.1535	24.3766	22.2551	23.5256	18.938	18.5453	19.2708	18.6721	18.4997	18.0766	17.5363	17.7579								11.75	-854250
11.7585	23.1489	24.357	22.2569	23.5287	18.9193	18.5344	19.2672	18.6805	18.4973	18.0667	17.5438	17.7493								11.7583	-857176
11.7668	23.144	24.3448	22.2668	23.5357	18.9055	18.5288	19.2637	18.668	18.5024	18.0727	17.5422	17.7583								11.7667	-860033
11.7752	23.147	24.373	22.2596	23.5353	18.8911	18.5158	19.2705	18.6743	18.4968	18.0738	17.5466	17.7547								11.775	-862685
11.7835	23.1477	24.3425	22.2545	23.5347	18.8819	18.512	19.2623	18.6668	18.5116	18.0715	17.5496	17.7512								11.7833	-864878
11.7918	23.1537	24.3547	22.2496	23.5456	18.8781	18.5076	19.2719	18.6708	18.5062	18.0653	17.5441	17.7343								11.7917	-866400
11.8002	23.154	24.3575	22.2612	23.5625	18.8632	18.5075	19.2726	18.6655	18.5087	18.0622	17.548	17.7327								11.8	-867217
11.8085	23.1614	24.3657	22.2555	23.5578	18.8558	18.4928	19.2794	18.6713	18.508	18.0534	17.5404	17.7386								11.8083	-867508
11.8168	23.1588	24.3353	22.2585	23.5641	18.8584	18.494	19.2717	18.6795	18.5075	18.0499	17.5484	17.7284								11.8167	-867386
11.8252	23.1564	24.3652	22.2663	23.5458	18.8393	18.4885	19.2565	18.6817	18.5058	18.0508	17.5438	17.7329								11.825	-867056
11.8335	23.1534	24.3703	22.2509	23.5479	18.8387	18.4898	19.2579	18.672	18.5073	18.0399	17.543	17.7323								11.8333	-866721
11.8418	23.1565	24.3769	22.2507	23.5516	18.8325	18.4884	19.2638	18.6617	18.5108	18.031	17.5401	17.717								11.8417	-866420
11.8502	23.1545	24.3666	22.2481	23.5558	18.8216	18.4827	19.2569	18.6713	18.5022	18.0206	17.546	17.7163								11.85	-866056
11.8585	23.1381	24.3711	22.2439	23.5565	18.8138	18.4794	19.2623	18.6716	18.4997	18.0239	17.5401	17.6988								11.8583	-865444
11.8668	23.1394	24.3742	22.2387	23.5599	18.8205	18.4764	19.2623	18.6726	18.5036	18.0214	17.5442	17.7067								11.8667	-864425
11.8752	23.1454	24.3712	22.2513	23.5661	18.8118	18.4735	19.2489	18.6645	18.482	18.0153	17.5396	17.7047								11.875	-862903
11.8835	23.1415	24.3736	22.2421	23.5688	18.8141	18.4735	19.2463	18.6654	18.4923	18.0239	17.5427	17.6945								11.8833	-860804
11.8918	23.1339	24.3762	22.2364	23.5719	18.8227	18.4727	19.2496	18.6691	18.4837	18.0135	17.5432	17.6791								11.8917	-858201
11.9002	23.1308	24.3713	22.2427	23.574	18.821	18.4733	19.2547	18.6625	18.4731	18.0069	17.5486	17.6873								11.9	-855234
11.9085	23.1366	24.3648	22.2272	23.5618	18.8211	18.4843	19.253	18.6592	18.4701	17.9952	17.5479	17.6693								11.9083	-852070
11.9168	23.1294	24.3672	22.2193	23.5569	18.8143	18.4859	19.252	18.665	18.4612	18.0021	17.5487	17.6839								11.9167	-848831
11.9252	23.1279	24.3639	22.2187	23.5522	18.8148	18.4967	19.2484	18.6605	18.4444	17.9983	17.5549	17.6668								11.925	-845503
11.9335	23.1254	24.3724	22.2134	23.5644	18.817	18.495	19.2459	18.662	18.4301	17.9975	17.5501	17.6628								11.9333	-842046
11.9418	23.1251	24.3639	22.2099	23.5725	18.8284	18.4999	19.2422	18.6629	18.4097	17.9871	17.5552	17.6583								11.9417	-838640
11.9502	23.1199	24.3667	22.2102	23.5663	18.829	18.4967	19.2419	18.666	18.3944	17.9824	17.5548	17.6684								11.95	-835332
11.9585	23.1182	24.364	22.191	23.5501	18.8376	18.4963	19.247	18.6611	18.3835	17.9815	17.5677	17.6517								11.9583	-832117
11.9668	23.1208	24.3615	22.1934	23.5519	18.8451	18.5018	19.2398	18.6543	18.3636	17.9868	17.5647	17.6446								11.9667	-828949
11.9752	23.1288	24.351	22.1961	23.544	18.8468	18.502	19.2448	18.6609	18.3469	17.9843	17.5678	17.6538								11.975	-825787
11.9835	23.1158	24.3482	22.1891	23.5403	18.8535	18.5126	19.2404	18.6504	18.3288	17.9798	17.5656	17.6579								11.9833	-822658
11.9918	23.1097	24.3424	22.168	23.5351	18.8593	18.5241	19.2371	18.6474	18.3132	17.9828	17.5754	17.6492								11.9917	-819615
12.0002	23.107	24.339	22.1691	23.5512	18.8627	18.5214	19.2385	18.6495	18.313	17.9784	17.5858	17.6528								12	-816732
12.0085	23.1051	24.2935	22.1727	23.5409	18.8706	18.5304	19.237	18.656	18.3112	17.9854	17.5835	17.6437								12.0083	-813960
12.0168	23.1166	24.3452	22.1815	23.538	18.8773	18.5354	19.2401	18.6604	18.3072	17.9781	17.5841	17.6528								12.0167	-811171
12.0252	23.1126	24.347	22.1837	23.5396	18.8938	18.5382	19.2335	18.6708	18.2776	17.9804	17.5888	17.6472								12.025	-808194
12.0335	23.1114	24.3404	22.1709	23.5273	18.9002	18.543	19.2321	18.6744	18.2777	17.9859	17.5928	17.6483								12.0333	-804952
12.0418	23.1059	24.3388	22.1818	23.5229	18.905	18.5507	19.2395	18.6606	18.2915	17.9786	17.5939	17.6581								12.0417	-801392
12.0502	23.1025	24.3382	22.1903	23.5177	18.9153	18.5563	19.2464	18.6517	18.2832	17.9893	17.5994	17.651								12.05	-797588
12.0585	23.0953	24.3289	22.187	23.5136	18.9197	18.5677	19.2473	18.6503	18.2852	17.9806	17.6078	17.653								12.0583	-793678
12.0668	23.0924	24.3281	22.1941	23.5016	18.9181	18.566	19.244	18.6501	18.288	17.9841	17.6056	17.646								12.0667	-789706
12.0752	23.0889	24.3174	22.1942	23.5047	18.9229	18.5766	19.2456	18.6506	18.3007	17.9923	17.5975	17.6457								12.075	-785578
12.0835	23.078	24.3192	22.1956	23.5092	18.9344	18.5795	19.24	18.6479	18.3099	17.9945	17.5946	17.647								12.0833	-781208
12.0918	23.077	24.3233	22.221	23.5428	18.944	18.5881	19.2396	18.6522	18.3242	17.99	17.5974	17.6466								12.0917	-776584
12.1002	23.0728	24.3231	22.2259	23.5262	18.9529	18.5965	19.2446	18.6601	18.3309	17.9935	17.599	17.6558								12.1	-771792
12.1085	23.08	24.3355	22.2261	23.5136	18.9565	18.5942	19.2461	18.6542	18.3392	17.9861	17.5937	17.6595								12.1083	-766976
12.1168	23.0676	24.3368	22.2294	23.5002	18.9562	18.5923	19.2594	18.6588	18.3586	17.9975	17.6024	17.6658								12.1167	-762224
12.1252	23.0739	24.3273	22.2272	23.4998	18.9609	18.5939	19.2606	18.644	18.3722	18.0052	17.6069	17.6535								12.125	-757576
12.1335	23.0585	24.3229	22.2246	23.4745	18.9672	18.5983	19.2651	18.6393	18.3814	18.0084	17.6026	17.6659								12.1333	-753062
12.1418	23.0596	24.3178	22.2215	23.4829	18.9678	18.5994	19.2728	18.634	18.393	18.0037	17.5925	17.6676								12.1417	-748697
12.1502	23.0507	24.3204	22.2198	23.4898	18.9704	18.5981	19.2628	18.6349	18.415	18.0025	17.588	17.6611								12.15	-744376
12.1585	23.0545	24.3263	22.2208	23.4873	18.9738	18.5974	19.2641	18.6372	18.4291	17.9993	17.582	17.6621								12.1583	-740065
12.1668	23.0457	24.3265	22.2301	23.4937	18.9678	18.5928	19.2698	18.6353	18.4311	18.0023	17.5714	17.6767								12.1667	-735860
12.1752	23.0402	24.3368	22.2182	23.4957	18.976	18.5938	19.27	18.6402	18.4411	17.9994	17.5731	17.6666								12.175	-731902
12.1835	23.0342	24.3316	22.2206	23.4837	18.9735	18.5949	19.279	18.6316	18.4535	17.9935	17.5753	17.6797								12.1833	-728431
12.1918	23.031	24.3347	22.2145	23.4843	18.953	18.5923	19.2866	18.6297	18.4665	18.0001	17.5767	17.6735								12.1917	-725622
12.2002	23.039	24.3162	22.2128	23.4816	18.9562	18.5839	19.2859	18.6338	18.4837	17.9952	17.5687	17.679								12.2	-723557
12.2085	23.0402	24.3267	22.211	23.4788	18.9494	18.5846	19.2963	18.623	18.4851	17.9942	17.5602	17.6747								12.2083	-722190
12.2168	23.031	24.3213	22.204	23.4878	18.9416	18.5769	19.2966	18.6228	18.4943	17.9855	17.5648	17.6854								12.2167	-721500
12.2252	23.0395	24.3276	22.1981	23.4952	18.934	18.5639	19.2924	18.6216	18.4898	17.9821	17.5582	17.6858								12.225	-721414
12.2335	23.0406	24.332	22.1988	23.4885	18.9434	18.5524	19.2986	18.6286	18.4966	17.9772	17.5549	17.6877								12.2333	-721806
12.2418	23.042	24.3449	22.1946	23.4959	18.9187	18.5478	19.2966	18.6239	18.5125	17.9743	17.5556	17.7111								12.2417	-722461
12.2502	23.0425	24.3487	22.1943	23.4957	18.9211	18.5431	19.3004	18.614	18.5081	17.9653	17.5534	17.7075								12.25	-723278
12.2585	23.0303	24.3404	22.2051	23.483	18.8986	18.5268	19.3094	18.6151	18.5142	17.956	17.5479	17.7087								12.2583	-724269
12.2668	23.043	24.3334	22.1899	23.4877	18.8893	18.5114	19.3051	18.6121	18.5212	17.9428	17.5861	17.7126								12.2667	-725309
12.2752	23.0401	24.3351	22.1949	23.4882	18.8891	18.5061	19.306	18.6174	18.5341	17.9342	17.5548	17.7026								12.275	-726309
12.2835	23.039	24.3434	22.1837	23.483	18.8575	18.4992	19.3045	18.5987	18.5316	17.9354	17.5192	17.7086								12.2833	-727336
12.2918	23.0406	24.352	22.1769	23.4835	18.8459	18.4811	19.3047	18.5935	18.5253	17.9323	17.5292	17.7063								12.2917	-728439
12.3002	23.0447	24.3596	22.18	23.4916	18.8432	18.4774	19.3054	18.5979	18.5299	17.9376	17.5286	17.7197								12.3	-729766
12.3085	23.0476	24.3636	22.1735	23.496	18.836	18.4595	19.2996	18.606	18.5328	17.9264	17.519	17.7276								12.3083	-731396
12.3168	23.0543	24.3673	22.1728	23.4998	18.8237	18.4356	19.3005	18.6025	18.539	17.9237	17.5149	17.7289								12.3167	-733257
12.3252	23.0467	24.3748	22.1734	23.5028	18.8033	18.4287	19.2866	18.5959	18.5419	17.9143	17.5207	17.7261								12.325	-735246
12.3335	23.0448	24.3695	22.1795	23.5086	18.7884	18.4149	19.2802	18.5927	18.5422	17.9079	17.5177	17.732								12.3333	-737363
12.3418	23.0434	24.3686	22.1765	23.5019	18.7682	18.4035	19.2843	18.5887	18.5571	17.9075	17.5205	17.7333								12.3417	-739668
12.3502	23.0323	24.3704	22.1806	23.504	18.7604	18.3982	19.2702	18.5835	18.5556	17.9035	17.5172	17.7236								12.35	-742256
12.3585	23.0291	24.3667	22.1618	23.5038	18.738	18.3911	19.2603	18.5864	18.5528	17.891	17.5152	17.7237								12.3583	-745197
12.3668	23.0282	24.39	22.1633	23.5151	18.729	18.3751	19.2528	18.5819	18.552	17.8932	17.5193	17.7216								12.3667	-748372
12.3752	23.0324	24.4128	22.1664	23.5127	18.7188	18.3612	19.2473	18.5953	18.5547	17.887	17.5147	17.7238								12.375	-751702
12.3835	23.0414	24.4134	22.1685	23.5191	18.6997	18.3505	19.2477	18.5839	18.5412	17.8913	17.5099	17.7289								12.3833	-755107
12.3918	23.0323	24.411	22.1794	23.5204	18.6864	18.3303	19.2464	18.5856	18.5502	17.8769	17.5222	17.7336								12.3917	-758466
12.4002	23.029	24.4167	22.1683	23.5191	18.6807	18.3208	19.2474	18.5831	18.5467	17.8756	17.5158	17.7204								12.4	-761688
12.4085	23.0302	24.3951	22.1648	23.5294	18.6706	18.3155	19.2391	18.5809	18.5618	17.8794	17.5131	17.7256								12.4083	-764754
12.4168	23.019	24.4015	22.1728	23.5279	18.6549	18.3078	19.2403	18.5842	18.5511	17.8739	17.5209	17.712								12.4167	-767710
12.4252	23.0224	24.4493	22.1581	23.5301	18.6518	18.2958	19.2397	18.5827	18.5353	17.8604	17.5317	17.6951								12.425	-770578
12.4335	23.0199	24.407	22.1669	23.5381	18.6356	18.2868	19.2328	18.5816	18.549	17.8681	17.5325	17.6962								12.4333	-773266
12.4418	23.03	24.4386	22.1639	23.544	18.6369	18.2813	19.2242	18.5784	18.5384	17.8616	17.5248	17.6959								12.4417	-775829
12.4502	23.037	24.4462	22.1638	23.5443	18.6202	18.2766	19.2292	18.5802	18.5335	17.866	17.5429	17.6947								12.45	-778194
12.4585	23.0425	24.4504	22.1674	23.5513	18.6203	18.2595	19.2205	18.5854	18.537	17.8579	17.5378	17.6785								12.4583	-780380
12.4668	23.0482	24.4508	22.1709	23.5545	18.6177	18.2618	19.2124	18.5813	18.5379	17.8544	17.5422	17.679								12.4667	-782588
12.4752	23.0483	24.453	22.1626	23.5541	18.6161	18.2531	19.2157	18.5784	18.5365	17.8573	17.5428	17.6711								12.475	-784866
12.4835	23.0541	24.4849	22.1623	23.5448	18.6002	18.2514	19.2095	18.5825	18.5391	17.8592	17.5498	17.6612								12.4833	-787155
12.4918	23.0523	24.4682	22.1577	23.5532	18.6106	18.2455	19.2102	18.5715	18.5223	17.8525	17.5492	17.6576								12.4917	-789471
12.5002	23.0562	24.4806	22.1652	23.5461	18.6043	18.2531	19.2133	18.5819	18.5182	17.8605	17.5649	17.6528								12.5	-791887
12.5085	23.0522	24.4906	22.1654	23.5523	18.6113	18.2512	19.2054	18.5795	18.5197	17.8595	17.5717	17.6406								12.5083	-794397
12.5168	23.0615	24.5157	22.168	23.5494	18.6209	18.2487	19.2025	18.5846	18.5243	17.8589	17.5694	17.6263								12.5167	-796983
12.5252	23.0681	24.5059	22.1632	23.5551	18.6231	18.239	19.2015	18.5921	18.5255	17.8637	17.5725	17.6341								12.525	-799563
12.5335	23.068	24.4868	22.1721	23.5518	18.6343	18.2383	19.1985	18.5956	18.5233	17.8605	17.5751	17.6209								12.5333	-802036
12.5418	23.0787	24.4444	22.1746	23.5471	18.635	18.2382	19.1933	18.598	18.5115	17.864	17.5809	17.6274								12.5417	-804271
12.5502	23.0759	24.4563	22.1727	23.545	18.6466	18.2385	19.196	18.6007	18.5203	17.8599	17.5856	17.6083								12.55	-806302
12.5585	23.0753	24.4718	22.1679	23.5401	18.6624	18.2465	19.2044	18.5904	18.5075	17.8667	17.5717	17.6034								12.5583	-808253
12.5668	23.0773	24.4984	22.1602	23.5341	18.6684	18.2531	19.1953	18.5888	18.5036	17.8738	17.5813	17.5997								12.5667	-810153
12.5752	23.0786	24.483	22.16	23.5324	18.6802	18.2573	19.194	18.5923	18.5135	17.8754	17.5726	17.6003								12.575	-812048
12.5835	23.0855	24.4355	22.1598	23.5376	18.6885	18.2641	19.194	18.5925	18.5014	17.8791	17.5836	17.572								12.5833	-813928
12.5918	23.0885	24.4408	22.1651	23.5418	18.7069	18.2678	19.197	18.5929	18.4945	17.8847	17.582	17.5758								12.5917	-815764
12.6002	23.0925	24.4596	22.1719	23.5372	18.7152	18.273	19.1937	18.6031	18.4868	17.8819	17.5774	17.5749								12.6	-817481
12.6085	23.0903	24.4607	22.1779	23.5304	18.7214	18.2778	19.1925	18.5965	18.4887	17.8836	17.5843	17.5715								12.6083	-818967
12.6168	23.0975	24.4662	22.1667	23.5356	18.742	18.2847	19.1992	18.6009	18.4897	17.8842	17.5792	17.5775								12.6167	-820163
12.6252	23.0995	24.4796	22.1725	23.5268	18.7465	18.298	19.2057	18.6	18.4765	17.8937	17.5627	17.5702								12.625	-821093
12.6335	23.0955	24.4424	22.1659	23.5126	18.7651	18.313	19.2117	18.5988	18.4761	17.8966	17.5769	17.5678								12.6333	-821728
12.6418	23.0946	24.4676	22.1607	23.4926	18.7862	18.3157	19.2117	18.5908	18.4735	17.8997	17.5738	17.5773								12.6417	-821989
12.6502	23.0957	24.4551	22.147	23.4892	18.8016	18.3321	19.2153	18.5916	18.4733	17.9042	17.5755	17.5608								12.65	-821771
12.6585	23.1054	24.4462	22.153	23.4916	18.8241	18.3424	19.2126	18.5917	18.4687	17.9098	17.5838	17.5579								12.6583	-821165
12.6668	23.108	24.4361	22.1541	23.49	18.84	18.3522	19.2135	18.5927	18.4544	17.9178	17.5766	17.5744								12.6667	-820451
12.6752	23.1107	24.4616	22.1427	23.4896	18.8563	18.3641	19.2177	18.5879	18.4563	17.9188	17.5788	17.5737								12.675	-819800
12.6835	23.106	24.451	22.1571	23.4834	18.8752	18.3727	19.219	18.5896	18.4453	17.9353	17.5879	17.572								12.6833	-819202
12.6918	23.0955	24.4448	22.152	23.4742	18.885	18.3836	19.2161	18.5797	18.4519	17.9321	17.5814	17.5715								12.6917	-818513
12.7002	23.1009	24.4414	22.147	23.4764	18.9081	18.4036	19.2208	18.5873	18.4395	17.9426	17.5897	17.5818								12.7	-817611
12.7085	23.1032	24.4386	22.1405	23.469	18.9231	18.4243	19.2193	18.5873	18.444	17.9499	17.5957	17.57								12.7083	-816463
12.7168	23.1007	24.4283	22.1433	23.473	18.9448	18.4468	19.2185	18.5837	18.4378	17.9518	17.5967	17.5669								12.7167	-815019
12.7252	23.0981	24.4275	22.1356	23.4745	18.9542	18.46	19.2202	18.5814	18.4199	17.9585	17.5994	17.5692								12.725	-813180
12.7335	23.1108	24.4352	22.151	23.4741	18.9721	18.4715	19.2209	18.5785	18.434	17.9783	17.5991	17.5765								12.7333	-810936
12.7418	23.1118	24.4341	22.1462	23.4745	18.9884	18.4855	19.2205	18.5801	18.4278	17.9779	17.6	17.5774								12.7417	-808351
12.7502	23.1119	24.4088	22.1526	23.4694	19.0066	18.5038	19.2209	18.5676	18.4328	17.974	17.5989	17.5897								12.75	-805433
12.7585	23.109	24.4166	22.1379	23.4647	19.0206	18.5095	19.2194	18.5742	18.4313	17.985	17.6018	17.5879								12.7583	-802236
12.7668	23.1028	24.41	22.1427	23.4628	19.0401	18.5299	19.2168	18.5646	18.431	17.9895	17.607	17.6015								12.7667	-798799
12.7752	23.1016	24.4038	22.1306	23.4614	19.0532	18.5445	19.2181	18.5667	18.4369	17.9866	17.6152	17.598								12.775	-795070
12.7835	23.0878	24.418	22.1378	23.4594	19.0643	18.5638	19.2133	18.5646	18.4371	17.9953	17.6142	17.6015								12.7833	-790979
12.7918	23.1011	24.4215	22.1232	23.4626	19.085	18.5853	19.2033	18.5626	18.4429	17.9941	17.6103	17.6125								12.7917	-786598
12.8002	23.0994	24.4041	22.1262	23.4703	19.0982	18.5986	19.207	18.5482	18.4425	18.0054	17.6071	17.6088								12.8	-781976
12.8085	23.0977	24.4108	22.127	23.4708	19.1107	18.6163	19.2	18.5408	18.4429	18.0066	17.6091	17.6105								12.8083	-777093
12.8168	23.0981	24.4152	22.1332	23.4785	19.124	18.6392	19.1926	18.5492	18.4413	18.0024	17.6076	17.6321								12.8167	-772071
12.8252	23.1014	24.4059	22.1392	23.4788	19.1428	18.6528	19.1925	18.5502	18.4438	18.0111	17.6081	17.6272								12.825	-767149
12.8335	23.1125	24.4034	22.1261	23.4769	19.1486	18.672	19.1943	18.5437	18.4509	18.0141	17.607	17.6382								12.8333	-762570
12.8418	23.1088	24.3953	22.1196	23.4823	19.1581	18.6863	19.1914	18.5344	18.4656	18.014	17.6184	17.65								12.8417	-758500
12.8502	23.0976	24.3854	22.1107	23.4754	19.1752	18.7003	19.1913	18.5404	18.4815	18.0127	17.6154	17.6436								12.85	-754969
12.8585	23.0937	24.3818	22.113	23.4796	19.1756	18.7172	19.1948	18.5333	18.4935	18.0154	17.6126	17.6436								12.8583	-751941
12.8668	23.0923	24.3929	22.1059	23.4874	19.1881	18.7259	19.1939	18.53	18.4968	18.0224	17.6132	17.6591								12.8667	-749316
12.8752	23.0934	24.4056	22.0966	23.4888	19.1985	18.7483	19.1954	18.5392	18.4901	18.0261	17.6082	17.6525								12.875	-747008
12.8835	23.0988	24.3981	22.104	23.493	19.2118	18.7581	19.1949	18.5443	18.487	18.035	17.6135	17.6749								12.8833	-745097
12.8918	23.0995	24.4026	22.111	23.4942	19.219	18.7772	19.1968	18.5464	18.4943	18.035	17.6051	17.6791								12.8917	-743778
12.9002	23.1053	24.3967	22.1159	23.4948	19.2346	18.788	19.195	18.5485	18.4967	18.0389	17.6144	17.6888								12.9	-743257
12.9085	23.1035	24.3984	22.1132	23.4939	19.2157	18.7992	19.1963	18.5435	18.5092	18.037	17.6191	17.6866								12.9083	-743555
12.9168	23.0894	24.3724	22.1287	23.4891	19.2228	18.8189	19.1995	18.5429	18.51	18.0334	17.6206	17.6886								12.9167	-744608
12.9252	23.0825	24.3745	22.1186	23.4877	19.2238	18.828	19.2004	18.5398	18.5099	18.0424	17.6229	17.6922								12.925	-746368
12.9335	23.0819	24.3739	22.1282	23.4842	19.2328	18.848	19.1956	18.54	18.5092	18.0414	17.6181	17.6934								12.9333	-748702
12.9418	23.075	24.3733	22.1286	23.4893	19.24	18.8575	19.1989	18.5459	18.5118	18.0443	17.6123	17.6953								12.9417	-751345
12.9502	23.0825	24.3932	22.1275	23.489	19.2463	18.864	19.193	18.5442	18.5028	18.044	17.6156	17.7005								12.95	-754104
12.9585	23.0848	24.3822	22.1409	23.4899	19.2521	18.8781	19.1856	18.5537	18.5202	18.0405	17.6082	17.7072								12.9583	-757038
12.9668	23.0889	24.3834	22.1456	23.4904	19.257	18.8855	19.1887	18.5558	18.5185	18.0375	17.6175	17.7167								12.9667	-760164
12.9752	23.0885	24.3907	22.1474	23.4932	19.2689	18.8978	19.1907	18.556	18.5244	18.0456	17.6277	17.7098								12.975	-763519
12.9835	23.0849	24.3879	22.1517	23.4902	19.2624	18.9049	19.1917	18.5544	18.5281	18.0477	17.6233	17.7124								12.9833	-767237
12.9918	23.0831	24.3952	22.1583	23.4947	19.271	18.9167	19.1933	18.5606	18.5319	18.0392	17.6227	17.7134								12.9917	-771307
13.0002	23.0839	24.3765	22.1545	23.4926	19.2766	18.9346	19.1928	18.5615	18.5186	18.0504	17.622	17.7085								13	-775544
13.0085	23.0815	24.3735	22.1565	23.5044	19.2887	18.9394	19.1897	18.5573	18.5225	18.0536	17.6235	17.7121								13.0083	-779786
13.0168	23.0777	24.3745	22.1596	23.5077	19.2903	18.9526	19.1827	18.5653	18.5136	18.0558	17.6148	17.7159								13.0167	-783943
13.0252	23.0821	24.3787	22.1634	23.52	19.2967	18.9595	19.1905	18.5811	18.5097	18.0591	17.6192	17.7223								13.025	-787988
13.0335	23.0774	24.3751	22.1644	23.5277	19.3101	18.9708	19.1878	18.5745	18.5132	18.061	17.616	17.7203								13.0333	-791857
13.0418	23.0738	24.388	22.1627	23.5271	19.3149	18.9727	19.1949	18.5822	18.5111	18.0586	17.626	17.7297								13.0417	-795482
13.0502	23.0726	24.3852	22.1643	23.5331	19.3115	18.9875	19.193	18.5867	18.5138	18.057	17.6335	17.7211								13.05	-798870
13.0585	23.0734	24.3779	22.1634	23.536	19.3112	18.9871	19.1948	18.5921	18.5128	18.07	17.6262	17.7201								13.0583	-802020
13.0668	23.0619	24.3774	22.161	23.5405	19.325	19.0014	19.194	18.5844	18.5116	18.0789	17.6318	17.7206								13.0667	-805028
13.0752	23.0649	24.3667	22.1612	23.5431	19.3203	19.0042	19.1949	18.5856	18.504	18.0794	17.6334	17.7262								13.075	-807879
13.0835	23.0578	24.3753	22.1544	23.5849	19.342	19.0158	19.1881	18.5894	18.5009	18.0876	17.6308	17.7238								13.0833	-810517
13.0918	23.0575	24.3741	22.1679	23.5686	19.3372	19.0226	19.1852	18.5956	18.4877	18.0943	17.621	17.7293								13.0917	-812951
13.1002	23.0605	24.377	22.1548	23.5664	19.3451	19.0272	19.1913	18.598	18.4896	18.0962	17.6168	17.7415								13.1	-815127
13.1085	23.054	24.3755	22.1566	23.5672	19.3431	19.0314	19.1764	18.601	18.4887	18.1012	17.6251	17.7358								13.1083	-816980
13.1168	23.0502	24.3801	22.1606	23.544	19.3364	19.0327	19.1795	18.612	18.484	18.107	17.6303	17.7389								13.1167	-818494
13.1252	23.0485	24.3795	22.1702	23.5402	19.3465	19.0351	19.1852	18.6143	18.4906	18.1062	17.635	17.7442								13.125	-819841
13.1335	23.0417	24.3762	22.1741	23.5464	19.348	19.0416	19.1869	18.6129	18.4876	18.1131	17.6375	17.7411								13.1333	-821113
13.1418	23.0291	24.3757	22.1685	23.5398	19.3512	19.0403	19.182	18.6109	18.4954	18.1151	17.6344	17.7442								13.1417	-822342
13.1502	23.0181	24.362	22.1746	23.5409	19.3411	19.0424	19.184	18.6163	18.492	18.1177	17.6313	17.7404								13.15	-823643
13.1585	23.0153	24.3772	22.1776	23.5471	19.3412	19.0462	19.174	18.6131	18.49	18.1271	17.6288	17.7524								13.1583	-825149
13.1668	23.0194	24.3854	22.1879	23.5441	19.3523	19.0371	19.1711	18.617	18.4833	18.1229	17.6401	17.7569								13.1667	-826836
13.1752	23.014	24.3884	22.1801	23.5445	19.3438	19.0287	19.1762	18.6229	18.4924	18.1304	17.6334	17.7562								13.175	-828541
13.1835	23.0055	24.3917	22.1913	23.5322	19.3487	19.0314	19.1752	18.6304	18.4829	18.1346	17.6553	17.7595								13.1833	-830181
13.1918	23.0023	24.3852	22.1939	23.526	19.3504	19.0192	19.1851	18.6139	18.4886	18.138	17.6574	17.7563								13.1917	-831771
13.2002	22.9976	24.396	22.1898	23.5125	19.3609	19.0209	19.1882	18.6159	18.4939	18.1406	17.6521	17.7617								13.2	-833374
13.2085	22.9971	24.3961	22.1791	23.5154	19.3508	19.0209	19.1973	18.6155	18.4842	18.1379	17.6617	17.7617								13.2083	-835025
13.2168	22.9926	24.3971	22.1885	23.507	19.3385	19.021	19.198	18.6131	18.4937	18.142	17.6627	17.7635								13.2167	-836675
13.2252	22.9853	24.3934	22.193	23.5079	19.3418	19.0154	19.196	18.6159	18.4952	18.148	17.6657	17.7676								13.225	-838295
13.2335	22.9791	24.3923	22.1843	23.5133	19.3507	19.0096	19.1936	18.6016	18.4891	18.1526	17.6579	17.7643								13.2333	-839773
13.2418	22.9707	24.3945	22.1968	23.5141	19.3403	18.9996	19.1979	18.6064	18.5011	18.1545	17.663	17.7647								13.2417	-840999
13.2502	22.9774	24.3765	22.1933	23.5155	19.3462	18.9875	19.202	18.6036	18.4877	18.1515	17.6629	17.7694								13.25	-841892
13.2585	22.9732	24.4067	22.1975	23.5155	19.3388	18.989	19.204	18.6085	18.5006	18.1474	17.6761	17.7763								13.2583	-842470
13.2668	22.9725	24.3835	22.1865	23.513	19.3377	18.9829	19.206	18.6046	18.5052	18.145	17.6806	17.7814								13.2667	-842832
13.2752	22.9664	24.3882	22.1918	23.5102	19.3275	18.9783	19.2102	18.5979	18.4982	18.1358	17.6836	17.7851								13.275	-843178
13.2835	22.9687	24.3997	22.1789	23.5108	19.33	18.979	19.2081	18.5967	18.5023	18.1338	17.6822	17.7839								13.2833	-843567
13.2918	22.9695	24.4056	22.1739	23.5148	19.32	18.9781	19.2096	18.5913	18.4957	18.1385	17.6874	17.7844								13.2917	-843953
13.3002	22.9674	24.4061	22.174	23.5234	19.3224	18.9704	19.2142	18.5944	18.4977	18.1333	17.7074	17.7918								13.3	-844325
13.3085	22.9566	24.3911	22.1713	23.5281	19.3273	18.9697	19.2159	18.5826	18.4976	18.1361	17.704	17.7955								13.3083	-844605
13.3168	22.9787	24.4061	22.1702	23.5337	19.355	18.9673	19.2187	18.5806	18.4935	18.1268	17.7074	17.815								13.3167	-844596
13.3252	22.9759	24.4113	22.1655	23.5372	19.3397	18.9623	19.2131	18.5763	18.4896	18.1149	17.7101	17.8112								13.325	-844127
13.3335	22.9824	24.4224	22.1591	23.5386	19.3188	18.9626	19.2098	18.5694	18.4962	18.1172	17.7259	17.8183								13.3333	-843191
13.3418	22.9737	24.4063	22.1516	23.5431	19.3137	18.9477	19.2195	18.5648	18.5005	18.1098	17.7278	17.8311								13.3417	-841801
13.3502	22.9752	24.4028	22.1494	23.5452	19.3147	18.9569	19.2186	18.5538	18.5009	18.1068	17.7257	17.8273								13.35	-839876
13.3585	22.9795	24.4018	22.1421	23.5506	19.3076	18.9535	19.2209	18.5498	18.5025	18.0996	17.7234	17.8349								13.3583	-837405
13.3668	22.9813	24.4058	22.1401	23.5515	19.3019	18.9597	19.2151	18.5461	18.4974	18.0974	17.737	17.8356								13.3667	-834557
13.3752	22.9926	24.4034	22.1341	23.5526	19.3156	18.9594	19.2136	18.5357	18.4976	18.0974	17.7408	17.8486								13.375	-831615
13.3835	22.9973	24.4063	22.135	23.5506	19.325	18.9607	19.1973	18.537	18.4911	18.0887	17.7486	17.864								13.3833	-828571
13.3918	23.0001	24.3989	22.153	23.56	19.3017	18.9624	19.2021	18.5386	18.503	18.0815	17.7527	17.8587								13.3917	-825194
13.4002	23.007	24.4	22.1559	23.5679	19.3103	18.9605	19.198	18.5449	18.5034	18.0803	17.7666	17.8653								13.4	-821275
13.4085	23.008	24.3947	22.1563	23.5631	19.3224	18.9612	19.1972	18.5393	18.5088	18.0752	17.7592	17.8752								13.4083	-816658
13.4168	23.0009	24.3876	22.1546	23.5498	19.3053	18.9599	19.1889	18.5315	18.5018	18.0727	17.778	17.878								13.4167	-811436
13.4252	23.0024	24.3818	22.1548	23.5493	19.306	18.9623	19.1867	18.5189	18.5079	18.0648	17.7828	17.8832								13.425	-805763
13.4335	23.0135	24.3766	22.153	23.5538	19.309	18.969	19.1852	18.5148	18.501	18.0614	17.7797	17.8795								13.4333	-799756
13.4418	23.0061	24.37	22.1281	23.5621	19.3177	18.9637	19.1786	18.5128	18.5033	18.0596	17.7834	17.8813								13.4417	-793533
13.4502	23.0093	24.3608	22.1295	23.5448	19.3138	18.9693	19.1706	18.5143	18.5003	18.0609	17.7785	17.8859								13.45	-787136
13.4585	23.0225	24.3709	22.1305	23.5426	19.3143	18.9675	19.1684	18.513	18.505	18.0508	17.7937	17.897								13.4583	-780621
13.4668	23.0323	24.3649	22.1451	23.5548	19.3128	18.9675	19.159	18.5157	18.5079	18.0429	17.8039	17.896								13.4667	-773953
13.4752	23.0439	24.3558	22.136	23.5398	19.3186	18.9719	19.1607	18.5146	18.5048	18.0374	17.8044	17.8929								13.475	-767230
13.4835	23.049	24.3575	22.1371	23.541	19.3096	18.9656	19.1541	18.5123	18.5209	18.0381	17.8142	17.898								13.4833	-760704
13.4918	23.0476	24.3382	22.1386	23.5264	19.3099	18.9666	19.1551	18.5049	18.5298	18.0312	17.8122	17.8924								13.4917	-754619
13.5002	23.0464	24.3403	22.131	23.5295	19.3056	18.9651	19.1482	18.5121	18.5284	18.0293	17.8108	17.899								13.5	-749046
13.5085	23.0532	24.3376	22.1295	23.5233	19.3085	18.973	19.1524	18.5096	18.5265	18.0306	17.8063	17.8993								13.5083	-744063
13.5168	23.0544	24.3429	22.1221	23.5283	19.3133	18.9734	19.1459	18.5114	18.5078	18.0246	17.8166	17.8969								13.5167	-739805
13.5252	23.0694	24.3095	22.1359	23.5298	19.3201	18.9622	19.1388	18.52	18.513	18.0247	17.8057	17.9016								13.525	-736395
13.5335	23.0807	24.3304	22.1368	23.5468	19.3283	18.966	19.136	18.5267	18.5242	18.0219	17.8173	17.9071								13.5333	-733805
13.5418	23.0887	24.3287	22.1185	23.5279	19.329	18.956	19.1331	18.5368	18.5133	18.0157	17.8146	17.8986								13.5417	-731820
13.5502	23.0897	24.3272	22.1118	23.5227	19.3333	18.9548	19.1342	18.5379	18.528	18.016	17.8126	17.8917								13.55	-730151
13.5585	23.0921	24.337	22.1119	23.5109	19.3361	18.9551	19.1368	18.5382	18.5272	18.0174	17.813	17.8935								13.5583	-728763
13.5668	23.0904	24.3258	22.1099	23.4876	19.3423	18.9542	19.1322	18.5373	18.5196	18.0179	17.8135	17.8865								13.5667	-727805
13.5752	23.0999	24.3212	22.1013	23.4853	19.3454	18.9651	19.1376	18.5475	18.5315	18.0174	17.8151	17.8885								13.575	-727424
13.5835	23.0961	24.3288	22.1089	23.4861	19.3457	18.969	19.1344	18.5466	18.5251	18.014	17.8115	17.8924								13.5833	-727722
13.5918	23.1022	24.3107	22.1043	23.4871	19.3459	18.9605	19.1299	18.5561	18.5344	18.0209	17.8076	17.8847								13.5917	-728722
13.6002	23.1096	24.3419	22.1078	23.4785	19.3552	18.9644	19.1289	18.5533	18.5262	18.0165	17.8065	17.8889								13.6	-730427
13.6085	23.1134	24.3355	22.0972	23.4781	19.3604	18.9581	19.1267	18.5478	18.5227	18.0175	17.8035	17.8843								13.6083	-732837
13.6168	23.1058	24.3335	22.098	23.4755	19.3554	18.9607	19.1353	18.55	18.5182	18.0159	17.8062	17.8899								13.6167	-735922
13.6252	23.1042	24.3382	22.0927	23.4716	19.3652	18.9497	19.1344	18.5543	18.5314	18.0145	17.8096	17.8779								13.625	-739578
13.6335	23.1055	24.3342	22.0849	23.4574	19.3515	18.9543	19.1389	18.56	18.5385	18.0134	17.8073	17.8898								13.6333	-743630
13.6418	23.107	24.3347	22.0722	23.455	19.3535	18.9594	19.1445	18.5484	18.5299	18.0205	17.8043	17.8878								13.6417	-747918
13.6502	23.1028	24.3382	22.0786	23.446	19.3466	18.9512	19.1449	18.5542	18.5258	18.0282	17.8005	17.884								13.65	-752412
13.6585	23.094	24.3418	22.076	23.461	19.3437	18.9455	19.147	18.5524	18.5324	18.024	17.795	17.8829								13.6583	-757137
13.6668	23.0959	24.3426	22.085	23.445	19.3415	18.9479	19.142	18.5575	18.5301	18.0285	17.8037	17.8838								13.6667	-761925
13.6752	23.0978	24.3358	22.0847	23.4448	19.3386	18.9414	19.1476	18.5542	18.5188	18.0296	17.8023	17.8912								13.675	-766562
13.6835	23.0844	24.345	22.0885	23.4416	19.3412	18.934	19.147	18.5558	18.5099	18.0315	17.7951	17.8912								13.6833	-770867
13.6918	23.0878	24.326	22.0818	23.4394	19.3301	18.9328	19.1498	18.5508	18.5163	18.0353	17.7857	17.8985								13.6917	-774729
13.7002	23.0925	24.3303	22.0818	23.4257	19.3211	18.933	19.1566	18.5482	18.5225	18.0284	17.791	17.8964								13.7	-778086
13.7085	23.0707	24.3357	22.0791	23.4273	19.3188	18.9274	19.16	18.5397	18.5155	18.0352	17.7975	17.9063								13.7083	-780818
13.7168	23.0748	24.3255	22.0646	23.4234	19.3112	18.9338	19.1629	18.5376	18.4948	18.0357	17.7977	17.8941								13.7167	-782907
13.7252	23.0689	24.3392	22.0681	23.4256	19.2989	18.9349	19.1652	18.5287	18.5065	18.0487	17.7933	17.9042								13.725	-784440
13.7335	23.0737	24.3479	22.0596	23.4333	19.2933	18.9331	19.1608	18.5271	18.4972	18.0439	17.7797	17.9025								13.7333	-785499
13.7418	23.0819	24.35	22.0656	23.4412	19.292	18.9271	19.1597	18.5323	18.4837	18.056	17.7704	17.904								13.7417	-786224
13.7502	23.0829	24.3305	22.0787	23.4367	19.286	18.9279	19.1685	18.5283	18.4872	18.0582	17.7696	17.9169								13.75	-786819
13.7585	23.077	24.3462	22.077	23.4417	19.2818	18.925	19.1698	18.535	18.4803	18.0537	17.7745	17.9257								13.7583	-787439
13.7668	23.0795	24.3565	22.0698	23.4417	19.2737	18.9295	19.1781	18.5256	18.4731	18.0474	17.772	17.919								13.7667	-788104
13.7752	23.0809	24.3647	22.0719	23.4364	19.2731	18.9254	19.1731	18.5266	18.4749	18.043	17.7745	17.926								13.775	-788812
13.7835	23.0732	24.3261	22.0696	23.4482	19.2594	18.9301	19.1717	18.5362	18.4729	18.0474	17.7626	17.9184								13.7833	-789555
13.7918	23.0733	24.3308	22.0664	23.4376	19.2515	18.9313	19.1781	18.5278	18.4675	18.0433	17.758	17.9285								13.7917	-790242
13.8002	23.0708	24.3688	22.0742	23.4527	19.2566	18.9333	19.1764	18.5269	18.4648	18.0506	17.7588	17.928								13.8	-790718
13.8085	23.0649	24.3325	22.0746	23.4537	19.256	18.9363	19.1796	18.5195	18.4534	18.0481	17.7464	17.9175								13.8083	-791021
13.8168	23.0658	24.3425	22.0772	23.4569	19.2497	18.9361	19.1754	18.5266	18.4601	18.0525	17.7409	17.9282								13.8167	-791437
13.8252	23.07	24.3207	22.0914	23.4641	19.2506	18.9363	19.1706	18.5253	18.452	18.0398	17.7462	17.9414								13.825	-792203
13.8335	23.0681	24.3309	22.0928	23.458	19.2463	18.9415	19.1713	18.5299	18.4466	18.0469	17.7478	17.9368								13.8333	-793239
13.8418	23.0643	24.3361	22.0983	23.4611	19.2469	18.9362	19.1721	18.5271	18.4474	18.044	17.7459	17.9398								13.8417	-794378
13.8502	23.0589	24.3501	22.0992	23.4627	19.2375	18.9431	19.1758	18.5312	18.4489	18.0408	17.7511	17.9323								13.85	-795681
13.8585	23.0594	24.3357	22.0943	23.4597	19.242	18.9518	19.1784	18.5367	18.459	18.0359	17.7329	17.9426								13.8583	-797186
13.8668	23.0475	24.3544	22.0809	23.4647	19.2342	18.9505	19.1741	18.5278	18.4535	18.0409	17.7337	17.9414								13.8667	-798917
13.8752	23.03	24.3439	22.0879	23.4688	19.2349	18.9506	19.1708	18.5221	18.4493	18.0502	17.7319	17.9401								13.875	-800768
13.8835	23.0425	24.3611	22.0797	23.4622	19.2403	18.9567	19.1713	18.5268	18.4559	18.0406	17.7424	17.9384								13.8833	-802672
13.8918	23.037	24.3627	22.0888	23.4702	19.2409	18.9605	19.1738	18.5214	18.4605	18.0272	17.7444	17.9367								13.8917	-804673
13.9002	23.0412	24.3516	22.0805	23.4768	19.252	18.9655	19.164	18.5263	18.4568	18.0352	17.7447	17.9337								13.9	-806811
13.9085	23.0478	24.3606	22.071	23.4751	19.2565	18.9699	19.1663	18.5279	18.4654	18.0203	17.7431	17.931								13.9083	-809017
13.9168	23.0207	24.3372	22.0763	23.4714	19.2526	18.9647	19.1614	18.5229	18.4716	18.0266	17.7431	17.9281								13.9167	-811262
13.9252	23.0202	24.3272	22.0661	23.472	19.2491	18.975	19.1544	18.5222	18.4773	18.0145	17.7457	17.9291								13.925	-813572
13.9335	23.0198	24.332	22.0602	23.4785	19.2496	18.9729	19.1621	18.5188	18.4813	18.0127	17.7614	17.9315								13.9333	-815953
13.9418	23.0202	24.333	22.0641	23.4837	19.2555	18.9742	19.1473	18.5265	18.4827	18.019	17.7664	17.9169								13.9417	-818405
13.9502	23.0138	24.3334	22.0575	23.4959	19.2582	18.9813	19.142	18.5257	18.4918	18.0128	17.7595	17.9095								13.95	-820838
13.9585	23.0164	24.3266	22.0562	23.4944	19.2671	18.9771	19.1356	18.5337	18.4891	18.0173	17.7644	17.909								13.9583	-823212
13.9668	23.0243	24.3321	22.0635	23.4927	19.2735	18.9759	19.1369	18.5363	18.4975	18.0132	17.771	17.9113								13.9667	-825510
13.9752	23.0187	24.3374	22.056	23.4923	19.2824	18.9763	19.1331	18.5398	18.4899	18.0069	17.7846	17.9117								13.975	-827708
13.9835	23.0199	24.3366	22.0647	23.5068	19.2846	18.9717	19.1312	18.5373	18.5003	18.0044	17.7846	17.8995								13.9833	-829849
13.9918	23.0116	24.3446	22.0567	23.482	19.2908	18.9752	19.1271	18.5318	18.5092	17.9977	17.7852	17.8973								13.9917	-831896
14.0002	23.0055	24.3235	22.0458	23.5017	19.2989	18.9744	19.1327	18.5373	18.5119	17.9978	17.795	17.8966								14	-833854
14.0085	23.0093	24.3191	22.0377	23.4958	19.3065	18.979	19.1269	18.5426	18.513	17.9933	17.7938	17.8947								14.0083	-835675
14.0168	23.0039	24.3214	22.033	23.4983	19.3054	18.973	19.1207	18.5362	18.5167	17.9989	17.8076	17.8923								14.0167	-837376
14.0252	23.015	24.3271	22.0426	23.5024	19.3144	18.9674	19.1109	18.5347	18.5145	17.9899	17.8141	17.8879								14.025	-839089
14.0335	23.0209	24.335	22.0317	23.5041	19.3219	18.9602	19.1072	18.5423	18.507	17.985	17.8066	17.8877								14.0333	-840929
14.0418	23.0279	24.3233	22.0495	23.5153	19.3331	18.9645	19.1002	18.5441	18.5054	17.9804	17.8067	17.8867								14.0417	-842772
14.0502	23.0256	24.3428	22.0459	23.5125	19.3483	18.9605	19.1079	18.5423	18.4996	17.9892	17.8278	17.8786								14.05	-844414
14.0585	23.0304	24.3316	22.0432	23.5102	19.3452	18.9548	19.1037	18.5439	18.5143	17.9839	17.8228	17.8794								14.0583	-845863
14.0668	23.0281	24.3243	22.0345	23.5053	19.3477	18.9582	19.1075	18.5386	18.5173	17.9719	17.8379	17.8726								14.0667	-847332
14.0752	23.0243	24.323	22.0407	23.4999	19.3475	18.9636	19.1065	18.5331	18.5046	17.9747	17.8432	17.8726								14.075	-848944
14.0835	23.0254	24.318	22.0472	23.4959	19.3452	18.9627	19.1004	18.5393	18.4968	17.9687	17.8456	17.8598								14.0833	-850678
14.0918	23.024	24.3215	22.0375	23.5066	19.3511	18.958	19.0994	18.5434	18.5036	17.9691	17.8357	17.8734								14.0917	-852568
14.1002	23.0269	24.3224	22.047	23.5143	19.3657	18.963	19.0933	18.555	18.5067	17.9642	17.8544	17.8747								14.1	-854657
14.1085	23.0269	24.3219	22.0511	23.5154	19.363	18.9542	19.0922	18.5561	18.4999	17.9583	17.8474	17.87								14.1083	-856844
14.1168	23.0323	24.3278	22.0396	23.5233	19.3711	18.9477	19.0848	18.5463	18.4941	17.9717	17.8464	17.8775								14.1167	-858997
14.1252	23.0387	24.3271	22.0479	23.5182	19.3748	18.9433	19.0928	18.5508	18.4918	17.9767	17.8478	17.8798								14.125	-861016
14.1335	23.037	24.3222	22.0432	23.5206	19.377	18.93	19.098	18.5465	18.4906	17.9671	17.8756	17.8813								14.1333	-862722
14.1418	23.0253	24.3105	22.0554	23.5191	19.3736	18.9307	19.0987	18.5422	18.4783	17.9642	17.8607	17.8805								14.1417	-864171
14.1502	23.0176	24.3072	22.0383	23.5157	19.3728	18.9298	19.0889	18.5464	18.4788	17.9666	17.8674	17.8764								14.15	-865498
14.1585	23.0165	24.3139	22.0405	23.5188	19.3639	18.9303	19.0897	18.541	18.4671	17.9734	17.8636	17.8714								14.1583	-866696
14.1668	23.0095	24.3097	22.0428	23.5306	19.3765	18.9272	19.0888	18.547	18.4708	17.9714	17.8691	17.8758								14.1667	-867801
14.1752	23.0089	24.3145	22.0407	23.542	19.374	18.9221	19.0953	18.5415	18.4809	17.9706	17.8638	17.8793								14.175	-868801
14.1835	23.0042	24.3123	22.0516	23.5475	19.3838	18.9154	19.0939	18.5416	18.464	17.9801	17.87	17.873								14.1833	-869560
14.1918	22.9993	24.312	22.0491	23.5475	19.3903	18.9099	19.1008	18.5308	18.4621	17.98	17.8725	17.8765								14.1917	-870168
14.2002	22.9992	24.321	22.0471	23.5426	19.3941	18.9139	19.1058	18.5449	18.46	17.9733	17.8675	17.8717								14.2	-870762
14.2085	22.9945	24.3093	22.0515	23.5442	19.392	18.9107	19.0996	18.5407	18.4617	17.9847	17.8611	17.8726								14.2083	-871461
14.2168	22.99	24.309	22.0499	23.5409	19.3746	18.9169	19.1029	18.5289	18.4633	17.9825	17.8619	17.8743								14.2167	-872224
14.2252	22.9856	24.2951	22.0461	23.5489	19.3883	18.9193	19.0938	18.5246	18.4603	17.9881	17.8658	17.8741								14.225	-872947
14.2335	22.9706	24.2929	22.0472	23.5673	19.3974	18.917	19.0918	18.517	18.46	17.9931	17.9054	17.8886								14.2333	-873542
14.2418	22.9627	24.3026	22.0434	23.5658	19.3992	18.9176	19.0928	18.508	18.4538	17.9981	17.8731	17.8867								14.2417	-874045
14.2502	22.9623	24.3062	22.0628	23.5619	19.3892	18.9065	19.0945	18.4962	18.4554	18.0067	17.8494	17.8913								14.25	-874605
14.2585	22.9565	24.2872	22.0664	23.5601	19.391	18.9056	19.0917	18.4879	18.4498	18.021	17.8543	17.8842								14.2583	-875284
14.2668	22.9489	24.3023	22.0682	23.5446	19.3934	18.9096	19.0957	18.4775	18.4559	18.0158	17.8636	17.8867								14.2667	-876042
14.2752	22.9393	24.2885	22.0772	23.54	19.3922	18.9066	19.0951	18.4791	18.4607	18.0149	17.863	17.8901								14.275	-876786
14.2835	22.9363	24.3046	22.0791	23.5486	19.3928	18.9074	19.093	18.4774	18.4531	18.016	17.858	17.8778								14.2833	-877408
14.2918	22.9214	24.2798	22.0706	23.5465	19.3852	18.9167	19.0936	18.4529	18.4591	18.019	17.862	17.8772								14.2917	-877896
14.3002	22.9151	24.3087	22.0838	23.551	19.3872	18.92	19.096	18.4486	18.456	18.0294	17.8538	17.8816								14.3	-878365
14.3085	22.9084	24.2984	22.0867	23.5594	19.3862	18.9107	19.0887	18.443	18.4587	18.0376	17.8536	17.8797								14.3083	-878929
14.3168	22.9046	24.2578	22.0826	23.5661	19.3812	18.9142	19.089	18.4356	18.4667	18.0378	17.8533	17.8768								14.3167	-879572
14.3252	22.9003	24.3074	22.0846	23.5634	19.3845	18.9117	19.0818	18.4322	18.4562	18.0362	17.8597	17.8802								14.325	-880227
14.3335	22.9062	24.3	22.098	23.57	19.3723	18.9163	19.0826	18.4263	18.4555	18.0424	17.8507	17.8788								14.3333	-880830
14.3418	22.9052	24.2948	22.0959	23.5586	19.3589	18.9179	19.0785	18.4285	18.4583	18.037	17.8489	17.8804								14.3417	-881379
14.3502	22.9005	24.2874	22.0858	23.5542	19.3561	18.9224	19.0799	18.4214	18.4618	18.0475	17.8529	17.8858								14.35	-881860
14.3585	22.8929	24.2763	22.0815	23.5565	19.3503	18.916	19.0831	18.4221	18.4671	18.0482	17.8463	17.888								14.3583	-882325
14.3668	22.8896	24.237	22.0855	23.5552	19.3508	18.9187	19.081	18.4163	18.4636	18.0464	17.8516	17.8806								14.3667	-882756
14.3752	22.8936	24.2145	22.0816	23.5658	19.3456	18.9172	19.0784	18.4159	18.4586	18.0402	17.84	17.8751								14.375	-883008
14.3835	22.894	24.2391	22.086	23.5689	19.344	18.9222	19.077	18.418	18.4657	18.0426	17.8382	17.8907								14.3833	-883081
14.3918	22.8963	24.22	22.079	23.571	19.3407	18.9124	19.0689	18.4166	18.4613	18.0469	17.8369	17.8923								14.3917	-883009
14.4002	22.9023	24.22	22.0769	23.5768	19.3443	18.9215	19.0706	18.4261	18.4706	18.0405	17.8383	17.9005								14.4	-882742
14.4085	22.8978	24.2661	22.0798	23.5704	19.3314	18.9172	19.0637	18.4174	18.4723	18.042	17.8431	17.8976								14.4083	-882211
14.4168	22.8986	24.2319	22.079	23.5634	19.3331	18.9194	19.0734	18.408	18.4582	18.0355	17.8445	17.9006								14.4167	-881634
14.4252	22.901	24.2268	22.0818	23.5539	19.3244	18.9135	19.0632	18.4136	18.4729	18.0313	17.8343	17.9013								14.425	-881238
14.4335	22.8945	24.2278	22.0676	23.5528	19.3257	18.9168	19.0678	18.4129	18.4813	18.0226	17.8394	17.8945								14.4333	-881055
14.4418	22.8959	24.2135	22.071	23.5514	19.3199	18.9184	19.0639	18.4084	18.4742	18.0262	17.8311	17.9008								14.4417	-880939
14.4502	22.8928	24.2185	22.0675	23.5572	19.3205	18.9146	19.0583	18.4123	18.4651	18.0165	17.8243	17.8968								14.45	-880795
14.4585	22.8936	24.2171	22.062	23.5581	19.33	18.912	19.0557	18.3958	18.466	18.0191	17.8324	17.9019								14.4583	-880602
14.4668	22.9041	24.2105	22.0552	23.5622	19.3228	18.9069	19.0568	18.4143	18.4733	18.0083	17.8339	17.9025								14.4667	-880332
14.4752	22.9038	24.2159	22.0726	23.5524	19.3223	18.8986	19.054	18.3946	18.4672	18.001	17.8335	17.9111								14.475	-879893
14.4835	22.9119	24.2044	22.0675	23.5483	19.3307	18.9066	19.0532	18.406	18.4756	17.995	17.8482	17.9074								14.4833	-879199
14.4918	22.9169	24.2194	22.0642	23.5529	19.3324	18.8971	19.0498	18.414	18.4663	17.9922	17.8507	17.9106								14.4917	-878216
14.5002	22.9123	24.1857	22.051	23.5367	19.3289	18.902	19.0508	18.4057	18.4789	17.9881	17.8635	17.9026								14.5	-876928
14.5085	22.9084	24.212	22.0402	23.5305	19.3312	18.9037	19.0499	18.4083	18.4738	17.9795	17.8574	17.9074								14.5083	-875367
14.5168	22.9113	24.1889	22.042	23.532	19.3342	18.8938	19.0503	18.4106	18.4735	17.977	17.8675	17.9135								14.5167	-873575
14.5252	22.9071	24.1968	22.0376	23.5331	19.339	18.896	19.0495	18.4085	18.4701	17.9706	17.8713	17.9111								14.525	-871548
14.5335	22.9206	24.2071	22.0325	23.553	19.345	18.8959	19.051	18.4158	18.4732	17.9669	17.876	17.912								14.5333	-869184
14.5418	22.9231	24.2068	22.0409	23.5352	19.3481	18.897	19.0479	18.4214	18.4791	17.9646	17.8808	17.9138								14.5417	-866300
14.5502	22.9241	24.2051	22.0363	23.5332	19.3559	18.8838	19.0482	18.4224	18.4813	17.945	17.8839	17.9161								14.55	-862761
14.5585	22.9319	24.2039	22.0285	23.533	19.355	18.8906	19.0553	18.4173	18.4849	17.9376	17.8908	17.9119								14.5583	-858548
14.5668	22.9275	24.1873	22.0314	23.5334	19.3579	18.8876	19.0563	18.4158	18.489	17.9376	17.8904	17.9069								14.5667	-853744
14.5752	22.9217	24.1997	22.0261	23.5159	19.3528	18.8781	19.0517	18.3954	18.4859	17.937	17.8827	17.9082								14.575	-848502
14.5835	22.9179	24.2059	22.034	23.514	19.3621	18.8861	19.0511	18.4033	18.486	17.9279	17.894	17.9121								14.5833	-842877
14.5918	22.9173	24.1928	22.0261	23.51	19.3614	18.8865	19.0521	18.4121	18.4847	17.9296	17.9041	17.913								14.5917	-836834
14.6002	22.9256	24.194	22.0254	23.516	19.3668	18.8861	19.0487	18.4158	18.4731	17.9256	17.8943	17.8974								14.6	-830316
14.6085	22.9291	24.2193	22.0272	23.5117	19.3726	18.8838	19.0563	18.4315	18.4852	17.9209	17.8896	17.9097								14.6083	-823165
14.6168	22.9398	24.2095	22.025	23.4981	19.3756	18.8898	19.0591	18.4316	18.4831	17.9161	17.8945	17.905								14.6167	-815242
14.6252	22.9418	24.2499	22.0236	23.5013	19.3809	18.8867	19.0566	18.4425	18.4769	17.9142	17.9	17.9175								14.625	-806451
14.6335	22.9489	24.2628	22.0297	23.5001	19.3844	18.8811	19.0592	18.454	18.4749	17.9138	17.901	17.9119								14.6333	-796964
14.6418	22.9336	24.2507	22.0378	23.4813	19.3827	18.8742	19.0661	18.4604	18.488	17.9123	17.9018	17.9095								14.6417	-786844
14.6502	22.8847	24.2349	22.0192	23.477	19.3851	18.8802	19.0692	18.4808	18.4859	17.9135	17.8945	17.9101								14.65	-775885
14.6585	22.8974	24.2292	22.0278	23.4765	19.3702	18.8824	19.0681	18.4836	18.4892	17.9164	17.9016	17.901								14.6583	-763899
14.6668	22.903	24.2116	22.0257	23.4834	19.3815	18.887	19.0608	18.4826	18.4761	17.9201	17.8999	17.8934								14.6667	-750833
14.6752	22.9152	24.2005	22.0234	23.478	19.3819	18.8814	19.0599	18.484	18.4691	17.9208	17.8913	17.8957								14.675	-736844
14.6835	22.9322	24.2228	22.0164	23.4736	19.3781	18.8799	19.0616	18.4904	18.4717	17.9287	17.8919	17.8936								14.6833	-722085
14.6918	22.9407	24.2198	22.0336	23.4752	19.3895	18.8673	19.0626	18.4916	18.4728	17.929	17.8946	17.8998								14.6917	-706684
14.7002	22.9441	24.2277	22.0298	23.4732	19.3792	18.8699	19.0694	18.4957	18.4775	17.9302	17.8864	17.8963								14.7	-690989
14.7085	22.9461	24.213	22.0301	23.4688	19.3762	18.8753	19.0694	18.5002	18.462	17.9341	17.8983	17.8953								14.7083	-675250
14.7168	22.9886	24.2292	22.0249	23.4688	19.3719	18.8812	19.0866	18.5048	18.4656	17.9359	17.9068	17.8945								14.7167	-659688
14.7252	22.9961	24.2735	22.0053	23.4604	19.37	18.8833	19.0908	18.5089	18.4615	17.9412	17.9041	17.8987								14.725	-644601
14.7335	22.9843	24.2233	22.0073	23.4644	19.3635	18.8818	19.0938	18.5006	18.4617	17.9489	17.8986	17.894								14.7333	-630038
14.7418	22.9857	24.2075	22.0043	23.4641	19.3614	18.8829	19.0942	18.5019	18.4724	17.9485	17.8951	17.8886								14.7417	-615866
14.7502	22.9792	24.2269	22.0001	23.4562	19.3681	18.886	19.1051	18.4975	18.4673	17.9544	17.8991	17.8883								14.75	-601940
14.7585	22.9768	24.2845	21.9967	23.4598	19.3607	18.8832	19.106	18.4897	18.4566	17.9536	17.8976	17.8899								14.7583	-588380
14.7668	22.9642	24.2566	21.9984	23.4566	19.3604	18.8846	19.1056	18.4902	18.4673	17.957	17.8836	17.8948								14.7667	-575541
14.7752	22.9741	24.2636	21.9892	23.4499	19.355	18.8861	19.1149	18.4916	18.4667	17.9498	17.8895	17.901								14.775	-563738
14.7835	22.9728	24.2622	21.991	23.4588	19.3524	18.8916	19.1213	18.4843	18.4712	17.9576	17.8893	17.8985								14.7833	-553040
14.7918	22.9762	24.2551	21.9816	23.4565	19.3556	18.8974	19.131	18.4732	18.47	17.942	17.8896	17.9071								14.7917	-543383
14.8002	22.976	24.2462	21.9797	23.4544	19.329	18.9056	19.1311	18.4697	18.4714	17.9613	17.8854	17.9052								14.8	-534703
14.8085	22.9734	24.2439	21.9811	23.4582	19.3404	18.9067	19.1345	18.4552	18.4753	17.9669	17.8834	17.9038								14.8083	-526764
14.8168	22.9672	24.2279	21.9719	23.4522	19.3444	18.9059	19.1329	18.4507	18.4622	17.9625	17.8806	17.8987								14.8167	-519402
14.8252	22.9699	24.2391	21.9718	23.4614	19.3292	18.9031	19.1373	18.4504	18.4733	17.9625	17.8896	17.9118								14.825	-512963
14.8335	22.9789	24.2362	21.9715	23.4641	19.3284	18.9079	19.1481	18.4452	18.4732	17.9664	17.8729	17.9171								14.8333	-507990
14.8418	22.9714	24.2291	21.9677	23.4578	19.3325	18.9164	19.1481	18.4356	18.4742	17.9636	17.8783	17.9228								14.8417	-504791
14.8502	22.9779	24.2384	21.9744	23.433	19.3283	18.9247	19.1437	18.4314	18.4715	17.9659	17.8777	17.9348								14.85	-503377
14.8585	22.9814	24.2417	21.9829	23.4365	19.3316	18.9269	19.1418	18.4211	18.481	17.9687	17.8761	17.9333								14.8583	-503666
14.8668	22.9755	24.2282	21.9719	23.4338	19.3306	18.9311	19.1361	18.4202	18.4837	17.9643	17.8703	17.9356								14.8667	-505654
14.8752	22.9664	24.2294	21.9799	23.4368	19.3282	18.9408	19.1384	18.4077	18.4776	17.968	17.8557	17.9496								14.875	-509405
14.8835	22.9627	24.2278	21.9859	23.433	19.3353	18.9365	19.1346	18.3924	18.4729	17.9746	17.8656	17.9536								14.8833	-514797
14.8918	22.9731	24.2261	21.9811	23.433	19.3233	18.944	19.1308	18.3893	18.4756	17.9764	17.8563	17.9442								14.8917	-521635
14.9002	22.9781	24.227	21.983	23.4437	19.3202	18.9415	19.1313	18.3814	18.4873	17.973	17.8467	17.9582								14.9	-529840
14.9085	22.9755	24.2283	21.9987	23.4469	19.3189	18.9453	19.1241	18.3871	18.4736	17.9723	17.8605	17.9627								14.9083	-539261
14.9168	22.9812	24.2216	21.9988	23.4362	19.3162	18.9471	19.1242	18.3788	18.4836	17.9721	17.8596	17.9688								14.9167	-549642
14.9252	22.9743	24.2303	22.0101	23.4236	19.3197	18.9483	19.1266	18.3697	18.487	17.9685	17.8619	17.9726								14.925	-560726
14.9335	22.9734	24.2226	22.0081	23.4314	19.3221	18.9458	19.1257	18.3633	18.4868	17.9711	17.8644	17.977								14.9333	-572209
14.9418	22.9763	24.2202	22.0121	23.4293	19.3225	18.9529	19.1226	18.3654	18.4825	17.9636	17.8699	17.9701								14.9417	-584019
14.9502	22.9754	24.1792	21.9969	23.4287	19.32	18.954	19.119	18.3606	18.4682	17.9852	17.8589	17.9744								14.95	-596212
14.9585	22.9615	24.2063	22.0104	23.4323	19.3233	18.952	19.1066	18.3526	18.483	17.9861	17.8605	17.9751								14.9583	-608793
14.9668	22.9737	24.1974	22.0147	23.4219	19.3313	18.95	19.1008	18.3526	18.4761	17.9829	17.8626	17.9778								14.9667	-621749
14.9752	22.9703	24.2321	22.0159	23.4237	19.3302	18.9439	19.095	18.3548	18.4829	17.9753	17.8582	17.9845								14.975	-635036
14.9835	22.9695	24.2264	22.0225	23.4233	19.3298	18.9445	19.0872	18.3447	18.47	17.9782	17.8762	17.9902								14.9833	-648424
14.9918	22.9713	24.237	22.0337	23.4264	19.3222	18.942	19.0854	18.3485	18.4828	17.9723	17.8751	17.9887								14.9917	-661578
15.0002	22.9711	24.2249	22.0348	23.4257	19.3065	18.9368	19.09	18.3438	18.4735	17.9648	17.8806	17.9869								15	-674277
15.0085	22.9684	24.2118	22.0234	23.4292	19.3088	18.9413	19.0859	18.3489	18.4753	17.9683	17.8896	17.9922								15.0083	-686478
15.0168	22.9748	24.2052	22.0276	23.4299	19.307	18.9411	19.0795	18.3501	18.4718	17.9539	17.8863	17.9979								15.0167	-698198
15.0252	22.9688	24.2054	22.0247	23.4337	19.3043	18.9357	19.0755	18.3705	18.4755	17.9594	17.8873	17.9912								15.025	-709568
15.0335	22.9715	24.2189	22.0297	23.4411	19.3031	18.9305	19.0728	18.4018	18.4806	17.9437	17.8819	17.9905								15.0333	-720780
15.0418	22.983	24.2263	22.0417	23.4378	19.3077	18.9241	19.07	18.3976	18.47	17.9402	17.8832	17.991								15.0417	-731791
15.0502	22.984	24.238	22.0333	23.4402	19.3039	18.924	19.0682	18.388	18.4802	17.9336	17.8915	18.0007								15.05	-742329
15.0585	22.9864	24.2103	22.0411	23.4368	19.3025	18.9152	19.0596	18.3729	18.4758	17.9374	17.8897	17.9957								15.0583	-752223
15.0668	22.9889	24.2157	22.0413	23.4446	19.2995	18.9112	19.0585	18.3686	18.4728	17.9373	17.8951	17.9956								15.0667	-761517
15.0752	22.9887	24.1959	22.0365	23.4428	19.2824	18.9114	19.0577	18.3634	18.4719	17.9332	17.9	18.0017								15.075	-770372
15.0835	22.9822	24.2156	22.0456	23.4373	19.2837	18.9065	19.0576	18.3656	18.4783	17.9273	17.9003	18.0001								15.0833	-778801
15.0918	22.9838	24.2488	22.0355	23.4516	19.2727	18.9077	19.0479	18.3605	18.4878	17.9164	17.8983	17.9965								15.0917	-786782
15.1002	22.9962	24.2551	22.0417	23.4505	19.2724	18.8987	19.044	18.3683	18.4868	17.9119	17.8934	17.9852								15.1	-794310
15.1085	23.0026	24.2569	22.0367	23.4518	19.2658	18.8908	19.0418	18.3723	18.4817	17.9207	17.8969	17.9899								15.1083	-801368
15.1168	23.0122	24.2579	22.0448	23.463	19.269	18.8795	19.0406	18.3828	18.4851	17.9165	17.8991	17.9919								15.1167	-807977
15.1252	23.0201	24.2274	22.0378	23.4564	19.2601	18.8758	19.0355	18.3838	18.4857	17.9351	17.8977	17.9736								15.125	-814132
15.1335	23.0159	24.277	22.0326	23.4566	19.2553	18.8673	19.0371	18.3883	18.4852	17.9066	17.9056	17.9733								15.1333	-819803
15.1418	23.0116	24.2707	22.0352	23.46	19.2433	18.8673	19.0392	18.3941	18.4981	17.9226	17.9001	17.9742								15.1417	-825017
15.1502	23.0125	24.2584	22.0332	23.4568	19.2347	18.8629	19.0399	18.3949	18.489	17.9068	17.8984	17.9696								15.15	-829908
15.1585	23.0206	24.2233	22.0279	23.4576	19.2335	18.854	19.0353	18.4004	18.4976	17.9088	17.8951	17.9651								15.1583	-834620
15.1668	23.0298	24.2224	22.0191	23.4522	19.2193	18.8417	19.031	18.4118	18.4954	17.9083	17.8891	17.9684								15.1667	-839245
15.1752	23.0252	24.2332	22.0192	23.4556	19.2134	18.8424	19.0266	18.4179	18.4919	17.9161	17.8934	17.9626								15.175	-843827
15.1835	23.0301	24.2423	22.0221	23.4596	19.1958	18.8275	19.0334	18.4287	18.4951	17.9163	17.8831	17.9632								15.1833	-848243
15.1918	23.0305	24.2827	22.0176	23.4535	19.1902	18.8154	19.0312	18.4306	18.4996	17.9167	17.8737	17.9536								15.1917	-852298
15.2002	23.0354	24.2582	22.0164	23.4552	19.1804	18.8026	19.0322	18.4391	18.4901	17.8951	17.8733	17.9473								15.2	-855876
15.2085	23.05	24.3123	22.0153	23.4589	19.1642	18.7915	19.0394	18.4461	18.499	17.9182	17.8745	17.9406								15.2083	-858990
15.2168	23.0535	24.2892	22.0208	23.456	19.1566	18.7842	19.0409	18.4509	18.4974	17.9332	17.8661	17.9361								15.2167	-861706
15.2252	23.0472	24.2355	22.0113	23.452	19.1334	18.7747	19.0478	18.4414	18.4958	17.9373	17.871	17.9315								15.225	-864127
15.2335	23.042	24.2666	22.0085	23.4494	19.1209	18.7668	19.0455	18.4505	18.4966	17.9363	17.8623	17.9282								15.2333	-866367
15.2418	23.0426	24.2245	21.9992	23.4584	19.1024	18.7588	19.0537	18.4589	18.4862	17.9339	17.8564	17.9169								15.2417	-868567
15.2502	23.0474	24.2414	21.9991	23.4514	19.0893	18.7427	19.0446	18.455	18.485	17.932	17.8516	17.9194								15.25	-870797
15.2585	23.0463	24.2992	22.0054	23.455	19.0768	18.7304	19.05	18.458	18.4765	17.9254	17.8341	17.9205								15.2583	-873023
15.2668	23.0465	24.2475	22.0034	23.4562	19.0583	18.7143	19.0506	18.4593	18.4776	17.9262	17.8325	17.9193								15.2667	-875119
15.2752	23.0469	24.2804	21.9998	23.4568	19.0477	18.7012	19.0601	18.454	18.473	17.9154	17.837	17.9139								15.275	-877007
15.2835	23.0368	24.2597	22.004	23.4441	19.0345	18.6893	19.0532	18.4489	18.4712	17.8998	17.8312	17.9111								15.2833	-878700
15.2918	23.0228	24.2251	21.994	23.4575	19.0165	18.673	19.0532	18.4446	18.4806	17.9103	17.8195	17.9035								15.2917	-880214
15.3002	23.0164	24.2388	21.9913	23.4524	18.9957	18.6618	19.067	18.4383	18.4765	17.9118	17.8309	17.9052								15.3	-881510
15.3085	23.0052	24.2147	21.9868	23.4576	18.9733	18.6483	19.0702	18.4339	18.4816	17.9109	17.7978	17.9076								15.3083	-882546
15.3168	22.996	24.215	21.9893	23.4665	18.9626	18.6343	19.0642	18.4313	18.4777	17.9255	17.7926	17.9087								15.3167	-883403
15.3252	22.9891	24.2136	21.9828	23.472	18.9456	18.616	19.0641	18.4321	18.473	17.9133	17.7898	17.8995								15.325	-884076
15.3335	22.9836	24.2198	21.9895	23.4666	18.925	18.6021	19.0652	18.437	18.4799	17.9216	17.786	17.9057								15.3333	-884473
15.3418	22.973	24.2146	21.9865	23.4687	18.9005	18.5894	19.0694	18.4317	18.4615	17.916	17.7865	17.912								15.3417	-884575
15.3502	22.9511	24.2108	21.9919	23.4758	18.889	18.5725	19.0779	18.4186	18.4758	17.9063	17.7842	17.9074								15.35	-884491
15.3585	22.9314	24.2125	21.9959	23.4761	18.8685	18.5537	19.0742	18.4044	18.4743	17.9065	17.7859	17.9084								15.3583	-884337
15.3668	22.9208	24.1892	21.9914	23.4788	18.852	18.5433	19.0771	18.3967	18.4745	17.9064	17.7798	17.9091								15.3667	-884190
15.3752	22.8971	24.2102	21.9875	23.4779	18.8251	18.5329	19.0804	18.3924	18.4681	17.9	17.7653	17.9066								15.375	-884068
15.3835	22.8712	24.2084	21.9849	23.4862	18.8024	18.524	19.0704	18.3769	18.4635	17.869	17.7674	17.9079								15.3833	-883794
15.3918	22.8431	24.1752	21.9864	23.4827	18.7891	18.5035	19.0693	18.3819	18.4439	17.8485	17.7582	17.8997								15.3917	-883226
15.4002	22.8313	24.1684	21.9942	23.4845	18.7676	18.4877	19.0648	18.3856	18.4231	17.8623	17.7506	17.8994								15.4	-882333
15.4085	22.8198	24.1673	21.9964	23.4903	18.7446	18.4668	19.0578	18.3838	18.425	17.8026	17.745	17.9065								15.4083	-881098
15.4168	22.8024	24.1746	22.0019	23.4935	18.7262	18.4491	19.0599	18.3786	18.4394	17.9064	17.741	17.9117								15.4167	-879412
15.4252	22.7882	24.1731	22.0084	23.4809	18.7049	18.4231	19.0685	18.3818	18.4288	17.8155	17.7412	17.9084								15.425	-877258
15.4335	22.7671	24.151	22.0101	23.4847	18.6877	18.4073	19.0633	18.3858	18.4383	17.9075	17.7397	17.912								15.4333	-874739
15.4418	22.754	24.1645	22.009	23.4791	18.6676	18.3915	19.0559	18.384	18.4297	17.9006	17.7233	17.9119								15.4417	-872076
15.4502	22.7339	24.1562	22.0021	23.4829	18.647	18.3753	19.0542	18.379	18.4278	17.8136	17.724	17.8974								15.45	-869375
15.4585	22.7189	24.133	21.9971	23.4905	18.6209	18.3611	19.0525	18.3838	18.4251	17.8368	17.7165	17.8947								15.4583	-866730
15.4668	22.7048	24.138	21.9906	23.4898	18.6077	18.3405	19.0508	18.3879	18.4521	17.8511	17.7155	17.8918								15.4667	-864236
15.4752	22.701	24.1818	21.9912	23.4983	18.5852	18.3175	19.0398	18.388	18.4396	17.9247	17.7009	17.8959								15.475	-861944
15.4835	22.701	24.1583	22.0031	23.4922	18.5629	18.2934	19.0446	18.3885	18.4248	17.8436	17.7018	17.8981								15.4833	-859878
15.4918	22.6986	24.1337	21.9992	23.4861	18.5421	18.2712	19.0458	18.3932	18.426	17.9123	17.6961	17.8928								15.4917	-858144
15.5002	22.6981	24.1379	22.0073	23.4854	18.5177	18.2475	19.0375	18.399	18.4203	17.8462	17.6994	17.8951								15.5	-856802
15.5085	22.6984	24.1331	21.9978	23.4808	18.498	18.232	19.0101	18.4072	18.4217	17.9148	17.6932	17.89								15.5083	-855603
15.5168	22.6997	24.1469	21.9847	23.48	18.4734	18.2115	19.0037	18.4097	18.4186	17.9031	17.694	17.89								15.5167	-854212
15.5252	22.7042	24.1341	21.985	23.4761	18.4521	18.1916	18.9928	18.4169	18.4212	17.8741	17.6922	17.8726								15.525	-852479
15.5335	22.7161	24.143	21.9818	23.4843	18.4458	18.1741	18.9894	18.4243	18.4211	17.8832	17.6908	17.8649								15.5333	-850443
15.5418	22.7263	24.1514	21.9748	23.4816	18.4292	18.1515	18.9764	18.4272	18.4158	17.8656	17.6901	17.8583								15.5417	-848111
15.5502	22.7423	24.1541	21.9853	23.4931	18.4147	18.1299	18.9767	18.4286	18.4118	17.863	17.6765	17.8537								15.55	-845470
15.5585	22.7536	24.1618	21.9872	23.4922	18.3983	18.1076	18.9701	18.439	18.4068	17.8623	17.6865	17.8483								15.5583	-842566
15.5668	22.7648	24.1629	21.9744	23.5009	18.3795	18.0937	18.9721	18.4471	18.4118	17.8126	17.6869	17.8392								15.5667	-839393
15.5752	22.7832	24.1584	21.976	23.4935	18.3582	18.0683	18.975	18.437	18.4131	17.8845	17.6826	17.8288								15.575	-835887
15.5835	22.7863	24.147	21.9762	23.4912	18.3447	18.0503	18.9746	18.4435	18.4125	17.8691	17.6764	17.8115								15.5833	-832014
15.5918	22.8011	24.1743	21.9679	23.4879	18.3257	18.0349	18.9743	18.4396	18.4071	17.8791	17.68	17.8118								15.5917	-827827
15.6002	22.8128	24.162	21.9536	23.4965	18.3241	18.0214	18.9694	18.4431	18.4065	17.8789	17.6703	17.8106								15.6	-823394
15.6085	22.8275	24.1907	21.9478	23.4907	18.3116	17.9961	18.9698	18.4328	18.4048	17.8817	17.6854	17.7951								15.6083	-818642
15.6168	22.839	24.2072	21.9434	23.4929	18.3045	17.9701	18.9684	18.4313	18.3961	17.8739	17.6638	17.7888								15.6167	-813554
15.6252	22.8532	24.1959	21.9569	23.4889	18.2921	17.9509	18.9669	18.4316	18.3945	17.8548	17.6687	17.7789								15.625	-808132
15.6335	22.866	24.2013	21.9517	23.4855	18.2813	17.937	18.9752	18.4335	18.3864	17.8817	17.664	17.7697								15.6333	-802309
15.6418	22.8837	24.1905	21.9633	23.4857	18.2724	17.9168	18.9775	18.4334	18.402	17.8834	17.6721	17.7572								15.6417	-795970
15.6502	22.8909	24.1931	21.9514	23.4767	18.263	17.9072	18.978	18.4264	18.4069	17.8964	17.6621	17.744								15.65	-789164
15.6585	22.8858	24.203	21.9482	23.4733	18.2532	17.888	18.9801	18.4197	18.4003	17.8902	17.6642	17.7414								15.6583	-781927
15.6668	22.9108	24.211	21.9503	23.4702	18.2478	17.8788	18.9854	18.4111	18.4	17.887	17.6599	17.7273								15.6667	-774288
15.6752	22.9043	24.2123	21.9434	23.4737	18.2508	17.8618	18.9885	18.4048	18.3924	17.8717	17.6609	17.7243								15.675	-766447
15.6835	22.9074	24.2141	21.9424	23.4735	18.2474	17.8523	18.983	18.4056	18.3949	17.8859	17.6617	17.7548								15.6833	-758602
15.6918	22.9192	24.2262	21.9491	23.4691	18.2493	17.8371	18.9874	18.4004	18.3945	17.8787	17.6429	17.7071								15.6917	-751089
15.7002	22.9261	24.3189	21.9536	23.4708	18.2483	17.8225	18.991	18.3944	18.3956	17.8771	17.6427	17.6953								15.7	-744148
15.7085	22.9363	24.305	21.9609	23.4647	18.2412	17.8168	19.0017	18.3904	18.3936	17.8832	17.6423	17.6822								15.7083	-737868
15.7168	22.9332	24.2786	21.9644	23.4571	18.2422	17.8122	19.0065	18.3696	18.3999	17.8896	17.636	17.6644								15.7167	-732296
15.7252	22.9233	24.2722	21.9622	23.4593	18.2408	17.8044	19.0072	18.3571	18.3939	17.8327	17.6333	17.6473								15.725	-727611
15.7335	22.931	24.2678	21.9515	23.4441	18.2431	17.8006	19.0108	18.3744	18.4109	17.9165	17.6366	17.644								15.7333	-723901
15.7418	22.9252	24.2633	21.9514	23.4499	18.2385	17.794	19.006	18.3528	18.4017	17.9104	17.6279	17.6318								15.7417	-721098
15.7502	22.9262	24.2685	21.954	23.4531	18.2384	17.7982	19.0102	18.339	18.396	17.9074	17.6232	17.6353								15.75	-719079
15.7585	22.9328	24.2679	21.9544	23.4484	18.2512	17.7869	19.0081	18.3319	18.4059	17.9146	17.619	17.6294								15.7583	-717649
15.7668	22.9324	24.2628	21.9612	23.4519	18.2456	17.7789	19.0261	18.323	18.4027	17.9081	17.6161	17.6228								15.7667	-716731
15.7752	22.9375	24.2631	21.9664	23.4446	18.2539	17.7804	19.0258	18.3176	18.4094	17.8509	17.6181	17.6221								15.775	-716458
15.7835	22.9392	24.2591	21.9709	23.4354	18.257	17.7781	19.0269	18.3172	18.4128	17.9185	17.6136	17.626								15.7833	-717105
15.7918	22.9435	24.2492	21.9657	23.4307	18.263	17.7854	19.0328	18.3111	18.4198	17.8615	17.6176	17.6234								15.7917	-718873
15.8002	22.9289	24.2441	21.9658	23.4298	18.2631	17.7961	19.0392	18.3016	18.4151	17.8742	17.6144	17.6149								15.8	-721791
15.8085	22.9293	24.2375	21.955	23.4213	18.2711	17.8012	19.0404	18.2955	18.4265	17.9565	17.6065	17.6096								15.8083	-725740
15.8168	22.9209	24.1714	21.9496	23.4306	18.2722	17.8075	19.0408	18.2853	18.4337	17.8819	17.6018	17.6134								15.8167	-730593
15.8252	22.9201	24.1847	21.9438	23.4315	18.2873	17.8087	19.048	18.2834	18.4387	17.9574	17.6	17.609								15.825	-736255
15.8335	22.923	24.2609	21.9525	23.4322	18.288	17.8116	19.0483	18.287	18.4463	17.9373	17.602	17.6043								15.8333	-742589
15.8418	22.9265	24.1811	21.9565	23.4345	18.2982	17.8174	19.0531	18.2812	18.4615	17.9271	17.5981	17.6069								15.8417	-749370
15.8502	22.9222	24.1873	21.9554	23.4349	18.3071	17.8296	19.0526	18.2772	18.4931	17.9184	17.6015	17.6022								15.85	-756319
15.8585	22.9162	24.2602	21.9498	23.4263	18.3151	17.8451	19.062	18.2763	18.514	17.9112	17.6005	17.6078								15.8583	-763261
15.8668	22.9108	24.2417	21.9427	23.4307	18.3223	17.851	19.0674	18.2746	18.5031	17.8725	17.5993	17.6069								15.8667	-770193
15.8752	22.9066	24.2258	21.94	23.4256	18.3297	17.8625	19.0717	18.2631	18.4818	17.9257	17.6079	17.6048								15.875	-777097
15.8835	22.9069	24.2132	21.9417	23.4259	18.3392	17.8783	19.0675	18.2615	18.4796	17.9124	17.6087	17.615								15.8833	-783840
15.8918	22.8984	24.1284	21.9403	23.4352	18.3483	17.8983	19.0709	18.2569	18.4855	17.8888	17.6009	17.621								15.8917	-790293
15.9002	22.9011	24.149	21.9363	23.4346	18.3568	17.9112	19.065	18.255	18.4944	17.9023	17.6043	17.6226								15.9	-796399
15.9085	22.9064	24.1525	21.9418	23.4403	18.3702	17.9178	19.0596	18.2548	18.4927	17.91	17.6093	17.6293								15.9083	-802250
15.9168	22.8986	24.165	21.9387	23.433	18.3719	17.9336	19.0618	18.2565	18.4944	17.9386	17.6058	17.6224								15.9167	-807968
15.9252	22.9004	24.1329	21.9448	23.4257	18.3856	17.9528	19.0586	18.2511	18.5116	17.9085	17.6111	17.6245								15.925	-813591
15.9335	22.8957	24.142	21.944	23.4136	18.3929	17.9689	19.0633	18.2451	18.518	17.9006	17.6069	17.6347								15.9333	-819066
15.9418	22.8894	24.1322	21.9363	23.4098	18.3998	17.9841	19.0651	18.2416	18.5222	17.907	17.604	17.6439								15.9417	-824393
15.9502	22.8845	24.1258	21.9346	23.4206	18.4103	17.9857	19.0615	18.2479	18.5293	17.909	17.61	17.6368								15.95	-829651
15.9585	22.8874	24.1267	21.9286	23.4253	18.4166	18.0056	19.0584	18.2398	18.5257	17.9111	17.6212	17.6465								15.9583	-834826
15.9668	22.8846	24.1339	21.9354	23.4273	18.4237	18.0128	19.0485	18.249	18.5331	17.9084	17.6261	17.6462								15.9667	-839752
15.9752	22.8801	24.1254	21.9434	23.4276	18.434	18.0366	19.0442	18.2571	18.5341	17.9125	17.6307	17.6506								15.975	-844382
15.9835	22.8812	24.1239	21.9469	23.4244	18.4458	18.0545	19.0411	18.2626	18.5463	17.9123	17.6385	17.656								15.9833	-848707
15.9918	22.8846	24.1251	21.9492	23.4223	18.457	18.0662	19.0408	18.2662	18.5464	17.9144	17.6443	17.6632								15.9917	-852688
16.0002	22.8848	24.1184	21.9474	23.4202	18.4712	18.0689	19.0399	18.2721	18.547	17.9106	17.6659	17.6651								16	-856253
16.0085	22.8731	24.1197	21.9451	23.4116	18.4813	18.0903	19.0319	18.2725	18.5542	17.9122	17.6776	17.6717								16.0083	-859433
16.0168	22.8823	24.1204	21.9375	23.4062	18.4949	18.1112	19.0247	18.2687	18.5566	17.9108	17.6833	17.6717								16.0167	-862307
16.0252	22.871	24.1097	21.9372	23.4074	18.5126	18.1185	19.0211	18.2765	18.5591	17.9184	17.685	17.6742								16.025	-864965
16.0335	22.8655	24.1032	21.9351	23.4052	18.5312	18.1355	19.0087	18.277	18.5505	17.9204	17.6923	17.677								16.0333	-867441
16.0418	22.861	24.1091	21.9329	23.405	18.5471	18.1498	19.0088	18.2777	18.5415	17.9229	17.6985	17.6824								16.0417	-869760
16.0502	22.8622	24.1836	21.9448	23.4055	18.5718	18.1715	19.0026	18.2799	18.5394	17.9209	17.7071	17.6824								16.05	-871866
16.0585	22.86	24.0907	21.9427	23.409	18.586	18.1823	18.995	18.2863	18.5398	17.9265	17.7193	17.6909								16.0583	-873668
16.0668	22.8601	24.0921	21.9459	23.4075	18.6117	18.1929	18.9927	18.2903	18.5362	17.9215	17.7337	17.692								16.0667	-875110
16.0752	22.8606	24.0969	21.9474	23.411	18.6298	18.2125	18.9944	18.2819	18.5293	17.9149	17.7406	17.7022								16.075	-876260
16.0835	22.8558	24.0989	21.9399	23.4007	18.6431	18.2254	18.9913	18.2974	18.5227	17.9152	17.7509	17.7034								16.0833	-877298
16.0918	22.8539	24.1062	21.9363	23.3935	18.6653	18.2545	18.9838	18.2838	18.5169	17.9206	17.7593	17.7059								16.0917	-878302
16.1002	22.8418	24.1046	21.9495	23.3955	18.6927	18.2719	18.9804	18.2784	18.5099	17.9165	17.7595	17.7093								16.1	-879304
16.1085	22.8333	24.1105	21.9367	23.4122	18.7057	18.2916	18.9706	18.2779	18.5002	17.9228	17.7707	17.7082								16.1083	-880357
16.1168	22.8369	24.1335	21.9416	23.4065	18.735	18.3059	18.9605	18.2856	18.4892	17.9167	17.7804	17.7205								16.1167	-881507
16.1252	22.8432	24.1315	21.9393	23.4026	18.7639	18.3232	18.9563	18.2868	18.4774	17.9181	17.785	17.7213								16.125	-882643
16.1335	22.8396	24.1481	21.9404	23.3945	18.7748	18.3402	18.9563	18.2888	18.4679	17.9178	17.786	17.7245								16.1333	-883627
16.1418	22.8367	24.1531	21.9464	23.4004	18.8055	18.3657	18.9505	18.2856	18.4518	17.9181	17.7937	17.7213								16.1417	-884329
16.1502	22.8325	24.149	21.9459	23.4017	18.8217	18.3839	18.9474	18.2799	18.4526	17.9228	17.795	17.7198								16.15	-884512
16.1585	22.8296	24.1545	21.9566	23.4007	18.8359	18.4015	18.9419	18.2828	18.42	17.9184	17.8055	17.7282								16.1583	-884004
16.1668	22.8285	24.1535	21.9459	23.3907	18.8538	18.4182	18.9323	18.2846	18.4064	17.9217	17.8176	17.7249								16.1667	-882792
16.1752	22.8221	24.1613	21.937	23.3896	18.8733	18.4383	18.9211	18.289	18.3936	17.9266	17.83	17.7263								16.175	-881006
16.1835	22.8177	24.1716	21.9441	23.3943	18.9027	18.459	18.9105	18.2889	18.3715	17.9305	17.8228	17.7205								16.1833	-878886
16.1918	22.8227	24.1862	21.9389	23.4004	18.9243	18.482	18.9145	18.2934	18.3533	17.9339	17.8326	17.73								16.1917	-876554
16.2002	22.8289	24.1879	21.9321	23.3949	18.9428	18.4971	18.9121	18.3028	18.3409	17.9396	17.8397	17.7374								16.2	-873880
16.2085	22.8255	24.1966	21.9245	23.3924	18.9608	18.5147	18.9132	18.2998	18.3277	17.9417	17.8539	17.7332								16.2083	-870675
16.2168	22.8301	24.1993	21.9327	23.3878	18.9864	18.5316	18.9125	18.3035	18.3176	17.9425	17.869	17.7329								16.2167	-866803
16.2252	22.8278	24.271	21.9292	23.374	19.0016	18.5546	18.9081	18.3102	18.3284	17.9388	17.8878	17.7275								16.225	-862291
16.2335	22.817	24.18	21.928	23.3829	19.0239	18.5757	18.9077	18.3047	18.317	17.9472	17.8906	17.7294								16.2333	-857262
16.2418	22.8185	24.1788	21.9244	23.3765	19.0479	18.599	18.9102	18.308	18.3188	17.9468	17.8906	17.7444								16.2417	-851843
16.2502	22.8184	24.1836	21.9208	23.3812	19.0654	18.6215	18.9046	18.3146	18.3036	17.9535	17.8979	17.7431								16.25	-846271
16.2585	22.8287	24.1921	21.9143	23.3787	19.0932	18.6457	18.9011	18.3148	18.29	17.9646	17.9069	17.7531								16.2583	-840634
16.2668	22.8297	24.1917	21.9122	23.377	19.1205	18.6666	18.9034	18.3172	18.2902	17.9665	17.9227	17.763								16.2667	-834878
16.2752	22.8375	24.27	21.9112	23.3681	19.1469	18.6881	18.9037	18.3279	18.3014	17.9642	17.9287	17.7625								16.275	-828945
16.2835	22.8396	24.1702	21.9183	23.3666	19.1676	18.7078	18.9117	18.3329	18.3069	17.9695	17.9324	17.7686								16.2833	-822965
16.2918	22.8382	24.1663	21.9066	23.3682	19.1982	18.7362	18.92	18.3322	18.3215	17.9742	17.952	17.7728								16.2917	-817136
16.3002	22.822	24.1621	21.9076	23.3678	19.2211	18.7646	18.9195	18.331	18.3268	17.9781	17.9522	17.7903								16.3	-811595
16.3085	22.8255	24.1529	21.9	23.3681	19.2365	18.8006	18.9141	18.3407	18.327	17.9838	17.9587	17.7985								16.3083	-806462
16.3168	22.8159	24.1471	21.8884	23.3658	19.2616	18.8301	18.915	18.3404	18.3456	17.9913	17.9666	17.81								16.3167	-801900
16.3252	22.8046	24.1469	21.8984	23.3704	19.2857	18.8612	18.9071	18.3437	18.3548	17.997	17.9724	17.8164								16.325	-797963
16.3335	22.8148	24.1442	21.8985	23.3729	19.3218	18.8815	18.9102	18.3519	18.3581	17.9956	17.9766	17.8323								16.3333	-794572
16.3418	22.8201	24.134	21.9032	23.3767	19.3425	18.9105	18.9022	18.3516	18.3779	17.9987	17.9882	17.8467								16.3417	-791834
16.3502	22.8173	24.1237	21.8953	23.3725	19.3656	18.9473	18.9055	18.3628	18.3841	17.9969	17.9902	17.8609								16.35	-789823
16.3585	22.8147	24.1192	21.8844	23.3651	19.3945	18.9759	18.9152	18.3572	18.4005	17.9996	18.0073	17.8546								16.3583	-788554
16.3668	22.8098	24.1162	21.8987	23.3719	19.4139	19.0108	18.9115	18.3646	18.422	17.9998	18.0089	17.8668								16.3667	-788197
16.3752	22.7916	24.1107	21.9019	23.3639	19.4398	19.0544	18.9075	18.3328	18.4241	17.9989	18.0231	17.8923								16.375	-788837
16.3835	22.7894	24.0876	21.8962	23.3684	19.4619	19.0855	18.9062	18.3416	18.4459	17.9997	18.0279	17.9073								16.3833	-790474
16.3918	22.786	24.0834	21.8949	23.3731	19.4887	19.1197	18.9061	18.3465	18.4533	17.9971	18.0261	17.9108								16.3917	-793084
16.4002	22.777	24.0836	21.896	23.3913	19.5165	19.1584	18.9094	18.3498	18.454	18.0049	18.0404	17.9211								16.4	-796491
16.4085	22.7804	24.1501	21.9013	23.3901	19.545	19.1935	18.9029	18.3523	18.4636	18.0017	18.0511	17.9467								16.4083	-800414
16.4168	22.7745	24.0633	21.8908	23.3942	19.5647	19.2349	18.9	18.3621	18.4721	17.9981	18.0454	17.9489								16.4167	-804663
16.4252	22.776	24.0623	21.9028	23.3914	19.6029	19.2691	18.902	18.3657	18.4743	17.9955	18.0669	17.9538								16.425	-809148
16.4335	22.7714	24.0604	21.8861	23.3894	19.6252	19.3193	18.9079	18.3616	18.4812	17.9985	18.0741	17.9704								16.4333	-813803
16.4418	22.764	24.0567	21.8877	23.3909	19.6502	19.357	18.9112	18.3554	18.4969	17.9984	18.0946	17.9752								16.4417	-818622
16.4502	22.7627	24.0517	21.8798	23.3909	19.6712	19.4032	18.9072	18.3453	18.488	18.0015	18.1036	17.9773								16.45	-823560
16.4585	22.7495	24.0444	21.886	23.3898	19.7079	19.4465	18.9076	18.3499	18.4882	18.0034	18.1159	17.9949								16.4583	-828540
16.4668	22.741	24.0484	21.8813	23.4033	19.7422	19.4902	18.9051	18.3501	18.4985	18.0064	18.1317	18.0065								16.4667	-833453
16.4752	22.7424	24.043	21.8715	23.4106	19.7905	19.5308	18.9038	18.3494	18.504	18.0135	18.1411	18.0247								16.475	-838225
16.4835	22.7377	24.0287	21.8791	23.4152	19.8143	19.5754	18.8999	18.3456	18.4968	18.01	18.1601	18.0242								16.4833	-842820
16.4918	22.7382	24.0341	21.8649	23.4134	19.8465	19.6144	18.8963	18.3468	18.5004	18.0095	18.1828	18.0387								16.4917	-847102
16.5002	22.7322	24.0368	21.8737	23.4118	19.8802	19.6696	18.9061	18.3485	18.5009	18.0016	18.1858	18.0524								16.5	-850920
16.5085	22.7304	24.0275	21.8931	23.4059	19.9094	19.7042	18.9042	18.3417	18.4955	18.0125	18.2102	18.0695								16.5083	-854174
16.5168	22.7328	24.0188	21.8885	23.4	19.951	19.7539	18.9047	18.3368	18.4944	18.011	18.2163	18.0785								16.5167	-856861
16.5252	22.7196	24.0196	21.8796	23.4041	19.9846	19.7995	18.9016	18.3349	18.4998	18.0145	18.2333	18.0902								16.525	-859002
16.5335	22.7151	24.013	21.8707	23.4082	20.0206	19.8435	18.8982	18.3242	18.5042	18.0169	18.2423	18.0819								16.5333	-860613
16.5418	22.7138	24.0087	21.8627	23.4132	20.0617	19.8927	18.8903	18.3284	18.4993	18.0164	18.2587	18.0983								16.5417	-861754
16.5502	22.7168	24.0086	21.8705	23.4141	20.0982	19.93	18.8875	18.3295	18.4904	18.0231	18.2632	18.1245								16.55	-862554
16.5585	22.7194	24.0135	21.8797	23.4116	20.1385	19.9785	18.8817	18.327	18.4816	18.0233	18.285	18.1509								16.5583	-863124
16.5668	22.7257	24.0032	21.8805	23.4123	20.1709	20.0188	18.8773	18.3258	18.4811	18.0204	18.3063	18.1729								16.5667	-863451
16.5752	22.7238	24.0005	21.8816	23.3997	20.2049	20.0661	18.8757	18.3217	18.4721	18.0264	18.3147	18.1893								16.575	-863531
16.5835	22.7266	23.9779	21.8825	23.4022	20.2353	20.101	18.876	18.3209	18.4794	18.0272	18.3431	18.2012								16.5833	-863304
16.5918	22.7273	23.9826	21.8711	23.3956	20.2655	20.1554	18.8744	18.321	18.4747	18.0305	18.3584	18.2248								16.5917	-862717
16.6002	22.7284	23.9744	21.8698	23.3897	20.2968	20.1961	18.8661	18.3178	18.4701	18.0312	18.3717	18.2773								16.6	-861759
16.6085	22.7278	23.9705	21.8641	23.39	20.3364	20.2451	18.8673	18.3176	18.4671	18.0334	18.382	18.269								16.6083	-860559
16.6168	22.734	23.9797	21.8671	23.394	20.3655	20.2809	18.8668	18.3286	18.4612	18.0377	18.3968	18.2909								16.6167	-859286
16.6252	22.7318	23.9795	21.8806	23.3862	20.4013	20.3266	18.8677	18.3239	18.4608	18.0389	18.4149	18.3083								16.625	-858000
16.6335	22.7292	23.9818	21.8681	23.3786	20.4325	20.3722	18.8603	18.3207	18.4657	18.0402	18.4232	18.3349								16.6333	-856696
16.6418	22.7364	23.9827	21.8697	23.3718	20.464	20.4101	18.8595	18.3192	18.4629	18.0411	18.4399	18.3624								16.6417	-855346
[truncated: 11,816 more rows]

## Sheet: RNA-seq data
locustag	object	gene	ec	function	Glucose	Mucin	FDR	AveExpr	P value	Glucose1	Glucose2	Glucose3	Mucin1	Mucin2	Mucin3	Glucose1 CPM	Glucose2 CPM	Glucose3 CPM	Mucin1 CPM	Mucin2 CPM	Mucin3 CPM
Amuc_0628	CDS			hypothetical protein	0	4.4425	1.19718E-05	4.39881	1.37860194297357e-7	105	90	83	1727	1960	1760	4.81	4.464	3.397	124.551	101.501	93.935
Amuc_0920	CDS			oxidoreductase domain protein	0	3.94392	3.53945E-05	8.20126	8.64076278829551e-7	1528	1977	1211	16200	23007	25692	69.997	98.06	49.563	1168.34	1191.44	1371.23
Amuc_1172	CDS			hypothetical protein	0	3.9343	0.000119836	0.363737	6.67902E-06	5	6	8	89	122	73	0.229	0.298	0.327	6.419	6.318	3.896
Amuc_0863	CDS			glycosyl hydrolase family 88	0	3.92631	4.50023E-06	7.47981	3.3166135026549e-8	892	1025	902	9262	14536	15691	40.862	50.84	36.916	667.972	752.761	837.46
Amuc_1259	CDS			lipolytic protein G-D-S-L family	0	3.72103	6.31029E-05	7.15182	2.44157E-06	745	886	781	6197	9356	14895	34.128	43.946	31.964	446.925	484.51	794.976
Amuc_1290	CDS			protein of unknown function DUF323	0	3.64257	1.42562E-05	8.12611	1.77791923902495e-7	1441	1905	1557	14669	22990	17781	66.012	94.488	63.724	1057.92	1190.56	949.007
Amuc_0803	CDS			coagulation factor 5/8 type domain protein	0	3.53623	5.10519E-06	8.75445	3.99761261128996e-8	2432	2792	2580	20137	29238	33913	111.409	138.484	105.593	1452.27	1514.12	1810
Amuc_0369	CDS		3.2.1.52	Beta-N-acetylhexosaminidase	0	3.49541	2.8729E-06	7.67766	3.1891103468571e-9	1120	1280	1362	10177	13820	14451	51.307	63.488	55.743	733.962	715.682	771.279
Amuc_0491	CDS			sulfatase	0	3.47734	2.8729E-06	7.6343	5.5153485501173e-9	1140	1150	1380	9335	13087	14992	52.223	57.04	56.48	673.237	677.723	800.153
Amuc_1420	CDS			conserved hypothetical protein	0	3.39343	6.67551E-05	8.6267	2.72627E-06	2209	3376	2105	18781	24975	27924	101.193	167.45	86.152	1354.48	1293.36	1490.36
Amuc_0802	CDS			transcriptional regulator, HxlR family	0	3.32323	0.000196931	3.24135	1.38786E-05	62	63	57	551	715	428	2.84	3.125	2.333	39.738	37.027	22.843
Amuc_0875	CDS			glycoside hydrolase family 16	0	3.25818	0.000142128	7.56855	8.69722E-06	1160	1680	1025	7514	10557	15909	53.139	83.328	41.951	541.907	546.705	849.095
Amuc_1291	CDS			putative surface layer protein, with cytochrome c domain	0	3.25124	0.000813027	6.70009	0.00013213	588	776	721	5784	9629	3711	26.936	38.49	29.509	417.14	498.647	198.063
Amuc_1085	CDS			Carbohydrate-selective porin OprB	0	3.1518	4.81167E-05	7.99293	1.5736E-06	1921	2029	1386	10836	15115	16648	88	100.639	56.725	781.488	782.745	888.537
Amuc_0627	CDS			conserved hypothetical protein	0	2.98797	6.67551E-05	9.46118	2.73662E-06	5190	5602	4634	26230	34554	54157	237.752	277.861	189.657	1891.7	1789.41	2890.47
Amuc_0516	CDS			conserved hypothetical protein	0	2.93807	0.000205243	5.25578	1.49941E-05	275	313	266	1284	1911	2969	12.598	15.525	10.887	92.602	98.963	158.461
Amuc_0186	CDS			glycoside hydrolase family 95	0	2.9292	1.19718E-05	8.87444	1.3778720265815e-7	3204	3839	3438	18084	26474	28462	146.774	190.415	140.708	1304.21	1370.98	1519.07
Amuc_0539	CDS			glycoside hydrolase family 2 sugar binding	0	2.82992	4.16783E-06	9.15899	1.77536329263103e-8	4151	4432	4616	22277	33345	29831	190.156	219.828	188.921	1606.61	1726.8	1592.14
Amuc_0187	CDS			peptidase M28	0	2.8145	2.41611E-05	7.98843	4.85366689363563e-7	1831	1965	2116	10999	15776	10945	83.877	97.465	86.602	793.244	816.976	584.156
Amuc_1260	CDS			glycoside hydrolase family 37	0	2.80442	1.53716E-05	6.82154	2.1241294121547e-7	903	877	855	4703	6653	5321	41.366	43.499	34.993	339.179	344.532	283.992
Amuc_1925	CDS			hypothetical protein	0	2.74573	2.03598E-05	7.32626	3.1556754623426e-7	1272	1224	1320	6508	9680	7108	58.27	60.711	54.024	469.355	501.288	379.368
Amuc_1655	CDS			sulfatase	0	2.73866	5.87334E-05	7.50509	2.08313E-06	1410	1754	1219	6589	9202	10593	64.592	86.999	49.89	475.196	476.535	565.37
Amuc_0502	CDS			putative transmembrane protein	0	2.72311	0.000385938	4.84203	4.33758E-05	226	305	177	911	1367	1961	10.353	15.128	7.244	65.701	70.791	104.662
Amuc_0868	CDS		3.2.1.52	Beta-N-acetylhexosaminidase	0	2.70818	8.2152E-05	6.85599	4.08679E-06	880	975	943	3720	5460	7917	40.312	48.36	38.595	268.285	282.752	422.546
Amuc_1087	CDS			hypothetical protein	0	2.68813	0.000609281	7.20572	8.63691E-05	1473	1604	731	6250	7379	6997	67.478	79.559	29.918	450.748	382.129	373.444
Amuc_0188	CDS			Esterase/lipase-like protein	0	2.67966	0.0003258	7.75943	3.40656E-05	1539	1713	2064	9658	14780	7181	70.501	84.965	84.474	696.532	765.397	383.264
Amuc_1083	CDS			heavy metal translocating P-type ATPase	0	2.6752	0.000150006	6.28734	9.67332E-06	651	827	480	2845	4391	3783	29.822	41.019	19.645	205.18	227.392	201.906
Amuc_0801	CDS			Cupin 2 conserved barrel domain protein	0	2.6635	0.00176964	1.95747	0.000418159	29	31	33	203	257	113	1.328	1.538	1.351	14.64	13.309	6.031
Amuc_1669	CDS		3.2.1.52	Beta-N-acetylhexosaminidase	0	2.64249	0.000135846	7.08786	8.07191E-06	1059	1212	1093	4166	6280	9301	48.512	60.116	44.734	300.45	325.216	496.413
Amuc_0518	CDS			hypothetical protein	0	2.58077	4.16783E-06	6.29594	1.91977563326542e-8	604	646	732	2803	3911	4043	27.669	32.042	29.959	202.151	202.535	215.783
Amuc_1924	CDS		3.2.1.52	Beta-N-acetylhexosaminidase	0	2.56404	2.20266E-05	9.18605	3.9568721297956e-7	4681	4763	5285	19110	25877	36144	214.435	236.246	216.301	1378.21	1340.07	1929.08
Amuc_1667	CDS			glycoside hydrolase family 2 sugar binding	0	2.54481	2.10409E-05	6.90339	3.48904627486919e-7	932	975	1159	3694	6201	6569	42.695	48.36	47.435	266.41	321.125	350.601
Amuc_0239	CDS			hypothetical protein	0	2.53664	0.000207864	2.34132	1.57023E-05	38	39	53	140	262	304	1.741	1.934	2.169	10.097	13.568	16.225
Amuc_1672	CDS			protein of unknown function DUF303 acetylesterase putative	0	2.48211	0.000257754	6.63281	2.36264E-05	798	1106	733	3093	4215	6096	36.556	54.858	30	223.066	218.278	325.356
Amuc_1182	CDS			sulfatase	0	2.4373	7.62024E-05	7.55828	3.47491E-06	1563	1860	1578	5854	8099	11108	71.6	92.256	64.583	422.188	419.415	592.856
Amuc_1292	CDS			Endoribonuclease L-PSP	0	2.40667	0.00281436	5.9972	0.000792066	479	586	650	2627	4509	1690	21.943	29.066	26.603	189.458	233.503	90.199
Amuc_0846	CDS			coagulation factor 5/8 type domain protein	0	2.3788	0.000169032	4.86278	1.1601E-05	212	308	277	826	1334	1631	9.712	15.277	11.337	59.571	69.083	87.05
Amuc_0125	CDS			lipolytic protein G-D-S-L family	0	2.34899	0.00149497	6.2008	0.000325024	669	821	553	2001	2637	5317	30.647	40.722	22.633	144.311	136.56	283.779
Amuc_1171	CDS			protein of unknown function DUF418	0	2.30264	0.00076494	5.67351	0.000118753	511	443	468	1306	2009	3417	23.409	21.973	19.154	94.188	104.038	182.372
Amuc_0517	CDS			raffinose synthase	0	2.2565	2.41611E-05	7.32352	4.66864281203647e-7	1454	1393	1677	4667	6868	8358	66.607	69.093	68.635	336.582	355.666	446.083
Amuc_1146	CDS			hypothetical protein	0	2.23458	0.00393364	6.44905	0.00124115	802.522	815.435	854.184	4090.12	5110.17	2049.07	36.763	40.446	34.959	294.978	264.635	109.363
Amuc_1148	CDS			hypothetical protein	0	2.18973	0.000875186	2.20395	0.000150769	55	42	36	183	218	149	2.52	2.083	1.473	13.198	11.289	7.952
Amuc_1084	CDS			conserved hypothetical protein	0	2.18238	9.6978E-05	5.60605	5.09235E-06	456	535	424	1570	2356	1875	20.889	26.536	17.353	113.228	122.008	100.072
Amuc_1246	CDS			hypothetical protein	0	2.18213	6.38203E-06	9.69997	5.87935033654833e-8	7631	7394	9064	24634	36474	38856	349.573	366.744	370.966	1776.6	1888.84	2073.82
Amuc_2065	CDS			acyltransferase 3	0	2.17796	6.31029E-05	7.49067	2.37619E-06	1758	1937	1538	5773	7150	8437	80.533	96.076	62.946	416.347	370.27	450.3
Amuc_0015	CDS			DEAD/DEAH box helicase domain protein	0	2.14046	0.000214471	11.5027	1.65627E-05	28598	31848	25069	103232	131974	103533	1310.06	1579.67	1026.01	7445.06	6834.4	5525.76
Amuc_0773	CDS			acyltransferase 3	0	2.12234	0.000150569	6.34727	9.84835E-06	798	859	754	2246	3142	4298	36.556	42.607	30.859	161.981	162.712	229.393
Amuc_0185	CDS			conserved hypothetical protein	0	2.07966	0.000175979	5.62486	1.22857E-05	461	592	440	1475	1846	2373	21.118	29.363	18.008	106.376	95.597	126.652
Amuc_0019	CDS			hypothetical protein	0	2.07697	4.60364E-05	7.36371	1.41138E-06	1383	1812	1779	4639	6834	7610	63.355	89.876	72.81	334.563	353.905	406.161
Amuc_1548	CDS			Ankyrin	0	2.02571	1.34067E-05	6.72629	1.60559676511759e-7	1021	1015	1200	3285	4642	4001	46.772	50.344	49.113	236.913	240.391	213.541
Amuc_1529	CDS			hypothetical protein	0	1.99965	0.000516628	4.95439	6.66376E-05	327	269	359	1112	1449	936	14.98	13.342	14.693	80.197	75.038	49.956
Amuc_2001	CDS			putative lipoprotein	0	1.95379	2.41611E-05	8.94159	4.95523373245336e-7	4791	5462	5138	14116	20030	20043	219.474	270.917	210.285	1018.04	1037.27	1069.73
Amuc_1926	CDS			cytochrome c assembly protein	0	1.9481	0.013729	3.51747	0.00627323	111	110	136	437	746	221	5.085	5.456	5.566	31.516	38.632	11.795
Amuc_1147	CDS			hypothetical protein	0	1.93004	0.00992556	3.96681	0.0041467	176	138	176	673	846	320	8.062	6.845	7.203	48.537	43.811	17.079
Amuc_1187	CDS		3.2.1.22	Alpha-galactosidase	0	1.89468	0.000435098	7.2136	5.33101E-05	1453	1575	1731	3464	5232	8024	66.561	78.12	70.845	249.822	270.944	428.257
Amuc_0017	CDS			oxidoreductase domain protein	0	1.88139	0.000121951	10.8418	6.85307E-06	18311	20851	19571	47946	65729	87522	838.82	1034.21	800.989	3457.85	3403.84	4671.22
Amuc_1517	CDS			RNA polymerase, sigma-24 subunit, ECF subfamily	0	1.87969	2.07355E-05	7.70422	3.34288987510189e-7	2234	2265	2195	6368	7857	7979	102.339	112.345	89.836	459.258	406.883	425.855
Amuc_2176	CDS			excinuclease ABC, A subunit	0	1.86817	0.000544505	9.87544	7.34868E-05	8730	12353	9476	27894	43709	29731	399.918	612.712	387.828	2011.7	2263.51	1586.8
Amuc_1879	CDS			conserved hypothetical protein	0	1.84883	0.00439793	5.79463	0.00142418	607	596	605	1210	1636	3630	27.806	29.562	24.761	87.265	84.722	193.74
Amuc_0538	CDS			hypothetical protein	0	1.84498	5.06599E-05	6.86646	1.72678E-06	1189	1246	1356	3587	4866	3877	54.468	61.802	55.498	258.693	251.991	206.923
Amuc_0397	CDS		3.2.1.52	Beta-N-acetylhexosaminidase	0	1.79634	3.976E-05	6.18683	1.04391E-06	749	806	855	1948	3066	2609	34.311	39.978	34.993	140.489	158.776	139.248
Amuc_0844	CDS		4.2.1.11	Phosphopyruvate hydratase	0	1.79464	0.00115347	10.1439	0.000225865	12792	15680	9527	31696	44118	42338	585.997	777.732	389.915	2285.9	2284.69	2259.66
Amuc_0124	CDS			protein of unknown function DUF303 acetylesterase putative	0	1.77968	0.000597331	4.66968	8.37089E-05	254	334	267	594	904	1197	11.636	16.566	10.928	42.839	46.815	63.886
Amuc_0018	CDS			conserved hypothetical protein	0	1.76774	0.000505281	7.98934	6.46817E-05	2571	3337	2623	6142	8585	12233	117.777	165.516	107.352	442.959	444.583	652.9
Amuc_0622	CDS			hypothetical protein	0	1.7672	0.000588283	3.72706	8.1834E-05	135	157	148	432	550	385	6.184	7.787	6.057	31.156	28.482	20.548
Amuc_1530	CDS			hypothetical protein	0	1.7439	0.000234849	5.80674	2.04032E-05	611	569	704	1726	2335	1677	27.99	28.223	28.813	124.479	120.92	89.505
Amuc_0060	CDS		3.2.1.50	Alpha-N-acetylglucosaminidase	0	1.72256	0.00205671	5.30505	0.000511571	432	444	469	885	1182	2179	19.79	22.023	19.195	63.826	61.211	116.298
Amuc_1276	CDS			hypothetical protein	0	1.70965	3.81522E-05	5.69711	9.66546612986418e-7	547	545	683	1297	2017	1968	25.058	27.032	27.953	93.539	104.452	105.036
Amuc_1086	CDS			hypothetical protein	0	1.63658	2.7505E-05	6.17257	6.46132268432277e-7	840	776	903	2023	2648	2404	38.48	38.49	36.957	145.898	137.129	128.306
Amuc_0025	CDS			Tetratricopeptide TPR_2 repeat protein	0	1.59891	0.000218213	10.0339	1.73749E-05	11096	12284	13721	23599	34480	47050	508.303	609.29	561.564	1701.95	1785.58	2511.15
Amuc_0371	CDS			two component regulator propeller domain protein	0	1.59809	6.27677E-05	7.55197	2.28404E-06	1927	2216	2534	4780	7371	6174	88.275	109.914	103.71	344.732	381.715	329.519
Amuc_0888	CDS			transcriptional regulator, MerR family	0	1.57457	0.00150995	7.38598	0.000331759	2061	2038	1865	5149	7045	4153	94.414	101.085	76.33	371.344	364.832	221.654
Amuc_0115	CDS			hypothetical protein	0	1.56959	0.00364737	6.33783	0.00112731	998	771	1148	2417	3778	1869	45.718	38.242	46.985	174.313	195.647	99.752
Amuc_2142	CDS			hypothetical protein	0	1.55195	0.000300167	7.66699	2.95453E-05	2416	2418	2468	5742.81	8105.82	5659	110.676	119.933	101.009	414.169	419.768	302.032
Amuc_2018	CDS		3.2.1.52	Beta-N-acetylhexosaminidase	0	1.53375	0.00198451	4.91553	0.000490871	378.086	363.088	354.264	669	850.22	1465.23	17.32	18.009	14.499	48.248	44.029	78.202
Amuc_1960	CDS			PA14 domain protein	0	1.52374	0.000205619	6.54368	1.53772E-05	1080	1291	1035	2500	3111	3163	49.474	64.034	42.36	180.299	161.106	168.816
Amuc_0921	CDS		2.7.11.1	Non-specific serine/threonine protein kinase	0	1.49912	0.00240957	6.85892	0.000631528	1278	1358	1626	3475	4989	2693	58.545	67.357	66.548	250.616	258.36	143.731
Amuc_0910	CDS			transcriptional regulator, LysR family	0	1.48555	0.00114053	4.78979	0.000219596	312	332	373	735	1168	724	14.293	16.467	15.266	53.008	60.486	38.641
Amuc_1288	CDS			peptidase U32	0	1.47256	7.01839E-05	6.89228	2.94184E-06	1388	1388	1621	3059	4426	3580	63.584	68.845	66.343	220.614	229.205	191.072
Amuc_1215	CDS			putative cytochrome c	0	1.4722	0.000197152	6.62601	1.3985E-05	1135	1160	1369	2194	3146	4019	51.994	57.536	56.03	158.23	162.919	214.502
Amuc_1905	CDS		2.1.1.72	Site-specific DNA-methyltransferase (adenine-specific)	0	1.46356	0.00263394	5.26651	0.000721842	470	381	587	1188	1501	932	21.531	18.898	24.024	85.678	77.731	49.743
Amuc_0817	CDS			hypothetical protein	0	1.45333	0.000133764	6.13675	7.76334E-06	957	752	917	1927	2370	2167	43.84	37.299	37.53	138.975	122.733	115.657
Amuc_0014	CDS			hypothetical protein	0	1.44359	0.000973298	3.36485	0.000173947	162	107	120	268	305	373	7.421	5.307	4.911	19.328	15.795	19.908
Amuc_0026	CDS			hypothetical protein	0	1.42802	1.62092E-05	8.96489	2.37481837142038e-7	5934	5980	6857	11941	16792	17207	271.834	296.61	280.639	861.181	869.59	918.372
Amuc_0545	CDS			hypothetical protein	0	1.41993	0.000270864	3.41268	2.53099E-05	130	120	151	253	401	324	5.955	5.952	6.18	18.246	20.766	17.293
Amuc_0694	CDS			hypothetical protein	0	1.41954	0.000142128	8.86257	8.70704E-06	5400	5591	6543	10398	14290	18688	247.372	277.315	267.788	749.9	740.022	997.416
Amuc_1670	CDS			hypothetical protein	0	1.41219	6.31029E-05	6.3986	2.32614E-06	1042	1044	1096	2178	2556	2925	47.734	51.783	44.856	157.077	132.365	156.113
Amuc_1222	CDS			oligopeptide transporter, OPT superfamily	0	1.40613	9.14765E-05	6.44673	4.59279E-06	1042	968	1309	2197	3116	2624	47.734	48.013	53.574	158.447	161.365	140.048
Amuc_1758	CDS			HPr kinase	0	1.40042	0.000205619	6.36959	1.5438E-05	1017	869	1277	2133	2961	2414	46.588	43.103	52.264	153.831	153.338	128.84
Amuc_1769	CDS		2.7.11.1	Non-specific serine/threonine protein kinase	0	1.39485	0.000433582	11.2428	5.25324E-05	29753	26811	36409	65564	90300	63544	1362.97	1329.83	1490.12	4728.45	4676.27	3391.47
Amuc_1793	CDS			acyltransferase 3	0	1.3915	0.00235589	6.04039	0.000610947	832	906	778	1353	1851	2978	38.114	44.938	31.841	97.578	95.856	158.942
Amuc_1932	CDS			Endoribonuclease L-PSP	0	1.38798	0.0120299	3.19449	0.00526411	109	132	110	154	263	486	4.993	6.547	4.502	11.106	13.62	25.939
Amuc_1082	CDS			iron dependent repressor	0	1.3831	0.000230317	5.04178	1.94734E-05	450	422	385	834	1075	1046	20.614	20.931	15.757	60.148	55.67	55.827
Amuc_1312	CDS			peptidase M16 domain protein	0	1.37456	1.62092E-05	8.86786	2.38920004778048e-7	5679	5640	6566	11039	15465	15618	260.153	279.745	268.729	796.129	800.87	833.564
Amuc_0569	CDS			competence protein F, putative	0	1.37237	0.000102143	5.95928	5.55179E-06	756	792	837	1373	2016	2250	34.632	39.283	34.256	99.02	104.401	120.087
Amuc_1216	CDS			oxidoreductase domain protein	0	1.36954	0.000300167	8.24297	2.98482E-05	3494	4062	4057	6531	9255	11978	160.059	201.476	166.042	471.013	479.279	639.29
Amuc_1603	CDS			hypothetical protein	0	1.36521	0.00041611	8.33047	4.85514E-05	4248	3748	4349	6817	9534	13330	194.599	185.902	177.993	491.64	493.728	711.449
Amuc_0864	CDS			sulfatase	0	1.34519	0.000613155	6.8829	8.74601E-05	1534	1651	1387	2951	4304	3263	70.272	81.89	56.766	212.825	222.887	174.153
Amuc_1298	CDS		2.7.7.4	sulfate adenylyltransferase, large subunit	0	1.33471	0.00802167	4.2745	0.00309634	213	289	256	391	482	946	9.757	14.334	10.477	28.199	24.961	50.49
Amuc_1287	CDS			protein of unknown function DUF1121	0	1.33048	4.92638E-05	7.30317	1.63381E-06	1935	1900	2318	3608	5555	4896	88.642	94.24	94.87	260.208	287.671	261.309
Amuc_0706	CDS			hypothetical protein	0	1.32654	0.0024025	6.84275	0.000625281	1421	1309	1756	3040	4671	2656	65.095	64.927	71.868	219.244	241.892	141.756
Amuc_1728	CDS			two component transcriptional regulator, winged helix family	0	1.31895	9.6978E-05	8.18171	5.05386E-06	3533	3541	4287	7302	10068	8195	161.845	175.635	175.456	526.618	521.381	437.383
Amuc_1360	CDS			hypothetical protein	0	1.31483	0.00127004	7.24516	0.000257985	1976	1991	1947.91	4066	5706	3695	90.52	98.754	79.723	293.238	295.491	197.21
Amuc_1438	CDS			Glycosyl hydrolase family 98 putative carbohydrate binding module	0	1.30455	0.000229743	9.59302	1.90482E-05	8928	10628	10703	16351	24847	27737	408.988	527.152	438.046	1179.23	1286.73	1480.38
Amuc_2010	CDS			hypothetical protein	0	1.29923	7.59463E-05	8.41661	3.32331E-06	4466	4254	4707	8569	11483	9755	204.586	211	192.645	617.993	594.659	520.644
Amuc_0695	CDS			conserved hypothetical protein-signal peptide and transmembrane prediction	0	1.29093	7.8877E-05	8.8713	3.66954E-06	5524	6014	6935	10286	14506	16547	253.052	298.296	283.831	741.823	751.208	883.146
Amuc_2148	CDS		3.2.1.52	Beta-N-acetylhexosaminidase	0	1.28465	6.79886E-05	6.75605	2.8185E-06	1325	1359	1593	2331	3467	3705	60.698	67.407	65.197	168.111	179.542	197.743
Amuc_1314	CDS			Radical SAM domain protein	0	1.27543	0.000147375	6.46528	9.43578E-06	1123	1176	1195	2223	2905	2514	51.444	58.33	48.908	160.322	150.438	134.177
Amuc_1816	CDS			conserved hypothetical protein	0	1.25889	0.0017078	8.579	0.000397253	4984	4116	6380	10149	14078	9019	228.315	204.155	261.117	731.942	729.043	481.362
Amuc_1321	CDS			alkyl hydroperoxide reductase/ Thiol specific antioxidant/ Mal allergen	0	1.24398	0.000457437	10.6873	5.64685E-05	21066	24329	20642	39796	52091	49446	965.025	1206.72	844.823	2870.07	2697.58	2639.03
Amuc_0852	CDS			hypothetical protein	0	1.24281	7.90356E-05	7.55539	3.71332E-06	2571	2124	2879	4590	5545	5967	117.777	105.351	117.83	331.029	287.153	318.471
Amuc_1330	CDS		2.7.7.7	DNA-directed DNA polymerase	0	1.23821	0.000529997	7.28604	6.9725E-05	2043	2033	2174	3995	5438	3970	93.589	100.837	88.976	288.118	281.612	211.887
Amuc_2152	CDS			YD repeat protein	0	1.21676	0.00656322	10.5785	0.00238223	17861.1	20720	23690.9	40162.6	64123.9	30545.8	818.21	1027.72	969.606	2896.51	3320.72	1630.29
Amuc_1120	CDS			conserved hypothetical protein	0	1.21496	7.50237E-05	10.4566	3.22003E-06	17851	16985	22360	31995	44298	43228	817.747	842.46	915.136	2307.47	2294.02	2307.16
Amuc_1819	CDS			hypothetical protein	0	1.21063	0.00118216	7.76397	0.000234145	2677	2945	3182	5695	7659	5196	122.632	146.073	130.231	410.721	396.629	277.321
Amuc_0607	CDS			Endonuclease/exonuclease/phosphatase	0	1.20956	0.00287965	5.42722	0.000821052	555	679	527	848	1199	1689	25.424	33.679	21.569	61.157	62.091	90.145
Amuc_1297	CDS			putative substrate-binding protein of aliphatic sulfonate ABC transporter	0	1.20443	0.000737063	3.07211	0.000110966	107	100	134	219	258	231	4.902	4.96	5.484	15.794	13.361	12.329
Amuc_0684	CDS			transcriptional regulator, HxlR family	0	1.20032	0.00700008	1.96881	0.00258916	56	41	62	108	139	87	2.565	2.034	2.537	7.789	7.198	4.643
Amuc_1313	CDS			metal dependent phosphohydrolase	0	1.19402	0.000200393	5.29731	1.43072E-05	513	498	588	981	1222	1103	23.5	24.701	24.065	70.749	63.282	58.869
Amuc_0831	CDS			K+-transporting ATPase, B subunit	0	1.19038	0.00031827	5.67036	3.31317E-05	638	667	774	1178	1752	1380	29.227	33.083	31.678	84.957	90.729	73.653
Amuc_0696	CDS			conserved hypothetical protein-signal peptide and transmembrane prediction	0	1.18684	0.000227205	7.57769	1.84111E-05	2459	2517	2822	4667	6349	5062	112.646	124.844	115.497	336.582	328.789	270.169
Amuc_1081	CDS			hypothetical protein	0	1.18324	0.000230317	6.20985	1.96263E-05	966	902	1170	1660	2547	2054	44.252	44.739	47.885	119.719	131.899	109.626
Amuc_1214	CDS			molybdopterin oxidoreductase, iron-sulfur binding subunit	0	1.16686	4.99844E-05	9.39758	1.68073E-06	8491	8831	10475	14724	20917	20986	388.969	438.02	428.714	1061.89	1083.21	1120.07
Amuc_1293	CDS			hypothetical protein	0	1.15709	0.0002957	5.04676	2.87391E-05	419	415	532	809	1028	910	19.194	20.584	21.773	58.345	53.236	48.569
Amuc_1401	CDS			hydrogenase expression/formation protein HypD	0	1.15554	0.000815241	7.19139	0.000135795	1770	2038	2246	3189	5366	3789	81.083	101.085	91.923	229.99	277.884	202.226
Amuc_1931	CDS			transport system permease protein	0	1.15322	0.00207925	1.55376	0.000519095	43	30	49	64	84	96	1.97	1.488	2.005	4.616	4.35	5.124
Amuc_0839	CDS			hypothetical protein	0	1.14816	0.000737063	6.10031	0.000111384	955	958	924	1592	2351	1774	43.748	47.517	37.817	114.814	121.749	94.682
Amuc_1419	CDS			hypothetical protein	0	1.13896	0.00922548	6.46757	0.00374373	1112	1091	1491	2340	3416	1789	50.94	54.114	61.023	168.76	176.901	95.482
Amuc_1959	CDS			hypothetical protein	0	1.13095	0.00283569	4.79458	0.000803023	417	357	377	727	924	650	19.103	17.707	15.43	52.431	47.85	34.692
Amuc_1492	CDS			hypothetical protein	0	1.12632	0.000122269	7.15952	6.92724E-06	1856	1932	2177	3287	4573	3921	85.023	95.828	89.099	237.057	236.817	209.272
Amuc_0843	CDS			hypothetical protein	0	1.12456	7.50237E-05	5.83803	3.24838E-06	759	735	898	1237	1756	1732	34.769	36.456	36.753	89.212	90.936	92.44
Amuc_0412	CDS			hypothetical protein	0	1.10642	0.000925667	3.36802	0.00016245	138	151	143	234	333	277	6.322	7.49	5.853	16.876	17.245	14.784
Amuc_0333	CDS			chloramphenicol acetyltransferase	0	1.0954	0.000150152	6.5246	9.75189E-06	1320	1196	1366	1998	2965	2567	60.469	59.322	55.907	144.095	153.545	137.006
Amuc_0708	CDS			transcription termination factor Rho	0	1.09254	0.0011417	9.97405	0.000220872	13756	14042	14641	24356	34507	23487	630.157	696.487	599.218	1756.55	1786.98	1253.55
Amuc_1142	CDS			Glycosyl transferase, family 31	0	1.09211	0.0025083	6.16683	0.000668957	928	1019	1092	1430	1791	2799	42.511	50.543	44.693	103.131	92.749	149.388
Amuc_1271	CDS			GCN5-related N-acetyltransferase	0	1.08782	0.00025584	5.4788	2.33332E-05	612	566	707	1050	1370	1200	28.035	28.074	28.936	75.726	70.947	64.046
Amuc_0995	CDS			hypothetical protein	0	1.08625	0.000829358	4.33649	0.000140964	261	243	361	412	665	580	11.956	12.053	14.775	29.713	34.438	30.956
Amuc_1331	CDS			major facilitator superfamily MFS_1	0	1.08509	0.000394069	4.84823	4.48342E-05	374	376	472	632	934	782	17.133	18.65	19.318	45.58	48.368	41.737
Amuc_0579	CDS			Entericidin EcnAB	0	1.08431	0.000162405	4.77427	1.10714E-05	377	352	429	613	786	821	17.27	17.459	17.558	44.209	40.704	43.818
Amuc_0083	CDS			hypothetical protein	0	1.08145	0.00145249	6.23925	0.00030725	1087.43	991	1113	1953.53	2375	1798	49.815	49.154	45.552	140.888	122.992	95.963
Amuc_1145	CDS			hypothetical protein	0	1.08108	0.0162481	5.84425	0.00764133	825.478	730.565	867.816	1635.88	2070.83	1090.93	37.815	36.236	35.517	117.979	107.24	58.225
Amuc_0774	CDS			major facilitator superfamily MFS_1	0	1.08057	0.000531299	6.51938	7.05252E-05	1196	1303	1388	2069	3059	2344	54.788	64.629	56.807	149.216	158.413	125.104
Amuc_1359	CDS			hypothetical protein	0	1.08033	0.0155724	2.51595	0.00725899	79	69	93	160	202	112	3.619	3.422	3.806	11.539	10.461	5.978
Amuc_0838	CDS			ATP-cone domain protein	0	1.07884	9.83873E-05	6.3215	5.21167E-06	1030	1126	1237	1809	2304	2356	47.184	55.85	50.627	130.464	119.315	125.744
Amuc_0575	CDS		2.7.1.130	tetraacyldisaccharide 4'-kinase	0	1.05912	0.000815241	7.97728	0.000136773	3228	3374	4209	5713	8547	6168	147.873	167.351	172.263	412.02	442.615	329.198
Amuc_0854	CDS			histone family protein DNA-binding protein	0	1.05859	0.00273951	3.22125	0.000760905	130	122	145	207	220	333	5.955	6.051	5.934	14.929	11.393	17.773
Amuc_0120	CDS			protein of unknown function UPF0118	0	1.05371	7.28351E-05	9.04767	3.08652E-06	7011	6910	8840	11754	15371	15309	321.171	342.738	361.798	847.694	796.002	817.072
Amuc_1364	CDS			hypothetical protein	0	1.0504	0.00090025	6.52524	0.000157575	1349	1144	1462	2036	2263	3163	61.797	56.743	59.836	146.836	117.192	168.816
Amuc_1009	CDS			4Fe-4S ferredoxin iron-sulfur binding domain protein	0	1.05035	0.00340543	4.95697	0.00102743	383	502	448	736	1034	735	17.545	24.899	18.335	53.08	53.547	39.228
Amuc_0847	CDS			metal dependent phosphohydrolase	0	1.04948	5.2234E-05	8.06516	1.80449E-06	3634	3527	4340	5719	8135	7689	166.472	174.94	177.625	412.452	421.279	410.377
Amuc_0513	CDS			hypothetical protein	0	1.04827	0.000763372	10.4153	0.000118145	18994	16792	23302	31715	44149	33616	870.108	832.888	953.689	2287.28	2286.3	1794.15
Amuc_0248	CDS			nitroreductase	0	1.04282	0.00134201	5.94124	0.000278282	810	763	1083	1469	1970	1495	37.106	37.845	44.324	105.944	102.018	79.791
Amuc_0623	CDS			glycosyl hydrolase BNR repeat-containing protein	0	1.03849	0.00723266	4.81919	0.00272432	375	412	422	684	1013	601	17.179	20.435	17.271	49.33	52.459	32.077
Amuc_0999	CDS			sigma 54 modulation protein/ribosomal protein S30EA	0	1.03847	0.00468231	9.98522	0.00154208	15126	13181	15442	25937	35211	20798	692.916	653.781	632	1870.57	1823.44	1110.03
Amuc_1727	CDS			integral membrane sensor signal transduction histidine kinase	0	1.03483	0.000815241	8.18141	0.000137056	3911	3619	5078	6588	9559	7130	179.161	179.503	207.829	475.124	495.022	380.542
Amuc_0367	CDS			Chloride channel core	0	1.03188	0.0328861	8.28787	0.0180108	4101	5290	4183	8346	12355	5370	187.865	262.385	171.199	601.911	639.816	286.608
Amuc_1675	CDS			integrase family protein	0	1.03132	0.000583091	2.84448	8.0502E-05	99	93	117	154	203	215	4.535	4.613	4.789	11.106	10.513	11.475
Amuc_1361	CDS			transcriptional regulator, XRE family	0	1.02995	0.000234849	8.44341	2.04452E-05	5342	4593	5101	8117	10007	9439	244.715	227.814	208.77	585.395	518.222	503.778
Amuc_0732	CDS			hypothetical protein	0	1.02656	0.0125124	1.38156	0.00550983	51	31	32	56	65	86	2.336	1.538	1.31	4.039	3.366	4.59
Amuc_2071	CDS			cytochrome c assembly protein	0	1.02625	0.00120453	7.76296	0.000241904	2650	3716	3095	4593	6189	6535	121.395	184.315	126.67	331.246	320.503	348.786
Amuc_0323	CDS			phage transcriptional regulator, AlpA	0	1.02575	0.117503	3.02876	0.0812939	101	116	133	253	370	107	4.627	5.754	5.443	18.246	19.161	5.711
Amuc_1428	CDS		2.3.1.8	Phosphate acetyltransferase	0	1.02419	0.000217961	8.71167	1.71678E-05	5604	5791	6782	9777	12579	10819	256.717	287.235	277.569	705.114	651.416	577.432
Amuc_1275	CDS			hypothetical protein	0	1.02192	0.000813027	4.43556	0.000131671	331	281	323	476	684	562	15.163	13.938	13.22	34.329	35.422	29.995
Amuc_1221	CDS			hypothetical protein	0	1.02017	0.000243754	4.37697	2.18453E-05	295	275	329	438	602	612	13.514	13.64	13.465	31.588	31.175	32.664
Amuc_1388	CDS		1.17.7.1	1-hydroxy-2-methyl-2-(E)-butenyl 4-diphosphate synthase	0	1.01803	0.000341794	7.80131	3.76272E-05	2929	2762	4102	4621	6775	6392	134.176	136.996	167.884	333.265	350.85	341.154
Amuc_1477	CDS		1.1.1.262	4-hydroxythreonine-4-phosphate dehydrogenase	0	1.01408	0.000737063	7.47213	0.000111743	2427	2262	3051	4131	5611	4350	111.18	112.196	124.869	297.926	290.571	232.168
Amuc_1295	CDS			binding-protein-dependent transport systems inner membrane component	0	1.00348	0.00382176	2.68997	0.00119881	78	112	92	147	188	171	3.573	5.555	3.765	10.602	9.736	9.127
Amuc_0923	CDS			rare lipoprotein A	0	0.997004	0.05298	6.09344	0.0314805	1024	870	1075	1997	2619	1089	46.909	43.152	43.997	144.023	135.628	58.122
Amuc_1296	CDS			ABC transporter related	0	0.994801	0.0136809	2.37523	0.00623626	64	78	83	139	167	106	2.932	3.869	3.397	10.025	8.648	5.657
Amuc_0724	CDS		3.2.1.39	Glucan endo-1,3-beta-D-glucosidase	0	0.980144	0.00296687	8.16572	0.00085002	4177	3982	4431	5302	7093	10908	191.347	197.508	181.349	382.378	367.318	582.182
Amuc_0876	CDS			heavy metal translocating P-type ATPase	0	0.97838	0.0016482	9.23988	0.000374908	8102	9841	8615	12483	20004	15361	371.149	488.116	352.589	900.27	1035.93	819.847
Amuc_1938	CDS		2.7.7.7	DNA polymerase I	0	0.972895	0.000694001	9.18107	0.000102294	8279	7504	9937	13272	18085	13923	379.258	372.2	406.695	957.172	936.55	743.098
Amuc_1315	CDS			Domain of unknown function DUF1848	0	0.969984	0.00145249	6.4228	0.000308529	1247	1293	1230	2024	2598	2059	57.125	64.133	50.341	145.97	134.54	109.893
Amuc_1651	CDS			Basic Secretory Protein	0	0.965452	0.00340499	4.20493	0.00102573	254	239	320	481	520	433	11.636	11.854	13.097	34.69	26.929	23.11
Amuc_0250	CDS			hypothetical protein	0	0.964187	0.0016482	4.05477	0.000375799	264	242	226	381	441	464	12.094	12.003	9.25	27.478	22.838	24.765
Amuc_1592	CDS		1.15.1.1	Superoxide dismutase	0	0.960367	0.0095761	10.6313	0.003961	24247	25372	20680	40263	50552	33175	1110.75	1258.46	846.378	2903.75	2617.89	1770.62
Amuc_1286	CDS		5.6.2.2	DNA gyrase, A subunit	0	0.956065	0.000327104	10.5354	3.48047E-05	21468	19879	24381	28902	40504	47333	983.441	986.004	997.85	2084.4	2097.54	2526.26
Amuc_1181	CDS			hypothetical protein	0	0.955797	0.000326143	5.36665	3.45522E-05	578	525	734	877	1154	1176	26.478	26.04	30.041	63.249	59.761	62.765
Amuc_0735	CDS			YD repeat protein	0	0.95025	0.000300167	8.88551	2.93938E-05	6400	7028	7531	9412	14851	12745	293.182	348.591	308.224	678.79	769.074	680.226
Amuc_0775	CDS			thioesterase superfamily protein	0	0.949558	0.00465579	6.46142	0.0015312	1271	1540	1128	1987	2672	2151	58.224	76.384	46.166	143.302	138.372	114.803
Amuc_1143	CDS			YD repeat protein	0	0.946828	0.000214115	11.5414	1.62732E-05	41896	41587	48979	62006	85937	83172	1919.24	2062.73	2004.58	4471.85	4450.33	4439.06
Amuc_0122	CDS			hypothetical protein	0	0.946208	0.000294425	8.13059	2.84796E-05	3937	3907	4614	6262	8372	7021	180.352	193.788	188.839	451.613	433.552	374.725
Amuc_0389	CDS		5.4.99.12	tRNA pseudouridine synthase A	0	0.939237	0.000326143	6.28589	3.42831E-05	1209	1049	1214	1716	2264	2031	55.384	52.031	49.686	123.757	117.243	108.399
Amuc_0119	CDS			hypothetical protein	0	0.938921	0.000721642	8.4883	0.000107366	5078	4736	6264	7952	11173	8641	232.621	234.907	256.369	573.495	578.605	461.187
Amuc_0121	CDS			sulfatase	0	0.933002	0.000161766	10.2558	1.09533E-05	17143	16689	20925	25667	35199	33312	785.314	827.779	856.405	1851.1	1822.82	1777.93
Amuc_0915	CDS		3.1.13.1	VacB and RNase II family 3'-5' exoribonuclease	0	0.930093	0.00041611	9.32441	4.88752E-05	9285	8904	10499	14289	19369	15588	425.342	441.641	429.696	1030.52	1003.04	831.963
Amuc_1513	CDS			sucrose-6F-phosphate phosphohydrolase	0	0.928839	0.00166795	6.84121	0.000384351	1564	1768	1788	2545	3634	2677	71.646	87.693	73.178	183.544	188.19	142.877
Amuc_1663	CDS			hypothetical protein	0	0.927092	0.000886552	4.84136	0.000154361	425	396	455	674	798	723	19.469	19.642	18.622	48.609	41.325	38.588
Amuc_1706	CDS			protein of unknown function DUF218	0	0.924352	0.000497872	5.0208	6.31629E-05	471	419	571	643	896	968	21.576	20.783	23.37	46.373	46.4	51.664
Amuc_1511	CDS			hypothetical protein	0	0.923664	0.00150226	6.47061	0.000328023	1226	1489	1271	1697	2423	2746	56.163	73.855	52.019	122.387	125.477	146.559
Amuc_1470	CDS			eight transmembrane protein EpsH	0	0.92191	0.000125152	7.2063	7.14825E-06	2146	1972	2512	3161	4173	3986	98.307	97.812	102.81	227.97	216.103	212.741
Amuc_1088	CDS			ferrous iron transport protein B	0	0.921325	0.0304342	10.9503	0.0164717	31500	38109	21043	37799	49919	67902	1443	1890.22	861.234	2726.05	2585.11	3624.07
Amuc_0441	CDS			conserved hypothetical protein	0	0.914881	0.00180033	7.36408	0.000429702	2346	2299	2752	3810	5130	3714	107.469	114.031	112.632	274.776	265.662	198.224
Amuc_0907	CDS			hypothetical protein	0	0.914133	0.000815241	5.42689	0.000135355	654	555	724	977	1233	1076	29.959	27.528	29.631	70.461	63.852	57.428
Amuc_0081	CDS			hypothetical protein	0	0.909255	0.00047574	5.31243	5.96045E-05	599	523	667	855	1153	1027	27.44	25.941	27.299	61.662	59.709	54.813
Amuc_0519	CDS			Esterase/lipase-like protein	0	0.90843	0.00076494	6.67702	0.000119445	1464	1479	1654	2311	3038	2459	67.065	73.359	67.694	166.668	157.326	131.242
Amuc_1568	CDS			hypothetical protein	0	0.908367	0.0590041	6.18481	0.0362287	989	1317	986	1940	2644	1211	45.306	65.324	40.354	139.912	136.922	64.633
Amuc_1906	CDS			integrase family protein	0	0.904857	0.00797849	4.26003	0.00306865	295	234	337	466	594	411	13.514	11.606	13.793	33.608	30.761	21.936
Amuc_1294	CDS		1.8.1.2	Sulfite reductase (NADPH)	0	0.904662	0.0011417	5.22615	0.000220714	557	503	624	849	1101	904	25.516	24.949	25.539	61.23	57.016	48.248
Amuc_1671	CDS			phosphofructokinase	0	0.897308	0.000150571	8.47479	9.91785E-06	5254	4830	6025	7586	10212	9231	240.684	239.569	246.587	547.1	528.839	492.677
Amuc_0922	CDS			metallophosphoesterase	0	0.896996	0.0549234	6.92295	0.033116	1897	1541	2054	3325	4438	1941	86.901	76.434	84.065	239.798	229.826	103.595
Amuc_1008	CDS			glycoside hydrolase family 31	0	0.8951	0.00016159	10.2643	1.07925E-05	18567	17000	20037	25127	34638	33914	850.547	843.204	820.062	1812.15	1793.76	1810.06
Amuc_1075	CDS			ATP-dependent DNA helicase, RecQ family	0	0.893874	0.000800886	7.3098	0.000128747	2179	2269	2748	3253	5008	3884	99.819	112.543	112.468	234.605	259.344	207.297
Amuc_0311	CDS			signal transduction histidine kinase, nitrogen specific, NtrB	0	0.892634	0.0023649	6.88367	0.000614374	1680	1516	2192	2614	3689	2713	76.96	75.194	89.713	188.521	191.039	144.798
Amuc_0225	CDS			Sel1 domain protein repeat-containing protein	0	0.890918	0.00242452	6.36862	0.000637954	1137	1170	1443	1751	2698	1890	52.086	58.032	59.058	126.281	139.719	100.873
Amuc_2016	CDS		2.7.1.50	Hydroxyethylthiazole kinase	0	0.889896	0.000316189	8.49432	3.27695E-05	4962	5653	5713	7009	10068	10487	227.307	280.39	233.818	505.487	521.381	559.712
Amuc_0574	CDS			protein of unknown function DUF164	0	0.889063	0.00244367	8.26922	0.000646027	4563	4190	5259	6923	9844	6786	209.029	207.825	215.237	499.284	509.781	362.182
Amuc_0848	CDS			ComEC/Rec2-related protein	0	0.887749	0.000815241	6.48269	0.000137209	1253	1358	1443	1776	2814	2245	57.399	67.357	59.058	128.084	145.726	119.82
Amuc_1751	CDS			glycoside hydrolase family 13 domain protein	0	0.884427	0.00311997	9.70584	0.0009118	11597	11039	15777	18352	26754	18450	531.254	547.537	645.711	1323.54	1385.48	984.713
Amuc_0075	CDS			PfkB domain protein	0	0.877639	0.00348001	7.03528	0.0010569	2040	1768	2157	3140	3932	2857	93.452	87.693	88.28	226.456	203.623	152.484
Amuc_1815	CDS		3.2.1.52	Beta-N-acetylhexosaminidase	0	0.876451	0.00310039	5.64898	0.000901126	692	791	807	914	1252	1698	31.7	39.234	33.028	65.917	64.836	90.626
Amuc_0697	CDS			beta-glucanase precursor	0	0.866128	0.000585535	7.51624	8.1182E-05	2627.79	2630.58	3107.19	3814.01	5571.45	4445.39	120.378	130.477	127.169	275.065	288.523	237.259
Amuc_0329	CDS			putative transcriptional regulator	0	0.863225	0.00183567	7.81305	0.000442218	3679	2852	3792	5291	6217	5328	168.534	141.46	155.197	381.585	321.953	284.366
Amuc_0490	CDS			hypothetical protein	0	0.859353	0.00605166	5.98256	0.00212129	1009	970	911	1399	1995	1382	46.222	48.112	37.285	100.895	103.313	73.76
Amuc_1416	CDS			Holliday junction DNA helicase RuvA	0	0.855932	0.00373348	6.81231	0.00115736	1556	1625	1979	2516	3532	2441	71.28	80.6	80.995	181.453	182.908	130.281
Amuc_2048	CDS			putative PTS IIA-like nitrogen-regulatory protein PtsN	0	0.854222	0.00485128	8.19848	0.0016156	4482	4022	4990	6785	9235	6147	205.319	199.492	204.228	489.332	478.244	328.078
Amuc_0216	CDS			hypothetical protein	0	0.853616	0.000227205	8.65394	1.85175E-05	5768	5486	7336	8313	11231	10628	264.23	272.107	300.243	599.531	581.608	567.238
Amuc_1528	CDS		3.6.1.1	V-type H(+)-translocating pyrophosphatase	0	0.846039	0.000482102	8.52482	6.06236E-05	5557	4846	6643	7753	10582	9173	254.564	240.363	271.88	559.144	547.999	489.581
Amuc_0711	CDS			sodium/hydrogen exchanger	0	0.843704	0.00164152	7.31439	0.000371252	2225	2255	2877	3295	4982	3698	101.926	111.849	117.748	237.634	257.998	197.37
Amuc_1133	CDS			hypothetical protein	0	0.843679	0.0161127	3.83848	0.00757021	213	197	251	237	336	545	9.757	9.771	10.273	17.092	17.4	29.088
Amuc_0393	CDS			hypothetical protein	0	0.842441	0.00154159	3.79018	0.000342969	187	205	247	260	406	374	8.566	10.168	10.109	18.751	21.025	19.961
Amuc_0238	CDS			beta-lactamase domain protein	0	0.839793	0.00292575	7.6935	0.000835543	3167	2533	3966	4472	6205	4804	145.079	125.637	162.318	322.519	321.332	256.399
Amuc_1400	CDS			hydrogenase assembly chaperone hypC/hupF	0	0.839651	0.009144	5.75663	0.00370224	694	829	988	1052	1872	1200	31.792	41.119	40.436	75.87	96.943	64.046
Amuc_2141	CDS			hypothetical protein	0	0.834712	0.000671064	8.12855	9.82949E-05	4190	4309	4399	6134	7803	6814	191.942	213.728	180.039	442.382	404.086	363.677
Amuc_1602	CDS			hypothetical protein	0	0.833394	0.000516628	6.21453	6.68689E-05	1097	1113	1222	1357	2037	2189	50.253	55.205	50.013	97.866	105.488	116.831
Amuc_1562	CDS			ATP-dependent nuclease subunit B-like protein	0	0.832423	0.00149828	9.89192	0.000326434	13564	13874	16607	20072	29287	21594	621.362	688.154	679.681	1447.59	1516.66	1152.52
Amuc_0618	CDS			Methyltransferase type 11	0	0.831336	0.0017756	4.88866	0.000421203	467	376	534	609	871	729	21.393	18.65	21.855	43.921	45.106	38.908
Amuc_1006	CDS			aldo/keto reductase	0	0.829702	0.083318	0.718337	0.0548801	24	26	24	51	47	27	1.099	1.29	0.982	3.678	2.434	1.441
Amuc_1553	CDS			hypothetical protein	0	0.828944	0.0010436	4.08355	0.000193241	272	245	265	351	450	455	12.46	12.152	10.846	25.314	23.304	24.284
Amuc_1907	CDS			hypothetical protein	0	0.828734	0.0171694	2.23736	0.00818534	65	78	73	121	128	100	2.978	3.869	2.988	8.726	6.629	5.337
Amuc_1664	CDS			hypothetical protein	0	0.828017	0.00552482	2.45455	0.00190608	86	67	102	111	132	165	3.94	3.323	4.175	8.005	6.836	8.806
Amuc_0685	CDS			Conserved protein/domain typically associated with flavoprotein oxygenase DIM6/NTAB family-like protein	0	0.823525	0.0315646	2.93669	0.0171853	118	125	109	198	229	146	5.406	6.2	4.461	14.28	11.859	7.792
Amuc_0096	CDS			transcriptional regulator, TraR/DksA family	0	0.820789	0.000270864	8.66985	2.53272E-05	5706	6000	7250	8160	11623	10454	261.39	297.602	296.723	588.496	601.909	557.951
Amuc_2168	CDS			Tetratricopeptide TPR_2 repeat protein	0	0.819524	0.000828561	8.24769	0.000140447	4357	4479	5290	5712	7537	9566	199.592	222.16	216.506	411.947	390.311	510.556
Amuc_0937	CDS			metal dependent phosphohydrolase	0	0.818133	0.0005895	9.19989	8.22748E-05	8725	8395	10258	12141	17459	14008	399.689	416.394	419.833	875.605	904.132	747.635
Amuc_0973	CDS			Monogalactosyldiacylglycerol synthase	0	0.817072	0.00114514	7.90237	0.000222889	3546	3580	3974	5059	7160	5533	162.441	177.569	162.645	364.853	370.788	295.307
Amuc_0824	CDS			glycoside hydrolase family 2 TIM barrel	0	0.813669	0.000549366	11.4257	7.49021E-05	42547	37939	47885	57100	75677	69991	1949.06	1881.78	1959.81	4118.03	3919.01	3735.56
Amuc_0055	CDS			ABC transporter related	0	0.812991	0.00116388	7.63073	0.000228917	2845	2808	3604	4010	6039	4685	130.328	139.278	147.502	289.2	312.736	250.048
Amuc_1363	CDS			hypothetical protein	0	0.812755	0.009144	5.99245	0.00370183	1280	784	948	1438	1626	1611	58.636	38.887	38.799	103.708	84.204	85.982
Amuc_1117	CDS			biotin and thiamin synthesis associated	0	0.812559	0.000234849	7.45036	2.03738E-05	2728	2506	2896	3680	4742	4465	124.969	124.298	118.526	265.4	245.569	238.306
Amuc_1877	CDS			hypothetical protein	0	0.811087	0.0134787	3.64781	0.00608371	195	196	189	289	385	257	8.933	9.722	7.735	20.843	19.938	13.717
Amuc_1437	CDS			hypothetical protein	0	0.809554	0.0105051	7.60644	0.00446138	2830	2556	3783	4304	6310	3973	129.641	126.778	154.828	310.403	326.77	212.047
Amuc_0481	CDS			hypothetical protein	0	0.807808	0.00340459	6.69957	0.00102247	1634	1505	1691	2414	2971	2277	74.853	74.648	69.208	174.097	153.856	121.528
Amuc_1708	CDS			hypothetical protein	0	0.807622	0.00538252	2.45625	0.00183993	87	78	89	114	165	126	3.985	3.869	3.643	8.222	8.545	6.725
Amuc_0725	CDS		2.1.1.63	methylated-DNA/protein-cysteine methyltransferase	0	0.807595	0.0108313	3.78867	0.00462489	251	183	211	331	376	308	11.498	9.077	8.636	23.872	19.472	16.439
Amuc_2049	CDS			Chloride channel core	0	0.801599	0.00260747	8.95365	0.000707415	7121	6925	9325	10785	14817	10903	326.21	343.482	381.648	777.81	767.313	581.915
Amuc_1232	CDS			carbohydrate kinase, YjeF related protein	0	0.799637	0.000227205	7.29754	1.82735E-05	2318	2253	2795	3236	4298	4024	106.187	111.749	114.392	233.379	222.576	214.769
Amuc_0064	CDS		4.1.1.68	5-oxopent-3-ene-1,2,5-tricarboxylate decarboxylase	0	0.798383	0.000534563	7.45814	7.14063E-05	2630	2564	3024	3816	4826	4243	120.479	127.175	123.764	275.209	249.919	226.457
Amuc_0853	CDS			hypothetical protein	0	0.791855	0.0181966	7.05547	0.00881058	2022	1872	2342	3064	4376	2511	92.627	92.852	95.852	220.975	226.615	134.017
Amuc_0133	CDS			parB-like partition protein	0	0.789818	0.00815255	7.18501	0.00317315	2157	1830	2941	3267	4319	3123	98.811	90.768	120.367	235.615	223.664	166.681
Amuc_1707	CDS			type I phosphodiesterase/nucleotide pyrophosphatase	0	0.78631	0.0096967	6.56134	0.00402572	1478	1601	1364	1788	2102	3150	67.707	79.41	55.825	128.95	108.854	168.122
Amuc_1493	CDS			hypothetical protein	0	0.782275	0.000243226	7.36861	2.16226E-05	2631	2426	2708	3146	4511	4476	120.525	120.33	110.831	226.888	233.607	238.893
Amuc_1391	CDS			conserved hypothetical protein	0	0.780719	0.00340769	5.31885	0.00102968	607	526	753	867	1143	912	27.806	26.09	30.818	62.528	59.191	48.675
Amuc_0616	CDS			protein serine/threonine phosphatase	0	0.778687	0.0198938	6.13189	0.00984471	980	1056	1269	1544	2342	1348	44.893	52.378	51.937	111.353	121.283	71.945
Amuc_1444	CDS			conserved hypothetical protein	0	0.777874	0.00264691	4.91261	0.000729088	481	408	529	650	853	696	22.034	20.237	21.651	46.878	44.173	37.147
Amuc_0016	CDS			hypothetical protein	0	0.772902	0.0284087	12.4256	0.015153	89780	92542	78024	133113	166894	103838	4112.79	4590.11	3193.32	9600.06	8642.77	5542.04
Amuc_0325	CDS			conserved hypothetical protein	0	0.76966	0.0041485	7.14006	0.00132041	2649	1916	2141	3036	3400	3783	121.35	95.034	87.625	218.955	176.072	201.906
Amuc_1929	CDS			ABC transporter related	0	0.768858	0.05837	1.92425	0.0357049	61	52	64	103	112	66	2.794	2.579	2.619	7.428	5.8	3.523
Amuc_0608	CDS			Uroporphyrin-III C/tetrapyrrole (Corrin/Porphyrin) methyltransferase	0	0.763935	0.0012813	6.64731	0.000261454	1575	1362	1823	2054	2880	2362	72.15	67.556	74.611	148.134	149.144	126.065
Amuc_1027	CDS			ABC transporter related	0	0.763194	0.000294425	8.65055	2.83599E-05	5980	5680	7441	7617	11077	10650	273.941	281.729	304.541	549.335	573.633	568.412
Amuc_0756	CDS			ADP-L-glycero-D-manno-heptose-6-epimerase	0	0.762535	0.00161013	8.35127	0.000361926	4852	4599	6090	6778	9549	7437	222.268	228.112	249.248	488.827	494.504	396.928
Amuc_0184	CDS			protein of unknown function DUF456	0	0.762088	0.0115442	5.50352	0.00501868	688	626	836	995	1414	925	31.517	31.05	34.215	71.759	73.225	49.369
Amuc_0053	CDS			periplasmic solute binding protein	0	0.759414	0.00262568	8.04368	0.000717193	3868	3842	4830	5657	7726	5801	177.192	190.564	197.679	407.981	400.099	309.611
Amuc_1154	CDS			Osmosensitive K channel His kinase sensor	0	0.758538	0.0181471	3.41755	0.0087452	145	161	201	242	324	215	6.642	7.986	8.226	17.453	16.779	11.475
Amuc_0221	CDS			anion transporter	0	0.758447	0.00415227	7.08089	0.00132352	1907	2001	2542	2740	4190	2979	87.359	99.25	104.037	197.608	216.983	158.995
Amuc_0531	CDS			GreA/GreB family elongation factor	0	0.755158	0.000332343	10.1146	3.56683E-05	17055	16501	19037	21572	27929	31035	781.283	818.454	779.134	1555.77	1446.33	1656.4
Amuc_0916	CDS			hypothetical protein	0	0.754609	0.00726268	4.40308	0.00274651	413	282	319	425	556	547	18.919	13.987	13.056	30.651	28.793	29.194
Amuc_0384	CDS		2.3.1.79	Maltose O-acetyltransferase	0	0.753751	0.0065121	6.84298	0.00236067	1809	1736	1891	2543	3418	2389	82.87	86.106	77.394	183.4	177.005	127.506
Amuc_0179	CDS			HAD-superfamily hydrolase, subfamily IA, variant 3	0	0.753029	0.000337942	7.14148	3.68918E-05	2079	2234	2390	2765	3846	3616	95.238	110.807	97.816	199.411	199.169	192.993
Amuc_1285	CDS		5.6.2.2	DNA gyrase, B subunit	0	0.749328	0.0016482	10.1637	0.000375254	17315	17175	19968	20150	28720	35753	793.193	851.884	817.238	1453.21	1487.29	1908.21
Amuc_0279	CDS			Rare lipoprotein A	0	0.747124	0.0163502	4.60368	0.00769685	383	341	430	549	745	482	17.545	16.914	17.599	39.594	38.581	25.725
Amuc_0330	CDS			hypothetical protein	0	0.746951	0.0029449	7.14735	0.00084237	2275	2017	2451	3327	3609	3239	104.217	100.044	100.313	239.942	186.896	172.872
Amuc_1184	CDS		4.2.1.11	Phosphopyruvate hydratase	0	0.745911	0.0444319	9.37475	0.0257668	10461	11686	9596	16394	20785	11550	479.214	579.629	392.739	1182.33	1076.37	616.447
Amuc_0832	CDS		7.2.2.6	potassium-transporting ATPase, C subunit	0	0.745665	0.000214471	8.48331	1.65965E-05	5711	5203	6129	7014	9054	9795	261.619	258.07	250.844	505.847	468.87	522.779
Amuc_0698	CDS			beta-glucanase precursor	0	0.744626	0.00795107	7.63752	0.00305078	3098.21	2893.42	3488.81	4330.99	6119.55	4053.61	141.928	143.514	142.788	312.349	316.907	216.349
Amuc_0870	CDS		3.1.3.1	Alkaline phosphatase	0	0.744366	0.000573997	8.30168	7.8789E-05	5072	4678	5273	6520	8629	7561	232.346	232.03	215.81	470.22	446.861	403.546
Amuc_1190	CDS			Alcohol dehydrogenase zinc-binding domain protein	0	0.743102	0.0032447	7.29474	0.000961004	2240	2311	2972	3125	4781	3513	102.614	114.626	121.636	225.374	247.589	187.496
Amuc_0609	CDS			hypothetical protein	0	0.740139	0.000333328	6.97393	3.59276E-05	1900	1786	2336	2396	3387	3305	87.038	88.586	95.606	172.799	175.399	176.394
Amuc_1561	CDS			UvrD/REP helicase	0	0.739908	0.00815255	9.35456	0.00316947	9864	10683	10684	14023	20253	13276	451.866	529.88	437.268	1011.33	1048.82	708.567
Amuc_0818	CDS			adenosylhomocysteinase	0	0.735201	0.00195944	5.33655	0.000481962	663	637	626	841	1068	985	30.372	31.595	25.621	60.653	55.307	52.571
Amuc_0178	CDS			protein of unknown function DUF195	0	0.73359	0.00154018	6.92808	0.00033911	1725	2106	2004	2323	3060	3395	79.022	104.458	82.018	167.534	158.465	181.198
Amuc_0816	CDS		2.7.7.7	DNA polymerase III, beta subunit	0	0.731831	0.00041611	9.23824	4.87618E-05	10003	8900	9980	12087	15408	15815	458.234	441.442	408.455	871.71	797.919	844.078
Amuc_1316	CDS			transcriptional regulator, MarR family	0	0.729986	0.0132868	5.52204	0.00594875	769	696	722	1122	1216	960	35.228	34.522	29.55	80.918	62.972	51.237
Amuc_1161	CDS			transcriptional regulator, MerR family	0	0.729872	0.00458607	2.05341	0.00150405	58	64	76	80	111	106	2.657	3.174	3.11	5.77	5.748	5.657
Amuc_0054	CDS			hypothetical protein	0	0.727834	0.0207055	6.48151	0.010348	1264	1370	1655	1960	2854	1710	57.903	67.952	67.735	141.355	147.797	91.266
Amuc_1440	CDS			nitroreductase	0	0.72681	0.000407974	7.63306	4.71678E-05	3215	2883	3415	3987	5359	4877	147.278	142.998	139.767	287.541	277.521	260.295
Amuc_2108	CDS			glycoside hydrolase family 16	0	0.725769	0.00111954	7.71725	0.000214522	3419	2887	3816	4428	5643	4974	156.623	143.196	156.179	319.346	292.228	265.472
Amuc_0488	CDS			FeS assembly protein SufB	0	0.719333	0.00106759	9.86412	0.000199159	14310	15205	15190	18775	25243	22561	655.536	754.172	621.687	1354.05	1307.23	1204.13
Amuc_1141	CDS			glycosyl transferase family 11	0	0.718617	0.0142526	5.53543	0.00658469	688	700	852	784	1039	1601	31.517	34.72	34.87	56.542	53.806	85.449
Amuc_1745	CDS			hypothetical protein	0	0.714846	0.0653493	2.8716	0.0410879	118	88	150	178	225	130	5.406	4.365	6.139	12.837	11.652	6.938
Amuc_2133	CDS			hypothetical protein	0	0.714017	0.0674976	9.89496	0.0426873	15571	15986	14373	23286	31679	15223	713.301	792.91	588.249	1679.38	1640.53	812.482
Amuc_0568	CDS			thioesterase superfamily protein	0	0.713418	0.00506101	5.05544	0.00170619	471	487	651	688	946	747	21.576	24.155	26.644	49.618	48.99	39.869
Amuc_2015	CDS		2.5.1.3	thiamine-phosphate pyrophosphorylase	0	0.712722	0.00315161	8.21107	0.000923272	4022	5182	5139	5324	7400	8652	184.246	257.029	210.326	383.965	383.216	461.774
Amuc_1200	CDS			cobalamin (vitamin B12) biosynthesis CbiM protein	0	0.712202	0.00101805	8.20984	0.000186165	4561	4299	5440	5900	8399	6872	208.938	213.232	222.645	425.506	434.951	366.772
Amuc_1199	CDS			cobalt ABC transporter, inner membrane subunit CbiQ	0	0.708413	0.0137687	6.83775	0.00631037	1635	1603	2343	2366	3546	2342	74.899	79.509	95.893	170.635	183.633	124.997
Amuc_0617	CDS			hypothetical protein	0	0.706798	0.00323141	4.82887	0.000954782	452	377	554	544	683	806	20.706	18.699	22.674	39.233	35.37	43.018
Amuc_1495	CDS		4.2.1.10	3-dehydroquinate dehydratase	0	0.706445	0.000227898	7.91577	1.86853E-05	3830	3494	4351	4713	6166	6318	175.451	173.303	178.075	339.9	319.312	337.204
Amuc_1841	CDS			Thioredoxin domain	0	0.70546	0.00108892	7.7385	0.000206649	3355	2924	4102	4288	5783	5125	153.691	145.031	167.884	309.249	299.478	273.531
Amuc_1019	CDS			hypothetical protein	0	0.704262	0.000863699	6.41981	0.000147597	1422.94	1281.47	1423.64	1774.48	2176.85	2114.98	65.184	63.561	58.266	127.975	112.73	112.881
Amuc_1683	CDS			cobyric acid synthase CobQ	0	0.702817	0.000886552	8.42166	0.000154204	5221	4832	6632	6699	9456	8271	239.172	239.668	271.43	483.129	489.688	441.44
Amuc_0896	CDS			uroporphyrin-III C-methyltransferase	0	0.70035	0.00145249	8.20131	0.000310365	4356	4875	5006	5552	8466	7016	199.547	241.801	204.882	400.408	438.42	374.458
Amuc_0675	CDS			hypothetical protein	0	0.69832	0.00777572	4.5876	0.00296559	363	355	446	489	714	516	16.629	17.608	18.254	35.267	36.975	27.54
Amuc_1410	CDS			putative phosphate/sulphate permease	0	0.697188	0.0688939	5.81728	0.0436656	946	974	806	1364	1756	972	43.336	48.311	32.987	98.371	90.936	51.878
Amuc_1569	CDS			hypothetical protein	0	0.696711	0.104053	10.5119	0.0708385	22378	28284	20740	37726	46235	22832	1025.13	1402.89	848.833	2720.79	2394.32	1218.59
Amuc_1674	CDS			hypothetical protein	0	0.69613	0.0142033	2.75482	0.00654881	131	98	99	135	176	165	6.001	4.861	4.052	9.736	9.114	8.806
Amuc_0939	CDS			glycosyl transferase family 8	0	0.695595	0.000307283	7.93243	3.09905E-05	3715	3651	4499	4561	6596	6241	170.183	181.091	184.132	328.938	341.58	333.095
Amuc_0701	CDS			transcriptional regulator, LysR family	0	0.695586	0.00145919	6.20567	0.000314555	1189	1056	1332	1542	1964	1718	54.468	52.378	54.515	111.208	101.708	91.693
Amuc_1668	CDS			AAA ATPase central domain protein	0	0.695274	0.00376972	7.24011	0.0011736	2398	2100	2860	3222	4200	3301	109.851	104.161	117.052	232.369	217.501	176.181
Amuc_1587	CDS			TIM-barrel protein, nifR3 family	0	0.693991	0.000419687	6.60934	4.9682E-05	1489	1525	1716	1919	2571	2427	68.211	75.64	70.231	138.398	133.142	129.534
Amuc_0082	CDS			hypothetical protein	0	0.693014	0.0093061	5.61368	0.00378189	797	712	858	1087	1381	1014	36.51	35.315	35.116	78.394	71.516	54.119
Amuc_0150	CDS			hypothetical protein	0	0.690288	0.00427932	5.06728	0.00137782	504	555	564	685	936	754	23.088	27.528	23.083	49.402	48.472	40.242
Amuc_1386	CDS		2.5.1.15	dihydropteroate synthase	0	0.688078	0.0409924	5.43904	0.0234701	625	646	840	954	1400	791	28.631	32.042	34.379	68.802	72.5	42.217
Amuc_0027	CDS			AAA ATPase central domain protein	0	0.687222	0.000799817	8.15397	0.00012747	4179	4334	5383	5297	7962	7002	191.438	214.968	220.312	382.018	412.32	373.711
Amuc_0905	CDS			ErfK/YbiS/YcfS/YnhG family protein	0	0.684871	0.154065	4.79705	0.112834	449	525	381	663	1002	415	20.569	26.04	15.593	47.815	51.89	22.149
Amuc_0084	CDS			hypothetical protein	0	0.684777	0.000815241	6.13848	0.000137438	1171.79	1046.24	1206.33	1362.91	1703.63	1916	53.679	51.894	49.372	98.293	88.224	102.261
Amuc_1387	CDS			hypothetical protein	0	0.684669	0.0107402	6.99171	0.00457609	1852	1893	2480	2526	3962	2631	84.839	93.893	101.5	182.174	205.176	140.422
Amuc_0411	CDS			hypothetical protein	0	0.683628	0.015288	5.33204	0.00709825	724	608	623	916	1084	843	33.166	30.157	25.498	66.062	56.136	44.993
Amuc_1300	CDS		1.8.4.8	adenylylsulfate reductase, thioredoxin dependent	0	0.683186	0.134407	2.19849	0.0960226	76	84	64	74	83	194	3.482	4.166	2.619	5.337	4.298	10.354
Amuc_1478	CDS			hypothetical protein	0	0.681599	0.0338478	5.99499	0.0186623	1008	935	1157	1402	2030	1167	46.176	46.376	47.353	101.112	105.126	62.285
Amuc_0310	CDS			thioesterase superfamily protein	0	0.680937	0.00114514	6.11097	0.000223647	1011	1103	1257	1309	1907	1677	46.314	54.709	51.446	94.405	98.756	89.505
Amuc_1121	CDS			hypothetical protein	0	0.677078	0.000815241	8.04698	0.00013624	3911	3851	5236	4853	6839	7049	179.161	191.011	214.296	349.997	354.164	376.219
Amuc_0482	CDS			hydrolase of the alpha/beta superfamily	0	0.676826	0.0110036	6.79292	0.00470559	1735	1666	2001	2420	3224	2219	79.48	82.634	81.896	174.53	166.958	118.432
Amuc_0994	CDS			3-oxoacyl-(acyl-carrier-protein) reductase	0	0.675647	0.000870063	9.04105	0.000149486	8470	7250	10191	10126	13149	13830	388.007	359.602	417.091	730.284	680.934	738.135
Amuc_1270	CDS			hypothetical protein	0	0.67542	0.00621844	5.3692	0.00219693	625	580	825	812	1198	921	28.631	28.768	33.765	58.561	62.04	49.156
Amuc_0270	CDS		2.7.1.71	Shikimate kinase	0	0.674514	0.00886144	6.44268	0.00356335	1343	1359	1533	1885	2486	1779	61.522	67.407	62.742	135.946	128.74	94.949
Amuc_0479	CDS			hypothetical protein	0	0.673477	0.062424	3.64974	0.0388173	202	198	208	301	385	216	9.254	9.821	8.513	21.708	19.938	11.528
Amuc_0217	CDS			hypothetical protein	0	0.670055	0.00378064	5.40871	0.00117895	614	675	789	860	1176	955	28.127	33.48	32.292	62.023	60.9	50.97
Amuc_2027	CDS		3.5.2.3	dihydroorotase, homodimeric type	0	0.668467	0.000433582	8.07429	5.24197E-05	4098	4103	5004	5437	6635	6810	187.728	203.51	204.801	392.115	343.6	363.463
Amuc_1055	CDS		1.5.1.20	5,10-methylenetetrahydrofolate reductase	0	0.666342	0.00066055	8.47889	9.58421E-05	5721	5789	5926	7062	9127	8792	262.077	287.136	242.536	509.309	472.651	469.247
Amuc_1163	CDS			hypothetical protein	0	0.662477	0.0782803	6.25975	0.0512013	1139	1140	1487	1631	2716	1274	52.177	56.544	60.859	117.627	140.651	67.996
Amuc_0813	CDS			riboflavin biosynthesis protein RibD	0	0.662427	0.0100083	5.03833	0.00418588	588	462	558	732	851	716	26.936	22.915	22.837	52.792	44.07	38.214
Amuc_1395	CDS			hypothetical protein	0	0.661274	0.186349	3.1294	0.141114	146	132	153	110	172	426	6.688	6.547	6.262	7.933	8.907	22.736
Amuc_0709	CDS			protein of unknown function DUF28	0	0.65985	0.00215744	9.53245	0.000544576	12488	11813	11966	14894	19771	17114	572.07	585.928	489.737	1074.15	1023.86	913.408
Amuc_0256	CDS			2-amino-4-hydroxy-6- hydroxymethyldihydropteridine pyrophosphokinase	0	0.65974	0.0008755	7.23389	0.000151226	2441	2091	2898	2835	3746	3991	111.821	103.714	118.607	204.459	193.99	213.008
Amuc_1415	CDS			hypothetical protein	0	0.657997	0.0214231	2.27178	0.0108071	67	70	103	77	139	128	3.069	3.472	4.216	5.553	7.198	6.832
Amuc_1756	CDS			phosphoenolpyruvate-protein phosphotransferase	0	0.65711	0.00180033	10.5727	0.000432045	23811	23851	27154	30110	41991	34531	1090.77	1183.02	1111.34	2171.52	2174.55	1842.99
Amuc_1116	CDS			phage SPO1 DNA polymerase-related protein	0	0.656252	0.000660646	7.62965	9.61604E-05	3026	2901	3857	3630	5032	5258	138.62	143.89	157.857	261.794	260.587	280.63
Amuc_1834	CDS			hypothetical protein	0	0.654668	0.0147071	6.21665	0.00680822	1194	1063	1404	1556	2215	1483	54.697	52.725	57.462	112.218	114.706	79.151
Amuc_0791	CDS			Radical SAM domain protein	0	0.65343	0.00465579	8.24223	0.00153038	4376	5338	5207	5035	7789	8713	200.463	264.766	213.109	363.122	403.361	465.03
Amuc_1140	CDS			hypothetical protein	0	0.65118	0.0280058	5.90258	0.0148865	910	916	1132	991	1264	2086	41.687	45.434	46.33	71.471	65.457	111.334
Amuc_0345	CDS			Exonuclease RNase T and DNA polymerase III	0	0.647866	0.00108524	5.72656	0.000205451	824	829	953	1024	1408	1263	37.747	41.119	39.004	73.851	72.915	67.409
Amuc_0334	CDS			protein of unknown function DUF214	0	0.645861	0.000800886	10.0158	0.000128248	15921	15769	19468	18888	27937	25755	729.335	782.147	796.774	1362.2	1446.74	1374.6
Amuc_1835	CDS		3.2.1.18	Exo-alpha-sialidase	0	0.645806	0.0063036	7.85403	0.0022531	3632	3481	4305	4685	6714	4830	166.381	172.659	176.192	337.881	347.691	257.787
Amuc_1695	CDS			cytochrome bd ubiquinol oxidase subunit I	0	0.641	0.0208648	9.0546	0.010466	8139	10101	8129	11117	14959	10970	372.844	501.012	332.699	801.754	774.667	585.491
Amuc_1904	CDS			hypothetical protein	0	0.640995	0.0389121	7.5092	0.0221177	2885	2726	3385	4158	5489	3243	132.161	135.21	138.539	299.873	284.253	173.085
Amuc_0993	CDS			protein of unknown function DUF323	0	0.637948	0.00107185	8.91158	0.000201434	7494	6881	9631	8980	12597	11972	343.297	341.299	394.171	647.634	652.348	638.969
Amuc_0240	CDS			twin-arginine translocation protein, TatA/E family subunit	0	0.636119	0.02089	5.42879	0.0104883	731	742	654	908	1210	881	33.487	36.803	26.766	65.485	62.661	47.021
Amuc_1933	CDS			protein of unknown function DUF1111	0	0.634479	0.119388	3.76959	0.083313	209	259	211	210	261	548	9.574	12.846	8.636	15.145	13.516	29.248
Amuc_1636	CDS		2.7.7.72	polynucleotide adenylyltransferase/metal dependent phosphohydrolase	0	0.633949	0.00476656	7.35613	0.00157593	2491	2409	3262	3167	4689	3586	114.112	119.487	133.505	228.403	242.825	191.392
Amuc_0143	CDS			binding-protein-dependent transport systems inner membrane component	0	0.632616	0.00198399	6.0302	0.00048983	1027	1054	1149	1292	1749	1492	47.046	52.279	47.026	93.179	90.574	79.631
Amuc_2006	CDS			integrase family protein	0	0.630003	0.0042929	4.97264	0.00138417	464	469	635	571	745	875	21.256	23.263	25.989	41.18	38.581	46.7
Amuc_1910	CDS			hypothetical protein	0	0.629574	0.0217885	7.65566	0.0110699	3276	2875	3875	4563	5628	3866	150.072	142.601	158.594	329.082	291.452	206.336
Amuc_0442	CDS			glycosyl transferase group 1	0	0.629135	0.00853341	8.2096	0.00334497	4502	4236	6082	6097	8239	6228	206.235	210.107	248.92	439.713	426.665	332.401
Amuc_0350	CDS			putative ATP-binding protein	0	0.627517	0.0384817	6.76423	0.0218022	1599	1592	2250	2238	3427	2023	73.25	78.964	92.087	161.404	177.471	107.972
Amuc_0968	CDS		2.7.8.6	exopolysaccharide biosynthesis polyprenyl glycosylphosphotransferase	0	0.626561	0.00194087	6.84317	0.000473818	1730	1673	2348	2049	3053	2903	79.251	82.981	96.097	147.773	158.103	154.939
Amuc_1873	CDS			hypothetical protein	0	0.625171	0.0241678	5.80876	0.0124902	749	865	1209	1143	1618	1152	34.311	42.904	49.481	82.433	83.79	61.485
Amuc_1069	CDS		3.3.1.1	adenosylhomocysteinase	0	0.625164	0.0711741	8.48057	0.045537	5679	5887	6114	5252	7398	14102	260.153	291.997	250.23	378.772	383.113	752.652
Amuc_0377	CDS			transcriptional regulator, TetR family	0	0.624929	0.000963613	6.60484	0.000171772	1595	1414	1835	1897	2498	2335	73.066	70.135	75.102	136.811	129.361	124.624
Amuc_1968	CDS			conserved hypothetical integral membrane protein	0	0.623883	0.0310654	6.19028	0.0168706	1078	1156	1394	1614	2131	1366	49.383	57.338	57.053	116.401	110.356	72.906
Amuc_1936	CDS			hypothetical protein	0	0.623026	0.121313	7.94377	0.0852154	4031	4786	3479	5886	7685	3956	184.659	237.387	142.386	424.496	397.975	211.14
Amuc_0610	CDS			Tetratricopeptide TPR_2 repeat protein	0	0.621275	0.000428113	8.88893	5.10738E-05	7475	7190	8965	8827	12318	11684	342.427	356.626	366.914	636.6	637.9	623.598
Amuc_1689	CDS			dihydrolipoamide dehydrogenase	0	0.619752	0.000739115	9.67446	0.000112689	12841	12338	15628	15381	21279	19816	588.241	611.968	639.613	1109.27	1101.95	1057.62
Amuc_0142	CDS			protein of unknown function DUF486	0	0.619253	0.00501976	4.22723	0.00168327	323	296	312	323	469	511	14.797	14.682	12.769	23.295	24.288	27.273
Amuc_1469	CDS			hypothetical protein	0	0.614935	0.00595415	6.37745	0.00208162	1276	1226	1659	1700	2244	1796	58.453	60.81	67.898	122.603	116.208	95.856
Amuc_1461	CDS			protein of unknown function DUF558	0	0.61347	0.000391128	8.23976	4.41393E-05	4842	4793	5428	5434	7666	7839	221.81	237.734	222.154	391.898	396.991	418.383
Amuc_1872	CDS			Polysulphide reductase NrfD	0	0.611837	0.0568961	6.81508	0.0344364	1634	1675	2359	2460	3467	1994	74.853	83.08	96.548	177.414	179.542	106.424
Amuc_0413	CDS			D,D-heptose 1,7-bisphosphate phosphatase	0	0.608419	0.00798755	6.37351	0.00307581	1265	1341	1534	1634	2367	1738	57.949	66.514	62.783	117.843	122.577	92.761
Amuc_0290	CDS			glycoside hydrolase family 2 sugar binding	0	0.606972	0.00164104	10.958	0.000370387	31177	29379	39516	36813	49948	50230	1428.21	1457.21	1617.29	2654.94	2586.61	2680.88
Amuc_0947	CDS			biotin/lipoyl attachment domain-containing protein	0	0.605898	0.00222614	9.96546	0.000567046	15823	15100	19285	19214	27086	22463	724.846	748.964	789.284	1385.71	1402.67	1198.89
Amuc_0878	CDS			beta-lactamase domain protein	0	0.605546	0.00818732	6.16426	0.00319045	1228	1152	1198	1389	2035	1529	56.254	57.14	49.031	100.174	105.384	81.606
Amuc_1389	CDS			short-chain dehydrogenase/reductase SDR	0	0.604796	0.151124	4.74912	0.110193	409	369	581	578	962	416	18.736	18.302	23.779	41.685	49.818	22.203
Amuc_0940	CDS			hypothetical protein	0	0.604608	0.000823861	8.33307	0.000139271	5099	4890	6182	5644	8014	8698	233.583	242.545	253.013	407.043	415.013	464.23
Amuc_1930	CDS			transport system permease protein	0	0.604119	0.015777	2.02267	0.00737617	73	64	65	72	109	98	3.344	3.174	2.66	5.193	5.645	5.23
Amuc_1516	CDS			putative PAS/PAC sensor protein	0	0.602625	0.00949784	8.40475	0.00388488	5491	4963	6588	7230	9108	6911	251.541	246.166	269.629	521.425	471.667	368.854
Amuc_1824	CDS			hypothetical protein	0	0.597754	0.00204154	6.56857	0.000505918	1552.63	1436.53	1768.36	1895	2463.15	2139.02	71.125	71.252	72.374	136.667	127.557	114.164
Amuc_1144	CDS			hypothetical protein	0	0.595146	0.177628	5.06843	0.133364	973	444	411	606	720	989	44.573	22.023	16.821	43.705	37.286	52.785
Amuc_0390	CDS			nicotinate (nicotinamide) nucleotide adenylyltransferase	0	0.595076	0.0012045	5.7739	0.00024079	832	889	1028	1002	1383	1370	38.114	44.095	42.073	72.264	71.62	73.12
Amuc_0207	CDS			hypothetical protein	0	0.594886	0.0101473	6.76891	0.00426272	1661	1817	2008	1752	2556	3339	76.09	90.124	82.182	126.354	132.365	178.209
Amuc_1949	CDS			Chorismate binding-like protein	0	0.593961	0.0044942	6.59574	0.00146357	1595	1528	1719	1989	2539	2084	73.066	75.789	70.354	143.446	131.485	111.227
Amuc_0208	CDS			glucose-1-phosphate thymidylyltransferase	0	0.59376	0.00180033	6.45734	0.000431429	1389	1272	1782	1598	2276	2165	63.63	63.092	72.933	115.247	117.865	115.55
Amuc_0157	CDS			ABC transporter related	0	0.592989	0.00321463	7.41301	0.000947656	2620	2800	3141	3167	4770	3794	120.021	138.881	128.553	228.403	247.019	202.493
Amuc_0625	CDS		3.2.1.18	Exo-alpha-sialidase	0	0.592591	0.00166795	9.07955	0.000382076	8713	8224	10320	10274	14636	12163	399.139	407.913	422.37	740.957	757.94	649.164
Amuc_0672	CDS			ABC transporter related	0	0.592443	0.00479969	5.53962	0.00159179	768	727	836	904	1269	1017	35.182	36.059	34.215	65.196	65.716	54.279
Amuc_1871	CDS			Chorismate binding-like protein	0	0.591711	0.0146431	6.51021	0.00677183	1338	1487	1762	1911	2506	1840	61.293	73.756	72.114	137.821	129.776	98.204
Amuc_0326	CDS			hypothetical protein	0	0.589764	0.0114098	7.21424	0.00493495	2888	2145	2463	3157	3391	3537	132.298	106.393	100.804	227.682	175.606	188.777
Amuc_1381	CDS			ABC transporter related	0	0.589721	0.00951017	9.36706	0.00389431	10269	10182	12955	13204	18722	13354	470.419	505.03	530.214	952.268	969.537	712.73
Amuc_1301	CDS			cysteine synthase A	0	0.58892	0.0700592	3.44372	0.0445655	166	222	165	166	249	351	7.604	11.011	6.753	11.972	12.895	18.734
Amuc_0757	CDS			glycosyl transferase family 2	0	0.588727	0.0746227	8.41267	0.0482246	5429	5714	5983	7767	10434	5614	248.7	283.416	244.868	560.153	540.335	299.63
Amuc_0829	CDS			hypothetical protein	0	0.586839	0.0262751	2.0315	0.0138093	64	62	79	72	122	88	2.932	3.075	3.233	5.193	6.318	4.697
Amuc_1578	CDS			pseudouridine synthase	0	0.585762	0.00231054	5.62495	0.000597058	776	770	937	971	1261	1133	35.548	38.192	38.349	70.028	65.302	60.47
Amuc_0963	CDS			ABC transporter related	0	0.585548	0.00439793	7.22066	0.00142671	2360	2161	3042	2907	3982	3304	108.111	107.186	124.501	209.652	206.212	176.341
Amuc_1173	CDS			conserved hypothetical protein	0	0.583515	0.00558966	5.53782	0.00193875	715	830	794	889	1215	1062	32.754	41.168	32.496	64.114	62.92	56.681
Amuc_0180	CDS		2.3.1.129	acyl-(acyl-carrier-protein)--UDP-N- acetylglucosamine O-acyltransferase	0	0.582009	0.000800886	7.90927	0.000128747	4001	3782	4324	4462	6287	5669	183.284	187.588	176.97	321.798	325.579	302.566
Amuc_2072	CDS			Rubrerythrin	0	0.581876	0.00506101	9.43442	0.0017021	11762	12095	10946	13334	16313	17470	538.813	599.915	447.991	961.643	844.785	932.409
Amuc_0823	CDS			conserved hypothetical protein	0	0.580938	0.000785966	8.54666	0.000124535	6381	5797	6671	7167	8785	9489	292.311	287.533	273.026	516.881	454.94	506.447
Amuc_1341	CDS			hypothetical protein	0	0.580567	0.0193639	2.59502	0.00951999	103	104	96	113	163	135	4.718	5.158	3.929	8.15	8.441	7.205
Amuc_0370	CDS			hypothetical protein	0	0.578859	0.0154827	6.06866	0.00720035	1205	1075	1107	1217	1412	1997	55.201	53.32	45.307	87.77	73.122	106.584
Amuc_0964	CDS			hypothetical protein	0	0.578202	0.00310263	6.88812	0.000903208	1911	1719	2380	2341	3030	2683	87.542	85.263	97.407	168.832	156.912	143.197
Amuc_0728	CDS			GTP-binding protein Obg/CgtA	0	0.576878	0.000721642	8.21152	0.000107698	4768	4610	5606	5675	7510	6965	218.42	228.657	229.439	409.279	388.913	371.736
Amuc_1175	CDS			band 7 protein	0	0.576185	0.0096967	7.049	0.00402875	2334	1871	2510	2638	3621	2775	106.92	92.802	102.728	190.252	187.517	148.107
Amuc_0346	CDS			DNA mismatch repair protein MutS	0	0.575491	0.00090025	9.02831	0.000157357	8148	8203	10108	9614	13594	12378	373.257	406.871	413.694	693.358	703.979	660.639
Amuc_0443	CDS			DNA protecting protein DprA	0	0.574511	0.0178676	7.64925	0.00856758	3217	3190	3728	4137	5713	3902	147.37	158.225	152.577	298.359	295.853	208.258
Amuc_1007	CDS			transcriptional regulator, AraC family	0	0.568833	0.00263394	5.65918	0.000721877	885	777	892	989	1248	1183	40.542	38.539	36.507	71.326	64.629	63.139
Amuc_0254	CDS			Xylose isomerase domain protein TIM barrel	0	0.568473	0.00252164	6.95031	0.000678321	2012	1786	2513	2121	3120	3225	92.169	88.586	102.85	152.966	161.572	172.125
Amuc_2014	CDS			cysteine synthase A	0	0.568096	0.00682729	8.6294	0.00250323	5842	7164	7072	6596	9659	11030	267.62	355.336	289.438	475.701	500.201	588.693
Amuc_2019	CDS		3.2.1.52	Beta-N-acetylhexosaminidase	0	0.567202	0.0160744	8.00862	0.00754484	4123.91	3837.91	5136.74	5372	7057.78	5102.77	188.915	190.361	210.233	387.427	365.494	272.345
Amuc_1468	CDS			hypothetical protein	0	0.564679	0.117548	4.77633	0.0814334	454	474	451	633	831	445	20.798	23.511	18.458	45.652	43.034	23.751
Amuc_0144	CDS			binding-protein-dependent transport systems inner membrane component	0	0.564013	0.00230376	6.82462	0.000593184	1880	1948	1913	2038	2929	2732	86.122	96.621	78.294	146.98	151.681	145.812
Amuc_0051	CDS			single-stranded-DNA-specific exonuclease RecJ	0	0.5634	0.00268774	8.33193	0.000744051	5112	5500	5719	6156	8490	7182	234.179	272.801	234.064	443.969	439.663	383.318
Amuc_1402	CDS			hydrogenase expression/formation protein HypE	0	0.561974	0.00629194	7.3751	0.00224171	2447	2717	3310	2870	4695	3804	112.096	134.764	135.47	206.983	243.135	203.027
Amuc_2013	CDS		2.5.1.49	O-acetylhomoserine/O-acetylserine sulfhydrylase	0	0.561909	0.0193639	8.92858	0.00954369	7548	8617	8496	8015	10601	15374	345.771	427.405	347.719	578.039	548.983	820.541
Amuc_0897	CDS			hypothetical protein	0	0.561018	0.00208239	6.49773	0.000520837	1452	1515	1614	1690	2359	2072	66.516	75.144	66.057	121.882	122.163	110.587
Amuc_1010	CDS			response regulator receiver protein	0	0.560383	0.0705929	1.76266	0.0450026	46	61	65	68	64	99	2.107	3.026	2.66	4.904	3.314	5.284
Amuc_1678	CDS			cobalbumin biosynthesis protein	0	0.55923	0.00726268	6.32253	0.002746	1174	1431	1476	1385	1850	2227	53.78	70.978	60.409	99.886	95.804	118.859
Amuc_0919	CDS			hypothetical protein	0	0.557941	0.00186088	7.47317	0.000450333	2827	2767	3461	3220	4769	4080	129.504	137.244	141.65	232.225	246.967	217.758
Amuc_1122	CDS			Sulfate transporter/antisigma-factor antagonist STAS	0	0.55746	0.00212466	8.18217	0.000534346	4666	4380	5787	5215	6656	7886	213.748	217.249	236.847	376.104	344.688	420.892
Amuc_1157	CDS			beta-lactamase domain protein	0	0.553713	0.174252	4.74751	0.130348	426	440	489	668	831	396	19.515	21.824	20.013	48.176	43.034	21.135
Amuc_0542	CDS			hypothetical protein	0	0.553654	0.000815241	8.47898	0.000134183	5838	5908	6392	6607	9035	8454	267.437	293.038	261.608	476.494	467.886	451.207
Amuc_0969	CDS			galactokinase	0	0.552432	0.00163094	9.97452	0.000367356	16935	14833	19704	18046	24548	25510	775.786	735.721	806.433	1301.47	1271.24	1361.52
Amuc_1382	CDS			secretion protein HlyD family protein	0	0.552196	0.0030225	9.3557	0.000875704	10440	10166	12923	12391	17456	14377	478.252	504.236	528.904	893.635	903.976	767.329
Amuc_0480	CDS			Glycosyl hydrolase family 98 putative carbohydrate binding module	0	0.551539	0.00246158	8.23693	0.000653096	4603	4967	5842	4982	7788	7845	210.862	246.364	239.098	359.3	403.309	418.703
Amuc_1365	CDS			hypothetical protein	0	0.549796	0.0429497	4.60282	0.024749	497	329	423	498	492	651	22.767	16.318	17.312	35.916	25.479	34.745
Amuc_1633	CDS			Helicase ATP-dependent domain protein	0	0.549129	0.00538252	7.54464	0.00184211	2833	2990	3745	3262	5224	4224	129.779	148.305	153.273	235.254	270.53	225.443
Amuc_2102	CDS			aminotransferase class I and II	0	0.548455	0.0017078	9.4515	0.000397005	11325	10865	13670	13496	17617	15886	518.794	538.907	559.477	973.327	912.314	847.867
Amuc_0241	CDS			Sel1 domain protein repeat-containing protein	0	0.548148	0.0610673	8.65022	0.0377315	6436	6903	7075	5919	8568	14228	294.831	342.391	289.561	426.876	443.702	759.377
Amuc_0913	CDS			ATP/cobalamin adenosyltransferase	0	0.547832	0.00440593	7.27693	0.00143279	2483	2538	2885	2950	4191	3336	113.745	125.885	118.075	212.753	217.035	178.049
Amuc_0865	CDS			Rubrerythrin	0	0.546983	0.05837	9.70024	0.0356626	13388	17131	12250	17029	22203	16828	613.299	849.702	501.36	1228.12	1149.8	898.144
Amuc_0138	CDS			hypothetical protein	0	0.546768	0.00971748	5.40495	0.00404634	695	671	789	862	1104	888	31.838	33.282	32.292	62.167	57.172	47.394
Amuc_0909	CDS			protein of unknown function UPF0027	0	0.54434	0.00545469	5.75551	0.00186932	913	956	887	999	1275	1356	41.824	47.418	36.303	72.048	66.027	72.372
Amuc_1439	CDS			Organic solvent tolerance protein OstA-like protein	0	0.542288	0.00175308	8.43576	0.000411018	5693	5251	6816	6531	8913	7837	260.794	260.451	278.961	471.013	461.569	418.276
Amuc_0232	CDS			peptide deformylase	0	0.541087	0.03159	8.344	0.0172137	5693	5815	5106	6705	8759	6393	260.794	288.426	208.975	483.562	453.593	341.207
Amuc_0489	CDS			SufBD protein	0	0.536465	0.00299316	9.53665	0.00086169	12179	12484	13304	13754	19705	16513	557.915	619.21	544.498	991.934	1020.44	881.332
Amuc_1239	CDS			Biopolymer transport protein ExbD/TolR	0	0.536387	0.00708745	6.10497	0.002628	1191	1132	1201	1162	1568	1940	54.559	56.147	49.154	83.803	81.2	103.542
Amuc_1876	CDS			hypothetical protein	0	0.536224	0.00528547	8.55776	0.00179429	5831	6683	6790	7072	9987	8262	267.116	331.479	277.897	510.03	517.187	440.959
Amuc_0415	CDS			rfaE bifunctional protein	0	0.535583	0.00194325	8.5366	0.000476365	5914	6006	7123	6598	9982	8485	270.918	297.899	291.526	475.845	516.928	452.861
Amuc_2101	CDS			RbsD or FucU transport	0	0.534819	0.00242452	7.4603	0.000638797	2929	2643	3480	3439	4345	3994	134.176	131.093	142.427	248.019	225.01	213.168
Amuc_0880	CDS			protein of unknown function DUF419	0	0.532459	0.176834	4.7739	0.132686	427	420	555	598	917	412	19.561	20.832	22.715	43.128	47.488	21.989
Amuc_2074	CDS			Acetyltransferase including N-acetylase of ribosomal protein-like protein	0	0.532093	0.0163563	4.11089	0.00770728	273	286	324	354	440	361	12.506	14.186	13.26	25.53	22.786	19.267
Amuc_0787	CDS			Rhomboid family protein	0	0.530565	0.169187	7.78555	0.126091	3879	4166	3288	4921	6992	3402	177.695	206.635	134.569	354.901	362.088	181.572
Amuc_1550	CDS			hypothetical protein	0	0.529458	0.0730371	2.39053	0.0469981	74	88	107	113	141	98	3.39	4.365	4.379	8.15	7.302	5.23
Amuc_1734	CDS			NH2-acetyltransferase	0	0.529382	0.168349	1.10719	0.125312	32	39	38	45	69	34	1.466	1.934	1.555	3.245	3.573	1.815
Amuc_0589	CDS			serine/threonine protein kinase	0	0.526151	0.00420211	8.58016	0.00134522	5873	5867	8107	6460	9891	9495	269.04	291.005	331.798	465.893	512.215	506.767
Amuc_0335	CDS			ABC transporter related	0	0.525799	0.00212466	8.78988	0.000534335	7097	6734	9045	7564	10819	11461	325.111	334.008	370.188	545.513	560.273	611.696
Amuc_0842	CDS			zinc finger SWIM domain protein	0	0.523926	0.00814992	5.48283	0.00315711	724	749	821	859	1176	956	33.166	37.151	33.601	61.951	60.9	51.024
Amuc_0076	CDS			NUDIX hydrolase	0	0.521141	0.0104689	5.47237	0.00444119	728	725	833	774	957	1264	33.349	35.96	34.092	55.821	49.559	67.462
Amuc_1515	CDS			major facilitator superfamily MFS_1	0	0.520738	0.0166036	6.73678	0.00785441	1805	1772	1897	2137	2872	2129	82.686	87.892	77.639	154.12	148.729	113.629
Amuc_0501	CDS			TDP-4-keto-6-deoxy-D-glucose transaminase	0	0.520419	0.00180033	7.63539	0.000429606	3371	2934	3990	3481	4887	4961	154.424	145.527	163.3	251.048	253.078	264.778
Amuc_0255	CDS		2.1.2.11	3-methyl-2-oxobutanoate hydroxymethyltransferase	0	0.519524	0.00953822	6.55489	0.00392166	1572	1390	1906	1704	2595	2020	72.013	68.944	78.008	122.892	134.385	107.811
Amuc_1273	CDS			hypothetical protein	0	0.516162	0.0230647	5.13894	0.0118245	579.138	578.905	655.904	646.034	1013.92	713.504	26.53	28.714	26.844	46.592	52.507	38.081
Amuc_1928	CDS			periplasmic binding protein	0	0.514815	0.0366811	4.17163	0.020613	336	280	311	370	474	357	15.392	13.888	12.728	26.684	24.547	19.054
Amuc_1050	CDS			ATP-dependent Clp protease, ATP-binding subunit ClpX	0	0.514529	0.00127951	9.51896	0.0002605	12383	11802	13657	13370	18541	16999	567.26	585.382	558.945	964.24	960.164	907.271
Amuc_1049	CDS		3.4.24.57	metalloendopeptidase, glycoprotease family	0	0.514009	0.00101655	8.97581	0.000185423	7972	8183	9896	9075	12384	12109	365.194	405.879	405.017	654.486	641.318	646.281
Amuc_1621	CDS		2.4.1.25	4-alpha-glucanotransferase	0	0.513364	0.057277	8.4008	0.0347989	5669	4931	6985	7057	9667	6034	259.695	244.579	285.878	508.948	500.615	322.047
Amuc_0056	CDS			ABC-3 protein	0	0.513313	0.00506101	7.9564	0.00170643	3886	4142	4808	4649	6574	5352	178.016	205.444	196.779	335.284	340.441	285.647
Amuc_0151	CDS			hypothetical protein	0	0.511901	0.000977839	7.39321	0.00017566	2755	2684	3254	2973	4220	4029	126.205	133.127	133.178	214.412	218.537	215.036
Amuc_1690	CDS			nucleotidyltransferase substrate binding protein, HI0074 family	0	0.510661	0.00661191	6.73999	0.00240295	1887	1486	2198	2027	2537	2535	86.443	73.706	89.958	146.187	131.381	135.298
Amuc_0553	CDS			protein of unknown function UPF0102	0	0.510258	0.0321193	5.08911	0.0175613	563	623	572	611	972	701	25.791	30.901	23.41	44.065	50.336	37.414
Amuc_1870	CDS		3.2.1.20	Alpha-glucosidase	0	0.510007	0.010185	8.81744	0.00428932	7327	7272	8787	8957	11896	9114	335.647	360.693	359.629	645.976	616.046	486.432
Amuc_1823	CDS			hypothetical protein	0	0.509654	0.00852579	6.28806	0.0033355	1299.28	1287.67	1453.95	1292.78	1753.93	2222.6	59.52	63.869	59.506	93.235	90.829	118.625
Amuc_1743	CDS			hypothetical protein	0	0.509593	0.00250912	8.92763	0.000671487	8168	7220	9976	9120	11790	11366	374.173	358.114	408.291	657.731	610.557	606.626
Amuc_0879	CDS			glycosyl transferase, WecB/TagA/CpsF family	0	0.507116	0.0599268	5.58794	0.0369332	735	809	943	964	1403	878	33.67	40.127	38.595	69.523	72.656	46.861
Amuc_1460	CDS			chaperone protein DnaJ	0	0.506197	0.00282867	10.1027	0.000797397	17197	18705	21007	18942	26318	28292	787.788	927.773	859.761	1366.09	1362.9	1510
Amuc_0195	CDS			hypothetical protein	0	0.505592	0.0357093	2.15357	0.0198696	75	76	78	70	103	126	3.436	3.77	3.192	5.048	5.334	6.725
Amuc_0010	CDS		3.2.1.51	Alpha-L-fucosidase	0	0.504439	0.00251327	8.86931	0.000673755	7803	6970	9594	8061	11816	11351	357.452	345.714	392.657	581.356	611.903	605.825
Amuc_1139	CDS			hypothetical protein	0	0.503952	0.071942	6.00244	0.0460614	1068	999	1269	1003	1273	2161	48.925	49.551	51.937	72.336	65.924	115.337
Amuc_1149	CDS			hypothetical protein	0	0.501958	0.083318	4.07428	0.0548642	281	230	371	368	445	311	12.873	11.408	15.184	26.54	23.045	16.599
Amuc_0181	CDS			RDD domain containing protein	0	0.501599	0.00695444	7.09222	0.00256907	2120	2244	2740	2193	3259	3733	97.116	111.303	112.141	158.158	168.771	199.238
Amuc_1424	CDS			major facilitator superfamily MFS_1	0	0.498934	0.00255937	8.78958	0.000690829	7070	7169	8794	8190	11296	9820	323.874	355.584	359.915	590.66	584.975	524.113
Amuc_0009	CDS			chorismate mutase	0	0.498635	0.00150226	8.45203	0.000328684	5810	5339	7107	6248	8655	8343	266.154	264.816	290.871	450.604	448.208	445.283
Amuc_1494	CDS			1,4-dihydroxy-2-naphthoate octaprenyltransferase	0	0.498389	0.00623318	8.39073	0.00221076	5256	5408	6831	6359	8709	7168	240.775	268.238	279.575	458.609	451.004	382.57
Amuc_1536	CDS		4.2.1.20	tryptophan synthase, alpha subunit	0	0.498074	0.161675	6.55087	0.119718	1698	1569	1613	1268	1869	3592	77.785	77.823	66.016	91.448	96.788	191.712
Amuc_0378	CDS			Redoxin domain protein	0	0.495702	0.0218555	6.38497	0.0111179	1466	1240	1643	1650	2240	1662	67.157	61.504	67.244	118.997	116.001	88.704
Amuc_1367	CDS			prophage antirepressor	0	0.493069	0.057277	2.73164	0.0347736	104	129	112	115	187	140	4.764	6.398	4.584	8.294	9.684	7.472
Amuc_1503	CDS			peptidase A24A domain protein	0	0.492883	0.0112223	7.64407	0.00484871	3356	3323	3700	3876	5302	4072	153.737	164.822	151.431	279.536	274.569	217.331
Amuc_1635	CDS			hypothetical protein	0	0.492389	0.00813446	8.60005	0.00314737	6194	6060	8055	7193	10309	8211	283.745	300.578	329.67	518.757	533.862	438.237
Amuc_0434	CDS			hypothetical protein	0	0.491887	0.0078912	5.91009	0.0030169	1136.03	858	1152.03	1063.02	1418	1503.02	52.041	42.557	47.15	76.665	73.433	80.219
Amuc_0268	CDS			histidine triad (HIT) protein	0	0.491592	0.00716093	4.94702	0.00267504	533	449	631	551	735	756	24.417	22.271	25.825	39.738	38.063	40.349
Amuc_0901	CDS			hypothetical protein	0	0.490622	0.0249062	3.7981	0.0129407	243	243	234	280	333	300	11.132	12.053	9.577	20.194	17.245	16.012
Amuc_1240	CDS			Tetratricopeptide TPR_2 repeat protein	0	0.490189	0.00118638	8.40844	0.000236074	5559	5358	6820	5936	8377	8214	254.656	265.758	279.125	428.102	433.811	438.398
Amuc_1452	CDS			excinuclease ABC, A subunit	0	0.488592	0.00300814	9.66749	0.000870158	12876	12897	16806	13924	20140	19932	589.845	639.695	687.825	1004.19	1042.97	1063.81
Amuc_0908	CDS			hypothetical protein	0	0.487694	0.00644501	5.44853	0.00233123	748	754	772	727	1044	1128	34.266	37.399	31.596	52.431	54.065	60.204
Amuc_0810	CDS		1.3.1.74	2-alkenal reductase	0	0.482773	0.00275391	7.48886	0.000767443	3060	3004	3289	3374	4443	3995	140.177	148.999	134.61	243.332	230.085	213.221
Amuc_0023	CDS			phenazine biosynthesis protein PhzF family	0	0.482593	0.0181128	4.38803	0.00871851	359	323	408	430	495	448	16.446	16.021	16.698	31.011	25.634	23.911
Amuc_2020	CDS			LAO/AO transport system ATPase	0	0.481663	0.0165758	8.04647	0.00783363	4438	3999	5426	5017	7131	5344	203.303	198.351	222.072	361.824	369.286	285.22
Amuc_1628	CDS			hypothetical protein	0	0.479724	0.0411081	2.65408	0.0235553	126	94	109	112	138	164	5.772	4.662	4.461	8.077	7.146	8.753
Amuc_0126	CDS			hypothetical protein	0	0.477787	0.00510092	10.7122	0.00172223	27919	25401	35030	29805	41267	39356	1278.96	1259.9	1433.69	2149.53	2137.05	2100.51
Amuc_0036	CDS			YD repeat protein	0	0.475742	0.00610536	10.5206	0.00214485	22728	24996	29418	26839	36709	32917	1041.16	1239.81	1204	1935.62	1901.01	1756.85
Amuc_0002	CDS			chromosomal replication initiator protein DnaA	0	0.475726	0.0165712	7.63563	0.00782381	3533	2990	3924	3219	4365	5724	161.845	148.305	160.599	232.153	226.046	305.501
Amuc_0431	CDS		2.7.1.40	pyruvate kinase	0	0.475367	0.00742955	9.63822	0.00281987	13169	12807	15868	15068	20545	16671	603.267	635.231	649.435	1086.7	1063.94	889.764
Amuc_1966	CDS			hypothetical protein	0	0.47367	0.0302746	2.8233	0.0163435	110	132	127	134	171	157	5.039	6.547	5.198	9.664	8.855	8.379
Amuc_0780	CDS			hypothetical protein	0	0.47087	0.225423	0.714226	0.175791	24	34	27	34	49	26	1.099	1.686	1.105	2.452	2.538	1.388
Amuc_1134	CDS			peptidase M15B and M15C DD-carboxypeptidase VanY/endolysin	0	0.470644	0.155949	4.52846	0.11443	411	362	440	348	426	834	18.828	17.955	18.008	25.098	22.061	44.512
Amuc_2009	CDS			CRISPR-associated protein Cas1	0	0.470509	0.182382	6.16054	0.137522	1151	1325	1259	1536	2221	1101	52.727	65.72	51.528	110.776	115.017	58.763
Amuc_0900	CDS			hypothetical protein	0	0.469121	0.0131674	5.12398	0.00588341	663	570	593	652	808	818	30.372	28.272	24.27	47.022	41.843	43.658
Amuc_0433	CDS			hypothetical protein	0	0.469095	0.0244543	6.44939	0.0126608	1619	1364	1594	1696	2309	1740	74.166	67.655	65.238	122.315	119.574	92.867
Amuc_2067	CDS			hypothetical protein	0	0.468378	0.01384	7.72947	0.0063558	3400	3468	4286	3985	5659	4322	155.753	172.014	175.415	287.397	293.057	230.674
Amuc_1514	CDS			hypothetical protein	0	0.467524	0.0666299	7.90757	0.0420158	3821	3838	4988	4614	7068	4331	175.039	190.366	204.146	332.76	366.023	231.154
Amuc_1991	CDS		3.2.2.20	DNA-3-methyladenine glycosylase I	0	0.467057	0.00933881	6.03675	0.00380263	1096	1036	1314	1243	1674	1388	50.207	51.386	53.779	89.645	86.69	74.08
Amuc_2143	CDS			hypothetical protein	0	0.466373	0.0134508	5.50658	0.00605315	778	718	886	873.188	1162.18	945	35.64	35.613	36.262	62.974	60.185	50.437
Amuc_1491	CDS			glutamyl-tRNA synthetase class Ic	0	0.465448	0.00145249	6.72321	0.000306177	1801	1712	2033	1858	2553	2520	82.503	84.916	83.205	133.998	132.21	134.497
Amuc_0899	CDS			hypothetical protein	0	0.464728	0.00351939	6.51383	0.00107316	1545	1558	1693	1500	2278	2252	70.776	77.277	69.29	108.179	117.968	120.194
Amuc_2147	CDS			hypothetical protein	0	0.463685	0.00622271	6.19047	0.00220204	1333	1149	1350	1375	1779	1615	61.064	56.991	55.252	99.165	92.127	86.196
Amuc_0414	CDS			phosphoheptose isomerase	0	0.462126	0.0105616	7.2944	0.00449511	2425	2593	3279	2721	4194	3427	111.088	128.613	134.201	196.238	217.19	182.906
Amuc_1833	CDS			L-fucose transporter	0	0.461563	0.010185	8.93475	0.00429649	8376	6981	10729	8770	11200	12019	383.701	346.259	439.11	632.489	580.003	641.478
Amuc_0758	CDS			hypothetical protein	0	0.461244	0.0882102	7.68204	0.0584276	3363	3339	4095	4315	5788	3521	154.058	165.615	167.598	311.196	299.737	187.923
Amuc_1680	CDS			cobalamin 5'-phosphate synthase	0	0.46105	0.00718026	6.0149	0.00268888	1008	1089	1316	1093	1478	1686	46.176	54.015	53.86	78.827	76.54	89.985
Amuc_1644	CDS			transglutaminase domain protein	0	0.460535	0.0136501	7.85009	0.00621203	3825	3662	4671	4389	6044	4687	175.222	181.636	191.172	316.533	312.995	250.155
Amuc_0572	CDS			hypothetical protein	0	0.459333	0.00610536	6.5597	0.00214573	1602	1613	1732	1826	2249	2065	73.387	80.005	70.886	131.69	116.467	110.213
Amuc_1277	CDS			TatD-related deoxyribonuclease	0	0.459197	0.00644501	5.53626	0.00232552	757	807	877	796	1052	1197	34.678	40.027	35.893	57.407	54.479	63.886
Amuc_1119	CDS			hypothetical protein	0	0.458268	0.00154159	7.60157	0.000342968	3347	3047	3844	3500	4544	4641	153.325	151.132	157.325	252.419	235.316	247.699
Amuc_1642	CDS			short-chain dehydrogenase/reductase SDR	0	0.458087	0.0102574	9.63974	0.00433731	14589	12926	14367	13609	17333	21749	668.316	641.133	588.003	981.476	897.607	1160.79
Amuc_1840	CDS			thiamine biosynthesis protein ThiC	0	0.455804	0.00644501	7.92298	0.00233175	4035	4249	4467	4706	5814	5257	184.842	210.752	182.823	339.395	301.084	280.577
Amuc_1051	CDS		3.4.21.92	Endopeptidase Clp	0	0.455669	0.00118387	9.06457	0.00023503	8964	8868	10368	9377	12959	12689	410.637	439.855	424.335	676.266	671.095	677.237
Amuc_1579	CDS			hypothetical protein	0	0.452324	0.00345237	5.64111	0.00104637	839	817	978	846	1188	1233	38.434	40.523	40.027	61.013	61.522	65.808
Amuc_0736	CDS			protein tyrosine phosphatase	0	0.452042	0.0198938	4.9039	0.00983631	511	481	582	587	747	616	23.409	23.858	23.82	42.334	38.684	32.877
Amuc_0520	CDS			hypothetical protein	0	0.451643	0.00386265	8.17378	0.0012152	4779	4481	6053	5213	7116	6502	218.924	222.259	247.733	375.96	368.509	347.025
Amuc_2175	CDS			Chloramphenicol phosphotransferase family protein	0	0.450722	0.0176412	5.91937	0.00845089	936	1063	1199	1093	1598	1269	42.878	52.725	49.072	78.827	82.754	67.729
Amuc_1757	CDS			Phosphotransferase system, phosphocarrier protein HPr	0	0.449987	0.0591	7.44877	0.0363392	3182	2738	3295	3523	4774	3174	145.766	135.806	134.856	254.078	247.226	169.403
Amuc_1280	CDS			aminopeptidase	0	0.449195	0.00378484	7.04891	0.00118374	2082	2228	2701	2389	3213	3020	95.376	110.509	110.545	172.294	166.388	161.183
Amuc_1192	CDS		2.7.7.22	Mannose-1-phosphate guanylyltransferase (GDP)	0	0.448184	0.00228059	9.10193	0.000585116	9505	8737	10795	9320	12747	13938	435.42	433.357	441.811	672.155	660.116	743.899
Amuc_1701	CDS			transcriptional regulator, MarR family	0	0.447033	0.02324	7.13215	0.0119358	2423	2336	2629	2984	3221	2871	110.997	115.866	107.598	215.205	166.803	153.231
Amuc_2136	CDS			Glycoside hydrolase, family 20, catalytic core	0	0.445732	0.00397605	10.663	0.0012582	28249	25569	32094	29280	38842	37170	1294.08	1268.23	1313.52	2111.66	2011.47	1983.84
Amuc_1077	CDS			glycosyl transferase group 1	0	0.445632	0.00287687	7.63453	0.000818935	3211	3425	3868	3615	4816	4481	147.095	169.881	158.307	260.713	249.401	239.16
Amuc_1818	CDS			PUA domain containing protein	0	0.445617	0.00992464	7.55029	0.00414174	3104	3103	3705	3439	4898	3889	142.193	153.91	151.636	248.019	253.648	207.564
Amuc_1687	CDS			hypothetical protein	0	0.444679	0.00791895	8.8717	0.00303481	8346	6857	9785	8546	10373	11478	382.327	340.109	400.474	616.334	537.176	612.604
Amuc_0734	CDS			hypothetical protein	0	0.443403	0.138294	2.49703	0.0990544	125	92	84	107	111	148	5.726	4.563	3.438	7.717	5.748	7.899
Amuc_1425	CDS			Kelch repeat-containing protein	0	0.443298	0.00279807	7.25916	0.000783641	2629	2394	3103	2723	3748	3494	120.433	118.743	126.998	196.382	194.094	186.482
Amuc_1682	CDS			cobalamin biosynthesis protein CobD	0	0.443059	0.0129588	6.68253	0.00576012	1707	1720	2004	1871	2712	2119	78.197	85.312	82.018	134.936	140.444	113.095
Amuc_0428	CDS			hypothetical protein	0	0.442748	0.00500558	8.65809	0.00167585	7372	6164	7884	6660	9547	10288	337.708	305.736	322.671	480.317	494.401	549.091
Amuc_0629	CDS			Holliday junction DNA helicase RuvB	0	0.442556	0.00315175	7.86921	0.000924765	3833	4002	4532	4241	5764	5183	175.588	198.5	185.483	305.859	298.494	276.627
Amuc_0938	CDS		2.7.4.1	Polyphosphate kinase	0	0.441584	0.00427188	9.4951	0.00137345	12511	11294	14524	12779	18154	15997	573.124	560.185	594.429	921.617	940.123	853.792
Amuc_1795	CDS			hypothetical protein	0	0.441293	0.335058	0.704302	0.275639	18	39	32	25	56	29	0.825	1.934	1.31	1.803	2.9	1.548
Amuc_0606	CDS			hypothetical protein	0	0.441264	0.116686	6.33145	0.0805679	1533	1380	1335	1781	2072	1409	70.226	68.448	54.638	128.445	107.301	75.201
Amuc_1272	CDS			hypothetical protein	0	0.43959	0.00160768	8.3345	0.000360635	5261	5445	6411	5764	7554	7629	241.004	270.073	262.385	415.698	391.191	407.175
Amuc_0983	CDS			YD repeat protein	0	0.439088	0.144695	10.9125	0.104372	31166.7	34391.7	36721.7	38615.6	58716.2	31000	1427.73	1705.84	1502.92	2784.94	3040.68	1654.53
Amuc_1223	CDS			orotidine 5'-phosphate decarboxylase	0	0.437675	0.00338748	7.28849	0.00101409	2580	2551	3177	2644	3582	3973	118.189	126.53	130.026	190.684	185.497	212.047
Amuc_1092	CDS			lipoic acid synthetase	0	0.436674	0.00205671	8.26935	0.000510757	5228	4970	6192	5245	7135	7727	239.493	246.513	253.422	378.268	369.493	412.405
Amuc_1399	CDS			(NiFe) hydrogenase maturation protein HypF	0	0.435643	0.0692769	8.73023	0.0440041	6505	7880	8207	7782	12332	7836	297.992	390.85	335.891	561.235	638.625	418.223
Amuc_0693	CDS			conserved hypothetical protein	0	0.434719	0.0200865	7.58588	0.00997387	3155	3263	3792	2997	4248	5454	144.529	161.846	155.197	216.143	219.987	291.091
Amuc_0755	CDS			glycosyl transferase family 9	0	0.434033	0.0202347	7.21847	0.0100715	2581	2247	3122	2642	3996	3076	118.235	111.452	127.775	190.54	206.937	164.172
Amuc_0209	CDS			dTDP-glucose 4,6-dehydratase	0	0.43396	0.00310955	8.48604	0.000906654	6110	5567	7443	6363	8693	8182	279.897	276.125	304.622	458.897	450.176	436.69
Amuc_1694	CDS		3.1.3.1	cytochrome d ubiquinol oxidase, subunit II	0	0.43308	0.117428	8.36664	0.0811882	5565	5812	6114	6914	9288	5491	254.93	288.277	250.23	498.635	480.988	293.066
Amuc_2135	CDS			hypothetical protein	0	0.431987	0.00644501	6.5404	0.00233338	1639	1461	1849	1673	2335	2025	75.082	72.466	75.675	120.656	120.92	108.078
Amuc_2153	CDS			hypothetical protein	0	0.431547	0.197899	6.26681	0.151045	1837	1171	1163	1636	2016	1360	84.152	58.082	47.599	117.988	104.401	72.586
Amuc_1467	CDS			hypothetical protein	0	0.431133	0.00220419	7.96082	0.000557394	4093	4058	5127	4310	5936	5918	187.499	201.278	209.835	310.836	307.402	315.855
Amuc_1103	CDS		3.4.11.7	Glutamyl aminopeptidase	0	0.430179	0.00300737	7.93527	0.000867557	3972	4218	4822	4411	5911	5504	181.956	209.214	197.352	318.12	306.107	293.759
Amuc_0011	CDS		6.5.1.2	DNA ligase, NAD-dependent	0	0.4299	0.00348001	9.24052	0.00105795	9842	10241	12076	9976	14494	15011	450.858	507.956	494.239	719.466	750.586	801.167
Amuc_1625	CDS			DNA primase	0	0.429752	0.0572875	7.15445	0.0348316	2299	2408	2872	2720	3964	2628	105.316	119.437	117.543	196.165	205.28	140.262
Amuc_1496	CDS			hypothetical protein	0	0.428907	0.0586669	2.16739	0.0359406	72	80	86	68	121	105	3.298	3.968	3.52	4.904	6.266	5.604
Amuc_0830	CDS		7.2.2.6	potassium-transporting ATPase, A subunit	0	0.428711	0.0933345	2.4541	0.0626816	101	90	98	107	146	102	4.627	4.464	4.011	7.717	7.561	5.444
Amuc_0174	CDS			hypothetical protein	0	0.42778	0.00421264	9.13875	0.00135053	9805	8925	11318	9752	12421	14421	449.163	442.682	463.216	703.311	643.234	769.678
Amuc_0252	CDS			hypothetical protein	0	0.427765	0.00884934	6.20989	0.00355441	1371	1231	1326	1380	1740	1648	62.805	61.058	54.27	99.525	90.108	87.957
Amuc_0141	CDS			hypothetical protein	0	0.427096	0.0383889	5.76285	0.0217319	966	1028	893	1001	1366	1137	44.252	50.989	36.548	72.192	70.74	60.684
Amuc_0130	CDS			hypothetical protein	0	0.423722	0.169568	2.97417	0.126531	111	150	161	124	148	253	5.085	7.44	6.589	8.943	7.664	13.503
Amuc_0624	CDS			regulatory protein GntR HTH	0	0.423613	0.158556	6.19487	0.116707	1194	1201	1508	1448	2227	1193	54.697	59.57	61.718	104.429	115.327	63.673
Amuc_1817	CDS			dTDP-4-dehydrorhamnose reductase	0	0.423526	0.0186652	5.14759	0.00907897	594	595	696	643	914	737	27.211	29.512	28.485	46.373	47.332	39.335
Amuc_1423	CDS			hypothetical protein	0	0.422796	0.0479359	8.30132	0.0280417	5702	5298	5772	6329	8174	5891	261.206	262.782	236.233	456.445	423.299	314.414
Amuc_1820	CDS			KH domain protein	0	0.422386	0.0408464	6.85953	0.0233677	2033	1975	2154	2437	2787	2249	93.131	97.961	88.158	175.756	144.328	120.034
Amuc_1219	CDS			hypothetical protein	0	0.421143	0.29605	7.35335	0.238367	2897	3673	2286	3535	4782	2506	132.71	182.182	93.56	254.943	247.641	133.75
Amuc_2178	CDS		2.3.1.1	Amino-acid N-acetyltransferase	0	0.420909	0.0620629	8.51537	0.0384608	6141	6358	6978	5629	7435	11352	281.317	315.358	285.591	405.961	385.029	605.879
Amuc_0814	CDS			transferase hexapeptide repeat containing protein	0	0.4207	0.0721238	5.30512	0.0462111	669	596	851	765	1067	741	30.647	29.562	34.829	55.172	55.256	39.549
Amuc_0759	CDS			glycosyl transferase group 1	0	0.420183	0.0156883	6.35899	0.00732746	1399	1385	1586	1501	2125	1680	64.088	68.696	64.911	108.252	110.045	89.665
Amuc_2154	CDS			hypothetical protein	0	0.419713	0.207884	5.00072	0.15972	556	559	580	675	956	497	25.47	27.727	23.738	48.681	49.507	26.526
Amuc_0110	CDS			protein of unknown function UPF0066	0	0.419218	0.0129898	6.6016	0.0057799	1648	1556	1997	1546	2189	2607	75.494	77.178	81.732	111.497	113.36	139.141
Amuc_0596	CDS			DNA replication and repair protein RecF	0	0.417861	0.0095761	7.34105	0.00394523	2755	2706	3187	3034	4029	3371	126.205	134.218	130.436	218.811	208.646	179.917
Amuc_0487	CDS			FeS assembly ATPase SufC	0	0.416355	0.0202347	9.4106	0.01006	11372	13109	11811	12297	16563	14944	520.947	650.21	483.393	886.855	857.731	797.591
Amuc_1135	CDS			conserved hypothetical protein	0	0.415682	0.0783274	3.11865	0.0512682	164	130	171	141	177	250	7.513	6.448	6.999	10.169	9.166	13.343
Amuc_0807	CDS			TrkA-N domain protein	0	0.414829	0.00417999	6.35988	0.00133621	1450	1359	1571	1510	1902	1859	66.424	67.407	64.297	108.901	98.497	99.219
Amuc_0387	CDS			hypothetical protein	0	0.414502	0.108324	5.20141	0.0741455	507	692	804	528	845	1059	23.225	34.323	32.906	38.079	43.759	56.521
Amuc_0349	CDS			hypothetical protein	0	0.414479	0.185001	5.8422	0.140008	909	897	1280	1123	1752	934	41.641	44.491	52.387	80.99	90.729	49.849
Amuc_0845	CDS		3.1.21.2	apurinic endonuclease Apn1	0	0.413319	0.0130042	6.05825	0.00579229	1158	1160	1229	1305	1489	1469	53.048	57.536	50.3	94.116	77.109	78.403
Amuc_1217	CDS			hypothetical protein	0	0.412814	0.0206499	6.96529	0.0103107	2297	1999	2379	2355	3164	2520	105.225	99.151	97.366	169.842	163.851	134.497
Amuc_1847	CDS		3.1.5.1	deoxyguanosinetriphosphate triphosphohydrolase	0	0.412712	0.00391891	6.6276	0.0012347	1665	1644	1977	1811	2318	2216	76.273	81.543	80.913	130.609	120.04	118.272
Amuc_1126	CDS			dimethyladenosine transferase	0	0.41188	0.00413761	8.60452	0.00131504	6498	6645	7682	6942	9617	8469	297.671	329.594	314.404	500.655	498.026	452.007
Amuc_1512	CDS			OmpA/MotB domain protein	0	0.409561	0.0134787	7.84533	0.00610117	3953	4258	4076	4036	5772	4990	181.085	211.198	166.82	291.075	298.909	266.326
Amuc_0408	CDS			ABC transporter related	0	0.408822	0.367543	6.45671	0.306427	1400	1765	1533	1937	2969	1135	64.133	87.544	62.742	139.696	153.753	60.577
Amuc_1686	CDS		3.2.1.23	Beta-galactosidase	0	0.408594	0.00957778	10.0121	0.00396896	16994	17166	21234	16798	23371	26890	778.489	851.438	869.052	1211.47	1210.29	1435.17
Amuc_0156	CDS			ABC transporter related	0	0.406759	0.00252164	7.70965	0.000678155	3465	3602	4155	3561	4891	5022	158.73	178.66	170.053	256.818	253.285	268.034
Amuc_0282	CDS			hypothetical protein	0	0.404532	0.0025722	6.93564	0.000696662	2159	2001	2404	2119	2903	2838	98.903	99.25	98.389	152.822	150.335	151.47
Amuc_0970	CDS			SSS sodium solute transporter superfamily	0	0.400556	0.00884254	10.7714	0.00353539	30978	26986	36383	29977	41401	40754	1419.09	1338.51	1489.06	2161.93	2143.99	2175.12
Amuc_1080	CDS			RNA methyltransferase, TrmH family, group 3	0	0.399446	0.0171694	5.88406	0.00818082	993	967	1227	914	1373	1544	45.489	47.963	50.218	65.917	71.102	82.406
Amuc_2171	CDS			hypothetical protein	0	0.399216	0.055399	6.9468	0.0334793	2169	2153	2281	2432	3178	2307	99.361	106.789	93.355	175.395	164.576	123.129
Amuc_2128	CDS		1.12.99.6	hydrogenase (NiFe) small subunit HydA	0	0.398567	0.0975588	9.93528	0.065923	17329	17691	17554	19562	26299	17161	793.835	877.478	718.439	1410.8	1361.92	915.917
Amuc_0392	CDS			coagulation factor 5/8 type domain protein	0	0.398534	0.0104299	9.63001	0.00441984	13597	12302	16949	13082	17933	20069	622.873	610.182	693.678	943.469	928.678	1071.12
Amuc_1462	CDS			Haloacid dehalogenase domain protein hydrolase	0	0.397748	0.00636779	7.55816	0.00228783	3412	3309	3383	3338	4409	4297	156.302	164.127	138.457	240.735	228.324	229.339
Amuc_0269	CDS			Sua5/YciO/YrdC/YwlC family protein	0	0.395562	0.00479709	7.27841	0.00158872	2613	2482	3294	2679	3664	3598	119.701	123.108	134.815	193.209	189.744	192.032
Amuc_0884	CDS			protein of unknown function DUF1009	0	0.393001	0.00244367	8.03884	0.000646092	4552	4459	5142	4413	6338	6110	208.525	221.168	210.448	318.264	328.22	326.103
Amuc_1299	CDS			sulfate adenylyltransferase, small subunit	0	0.392679	0.392176	3.15184	0.331032	151	230	117	140	150	306	6.917	11.408	4.789	10.097	7.768	16.332
Amuc_1718	CDS			hypothetical protein	0	0.390946	0.0995932	7.03866	0.0674353	2395	2383	2290	2350	2384	3801	109.714	118.197	93.724	169.481	123.458	202.867
Amuc_0494	CDS			conserved hypothetical protein	0	0.390805	0.0909674	3.5116	0.0606729	221	161	238	186	236	315	10.124	7.986	9.741	13.414	12.221	16.812
Amuc_1005	CDS			aldo/keto reductase	0	0.389576	0.153759	-0.0679623	0.112469	15	19	16	18	21	20	0.687	0.942	0.655	1.298	1.088	1.067
Amuc_0386	CDS			conserved hypothetical protein	0	0.386698	0.057143	4.18304	0.0346648	279	347	357	295	477	395	12.781	17.211	14.611	21.275	24.702	21.082
Amuc_1934	CDS			conserved hypothetical protein	0	0.386651	0.290775	4.85411	0.233852	609	534	440	389	558	1011	27.898	26.487	18.008	28.055	28.897	53.959
Amuc_0440	CDS			domain of unknown function DUF1730	0	0.384161	0.0279466	5.07301	0.0148293	512	620	694	569	821	759	23.455	30.752	28.404	41.036	42.516	40.509
Amuc_1238	CDS			MotA/TolQ/ExbB proton channel	0	0.382703	0.0182837	7.22452	0.00886813	2698	2725	2641	2549	3217	3787	123.594	135.161	108.089	183.833	166.596	202.12
Amuc_1993	CDS			hypothetical protein	0	0.381702	0.0676123	6.94095	0.042791	1985	2177	2479	2334	3253	2279	90.932	107.98	101.459	168.327	168.46	121.635
Amuc_0796	CDS			protein of unknown function DUF205	0	0.381232	0.00804445	6.72308	0.00310884	1870	1635	2230	1874	2426	2416	85.664	81.096	91.268	135.152	125.633	128.947
Amuc_0045	CDS			hypothetical protein	0	0.380996	0.0208577	5.33432	0.0104433	745	690	740	721	986	857	34.128	34.224	30.286	51.998	51.061	45.74
Amuc_0499	CDS			glycosyl transferase family 2	0	0.380962	0.0271363	6.36683	0.0143369	1358	1245	1921	1407	1938	1921	62.209	61.752	78.621	101.472	100.361	102.528
Amuc_1691	CDS			DNA polymerase beta domain protein region	0	0.380711	0.0287071	5.74481	0.0153651	958	881	1052	1021	1310	1077	43.886	43.698	43.056	73.634	67.84	57.482
Amuc_1243	CDS		4.6.1.12	2C-methyl-D-erythritol 2,4-cyclodiphosphate synthase	0	0.380209	0.00708984	7.08096	0.00263542	2410	2278	2631	2192	3063	3422	110.401	112.989	107.68	158.086	158.62	182.639
Amuc_1615	CDS			hypothetical protein	0	0.379955	0.0392667	5.25656	0.0223735	684	705	673	684	955	791	31.334	34.968	27.544	49.33	49.456	42.217
Amuc_1596	CDS			protein of unknown function DUF111	0	0.379733	0.00549988	8.26256	0.0018924	5192	5033	6435	5380	7412	6745	237.844	249.638	263.368	388.004	383.838	359.994
Amuc_0731	CDS			hypothetical protein	0	0.378511	0.321388	6.59298	0.26247	1622	1951	1642	2095	2912	1375	74.303	96.77	67.203	151.091	150.801	73.386
Amuc_1620	CDS			outer membrane autotransporter barrel domain protein	0	0.37846	0.0379098	5.24687	0.0213559	690	623	738	675	987	762	31.609	30.901	30.204	48.681	51.113	40.669
Amuc_2070	CDS		1.11.1.6	Catalase	0	0.377654	0.168249	8.99111	0.12516	8830	9738	9003	10871	13268	8385	404.499	483.007	368.469	784.013	687.097	447.524
Amuc_1995	CDS		4.1.99.1	Tryptophanase	0	0.376111	0.0062168	8.81885	0.00219349	8077	7318	9092	7770	9733	11253	370.004	362.975	372.112	560.37	504.033	600.595
Amuc_0837	CDS			hypothetical protein	0	0.375992	0.0387435	6.2351	0.0219862	1244	1333	1515	1109	1727	2044	56.987	66.117	62.005	79.981	89.434	109.092
Amuc_0129	CDS			hypothetical protein	0	0.374864	0.29288	3.70785	0.23568	231	275	204.095	254	205	393	10.582	13.64	8.353	18.318	10.616	20.975
Amuc_2155	CDS			hypothetical protein	0	0.374739	0.265243	4.14001	0.210631	457	254	273	366	406	341	20.935	12.598	11.173	26.396	21.025	18.2
Amuc_0741	CDS			protein of unknown function DUF88	0	0.374299	0.221172	4.80768	0.171763	641	423	472	517	486	805	29.364	20.981	19.318	37.286	25.168	42.964
Amuc_0368	CDS			hypothetical protein	0	0.373577	0.374056	4.89136	0.312546	531	605	469	667	890	410	24.325	30.008	19.195	48.104	46.09	21.883
Amuc_2149	CDS			signal recognition particle protein	0	0.373463	0.00450444	8.05099	0.00147313	4652	4214	5561	4537	6210	6108	213.106	209.015	227.597	327.207	321.591	325.996
Amuc_0869	CDS			conserved hypothetical protein	0	0.370071	0.0373582	5.88526	0.021028	1034	956	1221	1036	1551	1183	47.367	47.418	49.972	74.716	80.32	63.139
Amuc_0552	CDS		4.1.1.48	Indole-3-glycerol-phosphate synthase	0	0.369379	0.00720818	7.661	0.00270896	3667	3417	3883	3626	4821	4356	167.984	169.484	158.921	261.506	249.66	232.488
Amuc_1567	CDS			methylated-DNA/protein-cysteine methyltransferase	0	0.369289	0.183897	5.18368	0.138918	663	583	724	662	1092	612	30.372	28.917	29.631	47.743	56.55	32.664
Amuc_0730	CDS			conserved hypothetical protein	0	0.369142	0.219429	9.42742	0.170207	12583	14448	10573	13812	18537	11679	576.422	716.625	432.725	996.117	959.957	623.332
Amuc_1459	CDS			GrpE protein	0	0.368298	0.00450444	7.72543	0.00147258	3516	3772	4203	3648	4879	4882	161.067	187.092	172.018	263.092	252.664	260.562
Amuc_1590	CDS			integral membrane protein MviN	0	0.368174	0.00510815	8.36655	0.00172703	5563	5464	6954	5746	7822	7337	254.839	271.016	284.609	414.399	405.07	391.59
Amuc_1282	CDS			peptidylprolyl isomerase FKBP-type	0	0.36756	0.0087308	9.87307	0.00346256	16801	16267	17749	16245	20283	22949	769.647	806.847	726.42	1171.58	1050.38	1224.83
Amuc_0332	CDS			hypothetical protein	0	0.365758	0.0254915	5.96671	0.0133153	1192	957	1259	1110	1309	1543	54.605	47.467	51.528	80.053	67.788	82.353
Amuc_1385	CDS			hypothetical protein	0	0.365498	0.0055246	6.81744	0.00190346	2043	1810	2285	1954	2545	2639	93.589	89.776	93.519	140.922	131.795	140.849
Amuc_2075	CDS			hypothetical protein	0	0.365326	0.050527	6.12262	0.0298368	1156	1175	1462	1242	1839	1358	52.956	58.28	59.836	89.573	95.234	72.479
Amuc_1710	CDS			ATP-dependent DNA helicase, RecQ family	0	0.363641	0.0882457	5.95832	0.0584917	1021	1067	1297	1110	1715	1156	46.772	52.923	53.083	80.053	88.813	61.698
Amuc_0524	CDS			hypothetical protein	0	0.362905	0.0093061	8.88578	0.00378502	8232	7660	9920	7773	10390	11959	377.105	379.938	405.999	560.586	538.056	638.276
Amuc_1218	CDS			3-dehydroquinate synthase	0	0.361597	0.0319122	8.86645	0.0174187	8323	8364	8672	8694	11538	9206	381.273	414.857	354.922	627.008	597.507	491.343
Amuc_1026	CDS		5.2.1.8	Peptidylprolyl isomerase	0	0.360784	0.0112166	7.99369	0.00484108	4377	4270	5258	4125	5565.79	6552	200.509	211.793	215.196	297.494	288.23	349.693
Amuc_0886	CDS			Transketolase central region	0	0.360619	0.00486323	9.04526	0.00162182	8856	8929	11062	8931	12437	12070	405.69	442.881	452.738	644.101	644.062	644.2
Amuc_1262	CDS		1.4.3.5	pyridoxamine 5'-phosphate oxidase	0	0.360563	0.0045349	7.60827	0.00148518	3306	3374	3952	3205	4593	4585	151.447	167.351	161.745	231.143	237.853	244.711
Amuc_1908	CDS			hypothetical protein	0	0.359843	0.158598	3.23156	0.116812	163.106	158.569	185.889	203.257	224.355	166.198	7.472	7.865	7.608	14.659	11.618	8.87
Amuc_1899	CDS			flavodoxin/nitric oxide synthase	0	0.358871	0.054968	6.46304	0.0331682	1532	1781	1496	1597	2038	1911	70.18	88.338	61.227	115.175	105.54	101.994
Amuc_1378	CDS			integrase family protein	0	0.357828	0.00723922	5.99316	0.00273096	1132	1081	1252	1130	1426	1456	51.856	53.618	51.241	81.495	73.847	77.71
Amuc_0467	CDS			protein of unknown function DUF344	0	0.356282	0.062424	8.33652	0.0387998	5707	5491	6426	4952	6598	9350	261.435	272.355	262.999	357.136	341.684	499.028
Amuc_0549	CDS		4.2.99.18	endonuclease III	0	0.354261	0.00629194	6.51085	0.00224019	1617	1549	1809	1501	2071	2199	74.074	76.831	74.038	108.252	107.249	117.365
Amuc_1443	CDS			hypothetical protein	0	0.353326	0.011066	10.0591	0.00474039	19325	16791	22399	18232	23863	25150	885.271	832.838	916.732	1314.88	1235.77	1342.31
Amuc_0593	CDS			phospholipid/glycerol acyltransferase	0	0.351748	0.00873839	9.71778	0.0034696	14216	14190	17699	13856	18992	20466	651.229	703.828	724.373	999.29	983.52	1092.31
Amuc_0320	CDS			oligopeptide/dipeptide ABC transporter, ATPase subunit	0	0.350834	0.0245605	7.55498	0.0127271	3083	3548	3648	3025	4103	4813	141.231	175.982	149.303	218.162	212.478	256.879
Amuc_0471	CDS		6.3.2.5	Phosphopantothenate--cysteine ligase	0	0.348165	0.0251787	6.67041	0.0130939	1792	1656	2142	1613	2199	2668	82.091	82.138	87.666	116.329	113.877	142.396
Amuc_0472	CDS			GTPase EngC	0	0.348119	0.0212069	7.12979	0.0106669	2409	2303	2970	2376	3558	2919	110.355	114.229	121.554	171.356	184.255	155.793
Amuc_1093	CDS			CMP/dCMP deaminase zinc-binding	0	0.346684	0.0221021	6.35562	0.0112598	1399	1325	1774	1440	1996	1718	64.088	65.72	72.605	103.852	103.365	91.693
Amuc_0529	CDS		2.7.2.11	glutamate 5-kinase	0	0.345336	0.0578065	5.65209	0.0351739	793	839	1153	768	1279	1154	36.327	41.615	47.189	55.388	66.234	61.591
Amuc_0551	CDS			phage SPO1 DNA polymerase-related protein	0	0.345299	0.0667423	8.00359	0.0421175	4133	4543	5408	4638	6712	4873	189.331	225.334	221.335	334.491	347.588	260.082
Amuc_1679	CDS			Xylose isomerase domain protein TIM barrel	0	0.34261	0.0136501	6.33651	0.00620625	1307	1410	1725	1397	1802	1874	59.873	69.936	70.6	100.751	93.318	100.019
Amuc_0432	CDS			GCN5-related N-acetyltransferase	0	0.342547	0.0198938	5.73142	0.00986901	958	849	1109	918	1286	1136	43.886	42.111	45.388	66.206	66.597	60.631
Amuc_1977	CDS			conserved hypothetical protein	0	0.341999	0.0252758	7.19769	0.0131676	2655	2465	2913	2743	3490	2955	121.625	122.265	119.221	197.824	180.733	157.714
Amuc_0641	CDS			hypothetical protein	0	0.341031	0.156489	5.41599	0.114898	800	730	815	631	830	1306	36.648	36.208	33.356	45.507	42.982	69.704
Amuc_0328	CDS			hypothetical protein	0	0.33895	0.180323	7.89879	0.135666	5369	3678	4152	4988	5454	4466	245.952	182.43	169.93	359.733	282.441	238.359
Amuc_0646	CDS			hypothetical protein	0	0.338804	0.0137373	6.15558	0.00628966	1307	1158	1445	1276	1645	1539	59.873	57.437	59.14	92.025	85.188	82.139
Amuc_0580	CDS			Entericidin EcnAB	0	0.338515	0.370544	3.71995	0.30927	277	256	194	272	371	201	12.689	12.698	7.94	19.617	19.213	10.728
Amuc_0565	CDS			sulfatase	0	0.338393	0.0193639	7.90933	0.00952627	4075	4199	4938	3770	5263	6208	186.674	208.271	202.099	271.891	272.55	331.333
Amuc_1588	CDS			hypothetical protein	0	0.338318	0.0159762	7.89646	0.00749136	4625	3791	4672	4303	5209	5373	211.869	188.035	191.213	310.331	269.753	286.768
Amuc_1104	CDS			prolipoprotein diacylglyceryl transferase	0	0.333035	0.00708984	6.83847	0.00263263	1981	1978	2336	1862	2632	2698	90.749	98.109	95.606	134.287	136.301	143.998
Amuc_0046	CDS			hypothetical protein	0	0.332156	0.183324	3.6329	0.138401	236	222	220	243	318	218	10.811	11.011	9.004	17.525	16.468	11.635
Amuc_0975	CDS			acyl carrier protein	0	0.32997	0.0865661	9.19373	0.0570994	12043	9276	11005	10178	11242	15459	551.685	460.092	450.406	734.034	582.178	825.078
Amuc_1464	CDS			Squalene/phytoene synthase	0	0.329887	0.0121	8.37073	0.00530035	6002	5602	6600	5937	7792	6909	274.949	277.861	270.121	428.174	403.516	368.747
Amuc_0035	CDS			hypothetical protein	0	0.32972	0.126797	5.24146	0.0897683	830	637	625	709	804	836	38.022	31.595	25.58	51.133	41.636	44.619
Amuc_1191	CDS			Holliday junction resolvase YqgF	0	0.329468	0.00866454	7.52555	0.00342032	3124	3204	3830	2962	4353	4267	143.109	158.919	156.752	213.618	225.424	227.738
Amuc_0714	CDS			protein of unknown function DUF1432	0	0.329056	0.0117013	9.19666	0.00510418	10280	9852	12258	10225	14020	12369	470.923	488.662	501.688	737.423	726.04	660.158
Amuc_1565	CDS			alpha-2-macroglobulin domain protein	0	0.328975	0.281096	10.2884	0.224903	21721	21973	25364	25105	36460	18621	995.031	1089.87	1038.08	1810.56	1888.12	993.84
Amuc_1957	CDS			membrane protein-like protein	0	0.325195	0.0133404	5.69105	0.00598504	900	897	1050	862	1136	1232	41.229	44.491	42.974	62.167	58.829	65.754
Amuc_0459	CDS			RNA polymerase, sigma-24 subunit, ECF subfamily	0	0.324392	0.00893477	8.46641	0.00360107	6445	5995	7051	6113	7470	8488	295.243	297.354	288.579	440.867	386.841	453.021
Amuc_1788	CDS			hypothetical protein	0	0.324275	0.0534393	8.96401	0.0318161	8621	8736	10228	9223	12418	9481	394.925	433.308	418.605	665.159	643.078	506.02
Amuc_1591	CDS			cytidyltransferase-related domain protein	0	0.322435	0.00619019	9.28622	0.00218125	10885	10632	12996	10670	14073	14146	498.638	527.35	531.892	769.517	728.784	755
Amuc_R0051	tRNA			tRNA-Leu	0	0.32228	0.161675	3.17219	0.119748	199	142	158	169	183	206	9.116	7.043	6.467	12.188	9.477	10.995
Amuc_1436	CDS			malate dehydrogenase	0	0.321854	0.0357046	10.8024	0.0198268	31626	31147	35678	30035	36216	45778	1448.78	1544.9	1460.21	2166.11	1875.48	2443.26
Amuc_1264	CDS			Polyprenyl synthetase	0	0.321845	0.0110774	9.31967	0.00475039	10974	11038	13261	10210	14376	15573	502.715	547.488	542.738	736.342	744.475	831.162
Amuc_R0050	tRNA			tRNA-Leu	0	0.319746	0.101224	1.89001	0.068726	69	57	78	65	82	82	3.161	2.827	3.192	4.688	4.246	4.377
Amuc_0887	CDS			dehydrogenase E1 component	0	0.318585	0.0226663	8.8267	0.0115681	8242	7561	9326	8087	10959	9174	377.563	375.028	381.689	583.232	567.523	489.635
Amuc_1465	CDS			signal peptidase I	0	0.316866	0.00879781	9.33805	0.00351018	11468	10925	13458	11151	15020	14034	525.345	541.883	550.8	804.206	777.826	749.023
Amuc_0783	CDS			phosphoadenosine phosphosulfate reductase	0	0.316037	0.0534393	4.22269	0.0318519	322	322	386	345	423	388	14.751	15.971	15.798	24.881	21.905	20.708
Amuc_2129	CDS			nickel-dependent hydrogenase large subunit	0	0.314459	0.131633	10.5185	0.0937379	25967	26945	28185	27445	38172	26010	1189.54	1336.48	1153.54	1979.32	1976.78	1388.21
Amuc_1102	CDS			hypothetical protein	0	0.314205	0.0527015	9.05978	0.0312908	9792	8241	11702	8393	11282	13932	448.568	408.756	478.932	605.3	584.25	743.579
Amuc_1791	CDS			peptidase S1 and S6 chymotrypsin/Hap	0	0.312782	0.010185	7.90188	0.00429626	4103	4349	4774	4139	5498	5205	187.957	215.712	195.387	298.503	284.719	277.801
Amuc_0407	CDS			binding-protein-dependent transport systems inner membrane component	0	0.312541	0.0379633	7.03483	0.0214035	2304	2325	2615	2413	3118	2599	105.545	115.321	107.025	174.025	161.469	138.714
Amuc_0258	CDS		4.3.3.7	dihydrodipicolinate synthase	0	0.312182	0.00710381	8.96227	0.00264389	9201	8590	9793	8552	10980	11426	421.494	426.066	400.802	616.767	568.61	609.828
Amuc_0152	CDS			Tubulin/FtsZ GTPase	0	0.312099	0.0115442	8.80126	0.00501969	7727	7583	9434	7019	10268	10670	353.971	376.119	386.109	506.208	531.739	569.479
Amuc_1554	CDS			hypothetical protein	0	0.311981	0.0505181	5.16272	0.0298082	653	594	732	659	716	847	29.914	29.463	29.959	47.527	37.079	45.206
Amuc_1393	CDS		2.3.1.47	8-amino-7-oxononanoate synthase	0	0.31171	0.0642206	6.77898	0.0401345	1769	1965	2385	1640	2414	2879	81.037	97.465	97.612	118.276	125.011	153.658
Amuc_1164	CDS			von Willebrand factor type A	0	0.311353	0.0854093	7.65544	0.056297	3476	3563	4123	3540	5318	3766	159.234	176.726	168.744	255.304	275.398	200.999
Amuc_1527	CDS			aldo/keto reductase	0	0.310391	0.0800849	7.48623	0.0524923	3207	3015	3713	3317	4512	3333	146.911	149.545	151.963	239.221	233.658	177.889
Amuc_1070	CDS			glycosyl transferase family 2	0	0.310067	0.124008	4.01484	0.087394	327	286	282	270	325	412	14.98	14.186	11.542	19.472	16.83	21.989
Amuc_1952	CDS			conserved hypothetical integral membrane protein	0	0.308592	0.306582	6.31527	0.248683	1452	1347	1598	1631	2235	1205	66.516	66.812	65.402	117.627	115.742	64.313
Amuc_1698	CDS			hypothetical protein	0	0.306077	0.0359217	8.26801	0.0200208	5421	4951	6836	5362	7466	6299	248.334	245.571	279.779	386.706	386.634	336.19
Amuc_1433	CDS			hypothetical protein	0	0.304152	0.325332	3.14933	0.26599	153	150	188	167	260	138	7.009	7.44	7.694	12.044	13.464	7.365
Amuc_1921	CDS			apolipoprotein N-acyltransferase	0	0.301047	0.0286663	7.37016	0.01533	3024	2856	3300	3011	3844	3350	138.528	141.658	135.06	217.152	199.065	178.796
Amuc_1450	CDS			Sel1 domain protein repeat-containing protein	0	0.299875	0.0268319	8.82948	0.0141266	7896	7788	9647	7015	9971	11520	361.713	386.287	394.826	505.919	516.358	614.845
Amuc_1466	CDS			FAD linked oxidase domain protein	0	0.299551	0.0339464	9.01499	0.0187323	8965	8420	11616	8652	12598	10819	410.683	417.634	475.412	623.979	652.4	577.432
Amuc_0743	CDS			hypothetical protein	0	0.298953	0.0355603	5.83817	0.0197211	953	1034	1193	1033	1290	1204	43.657	51.287	48.826	74.5	66.804	64.26
Amuc_1398	CDS			hydrogenase accessory protein HypB	0	0.298802	0.138735	8.58165	0.0995623	6771	7436	7069	7173	9665	6911	310.177	368.828	289.316	517.314	500.512	368.854
Amuc_1072	CDS			conserved hypothetical protein	0	0.298538	0.139021	6.24032	0.0998956	1345	1232	1652	1163	1465	2155	61.614	61.108	67.612	83.875	75.866	115.017
Amuc_0748	CDS			riboflavin biosynthesis protein RibF	0	0.298219	0.0610673	5.91858	0.0377486	1004	1012	1376	960	1514	1297	45.993	50.195	56.316	69.235	78.404	69.223
Amuc_0117	CDS		3.5.3.12	Agmatine deiminase	0	0.298217	0.0770126	7.94807	0.0502302	4230	4233	5333	3746	5086	6721	193.775	209.958	218.266	270.16	263.384	358.713
Amuc_0877	CDS			DNA repair protein RecN	0	0.29667	0.010185	8.82927	0.00430202	7845	8070	9419	7545	10686	9934	359.376	400.274	385.495	544.143	553.385	530.197
Amuc_0948	CDS			N-acetylglucosamine-6-phosphate deacetylase	0	0.295519	0.0364619	10.8514	0.0204563	30921	31322	41358	30244	43236	40954	1416.48	1553.58	1692.67	2181.19	2239.02	2185.8
Amuc_1453	CDS			hypothetical protein	0	0.294472	0.0650843	7.52036	0.0408313	3103	2915	4346	2803	4237	4421	142.147	144.585	177.87	202.151	219.417	235.958
Amuc_0971	CDS			UvrD/REP helicase	0	0.293905	0.00852579	8.128	0.00333806	4894	4779	5947	4603	6265	6443	224.192	237.04	243.395	331.967	324.439	343.876
Amuc_2076	CDS			cell divisionFtsK/SpoIIIE	0	0.293662	0.0723376	8.9694	0.0464147	8298	9315	10379	8731	12645	9658	380.128	462.026	424.785	629.677	654.834	515.467
Amuc_1622	CDS			hypothetical protein	0	0.292566	0.0212503	7.55976	0.0106985	3242	3415	3854	3357	4302	3946	148.515	169.385	157.734	242.106	222.783	210.606
Amuc_0804	CDS			imidazoleglycerol phosphate synthase, cyclase subunit	0	0.291281	0.0270627	6.95899	0.0142855	2187	2227	2519	2075	3041	2581	100.186	110.46	103.096	149.648	157.481	137.753
Amuc_1263	CDS		2.4.2.19	nicotinate-nucleotide pyrophosphorylase	0	0.290644	0.013626	9.25532	0.00618852	10684	10843	12524	9690	13725	14560	489.43	537.816	512.574	698.839	710.763	777.096
Amuc_1787	CDS			hypothetical protein	0	0.290156	0.146748	7.41628	0.106259	2800	2890	3912	3194	4274	3098	128.267	143.345	160.108	230.35	221.333	165.346
Amuc_0089	CDS			protein of unknown function DUF488	0	0.289148	0.437606	3.37973	0.376329	207	233	148	212	269	166	9.483	11.557	6.057	15.289	13.93	8.86
Amuc_0643	CDS			hypothetical protein	0	0.287718	0.0871854	4.95056	0.0576017	620	512	595	516	763	631	28.402	25.395	24.352	37.214	39.513	33.678
Amuc_1040	CDS			DNA-directed RNA polymerase, beta' subunit	0	0.287579	0.143715	13.204	0.103467	166508	167955	190671	140196	196438	259327	7627.67	8330.61	7803.66	10110.9	10172.7	13840.8
Amuc_0614	CDS			hypothetical protein	0	0.287046	0.0940923	7.33874	0.0633205	2871	2944	3200	3142	3740	3051	131.519	146.023	130.968	226.6	193.68	162.838
Amuc_1604	CDS		1.6.5.11	NADH dehydrogenase (quinone)	0	0.286823	0.0548941	10.0796	0.033073	18772	19323	22280	16959	22429	28163	859.938	958.426	911.862	1223.08	1161.51	1503.12
Amuc_0230	CDS			short-chain dehydrogenase/reductase SDR	0	0.286796	0.0354546	5.22147	0.0196462	640	670	774	617	879	805	29.318	33.232	31.678	44.498	45.52	42.964
Amuc_1996	CDS			conserved hypothetical protein	0	0.285061	0.0993644	4.74649	0.0672346	459	483	561	411	556	706	21.027	23.957	22.96	29.641	28.793	37.681
Amuc_0788	CDS			Mg chelatase, subunit ChlI	0	0.284843	0.0423012	6.99946	0.0243363	2305	2196	2653	2124	3203	2588	105.591	108.922	108.58	153.182	165.871	138.127
Amuc_0116	CDS			FAD dependent oxidoreductase	0	0.282765	0.0631282	8.25042	0.0393133	5298	5447	6304	4605	6370	8058	242.699	270.173	258.006	332.111	329.877	430.072
Amuc_0336	CDS			TonB-dependent receptor	0	0.28265	0.124934	10.5176	0.088277	26506	23078	33052	22403	29676	39820	1214.23	1144.67	1352.73	1615.7	1536.8	2125.27
Amuc_1186	CDS			ApbE family lipoprotein	0	0.2823	0.0653493	5.51995	0.0410734	779	796	1000	745	1147	947	35.686	39.482	40.927	53.729	59.399	50.543
Amuc_0949	CDS		5.2.1.8	Peptidylprolyl isomerase	0	0.281217	0.0107439	8.89121	0.00458262	8720	7970	9927	7981	10819.2	10373	399.46	395.314	406.286	575.587	560.283	553.628
Amuc_1197	CDS			helicase c2	0	0.280003	0.0620629	6.67766	0.0384784	1695	1752	2327	1631	2536	2169	77.647	86.9	95.238	117.627	131.329	115.764
Amuc_1064	CDS			major facilitator superfamily MFS_1	0	0.279974	0.0128918	7.46321	0.00571849	3299	3051	3518	3000	3806	4025	151.126	151.33	143.982	216.359	197.097	214.822
Amuc_0098	CDS			Fmu (Sun) domain protein	0	0.27947	0.0191549	8.3746	0.00938774	5726	5879	7003	5717	7706	6940	262.306	291.6	286.614	412.308	399.063	370.402
Amuc_1481	CDS		2.7.1.11	6-phosphofructokinase	0	0.276826	0.0506492	8.93368	0.0299556	8253	8294	11080	8264	11797	9972	378.067	411.385	453.475	595.997	610.919	532.226
Amuc_1518	CDS			Endonuclease/exonuclease/phosphatase	0	0.276276	0.217959	6.12492	0.168263	1217	1262	1420	1324	1819	1184	55.75	62.596	58.117	95.486	94.199	63.192
Amuc_1767	CDS			hypothetical protein	0	0.27567	0.0208648	7.51544	0.0104652	3284	3053	3949	3174	4141	3886	150.439	151.43	161.622	228.908	214.446	207.404
Amuc_2008	CDS			CRISPR-associated protein Cas2	0	0.275627	0.495288	3.65599	0.434375	241	209	252	276	372	164	11.04	10.366	10.314	19.905	19.264	8.753
Amuc_0635	CDS			hypothetical protein	0	0.274586	0.188152	4.20688	0.142912	319	334	385	260	384	518	14.613	16.566	15.757	18.751	19.886	27.647
Amuc_2132	CDS			hydrogenase expression/synthesis HypA	0	0.274046	0.21784	6.18251	0.168071	1228	1363	1478	1299	1961	1254	56.254	67.605	60.491	93.683	101.552	66.928
Amuc_1504	CDS			conserved hypothetical protein	0	0.273447	0.0124363	8.33927	0.00547061	5852	5718	6586	5665	6975	7146	268.078	283.614	269.548	408.558	361.207	381.396
Amuc_0811	CDS			DNA polymerase III, delta subunit	0	0.272016	0.104274	7.84849	0.0710847	4313	4157	4425	4350	5409	4329	197.577	206.188	181.104	313.72	280.11	231.047
Amuc_1406	CDS		1.3.1.74	chaperone protein DnaK	0	0.271893	0.365768	11.8764	0.304779	67920	71146	72091	72344	107712	56131	3111.39	3528.86	2950.49	5217.42	5577.97	2995.82
Amuc_0021	CDS			RNA polymerase, sigma 54 subunit, RpoN	0	0.271357	0.115492	6.15559	0.0794237	1210	1304	1495	1138	1884	1397	55.43	64.679	61.186	82.072	97.565	74.561
Amuc_1646	CDS		1.17.7.4	hydroxymethylbutenyl pyrophosphate reductase	0	0.271067	0.0230393	7.61556	0.0118009	3411	3319	4333	3197	4567	4282	156.257	164.623	177.338	230.567	236.507	228.539
Amuc_1054	CDS			hypothetical protein	0	0.270636	0.0156883	8.8081	0.00732349	8488	7931	8708	7565	10046	9817	388.832	393.38	356.395	545.585	520.242	523.953
Amuc_0729	CDS			aminoglycoside phosphotransferase	0	0.269699	0.0255735	8.70834	0.0133816	7491	7409	8605	7343	9646	8538	343.16	367.488	352.18	529.575	499.528	455.69
Amuc_1935	CDS			GCN5-related N-acetyltransferase	0	0.269268	0.542717	3.74643	0.481471	268	221	261	287	423	166	12.277	10.962	10.682	20.698	21.905	8.86
Amuc_0917	CDS			peptidase U32	0	0.268841	0.0193639	9.24017	0.00953768	10469	10738	12802	9514	13704	14059	479.581	532.608	523.952	686.146	709.675	750.357
Amuc_0223	CDS		2.7.4.7	phosphomethylpyrimidine kinase	0	0.268707	0.0436462	7.38277	0.0252509	2739	3091	3586	2576	3766	3954	125.473	153.314	146.766	185.78	195.026	211.033
Amuc_1265	CDS			aspartate-semialdehyde dehydrogenase	0	0.268548	0.012894	9.43274	0.00572539	12679	12238	13866	11384	15404	15575	580.82	607.008	567.499	821.01	797.711	831.269
Amuc_0833	CDS			Cupin 2 conserved barrel domain protein	0	0.267853	0.145271	9.42592	0.104989	13031	11584	13987	10327	13504	19399	596.945	574.569	572.451	744.78	699.318	1035.36
Amuc_0013	CDS			hypothetical protein	0	0.267829	0.2476	1.64072	0.195138	63	56	55	49	80	62	2.886	2.778	2.251	3.534	4.143	3.309
Amuc_0812	CDS			glucose inhibited division protein A	0	0.267777	0.0534393	8.18515	0.0318297	5416	5325	5575	5268	6639	5829	248.105	264.121	228.17	379.926	343.807	311.105
Amuc_1497	CDS			hypothetical protein	0	0.267355	0.127442	7.0079	0.0902838	2237	2492	2509	1948	2591	3469	102.476	123.604	102.687	140.489	134.177	185.147
Amuc_1601	CDS			hypothetical protein	0	0.267053	0.108423	6.30305	0.0742631	1352	1374	1739	1155	1674	2089	61.935	68.151	71.173	83.298	86.69	111.494
Amuc_1541	CDS			lipid A biosynthesis acyltransferase	0	0.265764	0.0330634	7.27211	0.0181384	2766	2522	3460	2523	3591	3361	126.709	125.092	141.609	181.958	185.963	179.383
Amuc_1702	CDS			hypothetical protein	0	0.265529	0.166586	4.71281	0.123769	571	387	530	463	547	588	26.157	19.195	21.692	33.391	28.327	31.383
Amuc_0893	CDS			conserved hypothetical protein	0	0.265197	0.188508	3.72368	0.14327	231	228	282	259	302	244	10.582	11.309	11.542	18.679	15.639	13.023
Amuc_0288	CDS			UbiA prenyltransferase	0	0.264817	0.0644778	6.0509	0.0403914	1097	1210	1434	1106	1594	1362	50.253	60.016	58.69	79.764	82.547	72.693
Amuc_0400	CDS			protein of unknown function DUF147	0	0.264762	0.0397668	6.27855	0.0226768	1289	1442	1646	1295	1782	1669	59.049	71.524	67.366	93.395	92.283	89.078
Amuc_0224	CDS			hypothetical protein	0	0.26368	0.0174987	7.21258	0.00837455	2564	2687	3105	2439	3365	3268	117.456	133.276	127.079	175.9	174.26	174.42
Amuc_0285	CDS			hypothetical protein	0	0.263479	0.0334588	6.75813	0.0184324	1818	2017	2272	1704	2461	2480	83.282	100.044	92.987	122.892	127.445	132.363
Amuc_0554	CDS		3.1.26.4	Ribonuclease H	0	0.263339	0.0303965	6.1615	0.0164374	1278	1324	1422	1189	1650	1534	58.545	65.671	58.199	85.75	85.447	81.873
Amuc_0106	CDS			beta-lactamase	0	0.263334	0.018009	8.35798	0.00865197	5992	6004	6445	5245	7211	7670	274.491	297.8	263.777	378.268	373.429	409.363
Amuc_2109	CDS		3.2.1.52	Beta-N-acetylhexosaminidase	0	0.263306	0.0268557	6.64422	0.0141515	1823	1688	2128	1694	2308	2107	83.511	83.725	87.093	122.171	119.522	112.455
Amuc_1586	CDS			type II secretion system protein E	0	0.262515	0.0755976	10.5625	0.0490636	27209	24458	34329	26626	34523	30721	1246.43	1213.12	1404.99	1920.26	1787.81	1639.64
Amuc_0749	CDS			tRNA pseudouridine synthase B	0	0.262485	0.0534133	6.64022	0.0317626	1821	1680	2134	1531	2124	2499	83.419	83.328	87.339	110.415	109.993	133.377
Amuc_0620	CDS			NAD+ synthetase	0	0.261743	0.0173209	8.98929	0.00828149	9220	9080	10312	8619	11635	10733	422.365	450.37	422.043	621.599	602.53	572.842
Amuc_0042	CDS			protein-(glutamine-N5) methyltransferase, release factor-specific	0	0.261656	0.021646	7.30995	0.0109875	2722	2904	3321	2600	3648	3455	124.694	144.039	135.92	187.511	188.915	184.4
Amuc_0327	CDS			hypothetical protein	0	0.260617	0.395181	4.40682	0.334202	512	352	345	428	505	363	23.455	17.459	14.12	30.867	26.152	19.374
Amuc_1195	CDS		2.7.1.148	4-diphosphocytidyl-2C-methyl-D-erythritol kinase	0	0.260545	0.136091	5.71357	0.0973065	859	890	1248	754	1262	1237	39.35	44.144	51.077	54.378	65.354	66.021
Amuc_1992	CDS			hypothetical protein	0	0.259799	0.0816136	7.32663	0.0536823	2803	2775	3492	2822	3893	3090	128.404	137.641	142.918	203.522	201.603	164.919
Amuc_0363	CDS			short-chain dehydrogenase/reductase SDR	0	0.256904	0.0547665	7.36231	0.0329709	2886	2785	3652	2830	3883	3316	132.207	138.137	149.467	204.099	201.085	176.982
Amuc_1261	CDS			Aldose 1-epimerase	0	0.2559	0.0179979	8.2171	0.00863832	5192	5526	6077	4787	6656	6739	237.844	274.091	248.716	345.237	344.688	359.674
Amuc_1429	CDS			tRNA(Ile)-lysidine synthetase	0	0.25582	0.0760057	6.22825	0.0493985	1235	1346	1677	1167	1596	1841	56.575	66.762	68.635	84.164	82.65	98.258
Amuc_1939	CDS			efflux transporter, RND family, MFP subunit	0	0.25499	0.144534	8.08482	0.104123	4867	4717	5745	5007	6671	4902	222.955	233.964	235.128	361.103	345.464	261.63
Amuc_0317	CDS			Recombination protein O RecO	0	0.253227	0.161924	7.00288	0.120007	2194	2361	2711	1871	2577	3542	100.506	117.106	110.954	134.936	133.452	189.044
Amuc_0147	CDS			Thioredoxin domain	0	0.252003	0.100163	11.53	0.0679594	54308	58227	54252	50949	64495	63998	2487.83	2888.07	2220.39	3674.42	3339.94	3415.7
Amuc_1985	CDS			hypothetical protein	0	0.250209	0.118227	9.07079	0.0821218	9247	9424	11938	9602	13015	10031	423.601	467.433	488.591	692.493	673.995	535.374
Amuc_0786	CDS			FAD dependent oxidoreductase	0	0.249153	0.0920385	7.56497	0.061603	3360	3188	4225	2845	3962	4871	153.92	158.126	172.918	205.18	205.176	259.975
Amuc_1875	CDS			hypothetical protein	0	0.248417	0.0726358	7.04561	0.0466662	2274	2474	2728	2225	3196	2625	104.171	122.711	111.65	160.466	165.508	140.101
Amuc_1193	CDS		2.5.1.31	undecaprenyl diphosphate synthase	0	0.247847	0.0159608	8.60596	0.00747679	6913	6899	8272	6586	8626	8418	316.682	342.192	338.551	474.98	446.706	449.285
Amuc_0965	CDS			hypothetical protein	0	0.246839	0.124929	8.77039	0.0881003	7911	7373	9557	7819	10637	8064	362.4	365.703	391.143	563.903	550.848	430.392
Amuc_1274	CDS			hypothetical protein	0	0.246323	0.24542	5.4573	0.193193	843.862	824.095	812.096	770.966	1142.08	777.496	38.657	40.875	33.237	55.602	59.144	41.497
Amuc_0362	CDS			hypothetical protein	0	0.246286	0.123402	9.82397	0.0868532	18264	14429	18884	14938	17660	22779	836.667	715.682	772.872	1077.32	914.541	1215.76
Amuc_0132	CDS			hypothetical protein	0	0.24552	0.249908	2.15528	0.197072	88	72	91	81	105	83	4.031	3.571	3.724	5.842	5.438	4.43
Amuc_1549	CDS			Cof-like hydrolase	0	0.244405	0.529054	4.30621	0.465694	361	385	368	400	594	264	16.537	19.096	15.061	28.848	30.761	14.09
Amuc_0391	CDS			Peptidase M23	0	0.244029	0.0678436	6.92159	0.0429687	2256	2158	2442	2148	2808	2385	103.346	107.037	99.945	154.913	145.415	127.292
Amuc_1198	CDS			cobalt ABC transporter, ATPase subunit	0	0.243976	0.197075	7.01243	0.150144	2261	2262	2806	2264	3351	2292	103.576	112.196	114.842	163.279	173.535	122.329
Amuc_2066	CDS			Aldehyde Dehydrogenase	0	0.24268	0.0621915	9.11036	0.0385868	9782	9118	12736	9211	12835	11448	448.11	452.255	521.251	664.294	664.673	611.003
Amuc_1076	CDS			Glycosyltransferase-like protein	0	0.242327	0.0203369	7.54028	0.0101357	3392	3410	3740	3038	4184	4078	155.386	169.137	153.068	219.099	216.673	217.651
Amuc_1344	CDS			hypothetical protein	0	0.241928	0.415135	0.504967	0.353563	28	25	26	22	24	41	1.283	1.24	1.064	1.587	1.243	2.188
Amuc_0717	CDS			amino acid permease-associated region	0	0.241848	0.218186	7.8627	0.168813	4414	4636	4130	4247	5620	4250	202.204	229.947	169.03	306.292	291.037	226.831
Amuc_1165	CDS			hypothetical protein	0	0.241359	0.158556	7.17221	0.11664	2540	2572	3076	2466	3705	2642	116.356	127.572	125.893	177.847	191.867	141.009
Amuc_0578	CDS			band 7 protein	0	0.240303	0.0213267	9.62007	0.0107468	14172	13813	16731	12815	17413	17524	649.214	685.128	684.756	924.213	901.749	935.291
Amuc_1241	CDS			glycosyl transferase family 51	0	0.240256	0.0591	7.68775	0.036342	3739	3703	4249	3504	4920	4083	171.282	183.67	173.9	252.707	254.787	217.918
Amuc_1136	CDS			hypothetical protein	0	0.23955	0.219321	3.73592	0.170022	268	193	305	213	280	317	12.277	9.573	12.483	15.361	14.5	16.919
Amuc_1581	CDS			glycosyl transferase family 2	0	0.239419	0.0218555	6.98053	0.0111241	2302	2175	2704	2037	2808	2822	105.454	107.881	110.668	146.908	145.415	150.616
Amuc_0950	CDS			hypothetical protein	0	0.237927	0.0728372	7.3226	0.0468359	2914	2829	3360	2352	3476	4004	133.489	140.319	137.516	169.625	180.008	213.701
Amuc_2114	CDS			hypothetical protein	0	0.23704	0.059135	7.67078	0.036418	3769	3384	4473	3206	4244	4971	172.656	167.847	183.068	231.216	219.78	265.312
Amuc_0353	CDS			hypothetical protein	0	0.236628	0.339158	6.86928	0.27995	1913	2135	2624	2097	3205	1910	87.634	105.897	107.393	151.235	165.974	101.941
Amuc_0586	CDS			maf protein	0	0.236606	0.0421217	6.54319	0.0242137	1714	1757	1819	1516	2104	2028	78.518	87.148	74.447	109.333	108.958	108.238
Amuc_2052	CDS		2.4.1.182	lipid-A-disaccharide synthase	0	0.236218	0.03024	7.64892	0.016311	3593	3604	4206	3470	4442	4197	164.594	178.759	172.14	250.255	230.033	224.002
Amuc_0595	CDS			phospholipid/glycerol acyltransferase	0	0.235939	0.0392452	7.09427	0.0223251	2375	2429	2986	2150	2954	3206	108.798	120.479	122.209	155.057	152.976	171.111
Amuc_0492	CDS		2.8.1.6	biotin synthase	0	0.235796	0.0237264	8.09645	0.0122293	4980	4717	5884	4587	6167	5797	228.132	233.964	240.817	330.813	319.364	309.397
Amuc_2119	CDS			ATPase associated with various cellular activities AAA_3	0	0.234975	0.0495064	9.02209	0.0291429	9349	8543	11922	8602	11141	11671	428.274	423.735	487.936	620.373	576.948	622.905
Amuc_0388	CDS			hypothetical protein	0	0.233541	0.535859	2.00624	0.473871	49	78	111	73	105	67	2.245	3.869	4.543	5.265	5.438	3.576
Amuc_0754	CDS			glycosyl transferase family 2	0	0.232679	0.125931	7.51327	0.0890973	3217	3135	4091	2960	4629	3545	147.37	155.497	167.434	213.474	239.717	189.204
Amuc_1762	CDS			Miro domain protein	0	0.232519	0.0468328	8.68684	0.0273287	7269	7204	9064	6972	9514	8389	332.99	357.32	370.966	502.818	492.692	447.738
Amuc_1838	CDS			protein of unknown function DUF156	0	0.231966	0.0810523	5.71636	0.0532011	936	963	1084	956	1118	1088	42.878	47.765	44.365	68.946	57.897	58.069
Amuc_1825	CDS			hemolysin A	0	0.231313	0.0766852	6.0863	0.0499107	1343	1184	1332	1202	1469	1416	61.522	58.727	54.515	86.688	76.074	75.575
Amuc_1538	CDS			OsmC family protein	0	0.231165	0.488846	8.55365	0.427825	6643	8716	6219	7505	9888	5680	304.313	432.316	254.527	541.258	512.06	303.153
Amuc_1535	CDS			tryptophan synthase, beta subunit	0	0.230599	0.536705	7.92792	0.474902	4515	4376	5015	2895	4300	9116	206.83	217.051	205.251	208.786	222.68	486.539
Amuc_0394	CDS			hypothetical protein	0	0.230294	0.06514	10.1782	0.0408963	23184	19778	23067	19723	24399	25637	1062.05	980.994	944.071	1422.42	1263.53	1368.3
Amuc_1129	CDS			hypothetical protein	0	0.229983	0.0466116	9.61191	0.0271597	14742	14380	15344	13088	16241	17905	675.325	713.252	627.989	943.902	841.056	955.626
Amuc_1473	CDS			hypothetical protein	0	0.229962	0.0699592	9.18172	0.0444697	10465	10095	12649	10044	13493	11423	479.398	500.715	517.69	724.37	698.748	609.668
Amuc_0165	CDS			twitching motility protein	0	0.229783	0.124934	9.17748	0.0882446	11141	9162	12921	9112	11619	14556	510.365	454.438	528.822	657.154	601.701	776.883
Amuc_0468	CDS			transcriptional regulator, DeoR family	0	0.229138	0.0746871	10.419	0.048349	27061	24589	26240	23471	29685	29206	1239.65	1219.62	1073.93	1692.72	1537.27	1558.78
Amuc_0699	CDS			hypothetical protein	0	0.228957	0.331751	6.40701	0.272188	1600	1620	1594	1604	2172	1397	73.295	80.352	65.238	115.68	112.479	74.561
Amuc_1571	CDS			peptidase M22 glycoprotease	0	0.226863	0.12119	6.48506	0.0850729	1588	1617	1908	1414	2269	1770	72.746	80.204	78.089	101.977	117.502	94.468
Amuc_0450	CDS			protein of unknown function DUF805	0	0.225786	0.0758479	5.9586	0.0492609	1215	1080	1245	1080	1386	1273	55.659	53.568	50.955	77.889	71.775	67.943
Amuc_0257	CDS		1.17.1.8	Dihydrodipicolinate reductase	0	0.224435	0.0249015	8.28384	0.0129268	5726	5500	6566	5059	7142	6614	262.306	272.801	268.729	364.853	369.856	353.002
Amuc_1760	CDS			ABC transporter related	0	0.224074	0.0956827	6.99611	0.0645671	2213	2104	3048	2015	2868	2843	101.377	104.359	124.747	145.321	148.522	151.737
Amuc_0086	CDS			DNA mismatch repair protein MutL	0	0.223745	0.115656	7.69041	0.0797499	3471	3758	4608	3543	4886	4024	159.005	186.398	188.593	255.52	253.026	214.769
Amuc_0145	CDS		3.1.3.26	4-phytase	0	0.222887	0.0746128	7.10449	0.0481495	2336	2614	2923	2152	3262	2921	107.011	129.655	119.631	155.201	168.926	155.9
Amuc_0160	CDS			ABC transporter related	0	0.22191	0.0458756	7.5401	0.0266886	3164	3406	4093	3094	4059	4045	144.942	168.938	167.516	223.138	210.199	215.89
Amuc_1278	CDS			sodium/hydrogen exchanger	0	0.221141	0.0489557	7.03388	0.0287059	2361	2272	2876	2051	2796	3084	108.156	112.692	117.707	147.917	144.794	164.599
Amuc_0778	CDS			hypothetical protein	0	0.221027	0.218186	4.94031	0.168841	522	558	676	523	766	570	23.913	27.677	27.667	37.719	39.668	30.422
Amuc_1482	CDS			protein of unknown function DUF805	0	0.220881	0.484763	7.11716	0.423135	2504	3300	2222	2497	3725	2259	114.707	163.681	90.941	180.083	192.903	120.567
Amuc_2121	CDS		3.1.1.29	Aminoacyl-tRNA hydrolase	0	0.219872	0.144613	7.60006	0.104247	3552	3445	4086	3455	4630	3595	162.716	170.873	167.229	249.173	239.769	191.872
Amuc_0008	CDS		3.2.1.17	pseudouridine synthase, RluA family	0	0.219729	0.090856	7.94761	0.0605567	4094	4781	5289	3724	5494	5762	187.545	237.139	216.465	268.574	284.512	307.529
Amuc_0469	CDS			GCN5-related N-acetyltransferase	0	0.216856	0.559794	6.3938	0.500271	1515	1474	1808	1743	2452	1103	69.402	73.111	73.997	125.705	126.979	58.869
Amuc_1744	CDS			hypothetical protein	0	0.215961	0.206716	6.55965	0.158727	1679	1527	2238	1686	2216	1770	76.914	75.74	91.595	121.594	114.758	94.468
Amuc_1661	CDS			hypothetical protein	0	0.215634	0.464725	6.99218	0.401363	3288	2123	2033	2420	2275	2936	150.622	105.301	83.205	174.53	117.813	156.7
Amuc_0366	CDS			transcriptional regulator, NifA subfamily, Fis Family	0	0.215617	0.0636198	8.64301	0.0396488	7091	7158	8676	6248	9622	8314	324.836	355.039	355.086	450.604	498.285	443.735
Amuc_1652	CDS			phosphatidylserine decarboxylase-related	0	0.21545	0.0477002	6.61812	0.0278819	1730	1749	2158	1574	2219	2122	79.251	86.751	88.321	113.516	114.913	113.255
Amuc_1220	CDS		3.2.1.50	Alpha-N-acetylglucosaminidase	0	0.215114	0.375994	7.94054	0.314512	4415	4092	5691	3210	4860	7388	202.249	202.964	232.918	231.504	251.68	394.312
Amuc_0976	CDS			hypothetical protein	0	0.214289	0.088455	5.61536	0.058712	932	858	1011	852	1089	995	42.695	42.557	41.378	61.446	56.395	53.105
Amuc_1860	CDS		6.3.4.3	Formate--tetrahydrofolate ligase	0	0.213887	0.0767759	9.69924	0.0500405	15069	13964	18903	13534	17115	19321	690.305	692.618	773.65	976.067	886.317	1031.2
Amuc_0451	CDS			sulfatase	0	0.211717	0.0705929	8.60594	0.0449867	7200	6341	8972	6174	8537	8738	329.829	314.515	367.2	445.267	442.097	466.364
Amuc_1063	CDS			Ankyrin	0	0.210847	0.0502043	7.90636	0.0295768	4455	4204	5100	4035	5459	4886	204.082	208.519	208.73	291.003	282.7	260.776
Amuc_0418	CDS			Ankyrin	0	0.210691	0.0950384	7.69948	0.064001	3699	3827	4399	3275	4155	5131	169.45	189.82	180.039	236.192	215.171	273.852
Amuc_0503	CDS			hypothetical protein	0	0.210031	0.155822	6.55818	0.114265	1705	1792	1896	1597	2280	1788	78.105	88.884	77.598	115.175	118.072	95.429
Amuc_1759	CDS			peptidase M20	0	0.207877	0.05837	8.27366	0.0356941	5390	5505	6946	4761	6792	7107	246.914	273.049	284.281	343.362	351.73	379.315
Amuc_0500	CDS			GCN5-related N-acetyltransferase	0	0.206172	0.487093	5.30459	0.425841	670	619	1019	694	1110	629	30.692	30.703	41.705	50.051	57.482	33.571
Amuc_0753	CDS			glycosyl transferase family 8	0	0.206121	0.170949	7.29794	0.127719	2995	2689	3365	2582	3947	2963	137.2	133.375	137.721	186.213	204.399	158.141
Amuc_0286	CDS			hypothetical protein	0	0.205404	0.0913478	5.88877	0.0610858	1071	1156	1173	949	1327	1273	49.062	57.338	48.008	68.442	68.72	67.943
Amuc_1637	CDS			alpha amylase catalytic region	0	0.204465	0.184079	8.25597	0.13914	5600	5330	6663	5250	7525	5601	256.534	264.369	272.699	378.628	389.69	298.937
Amuc_1380	CDS			ABC-2 type transporter	0	0.203918	0.522501	7.92328	0.459445	4075	4630	5257	4676	6881	3456	186.674	229.649	215.155	337.231	356.339	184.454
Amuc_0594	CDS		2.7.4.14	cytidylate kinase	0	0.203541	0.0307585	8.11743	0.0166615	5249	4946	5755	4613	6026	5955	240.455	245.323	235.537	332.688	312.062	317.83
Amuc_1449	CDS			hypothetical protein	0	0.203161	0.0951155	5.98506	0.0640967	1197	1139	1300	1039	1479	1276	54.834	56.495	53.206	74.932	76.591	68.103
Amuc_0972	CDS			methionyl-tRNA formyltransferase	0	0.201634	0.0310395	8.02196	0.0168279	4795	4609	5559	4140	5591	5847	219.657	228.608	227.515	298.575	289.535	312.066
Amuc_0373	CDS			GCN5-related N-acetyltransferase	0	0.201279	0.223853	5.60982	0.174436	910	939	960	735	957	1264	41.687	46.575	39.29	53.008	49.559	67.462
Amuc_0242	CDS			pseudouridine synthase	0	0.200256	0.166032	8.80581	0.123281	7949	8579	9167	6326	9733	11255	364.141	425.521	375.181	456.229	504.033	600.702
Amuc_0682	CDS			OmpA/MotB domain protein	0	0.19946	0.0433715	9.11874	0.025052	10152	10254	11546	8707	11977	12701	465.059	508.601	472.547	627.946	620.241	677.878
Amuc_0448	CDS		1.3.1.74	glycine dehydrogenase	0	0.198968	0.268505	11.0924	0.213839	38764	35955	52275	31615	44640	56848	1775.76	1783.38	2139.48	2280.06	2311.73	3034.09
Amuc_1696	CDS			ErfK/YbiS/YcfS/YnhG family protein	0	0.196437	0.12768	6.32574	0.0905109	1411	1340	1911	1311	1759	1721	64.637	66.464	78.212	94.549	91.092	91.853
Amuc_1096	CDS			transcription termination factor Rho	0	0.195494	0.0748265	9.90828	0.0484942	17102	18379	19877	15775	21218	20307	783.436	911.603	813.513	1137.69	1098.8	1083.83
Amuc_1242	CDS		3.1.3.25	Inositol-phosphate phosphatase	0	0.194747	0.174515	6.63983	0.130786	1915	1675	2170	1682	2390	1893	87.725	83.08	88.812	121.305	123.769	101.033
Amuc_0561	CDS			sun protein	0	0.19382	0.0437492	8.11515	0.0253306	5023	4889	6115	4513	6126	5901	230.102	242.496	250.271	325.476	317.241	314.948
Amuc_0231	CDS			hypothetical protein	0	0.192694	0.239226	7.19598	0.187766	2668	2804	2967	2602	3508	2643	122.22	139.079	121.431	187.655	181.665	141.062
Amuc_1665	CDS			conserved hypothetical protein	0	0.192538	0.401513	3.26913	0.340112	182	178	192	186	226	163	8.337	8.829	7.858	13.414	11.704	8.7
Amuc_0945	CDS			glycosyl transferase family 2	0	0.189717	0.334802	8.04196	0.275275	4679	4986	5547	4499	6883	4509	214.343	247.307	227.024	324.466	356.443	240.654
Amuc_1067	CDS			transcriptional regulator, ArsR family	0	0.188962	0.283527	6.27429	0.227501	1446	1373	1644	1384	1883	1361	66.241	68.101	67.285	99.814	97.513	72.639
Amuc_0521	CDS			conserved hypothetical protein	0	0.186622	0.341854	8.58851	0.282805	6998	8548	6770	6809	8613	7388	320.576	423.983	277.078	491.063	446.033	394.312
Amuc_0585	CDS			Pyridoxal-5'-phosphate-dependent protein beta subunit	0	0.186584	0.0771654	9.94352	0.0503655	18523	18075	20304	16599	21298	20459	848.531	896.525	830.989	1197.11	1102.94	1091.94
Amuc_0525	CDS			cycloartenol synthase-like protein	0	0.18646	0.088965	10.3337	0.0591734	23788	22357	28787	21133	28387	27121	1089.72	1108.91	1178.18	1524.1	1470.05	1447.5
Amuc_1786	CDS			hypothetical protein	0	0.184453	0.0493083	7.49254	0.0290035	3290	3246	3892	2912	3966	3830	150.714	161.002	159.289	210.012	205.383	204.415
Amuc_2039	CDS			2-isopropylmalate synthase/homocitrate synthase family protein	0	0.18294	0.196814	8.15785	0.149854	5148	5075	6338	5020	6644	5298	235.828	251.721	259.398	362.041	344.066	282.765
Amuc_0199	CDS			hypothetical protein	0	0.182032	0.145337	6.09798	0.105104	1196	1242	1540	1107	1592	1379	54.788	61.604	63.028	79.836	82.443	73.6
Amuc_1582	CDS			glycosyl transferase family 2	0	0.179279	0.145122	7.5988	0.104747	3842	3522	3852	3260	3765	4471	176.001	174.692	157.652	235.11	194.974	238.626
Amuc_0707	CDS			Radical SAM domain protein	0	0.178719	0.287503	6.6793	0.230956	1938	1803	2193	1850	2426	1815	88.779	89.429	89.754	133.421	125.633	96.87
Amuc_1709	CDS			hypothetical protein	0	0.177761	0.559794	1.81285	0.500488	61	69	71	80	70	58	2.794	3.422	2.906	5.77	3.625	3.096
Amuc_0866	CDS			mucin-associated surface protein (MASP)	0	0.176335	0.362326	9.65105	0.30141	14407	14930	17487	14457	19817	13519	659.979	740.532	715.697	1042.63	1026.24	721.536
Amuc_0149	CDS			metallophosphoesterase	0	0.176065	0.132967	5.18777	0.0948103	704	636	774	594	805	760	32.25	31.546	31.678	42.839	41.688	40.563
Amuc_1725	CDS			acyl-ACP thioesterase	0	0.175688	0.178656	6.8323	0.134218	2094	2050	2466	1985	2599	2160	95.925	101.681	100.927	143.157	134.592	115.284
Amuc_0918	CDS		6.3.2.17	FolC bifunctional protein	0	0.175674	0.0873676	8.36545	0.0578292	5736	6248	7197	5104	7385	7137	262.764	309.902	294.554	368.099	382.44	380.916
Amuc_0522	CDS			UBA/THIF-type NAD/FAD binding protein	0	0.175244	0.430552	8.53861	0.36947	6696	7979	6917	6899	8882	6296	306.741	395.76	283.095	497.553	459.963	336.03
Amuc_1208	CDS			holo-acyl-carrier-protein synthase	0	0.174884	0.139132	6.72316	0.100039	1855	1919	2387	1565	2291	2459	84.977	95.183	97.694	112.867	118.642	131.242
Amuc_1166	CDS			hypothetical protein	0	0.174169	0.304608	6.36175	0.246801	1473	1463	1848	1397	2034	1472	67.478	72.565	75.634	100.751	105.333	78.564
Amuc_1617	CDS			protein of unknown function DUF1504	0	0.173686	0.0553303	8.065	0.0334123	4990	4980	5563	4392	5652	5795	228.59	247.009	227.679	316.749	292.694	309.291
Amuc_0114	CDS			1-(5-phosphoribosyl)-5-amino-4-imidazole- carboxylate (AIR) carboxylase	0	0.172295	0.0543611	8.36584	0.0326103	6101	5830	7276	5347	7029	7145	279.484	289.17	297.787	385.624	364.004	381.343
Amuc_0344	CDS			lipolytic protein G-D-S-L family	0	0.171239	0.11825	5.88122	0.0821924	1083	1136	1204	924	1268	1300	49.612	56.346	49.277	66.639	65.665	69.384
Amuc_1703	CDS		1.16.3.1	Ferroxidase	0	0.171183	0.223853	8.18306	0.174309	6140	4889	5885	5246	5955	5888	281.271	242.496	240.858	378.34	308.386	314.254
Amuc_0528	CDS		1.2.1.41	gamma-glutamyl phosphate reductase	0	0.169709	0.138423	7.20657	0.0992109	2675	2559	3407	2192	3304	3313	122.541	126.927	139.44	158.086	171.101	176.821
Amuc_1042	CDS			ribosomal protein L7/L12	0	0.169518	0.318899	10.6114	0.260143	32511	27009	31412	23655	29916	40513	1489.32	1339.65	1285.61	1705.99	1549.23	2162.26
Amuc_0172	CDS			hypothetical protein	0	0.169242	0.225804	11.4682	0.176295	53040.1	48935.5	63588.1	46937.7	66110.6	54468	2429.75	2427.21	2602.49	3385.13	3423.6	2907.07
Amuc_0259	CDS			hypothetical protein	0	0.168907	0.555905	5.46726	0.4965	890	831	857	626	737	1378	40.771	41.218	35.075	45.147	38.166	73.547
Amuc_0686	CDS			ABC transporter related	0	0.167902	0.465554	4.28142	0.402294	352	354	423	347	496	319	16.125	17.558	17.312	25.026	25.686	17.026
Amuc_1020	CDS			hypothetical protein	0	0.167469	0.320039	4.86662	0.26122	503.934	599.09	601.714	404.311	652.442	690.403	23.085	29.715	24.627	29.159	33.787	36.848
Amuc_0540	CDS			cell shape determining protein, MreB/Mrl family	0	0.164923	0.0869175	9.47031	0.0573711	13245	13076	14993	11610	14485	15732	606.748	648.573	613.624	837.309	750.12	839.648
Amuc_1546	CDS			lipolytic protein G-D-S-L family	0	0.164548	0.491497	4.56387	0.430598	442	392	548	421	608	386	20.248	19.443	22.428	30.362	31.486	20.602
Amuc_0885	CDS			catalytic domain of components of various dehydrogenase complexes	0	0.162056	0.148698	10.0753	0.108014	19261	19750	23988	16047	23906	24299	882.339	979.605	981.766	1157.3	1238	1296.89
Amuc_0321	CDS			hypothetical protein	0	0.161518	0.400738	3.52038	0.339271	230	189	251	188	282	210	10.536	9.374	10.273	13.558	14.604	11.208
Amuc_0536	CDS			hypothetical protein	0	0.161422	0.482079	9.4357	0.419904	12550	12883	14825	9404	12786	20641	574.911	639	606.748	678.213	662.136	1101.65
Amuc_0750	CDS			phosphoesterase RecJ domain protein	0	0.157986	0.0899307	7.35891	0.0598571	3028	3105	3446	2555	3494	3646	138.712	154.009	141.036	184.266	180.94	194.594
Amuc_1688	CDS			amidohydrolase	0	0.157697	0.297481	7.18001	0.23993	2626	2466	3457	2005	3165	3527	120.296	122.314	141.486	144.6	163.903	188.243
Amuc_1432	CDS			putative lipoprotein	0	0.157425	0.420759	4.04667	0.359322	351	276	337	309	355	304	16.079	13.69	13.793	22.285	18.384	16.225
Amuc_0146	CDS		3.2.1.51	Alpha-L-fucosidase	0	0.154976	0.305691	4.66203	0.247819	520	430	528	448	498	536	23.821	21.328	21.61	32.31	25.789	28.607
Amuc_1673	CDS			regulatory protein GntR HTH	0	0.154873	0.204704	5.74282	0.156993	1003	1049	1072	867	1072	1210	45.947	52.031	43.874	62.528	55.515	64.58
Amuc_1018	CDS			multiple antibiotic resistance (MarC)-related protein	0	0.154844	0.141409	5.67266	0.101742	942	957	1082	793	1079	1135	43.153	47.467	44.283	57.191	55.877	60.577
Amuc_0600	CDS			integrase family protein	0	0.154481	0.517145	2.24092	0.454258	70	103	106	73	94	111	3.207	5.109	4.338	5.265	4.868	5.924
Amuc_1340	CDS			hypothetical protein	0	0.154314	0.75589	1.66914	0.711671	49	59	78	71	92	36	2.245	2.926	3.192	5.12	4.764	1.921
Amuc_2036	CDS			MATE efflux family protein	0	0.153015	0.315168	6.52369	0.256518	1693	1650	2052	1415	1720	2342	77.556	81.84	83.983	102.049	89.072	124.997
Amuc_0946	CDS			DJ-1 family protein	0	0.152915	0.218273	8.87483	0.169008	8980	8827	9611	7814	10925	8876	411.37	437.822	393.353	563.543	565.762	473.73
Amuc_0867	CDS			peptidase M42 family protein	0	0.152069	0.150889	10.5176	0.109952	27640	27429	30566	23107	30124	33183	1266.18	1360.49	1250.99	1666.47	1560	1771.04
Amuc_1445	CDS			ABC transporter related	0	0.151984	0.239226	4.95291	0.187727	587	572	654	459	644	730	26.89	28.371	26.766	33.103	33.35	38.962
Amuc_0806	CDS		7.1.2.2	H(+)-transporting two-sector ATPase	0	0.150209	0.161511	6.77922	0.119478	2009	2069	2344	1880	2343	2204	92.032	102.623	95.934	135.585	121.335	117.632
Amuc_0465	CDS			Peptidase M23	0	0.149094	0.150294	7.83298	0.109311	4146	4117	5121	3747	5087	4547	189.927	204.204	209.589	270.232	263.435	242.682
Amuc_1803	CDS			metallophosphoesterase	0	0.148483	0.296984	6.3308	0.239393	1553	1481	1669	1382	1864	1481	71.142	73.458	68.308	99.669	96.529	79.044
Amuc_0228	CDS			hypothetical protein	0	0.147895	0.410675	5.61372	0.348803	912	898	1072	651	1003	1293	41.778	44.541	43.874	46.95	51.941	69.01
Amuc_0052	CDS		3.2.1.35	Hyalurononglucosaminidase	0	0.147406	0.232668	9.92033	0.181977	18041	16788	22298	15574	22451	18908	826.451	832.689	912.598	1123.19	1162.65	1009.16
Amuc_0260	CDS			Redoxin domain protein	0	0.146488	0.225566	7.88516	0.176006	4683	3887	5375	3641	4790	5516	214.526	192.796	219.985	262.588	248.055	294.4
Amuc_1079	CDS		1.4.3.16	L-aspartate oxidase	0	0.146353	0.0911554	8.86158	0.060853	8550	8560	10188	7283	10185	9877	391.672	424.578	416.968	525.247	527.44	527.155
Amuc_0319	CDS			small GTP-binding protein	0	0.14633	0.0952357	8.79792	0.0642216	8192	8425	9461	7023	9315	9814	375.272	417.882	387.214	506.496	482.386	523.793
Amuc_1681	CDS		2.4.2.21	nicotinate-nucleotide/dimethylbenzimidazole phosphoribosyltransferase	0	0.145985	0.15382	7.28044	0.112584	2893	2803	3438	2323	3259	3605	132.527	139.03	140.708	167.534	168.771	192.406
Amuc_1231	CDS			DNA repair protein RadC	0	0.14414	0.151468	6.3701	0.110626	1612	1434	1812	1360	1730	1750	73.845	71.127	74.16	98.083	89.59	93.401
Amuc_0358	CDS			ABC transporter related	0	0.144014	0.413952	6.35602	0.352365	1634	1380	1799	1410	1983	1434	74.853	68.448	73.628	101.689	102.692	76.535
Amuc_0007	CDS			protein of unknown function DUF34	0	0.142654	0.149471	8.16868	0.108644	5278	5534	6080	4290	6132	6552	241.783	274.488	248.838	309.393	317.552	349.693
Amuc_0634	CDS			glycosyl transferase family 8	0	0.142158	0.671311	1.92092	0.618126	66	77	77	76	95	54	3.023	3.819	3.151	5.481	4.92	2.882
Amuc_0436	CDS			HAD-superfamily subfamily IB hydrolase, TIGR01490	0	0.141025	0.147112	6.57066	0.10659	1773	1714	2106	1456	1993	2139	81.22	85.015	86.193	105.006	103.209	114.163
Amuc_0977	CDS			hypothetical protein	0	0.140779	0.150486	6.32736	0.10952	1483	1462	1781	1221	1727	1773	67.936	72.516	72.892	88.058	89.434	94.629
Amuc_1071	CDS			hypothetical protein	0	0.138774	0.345565	5.30813	0.286034	851	699	778	665	778	868	38.984	34.671	31.841	47.96	40.289	46.327
Amuc_1153	CDS		7.2.2.6	potassium-transporting ATPase, C subunit	0	0.138726	0.531033	1.43552	0.468659	42	57	60	42	59	56	1.924	2.827	2.456	3.029	3.055	2.989
Amuc_1022	CDS			lipolytic protein G-D-S-L family	0	0.138429	0.201314	7.70009	0.154115	3896	3891	4439	3074	4271	4934	178.474	192.995	181.677	221.696	221.178	263.337
Amuc_1869	CDS			glycosyl transferase group 1	0	0.138324	0.391849	10.1862	0.330482	23050	21639	23854	21221	25616	20855	1055.91	1073.3	976.281	1530.45	1326.55	1113.07
Amuc_1923	CDS			hypothetical protein	0	0.138085	0.304448	5.45215	0.246531	818	804	946	749	982	827	37.472	39.879	38.717	54.018	50.854	44.139
Amuc_1458	CDS			protein of unknown function DUF167	0	0.137557	0.304448	4.07684	0.246518	309	327	355	257	373	359	14.155	16.219	14.529	18.535	19.316	19.161
Amuc_1940	CDS			hypothetical protein	0	0.135679	0.267547	8.77095	0.212953	8693	8007	8990	7766	9113	8462	398.223	397.149	367.937	560.081	471.926	451.634
Amuc_0382	CDS		2.7.7.8	Polyribonucleotide nucleotidyltransferase	0	0.135532	0.283074	12.3612	0.226877	100106	97562	112196	88382	106955	110483	4585.82	4839.1	4591.89	6374.08	5538.77	5896.7
Amuc_0100	CDS			NUDIX hydrolase	0	0.134682	0.222418	5.99173	0.172833	1163	1151	1440	1003	1436	1287	53.277	57.09	58.935	72.336	74.365	68.69
Amuc_1790	CDS			PDZ/DHR/GLGF domain protein	0	0.13409	0.116318	7.80355	0.0802597	4153	4169	4835	3451	4838	4796	190.247	206.783	197.884	248.885	250.541	255.972
[truncated: 1,256 more rows]
