# Supplementary material for: Carbohydrate-active enzymes from Akkermansia muciniphila break down mucin O-glycans to completion
Source: Nat Microbiol. 2025 Jan 31;10(2):585–98. doi: 10.1038/s41564-024-01911-7 (PMC11790493; doi:10.1038/s41564-024-01911-7)
Supplement: Supplementary file 9 — HPAEC chromatograms and LC chromatograms. [file 41564_2024_1911_MOESM9_ESM.xlsx]

## Sheet: Figure 2
Fig2a		Control	Amuc_0920	Amuc_0017	Amuc_1008	Amuc_1870	Amuc_1260	Amuc_0060	Amuc_1220	Amuc_1187	Amuc_1420	Amuc_0480	Amuc_1463	Amuc_1868	Amuc_0855	Amuc_0517	Amuc_0216	Amuc_0863	fucose	gal	galnac	glcnac	Fig 2b		Control 2	0010	0146	0392	0846	0186	1120	1220
	0.0085	12.3681	12.2039	11.8598	11.5908	11.2341	10.9857	10.9026	10.7891	10.5312	10.4497	10.368	10.2656	9.9523	9.77045	9.99505	9.98205	10.445	21.4398	15.2675	13.4939	9.57885		0.008333	0	0	0	0	0	0	0	0
	0.016833	12.3813	12.2262	11.8656	11.6153	11.2406	11.0127	10.9272	10.7955	10.5402	10.4484	10.3734	10.2736	9.9592	9.7712	9.99585	9.986	10.4469	21.4491	15.2745	13.483	9.5985		0.016667	0	0	0	0	0	0	0	0
	0.025167	12.3919	12.2363	11.8651	11.6149	11.2378	11.018	10.94	10.7952	10.5427	10.4468	10.3775	10.2768	9.9618	9.77575	10.001	9.9827	10.4491	21.4595	15.2751	13.4817	9.6022		0.025	0	0	0	0	0	0	0	0
	0.0335	12.3998	12.2414	11.8692	11.6214	11.2392	11.0249	10.9444	10.7937	10.5471	10.4443	10.3805	10.2807	9.9699	9.7788	10.0046	9.9883	10.4498	21.461	15.2789	13.4903	9.6059		0.033333	0	0	0	0	0	0	0	0
	0.041833	12.4004	12.2391	11.8763	11.6214	11.2444	11.0311	10.9482	10.7976	10.5511	10.4441	10.3869	10.2814	9.97365	9.78435	10.0043	9.99285	10.4485	21.4627	15.2826	13.4908	9.60835		0.041667	0	0	0	0	0	0	0	0
	0.050167	12.403	12.241	11.873	11.6239	11.2498	11.0325	10.9485	10.8011	10.5544	10.4403	10.3894	10.285	9.97955	9.7854	10.0036	9.99465	10.4507	21.4635	15.2844	13.4913	9.60305		0.05	78	-44	-7	20	13	-22	1	-51
	0.0585	12.4046	12.2437	11.8745	11.6263	11.2484	11.0388	10.9477	10.8056	10.5531	10.4372	10.3927	10.2812	9.98135	9.7845	10.0122	10.0013	10.452	21.4653	15.2873	13.4926	9.5986		0.058333	307	-153	-13	82	28	-82	7	-197
	0.066833	12.417	12.2478	11.8832	11.6319	11.2509	11.0535	10.945	10.808	10.5633	10.4397	10.3965	10.2821	9.9838	9.78395	10.0163	10.0046	10.4575	21.4714	15.2865	13.4962	9.5997		0.066667	595	-298	9	207	23	-155	10	-391
	0.075167	12.4233	12.2537	11.8921	11.6365	11.248	11.0597	10.9484	10.8081	10.5671	10.4375	10.4032	10.2851	9.98385	9.7796	10.0185	10.0091	10.4614	21.4769	15.284	13.4979	9.59695		0.075	910	-438	93	379	39	-213	43	-614
	0.0835	12.4258	12.2531	11.896	11.6396	11.2438	11.0683	10.9501	10.8133	10.5723	10.4386	10.4083	10.2894	9.98645	9.7821	10.023	10.014	10.4665	21.482	15.2879	13.499	9.59825		0.083333	1250	-520	238	530	131	-220	127	-865
	0.091833	12.4308	12.2551	11.9063	11.6411	11.2476	11.0735	10.9518	10.8126	10.5735	10.4352	10.417	10.2934	9.99585	9.78035	10.0223	10.0194	10.4687	21.4866	15.2878	13.4988	9.60365		0.091667	1582	-524	394	603	318	-176	222	-1104
	0.100167	12.4358	12.2531	11.9075	11.6393	11.2447	11.078	10.9576	10.8143	10.5799	10.4315	10.4191	10.2952	10.0002	9.78135	10.0221	10.0188	10.4688	21.4887	15.2853	13.4975	9.60435		0.1	1838	-473	532	612	567	-112	316	-1274
	0.1085	12.4353	12.2509	11.9138	11.6448	11.2483	11.0869	10.9607	10.8184	10.5771	10.4253	10.426	10.2958	10.007	9.78495	10.0236	10.0192	10.469	21.4879	15.2891	13.4979	9.6044		0.108333	1991	-390	645	611	811	-54	416	-1386
	0.116833	12.4384	12.2543	11.92	11.6436	11.2547	11.0902	10.9658	10.8215	10.5838	10.4229	10.4304	10.2928	10.0084	9.7853	10.0269	10.0219	10.4692	21.4881	15.2973	13.4929	9.6058		0.116667	2048	-285	736	629	996	-10	509	-1477
	0.125167	12.4396	12.2505	11.9254	11.6439	11.2582	11.093	10.9611	10.8297	10.5882	10.4218	10.4347	10.2963	10.0105	9.78485	10.0312	10.0249	10.4706	21.4886	15.2991	13.4899	9.6097		0.125	2019	-183	773	665	1118	-3	562	-1586
	0.1335	12.4474	12.2492	11.9305	11.6501	11.261	11.1035	10.9559	10.8382	10.594	10.4203	10.4427	10.2993	10.0143	9.7857	10.0381	10.0289	10.4737	21.4913	15.3049	13.4897	9.60985		0.133333	1933	-123	743	718	1207	-33	547	-1691
	0.141833	12.4526	12.2538	11.9398	11.657	11.263	11.1102	10.9587	10.843	10.6006	10.4265	10.4474	10.2976	10.016	9.7849	10.0412	10.0376	10.4837	21.4966	15.3076	13.4946	9.6116		0.141667	1796	-133	638	761	1273	-78	499	-1777
	0.150167	12.458	12.2566	11.9466	11.6613	11.266	11.1183	10.959	10.8474	10.6073	10.4251	10.4565	10.3028	10.0191	9.783	10.045	10.0391	10.4917	21.4982	15.3099	13.4948	9.6079		0.15	1624	-229	480	758	1299	-106	463	-1855
	0.1585	12.4626	12.2559	11.9489	11.6648	11.2619	11.125	10.9582	10.8496	10.6105	10.4256	10.4636	10.3078	10.0227	9.78215	10.0465	10.0475	10.4919	21.4998	15.3096	13.4904	9.61025		0.158333	1455	-392	280	712	1279	-93	437	-1917
	0.166833	12.4642	12.2548	11.9566	11.6666	11.2665	11.1274	10.9614	10.8514	10.6119	10.4238	10.4695	10.3115	10.0321	9.78	10.0457	10.0474	10.498	21.5047	15.3125	13.4908	9.61805		0.166667	1345	-543	50	644	1204	-54	438	-1956
	0.175167	12.4652	12.2553	11.9594	11.6642	11.2661	11.1373	10.9641	10.854	10.6166	10.4231	10.4717	10.3131	10.0356	9.78	10.0434	10.0453	10.4941	21.507	15.3169	13.4888	9.6196		0.175	1289	-597	-179	590	1085	-45	502	-1983
	0.1835	12.465	12.2545	11.9588	11.6689	11.2681	11.1323	10.967	10.8567	10.6127	10.4231	10.4734	10.3113	10.0351	9.78095	10.0417	10.0374	10.4912	21.5072	15.3257	13.485	9.6233		0.183333	1251	-522	-393	553	913	-103	613	-2018
	0.191833	12.4724	12.2456	11.9586	11.6645	11.2716	11.1275	10.9679	10.8566	10.6114	10.4187	10.4737	10.3103	10.0321	9.7786	10.0323	10.0402	10.4965	21.5074	15.3298	13.4832	9.62555		0.191667	1199	-328	-598	526	672	-191	707	-2090
	0.200167	12.4728	12.2439	11.9599	11.664	11.2705	11.1252	10.9641	10.8599	10.6075	10.4184	10.4797	10.3066	10.0335	9.7734	10.0315	10.0392	10.4932	21.5084	15.3373	13.4803	9.624		0.2	1085	-52	-815	528	393	-246	734	-2211
	0.2085	12.4788	12.2465	11.9667	11.6699	11.2765	11.1262	10.9545	10.8675	10.6067	10.4214	10.4792	10.307	10.0305	9.7701	10.0334	10.0379	10.4973	21.5091	15.3438	13.4839	9.62125		0.208333	898	235	-1036	559	148	-251	662	-2348
	0.216833	12.4839	12.2517	11.9709	11.6774	11.2814	11.1303	10.9574	10.8657	10.6065	10.4229	10.4848	10.3077	10.0356	9.7672	10.0356	10.0417	10.5026	21.5201	15.3486	13.4853	9.6281		0.216667	687	453	-1236	595	2	-267	491	-2480
	0.225167	12.4887	12.2509	11.9719	11.6821	11.2834	11.131	10.9542	10.8698	10.6115	10.4276	10.487	10.3145	10.0376	9.76475	10.0353	10.0411	10.5073	21.5215	15.3551	13.4834	9.6299		0.225	534	535	-1406	624	-60	-328	306	-2593
	0.2335	12.4965	12.2562	11.9756	11.687	11.2876	11.1348	10.9627	10.8685	10.6117	10.4302	10.4936	10.3209	10.0443	9.765	10.038	10.0411	10.5136	21.5243	15.3587	13.489	9.6357		0.233333	494	472	-1527	667	-94	-465	213	-2695
	0.241833	12.4951	12.2591	11.9782	11.6944	11.2902	11.1346	10.9655	10.873	10.6112	10.4317	10.4962	10.3202	10.0487	9.7627	10.0384	10.0442	10.5146	21.5251	15.3644	13.4883	9.63995		0.241667	575	346	-1552	741	-141	-706	243	-2758
	0.250167	12.4959	12.2601	11.973	11.6985	11.2953	11.1313	10.9695	10.8759	10.6096	10.4334	10.4984	10.325	10.0503	9.7642	10.041	10.0423	10.517	21.5237	15.3694	13.4916	9.641		0.25	743	259	-1462	806	-199	-1031	356	-2722
	0.2585	12.5002	12.2634	11.9725	11.706	11.3043	11.1303	10.9726	10.8796	10.6065	10.4344	10.5028	10.3262	10.0511	9.7693	10.038	10.0423	10.5114	21.5221	15.3837	13.4859	9.6443		0.258333	956	267	-1272	811	-254	-1394	505	-2582
	0.266833	12.503	12.2692	11.9703	11.7119	11.3141	11.1308	10.9742	10.8868	10.6075	10.4417	10.5002	10.33	10.0529	9.77085	10.0408	10.0426	10.519	21.5218	15.3919	13.4876	9.64415		0.266667	1185	356	-1018	726	-312	-1712	654	-2401
	0.275167	12.5052	12.2683	11.9678	11.7187	11.3204	11.1302	10.9738	10.8908	10.6086	10.4444	10.503	10.3313	10.0453	9.77035	10.0524	10.0394	10.5224	21.5245	15.4017	13.4893	9.64755		0.275	1393	451	-773	594	-366	-1952	781	-2223
	0.2835	12.5129	12.2753	11.9716	11.7305	11.327	11.135	10.98	10.8948	10.6145	10.4515	10.5023	10.332	10.0477	9.77155	10.0528	10.045	10.5262	21.5306	15.4034	13.4978	9.6542		0.283333	1574	521	-575	484	-390	-2130	868	-2070
	0.291833	12.5172	12.2811	11.9748	11.7378	11.3339	11.1358	10.9827	10.8971	10.6151	10.4566	10.506	10.3394	10.0504	9.76945	10.0567	10.0468	10.5284	21.5403	15.4052	13.4995	9.655		0.291667	1720	560	-399	433	-355	-2246	919	-1947
	0.300167	12.5228	12.2872	11.9728	11.743	11.332	11.1351	10.9826	10.8945	10.6142	10.4625	10.5097	10.3457	10.05	9.77345	10.0589	10.0501	10.5287	21.5458	15.4102	13.5041	9.65695		0.3	1817	582	-226	449	-232	-2302	963	-1855
	0.3085	12.5274	12.2902	11.9708	11.7494	11.3349	11.1319	10.9908	10.8924	10.6173	10.4653	10.5106	10.3499	10.0525	9.7719	10.0613	10.049	10.5304	21.5523	15.4128	13.5046	9.66585		0.308333	1853	585	-49	529	-27	-2296	1024	-1784
	0.316833	12.5317	12.2944	11.9697	11.7558	11.3399	11.1302	10.996	10.8954	10.6166	10.4695	10.5082	10.3521	10.0544	9.777	10.0648	10.0474	10.5313	21.5566	15.411	13.5076	9.66765		0.316667	1842	568	102	625	231	-2228	1082	-1687
	0.325167	12.5336	12.2978	11.9635	11.7597	11.3434	11.125	10.9972	10.898	10.6138	10.4743	10.5061	10.3553	10.0553	9.7818	10.0699	10.044	10.5351	21.5599	15.419	13.5103	9.668		0.325	1757	531	170	685	489	-2094	1124	-1514
	0.3335	12.5394	12.3042	11.9632	11.7667	11.3505	11.1298	10.9991	10.903	10.6176	10.4764	10.5025	10.3536	10.057	9.78535	10.071	10.0499	10.5364	21.5651	15.426	13.5174	9.67265		0.333333	1581	481	125	665	703	-1894	1160	-1251
	0.341833	12.5409	12.3024	11.9598	11.7708	11.3571	11.1264	11.0004	10.9064	10.6161	10.4803	10.5008	10.3553	10.0511	9.7919	10.0719	10.0473	10.5371	21.5697	15.4264	13.5155	9.67315		0.341667	1314	440	-38	559	870	-1659	1191	-947
	0.350167	12.5488	12.3038	11.9555	11.7823	11.364	11.1264	11.0058	10.9055	10.619	10.4852	10.4974	10.3567	10.0472	9.7923	10.0783	10.05	10.5383	21.5729	15.4256	13.5177	9.6765		0.35	985	441	-303	412	1009	-1448	1213	-664
	0.3585	12.5569	12.3104	11.9593	11.7872	11.3643	11.1303	11.0045	10.9094	10.6256	10.4893	10.4959	10.357	10.0444	9.797	10.0792	10.0542	10.5358	21.5854	15.4248	13.5247	9.68		0.358333	647	470	-628	255	1129	-1289	1186	-473
	0.366833	12.5372	12.3088	11.9307	11.7888	11.3104	11.1238	11.0019	10.8881	10.6141	10.4603	10.4674	10.3397	10.0256	9.79805	10.0553	10.026	10.5137	21.5128	15.3581	13.5253	9.67605		0.366667	349	485	-977	121	1225	-1152	1078	-422
	0.375167	12.4363	12.2605	11.9537	11.7383	11.5037	11.0724	10.9606	10.9077	10.6342	10.6564	10.6648	10.4432	10.1141	9.7766	10.1898	10.1838	10.7919	21.0094	15.1169	13.4047	9.62825		0.375	137	457	-1268	47	1269	-969	931	-509
	0.3835	13.0231	12.5488	12.4268	11.9884	12.1738	11.3514	11.2297	11.3809	11.0778	11.1572	11.1768	10.9506	10.5956	9.89685	10.7941	10.7674	11.2631	21.1739	15.789	13.4234	10.0056		0.383333	62	382	-1414	35	1244	-711	801	-694
	0.391833	13.9314	13.0401	12.7004	12.5526	12.2774	11.8934	11.7589	11.7154	11.35	11.1783	11.2041	11.0708	10.7259	10.4549	10.9078	10.8062	11.1557	22.4011	16.9936	14.6569	11.2937		0.391667	133	270	-1393	61	1148	-392	705	-949
	0.400167	13.7967	13.0388	12.6138	12.5557	12.157	11.8486	11.7317	11.5779	11.2127	11.083	11.131	10.9081	10.5752	10.6225	10.6699	10.5814	11.0506	22.3715	16.6863	15.2437	11.2865		0.4	322	127	-1233	77	1009	-27	664	-1227
	0.4085	13.5913	13.0521	12.7347	12.5038	12.3011	11.7647	11.6526	11.6178	11.28	11.2263	11.3614	10.9847	10.659	10.4432	10.7141	10.6197	11.2267	22.1929	16.2745	14.7431	10.5469		0.408333	573	-15	-982	61	864	340	676	-1490
	0.416833	13.6205	13.3001	13.04	12.6637	12.6056	11.9275	11.8096	11.8796	11.5697	11.5145	11.7628	11.2353	10.9411	10.5602	10.9859	10.8572	11.5679	22.0153	15.9142	14.2969	10.1263		0.416667	832	-116	-707	14	696	680	722	-1736
	0.425167	13.7137	13.689	13.5392	12.9191	13.2617	12.2073	12.0983	12.2869	11.9997	12.2674	12.7005	11.7151	11.4712	10.9225	11.5175	11.4105	12.5498	21.7827	15.4068	13.922	9.84945		0.425	1086	-174	-459	-54	489	945	742	-1958
	0.4335	14.7508	16.2653	21.5188	13.8331	21.5921	13.1297	13.0786	18.2609	18.1378	21.6019	21.5977	21.173	21.141	11.5581	20.4135	21.4466	21.5992	21.7062	15.1359	13.4479	9.53965		0.433333	1341	-220	-262	-134	223	1091	708	-2128
	0.441833	49.4886	92.792	172.929	21.5865	179.562	21.5935	21.5939	152.88	148.473	179.372	179.411	172.512	175.141	21.4881	166.973	175.285	179.258	21.9065	15.371	13.3885	9.5697		0.441667	1586	-278	-132	-263	-117	1077	650	-2246
	0.450167	179.407	178.799	233.67	179.474	227.531	179.441	179.408	229.197	220.471	208.736	212.538	210.09	209.789	179.386	211.497	203.339	197.384	22.2037	15.7167	13.6588	9.8718		0.45	1811	-344	-68	-449	-497	880	591	-2308
	0.4585	239.193	221.121	211.056	218.814	209.031	215.553	212.261	207.457	199.304	192.666	197.446	192.784	194.014	220.268	194.53	187.007	180.612	22.664	16.0953	14.0212	10.515		0.458333	1981	-400	-63	-643	-849	582	520	-2307
	0.466833	214.113	203.67	195.601	201.606	194.462	198.867	196.068	192.48	184.757	179.022	183.814	179.167	180.673	204.656	179.748	171.232	164.431	22.8734	16.2547	14.3978	11.1242		0.466667	2079	-437	-107	-792	-1110	281	433	-2266
	0.475167	198.169	189.712	183.14	188.093	182.819	185.176	182.769	180.125	172.463	167.724	172.479	167.694	169.223	189.944	166.986	157.083	150.354	22.7343	16.1836	14.4704	11.0702		0.475	2097	-471	-183	-856	-1235	41	341	-2207
	0.4835	184.151	178.227	172.356	177.367	172.4	173.881	171.82	169.412	161.78	157.141	161.957	157.473	158.933	177.513	155.205	143.657	136.53	22.5115	16.0561	14.3465	10.7494		0.483333	2067	-524	-244	-833	-1221	-149	284	-2123
	0.491833	161.657	167.751	161.793	167.702	158.589	163.52	161.681	158.616	151.049	144.24	149.285	145.824	147.961	166.117	140.848	127.912	119.747	22.3337	15.9509	14.2032	10.4378		0.491667	2019	-616	-278	-758	-1088	-315	276	-2042
	0.500167	131.756	153.03	142.465	152.627	137.941	148.283	146.433	140.014	132.479	121.993	128.65	124.039	128.368	154.36	117.976	105.375	97.6702	22.2391	15.8859	14.0965	10.2326		0.5	1967	-732	-294	-672	-888	-426	286	-2009
	0.5085	103.772	130.166	118.658	129.206	119.256	124.798	122.1	118.701	108.993	99.4381	108.63	99.6243	105.665	137.166	95.0545	82.9894	77.427	22.189	15.8347	14.029	10.122		0.508333	1908	-834	-292	-593	-683	-404	293	-2050
	0.516833	82.1585	108.546	97.6505	107.385	104.291	103.267	99.5212	100.842	88.8495	80.9682	92.3846	79.5781	86.8326	118.659	77.2241	65.9349	62.2433	22.1586	15.8026	13.9802	10.0639		0.516667	1813	-901	-268	-539	-504	-220	307	-2161
	0.525167	67.032	90.3331	80.4651	89.1967	92.197	85.8362	81.1632	86.3047	72.9924	66.4664	79.0803	64.3339	72.2725	103.712	63.9802	53.8691	51.1739	22.1355	15.7692	13.946	10.0303		0.525	1660	-923	-216	-499	-409	61	325	-2329
	0.5335	56.3939	75.6309	66.7454	74.8782	80.3929	72.2077	66.8645	73.9027	60.7398	54.5126	65.7973	52.9344	60.5085	91.6369	53.5269	43.759	41.3785	22.1238	15.7561	13.9159	10.007		0.533333	1452	-882	-157	-462	-435	333	342	-2539
	0.541833	47.4781	62.8976	54.9826	63.1253	63.8499	60.6917	55.0206	60.6905	49.3355	42.0284	48.996	42.9171	48.4194	79.5974	42.5271	33.1652	31.5537	22.1526	15.7842	13.908	10.0113		0.541667	1195	-753	-109	-458	-559	532	364	-2782
	0.550167	39.2471	50.0543	43.2045	51.6875	44.0455	48.2617	42.5865	45.0934	37.8227	30.1004	32.3368	33.8409	36.4714	62.8442	31.5567	23.8865	24.081	22.2228	15.8536	13.9391	10.0625		0.55	926	-541	-84	-490	-732	620	375	-3048
	0.5585	32.162	37.3338	33.5781	39.7261	31.0201	36.6803	31.1684	31.9559	28.8005	23.5139	24.7268	27.2838	28.1907	43.3469	24.6593	19.7521	20.7951	22.2658	15.8999	13.9979	10.1174		0.558333	686	-308	-75	-508	-902	574	358	-3291
	0.566833	27.33	29.5298	28.0461	30.8694	26.0175	29.319	24.9811	25.8843	24.2883	21.1124	22.4564	23.6313	24.1299	30.9854	21.6754	18.5983	19.5988	22.2559	15.8955	14.0226	10.1283		0.566667	513	-119	-42	-510	-1068	417	338	-3452
	0.575167	24.3497	25.969	25.1041	26.3111	24.2904	25.5931	22.5531	23.5646	22.2244	20.2107	21.7194	21.5463	22.0988	26.1025	20.28	18.2755	18.9975	22.2229	15.8585	14.0103	10.1116		0.575	445	3	27	-512	-1255	179	319	-3505
	0.5835	22.3522	24.267	23.3672	24.0518	23.6466	23.5649	21.5092	22.5662	21.0895	19.6969	21.3503	20.1789	20.8636	24.084	19.4278	18.0967	18.5248	22.1793	15.8169	13.9701	10.0778		0.583333	529	41	86	-489	-1444	-105	288	-3463
	0.591833	20.8638	23.257	22.1095	22.7587	23.1001	22.2418	20.812	21.8369	20.2078	19.0939	20.8483	19.081	19.8418	23.1011	18.6858	17.7489	17.9606	22.1442	15.7802	13.9393	10.0459		0.591667	752	-19	89	-404	-1592	-363	273	-3331
	0.600167	19.6213	22.2889	20.9438	21.6898	22.3608	21.0987	20.0375	21.0092	19.2904	18.3363	20.1273	18.0706	18.8379	22.3778	17.8976	17.2002	17.2756	22.1145	15.7461	13.8994	10.0214		0.6	1100	-146	48	-237	-1655	-532	311	-3112
	0.6085	18.5341	21.2353	19.8409	20.6151	21.4377	19.9912	19.1522	20.0699	18.3498	17.5156	19.2682	17.1259	17.8414	21.5641	17.0916	16.5477	16.5542	22.1166	15.7197	13.8706	9.9984		0.608333	1501	-324	-32	-3	-1587	-601	404	-2847
	0.616833	17.5952	20.1496	18.8077	19.5574	20.4288	18.9263	18.2364	19.0952	17.4444	16.7157	18.3769	16.2647	16.9021	20.603	16.3037	15.8766	15.8611	22.1043	15.7059	13.8436	9.97655		0.616667	1837	-530	-185	255	-1386	-614	505	-2595
	0.625167	16.8084	19.1359	17.8982	18.563	19.4204	17.9508	17.3705	18.1538	16.6147	15.9777	17.5189	15.5107	16.0586	19.5615	15.5918	15.2476	15.251	22.0919	15.6945	13.8207	9.9604		0.625	2014	-761	-405	488	-1065	-605	589	-2388
	0.6335	16.156	18.2343	17.1003	17.6793	18.472	17.0897	16.5831	17.2921	15.8846	15.3321	16.7381	14.8616	15.3169	18.5139	14.9604	14.6797	14.7189	22.0832	15.6895	13.8035	9.9496		0.633333	2013	-1031	-650	678	-664	-585	657	-2239
	0.641833	15.6216	17.458	16.4334	16.9184	17.6178	16.3431	15.9002	16.5284	15.267	14.7746	16.0468	14.3137	14.693	17.5315	14.4147	14.1801	14.2723	22.081	15.6872	13.7995	9.9395		0.641667	1878	-1308	-875	834	-257	-542	716	-2184
	0.650167	15.1869	16.8007	15.8715	16.2673	16.8719	15.7064	15.3208	15.8656	14.7439	14.2965	15.4597	13.8568	14.1653	16.6458	13.9482	13.7516	13.8964	22.0795	15.6831	13.7912	9.9311		0.65	1681	-1598	-1033	940	74	-442	770	-2246
	0.6585	14.8341	16.2493	15.3988	15.7078	16.2283	15.1644	14.8307	15.3029	14.298	13.8862	14.9488	13.4765	13.7253	15.8693	13.5551	13.3845	13.5764	22.0834	15.6763	13.7846	9.9255		0.658333	1485	-1891	-1118	993	276	-275	820	-2369
	0.666833	14.5486	15.7895	15.0085	15.2396	15.678	14.7106	14.427	14.8238	13.9192	13.5482	14.5104	13.1673	13.3592	15.1966	13.2238	13.0786	13.3027	22.0796	15.6671	13.7764	9.92205		0.666667	1359	-2120	-1173	988	325	-54	900	-2466
	0.675167	14.314	15.4073	14.6838	14.8466	15.2144	14.3325	14.0953	14.4222	13.6022	13.2674	14.1361	12.9057	13.0564	14.6173	12.9516	12.8207	13.0652	22.078	15.6607	13.768	9.9157		0.675	1325	-2234	-1224	961	227	180	1005	-2478
	0.6835	14.1325	15.0894	14.4186	14.5215	14.8376	14.0244	13.8174	14.0912	13.3438	13.0368	13.8307	12.6992	12.8019	14.1284	12.7389	12.6116	12.8692	22.0767	15.6579	13.7636	9.9135		0.683333	1322	-2229	-1265	955	12	371	1092	-2380
	0.691833	13.9821	14.838	14.202	14.2585	14.5423	13.7811	13.5814	13.8328	13.1299	12.8483	13.5978	12.5295	12.6047	13.724	12.5726	12.4391	12.7071	22.0719	15.6649	13.7552	9.90955		0.691667	1306	-2151	-1272	996	-266	466	1120	-2223
	0.700167	13.8506	14.6268	14.0202	14.0472	14.3109	13.5821	13.3817	13.6219	12.9603	12.6916	13.4271	12.3902	12.4377	13.4009	12.4373	12.2972	12.5645	22.0683	15.6671	13.7514	9.90655		0.7	1282	-2030	-1209	1048	-584	468	1068	-2094
	0.7085	13.7413	14.4484	13.875	13.8781	14.1297	13.427	13.2122	13.4563	12.8194	12.5685	13.2897	12.2729	12.3039	13.1456	12.3207	12.1727	12.4614	22.0662	15.6685	13.7504	9.90075		0.708333	1277	-1895	-1083	1059	-915	425	945	-1999
	0.716833	13.6467	14.3047	13.7572	13.7385	13.9691	13.3005	13.0694	13.3138	12.7068	12.4636	13.1681	12.18	12.1942	12.9491	12.2153	12.063	12.3779	22.0691	15.669	13.7551	9.89965		0.716667	1262	-1759	-931	1014	-1245	362	772	-1906
	0.725167	13.5673	14.182	13.6524	13.625	13.8248	13.1865	12.9469	13.1888	12.6107	12.373	13.0468	12.1014	12.0998	12.7846	12.114	11.9687	12.2977	22.0717	15.6672	13.7507	9.89525		0.725	1178	-1629	-827	904	-1534	278	575	-1801
	0.7335	13.497	14.0644	13.555	13.5213	13.6851	13.0812	12.8429	13.0727	12.5206	12.2859	12.9277	12.0295	12.0133	12.6368	12.0205	11.8857	12.2334	22.0703	15.6661	13.7479	9.8906		0.733333	996	-1503	-825	739	-1730	193	390	-1701
	0.741833	13.4352	13.9648	13.4727	13.4275	13.5567	12.9903	12.7562	12.9662	12.4367	12.2089	12.8164	11.9673	11.942	12.5006	12.0199	11.8083	12.1674	22.0689	15.6598	13.7415	9.8952		0.741667	731	-1381	-881	593	-1830	111	216	-1627
	0.750167	13.379	13.8716	13.4076	13.3453	13.4611	12.9114	12.6751	12.8844	12.3643	12.1526	12.7343	11.922	11.8862	12.3877	11.8795	11.7517	12.1285	22.0695	15.657	13.7357	9.8948		0.75	426	-1232	-927	532	-1855	42	70	-1607
	0.7585	13.3417	13.8095	13.3715	13.2804	13.3999	12.8581	12.6229	12.8288	12.3184	12.1173	12.6785	11.9017	11.8528	12.2937	11.8543	11.7232	12.1093	22.0647	15.6616	13.7322	9.8922		0.758333	173	-1042	-890	513	-1834	-10	-24	-1617
	0.766833	13.3353	13.7765	13.372	13.2492	13.3676	12.8316	12.5981	12.8074	12.3042	12.1124	12.6481	11.9065	11.8419	12.2369	11.8518	11.7183	12.122	22.0642	15.6674	13.7251	9.8875		0.766667	40	-878	-707	475	-1783	-71	-65	-1630
	0.775167	13.3699	13.7857	13.4182	13.2488	13.3782	12.8391	12.6013	12.8125	12.3201	12.1497	12.6612	11.9375	11.8562	12.1971	11.8874	11.7399	12.1554	22.0694	15.6785	13.7232	9.89275		0.775	26	-808	-411	429	-1706	-139	-63	-1605
	0.7835	13.4792	13.884	13.5548	13.3207	13.4726	12.9087	12.656	12.8917	12.4253	12.2997	12.7533	12.045	11.964	12.1746	12.0043	11.8349	12.2856	22.0953	15.7204	13.7462	9.905		0.783333	73	-843	-94	409	-1575	-181	-35	-1520
	0.791833	13.7028	14.1225	13.8133	13.5067	13.6433	13.0976	12.8203	13.0789	12.6527	12.5446	12.935	12.2528	12.1752	12.1954	12.2263	12.0074	12.4877	22.165	15.8072	13.8186	9.9529		0.791667	112	-945	159	460	-1390	-151	15	-1364
	0.800167	13.9871	14.4332	14.0783	13.7828	13.8153	13.383	13.0754	13.3126	12.9208	12.7697	13.1237	12.4765	12.4161	12.2752	12.4615	12.1844	12.6565	22.2376	15.9118	13.945	10.0265		0.8	128	-1066	300	572	-1162	-12	60	-1120
	0.8085	14.1661	14.6462	14.1994	13.996	13.8764	13.6169	13.2873	13.4578	13.0759	12.8519	13.2156	12.594	12.5505	12.3828	12.583	12.2635	12.7081	22.2738	15.9665	14.0606	10.0997		0.808333	169	-1161	308	711	-912	235	105	-800
	0.816833	14.1791	14.6659	14.1588	14.034	13.8351	13.6814	13.3462	13.4543	13.0653	12.7852	13.1876	12.567	12.5297	12.4525	12.5547	12.2216	12.6522	22.2703	15.9459	14.0966	10.1329		0.816667	280	-1167	213	855	-660	557	186	-419
	0.825167	14.0816	14.5437	14.0235	13.9329	13.7259	13.5869	13.2617	13.3489	12.9422	12.6394	13.0768	12.4565	12.4133	12.4512	12.4373	12.1092	12.5535	22.2486	15.8881	14.0537	10.1175		0.825	504	-1013	109	1016	-360	942	356	119
	0.8335	13.9503	14.3673	13.8611	13.7736	13.6037	13.4223	13.108	13.1981	12.7817	12.4772	12.94	12.3131	12.2615	12.391	12.2898	11.9821	12.4396	22.2311	15.8216	13.9688	10.0755		0.833333	872	-630	213	1249	109	1428	738	1043
	0.841833	13.8326	14.2025	13.7264	13.615	13.4931	13.2578	12.9526	13.0599	12.6351	12.3399	12.806	12.1823	12.1151	12.3045	12.154	11.8725	12.3398	22.2107	15.7652	13.8794	10.029		0.841667	1427	41	754	1681	967	2166	1560	2675
	0.850167	13.7361	14.0686	13.6138	13.4893	13.3982	13.1133	12.8161	12.939	12.5123	12.2295	12.6884	12.0744	11.9927	12.2135	12.0377	11.7721	12.2691	22.1831	15.7224	13.8149	9.98935		0.85	2207	1112	1958	2530	2484	3385	3098	5386
	0.8585	13.6605	13.9609	13.5301	13.3883	13.31	12.9974	12.7064	12.8347	12.4225	12.1381	12.5848	11.983	11.8927	12.1269	11.9384	11.6937	12.1965	22.1515	15.6973	13.7733	9.9605		0.858333	3345	2749	4088	4075	4966	5427	5657	9545
	0.866833	13.5893	13.874	13.4569	13.3031	13.2321	12.9004	12.6165	12.7475	12.3481	12.0631	12.5069	11.917	11.8151	12.0426	11.8537	11.6278	12.1444	22.1258	15.6773	13.7458	9.9437		0.866667	5029	5088	7306	6511	8690	8570	9503	15389
	0.875167	13.5291	13.8016	13.3992	13.2341	13.1716	12.8199	12.541	12.6775	12.2782	12.0045	12.4486	11.8674	11.7505	11.9774	11.7891	11.5746	12.0904	22.1091	15.6633	13.7292	9.9309		0.875	7360	8200	11569	9831	13676	12907	14674	22849
	0.8835	13.4784	13.7414	13.3531	13.177	13.1344	12.7583	12.4894	12.6262	12.2258	11.9619	12.4058	11.8292	11.7134	11.9272	11.7394	11.5329	12.0457	22.1009	15.6533	13.7157	9.9297		0.883333	10278	11978	16580	13885	19630	18252	20901	31411
	0.891833	13.4367	13.6979	13.3157	13.1288	13.0983	12.7127	12.4494	12.5848	12.1781	11.9263	12.3765	11.7991	11.6827	11.8969	11.6994	11.5003	12.0019	22.0991	15.6462	13.7087	9.92945		0.891667	13586	16145	21858	18358	26022	24095	27604	40218
	0.900167	13.3993	13.6591	13.282	13.0882	13.074	12.6708	12.4172	12.5545	12.1392	11.8947	12.3417	11.7703	11.6487	11.8788	11.6707	11.4677	11.9578	22.1009	15.6508	13.7072	9.9292		0.9	16945	20271	26825	22795	32152	29787	33997	48249
	0.9085	13.3643	13.6266	13.2499	13.0525	13.047	12.6358	12.3843	12.5245	12.1014	11.8668	12.3036	11.7409	11.6205	11.8562	11.6409	11.4385	11.9159	22.1148	15.6657	13.7065	9.9369		0.908333	19959	23860	30905	26636	37338	34642	39380	54557
	0.916833	13.3344	13.5988	13.2146	13.0188	13.0185	12.6036	12.3569	12.4948	12.0629	11.8386	12.2665	11.714	11.5897	11.8262	11.6122	11.4095	11.8869	22.1339	15.6812	13.7168	9.95055		0.916667	22290	26472	33642	29433	41011	38084	43233	58432
	0.925167	13.3128	13.5749	13.1883	12.9889	12.9873	12.5778	12.3296	12.4609	12.0332	11.8123	12.2289	11.6916	11.558	11.7884	11.5847	11.3855	11.8479	22.1559	15.7009	13.7393	9.97015		0.925	23741	27844	34787	30975	42822	39777	45258	59603
	0.9335	13.2837	13.5502	13.1644	12.9596	12.9527	12.5505	12.301	12.4313	12.0072	11.7852	12.1895	11.6651	11.5288	11.753	11.5548	11.3567	11.8278	22.1729	15.7103	13.7633	9.9862		0.933333	24240	27933	34343	31266	42756	39682	45466	58197
	0.941833	13.261	13.5207	13.1325	12.932	12.9079	12.5183	12.2708	12.3926	11.9735	11.7512	12.151	11.6367	11.4971	11.7155	11.5241	11.3252	11.7917	22.1771	15.7054	13.7721	9.9889		0.941667	23865	26908	32570	30506	41063	37989	44060	54665
	0.950167	13.2298	13.4804	13.0988	12.8957	12.8721	12.4841	12.2354	12.3558	11.9416	11.7271	12.1125	11.6063	11.4669	11.6791	11.4909	11.2882	11.769	22.1633	15.6907	13.7736	9.9823		0.95	22834	25021	29835	28992	38136	35038	41380	49605
	0.9585	13.199	13.4433	13.0616	12.8577	12.8342	12.4475	12.2062	12.3166	11.9133	11.6956	12.0746	11.5752	11.4368	11.6432	11.4586	11.26	11.7525	22.1517	15.6652	13.7573	9.97365		0.958333	21390	22537	26526	27048	34416	31268	37840	43661
	0.966833	13.1689	13.4108	13.0312	12.8245	12.8086	12.4109	12.1787	12.2851	11.8859	11.6768	12.0403	11.5566	11.4101	11.6136	11.4375	11.2376	11.7309	22.1393	15.65	13.7368	9.9637		0.966667	19725	19724	23010	25079	30300	27171	33818	37461
	0.975167	13.1445	13.3791	13.0115	12.7986	12.7863	12.3826	12.1575	12.2593	11.8668	11.6592	12.014	11.5343	11.3892	11.5872	11.4199	11.2121	11.7112	22.1348	15.6431	13.7267	9.95385		0.975	18035	16861	19610	23545	26169	23187	29622	31570
	0.9835	13.1266	13.3622	12.9917	12.7724	12.7657	12.3655	12.1428	12.2416	11.8481	11.6511	11.9927	11.5214	11.378	11.5661	11.406	11.1927	11.704	22.1298	15.6411	13.7179	9.95105		0.983333	16513	14249	16633	22945	22419	19643	25522	26430
	0.991833	13.1077	13.346	12.9753	12.7561	12.7472	12.3522	12.1265	12.2241	11.8379	11.6426	11.9768	11.5176	11.3701	11.5496	11.3964	11.1803	11.6832	22.1346	15.6372	13.7149	9.9458		0.991667	15310	12156	14265	23744	19337	16785	21805	22307
	1.00017	13.0899	13.3346	12.9619	12.7427	12.7451	12.3448	12.1228	12.218	11.8299	11.6438	11.9992	11.5135	11.3637	11.5345	11.3933	11.173	11.6846	22.1348	15.6381	13.7185	9.94655		1	14511	10695	12590	26119	17064	14743	18699	19304
	1.0085	13.0831	13.3317	12.9709	12.7345	12.8427	12.3446	12.1197	12.2371	11.8331	11.6763	12.1581	11.5327	11.387	11.5349	11.4222	11.1897	11.7213	22.1421	15.636	13.7248	9.9448		1.00833	14141	9865	11619	29865	15626	13488	16296	17375
	1.01683	13.1087	13.3719	13.0285	12.7616	13.3888	12.384	12.1591	12.4085	11.9065	11.8351	12.9419	11.6106	11.5222	11.6063	11.5882	11.329	11.904	22.1416	15.6264	13.7254	9.9468		1.01667	14188	9570	11264	34539	14918	12856	14566	16350
	1.02517	13.2855	13.6043	13.3158	12.978	15.3316	12.5999	12.3603	13.2032	12.2697	12.4955	15.1009	11.9504	12.1034	11.9878	12.2806	11.9278	12.5945	22.1451	15.6288	13.7234	9.94635		1.025	14563	9636	11374	39630	14759	12618	13436	15972
	1.0335	14.0169	14.5256	14.3297	13.8735	17.648	13.4754	13.1395	15.3703	13.4747	14.1637	15.7279	13.0356	13.7251	13.3664	13.9888	13.4763	13.9651	22.1472	15.625	13.7259	9.9501		1.03333	15136	9876	11799	44600	14965	12619	12785	16014
	1.04183	16.04	16.7006	16.3365	16.0856	15.8346	15.5931	15.0369	16.5289	15.3255	15.3239	14.0604	14.7455	15.1969	15.2756	14.8871	14.5273	14.3237	22.1498	15.6287	13.7244	9.94835		1.04167	15883	10177	12462	49204	15543	12853	12533	16433
	1.05017	18.2385	17.7812	16.9715	17.3326	14.8551	16.6916	16.1562	14.7919	15.057	14.283	13.6745	14.8227	14.1745	14.2655	13.8023	13.6052	13.6877	22.1549	15.6342	13.7251	9.9514		1.05	16967	10648	13525	53756	16784	13502	12732	17520
	1.0585	17.462	16.3346	15.7927	15.7335	14.6272	15.2071	14.9035	14.2578	14.113	13.8008	13.5889	13.948	13.5615	13.5008	13.4352	13.2145	13.5528	22.1517	15.638	13.7239	9.955		1.05833	18698	11600	15489	59209	19123	15020	13580	19853
	1.06683	16.4841	15.8204	15.4162	15.1196	14.6075	14.6638	14.3974	14.1445	13.9343	13.7447	13.6552	13.74	13.4751	13.3691	13.4041	13.2018	13.5926	22.1489	15.6431	13.7271	9.96275		1.06667	21319	13357	18870	67021	22872	17870	15275	23671
	1.07517	16.3112	15.7449	15.3925	15.0207	14.721	14.5692	14.3285	14.1847	13.954	13.8121	13.7982	13.7573	13.5282	13.3906	13.4764	13.2897	13.6985	22.1525	15.6473	13.7346	9.9714		1.075	24767	16002	23736	78504	27897	22053	17758	28598
	1.0835	16.3576	15.8242	15.4943	15.0785	14.9079	14.6195	14.3966	14.3213	14.0658	13.9459	13.9748	13.86	13.6517	13.5035	13.6064	13.4288	13.847	22.1573	15.6502	13.7448	9.97475		1.08333	28627	19260	29578	93668	33583	27022	20646	33804
	1.09183	16.517	16.0036	15.6793	15.2392	15.1402	14.7593	14.545	14.5177	14.2462	14.1395	14.1714	14.0176	13.8278	13.6546	13.7785	13.6087	14.0346	22.1598	15.6476	13.75	9.97675		1.09167	32318	22609	35467	110771	39014	31944	23454	38372
	1.10017	16.7544	16.2526	15.932	15.466	15.4102	14.9659	14.7495	14.7517	14.4703	14.372	14.3983	14.2185	14.0395	13.8315	13.9874	13.8194	14.2294	22.1651	15.6486	13.7528	9.97515		1.1	35285	25541	40447	127087	43346	36021	25794	41670
	1.1085	17.0353	16.5486	16.2111	15.7529	15.7137	15.2194	15.0053	15.029	14.7241	14.6258	14.656	14.4427	14.2809	14.0378	14.2166	14.054	14.4479	22.1681	15.6472	13.7538	9.96875		1.10833	37197	27718	43877	140124	46141	38762	27455	43759
	1.11683	17.33	16.8681	16.5117	16.0578	16.0307	15.501	15.2873	15.3244	14.9922	14.8839	14.9294	14.6718	14.5305	14.2703	14.4515	14.2835	14.6602	22.1693	15.6523	13.754	9.96025		1.11667	38084	29044	45615	148712	47583	40104	28427	47276
	1.12517	17.6157	17.1829	16.7825	16.3717	16.3388	15.7813	15.5626	15.6159	15.2534	15.1168	15.1891	14.8859	14.7677	14.5229	14.6691	14.4937	14.833	22.1693	15.6558	13.7482	9.95485		1.125	38301	29728	46013	153422	48444	40491	28939	65272
	1.1335	17.853	17.4568	17.0006	16.6546	16.5945	16.036	15.8029	15.8629	15.4558	15.2848	15.3989	15.0322	14.9547	14.7652	14.8443	14.6545	14.942	22.1674	15.6565	13.7502	9.94985		1.13333	38357	30168	45722	155793	51307	41605	29642	116826
	1.14183	17.9937	17.6559	17.1162	16.8715	16.7735	16.2298	15.9784	16.048	15.5861	15.3749	15.5514	15.0941	15.0689	14.9708	14.9561	14.7447	14.9861	22.1675	15.6613	13.7524	9.94635		1.14167	38740	30856	45527	158989	66944	49613	32375	203959
	1.15017	18.0266	17.7548	17.1396	16.9993	16.8834	16.3386	16.068	16.1609	15.6371	15.391	15.6526	15.0884	15.1159	15.1199	15.0032	14.7782	14.9816	22.1756	15.6617	13.7655	9.94235		1.15	40083	32790	46666	174993	114858	74865	41494	309318
	1.1585	17.9776	17.7696	17.0977	17.0373	16.9397	16.3707	16.0796	16.2113	15.6198	15.3629	15.7065	15.0355	15.1103	15.211	15.0023	14.7636	14.9374	22.1776	15.658	13.7626	9.93725		1.15833	43940	38862	51883	228002	202995	120971	61622	409497
	1.16683	17.8725	17.7298	17.0172	17.0179	16.9506	16.3453	16.0482	16.2142	15.5733	15.3038	15.7348	14.9595	15.0683	15.2593	14.9667	14.7206	14.8773	22.1752	15.6568	13.7625	9.93585		1.16667	54606	52648	64421	340820	317283	180102	92521	485517
	1.17517	17.74	17.6495	16.9113	16.9577	16.9426	16.2841	15.9804	16.1918	15.499	15.2256	15.7413	14.869	15.008	15.2701	14.917	14.657	14.8018	22.1786	15.6538	13.7627	9.9352		1.175	77489	74868	84526	520892	432670	239148	128518	527192
	1.1835	17.5864	17.5489	16.7937	16.8697	16.9053	16.2081	15.8957	16.145	15.4047	15.1358	15.7363	14.7675	14.9299	15.2662	14.8438	14.5802	14.7189	22.1773	15.6569	13.7604	9.93355		1.18333	112957	103923	109379	750176	526079	286344	162117	533145
	1.19183	17.4258	17.4299	16.6662	16.7618	16.8527	16.116	15.7978	16.0828	15.3063	15.0335	15.712	14.6596	14.8407	15.2409	14.7655	14.4974	14.6311	22.1738	15.6651	13.7606	9.9306		1.19167	155254	137407	135598	990310	583268	314564	187178	508606
	1.20017	17.2564	17.2995	16.5309	16.6454	16.7857	16.0067	15.6875	16.0057	15.2013	14.9273	15.6781	14.5441	14.7388	15.1999	14.6723	14.4057	14.5435	22.174	15.6729	13.7567	9.93255		1.2	196454	172069	160518	1199180	600045	321777	200356	462346
	1.2085	17.083	17.162	16.3969	16.5151	16.7033	15.8861	15.5721	15.9171	15.0909	14.8173	15.625	14.433	14.633	15.1433	14.5777	14.3084	14.4508	22.173	15.6727	13.7559	9.9305		1.20833	230213	203936	182113	1344911	580230	310119	201166	403929
	1.21683	16.9121	17.0248	16.2618	16.3874	16.6119	15.7658	15.451	15.82	14.975	14.708	15.564	14.321	14.5287	15.0721	14.4841	14.2104	14.3651	22.1708	15.6722	13.7578	9.9265		1.21667	253545	229147	198770	1412119	532516	284278	191306	341867
	1.22517	16.749	16.889	16.1414	16.2517	16.5121	15.6451	15.331	15.7136	14.862	14.606	15.4926	14.2164	14.4233	14.9959	14.3879	14.1128	14.2811	22.1784	15.6721	13.7622	9.9278		1.225	266742	245002	209227	1401308	467486	249785	173709	282653
	1.2335	16.5946	16.7573	16.0161	16.1177	16.3959	15.5267	15.2104	15.5998	14.7523	14.4979	15.409	14.1157	14.3195	14.91	14.292	14.0173	14.2005	22.1769	15.67	13.7662	9.92835		1.23333	272001	250405	212780	1324780	395294	211872	151672	230478
	1.24183	16.4425	16.6224	15.8912	15.9931	16.28	15.4053	15.096	15.482	14.6408	14.3883	15.3198	14.0109	14.2188	14.8181	14.1894	13.916	14.1172	22.1808	15.6718	13.7654	9.93255		1.24167	271945	245742	209479	1201200	324123	174744	128214	187363
	1.25017	16.2956	16.4851	15.7662	15.8566	16.1526	15.2822	14.9769	15.3631	14.5244	14.2768	15.2186	13.9106	14.108	14.7205	14.0864	13.8112	14.0317	22.1814	15.6698	13.7635	9.93205		1.25	268603	232576	200131	1050823	259666	141340	105686	153634
	1.2585	16.1442	16.3439	15.6416	15.7356	16.0249	15.1581	14.8605	15.2393	14.415	14.1694	15.1159	13.8096	14.0009	14.6199	13.9824	13.7122	13.9479	22.1785	15.6738	13.7614	9.9354		1.25833	263028	213228	186082	891902	205203	113357	85680	128452
	1.26683	15.9956	16.2025	15.5122	15.6045	15.8942	15.0387	14.739	15.1238	14.3028	14.0609	15.0141	13.7085	13.8987	14.5152	13.8814	13.6152	13.8738	22.174	15.6758	13.7559	9.93455		1.26667	255478	190222	168961	738844	161962	91449	69060	110296
	1.27517	15.8591	16.0691	15.3925	15.4677	15.7697	14.9219	14.627	15.0084	14.1955	13.9636	14.9138	13.6188	13.7969	14.4116	13.7878	13.5214	13.7905	22.1716	15.6761	13.7526	9.93515		1.275	245886	165897	150397	601541	129690	75451	56068	97457
	1.2835	15.7305	15.9427	15.2846	15.343	15.6503	14.8077	14.5196	14.8953	14.1045	13.8796	14.8115	13.5402	13.7047	14.4107	13.704	13.4365	13.725	22.1704	15.6767	13.7507	9.9392		1.28333	234185	142249	131875	485437	107243	64743	46550	88429
	1.29183	15.611	15.8292	15.1857	15.2303	15.5355	14.7034	14.4248	14.7917	14.0156	13.7942	14.7178	13.461	13.6241	14.2086	13.6245	13.3605	13.6588	22.1736	15.6769	13.7529	9.93425		1.29167	220537	120748	114561	392286	93000	58455	40171	81988
	1.30017	15.501	15.7183	15.0996	15.1248	15.4232	14.6047	14.3354	14.6949	13.9367	13.7185	14.6263	13.3925	13.5452	14.1183	13.5479	13.2859	13.5997	22.1795	15.6828	13.7497	9.9353		1.3	205377	102217	99201	321245	85176	55601	36495	77246
	1.3085	15.3964	15.6192	15.0091	15.0238	15.3189	14.5155	14.2482	14.5989	13.8554	13.6394	14.5406	13.3239	13.4738	14.0306	13.4757	13.2149	13.5394	22.1849	15.6827	13.7495	9.9398		1.30833	189389	86946	86197	269957	82017	55246	35093	73598
	1.31683	15.3032	15.5263	14.9251	14.9314	15.2198	14.4324	14.1669	14.512	13.7814	13.5637	14.4547	13.254	13.3953	13.9451	13.4013	13.1438	13.4845	22.1851	15.6792	13.7461	9.94605		1.31667	173364	74853	75690	235522	81964	56537	35527	70715
	1.32517	15.208	15.4322	14.8394	14.8439	15.1256	14.3424	14.0857	14.4229	13.7084	13.4905	14.3679	13.1822	13.3203	13.8564	13.3279	13.076	13.4255	22.187	15.6815	13.7461	9.94865		1.325	158095	65670	67614	215190	83756	58704	37351	68417
	1.3335	15.1178	15.3392	14.7586	14.7508	15.0329	14.2546	14.0049	14.3397	13.6287	13.4176	14.2845	13.1133	13.2491	13.77	13.2589	13.0089	13.3691	22.1838	15.6884	13.7443	9.9524		1.33333	144277	59083	61715	206806	86444	61129	40125	66553
	1.34183	15.027	15.2522	14.6778	14.6653	14.9434	14.1758	13.9245	14.2619	13.5582	13.3515	14.1981	13.0511	13.1797	13.6957	13.194	12.9431	13.317	22.1846	15.6911	13.7403	9.95775		1.34167	132429	54761	57645	209003	89449	63403	43507	65057
	1.35017	14.9405	15.165	14.6031	14.5845	14.8597	14.0972	13.8536	14.1829	13.4901	13.2855	14.1273	12.9942	13.1174	13.6182	13.135	12.8887	13.2654	22.1815	15.6934	13.735	9.959		1.35	122813	52383	55157	221041	92409	65274	47214	63911
	1.3585	14.8534	15.0851	14.5366	14.5083	14.7774	14.031	13.7795	14.1082	13.4297	13.2273	14.0602	12.9399	13.055	13.5483	13.0809	12.8343	13.2292	22.1822	15.6956	13.7354	9.96405		1.35833	115502	51776	54236	242293	95062	66634	50956	63144
	1.36683	14.7782	15.0128	14.4732	14.4384	14.703	13.9664	13.7128	14.0432	13.373	13.1778	13.9967	12.8943	13.0041	13.4841	13.0333	12.7913	13.1891	22.1891	15.6937	13.7383	9.96645		1.36667	110536	52868	55053	271760	97301	67496	54420	62737
	1.37517	14.7042	14.9433	14.4182	14.3698	14.6376	13.9037	13.6556	13.9856	13.3274	13.1367	13.9441	12.8568	12.9556	13.4283	12.9876	12.7544	13.1553	22.1986	15.6919	13.7377	9.96735		1.375	108052	55581	57820	307712	99077	67963	57449	62666
	1.3835	14.6499	14.8828	14.3701	14.3084	14.5873	13.8504	13.6066	13.9352	13.2843	13.1065	13.9131	12.8265	12.9278	13.3753	12.9634	12.7342	13.1378	22.2095	15.6928	13.7408	9.9735		1.38333	108491	59785	62671	347630	100383	68215	60011	62918
	1.39183	14.6034	14.8407	14.3477	14.2666	14.5647	13.8138	13.5741	13.9067	13.2733	13.1226	13.9217	12.8445	12.9335	13.3415	12.9764	12.7673	13.1714	22.2419	15.6903	13.7383	9.97925		1.39167	112617	65237	69561	388599	101335	68464	62135	63526
	1.40017	14.5994	14.8388	14.3977	14.2524	14.6238	13.8165	13.5854	13.9396	13.3284	13.2485	14.0481	12.9648	13.024	13.3507	13.1054	12.933	13.3262	22.3291	15.6937	13.7411	9.98155		1.4	121222	71542	78148	427776	102049	68846	63874	64517
	1.4085	14.6994	14.9392	14.6364	14.3244	14.8783	13.9391	13.7139	14.1284	13.5648	13.6588	14.4618	13.3475	13.3543	13.4599	13.5287	13.4535	13.8013	22.5636	15.6997	13.7384	9.9843		1.40833	134845	78213	87844	462751	102686	69418	65290	65886
	1.41683	15.0753	15.3174	15.3476	14.626	15.6308	14.3384	14.1374	14.7104	14.2473	14.7395	15.5664	14.3712	14.2538	13.8243	14.643	14.7978	14.9982	23.1743	15.702	13.7347	9.9834		1.41667	153527	84712	97897	491825	103460	70148	66419	67640
	1.42517	16.1193	16.3638	17.1381	15.4645	17.4881	15.4122	15.2673	16.1904	15.937	17.2634	18.1365	16.7626	16.3772	14.8076	17.2545	17.9276	17.6885	24.6393	15.7048	13.7344	9.9882		1.425	176331	90579	107570	514110	104546	70963	67270	69766
	1.4335	18.6402	18.8832	21.1889	17.5132	21.6049	17.9455	17.8937	19.5466	19.6937	22.5699	23.5255	21.8011	20.921	17.1177	22.7886	24.5306	23.1234	27.9179	15.703	13.7393	9.98765		1.43333	201314	95526	116274	529511	106040	71794	67851	72202
	1.44183	24.1467	24.381	29.5284	21.9907	29.83	23.3368	23.4395	26.4017	27.2257	32.6027	33.6813	31.3714	29.639	21.9909	33.2975	36.9858	32.9014	34.7129	15.7027	13.7441	9.9905		1.44167	225976	99427	123553	538737	108034	72657	68239	74876
	1.45017	35.0015	35.2379	44.8528	30.8307	44.3927	33.677	33.9245	38.883	40.6294	49.155	50.3905	47.3032	44.3311	31.2317	50.6287	57.1919	48.1088	47.5635	15.6957	13.7439	9.9951		1.45	247843	102287	129076	543065	110599	73667	68587	77722
	1.4585	53.6725	54.058	68.6803	46.2758	66.1055	51.0256	51.2652	58.3591	60.8951	71.6801	73.0015	69.296	65.1141	46.535	74.0882	83.6899	67.5763	68.215	15.6961	13.7445	10.0044		1.45833	264961	104191	132804	544298	113818	74973	69073	80679
	1.46683	79.8521	80.727	97.7194	68.8331	91.6486	74.9397	74.8477	82.7713	85.3183	95.5875	96.8785	93.0691	88.3508	67.6247	98.892	110.791	87.1402	93.6184	15.694	13.7442	10.0099		1.46667	276290	105308	135046	544266	117812	76724	69916	83728
	1.47517	108.069	109.68	124.56	94.6439	114.71	100.482	99.7382	106.375	107.945	114.971	116.036	112.746	108.297	90.6118	119.163	132.566	101.96	117.917	15.6979	13.7478	10.0145		1.475	281735	105914	136244	544138	122680	79034	71355	86935
	1.4835	131.278	133.55	143.625	117.172	130.293	121.355	119.791	123.725	123.832	126.073	126.497	124.349	120.654	109.824	130.954	144.975	109.063	135.486	15.7019	13.7495	10.0219		1.48333	282006	106320	136707	544271	128392	81931	73512	90400
	1.49183	145.555	148.131	152.077	131.77	135.908	133.6	131.138	131.769	130.301	127.528	127.052	126.31	123.557	121.151	132.443	145.859	107.704	143.379	15.7084	13.7472	10.0201		1.49167	278220	106730	136587	544479	134629	85316	76309	94325
	1.50017	149.297	151.629	149.347	136.516	131.49	135.765	132.413	129.785	127.083	119.956	118.481	119.249	117.349	122.893	124.278	136.148	99.1315	142.166	15.7098	13.7513	10.0227		1.5	271522	107254	136020	544247	140913	88945	79547	99556
	1.5085	142.762	144.53	137.172	131.502	119.074	128.401	124.505	119.146	115.798	105.836	103.638	105.551	104.269	115.548	109.162	119.001	85.8976	133.241	15.7079	13.7533	10.0198		1.50833	262920	107943	135189	542856	146757	92493	82993	108812
	1.51683	128.281	129.357	118.784	118.763	101.78	113.965	109.94	102.908	99.4609	88.4334	85.8846	88.4981	87.6085	101.772	90.7769	98.4399	70.7056	118.324	15.7056	13.7555	10.0184		1.51667	253202	108866	134267	539577	151612	95635	86385	129562
	1.52517	109.445	109.654	97.9538	101.424	82.9496	95.8403	92.0796	84.5049	81.3297	70.6428	68.0697	70.8939	70.2843	84.8852	72.2443	78.0589	55.8477	99.6047	15.702	13.7571	10.0153		1.525	243042	110149	133463	533709	154956	98012	89476	178883
	1.5335	89.4156	88.8817	77.605	82.635	64.9636	77.0376	73.7941	66.5468	63.8404	54.4046	52.2049	54.7079	54.3063	67.7188	55.5712	59.9258	42.9274	79.74	15.6996	13.7601	10.0138		1.53333	233044	111886	132988	524504	156335	99330	91993	288341
	1.54183	70.2698	69.3512	59.4408	64.6964	49.4806	59.6414	56.9747	50.8029	48.5975	41.0203	39.4533	41.27	41.0121	52.225	41.9296	45.0643	32.8295	61.6599	15.6996	13.7567	10.0088		1.54167	223960	114076	132932	511261	155556	99559	93689	504105
	1.55017	53.4416	52.5337	44.5992	49.2227	37.4244	45.0543	42.9754	38.3299	36.6024	31.0824	30.1769	31.1884	31.0506	39.5713	31.7547	33.888	25.651	47.2077	15.7027	13.7566	10.0048		1.55	216839	116575	133242	493604	152901	99232	94416	878705
	1.5585	40.1272	39.4526	33.6559	37.138	28.8989	34.0095	32.4905	29.3695	28.0484	24.3163	23.9803	24.3047	24.2275	30.2118	24.7996	26.1509	20.9184	36.8226	15.707	13.7561	10.0042		1.55833	212833	119018	133715	471524	149989	100727	94239	1455654
	1.56683	30.6792	30.2585	26.323	28.6267	23.338	26.4234	25.3325	23.4428	22.4142	20.0169	20.0739	19.9131	19.8718	23.8634	20.3407	21.1471	17.951	30.0498	15.7066	13.7561	9.99675		1.56667	212888	121020	134063	445493	152433	112593	93821	2252270
	1.57517	24.5096	24.3071	21.7059	23.0892	19.8915	21.5648	20.7775	19.7333	18.8931	17.3816	17.6864	17.2233	17.1906	19.8189	17.5804	18.0412	16.135	25.9904	15.7108	13.7611	9.9942		1.575	217279	122269	134012	416538	175836	159240	96106	3250573
	1.5835	20.6699	20.6324	18.8918	19.6423	17.7972	18.5714	17.9872	17.4798	16.7499	15.7807	16.2326	15.6027	15.5729	17.3322	15.9003	16.1349	15.0274	23.7082	15.7059	13.7694	9.98855		1.58333	225432	122607	133399	387418	253968	293526	111389	4399547
	1.59183	18.3221	18.3933	17.1821	17.5403	16.5135	16.764	16.2953	16.1049	15.4442	14.8038	15.3392	14.6154	14.5859	15.8276	14.8661	14.9576	14.3443	22.479	15.7004	13.77	9.98965		1.59167	236107	122416	132634	367569	442763	602278	167154	5625160
	1.60017	16.891	17.0328	16.1354	16.2551	15.7312	15.6602	15.2694	15.2562	14.6441	14.1968	14.7762	13.9988	13.973	14.8995	14.2156	14.2093	13.9129	21.8391	15.7005	13.7718	9.98815		1.6	248660	124325	134975	387735	811164	1192439	318425	6845451
	1.6085	16.0006	16.1927	15.488	15.4703	15.2311	14.9807	14.6342	14.7268	14.142	13.8162	14.4131	13.6098	13.5782	14.3196	13.7944	13.7181	13.6307	21.5154	15.6975	13.7731	9.99155		1.60833	268115	139982	155857	526405	1420335	2156809	646948	7985525
	1.61683	15.4421	15.6689	15.0734	14.9741	14.9094	14.5524	14.2272	14.3863	13.8188	13.5564	14.1598	13.3467	13.3162	13.9503	13.504	13.374	13.4383	21.3605	15.6978	13.7661	9.9881		1.61667	322018	205924	246681	931412	2300344	3538255	1241472	8988032
	1.62517	15.082	15.3272	14.8047	14.6514	14.6851	14.2721	13.9566	14.1518	13.6006	13.3683	13.9709	13.1561	13.122	13.6945	13.2896	13.1169	13.2916	21.2954	15.707	13.7693	9.9851		1.625	498715	403195	526920	1802745	3434515	5308291	2164367	9815443
	1.6335	14.8331	15.0921	14.5991	14.4284	14.5047	14.068	13.7645	13.9709	13.427	13.2142	13.8161	12.9923	12.9633	13.5066	13.1127	12.903	13.1641	21.2802	15.7111	13.7677	9.9813		1.63333	995955	858791	1189206	3319463	4755395	7364732	3417666	10446073
	1.64183	14.6413	14.9098	14.4261	14.2571	14.3477	13.9012	13.6001	13.8141	13.2786	13.0701	13.6696	12.8415	12.8161	13.3498	12.9564	12.7215	13.0399	21.293	15.7135	13.768	9.9747		1.64167	2133332	1707151	2441517	5549167	6155883	9547793	4930493	10870734
	1.65017	14.4795	14.7494	14.2639	14.1082	14.1948	13.7455	13.4437	13.6615	13.137	12.9253	13.5223	12.6973	12.6717	13.1998	12.8008	12.5487	12.9228	21.3291	15.7137	13.7726	9.97455		1.65	4285284	3025845	4412327	8404037	7513948	11669945	6575109	11094568
	1.6585	14.3249	14.5989	14.1003	13.9626	14.0457	13.5909	13.2945	13.5121	12.9967	12.7779	13.3878	12.5593	12.5322	13.0511	12.6524	12.3914	12.8083	21.379	15.7099	13.7788	9.97075		1.65833	7743042	4794449	7085391	11662792	8719315	13557462	8201663	11137709
	1.66683	14.1776	14.4476	13.9419	13.8193	13.9063	13.436	13.1483	13.3693	12.8595	12.643	13.264	12.4284	12.403	12.9178	12.5215	12.2471	12.701	21.431	15.7098	13.7805	9.9741		1.66667	12573226	6895076	10295074	15036166	9693285	15084936	9674178	11032647
	1.67517	14.0344	14.3025	13.7979	13.6857	13.7758	13.2899	13.0143	13.2412	12.7352	12.525	13.1534	12.3138	12.2895	12.7859	12.4076	12.1227	12.6064	21.4864	15.7073	13.7828	9.9753		1.675	18551883	9146028	13773078	18236087	10397132	16190191	10893364	10819507
	1.6835	13.9038	14.1677	13.6644	13.5602	13.6676	13.1599	12.8936	13.1286	12.6228	12.4205	13.0602	12.2135	12.1941	12.6734	12.3138	12.0179	12.5234	21.5434	15.7069	13.7818	9.97345		1.68333	25211768	11347691	17214950	21026371	10829482	16869574	11805335	10539904
	1.69183	13.7815	14.0416	13.547	13.4523	13.5753	13.0467	12.7895	13.0344	12.5307	12.3346	12.9895	12.1351	12.1188	12.5788	12.2367	11.9333	12.4619	21.6001	15.7141	13.7756	9.9739		1.69167	31953613	13322128	20340760	23250272	11017698	17164784	12400040	10232435
	1.70017	13.6769	13.9388	13.448	13.3587	13.5025	12.9606	12.7083	12.9616	12.4498	12.2682	12.9299	12.0794	12.0576	12.5061	12.1773	11.8584	12.4111	21.6595	15.7182	13.7755	9.9755		1.7	38174595	14939068	22938466	24837699	11007117	17146235	12702034	9928562
	1.7085	13.5842	13.8521	13.3716	13.2829	13.4418	12.888	12.6413	12.9071	12.3877	12.2187	12.8895	12.0366	12.0091	12.4508	12.1314	11.7971	12.372	21.713	15.7202	13.7765	9.9731		1.70833	43380962	16128666	24883995	25795907	10850891	16895975	12758843	9650754
	1.71683	13.504	13.7804	13.3087	13.23	13.3977	12.833	12.5894	12.8616	12.3386	12.1824	12.8537	12.0047	11.9746	12.4102	12.096	11.7523	12.3424	21.7688	15.7231	13.7795	9.9737		1.71667	47252250	16878300	26141482	26189638	10600451	16494293	12628858	9412312
	1.72517	13.4372	13.7235	13.2654	13.179	13.3616	12.7944	12.5518	12.8279	12.3099	12.1548	12.8323	11.98	11.9515	12.3738	12.0727	11.7163	12.3188	21.8269	15.7235	13.7846	9.9706		1.725	49654745	17219742	26745534	26117926	10298536	16010203	12370317	9217403
	1.7335	13.3822	13.6751	13.2299	13.1373	13.3344	12.7674	12.5209	12.802	12.2839	12.1321	12.8178	11.9622	11.9301	12.3468	12.0535	11.682	12.301	21.8816	15.7244	13.7914	9.9699		1.73333	50614624	17213202	26777929	25690887	9976044	15495340	12032861	9062187
	1.74183	13.3378	13.6387	13.2036	13.1115	13.3222	12.7408	12.4982	12.7841	12.2617	12.1096	12.8028	11.9465	11.9148	12.3278	12.0329	11.6543	12.2888	21.9296	15.7248	13.7934	9.97435		1.74167	50269075	16929226	26342199	25008286	9651172	14980438	11652813	8936340
	1.75017	13.3018	13.6102	13.1831	13.087	13.3059	12.7209	12.4853	12.7701	12.2419	12.0923	12.7905	11.9367	11.9021	12.3119	12.0191	11.6285	12.2691	21.9731	15.7277	13.7967	9.9747		1.75	48816941	16434595	25541282	24146385	9328805	14474850	11250786	8823896
	1.7585	13.2704	13.5824	13.1638	13.0671	13.2923	12.7084	12.4709	12.7536	12.231	12.0756	12.7756	11.917	11.9019	12.299	12.0032	11.5987	12.2552	22.0199	15.7295	13.7919	9.9768		1.75833	46475383	15782806	24461746	23150787	9001461	13968087	10831850	8702638
	1.76683	13.245	13.5613	13.15	13.0541	13.2846	12.6898	12.4506	12.7423	12.2128	12.0574	12.7639	11.9034	11.8656	12.2849	11.99	11.574	12.2409	22.0617	15.7363	13.7944	9.98135		1.76667	43449535	15008913	23166090	22037243	8652410	13434674	10387151	8545736
	1.77517	13.2233	13.5397	13.1332	13.0412	13.2771	12.6776	12.433	12.734	12.1981	12.0384	12.7514	11.8872	11.8438	12.2696	11.9749	11.5438	12.2238	22.1027	15.7396	13.7934	9.97655		1.775	39920984	14131422	21693446	20800933	8260898	12842286	9899379	8325552
	1.7835	13.2067	13.5215	13.1149	13.0247	13.2634	12.666	12.4133	12.7261	12.1786	12.0197	12.739	11.8669	11.8255	12.2515	11.9653	11.52	12.2109	22.1355	15.7435	13.7963	9.97565		1.78333	36051458	13158987	20068492	19429967	7808000	12160196	9349828	8018323
	1.79183	13.1912	13.506	13.1005	13.0139	13.252	12.6573	12.3901	12.7101	12.1657	12.0075	12.7248	11.8511	11.8099	12.2333	11.9545	11.4931	12.1987	22.1691	15.747	13.8007	9.97945		1.79167	31991117	12098425	18313513	17918419	7282303	11367569	8725077	7609566
	1.80017	13.1809	13.4954	13.0838	12.9998	13.2389	12.6459	12.3715	12.6958	12.1507	11.993	12.7164	11.8355	11.7967	12.2194	11.941	11.4731	12.1867	22.2071	15.7472	13.8064	9.9765		1.8	27883508	10962146	16458683	16277557	6683714	10460104	8022541	7098081
	1.8085	13.1643	13.4796	13.0678	12.9854	13.2279	12.6335	12.3557	12.6785	12.1372	11.9767	12.7037	11.8304	11.7835	12.2018	11.9315	11.4475	12.1741	22.2424	15.7485	13.8116	9.97995		1.80833	23864845	9772252	14546936	14539425	6024466	9452382	7252515	6496745
	1.81683	13.1498	13.462	13.0567	12.9711	13.2186	12.6212	12.3448	12.6664	12.1235	11.967	12.6974	11.8204	11.7814	12.1924	11.9223	11.4282	12.1637	22.2681	15.7457	13.815	9.98515		1.81667	20057723	8560501	12631798	12754574	5326644	8375672	6437077	5829919
	1.82517	13.1413	13.4483	13.0456	12.9633	13.2085	12.6112	12.3354	12.6602	12.113	11.9618	12.691	11.8096	11.7712	12.1815	11.9132	11.4096	12.1533	22.2964	15.746	13.818	9.98565		1.825	16562659	7364951	10771597	10984253	4618152	7272160	5605985	5128895
	1.8335	13.1301	13.4366	13.0366	12.9508	13.1972	12.6001	12.3258	12.6499	12.1014	11.9538	12.6837	11.807	11.767	12.1754	11.9171	11.3971	12.1504	22.3207	15.7479	13.8176	9.9877		1.83333	13451036	6224293	9022288	9290848	3928088	6187367	4791808	4427169
	1.84183	13.1278	13.4286	13.0305	12.9405	13.1939	12.5993	12.3184	12.6465	12.1013	11.9568	12.6824	11.813	11.7689	12.1691	11.9188	11.389	12.1478	22.3384	15.7546	13.8244	9.99		1.84167	10762244	5172478	7430739	7728136	3282723	5163709	4024964	3755993
	1.85017	13.1242	13.4223	13.0289	12.9351	13.1888	12.5946	12.3201	12.6477	12.1	11.959	12.6805	11.8245	11.7701	12.1617	11.9252	11.3806	12.1474	22.359	15.7589	13.8238	9.9895		1.85	8505139	4234527	6029622	6334350	2702359	4235528	3329835	3141140
	1.8585	13.1227	13.4195	13.0367	12.9329	13.1873	12.5965	12.3192	12.6449	12.1033	11.9723	12.6806	11.8384	11.7755	12.1594	11.9345	11.3866	12.1543	22.3766	15.759	13.827	9.99035		1.85833	6662568	3424276	4834995	5129906	2199277	3425815	2722378	2600635
	1.86683	13.1303	13.4208	13.0518	12.9339	13.1842	12.6019	12.3296	12.6476	12.1145	11.994	12.688	11.859	11.7934	12.1591	11.9459	11.3976	12.169	22.3976	15.7572	13.8352	9.99185		1.86667	5197669	2744653	3846720	4118725	1777618	2744944	2209420	2143547
	1.87517	13.1392	13.4324	13.0729	12.9342	13.1876	12.612	12.3434	12.6517	12.1285	12.0156	12.6971	11.8847	11.8134	12.1603	11.9614	11.4064	12.1926	22.4213	15.7611	13.8422	9.99535		1.875	4061500	2189589	3051453	3291791	1434718	2191451	1789705	1770304
	1.8835	13.1548	13.4459	13.0971	12.9389	13.1869	12.6278	12.3633	12.6588	12.1477	12.0441	12.7056	11.9137	11.8331	12.1693	11.9763	11.4266	12.214	22.4387	15.7613	13.8464	9.99585		1.88333	3200033	1746926	2427025	2631398	1163061	1754829	1455923	1474416
	1.89183	13.1791	13.4678	13.1284	12.9506	13.1935	12.6467	12.3965	12.6753	12.1748	12.0668	12.7099	11.9381	11.8496	12.1683	11.9894	11.4384	12.2409	22.4531	15.7601	13.8552	9.99945		1.89167	2559691	1401262	1946822	2115169	952595	1419041	1197114	1245012
	1.90017	13.2057	13.497	13.1676	12.9664	13.2017	12.667	12.4194	12.6901	12.1994	12.0874	12.7108	11.9532	11.8607	12.1821	12.0009	11.4544	12.2591	22.4696	15.7628	13.8557	10.0046		1.9	2091385	1136071	1583430	1719182	792500	1165861	1000784	1069459
	1.9085	13.2423	13.5308	13.2019	12.9864	13.2108	12.6831	12.4372	12.7016	12.2164	12.0923	12.7101	11.9593	11.8637	12.1804	12.0091	11.4647	12.2751	22.4785	15.7661	13.8639	10.0096		1.90833	1752992	935361	1311339	1420273	672219	977363	854372	935496
	1.91683	13.2855	13.5658	13.2369	13.0076	13.2207	12.6972	12.4492	12.7144	12.2314	12.0917	12.7034	11.9488	11.8492	12.1792	12.004	11.4746	12.2861	22.4921	15.7767	13.8683	10.0099		1.91667	1510466	784746	1108438	1197496	582215	837516	746278	832415
	1.92517	13.3222	13.594	13.2536	13.0273	13.2219	12.7025	12.4532	12.7169	12.2322	12.076	12.6961	11.9344	11.8302	12.1736	11.9969	11.4715	12.2838	22.5034	15.7835	13.8722	10.0111		1.925	1337636	672050	956702	1032811	514513	733034	666432	751553
	1.9335	13.3567	13.6151	13.2574	13.0461	13.221	12.6941	12.4381	12.7157	12.2225	12.0562	12.6801	11.9076	11.8116	12.1597	11.9812	11.468	12.2721	22.5137	15.7881	13.8803	10.0114		1.93333	1215241	587510	842140	911247	462847	653514	606615	686426
	1.94183	13.3818	13.6285	13.2463	13.0535	13.2066	12.6791	12.411	12.7003	12.2088	12.028	12.6642	11.8806	11.7797	12.1415	11.9598	11.4573	12.2546	22.5311	15.791	13.889	10.0135		1.94167	1129325	523620	754347	820726	422492	591179	560438	632420
	1.95017	13.3885	13.6258	13.2209	13.0496	13.1891	12.6541	12.3828	12.6821	12.1836	11.9937	12.6455	11.849	11.7497	12.1212	11.9347	11.434	12.2309	22.5486	15.7956	13.8942	10.0122		1.95	1069737	474687	685726	751823	390056	540601	523305	586388
	1.9585	13.3787	13.608	13.1846	13.0317	13.1669	12.6251	12.3504	12.6593	12.1482	11.9556	12.6255	11.8209	11.7223	12.1028	11.906	11.4141	12.1982	22.5588	15.7944	13.9017	10.0184		1.95833	1028865	436459	630819	697477	363068	498160	492128	546366
	1.96683	13.3565	13.5784	13.1395	13.0054	13.1428	12.5902	12.3194	12.6296	12.1113	11.9219	12.6058	11.7867	11.693	12.0861	11.879	11.3893	12.1697	22.5705	15.7956	13.9055	10.0167		1.96667	1000695	405749	585735	652665	339770	461468	464918	511355
	1.97517	13.3218	13.5389	13.0897	12.9745	13.1229	12.5526	12.2842	12.6016	12.0762	11.8925	12.5885	11.7607	11.6692	12.0725	11.8554	11.3613	12.1374	22.5783	15.8003	13.9056	10.0207		1.975	980187	380281	547709	614049	319060	429035	440473	481014
	1.9835	13.2795	13.4983	13.041	12.9471	13.106	12.5175	12.2526	12.5741	12.0396	11.869	12.5717	11.738	11.6484	12.0611	11.8322	11.3398	12.1054	22.579	15.8059	13.91	10.0206		1.98333	963044	358536	514822	579541	300321	399957	418125	455401
	1.99183	13.233	13.4571	13.0005	12.9121	13.09	12.4894	12.2222	12.5518	12.0132	11.8466	12.5587	11.7226	11.6336	12.0478	11.8171	11.32	12.0803	22.5882	15.8118	13.9114	10.0193		1.99167	945834	339398	485665	547881	283227	373648	397407	434937
	2.00017	13.1884	13.4138	12.9649	12.8861	13.0708	12.4697	12.1984	12.5335	11.9886	11.83	12.5538	11.7118	11.6226	12.0374	11.8055	11.3031	12.059	22.593	15.8164	13.9129	10.0135		2	926203	322029	459186	518424	267654	349835	377960	420221
	2.0085	13.1483	13.3809	12.9384	12.861	13.0587	12.4558	12.1777	12.5175	11.9779	11.8241	12.5491	11.7073	11.6185	12.0313	11.7947	11.2914	12.0418	22.6023	15.824	13.9192	10.0165		2.00833	902915	305856	434649	490864	253654	328504	359602	411619
	2.01683	13.1149	13.3559	12.9147	12.8429	13.0482	12.4446	12.1666	12.5046	11.969	11.8209	12.555	11.7089	11.6224	12.027	11.7867	11.28	12.0296	22.618	15.824	13.926	10.0146		2.01667	875628	290555	411625	465041	241473	309781	342352	408893
	2.02517	13.0811	13.3317	12.8995	12.8258	13.0399	12.44	12.1586	12.4956	11.9608	11.8223	12.5635	11.7183	11.6346	12.0318	11.7881	11.2737	12.0186	22.6303	15.8246	13.9279	10.0172		2.025	844451	276028	389884	440960	231654	294109	326459	411249
	2.0335	13.0543	13.3157	12.8905	12.813	13.0371	12.4381	12.1616	12.4895	11.9622	11.8279	12.5688	11.7295	11.6536	12.0395	11.7895	11.2697	12.0145	22.6425	15.8283	13.9343	10.0169		2.03333	809663	262306	369349	418635	225027	282216	312458	417524
	2.04183	13.033	13.3005	12.8821	12.8028	13.0328	12.4361	12.1647	12.4815	11.9599	11.8408	12.5786	11.7537	11.6733	12.0534	11.7986	11.2685	12.0119	22.6476	15.8277	13.9367	10.0205		2.04167	771811	249542	350112	398260	222528	274983	301185	426386
	2.05017	13.016	13.2891	12.8738	12.7919	13.0329	12.4374	12.1761	12.4805	11.9617	11.8607	12.5933	11.7759	11.7015	12.0822	11.8064	11.2649	12.0129	22.6589	15.833	13.9435	10.0202		2.05	731894	238198	332575	380498	224801	273083	293529	436476
	2.0585	13.0037	13.2825	12.877	12.7843	13.0357	12.4459	12.1876	12.483	11.9685	11.8909	12.6143	11.8053	11.735	12.1065	11.8222	11.2736	12.0168	22.6659	15.8409	13.9491	10.0168		2.05833	691744	229194	317624	366332	231845	276623	290112	446486
	2.06683	12.9991	13.2748	12.8848	12.7835	13.0328	12.4554	12.2105	12.4831	11.9767	11.9273	12.641	11.8453	11.7773	12.1372	11.847	11.2849	12.0227	22.6737	15.8424	13.9464	10.0165		2.06667	654487	223764	306662	356803	242974	284942	291063	455273
	2.07517	12.9954	13.2792	12.8895	12.7832	13.0374	12.4736	12.2363	12.4859	11.9916	11.9753	12.6756	11.8903	11.8265	12.1737	11.8721	11.2957	12.0337	22.6806	15.8491	13.9489	10.0105		2.075	624814	223094	301224	352607	256978	296746	295958	462008
	2.0835	12.997	13.2796	12.9047	12.786	13.0406	12.4961	12.2685	12.491	12.0082	12.0358	12.7126	11.9465	11.8791	12.2166	11.9008	11.317	12.0538	22.6933	15.8515	13.9557	10.0113		2.08333	608588	228002	302497	353807	272323	310378	303873	466174
	2.09183	12.9986	13.2851	12.9156	12.7847	13.0392	12.5262	12.3072	12.4955	12.0267	12.0991	12.7669	12.0091	11.9396	12.2678	11.9412	11.338	12.0686	22.7036	15.8453	13.9613	10.0108		2.09167	611380	238570	310953	359650	287479	324209	313571	467455
	2.10017	13.0026	13.2851	12.9306	12.7861	13.0414	12.5568	12.3536	12.503	12.0525	12.1793	12.823	12.0797	12.0113	12.3327	11.9848	11.3676	12.0881	22.7101	15.8461	13.964	10.013		2.1	636757	254001	326035	368843	301238	336875	323675	465877
	2.1085	13.001	13.2902	12.9505	12.7864	13.0485	12.595	12.4149	12.516	12.0849	12.2633	12.8926	12.1578	12.0846	12.4055	12.0387	11.3991	12.1162	22.7221	15.8438	13.9665	10.0137		2.10833	684707	272758	346144	379712	312782	347371	332957	461775
	2.11683	13.0036	13.2913	12.9771	12.7827	13.056	12.6453	12.481	12.5305	12.1237	12.3524	12.9665	12.2409	12.1591	12.4863	12.1012	11.4412	12.147	22.7255	15.8463	13.968	10.0134		2.11667	751367	292953	368931	390491	321671	355072	340538	455620
	2.12517	13.0102	13.294	13.0025	12.7882	13.0735	12.7052	12.554	12.5517	12.1721	12.4483	13.0504	12.3294	12.2381	12.5735	12.1724	11.4892	12.1837	22.7315	15.8507	13.9658	10.0093		2.125	829848	312654	391847	399671	327791	359770	345932	447831
	2.1335	13.014	13.3052	13.045	12.788	13.0965	12.7749	12.6385	12.5821	12.236	12.5426	13.1368	12.408	12.304	12.6587	12.2455	11.548	12.2317	22.7381	15.8567	13.9677	10.0105		2.13333	911690	330145	412656	406270	331238	361573	349023	438734
	2.14183	13.0181	13.3203	13.1001	12.7947	13.1253	12.8544	12.7233	12.619	12.3106	12.6329	13.2224	12.4913	12.3721	12.7415	12.3223	11.6102	12.2882	22.7424	15.8576	13.9672	10.0076		2.14167	988365	344100	429744	409638	332231	360730	349929	428613
	2.15017	13.0329	13.345	13.1684	12.8039	13.1615	12.9473	12.8151	12.666	12.3918	12.7216	13.301	12.5627	12.426	12.821	12.3996	11.6822	12.3552	22.7465	15.861	13.9651	10.0068		2.15	1052608	353770	442068	409629	331076	357615	348813	417692
	2.1585	13.0537	13.3765	13.249	12.8195	13.203	13.0404	12.9062	12.719	12.4817	12.7946	13.3757	12.6248	12.4638	12.8884	12.4703	11.7507	12.4222	22.7585	15.8595	13.9705	10.0066		2.15833	1099325	359049	449101	406482	328120	352742	345871	406139
	2.16683	13.0809	13.4209	13.3439	12.8386	13.2569	13.1295	12.9906	12.7828	12.5752	12.8536	13.4403	12.6683	12.491	12.9474	12.5368	11.8177	12.4926	22.7644	15.8566	13.9678	10.0056		2.16667	1125759	360180	450806	400622	323697	346653	341301	393981
	2.17517	13.1179	13.4722	13.4471	12.8689	13.3243	13.2221	13.0678	12.8541	12.6652	12.8942	13.4888	12.6991	12.5059	12.988	12.5878	11.8782	12.561	22.7677	15.8599	13.9687	10.0116		2.175	1131362	357595	447595	392557	318035	339725	335296	381170
	2.1835	13.1607	13.5368	13.5604	12.8984	13.4022	13.3035	13.1372	12.9383	12.7516	12.9199	13.5195	12.7102	12.5059	13.0122	12.6233	11.9324	12.6195	22.772	15.8557	13.9664	10.0098		2.18333	1117451	351726	440078	382705	311270	332147	328081	367721
	2.19183	13.221	13.617	13.679	12.9431	13.4913	13.3738	13.1867	13.0152	12.8288	12.9278	13.5269	12.7034	12.4927	13.0223	12.6427	11.9762	12.6732	22.7712	15.8582	13.9612	10.0108		2.19167	1086583	342975	428798	371333	303390	323880	319816	353724
	2.20017	13.2946	13.7087	13.7979	13.0008	13.5883	13.4262	13.2171	13.1053	12.891	12.9184	13.5203	12.673	12.4562	13.0136	12.6456	12	12.717	22.7748	15.8593	13.957	10.013		2.2	1041939	331664	414320	358575	294289	314789	310554	339266
	2.2085	13.3752	13.8079	13.9146	13.0682	13.6855	13.466	13.2305	13.1933	12.9429	12.8903	13.497	12.6305	12.4131	12.9837	12.6359	12.0146	12.7455	22.7765	15.8667	13.9527	10.0124		2.20833	986979	318137	397289	344590	283912	304767	300361	324334
	2.21683	13.4727	13.916	14.0196	13.1453	13.7805	13.4871	13.222	13.2739	12.9733	12.8499	13.4543	12.5762	12.3627	12.943	12.6139	12.016	12.7598	22.7726	15.8671	13.9466	10.0116		2.21667	925308	302824	378285	329554	272345	293797	289339	308871
	2.22517	13.5894	14.0312	14.1114	13.2348	13.8651	13.4918	13.1962	13.3439	12.9837	12.7981	13.4019	12.5172	12.3072	12.8868	12.5756	12.0054	12.758	22.7769	15.8695	13.9488	10.0138		2.225	860565	286238	357798	313673	259810	281914	277675	292879
	2.2335	13.7078	14.1455	14.1843	13.3305	13.9441	13.4757	13.1546	13.3997	12.9771	12.7365	13.3442	12.4485	12.2432	12.8214	12.5259	11.9765	12.7475	22.7785	15.8682	13.9452	10.0114		2.23333	796217	268935	336398	297312	246652	269272	265697	276466
	2.24183	13.8283	14.2526	14.2373	13.4233	14.0072	13.4466	13.1048	13.4377	12.9543	12.6669	13.2767	12.4477	12.185	12.7472	12.4685	11.9412	12.7194	22.7817	15.8701	13.9412	10.0129		2.24167	735466	251559	314810	281054	233302	256196	253806	259871
	2.25017	13.9509	14.3459	14.262	13.5186	14.0564	13.3979	13.0473	13.4563	12.9177	12.5919	13.2042	12.3031	12.1227	12.6744	12.4038	11.8988	12.6793	22.7857	15.867	13.935	10.0164		2.25	680997	234785	293784	265437	220187	243088	242410	243465
	2.2585	14.0692	14.4247	14.2629	13.607	14.0828	13.3378	12.981	13.4628	12.8629	12.5171	13.1354	12.2352	12.0619	12.6037	12.3382	11.8424	12.6302	22.7867	15.8633	13.9316	10.0198		2.25833	634656	219114	273946	250741	207621	230355	231716	227713
	2.26683	14.1748	14.4854	14.2396	13.6874	14.0974	13.2723	12.9077	13.4459	12.7994	12.4435	13.0594	12.1638	12.0031	12.535	12.2716	11.7843	12.5682	22.7879	15.8648	13.9202	10.0198		2.26667	597136	204722	255686	237011	195776	218262	221728	213036
	2.27517	14.2692	14.5309	14.1961	13.752	14.089	13.2005	12.8324	13.4209	12.7281	12.372	12.9915	12.1041	11.9481	12.4644	12.2094	11.7308	12.5148	22.7848	15.8748	13.9176	10.0254		2.275	567912	191576	239137	224181	184645	206905	212230	199637
	2.2835	14.3414	14.5539	14.1368	13.804	14.0651	13.1274	12.7568	13.3778	12.6557	12.3045	12.9244	12.0371	11.8961	12.3948	12.1511	11.6732	12.4565	22.7859	15.8744	13.9085	10.0244		2.28333	545397	179573	224255	212138	174155	196184	202880	187522
	2.29183	14.3957	14.556	14.0648	13.843	14.029	13.0556	12.6822	13.329	12.5811	12.2451	12.8663	11.9827	11.8514	12.3368	12.0995	11.6255	12.4032	22.7849	15.8767	13.9049	10.0307		2.29167	527485	168551	210878	200791	164186	185959	193423	176530
	2.30017	14.4326	14.5385	13.989	13.8602	13.9793	12.9869	12.6148	13.2688	12.511	12.1937	12.816	11.9334	11.8082	12.285	12.0494	11.578	12.3453	22.7934	15.8751	13.9031	10.0297		2.3	511976	158310	198715	190088	154683	176117	183741	166439
	2.3085	14.4471	14.5026	13.9012	13.8591	13.9191	12.9184	12.5519	13.1976	12.4445	12.1456	12.7686	11.8891	11.7715	12.2396	12.0012	11.5312	12.2935	22.8002	15.8858	13.8979	10.0298		2.30833	496914	148685	187441	180013	145642	166561	173855	157100
	2.31683	14.4349	14.4527	13.8109	13.8423	13.8496	12.854	12.4941	13.1272	12.3793	12.107	12.7253	11.8487	11.7414	12.1956	11.9577	11.488	12.2463	22.8008	15.8801	13.8948	10.0338		2.31667	480808	139646	176818	170604	137116	157241	163844	148396
	2.32517	14.4046	14.3897	13.7172	13.8115	13.7796	12.7933	12.4467	13.0594	12.3161	12.0676	12.6859	11.8157	11.7124	12.1602	11.9183	11.4465	12.201	22.8063	15.8803	13.8903	10.0397		2.325	462744	131280	166741	161905	129176	148240	153832	140295
	2.3335	14.356	14.319	13.6308	13.7676	13.7112	12.7366	12.3979	12.994	12.2582	12.0327	12.6485	11.7828	11.6844	12.1305	11.8812	11.4107	12.1577	22.8041	15.8797	13.8826	10.0414		2.33333	442417	123649	157255	153926	121860	139753	144058	132873
	2.34183	14.2943	14.2463	13.5433	13.7156	13.6443	12.6857	12.3555	12.9315	12.2071	12.0015	12.6138	11.7526	11.659	12.1006	11.8502	11.3766	12.1145	22.8077	15.8854	13.874	10.045		2.34167	420044	116792	148437	146644	115168	131882	134796	126207
	2.35017	14.2258	14.1685	13.4617	13.6561	13.5769	12.6405	12.3179	12.8729	12.1608	11.9744	12.5823	11.7294	11.6344	12.0713	11.8237	11.3371	12.08	22.8098	15.8904	13.8717	10.0449		2.35	396291	110725	140371	140016	109109	124666	126272	120282
	2.3585	14.1451	14.0894	13.3879	13.5932	13.5128	12.5991	12.2875	12.8126	12.1152	11.9496	12.554	11.7084	11.6099	12.0479	11.7983	11.3077	12.051	22.8104	15.8925	13.8663	10.0506		2.35833	372041	105392	133137	133989	103691	118140	118653	115065
	2.36683	14.0665	14.0133	13.3162	13.5253	13.4467	12.5654	12.2492	12.7583	12.076	11.9263	12.5297	11.683	11.5906	12.0212	11.7754	11.2782	12.0242	22.8145	15.897	13.8673	10.051		2.36667	348202	100710	126700	128481	98904	112320	111959	110535
	2.37517	13.987	13.9385	13.2509	13.4575	13.3871	12.5297	12.2196	12.7093	12.0412	11.9044	12.5079	11.6622	11.5707	12.0025	11.7519	11.2487	11.9945	22.8244	15.8978	13.8714	10.0531		2.375	325578	96607	121040	123467	94693	107170	106031	106686
	2.3835	13.9048	13.8677	13.1881	13.3874	13.329	12.4977	12.188	12.6564	12.0069	11.8811	12.4863	11.6432	11.555	11.9755	11.7281	11.2217	11.9685	22.8326	15.9028	13.8699	10.054		2.38333	304800	93082	116167	118953	90957	102635	100712	103486
	2.39183	13.8225	13.7951	13.1318	13.3194	13.2736	12.4686	12.1622	12.6042	11.9743	11.8551	12.4643	11.6305	11.5425	11.9581	11.7068	11.1951	11.9438	22.8343	15.9041	13.8712	10.0581		2.39167	286263	90076	112030	114942	87610	98668	96013	100862
	2.40017	13.7416	13.7286	13.0757	13.2515	13.2217	12.4355	12.1447	12.5589	11.9429	11.8292	12.4465	11.6119	11.5305	11.9391	11.6876	11.1695	11.9207	22.8404	15.904	13.8703	10.0613		2.4	270122	87517	108528	111412	84574	95240	91961	98696
	2.4085	13.6621	13.6652	13.0246	13.1858	13.1747	12.4073	12.1192	12.5219	11.9152	11.8038	12.4269	11.5988	11.5133	11.9338	11.6706	11.1463	11.8988	22.8448	15.9075	13.8626	10.063		2.40833	256322	85361	105570	108323	81787	92331	88532	96893
	2.41683	13.5907	13.6068	12.9742	13.1254	13.1316	12.3809	12.0963	12.4839	11.8849	11.7796	12.4097	11.5864	11.5007	11.9178	11.6565	11.1264	11.8825	22.8443	15.9128	13.8703	10.0674		2.41667	244693	83563	103031	105709	79281	89914	85626	95385
	2.42517	13.5223	13.5484	12.9335	13.0694	13.0924	12.3602	12.0743	12.4542	11.863	11.7562	12.3956	11.5763	11.4898	11.9042	11.6424	11.1104	11.8626	22.8466	15.9149	13.8657	10.066		2.425	234952	82082	100816	103593	77150	87968	83135	94096
	2.4335	13.4586	13.4977	12.8945	13.0152	13.052	12.3459	12.0595	12.4194	11.8462	11.737	12.3852	11.5669	11.4798	11.888	11.6368	11.0963	11.8457	22.8463	15.9182	13.8682	10.0663		2.43333	226813	80863	98905	101913	75450	86422	81030	92916
	2.44183	13.4026	13.452	12.862	12.9661	13.017	12.3304	12.044	12.3944	11.832	11.7219	12.3821	11.5637	11.4799	11.8795	11.6325	11.0889	11.8369	22.8523	15.9257	13.8736	10.0709		2.44167	220052	79778	97322	100535	74146	85217	79335	91830
	2.45017	13.3465	13.4114	12.8324	12.9247	12.9846	12.3163	12.0346	12.3666	11.821	11.7068	12.3841	11.564	11.4735	11.8719	11.6262	11.0785	11.8277	22.8599	15.9281	13.8819	10.0693		2.45	214449	78706	96085	99287	73160	84292	78025	90936
	2.4585	13.2956	13.3747	12.8041	12.8796	12.9487	12.3038	12.0278	12.3389	11.8116	11.6951	12.3837	11.5678	11.4733	11.874	11.6218	11.0749	11.8202	22.8647	15.9299	13.8858	10.0747		2.45833	209871	77588	95123	98004	72452	83584	77061	90412
	2.46683	13.2512	13.3392	12.7804	12.8399	12.9283	12.2954	12.0234	12.3232	11.8016	11.6802	12.3789	11.567	11.4733	11.8651	11.6205	11.0677	11.8204	22.8675	15.9329	13.8887	10.0786		2.46667	206214	76348	94268	96561	71954	82988	76345	90590
	2.47517	13.2103	13.3111	12.7619	12.8013	12.9115	12.2891	12.0226	12.3096	11.7989	11.674	12.3819	11.5701	11.4792	11.8672	11.622	11.0664	11.817	22.8684	15.9337	13.8923	10.0787		2.475	203294	74934	93285	94875	71598	82413	75779	92167
	2.4835	13.1742	13.2825	12.7452	12.7707	12.8976	12.2908	12.0227	12.2975	11.7957	11.6677	12.3834	11.5675	11.4785	11.8758	11.6251	11.0653	11.8154	22.8677	15.9403	13.8946	10.0834		2.48333	200866	73337	91943	92960	71327	81834	75308	96348
	2.49183	13.1443	13.2625	12.7402	12.7393	12.8892	12.2927	12.0251	12.2937	11.7985	11.6657	12.3866	11.5699	11.4813	11.8757	11.6279	11.0648	11.8157	22.8648	15.9479	13.897	10.0821		2.49167	198719	71588	90146	90895	71110	81331	74924	104806
	2.50017	13.1164	13.2448	12.7341	12.7164	12.8812	12.2971	12.0264	12.2911	11.8018	11.668	12.3933	11.5789	11.4875	11.8787	11.6343	11.0742	11.8184	22.8613	15.9565	13.8993	10.0836		2.5	196710	69778	88007	88807	71075	81088	74623	119413
	2.5085	13.0986	13.236	12.7391	12.7002	12.8796	12.3076	12.0397	12.2905	11.8124	11.6768	12.3954	11.5827	11.4952	11.8737	11.6411	11.0839	11.8279	22.86	15.9624	13.9081	10.0847		2.50833	194690	68008	85834	86804	71647	81482	74535	141816
	2.51683	13.0876	13.2328	12.7523	12.6911	12.8784	12.3243	12.0473	12.294	11.8233	11.6855	12.4047	11.591	11.4951	11.8811	11.6498	11.0905	11.8374	22.8645	15.9627	13.9173	10.0858		2.51667	192522	66409	83972	85008	73585	83263	75158	172900
	2.52517	13.0771	13.2334	12.7653	12.6796	12.8885	12.3375	12.0609	12.302	11.8358	11.6914	12.4116	11.6021	11.501	11.881	11.6572	11.0989	11.843	22.868	15.9659	13.9249	10.0868		2.525	190141	65151	82646	83673	78008	87737	77595	212559
	2.5335	13.0738	13.2381	12.7837	12.673	12.8956	12.3505	12.0733	12.3153	11.8492	11.6987	12.4216	11.6105	11.5079	11.8848	11.6609	11.1067	11.8525	22.8671	15.9679	13.9327	10.0908		2.53333	187653	64467	82008	83315	86317	96575	83630	259835
	2.54183	13.078	13.2534	12.8034	12.6738	12.9082	12.3642	12.0893	12.3261	11.8633	11.7035	12.4249	11.6157	11.512	11.8864	11.6639	11.1075	11.8598	22.8684	15.9706	13.9384	10.0959		2.54167	185483	64821	82359	84693	99839	111468	95731	313163
	2.55017	13.0843	13.2663	12.8237	12.6759	12.9291	12.3819	12.1023	12.3421	11.875	11.7055	12.4227	11.6194	11.5169	11.8903	11.671	11.115	11.8671	22.8634	15.9733	13.943	10.0988		2.55	184427	67029	84307	88801	119462	133710	116669	370904
	2.5585	13.0984	13.2878	12.8475	12.6865	12.9489	12.3945	12.1156	12.3612	11.8872	11.7072	12.4216	11.6202	11.517	11.8879	11.6715	11.1194	11.874	22.8544	15.9826	13.9494	10.1003		2.55833	185788	72099	88943	96690	145448	163833	148777	431848
	2.56683	13.1175	13.3102	12.8678	12.7051	12.9701	12.4035	12.1199	12.3794	11.898	11.7078	12.4253	11.6186	11.5106	11.9024	11.676	11.1215	11.8797	22.8522	15.991	13.9562	10.0995		2.56667	191705	81027	97856	109232	177458	201666	193373	495578
	2.57517	13.141	13.3363	12.8898	12.7209	12.9884	12.4157	12.1253	12.3947	11.9075	11.7095	12.4232	11.6188	11.5081	11.9009	11.6777	11.1275	11.8819	22.848	15.9955	13.9596	10.0986		2.575	205694	94655	112629	126916	214884	246554	250505	562301
	2.5835	13.1695	13.3663	12.9101	12.7438	13.0008	12.427	12.1273	12.4031	11.9167	11.7074	12.4207	11.613	11.5029	11.8973	11.6774	11.1337	11.8876	22.8486	15.9991	13.9703	10.0959		2.58333	233535	113463	134376	149765	257230	297870	319123	632341
	2.59183	13.1956	13.3884	12.9214	12.7607	13.0097	12.4253	12.1236	12.4102	11.9207	11.7037	12.4201	11.6067	11.4932	11.8926	11.6725	11.1307	11.8875	22.8529	16.0006	13.9789	10.0965		2.59167	283378	137454	163510	177424	304242	355451	397976	705645
	2.60017	13.2192	13.409	12.9258	12.7754	13.0127	12.4245	12.1154	12.4132	11.919	11.6949	12.422	11.6017	11.4863	11.8915	11.6634	11.1316	11.8914	22.8564	16.0001	13.984	10.0983		2.6	364296	166144	199693	209256	355898	419620	486409	781506
	2.6085	13.2406	13.4255	12.9267	12.7867	13.0186	12.4184	12.1074	12.4162	11.914	11.6869	12.4179	11.5892	11.4835	11.8881	11.6615	11.1319	11.889	22.852	16.002	13.9931	10.1005		2.60833	483826	198496	241943	244579	412120	490512	584402	858393
	2.61683	13.2547	13.4365	12.9202	12.7939	13.0155	12.4115	12.1035	12.4138	11.9068	11.6763	12.4149	11.5814	11.4785	11.8884	11.6569	11.1296	11.8887	22.8505	16.001	13.9987	10.1029		2.61667	645398	233239	288721	282732	472268	567441	692027	934033
	2.62517	13.2645	13.4399	12.9063	12.7977	13.0117	12.4002	12.0866	12.4045	11.8993	11.6613	12.4105	11.5675	11.4666	11.8896	11.6505	11.1213	11.8845	22.8452	16.0024	13.9997	10.1002		2.625	846876	269075	338297	323078	534963	648566	808549	1005678
	2.6335	13.2661	13.4362	12.8924	12.801	13.012	12.3839	12.0755	12.4057	11.8906	11.6553	12.4046	11.5582	11.462	11.8856	11.6413	11.1171	11.8834	22.8397	16.0105	14.0033	10.0988		2.63333	1081321	304769	388989	364950	597923	731021	931581	1070427
	2.64183	13.2645	13.4332	12.8793	12.7945	13.0023	12.3751	12.0644	12.3971	11.8779	11.6434	12.4013	11.548	11.4558	11.8854	11.6412	11.1115	11.8782	22.8383	16.0125	14.0052	10.0958		2.64167	1340309	339089	439411	407507	658527	811416	1057171	1125769
	2.65017	13.2596	13.4238	12.8633	12.792	12.9939	12.3669	12.051	12.389	11.8702	11.6341	12.3955	11.5421	11.4501	11.8788	11.6383	11.1119	11.8754	22.8321	16.0162	14.0102	10.089		2.65	1617709	370981	488498	449853	714554	886428	1180901	1170171
	2.6585	13.2532	13.4148	12.851	12.7865	12.9815	12.3582	12.0356	12.3827	11.863	11.6316	12.396	11.5327	11.4468	11.8743	11.6345	11.1112	11.8715	22.8359	16.0146	14.0176	10.0905		2.65833	1911877	399574	535207	490871	764230	953368	1298817	1203128
	2.66683	13.2434	13.4055	12.8339	12.7805	12.9688	12.3505	12.0247	12.3733	11.8542	11.6243	12.3941	11.5259	11.4354	11.8681	11.6275	11.1075	11.8699	22.8386	16.0116	14.0261	10.0872		2.66667	2224735	423942	578244	528811	805645	1009842	1407340	1224433
	2.67517	13.2259	13.3903	12.8191	12.7719	12.9558	12.3354	12.0176	12.3684	11.8488	11.6133	12.3882	11.519	11.4342	11.865	11.6173	11.0992	11.8672	22.8417	16.0085	14.0277	10.085		2.675	2558353	442914	615883	561110	836244	1053135	1502063	1233258
	2.6835	13.2124	13.3742	12.8039	12.7594	12.9447	12.3275	12.0079	12.3537	11.8361	11.6007	12.3834	11.5069	11.4299	11.8559	11.6096	11.0912	11.8588	22.8443	16.0053	14.0292	10.0868		2.68333	2910912	455074	645730	584777	853112	1079823	1576768	1227863
	2.69183	13.1967	13.3614	12.7875	12.7462	12.9338	12.3145	12.0008	12.3442	11.8225	11.5889	12.3688	11.4994	11.4232	11.8499	11.6004	11.0794	11.8543	22.8456	16.0055	14.0325	10.0853		2.69167	3273272	459071	664956	597276	853925	1086453	1624144	1206224
	2.70017	13.18	13.3411	12.77	12.736	12.9228	12.3039	11.9872	12.3364	11.8149	11.5767	12.3707	11.4825	11.4149	11.8445	11.5921	11.0703	11.8341	22.8465	16.0054	14.0304	10.0828		2.7	3627008	454132	671036	597255	837856	1071043	1638269	1167225
	2.7085	13.1654	13.3285	12.7576	12.7224	12.9138	12.2919	11.9766	12.33	11.7995	11.558	12.3575	11.471	11.4041	11.8335	11.5778	11.0572	11.8253	22.8474	16.0084	14.0337	10.0848		2.70833	3945618	440432	662630	584873	805977	1034123	1617071	1111673
	2.71683	13.1472	13.3156	12.7376	12.711	12.8979	12.2842	11.9599	12.3221	11.7861	11.5478	12.3369	11.4543	11.3991	11.8186	11.571	11.0441	11.8121	22.8466	16.0058	14.0314	10.078		2.71667	4198394	419034	640082	561476	760867	978561	1563024	1042340
	2.72517	13.1295	13.3013	12.7217	12.702	12.8858	12.2751	11.9433	12.3072	11.7757	11.5355	12.3233	11.439	11.3851	11.8024	11.5616	11.0358	11.798	22.8473	16.0048	14.0338	10.076		2.725	4356048	391622	605285	529055	705789	908571	1481877	963209
	2.7335	13.1136	13.2901	12.7081	12.6898	12.8638	12.2655	11.9291	12.2924	11.7659	11.5237	12.3232	11.43	11.3765	11.7855	11.5474	11.0235	11.7892	22.8562	16.002	14.0361	10.0788		2.73333	4397155	360139	561117	489755	644030	828690	1380425	878379
	2.74183	13.0968	13.2691	12.6923	12.6738	12.8491	12.2523	11.9151	12.2762	11.7557	11.5122	12.2975	11.4206	11.3676	11.7685	11.5352	11.0089	11.7736	22.863	15.9918	14.0386	10.0763		2.74167	4313350	326465	510795	445791	578637	743369	1264893	791514
	2.75017	13.0754	13.2482	12.6736	12.6569	12.8302	12.2408	11.8998	12.2607	11.7388	11.4984	12.286	11.4075	11.3644	11.7553	11.5204	10.997	11.7584	22.8671	15.9903	14.0386	10.078		2.75	4111057	292301	457444	399401	512474	656685	1140680	705797
	2.7585	13.055	13.2296	12.6564	12.6387	12.8116	12.2228	11.8919	12.2426	11.7253	11.4847	12.2714	11.3978	11.3602	11.744	11.5117	10.9842	11.7415	22.8702	15.9865	14.0397	10.0814		2.75833	3809852	259063	403880	352771	448184	572227	1012653	624093
	2.76683	13.0342	13.2082	12.6373	12.6167	12.7951	12.2088	11.879	12.2264	11.7086	11.4744	12.2591	11.3863	11.3526	11.7297	11.4967	10.9727	11.7249	22.8736	15.9856	14.038	10.0844		2.76667	3437932	227883	352474	307948	388113	493165	885496	549015
	2.77517	13.0063	13.1869	12.6204	12.6014	12.782	12.1964	11.8649	12.2162	11.6971	11.4575	12.2442	11.3802	11.3444	11.7194	11.4891	10.9625	11.706	22.8815	15.9908	14.0357	10.0848		2.775	3026740	199645	305120	266678	334294	422360	763818	482925
	2.7835	12.984	13.1656	12.6072	12.5845	12.7723	12.1867	11.8553	12.2066	11.6851	11.452	12.2354	11.3696	11.3315	11.7094	11.4853	10.9492	11.6914	22.8805	15.9931	14.0317	10.0861		2.78333	2606197	175113	263211	230364	288491	362367	652174	427758
	2.79183	12.9617	13.1436	12.5897	12.5708	12.7548	12.1767	11.8442	12.1988	11.676	11.4466	12.223	11.363	11.3266	11.6947	11.4803	10.9457	11.6727	22.8833	15.9919	14.0282	10.0887		2.79167	2201181	154928	227867	200148	252132	315428	554864	384798
	2.80017	12.9461	13.1266	12.5798	12.5599	12.7416	12.1702	11.8317	12.1845	11.6683	11.4413	12.2167	11.3549	11.322	11.6829	11.4749	10.9413	11.6552	22.889	15.987	14.032	10.0926		2.8	1829928	139761	200177	176898	226190	283236	475584	354407
	2.8085	12.9287	13.111	12.5721	12.5458	12.7293	12.1645	11.8229	12.1728	11.6625	11.4336	12.208	11.3538	11.3153	11.6714	11.469	10.9352	11.6434	22.8968	15.9841	14.0362	10.0933		2.80833	1504116	130360	181209	161203	211097	266661	417198	335746
	2.81683	12.9116	13.0956	12.5588	12.5338	12.7207	12.1555	11.8169	12.1576	11.6563	11.4276	12.2055	11.3505	11.3119	11.6629	11.4619	10.927	11.6235	22.9054	15.9777	14.0358	10.0983		2.81667	1229993	127350	171643	153258	206594	265456	381284	326925
	2.82517	12.8952	13.0814	12.5504	12.5213	12.7073	12.1523	11.8143	12.1487	11.6491	11.4219	12.1987	11.3466	11.3076	11.6574	11.4565	10.9207	11.6025	22.9084	15.9734	14.0328	10.1055		2.825	1010139	130931	171396	152697	211535	277991	367587	325242
	2.8335	12.8786	13.0665	12.543	12.5107	12.702	12.1427	11.8118	12.1398	11.6448	11.4195	12.1913	11.3427	11.3107	11.65	11.4505	10.9118	11.5821	22.9119	15.9681	14.0312	10.1077		2.83333	845442	140622	179454	158477	223745	301124	373966	327501
	2.84183	12.8653	13.0529	12.5345	12.5007	12.6968	12.1402	11.8074	12.1318	11.6402	11.4153	12.1855	11.3387	11.3038	11.6506	11.4476	10.9074	11.561	22.9145	15.9655	14.0252	10.1098		2.84167	736155	155018	193750	168882	240271	330579	396356	330517
	2.85017	12.8553	13.0404	12.5267	12.4934	12.6943	12.1332	11.804	12.1288	11.6374	11.4098	12.1838	11.3411	11.2959	11.6463	11.445	10.9051	11.5427	22.9175	15.969	14.0257	10.1111		2.85	681352	171782	211386	181621	257832	361605	429073	331633
	2.8585	12.8458	13.0315	12.5225	12.4883	12.6896	12.1313	11.7991	12.1279	11.6345	11.4095	12.1771	11.3327	11.2927	11.6376	11.4448	10.8966	11.5261	22.9199	15.9656	14.0265	10.1169		2.85833	677743	188129	228988	194206	273350	389761	465802	329048
	2.86683	12.8405	13.0247	12.5214	12.4863	12.682	12.1265	11.7867	12.124	11.6352	11.4056	12.1703	11.3323	11.2836	11.6349	11.4445	10.8961	11.5096	22.9176	15.9642	14.0244	10.1205		2.86667	718297	201495	243408	204430	284488	411488	500516	321968
	2.87517	12.8383	13.0206	12.5245	12.4804	12.6782	12.1259	11.7864	12.1168	11.637	11.4044	12.1668	11.3265	11.2789	11.6278	11.4409	10.8948	11.498	22.922	15.9627	14.0289	10.122		2.875	791572	209978	252337	210764	289937	424462	528309	310565
	2.8835	12.8313	13.0191	12.5239	12.479	12.6726	12.1218	11.7866	12.1098	11.6356	11.4013	12.1661	11.3283	11.2769	11.6234	11.4363	10.8905	11.4837	22.926	15.9604	14.0314	10.1227		2.88333	882429	212672	254590	212533	289330	427676	545903	295688
	2.89183	12.8284	13.0125	12.5226	12.4853	12.6694	12.1153	11.7852	12.1042	11.6347	11.3971	12.1657	11.3305	11.2769	11.6169	11.433	10.8867	11.4674	22.9269	15.9573	14.0344	10.1242		2.89167	974163	209640	250178	209762	283023	421274	551676	278500
	2.90017	12.8216	13.0068	12.52	12.4846	12.6678	12.1094	11.7865	12.0983	11.6359	11.3936	12.16	11.328	11.2722	11.6098	11.4259	10.8787	11.4583	22.93	15.952	14.0366	10.1305		2.9	1051239	201730	239975	202975	271755	406222	545394	260182
	2.9085	12.8188	13.0032	12.5163	12.4814	12.6643	12.1054	11.7854	12.0918	11.6369	11.3918	12.1559	11.3225	11.267	11.6088	11.4186	10.8719	11.4473	22.9303	15.9467	14.0315	10.1324		2.90833	1101762	190233	225428	192983	256568	384014	527837	241751
	2.91683	12.8138	13.0012	12.5122	12.4806	12.6693	12.0983	11.7805	12.0858	11.6315	11.3865	12.1532	11.3193	11.2592	11.6069	11.4175	10.8694	11.4365	22.9334	15.9512	14.0242	10.1344		2.91667	1119143	176473	208163	180709	238663	356457	500539	223907
	2.92517	12.8155	12.9945	12.5106	12.4781	12.6684	12.0912	11.7778	12.0886	11.6309	11.3857	12.1501	11.3194	11.253	11.6035	11.4118	10.8699	11.4283	22.9303	15.9526	14.0281	10.1373		2.925	1102546	161637	189634	167068	219242	325530	465697	207029
	2.9335	12.8148	12.9921	12.5043	12.4792	12.6704	12.0883	11.7739	12.0872	11.625	11.3849	12.1509	11.3178	11.2505	11.5965	11.4115	10.864	11.4177	22.9284	15.9499	14.0256	10.1415		2.93333	1056072	146722	171020	152898	199318	293200	425872	191330
	2.94183	12.8155	12.9887	12.5071	12.4824	12.6706	12.0904	11.7687	12.0844	11.6253	11.3895	12.1506	11.3165	11.2418	11.5949	11.4124	10.8618	11.4169	22.9248	15.9508	14.0272	10.1425		2.94167	987089	132426	153202	138896	179709	261173	383657	176987
	2.95017	12.8179	12.9897	12.5069	12.4822	12.6703	12.0874	11.7682	12.0845	11.6276	11.389	12.1555	11.3122	11.2403	11.5934	11.4124	10.8612	11.416	22.929	15.9481	14.0341	10.1432		2.95	904279	119205	136765	125590	161171	230885	341353	164349
	2.9585	12.8149	12.9875	12.5055	12.4828	12.6769	12.0852	11.7673	12.0858	11.6319	11.3905	12.16	11.3188	11.2386	11.5949	11.4111	10.864	11.4156	22.9301	15.9512	14.034	10.1448		2.95833	816061	107331	122098	113370	144319	203460	300874	154103
	2.96683	12.8125	12.9839	12.5037	12.48	12.6754	12.0817	11.7721	12.0832	11.6299	11.3954	12.167	11.3199	11.2375	11.5993	11.4122	10.862	11.4149	22.9343	15.9465	14.0363	10.1531		2.96667	729206	96976	109461	102505	129614	179773	263700	147330
	2.97517	12.8098	12.9841	12.5016	12.4785	12.6808	12.0824	11.7789	12.086	11.6257	11.3974	12.1766	11.3207	11.2373	11.6081	11.4119	10.8611	11.4168	22.9348	15.9419	14.0369	10.1533		2.975	648320	88312	99041	93144	117544	160631	230872	145685
	2.9835	12.8049	12.9801	12.4987	12.4741	12.694	12.0792	11.7821	12.09	11.6273	11.3993	12.185	11.3254	11.2379	11.6183	11.4094	10.8603	11.4175	22.9279	15.9454	14.0299	10.1568		2.98333	576008	81566	91029	85495	108870	147072	203195	151367
	2.99183	12.8057	12.9781	12.4949	12.4756	12.7037	12.0788	11.7879	12.0957	11.6295	11.4023	12.1927	11.3286	11.2363	11.6247	11.413	10.8649	11.4176	22.9275	15.9512	14.0287	10.1593		2.99167	513332	77081	85737	79974	104735	140469	181560	166497
	3.00017	12.8009	12.9773	12.5	12.473	12.7134	12.0806	11.7936	12.1024	11.6289	11.4041	12.1976	11.3343	11.2358	11.6318	11.4153	10.864	11.4184	22.9281	15.9538	14.0275	10.1601		3	460550	75512	83780	77259	106439	142214	167314	192024
	3.0085	12.8001	12.9803	12.5063	12.4742	12.7184	12.0784	11.7978	12.1033	11.6347	11.4139	12.2015	11.3385	11.2356	11.6363	11.4207	10.8724	11.422	22.923	15.9558	14.0294	10.16		3.00833	417878	77814	86213	77874	113618	151281	162152	222905
	3.01683	12.8066	12.9772	12.5079	12.4764	12.7243	12.0825	11.8008	12.1094	11.6386	11.4201	12.2088	11.3466	11.2361	11.6371	11.4221	10.875	11.4224	22.9236	15.9544	14.0369	10.1613		3.01667	417878	78291	86747	77874	113618	151281	162152	222905
	3.02517	12.807	12.98	12.512	12.4787	12.7272	12.0862	11.8128	12.1093	11.641	11.4194	12.2138	11.349	11.2365	11.6382	11.4247	10.8784	11.4258	22.9322	15.9587	14.0396	10.1628		3.025	417878	78291	86747	77874	113618	151281	162152	222905
	3.0335	12.8068	12.9828	12.5136	12.4751	12.7293	12.0876	11.8181	12.1077	11.64	11.4251	12.2167	11.3569	11.2379	11.6439	11.4251	10.8789	11.4266	22.9331	15.9569	14.0395	10.1645		3.03333	417878	78291	86747	77874	113618	151281	162152	222905
	3.04183	12.8079	12.9832	12.5152	12.4756	12.7259	12.0882	11.8295	12.1078	11.6376	11.423	12.2163	11.3629	11.2389	11.644	11.4225	10.8803	11.4284	22.9354	15.9572	14.0475	10.1682		3.04167	417878	78291	86747	77874	113618	151281	162152	222905
	3.05017	12.8112	12.985	12.5147	12.4715	12.7259	12.0883	11.8381	12.1049	11.6354	11.423	12.2116	11.3692	11.2371	11.6448	11.4164	10.8788	11.4273	22.9349	15.9586	14.0497	10.1685		3.05	449805	76476	83347	76580	109309	145608	158596	217061
	3.0585	12.8079	12.9793	12.5137	12.4649	12.7265	12.0875	11.8434	12.1047	11.6273	11.4233	12.2014	11.3683	11.2394	11.6433	11.4121	10.8772	11.4243	22.9323	15.9639	14.0445	10.1675		3.05833	625500	62778	57441	70808	90854	121124	138712	192218
	3.06683	12.8056	12.9802	12.5128	12.4648	12.7248	12.0871	11.8502	12.1018	11.6272	11.4287	12.1923	11.3667	11.2368	11.6404	11.4109	10.8805	11.4218	22.9296	15.9702	14.0488	10.166		3.06667	880939	40648	15019	61486	64147	85321	107355	157434
	3.07517	12.8056	12.9791	12.5119	12.4634	12.7211	12.0869	11.8544	12.1009	11.6231	11.4287	12.1836	11.3708	11.2326	11.6356	11.4123	10.8814	11.4208	22.9303	15.9731	14.0489	10.1635		3.075	1149715	12318	-39512	48651	32769	43010	67221	119570
	3.0835	12.8078	12.9798	12.5145	12.4608	12.713	12.0884	11.8624	12.1003	11.6232	11.4295	12.1751	11.3758	11.234	11.629	11.4171	10.8858	11.4217	22.9279	15.9802	14.0546	10.1601		3.08333	1367184	-21435	-103938	32284	-448	-1590	19873	84195
	3.09183	12.8112	12.9818	12.5203	12.4605	12.707	12.0936	11.8682	12.0997	11.6227	11.4322	12.1732	11.3766	11.2327	11.6204	11.413	10.8899	11.4183	22.9327	15.9803	14.0654	10.1604		3.09167	1477857	-59665	-175634	12928	-31923	-43240	-32561	56182
	3.10017	12.8112	12.9848	12.5204	12.4617	12.6982	12.0951	11.873	12.0959	11.6202	11.4349	12.1685	11.3795	11.2297	11.6163	11.4111	10.8899	11.4189	22.9374	15.985	14.075	10.1582		3.1	1448694	-100606	-250942	-8084	-57195	-75898	-86764	39256
	3.1085	12.8158	12.9817	12.5251	12.4597	12.6931	12.0943	11.8796	12.0961	11.6209	11.435	12.1656	11.3789	11.2349	11.612	11.4062	10.8893	11.4192	22.938	15.9852	14.0807	10.1587		3.10833	1275591	-141561	-325356	-28701	-71541	-93435	-138268	35570
	3.11683	12.8134	12.9809	12.5277	12.4575	12.6904	12.0936	11.8872	12.0922	11.6191	11.4337	12.1595	11.3748	11.2331	11.6074	11.4073	10.8885	11.4192	22.9417	15.9842	14.0851	10.1626		3.11667	982749	-179264	-394208	-46169	-70761	-90622	-181580	45735
	3.12517	12.814	12.9875	12.5313	12.4571	12.6892	12.0932	11.8917	12.0875	11.6148	11.4301	12.1517	11.3744	11.2311	11.6087	11.4077	10.8831	11.4155	22.9431	15.9884	14.0864	10.1605		3.125	624311	-210220	-453128	-57169	-52049	-64393	-211097	69698
	3.1335	12.8215	12.9878	12.5326	12.4565	12.6929	12.096	11.8909	12.0907	11.61	11.4297	12.1428	11.3665	11.23	11.6102	11.4043	10.8818	11.4116	22.9369	15.9936	14.086	10.161		3.13333	300002	-230886	-497988	-58332	-14692	-14456	-222020	107160
	3.14183	12.8227	12.9921	12.5328	12.4593	12.6924	12.0907	11.8904	12.096	11.61	11.4229	12.1373	11.3575	11.2264	11.6015	11.4031	10.8809	11.4097	22.9378	15.9991	14.0902	10.1573		3.14167	182451	-237942	-525233	-46960	39879	56847	-211284	158589
	3.15017	12.8234	12.9939	12.5329	12.4607	12.6917	12.09	11.8834	12.0952	11.6064	11.4209	12.1282	11.3536	11.2281	11.5939	11.4034	10.878	11.406	22.9353	16.002	14.0929	10.1516		3.15	515631	-228694	-532160	-21253	108849	145651	-178315	225996
	3.1585	12.8312	12.9987	12.5366	12.4655	12.6903	12.0927	11.8726	12.0968	11.6038	11.4218	12.12	11.3468	11.2161	11.5838	11.4018	10.8711	11.4067	22.9359	16.0046	14.0969	10.1479		3.15833	1539732	-201485	-517286	19214	188769	248391	-124995	313162
	3.16683	12.8375	13.0057	12.5388	12.4642	12.6848	12.0875	11.8657	12.0961	11.6029	11.4157	12.1138	11.3391	11.2134	11.5738	11.3982	10.8654	11.4096	22.9417	16.0059	14.103	10.1483		3.16667	3356505	-156147	-480537	73072	276381	362790	-55543	425272
	3.17517	12.8391	13.0075	12.5366	12.4673	12.6779	12.0849	11.8514	12.0893	11.5984	11.4086	12.1069	11.3346	11.2082	11.5701	11.3918	10.8569	11.4042	22.944	16.0026	14.1075	10.1463		3.175	5830400	-94109	-423398	137326	369537	488798	24943	567436
	3.1835	12.8392	13.0064	12.5316	12.4657	12.6698	12.0799	11.8392	12.0855	11.5891	11.4007	12.1006	11.3279	11.2065	11.5623	11.3837	10.849	11.3965	22.9449	16.0067	14.1098	10.1464		3.18333	8606433	-17789	-348699	208235	468101	628588	112039	742757
	3.19183	12.8401	13.002	12.5195	12.462	12.6618	12.0687	11.8281	12.0787	11.5807	11.3914	12.0892	11.3196	11.2034	11.554	11.3775	10.8394	11.3944	22.9432	16.0042	14.1097	10.1459		3.19167	11226081	69664	-260014	282113	574502	786083	203080	951587
	3.20017	12.8377	12.9971	12.512	12.454	12.658	12.0627	11.811	12.0721	11.5694	11.3871	12.0782	11.3112	11.1968	11.5517	11.3697	10.832	11.3915	22.9399	16.0089	14.114	10.1454		3.2	13275519	164866	-160388	355982	693507	965738	297209	1190142
	3.2085	12.8283	12.9866	12.5006	12.4501	12.6525	12.0513	11.7943	12.0673	11.5602	11.3783	12.0727	11.3018	11.1908	11.5464	11.3664	10.827	11.3835	22.9342	16.0161	14.1126	10.1454		3.20833	14490697	265070	-51226	428580	830850	1170359	395445	1449814
	3.21683	12.821	12.9768	12.491	12.4444	12.6463	12.0433	11.7809	12.0632	11.5546	11.3745	12.0652	11.2905	11.185	11.5425	11.3667	10.8202	11.3799	22.93	16.0193	14.1174	10.1389		3.21667	14792564	369047	68065	500258	991611	1399669	500966	1718084
	3.22517	12.8126	12.9674	12.4828	12.4397	12.6372	12.0381	11.7643	12.0548	11.548	11.3745	12.0574	11.2869	11.1859	11.538	11.3679	10.8135	11.3781	22.9291	16.0215	14.1166	10.1365		3.225	14269281	478092	200609	573155	1178608	1648965	619278	1980246
	3.2335	12.8046	12.9616	12.4751	12.4321	12.6297	12.0352	11.7537	12.0476	11.5457	11.3711	12.0518	11.285	11.1817	11.5319	11.3637	10.813	11.3841	22.9261	16.0213	14.1241	10.1348		3.23333	13125843	596141	351330	650849	1390796	1908717	757171	2220865
	3.24183	12.794	12.951	12.4678	12.4237	12.6197	12.0299	11.7431	12.0381	11.541	11.369	12.0535	11.2838	11.1844	11.5309	11.3636	10.814	11.3842	22.9316	16.0176	14.1286	10.1353		3.24167	11619075	728673	525291	737593	1622758	2165819	920096	2425728
	3.25017	12.7793	12.9398	12.4611	12.413	12.6069	12.0264	11.7327	12.0344	11.5363	11.371	12.0503	11.2884	11.1891	11.5259	11.3621	10.8137	11.3911	22.927	16.0113	14.1317	10.1336		3.25	9999607	880848	726250	837058	1864584	2405544	1110650	2584626
	3.2585	12.7647	12.9305	12.4552	12.3994	12.5983	12.0219	11.7322	12.0267	11.5336	11.3692	12.0476	11.2839	11.1919	11.5235	11.3598	10.8148	11.3844	22.923	16.0097	14.1349	10.1363		3.25833	8471847	1055264	954693	951147	2102851	2613674	1327766	2692593
	3.26683	12.7525	12.9195	12.4497	12.3866	12.5966	12.0176	11.7311	12.0234	11.5322	11.3726	12.046	11.2873	11.1944	11.5256	11.3622	10.8156	11.3919	22.9193	16.0081	14.1327	10.1369		3.26667	7174252	1250671	1206223	1078776	2322593	2778466	1566444	2749283
	3.27517	12.7433	12.9096	12.4465	12.3772	12.5918	12.0195	11.7318	12.0214	11.5259	11.3788	12.0439	11.2855	11.1975	11.5242	11.3624	10.8205	11.3921	22.9109	16.0143	14.1317	10.1376		3.275	6177579	1461048	1470684	1215712	2509419	2891778	1816868	2758264
	3.2835	12.7346	12.9026	12.4441	12.3714	12.5939	12.0165	11.7296	12.0207	11.5272	11.3787	12.0428	11.2909	11.1998	11.5287	11.3686	10.8268	11.3985	22.9081	16.0214	14.1317	10.1361		3.28333	5496099	1676144	1732869	1355463	2651066	2949522	2065011	2726148
	3.29183	12.7247	12.8975	12.443	12.3665	12.5905	12.0191	11.7274	12.0218	11.529	11.3844	12.0434	11.2913	11.2031	11.5247	11.3758	10.8331	11.4017	22.8992	16.02	14.1288	10.1317		3.29167	5104327	1882526	1975056	1489800	2739122	2951974	2295193	2661113
	3.30017	12.7238	12.8967	12.4593	12.3676	12.5889	12.0252	11.727	12.0203	11.5313	11.3913	12.0403	11.2899	11.2067	11.5251	11.3832	10.8402	11.413	22.8944	16.0197	14.1302	10.1335		3.3	4954199	2065303	2179404	1610118	2770124	2903090	2492167	2571657
	3.3085	12.7218	12.898	12.459	12.3677	12.5875	12.0276	11.7265	12.0239	11.5352	11.4011	12.0435	11.2901	11.2042	11.5211	11.388	10.8543	11.4181	22.8965	16.0172	14.1349	10.1301		3.30833	4991257	2210565	2330815	1708233	2745712	2809426	2642832	2465534
	3.31683	12.7215	12.8972	12.4611	12.366	12.5898	12.0275	11.73	12.0169	11.5394	11.4063	12.0426	11.2937	11.2094	11.5185	11.3906	10.8636	11.4228	22.893	16.0161	14.1388	10.1294		3.31667	5164653	2307784	2418706	1777153	2671879	2679498	2737340	2349287
	3.32517	12.724	12.8979	12.4609	12.3642	12.5871	12.0294	11.7356	12.0161	11.5395	11.4095	12.042	11.2926	11.2148	11.5173	11.3957	10.8683	11.4263	22.8946	16.0098	14.1384	10.1332		3.325	5432230	2351003	2438525	1812126	2557572	2523184	2770332	2228522
	3.3335	12.7256	12.9006	12.461	12.3635	12.5866	12.0319	11.741	12.016	11.5453	11.4156	12.0401	11.2923	11.2195	11.5178	11.3933	10.875	11.4309	22.8954	16.0054	14.1341	10.1384		3.33333	5758450	2339493	2392333	1811335	2412772	2350401	2742081	2107293
	3.34183	12.7238	12.9001	12.4624	12.3654	12.5877	12.0331	11.7451	12.015	11.5423	11.4206	12.0385	11.2889	11.2158	11.5236	11.3968	10.8806	11.4305	22.8936	16.003	14.1398	10.1369		3.34167	6110810	2277382	2287878	1776360	2247852	2170345	2658101	1988263
	3.35017	12.7272	12.8995	12.4613	12.3662	12.5938	12.0356	11.7451	12.0155	11.5401	11.4245	12.031	11.291	11.2176	11.522	11.3986	10.8832	11.4329	22.8928	16.0062	14.1343	10.1403		3.35	6457429	2172948	2136936	1711727	2072950	1990680	2528032	1873260
	3.3585	12.73	12.8998	12.4617	12.3698	12.5965	12.0317	11.7478	12.0191	11.5426	11.4269	12.0298	11.2912	11.2127	11.5184	11.3988	10.8827	11.433	22.8917	16.0053	14.1344	10.1367		3.35833	6766353	2037529	1953738	1623763	1897235	1817705	2364514	1763682
	3.36683	12.7358	12.8989	12.4622	12.3705	12.5978	12.0373	11.7472	12.02	11.5417	11.4316	12.0289	11.2821	11.2097	11.5158	11.4038	10.8867	11.4337	22.8861	16.0066	14.1308	10.1377		3.36667	7008454	1884119	1753005	1519804	1728630	1656492	2181001	1661053
	3.37517	12.7417	12.9009	12.4636	12.3812	12.5986	12.0375	11.7467	12.0172	11.5439	11.4363	12.028	11.2831	11.2057	11.5138	11.4045	10.889	11.439	22.8887	16.0044	14.1321	10.1378		3.375	7160798	1725556	1548787	1407525	1573350	1511087	1990275	1567487
	3.3835	12.7498	12.91	12.4706	12.3807	12.5969	12.0448	11.7461	12.0152	11.5472	11.4421	12.0301	11.2784	11.2035	11.5093	11.4033	10.8864	11.4452	22.8965	16.0003	14.1335	10.1394		3.38333	7209947	1573255	1353525	1294162	1435897	1384399	1803593	1485321
	3.39183	12.7536	12.9093	12.4724	12.384	12.5982	12.0401	11.7494	12.0096	11.5482	11.4439	12.029	11.2768	11.2047	11.5058	11.3994	10.8817	11.4435	22.9015	16.0008	14.1351	10.1421		3.39167	7152563	1436512	1177236	1185910	1319516	1278201	1630358	1416764
	3.40017	12.7567	12.9103	12.4696	12.3859	12.5939	12.036	11.7503	12.009	11.5455	11.4438	12.023	11.2727	11.2048	11.502	11.3903	10.8776	11.4457	22.9067	15.9941	14.1361	10.1468		3.4	6997131	1321848	1026820	1087600	1226245	1193467	1477532	1363673
	3.4085	12.7596	12.9075	12.4657	12.3828	12.5945	12.0325	11.7551	12.004	11.5411	11.4426	12.0228	11.2654	11.1964	11.5037	11.3819	10.8668	11.4458	22.9054	15.9922	14.1365	10.1492		3.40833	6767810	1233297	906205	1002962	1157210	1130208	1349539	1327489
	3.41683	12.7564	12.9082	12.4658	12.386	12.5938	12.0306	11.7501	12.0038	11.5389	11.4387	12.0168	11.2587	11.1893	11.4988	11.377	10.8555	11.4401	22.9106	15.9935	14.1388	10.1502		3.41667	6514120	1172874	817405	935377	1113308	1088064	1249492	1308867
	3.42517	12.7582	12.9011	12.4578	12.3829	12.5976	12.0288	11.7499	12.0038	11.532	11.4382	12.015	11.2503	11.184	11.4997	11.3706	10.8476	11.4422	22.9149	15.9995	14.1322	10.1545		3.425	6335699	1142006	760724	887918	1095476	1066386	1179926	1307597
	3.4335	12.7607	12.9037	12.4504	12.3833	12.598	12.0245	11.7437	12.0049	11.5284	11.433	12.011	11.2433	11.173	11.4922	11.3662	10.8375	11.4408	22.9152	15.9999	14.1274	10.1564		3.43333	6428999	1142371	735286	863591	1104499	1064286	1143146	1323243
	3.44183	12.765	12.8997	12.4479	12.3887	12.5947	12.0252	11.7401	11.9999	11.5281	11.4334	12.0049	11.2363	11.1657	11.4851	11.3583	10.8277	11.4376	22.9185	16.0007	14.1262	10.1562		3.44167	7173844	1175690	740310	865530	1140350	1081155	1141323	1354992
	3.45017	12.7679	12.901	12.449	12.3912	12.5898	12.0223	11.7338	11.9978	11.5294	11.4283	11.9991	11.2303	11.1569	11.4774	11.3496	10.8191	11.4355	22.9266	16.0035	14.1346	10.1595		3.45	9267954	1243366	775631	895983	1202321	1116009	1176260	1401585
	3.4585	12.7685	12.9013	12.4488	12.3913	12.5841	12.0187	11.7316	11.9885	11.5272	11.4199	11.9975	11.2232	11.1523	11.4665	11.3366	10.8104	11.4338	22.9372	16.0036	14.1388	10.1628		3.45833	22282125	1345376	842044	955467	1288880	1167625	1248392	1461547
	3.46683	12.7666	12.8952	12.4452	12.3908	12.5815	12.0122	11.7238	11.9795	11.5201	11.4109	11.9908	11.2163	11.1441	11.4604	11.3239	10.8018	11.4248	22.942	16.0065	14.1373	10.1693		3.46667	14854750	1479078	940137	1041842	1396893	1234909	1356374	1533182
	3.47517	12.7675	12.8943	12.4405	12.3872	12.5777	12.0052	11.722	11.9777	11.5172	11.4005	11.9837	11.2111	11.1409	11.4533	11.3097	10.7881	11.4252	22.9475	16.0056	14.1407	10.1737		3.475	22282125	1638274	1068203	1149442	1521044	1316165	1496405	1614871
	3.4835	12.7613	12.8887	12.4289	12.3897	12.5724	11.9973	11.7151	11.9712	11.5086	11.3872	11.9778	11.1983	11.1311	11.4508	11.2996	10.7754	11.4148	22.952	16.0073	14.1378	10.1783		3.48333	14854750	1812565	1221193	1269173	1654038	1408495	1661231	1705467
	3.49183	12.7549	12.8837	12.424	12.3893	12.566	11.987	11.7091	11.9669	11.5001	11.3781	11.9713	11.1878	11.1193	11.4462	11.2873	10.7659	11.4111	22.9574	16.0149	14.1418	10.1836		3.49167	22282125	1987284	1389518	1389253	1786196	1507110	1839869	1804353
	3.50017	12.7515	12.8762	12.4173	12.3826	12.5626	11.9807	11.7039	11.9636	11.4974	11.3644	11.9622	11.1745	11.1104	11.4413	11.2764	10.7585	11.4033	22.9618	16.0201	14.1363	10.188		3.5	14854750	2145422	1559113	1497036	1905821	1604780	2018401	1910033
	3.5085	12.7497	12.8695	12.406	12.3833	12.5568	11.9732	11.6946	11.9552	11.4879	11.3546	11.9577	11.1684	11.0977	11.4329	11.2713	10.7537	11.3999	22.9613	16.0251	14.1365	10.1924		3.50833	22282125	2270267	1713653	1580770	2001070	1693238	2181429	2020172
	3.51683	12.7438	12.8648	12.4024	12.3816	12.5501	11.9712	11.6906	11.9482	11.485	11.349	11.9509	11.1617	11.0935	11.4232	11.2676	10.7553	11.3949	22.9668	16.0282	14.141	10.1943		3.51667	14854750	2348225	1836970	1631559	2062148	1764235	2313953	2132271
	3.52517	12.7408	12.864	12.3976	12.3776	12.538	11.9659	11.6831	11.9424	11.4846	11.3417	11.9528	11.1589	11.0876	11.416	11.2604	10.7522	11.395	22.9725	16.0326	14.1461	10.1953		3.525	22282125	2370739	1915696	1644380	2082231	1810765	2403571	2245686
	3.5335	12.7334	12.8585	12.3902	12.3734	12.5275	11.9576	11.6783	11.9356	11.4785	11.3339	11.9492	11.1593	11.0837	11.4095	11.2525	10.7498	11.3924	22.9786	16.0383	14.1524	10.2017		3.53333	14854750	2335290	1941233	1618350	2058435	1828605	2442421	2366404
	3.54183	12.728	12.8511	12.3828	12.367	12.5204	11.9529	11.673	11.9227	11.4758	11.3263	11.945	11.1576	11.0823	11.4062	11.2442	10.7454	11.3895	22.9862	16.0342	14.1543	10.2063		3.54167	14854750	2245152	1910663	1556330	1992819	1818628	2427795	2516436
	3.55017	12.7132	12.8416	12.3795	12.3608	12.5082	11.9463	11.6745	11.9172	11.4687	11.3177	11.9445	11.1526	11.0803	11.4034	11.238	10.7434	11.3835	22.9887	16.0339	14.1539	10.2122		3.55	14854750	2108454	1826486	1464126	1893463	1790160	2361786	2750710
	3.5585	12.7014	12.8367	12.3725	12.3562	12.5025	11.9372	11.6761	11.9128	11.4653	11.3044	11.9428	11.1511	11.08	11.407	11.2338	10.7378	11.3815	22.9906	16.0407	14.1568	10.2147		3.55833	14854750	1936379	1695722	1349340	1776215	1766650	2251065	3183394
	3.56683	12.698	12.8291	12.3667	12.3513	12.5022	11.9349	11.6724	11.9058	11.4583	11.3057	11.9419	11.1472	11.0791	11.4073	11.2292	10.7381	11.3839	22.9944	16.0525	14.1571	10.218		3.56667	14854750	1741443	1528888	1220134	1668489	1796729	2107241	4023448
	3.57517	12.6886	12.8249	12.3624	12.3493	12.4982	11.9313	11.674	11.9087	11.4548	11.2978	11.9382	11.1438	11.0744	11.4027	11.2305	10.7378	11.3822	22.9973	16.0584	14.1562	10.2187		3.575	14854750	1537006	1339481	1084588	1618664	1972139	1948656	5610399
	3.5835	12.6858	12.8186	12.3615	12.3453	12.4934	11.9279	11.6738	11.9094	11.4557	11.2984	11.9341	11.1435	11.0744	11.3968	11.2339	10.7431	11.3812	22.9949	16.0602	14.1549	10.2189		3.58333	14854750	1337603	1144282	951366	1714082	2455531	1806182	8440138
	3.59183	12.6837	12.8177	12.3616	12.3468	12.4899	11.932	11.6753	11.9098	11.4555	11.3035	11.9368	11.1456	11.0728	11.3933	11.2324	10.7492	11.3886	23.0016	16.0657	14.1622	10.2197		3.59167	14854750	1161775	965368	831381	2106609	3511092	1737791	13160731
	3.60017	12.6798	12.8209	12.3674	12.3477	12.4814	11.9339	11.6758	11.9086	11.4565	11.3026	11.9401	11.1458	11.0724	11.3856	11.2327	10.7482	11.3892	23.0114	16.0699	14.1655	10.2209		3.6	14854750	1038367	836390	741902	3044240	5527306	1855681	20504678
	3.6085	12.6788	12.8195	12.3658	12.3448	12.474	11.935	11.6756	11.9102	11.4559	11.3	11.9381	11.1481	11.0752	11.3867	11.2315	10.7498	11.3933	23.0167	16.0716	14.1692	10.2248		3.60833	14854750	1019831	815487	714423	4896472	9012356	2371408	31156364
	3.61683	12.6764	12.8196	12.3682	12.3427	12.4745	11.9357	11.6837	11.9055	11.4558	11.2974	11.9386	11.1489	11.0776	11.3854	11.228	10.7513	11.3994	23.0193	16.0731	14.1722	10.2291		3.61667	14854750	1203696	1006389	808642	8155726	14545492	3656852	62931118
	3.62517	12.6747	12.8188	12.3667	12.3399	12.4746	11.9318	11.6843	11.9045	11.4549	11.2977	11.9395	11.1501	11.0801	11.3856	11.2273	10.7457	11.3924	23.0206	16.0756	14.1723	10.2302		3.625	14854750	1764331	1587879	1131708	13388748	22681796	6307965	41954079
	3.6335	12.669	12.8227	12.3663	12.3401	12.4759	11.9305	11.6874	11.9061	11.4434	11.2956	11.9376	11.1466	11.0807	11.3873	11.2282	10.7472	11.394	23.0191	16.0847	14.1719	10.2294		3.63333	14854750	2990000	2846816	1861026	21142239	33816728	11180051	62931118
	3.64183	12.6685	12.8223	12.3673	12.3412	12.4772	11.9309	11.6907	11.9116	11.4469	11.2961	11.9348	11.1433	11.077	11.3802	11.2278	10.7529	11.3888	23.0267	16.0968	14.1703	10.2326		3.64167	14854750	5308164	5199132	3261050	31815183	48052257	26098159	41954079
	3.65017	12.6693	12.8246	12.365	12.3397	12.477	11.929	11.6925	11.9159	11.4491	11.298	11.9319	11.1463	11.0735	11.3704	11.2308	10.7513	11.3888	23.026	16.1009	14.1679	10.232		3.65	14854750	9275734	9173036	5679089	45525681	65114754	17398773	62931118
	3.6585	12.6718	12.829	12.369	12.3443	12.4763	11.9332	11.6956	11.9183	11.449	11.3046	11.933	11.1472	11.0741	11.371	11.2312	10.7569	11.3896	23.0225	16.1071	14.1661	10.2276		3.65833	14854750	15526161	15351667	9508473	62023913	84342479	26098159	41954079
	3.66683	12.6756	12.8358	12.373	12.3466	12.4728	11.934	11.688	11.9155	11.4529	11.3033	11.9348	11.1445	11.0712	11.3606	11.2318	10.7576	11.3916	23.0261	16.1132	14.1744	10.2274		3.66667	14854750	24667407	24276660	15120869	80691754	104767696	17398773	62931118
	3.67517	12.6784	12.8415	12.3736	12.3471	12.4667	11.9361	11.6915	11.9155	11.4521	11.3036	11.9376	11.1479	11.0679	11.3517	11.2308	10.7582	11.391	23.0281	16.1147	14.1726	10.2274		3.675	14854750	37136044	36309957	22775991	100624051	125270595	26098159	41954079
	3.6835	12.6777	12.8399	12.3751	12.3434	12.4685	11.9357	11.6933	11.9165	11.4525	11.3023	11.9331	11.1489	11.0697	11.3745	11.2282	10.7581	11.3899	23.0311	16.1142	14.1734	10.2311		3.68333	14854750	53058284	51514191	32542047	120768244	144770838	17398773	62931118
	3.69183	12.6791	12.8419	12.3752	12.3401	12.462	11.9345	11.6986	11.9163	11.4505	11.3027	11.9298	11.1475	11.0732	11.3735	11.223	10.7544	11.3842	23.0317	16.1172	14.1706	10.2363		3.69167	14854750	85897516	69595016	44245737	140089494	162388272	26098159	41954079
	3.70017	12.6774	12.8401	12.3756	12.329	12.4628	11.9289	11.6977	11.9136	11.4486	11.3011	11.9292	11.147	11.0704	11.362	11.2235	10.755	11.3839	23.0295	16.1226	14.1678	10.2411		3.7	14854750	57265011	89909914	57470100	157712054	177540093	17398773	41954079
	3.7085	12.6791	12.8393	12.3761	12.3327	12.47	11.9293	11.6937	11.9146	11.4446	11.3019	11.9266	11.1457	11.0661	11.3802	11.2227	10.7509	11.3796	23.0288	16.129	14.1684	10.2433		3.70833	14854750	85897516	149122152	71603438	173011376	189958225	26098159	41954079
	3.71683	12.6741	12.8386	12.3743	12.3322	12.471	11.9253	11.6901	11.9212	11.4403	11.2976	11.9253	11.141	11.0633	11.3721	11.2203	10.7543	11.3767	23.0243	16.1348	14.1648	10.2483		3.71667	14854750	57265011	99414768	85927278	185642085	199651720	17398773	41954079
	3.72517	12.6761	12.8385	12.3711	12.3292	12.4685	11.9225	11.6868	11.9225	11.439	11.2995	11.9243	11.1404	11.0602	11.3856	11.2226	10.7501	11.3734	23.0207	16.1395	14.1607	10.2509		3.725	14854750	85897516	149122152	99714985	195509038	206829639	17398773	41954079
	3.7335	12.6755	12.8397	12.3734	12.3341	12.4693	11.9235	11.6847	11.9285	11.439	11.3029	11.9245	11.14	11.0569	11.3717	11.2241	10.7538	11.3718	23.0176	16.1422	14.1623	10.2614		3.73333	14854750	57265011	99414768	112319032	202703074	211799689	17398773	41954079
	3.74183	12.678	12.843	12.3759	12.3324	12.4659	11.9253	11.6839	11.9308	11.4451	11.3077	11.9288	11.1419	11.0595	11.3543	11.2238	10.7516	11.3709	23.022	16.1439	14.1626	10.268		3.74167	14854750	85897516	149122152	123241341	207458020	214893617	17398773	41954079
	3.75017	12.6772	12.8433	12.3759	12.3303	12.4656	11.9209	11.6826	11.9331	11.4469	11.3065	11.9276	11.1439	11.0599	11.316	11.2257	10.7518	11.3713	23.0232	16.1384	14.1611	10.2803		3.75	14854750	57265011	99414768	132187780	210120518	216424709	17398773	41954079
	3.7585	12.6798	12.8437	12.3762	12.3285	12.4645	11.9168	11.6798	11.939	11.4454	11.3088	11.9244	11.145	11.0626	11.3357	11.2255	10.7509	11.3704	23.0227	16.1398	14.1634	10.2958		3.75833	14854750	85897516	149122152	139093450	211138149	216690767	17398773	41954079
	3.76683	12.6791	12.8425	12.3757	12.3275	12.4656	11.9149	11.6819	11.9427	11.4435	11.3057	11.9229	11.1435	11.0606	11.3529	11.2234	10.7503	11.3694	23.0247	16.1415	14.1583	10.3133		3.76667	14854750	57265011	99414768	144125084	211044049	215992744	17398773	41954079
	3.77517	12.6798	12.8424	12.3704	12.3242	12.4677	11.9125	11.6775	11.9468	11.4432	11.3084	11.9211	11.1426	11.0596	11.4004	11.2232	10.7505	11.3727	23.0216	16.1429	14.157	10.3297		3.775	14854750	57265011	149122152	147652786	210404522	214643078	17398773	41954079
	3.7835	12.6792	12.8379	12.3743	12.3222	12.4712	11.9092	11.6771	11.9572	11.4455	11.3102	11.92	11.1435	11.0589	11.3718	11.2193	10.7491	11.3675	23.0247	16.1491	14.1583	10.3465		3.78333	14854750	57265011	99414768	150171001	209744143	212933448	17398773	41954079
	3.79183	12.6763	12.8372	12.3708	12.3221	12.4726	11.9047	11.6732	11.9647	11.4454	11.3119	11.913	11.1416	11.0552	11.361	11.2214	10.7478	11.3649	23.0202	16.153	14.1514	10.3646		3.79167	14854750	57265011	99414768	152203665	209466500	211096338	17398773	41954079
	3.80017	12.6752	12.8377	12.3728	12.3201	12.4747	11.9078	11.67	11.9764	11.4445	11.3163	11.9115	11.1416	11.0533	11.3482	11.2257	10.7516	11.3647	23.0155	16.1532	14.15	10.3821		3.8	22282125	57265011	99414768	154212596	209813196	209301609	17398773	41954079
	3.8085	12.6803	12.8415	12.3772	12.3215	12.4771	11.9101	11.6637	11.983	11.4483	11.3211	11.9098	11.1398	11.0531	11.3613	11.2314	10.7518	11.3736	23.0162	16.1559	14.1533	10.3996		3.80833	14854750	57265011	99414768	156537212	316507593	207692209	17398773	41954079
	3.81683	12.6851	12.8453	12.3767	12.323	12.4759	11.9075	11.6595	11.9935	11.4503	11.3237	11.9108	11.1418	11.0541	11.3535	11.2297	10.7516	11.3748	23.0219	16.1523	14.1524	10.4199		3.81667	22282125	57265011	99414768	159363727	211005062	206448601	17398773	41954079
	3.82517	12.6857	12.8447	12.3773	12.3209	12.4753	11.9078	11.6557	11.996	11.4491	11.3285	11.9111	11.1404	11.0511	11.3468	11.2258	10.7533	11.3706	23.0239	16.15	14.1546	10.4407		3.825	14854750	57265011	99414768	162713607	316507593	310033803	17398773	41954079
	3.8335	12.688	12.8492	12.377	12.3168	12.471	11.903	11.66	12.0006	11.4495	11.3271	11.9063	11.1396	11.0542	11.3227	11.2264	10.753	11.3737	23.0251	16.1517	14.1562	10.4583		3.83333	22282125	57265011	99414768	166425825	211005062	206689202	17398773	41954079
	3.84183	12.6892	12.8447	12.3775	12.3117	12.4712	11.8975	11.6572	12.01	11.4458	11.3309	11.9017	11.1368	11.0503	11.314	11.2242	10.751	11.365	23.027	16.1557	14.1563	10.4757		3.84167	14854750	57265011	99414768	170157541	316507593	310033803	17398773	41954079
	3.85017	12.6917	12.8397	12.3778	12.3146	12.472	11.8964	11.6576	12.0185	11.4408	11.3321	11.8975	11.1351	11.0478	11.3307	11.2253	10.7481	11.3657	23.0286	16.1724	14.1642	10.4922		3.85	22282125	57265011	99414768	173399073	211005062	206689202	17398773	41954079
	3.8585	12.6918	12.843	12.3761	12.3104	12.4748	11.8946	11.654	12.0263	11.4375	11.3361	11.8915	11.1326	11.0447	11.3346	11.2254	10.7512	11.3676	23.0361	16.1952	14.1629	10.5026		3.85833	14854750	57265011	99414768	175529339	316507593	310033803	17398773	41954079
	3.86683	12.696	12.8414	12.3756	12.3103	12.4739	11.8893	11.652	12.0361	11.4302	11.3395	11.8865	11.1325	11.0373	11.3456	11.2307	10.7517	11.3635	23.0309	16.2244	14.163	10.5136		3.86667	22282125	57265011	99414768	175910275	211005062	206689202	17398773	41954079
	3.87517	12.6999	12.8423	12.3778	12.3144	12.4702	11.8874	11.6488	12.0389	11.432	11.3486	11.8855	11.1336	11.0366	11.3429	11.234	10.7566	11.3658	23.0263	16.2692	14.1637	10.5208		3.875	14854750	85897516	149122152	173994444	316507593	310033803	17398773	41954079
	3.8835	12.7058	12.8447	12.3802	12.3169	12.4672	11.8873	11.6483	12.0413	11.4361	11.3542	11.8859	11.1345	11.0373	11.3397	11.2334	10.7563	11.3717	23.0343	16.3233	14.1722	10.5235		3.88333	142682913	57265011	99414768	169427033	316507593	310033803	17398773	41954079
	3.89183	12.7069	12.8459	12.3833	12.3168	12.4639	11.8856	11.6465	12.04	11.4321	11.361	11.8898	11.1381	11.0376	11.3374	11.2336	10.7569	11.3697	23.0367	16.4037	14.1787	10.5221		3.89167	163554905	85897516	149122152	162121790	211005062	206689202	17398773	41954079
	3.90017	12.7127	12.8455	12.3826	12.3186	12.464	11.8856	11.6486	12.0359	11.4345	11.3662	11.8938	11.1393	11.0443	11.3371	11.2275	10.7578	11.3742	23.0421	16.5167	14.1799	10.5249		3.9	186299006	57265011	99414768	152275146	316507593	310033803	17398773	41954079
	3.9085	12.7136	12.8444	12.3811	12.32	12.4572	11.882	11.6494	12.0409	11.4364	11.3768	11.9016	11.1428	11.0465	11.3398	11.2254	10.7566	11.3646	23.0437	16.6798	14.1845	10.5236		3.90833	209057905	85897516	149122152	140325736	211005062	206689202	17398773	41954079
	3.91683	12.7171	12.8436	12.3819	12.317	12.4569	11.8767	11.6493	12.0394	11.4388	11.3907	11.909	11.1398	11.0458	11.3552	11.2266	10.7553	11.3697	23.042	16.9057	14.1875	10.5172		3.91667	230282837	57265011	99414768	126881702	316507593	310033803	26098159	41954079
	3.92517	12.7204	12.8402	12.3835	12.3186	12.4583	11.8741	11.6524	12.0393	11.4442	11.4068	11.9233	11.1421	11.0485	11.3664	11.2254	10.7545	11.3656	23.0445	17.2229	14.1935	10.5076		3.925	248877032	85897516	149122152	112633433	211005062	206689202	17398773	41954079
	3.9335	12.7188	12.8366	12.38	12.3161	12.4581	11.8696	11.65	12.0404	11.4553	11.4238	11.9443	11.144	11.0452	11.3836	11.2241	10.7544	11.3592	23.0435	17.646	14.1933	10.4962		3.93333	264212629	57265011	99414768	98263466	316507593	310033803	26098159	62931118
	3.94183	12.723	12.8383	12.3854	12.316	12.4572	11.8668	11.6478	12.04	11.474	11.455	11.9732	11.1518	11.0463	11.4006	11.227	10.7582	11.3647	23.0403	18.21	14.1945	10.4834		3.94167	276084091	85897516	149122152	84372343	211005062	206689202	17398773	41954079
	3.95017	12.7253	12.8417	12.3837	12.3224	12.4536	11.8704	11.6446	12.0378	11.499	11.4988	12.0082	11.157	11.0525	11.4192	11.2276	10.7605	11.3683	23.0404	18.9607	14.1976	10.4705		3.95	284627091	57265011	99414768	71432570	316507593	310033803	26098159	62931118
	3.9585	12.7321	12.8465	12.3873	12.3262	12.4487	11.8665	11.6419	12.0343	11.5307	11.5435	12.0588	11.169	11.0594	11.4427	11.2281	10.7634	11.3685	23.0467	19.9535	14.204	10.4547		3.95833	290206090	79169432	76611847	59769120	211005062	206689202	17398773	41954079
	3.96683	12.732	12.8484	12.387	12.3254	12.4472	11.8646	11.6411	12.028	11.5711	11.5974	12.1192	11.1815	11.0689	11.475	11.2273	10.7688	11.3717	23.054	21.2468	14.2056	10.4406		3.96667	293321461	70298162	67920779	49561301	74461469	78941844	26098159	62931118
	3.97517	12.7343	12.8504	12.389	12.3299	12.4428	11.8635	11.6415	12.0219	11.6205	11.6665	12.1897	11.1977	11.0846	11.517	11.2259	10.768	11.3676	23.0581	22.9062	14.2103	10.43		3.975	294526366	61472190	59195214	40859020	66146369	70559784	17398773	41954079
	3.9835	12.7317	12.8502	12.3892	12.3299	12.4403	11.8587	11.6426	12.0211	11.6761	11.75	12.2742	11.2134	11.0982	11.5666	11.2216	10.773	11.3697	23.058	25.0304	14.2096	10.4202		3.98333	294363669	53057415	50845779	33609671	57880122	62147326	26098159	62931118
	3.99183	12.7268	12.8511	12.3921	12.3304	12.4435	11.8534	11.6418	12.0183	11.7485	11.8436	12.3687	11.2284	11.1165	11.6257	11.2207	10.7735	11.3646	23.0607	27.7141	14.218	10.4081		3.99167	293314084	45331391	43179262	27689317	49995012	54011599	17398773	41954079
	4.00017	12.728	12.8486	12.3908	12.336	12.4438	11.8542	11.6441	12.0178	11.8273	11.9601	12.4794	11.2503	11.1334	11.6912	11.2198	10.7782	11.3687	23.0643	31.0602	14.2167	10.3958		4	291760525	38468528	36387419	22932031	42749616	46419086	75940493	62931118
	4.0085	12.7278	12.852	12.3884	12.3387	12.4446	11.8513	11.6401	12.0218	11.9223	12.0907	12.6041	11.2714	11.1558	11.7594	11.2267	10.7849	11.3694	23.0645	35.1412	14.209	10.3803		4.00833	289860514	32545934	30553587	19155147	36310649	39563813	68229899	41954079
	4.01683	12.7263	12.8575	12.3912	12.344	12.4407	11.8523	11.6395	12.0184	12.0352	12.2344	12.7401	11.2989	11.182	11.8374	11.2311	10.7939	11.3722	23.0665	40.012	14.2081	10.3691		4.01667	287267913	27560282	25672438	16178505	30752912	33555987	60551598	78534632
	4.02517	12.7313	12.8636	12.4003	12.3482	12.4405	11.8568	11.636	12.0154	12.1578	12.3964	12.8893	11.3328	11.2073	11.9252	11.2329	10.804	11.3743	23.0715	45.6655	14.2134	10.3586		4.025	283211484	23448975	21674704	13836673	26073915	28427868	53238465	69718533
	4.0335	12.7304	12.871	12.4087	12.3506	12.4412	11.8585	11.6393	12.0131	12.2866	12.564	13.0473	11.3629	11.2354	12.0145	11.2369	10.8144	11.3807	23.0817	52.0367	14.2178	10.3499		4.03333	276855745	20111214	18452050	11986803	22215374	24148804	46531777	61116976
	4.04183	12.7303	12.876	12.4093	12.3512	12.439	11.8613	11.6392	12.0095	12.4217	12.7311	13.2086	11.3976	11.2687	12.1107	11.2393	10.821	11.3834	23.0867	58.9742	14.2167	10.3416		4.04167	267618461	17428231	15879922	10511750	19083783	20643494	40573332	53027732
	4.05017	12.7305	12.8873	12.4119	12.3541	12.4435	11.8648	11.6473	12.0096	12.5606	12.8999	13.3608	11.4284	11.3011	12.2076	11.2407	10.828	11.3857	23.0909	66.318	14.2148	10.3388		4.05	255325123	15279245	13834026	9318626	16567921	17809290	35415031	45668156
	4.0585	12.7287	12.8917	12.4137	12.3588	12.449	11.8628	11.6471	12.0117	12.6979	13.0597	13.5127	11.4529	11.3268	12.3047	11.2441	10.8317	11.3926	23.0933	73.8668	14.211	10.333		4.05833	240227491	13552020	12201402	8336736	14552984	15533816	31039838	39166548
	4.06683	12.7224	12.9054	12.4136	12.3603	12.4525	11.8624	11.6496	12.0148	12.8286	13.2141	13.6463	11.479	11.3553	12.3931	11.2479	10.8406	11.3911	23.0949	81.4318	14.2119	10.3274		4.06667	222923815	12150099	10885286	7513860	12932865	13707667	27383227	33568981
	4.07517	12.7233	12.9091	12.4189	12.3651	12.4588	11.8669	11.6533	12.0216	12.9517	13.3557	13.7645	11.5007	11.3774	12.469	11.2528	10.8514	11.4031	23.0985	88.7065	14.2049	10.3208		4.075	204219026	10994861	9807032	6812640	11616727	12233017	24353724	28853118
	4.0835	12.7225	12.9203	12.4215	12.3665	12.462	11.8712	11.658	12.0247	13.0646	13.4689	13.86	11.5269	11.3948	12.536	11.2576	10.8626	11.3988	23.095	95.3374	14.1976	10.3163		4.08333	184972668	10024929	8905594	6206842	10530792	11027481	21850473	24948254
	4.09183	12.7219	12.9259	12.4281	12.3737	12.4657	11.8869	11.6619	12.0284	13.1554	13.5634	13.9355	11.5395	11.4121	12.588	11.2661	10.8798	11.4069	23.0944	101.017	14.1977	10.3096		4.09167	165982041	9194480	8135928	5678033	9617909	10024911	19775117	21754618
	4.10017	12.7239	12.9391	12.4357	12.3809	12.4644	11.8941	11.6578	12.0277	13.231	13.6214	13.9839	11.5519	11.4196	12.6171	11.2718	10.8882	11.4133	23.1047	105.508	14.1986	10.3059		4.1	147903267	8471277	7465903	5213234	8835950	9174904	18039025	19159367
	4.1085	12.7266	12.9462	12.4407	12.3875	12.4673	11.9	11.6622	12.0317	13.273	13.6455	14.0026	11.5634	11.42	12.6346	11.2743	10.8971	11.4149	23.112	108.72	14.1936	10.3015		4.10833	131206790	7832929	6873597	4802658	8154563	8440597	16567054	17051362
	4.11683	12.7264	12.9522	12.4396	12.3916	12.4674	11.9006	11.6663	12.0345	13.2927	13.6375	13.9871	11.5631	11.4246	12.6357	11.2746	10.8986	11.4213	23.1169	110.568	14.1949	10.3025		4.11667	116172035	7263977	6344912	4438521	7551766	7795688	15299946	15329230
	4.12517	12.7249	12.9565	12.4458	12.39	12.4724	11.9031	11.6745	12.036	13.2843	13.5938	13.9372	11.5544	11.4171	12.6215	11.2773	10.9048	11.4209	23.1191	111.1	14.1889	10.3026		4.125	102911583	6754167	5870223	4114947	7012163	7221916	14193222	13905137
	4.1335	12.7229	12.9599	12.4484	12.3886	12.479	11.9058	11.6754	12.0349	13.2442	13.5182	13.8641	11.5406	11.4023	12.5939	11.2783	10.9093	11.4247	23.1217	110.384	14.1887	10.3		4.13333	91405358	6296223	5442916	3827335	6525471	6706749	13213911	12706955
	4.14183	12.7246	12.9627	12.448	12.3953	12.4881	11.9106	11.6752	12.0407	13.1855	13.4165	13.7598	11.5225	11.3826	12.5501	11.2772	10.9097	11.4238	23.1262	108.506	14.1892	10.2996		4.14167	81541171	5884350	5057613	3571416	6084899	6241803	12337631	11679311
	4.15017	12.7251	12.9581	12.4494	12.3938	12.4939	11.9139	11.6768	12.0456	13.105	13.2902	13.6455	11.496	11.357	12.4837	11.2757	10.9113	11.4252	23.1257	105.499	14.1814	10.2959		4.15	73150062	5513298	4709953	3343054	5685642	5821489	11547019	10782284
	4.1585	12.7247	12.9527	12.45	12.3993	12.4957	11.9187	11.6744	12.0457	13.0058	13.1547	13.514	11.4732	11.3338	12.4108	11.2828	10.9124	11.4268	23.1235	101.483	14.1793	10.2942		4.15833	66035838	5178847	4395992	3138401	5323615	5441861	10829646	9987138
	4.16683	12.7261	12.9516	12.4549	12.4054	12.4986	11.9228	11.6719	12.0468	12.8994	13.0025	13.3751	11.4447	11.3036	12.3256	11.2796	10.9121	11.4292	23.1236	96.5915	14.1783	10.2959		4.16667	60000762	4877373	4112283	2954013	4995002	5099003	10176176	9273686
	4.17517	12.7295	12.9507	12.4597	12.4093	12.4988	11.9253	11.6658	12.0447	12.7796	12.8422	13.2339	11.4207	11.2737	12.2346	11.2754	10.9065	11.4259	23.1283	90.9571	14.1754	10.2918		4.175	54860576	4604930	3856138	2786670	4697028	4788541	9579192	8628612
	4.1835	12.7285	12.9446	12.4591	12.4124	12.497	11.9202	11.6643	12.0426	12.6512	12.6792	13.0864	11.3912	11.2447	12.1458	11.2706	10.9015	11.424	23.131	84.7793	14.1753	10.2934		4.18333	50452204	4357380	3624481	2634078	4427466	4505871	9033147	8042974
	4.19183	12.727	12.9378	12.4551	12.4128	12.4966	11.9169	11.664	12.0402	12.5165	12.5141	12.9385	11.3598	11.2177	12.0554	11.2665	10.891	11.4208	23.1319	78.2505	14.1738	10.2967		4.19167	46638839	4131054	3414363	2494711	4184096	4246908	8533149	7509856
	4.20017	12.7265	12.9255	12.4524	12.4088	12.4968	11.9141	11.664	12.0331	12.3869	12.3507	12.7968	11.3308	11.187	11.9739	11.2607	10.8788	11.4203	23.1319	71.5739	14.1684	10.2989		4.2	43307936	3922835	3222880	2367103	3963641	4008670	8074394	7023608
	4.2085	12.7228	12.9155	12.4443	12.4055	12.4978	11.9106	11.6563	12.0321	12.2548	12.1997	12.6643	11.3032	11.1586	11.8935	11.2507	10.8742	11.4073	23.1319	64.9804	14.1727	10.3007		4.20833	40368437	3730329	3047281	2249881	3761861	3788785	7652447	6580158
	4.21683	12.7222	12.903	12.4431	12.4038	12.4997	11.9071	11.6479	12.0318	12.1377	12.0632	12.5366	11.2719	11.1311	11.8147	11.2447	10.8604	11.4007	23.1337	58.6183	14.1669	10.301		4.21667	37748130	3552357	2885123	2141634	3574842	3584967	7263039	6175894
	4.22517	12.7199	12.8936	12.4364	12.4015	12.4979	11.9037	11.6415	12.0317	12.0251	11.9371	12.4243	11.2464	11.1062	11.7421	11.2387	10.8512	11.3934	23.1285	52.5899	14.1638	10.3037		4.225	35390671	3388373	2734274	2040816	3399598	3395125	6902507	5806801
	4.2335	12.7168	12.8849	12.4313	12.3986	12.4938	11.8966	11.6367	12.0242	11.9265	11.8309	12.3188	11.2256	11.0832	11.6731	11.2355	10.8382	11.3899	23.1275	47.0076	14.1628	10.2988		4.23333	33254468	3237378	2593355	1946257	3234448	3217660	6567865	5469054
	4.24183	12.7191	12.8786	12.4274	12.4008	12.4871	11.9014	11.6299	12.0196	11.8392	11.7335	12.2339	11.2043	11.0637	11.6088	11.2313	10.8307	11.3934	23.1283	41.9265	14.1628	10.3011		4.24167	31308821	3097920	2461131	1857368	3078785	3051623	6256735	5159142
	4.25017	12.7194	12.8701	12.4248	12.3997	12.4761	11.893	11.6259	12.0099	11.7593	11.6457	12.1618	11.1908	11.047	11.5576	11.2274	10.8223	11.3875	23.1304	37.372	14.16	10.3031		4.25	29529827	2968399	2336988	1774035	2932576	2896503	5966713	4873716
	4.2585	12.7155	12.861	12.4195	12.3969	12.4701	11.8856	11.6247	12.0081	11.6913	11.568	12.0931	11.1762	11.0381	11.5101	11.22	10.812	11.3765	23.1329	33.3915	14.1605	10.3076		4.25833	27898927	2847491	2220692	1695982	2796205	2751736	5695785	4609847
	4.26683	12.711	12.8493	12.4114	12.392	12.4618	11.8767	11.6244	11.9975	11.6296	11.5014	12.0362	11.1629	11.0253	11.4731	11.2156	10.8001	11.3712	23.133	29.9556	14.1641	10.3058		4.26667	26400207	2733879	2111873	1622730	2669687	2616486	5442493	4365112
	4.27517	12.7098	12.8419	12.4036	12.3805	12.4572	11.8658	11.6222	11.9912	11.5769	11.4475	11.9848	11.1515	11.0146	11.4425	11.2081	10.7904	11.3646	23.1292	27.055	14.1578	10.3125		4.275	25020056	2626386	2009673	1553939	2552090	2490167	5205553	4137263
	4.2835	12.7071	12.8291	12.3951	12.3796	12.4482	11.8634	11.621	11.9878	11.5329	11.4047	11.9427	11.1386	11.0034	11.4157	11.2039	10.7849	11.3663	23.1299	24.6471	14.1602	10.3132		4.28333	23746277	2524430	1913406	1489215	2442372	2372339	4983157	3924135
	4.29183	12.7018	12.8209	12.3873	12.3731	12.4473	11.8548	11.6217	11.9852	11.4947	11.3653	11.9115	11.1312	10.9956	11.391	11.2003	10.7766	11.36	23.1269	22.6779	14.154	10.3172		4.29167	22569325	2427674	1822414	1428020	2339788	2262703	4773610	3723802
	4.30017	12.6979	12.8133	12.3828	12.3686	12.437	11.85	11.619	11.9817	11.4631	11.3377	11.8779	11.1247	10.9921	11.369	11.2007	10.7721	11.3557	23.1212	21.0847	14.1518	10.3164		4.3	21481703	2335795	1735931	1369941	2243522	2160808	4576003	3535487
	4.3085	12.6974	12.8076	12.3799	12.3689	12.4324	11.8499	11.6196	11.9771	11.4437	11.3186	11.8577	11.1151	10.9853	11.3502	11.2002	10.7698	11.3534	23.1177	19.8284	14.1519	10.3212		4.30833	20475822	2248412	1653631	1314681	2152904	2065773	4389298	3358815
	4.31683	12.6968	12.8063	12.3784	12.3666	12.4269	11.8463	11.6209	11.9693	11.4283	11.3	11.841	11.1125	10.9832	11.3324	11.1963	10.7642	11.3483	23.1173	18.8426	14.1588	10.3186		4.31667	19543546	2164753	1575629	1261948	2067492	1976858	4212690	3193291
	4.32517	12.6954	12.8015	12.3786	12.3611	12.4145	11.8416	11.6202	11.9642	11.4131	11.2858	11.8293	11.1159	10.9829	11.3212	11.1982	10.7586	11.35	23.1189	18.0839	14.1565	10.3231		4.325	18677071	2084401	1501763	1211619	1986992	1893611	4046259	3038586
	4.3335	12.6974	12.798	12.3735	12.3581	12.4163	11.8387	11.6228	11.9561	11.4009	11.2756	11.8209	11.1131	10.988	11.3099	11.1921	10.7569	11.3514	23.1182	17.5121	14.1562	10.3284		4.33333	17868988	2007252	1431693	1163473	1911221	1815572	3889624	2894562
	4.34183	12.6959	12.7957	12.3673	12.3542	12.411	11.8323	11.631	11.9573	11.3909	11.2674	11.8102	11.1145	10.9891	11.3084	11.1944	10.7544	11.3512	23.1156	17.081	14.1571	10.3304		4.34167	17112217	1933238	1365117	1117414	1840722	1742667	3741825	2761049
	4.35017	12.6962	12.7924	12.3626	12.3484	12.4065	11.8321	11.6366	11.9547	11.3836	11.2654	11.8026	11.1123	10.9901	11.3082	11.1937	10.7566	11.3464	23.1142	16.7712	14.1526	10.3321		4.35	16400881	1862483	1301614	1073416	1776487	1675183	3602175	2639250
	4.3585	12.6951	12.7888	12.3621	12.348	12.4086	11.8264	11.637	11.9556	11.382	11.2612	11.7936	11.1132	10.9894	11.3068	11.1984	10.7558	11.3482	23.1134	16.5523	14.1593	10.3338		4.35833	15730503	1795312	1240952	1031740	1720682	1614368	3470779	2532204
	4.36683	12.6971	12.7835	12.3595	12.3437	12.4073	11.8284	11.6379	11.9596	11.3755	11.2609	11.7921	11.1153	10.9909	11.3087	11.2023	10.7568	11.3477	23.1141	16.3991	14.1554	10.3347		4.36667	15098207	1732189	1183483	993025	1678281	1563556	3349224	2447827
	4.37517	12.6974	12.7843	12.3595	12.3456	12.4076	11.8272	11.6375	11.9586	11.3763	11.2668	11.7903	11.1211	10.9937	11.3085	11.2098	10.7612	11.3542	23.1071	16.2895	14.155	10.3364		4.375	14500492	1674097	1130282	958838	1659781	1531322	3242816	2401689
	4.3835	12.7071	12.7913	12.3629	12.3477	12.4049	11.8326	11.6429	11.9606	11.381	11.2751	11.7929	11.1242	11.0019	11.3145	11.2208	10.7724	11.3646	23.11	16.225	14.1598	10.3371		4.38333	13933769	1623640	1083922	932656	1681311	1533217	3163105	2414429
	4.39183	12.711	12.7974	12.3658	12.3507	12.4009	11.8367	11.6483	11.9594	11.3907	11.2828	11.7986	11.1344	11.0085	11.3107	11.2264	10.7768	11.3698	23.1143	16.185	14.1624	10.3368		4.39167	13394956	1586907	1050829	922441	1757093	1586202	3127888	2499448
	4.40017	12.7189	12.8034	12.3682	12.3528	12.3968	11.8402	11.655	11.9568	11.3946	11.2901	11.8082	11.1412	11.02	11.3155	11.2334	10.7814	11.3781	23.1155	16.1669	14.1642	10.3397		4.4	12881330	1575553	1043506	940446	1887205	1696107	3153499	2649149
	4.4085	12.7235	12.8052	12.3741	12.3535	12.3994	11.8466	11.6621	11.9598	11.4019	11.3	11.8153	11.1577	11.0319	11.328	11.2413	10.7921	11.3945	23.1178	16.1612	14.1665	10.3441		4.40833	12390680	1604886	1078662	997137	2051992	1848908	3241465	2833335
	4.41683	12.7294	12.811	12.3833	12.3556	12.4024	11.8476	11.6738	11.9666	11.4131	11.3137	11.8261	11.1714	11.0449	11.3413	11.2529	10.8009	11.4008	23.1221	16.1656	14.1684	10.3459		4.41667	11921211	1683999	1167882	1092490	2218477	2014542	3371983	3009492
	4.42517	12.7368	12.8146	12.3918	12.3621	12.4091	11.8582	11.6827	11.9763	11.4255	11.3341	11.8369	11.1882	11.0627	11.3582	11.2698	10.8174	11.4168	23.1226	16.1832	14.1745	10.3469		4.425	11472540	1805836	1306225	1212297	2352900	2159118	3510098	3138269
	4.4335	12.7498	12.8204	12.403	12.3682	12.4215	11.8664	11.6926	11.9926	11.4408	11.3541	11.857	11.2047	11.0771	11.3747	11.2904	10.8337	11.4334	23.1246	16.2113	14.1751	10.3486		4.43333	11043979	1947016	1469981	1332593	2431407	2255776	3619126	3195196
	4.44183	12.7653	12.8307	12.4184	12.3711	12.4302	11.8785	11.703	12.0049	11.4563	11.3723	11.8742	11.2217	11.0991	11.3977	11.3177	10.8514	11.4571	23.1241	16.2356	14.1761	10.3477		4.44167	10635646	2076721	1625550	1429189	2443935	2290535	3672257	3173108
	4.45017	12.7822	12.8446	12.4394	12.3886	12.4465	11.8985	11.7128	12.0235	11.4796	11.406	11.8999	11.2499	11.1219	11.4169	11.3444	10.8752	11.486	23.1255	16.2598	14.1775	10.3496		4.45	10249787	2167763	1741772	1485050	2393029	2262250	3657488	3078415
	4.4585	12.8064	12.8657	12.4679	12.4017	12.4616	11.9206	11.7344	12.0444	11.5104	11.4401	11.9309	11.2827	11.1526	11.4422	11.3767	10.9025	11.5214	23.1352	16.2889	14.1843	10.3509		4.45833	9889488	2203776	1798348	1493069	2290228	2180033	3576685	2926362
	4.46683	12.8336	12.8857	12.4975	12.4187	12.4804	11.9417	11.753	12.0595	11.544	11.4754	11.9693	11.3193	11.1863	11.4764	11.412	10.9325	11.5613	23.147	16.3151	14.1867	10.3526		4.46667	9556424	2180808	1788706	1455670	2152197	2059303	3441798	2736749
	4.47517	12.8599	12.9084	12.5285	12.441	12.5015	11.9734	11.7842	12.0823	11.577	11.5166	12.006	11.3588	11.2244	11.5165	11.4489	10.9647	11.5915	23.151	16.3432	14.1915	10.3555		4.475	9250560	2105425	1718428	1381680	1996479	1917695	3270308	2530102
	4.4835	12.893	12.936	12.5696	12.4597	12.5293	12.0038	11.8201	12.1088	11.6137	11.5621	12.0496	11.3986	11.268	11.5569	11.482	10.9947	11.6337	23.1564	16.3686	14.195	10.3591		4.48333	8970047	1990890	1601704	1283431	1838168	1770832	3081275	2324216
	4.49183	12.9275	12.9661	12.6122	12.4907	12.5645	12.044	11.8528	12.1449	11.6561	11.6103	12.0931	11.4405	11.311	11.6068	11.5268	11.028	11.6793	23.1583	16.3936	14.2016	10.3632		4.49167	8712331	1853392	1456400	1173864	1688203	1630015	2891726	2131896
	4.50017	12.9632	12.9993	12.6584	12.5193	12.6014	12.0798	11.8959	12.1845	11.6975	11.6599	12.1408	11.4907	11.3589	11.6631	11.5764	11.0694	11.7253	23.1639	16.4247	14.2099	10.3651		4.5	8475129	1708681	1300140	1064126	1552981	1501786	2714035	1960373
	4.5085	13.0116	13.0377	12.7129	12.5522	12.644	12.1282	11.9354	12.2302	11.7457	11.715	12.1894	11.5407	11.4068	11.7113	11.6257	11.1096	11.7756	23.1672	16.4545	14.212	10.3676		4.50833	8257213	1570132	1147662	962672	1434855	1388665	2554969	1812557
	4.51683	13.0624	13.0788	12.7696	12.5953	12.6925	12.1766	11.9838	12.2759	11.799	11.7716	12.2451	11.5919	11.4559	11.7644	11.6838	11.1575	11.8256	23.1642	16.4839	14.2145	10.3719		4.51667	8058015	1449307	1011120	875892	1333816	1290096	2416927	1688447
	4.52517	13.1212	13.1302	12.8363	12.6451	12.7391	12.2335	12.032	12.326	11.8558	11.8346	12.3027	11.6488	11.5075	11.8188	11.7375	11.2001	11.882	23.1703	16.5123	14.2201	10.3701		4.525	7876746	1359517	902595	810135	1250645	1204719	2300861	1586602
	4.5335	13.1854	13.1851	12.9047	12.6992	12.7915	12.2921	12.0832	12.3779	11.9162	11.8979	12.3594	11.7066	11.5619	11.8745	11.7909	11.2405	11.9358	23.1769	16.535	14.2288	10.3715		4.53333	7710840	1314060	833795	772064	1191449	1134542	2210462	1505028
	4.54183	13.2479	13.2465	12.9725	12.75	12.84	12.3489	12.1382	12.4306	11.9736	11.9525	12.419	11.7629	11.6128	11.9281	11.8431	11.2795	11.987	23.1839	16.5601	14.2327	10.377		4.54167	7557010	1316298	808813	764291	1165730	1087817	2150336	1442020
	4.55017	13.3167	13.3051	13.0435	12.8011	12.892	12.4048	12.1952	12.481	12.0328	12.0055	12.4737	11.8128	11.6642	11.9823	11.8893	11.3155	12.0337	23.1876	16.58	14.2346	10.3837		4.55	7414907	1354280	819175	781587	1175499	1072057	2118956	1396739
	4.5585	13.3826	13.3618	13.1087	12.8605	12.9444	12.4558	12.2543	12.5314	12.0876	12.0543	12.5228	11.8604	11.7119	12.0392	11.9305	11.3466	12.0761	23.1899	16.6001	14.2414	10.3859		4.55833	7289088	1405722	847263	812081	1210419	1084658	2106515	1369289
	4.56683	13.4449	13.4253	13.1708	12.9128	13.0021	12.5086	12.3085	12.5829	12.136	12.1026	12.5649	11.9028	11.7561	12.0934	11.9714	11.3703	12.1098	23.1935	16.6227	14.2451	10.388		4.56667	7181427	1447137	873511	841661	1252480	1112750	2097857	1363559
	4.57517	13.5094	13.4897	13.2335	12.9695	13.0582	12.5578	12.3539	12.6327	12.1845	12.1418	12.6038	11.9359	11.7917	12.138	12.003	11.3966	12.1385	23.191	16.6502	14.252	10.39		4.575	7084551	1460949	882468	858233	1283347	1139384	2077843	1384230
	4.5835	13.5702	13.5424	13.2894	13.0214	13.106	12.6009	12.3925	12.6818	12.2262	12.1745	12.6364	11.9656	11.8158	12.1743	12.0272	11.4131	12.1598	23.1968	16.6714	14.2531	10.3891		4.58333	6983513	1438509	865543	854590	1289466	1149802	2036164	1427283
	4.59183	13.6242	13.5961	13.3398	13.0717	13.1466	12.6446	12.4308	12.7174	12.2645	12.202	12.6615	11.9922	11.8365	12.2004	12.0513	11.4276	12.172	23.1956	16.6906	14.2566	10.3875		4.59167	6861145	1379954	821245	828766	1264839	1135177	1968700	1477817
	4.60017	13.6772	13.6435	13.3896	13.1202	13.1796	12.6852	12.4616	12.7503	12.298	12.2253	12.6896	12.009	11.8519	12.2264	12.0609	11.4352	12.1868	23.199	16.7085	14.2652	10.3909		4.6	6705480	1291939	753498	783459	1210495	1093373	1876879	1516192
	4.6085	13.7239	13.689	13.4207	13.1611	13.2064	12.7108	12.4828	12.7698	12.3215	12.2376	12.7104	12.0228	11.8667	12.24	12.0642	11.4391	12.184	23.2052	16.7222	14.2757	10.391		4.60833	6512311	1184286	669359	724315	1132613	1027790	1766916	1525865
	4.61683	13.7561	13.7223	13.4429	13.1939	13.2208	12.7276	12.4993	12.7801	12.3304	12.239	12.7203	12.0331	11.8744	12.2545	12.0573	11.4348	12.1784	23.2075	16.7371	14.2802	10.3918		4.61667	6283391	1067652	577031	657881	1040190	945346	1647540	1498149
	4.62517	13.7814	13.7484	13.4525	13.2179	13.2352	12.7458	12.5121	12.7876	12.3365	12.2353	12.725	12.0333	11.8805	12.2703	12.047	11.4256	12.1622	23.2096	16.7495	14.2821	10.3969		4.625	6024354	951810	484316	590486	942437	854335	1527486	1433154
	4.6335	13.7939	13.7599	13.4537	13.229	13.2385	12.7428	12.5137	12.7837	12.3306	12.2258	12.7303	12.0307	11.8875	12.2873	12.0379	11.4195	12.1451	23.2078	16.7602	14.2849	10.3964		4.63333	5742681	844424	397409	527283	847083	762331	1413785	1337880
	4.64183	13.7917	13.7652	13.4428	13.2289	13.2434	12.7437	12.5098	12.7771	12.3183	12.2175	12.7346	12.0314	11.8952	12.3037	12.0244	11.4133	12.1288	23.2053	16.7759	14.2904	10.3987		4.64167	5446413	750052	320240	471558	759533	675465	1311551	1223109
	4.65017	13.7849	13.7597	13.4308	13.2307	13.2405	12.7414	12.5035	12.7663	12.31	12.2099	12.7393	12.0298	11.9108	12.3224	12.0148	11.4101	12.1113	23.2062	16.7927	14.2907	10.3977		4.65	5143665	670361	254571	424908	682803	597944	1223357	1100308
	4.6585	13.7666	13.7478	13.4122	13.2211	13.2252	12.737	12.495	12.75	12.2967	12.2071	12.7566	12.0435	11.9377	12.3551	12.0117	11.4179	12.1003	23.1994	16.8075	14.2921	10.3947		4.65833	4842703	605027	200252	387404	617853	531893	1149178	979453
	4.66683	13.7433	13.7312	13.3865	13.2073	13.2091	12.748	12.4933	12.7347	12.2832	12.2197	12.7896	12.066	11.9811	12.3958	12.0217	11.4358	12.099	23.1971	16.8198	14.295	10.3896		4.66667	4551164	552510	155825	358151	564293	477541	1087381	867802
	4.67517	13.7174	13.7135	13.3624	13.182	13.1867	12.7536	12.4951	12.7109	12.2773	12.2398	12.8399	12.1042	12.0422	12.4622	12.0388	11.4683	12.1102	23.1994	16.8296	14.3021	10.3931		4.675	4274987	510739	119519	335526	521013	433652	1035447	769643
	4.6835	13.6763	13.6842	13.3385	13.1555	13.1682	12.7674	12.5087	12.6966	12.2765	12.2735	12.9163	12.1716	12.1356	12.5601	12.0738	11.5174	12.1357	23.2037	16.8379	14.3011	10.3919		4.68333	4018951	477671	89509	317512	486552	398400	990901	686905
	4.69183	13.6393	13.6585	13.3141	13.1247	13.1558	12.7963	12.5412	12.6849	12.2853	12.3309	13.0184	12.2596	12.2635	12.6894	12.1309	11.5922	12.1755	23.2033	16.8433	14.3065	10.3935		4.69167	3786372	451531	64132	302346	459345	370087	951710	619350
	4.70017	13.5942	13.6279	13.3024	13.0905	13.1545	12.8382	12.5963	12.6836	12.3032	12.4169	13.155	12.3805	12.4281	12.8665	12.2195	11.6948	12.2409	23.202	16.8505	14.3041	10.3954		4.7	3579042	430671	42277	288873	438155	347200	916286	565247
	4.7085	13.5547	13.5983	13.2959	13.0562	13.1667	12.9066	12.6785	12.6937	12.3412	12.5361	13.334	12.5398	12.634	13.085	12.3385	11.8313	12.3362	23.1999	16.8574	14.3044	10.3971		4.70833	3397790	413666	23303	276598	422401	328673	883668	522598
	4.71683	13.5136	13.5759	13.311	13.0299	13.2004	13.0099	12.6805	12.7283	12.4081	12.6969	13.5533	12.7423	12.886	13.3484	12.4972	12.0128	12.4659	23.1962	16.8685	14.3026	10.3964		4.71667	3242773	399790	7140	265523	412285	314014	853834	489430
	4.72517	13.4847	13.5612	13.3489	13.0087	13.2496	13.1436	12.947	12.783	12.5091	12.902	13.8283	12.9922	13.1865	13.6601	12.7025	12.2312	12.6334	23.1922	16.878	14.2986	10.3947		4.725	3114988	389239	-5413	256115	408942	303197	827186	464083
	4.7335	13.4599	13.5632	13.4146	13.0013	13.3232	13.3231	13.1484	12.8674	12.641	13.1573	14.1526	13.2858	13.5366	14.0238	12.9545	12.4973	12.8442	23.1832	16.8848	14.295	10.389		4.73333	3017746	383363	-12725	249507	414394	296628	804346	445766
	4.74183	13.454	13.579	13.5139	13.0109	13.4284	13.5541	13.3943	12.9805	12.8171	13.4663	14.532	13.6252	13.9279	14.4322	13.2494	12.8102	13.1007	23.1798	16.8928	14.2962	10.3896		4.74167	2958663	384558	-12478	247411	431216	295026	786058	434171
	4.75017	13.4589	13.6168	13.6547	13.0332	13.5674	13.8322	13.7035	13.1299	13.0392	13.8255	14.9652	14.0132	14.3664	14.8801	13.5943	13.17	13.3994	23.1787	16.8934	14.2978	10.3866		4.75	2951537	396525	-1306	252326	462702	299111	773128	429744
	4.7585	13.4809	13.6745	13.8433	13.0735	13.7492	14.1646	14.0651	13.323	13.3118	14.2338	15.4393	14.4421	14.8323	15.359	13.9784	13.5662	13.7411	23.1775	16.8989	14.2959	10.3881		4.75833	3018081	424821	25852	267663	513289	310050	766758	433352
	4.76683	13.526	13.7637	14.079	13.1381	13.9871	14.5541	14.485	13.5679	13.6331	14.6888	15.9446	14.9007	15.3227	15.8551	14.4019	13.9988	14.122	23.1733	16.9021	14.2939	10.3937		4.76667	3190256	477103	76337	297798	588168	329501	768722	445596
	4.77517	13.5931	13.8846	14.3722	13.2315	14.2777	14.9916	14.9628	13.8596	14.0025	15.1782	16.4675	15.3775	15.8184	16.3529	14.855	14.4527	14.5297	23.17	16.9039	14.2879	10.3964		4.775	3514589	562904	159321	348108	693068	358994	781978	466825
	4.7835	13.6916	14.0384	14.7204	13.3582	14.6266	15.4845	15.4772	14.2064	14.4229	15.6943	16.9991	15.8652	16.3081	16.8398	15.3201	14.9205	14.9656	23.1667	16.9086	14.2867	10.3986		4.78333	4053047	693075	285159	424837	833781	400219	810397	497109
	4.79183	13.8271	14.2406	15.1388	13.5268	15.0437	16.0125	16.0282	14.6081	14.892	16.2168	17.5116	16.3459	16.7748	17.2956	15.7927	15.3811	15.4084	23.1627	16.9171	14.2822	10.4		4.79167	4878704	878023	464212	534426	1015348	455053	858044	536718
	4.80017	14.0025	14.4925	15.6115	13.7448	15.5155	16.579	16.6018	15.0631	15.3956	16.7452	18.0008	16.8062	17.2116	17.7129	16.2564	15.8308	15.8509	23.1573	16.9243	14.2752	10.4012		4.8	6067257	1125559	704650	681965	1240514	524593	928359	586859
	4.8085	14.2234	14.7977	16.1431	14.0144	16.0382	17.1582	17.1774	15.5625	15.9237	17.257	18.4534	17.238	17.6042	18.0806	16.7032	16.2524	16.2847	23.1504	16.9286	14.2716	10.4008		4.80833	7678912	1438064	1009763	869621	1507718	608559	1023192	649924
	4.81683	14.4996	15.1637	16.7313	14.332	16.6109	17.7482	17.7429	16.0941	16.4712	17.742	18.856	17.6339	17.9452	18.3992	17.1091	16.6395	16.7017	23.1547	16.9357	14.2727	10.4017		4.81667	9735044	1810266	1374514	1095010	1809554	704816	1142025	729217
	4.82517	14.8273	15.5976	17.3554	14.7088	17.2148	18.3244	18.2886	16.6495	17.0147	18.1867	19.2085	17.9862	18.2365	18.6671	17.4801	16.9829	17.0765	23.1548	16.9332	14.2706	10.4046		4.825	12197162	2227961	1784620	1349647	2132345	809073	1281318	828379
	4.8335	15.211	16.0826	18.0031	15.1359	17.8454	18.8689	18.7917	17.2176	17.539	18.5775	19.508	18.2801	18.4799	18.8903	17.8014	17.2801	17.4135	23.1551	16.9299	14.2683	10.4087		4.83333	14952707	2667477	2217411	1618976	2456623	915210	1434252	949676
	4.84183	15.6529	16.6284	18.6616	15.6205	18.4815	19.3733	19.2487	17.7785	18.0348	18.9126	19.7504	18.5269	18.6703	19.0687	18.0733	17.5369	17.709	23.1587	16.9294	14.2641	10.4163		4.84167	17820713	3098074	2643866	1883791	2758785	1016074	1590945	1092870
	4.85017	16.1512	17.223	19.3134	16.1499	19.0979	19.8185	19.643	18.3211	18.487	19.1937	19.9444	18.7222	18.8127	19.2135	18.3005	17.7452	17.9568	23.1584	16.929	14.263	10.4197		4.85	20583100	3486011	3031844	2122549	3014480	1104159	1739314	1254244
	4.8585	16.7053	17.8544	19.938	16.7197	19.6933	20.2083	19.9761	18.8261	18.8877	19.4201	20.0955	18.8683	18.9116	19.3211	18.4783	17.9146	18.1601	23.1624	16.9363	14.2624	10.4223		4.85833	23030475	3799276	3349950	2314603	3202100	1172529	1866947	1426246
	4.86683	17.3058	18.522	20.5178	17.3174	20.2437	20.5318	20.2456	19.2905	19.2303	19.5926	20.2075	18.9688	18.9683	19.3909	18.6217	18.0429	18.3239	23.1648	16.9418	14.2594	10.4238		4.86667	25003033	4012195	3572401	2443524	3306459	1215532	1962198	1597514
	4.87517	17.9397	19.2023	21.0403	17.9298	20.7323	20.7929	20.4515	19.6927	19.5157	19.7163	20.2779	19.0185	18.9843	19.4318	18.7306	18.1389	18.446	23.1626	16.9448	14.2551	10.4222		4.875	26417775	4108867	3682557	2499508	3320533	1229491	2016138	1754684
	4.8835	18.6023	19.8828	21.5006	18.5481	21.1555	20.9926	20.5955	20.0377	19.7482	19.8026	20.3169	19.0304	18.9629	19.4372	18.798	18.1996	18.5359	23.1678	16.9454	14.2561	10.4266		4.88333	27270621	4085568	3675162	2480341	3245886	1213256	2023807	1884605
	4.89183	19.2825	20.5498	21.8906	19.152	21.5082	21.1283	20.6929	20.3182	19.9259	19.8397	20.3178	19.0043	18.9026	19.409	18.8332	18.2257	18.5894	23.1792	16.9443	14.2634	10.4258		4.89167	27614961	3949907	3555967	2390877	3091642	1168413	1985017	1975805
	4.90017	19.9526	21.182	22.2033	19.7297	21.7895	21.2092	20.736	20.5393	20.052	19.8386	20.2883	18.9395	18.8069	19.3498	18.8335	18.2197	18.6065	23.1865	16.9383	14.264	10.4272		4.9	27530744	3718558	3340186	2241999	2872841	1098868	1903990	2019754
	4.9085	20.6055	21.7598	22.4471	20.2603	22.0063	21.2361	20.7351	20.7087	20.1273	19.7966	20.223	18.8357	18.681	19.2542	18.7953	18.1831	18.5863	23.1913	16.9383	14.2635	10.4306		4.90833	27097217	3414686	3049548	2048629	2607832	1010188	1787973	2012368
	4.91683	21.2136	22.2752	22.6175	20.7388	22.1671	21.2142	20.6918	20.8237	20.1634	19.716	20.1215	18.6963	18.5155	19.1359	18.7239	18.1062	18.5332	23.1949	16.9327	14.2683	10.4314		4.91667	26374039	3063957	2708652	1827257	2316134	908900	1645859	1954458
	4.92517	21.7771	22.7171	22.7266	21.1447	22.27	21.1467	20.6029	20.8941	20.1527	19.5949	19.9867	18.5178	18.3137	18.9817	18.6197	18.0006	18.442	23.1996	16.931	14.2712	10.4304		4.925	25395228	2691229	2342194	1593808	2016209	801569	1487579	1851134
	4.9335	22.2736	23.0862	22.7678	21.4972	22.3269	21.0358	20.4702	20.9215	20.1	19.4397	19.8146	18.3009	18.0781	18.7962	18.4802	17.8637	18.3222	23.2036	16.9312	14.2774	10.4284		4.93333	24176833	2318507	1972669	1362082	1723935	694039	1323243	1711249
	4.94183	22.7015	23.3783	22.7607	21.7721	22.3398	20.8752	20.2961	20.9108	20.0126	19.2452	19.6043	18.053	17.812	18.5755	18.3076	17.6912	18.1696	23.1999	16.9313	14.2733	10.4261		4.94167	22730315	1963593	1618630	1142903	1451528	591022	1161816	1545750
	4.95017	23.0543	23.5942	22.6944	21.9812	22.3071	20.6771	20.0795	20.8595	19.8835	19.0129	19.3602	17.7733	17.5151	18.3243	18.108	17.4893	17.9894	23.1974	16.93	14.2756	10.4245		4.95	21074283	1639270	1293623	944013	1206889	496014	1010085	1365830
	4.9585	23.3322	23.7422	22.5865	22.1309	22.2388	20.4382	19.8239	20.7715	19.7214	18.7518	19.0824	17.4662	17.1898	18.0434	17.8711	17.2596	17.778	23.2039	16.9301	14.2835	10.4202		4.95833	19241963	1352958	1006001	769969	994123	411211	872580	1181715
	4.96683	23.537	23.8272	22.4335	22.2198	22.1206	20.1598	19.5313	20.6373	19.5191	18.4544	18.778	17.1364	16.8495	17.7329	17.6034	16.9959	17.5413	23.2095	16.9254	14.2899	10.4186		4.96667	17284532	1107738	759459	622281	814299	337409	751885	1002456
	4.97517	23.6608	23.8484	22.2294	22.2488	21.9623	19.8433	19.202	20.4645	19.2799	18.1264	18.4411	16.7882	16.4912	17.3987	17.31	16.708	17.2752	23.2132	16.9171	14.2913	10.4155		4.975	15267450	903458	553920	500102	666234	274458	648951	835205
	4.9835	23.715	23.81	21.983	22.2242	21.7608	19.4894	18.8502	20.2581	19.0059	17.772	18.0805	16.4219	16.1211	17.0438	16.9901	16.3968	16.9866	23.2132	16.9076	14.293	10.4169		4.98333	13262137	737412	386566	401139	547133	221782	563714	684699
	4.99183	23.6997	23.7122	21.6902	22.1461	21.5202	19.1092	18.4684	20.0075	18.6959	17.3934	17.6924	16.0422	15.7355	16.6787	16.6505	16.0667	16.6785	23.2111	16.9045	14.2972	10.4182		4.99167	11336551	605267	253081	322554	453306	178458	495355	553284
	5.00017	23.6197	23.5624	21.3542	22.0321	21.2408	18.6969	18.0577	19.7285	18.3612	16.9974	17.2936	15.6592	15.3522	16.3026	16.2975	15.7192	16.3523	23.2116	16.8992	14.3033	10.4138		5	9548268	502124	148499	261370	380950	143566	442628	441351
	5.0085	23.478	23.3594	20.9764	21.8609	20.9262	18.2675	17.6278	19.4169	17.9927	16.5927	16.885	15.276	14.9709	15.9216	15.9384	15.3688	16.016	23.2044	16.8984	14.2988	10.4153		5.00833	7940557	423153	67883	214625	326383	116332	403603	347975
	5.01683	23.2776	23.1084	20.5695	21.6454	20.5696	17.8221	17.1888	19.0752	17.6096	16.1837	16.4761	14.8982	14.5961	15.5405	15.5742	15.0134	15.6784	23.1991	16.8949	14.2967	10.4122		5.01667	6539897	363924	6816	179733	286044	95761	376041	271656
	5.02517	23.0279	22.8066	20.1303	21.3901	20.1771	17.3697	16.7385	18.7001	17.2025	15.7728	16.0652	14.5329	14.2367	15.1667	15.21	14.6652	15.3414	23.1949	16.8889	14.2954	10.4146		5.025	5355190	320395	-38626	154311	256630	81013	357663	210680
	5.0335	22.7276	22.462	19.6712	21.0977	19.7571	16.9148	16.295	18.2996	16.7958	15.3704	15.6703	14.1854	13.8983	14.8018	14.8491	14.3211	15.0132	23.1944	16.8806	14.3012	10.4138		5.03333	4381311	288795	-71909	136363	235455	71023	346357	163031
	5.04183	22.3775	22.0706	19.1877	20.7588	19.3137	16.4607	15.8585	17.881	16.3796	14.9775	15.2904	13.8543	13.577	14.4515	14.5028	13.9895	14.6901	23.1944	16.8732	14.302	10.417		5.04167	3602373	266087	-95874	124242	220413	64526	340576	126452
	5.05017	21.98	21.6386	18.6908	20.3869	18.8469	16.0199	15.4306	17.4506	15.9643	14.596	14.9222	13.5498	13.2829	14.122	14.163	13.6675	14.3773	23.1915	16.8666	14.2992	10.4279		5.05	2994972	250076	-112851	116541	209739	60239	339229	98545
	5.0585	21.5356	21.1693	18.1834	19.9758	18.3731	15.5915	15.0294	17.0196	15.5516	14.2371	14.5775	13.2601	13.0102	13.8104	13.8379	13.3673	14.0811	23.1944	16.8581	14.2966	10.4373		5.05833	2531497	238842	-124701	112089	201953	57247	341316	77250
	5.06683	21.0592	20.665	17.6759	19.5445	17.8883	15.1799	14.6434	16.5853	15.1503	13.8933	14.2535	12.9975	12.7568	13.5284	13.5394	13.0815	13.8049	23.1882	16.8524	14.2969	10.4519		5.06667	2183475	230702	-132838	109665	195815	54755	345827	60984
	5.07517	20.5447	20.1397	17.1754	19.078	17.4085	14.7975	14.2812	16.1636	14.7628	13.5824	13.9558	12.7543	12.5276	13.2682	13.2646	12.8278	13.5459	23.1876	16.8472	14.295	10.4678		5.075	1923804	224321	-138590	108133	190215	52006	351722	48632
	5.0835	20.0153	19.592	16.6913	18.6052	16.9382	14.4369	13.9462	15.7558	14.3994	13.2909	13.6777	12.5353	12.3227	13.0256	13.0113	12.5904	13.3083	23.1837	16.8453	14.2925	10.4869		5.08333	1728755	218539	-143416	106605	184098	48315	357851	39333
	5.09183	19.4681	19.0345	16.2258	18.1258	16.4782	14.1114	13.6373	15.3683	14.0562	13.031	13.4309	12.3435	12.139	12.8081	12.7833	12.3787	13.0941	23.1752	16.8423	14.2872	10.5157		5.09167	1578307	212489	-148582	104310	176547	43249	362910	32299
	5.10017	18.9128	18.4831	15.7873	17.6441	16.0364	13.8144	13.3552	15.0035	13.742	12.798	13.2085	12.1723	11.9776	12.6101	12.573	12.1893	12.9029	23.1727	16.8382	14.2911	10.5489		5.1	1457138	205353	-155051	100637	167026	36551	365380	26798
	5.1085	18.363	17.9396	15.3798	17.1574	15.6169	13.5438	13.1028	14.6683	13.4543	12.5887	13.014	12.0223	11.8321	12.4349	12.3862	12.0186	12.7297	23.1775	16.8346	14.2895	10.5928		5.10833	1354899	196609	-163587	95343	155534	28305	363868	21845
	5.11683	17.8188	17.4104	14.9997	16.6842	15.2274	13.3017	12.8794	14.3639	13.1888	12.3992	12.8393	11.8907	11.7084	12.2822	12.2188	11.8645	12.5709	23.181	16.8329	14.2882	10.6508		5.11667	1265568	186047	-174618	88456	142494	18998	357638	16473
	5.12517	17.2848	16.8971	14.6557	16.227	14.8636	13.0834	12.6826	14.0922	12.9507	12.234	12.6837	11.774	11.6019	12.147	12.0671	11.7257	12.4329	23.1799	16.83	14.2894	10.7287		5.125	1186778	173848	-187811	80313	128583	9177	346829	10215
	5.1335	16.7705	16.4134	14.3346	15.7899	14.5317	12.8867	12.5089	13.8607	12.7337	12.0844	12.5457	11.6695	11.5082	12.0311	11.934	11.6039	12.3099	23.1787	16.8236	14.287	10.8235		5.13333	1118320	160494	-202348	71307	114493	-612	332424	3108
	5.14183	16.2794	15.9562	14.0511	15.3731	14.2348	12.7226	12.3553	13.6712	12.5419	11.9532	12.4261	11.5781	11.425	11.9312	11.8186	11.4947	12.2	23.1773	16.8196	14.2882	10.9421		5.14167	1060856	146521	-217354	61882	100912	-9915	315575	-4573
	5.15017	15.8235	15.5362	13.7941	14.9868	13.9704	12.5798	12.2226	13.5277	12.3729	11.8468	12.3218	11.4975	11.3537	11.8427	11.7144	11.4067	12.1026	23.1782	16.8235	14.2843	11.0846		5.15	1014818	132598	-232044	52532	88614	-18341	297613	-12365
	5.1585	15.4099	15.1531	13.5706	14.6354	13.7334	12.4529	12.1063	13.4347	12.2292	11.7484	12.2309	11.4327	11.2911	11.763	11.6271	11.3249	12.0195	23.1762	16.8233	14.2777	11.2675		5.15833	980101	119588	-245532	43674	78332	-25244	280245	-19774
	5.16683	15.0297	14.8078	13.3796	14.3201	13.5198	12.3479	12.0065	13.3901	12.0985	11.665	12.1548	11.3752	11.2368	11.6911	11.553	11.2557	11.951	23.1669	16.8231	14.2785	11.4923		5.16667	956504	108371	-257042	35794	70744	-29749	264780	-26394
	5.17517	14.6928	14.5044	13.218	14.032	13.3328	12.2587	11.9208	13.4034	11.9941	11.597	12.0928	11.3241	11.186	11.6291	11.4869	11.2004	11.8947	23.1682	16.8227	14.281	11.7745		5.175	945352	99713	-266110	29318	66182	-31192	252050	-31563
	5.1835	14.3869	14.2361	13.0788	13.7678	13.1686	12.182	11.8462	13.4781	11.8955	11.5398	12.0396	11.2883	11.1485	11.5762	11.4291	11.1441	11.8476	23.1718	16.8217	14.2836	12.1215		5.18333	953111	94110	-272487	24670	64579	-29266	242808	-34732
	5.19183	14.1227	14.0015	12.9544	13.5428	13.0273	12.1188	11.7854	13.6259	11.8114	11.4887	11.9924	11.253	11.1189	11.5384	11.3821	11.1005	11.8071	23.1729	16.8223	14.281	12.5473		5.19167	994832	91635	-276067	22081	66052	-23863	237713	-35556
	5.20017	13.8927	13.7948	12.8529	13.3394	12.9119	12.0663	11.733	13.8532	11.7421	11.4497	11.9518	11.2269	11.0974	11.5018	11.3397	11.0639	11.7779	23.1763	16.8223	14.2822	13.0693		5.2	1091554	92207	-276967	21452	71282	-14337	236958	-33623
	5.2085	13.6874	13.6187	12.764	13.1598	12.8074	12.0659	11.6939	14.1729	11.6779	11.4173	11.9227	11.2021	11.0741	11.4761	11.3008	11.0274	11.7584	23.1739	16.8168	14.2785	13.6951		5.20833	1258611	95932	-275088	22628	81991	1444	240476	-28304
	5.21683	13.5149	13.4643	12.686	13.0128	12.7265	11.9771	11.6572	14.5997	11.62	11.3875	11.8943	11.1836	11.0597	11.4559	11.2695	10.9967	11.7445	23.1772	16.8166	14.2778	14.4452		5.21667	1493349	103058	-269744	25732	102144	28574	248077	-17564
	5.22517	13.3665	13.3392	12.6252	12.8823	12.6594	11.9445	11.6296	15.1522	11.5738	11.3684	11.8739	11.1664	11.0449	11.44	11.2447	10.9769	11.7448	23.1758	16.8212	14.2758	15.3621		5.225	1771406	114316	-259121	31768	139874	76381	260431	3801
	5.2335	13.2433	13.2304	12.5722	12.7749	12.6028	11.9229	11.6068	15.8409	11.5398	11.3565	11.8613	11.1646	11.0412	11.4279	11.2305	10.9588	11.7507	23.1737	16.8251	14.2728	16.4215		5.23333	2052768	132846	-238577	43545	206892	156557	281007	45387
	5.24183	13.1407	13.1385	12.5317	12.6873	12.5541	11.9075	11.5891	16.6877	11.5108	11.3541	11.8537	11.1562	11.0358	11.4192	11.2218	10.9488	11.7709	23.175	16.8289	14.2741	17.6542		5.24167	2293153	166575	-198160	67363	313146	277071	319076	119158
	5.25017	13.0575	13.0694	12.5009	12.6144	12.5143	11.8995	11.5775	17.7147	11.4912	11.3526	11.8553	11.1532	11.0386	11.4144	11.2102	10.9425	11.8004	23.1788	16.8298	14.2728	19.0831		5.25	2455501	228940	-123821	112915	459707	435603	391470	233164
	5.2585	12.985	13.0107	12.4757	12.5526	12.4779	11.8909	11.5679	18.9347	11.4711	11.3559	11.8634	11.1645	11.0455	11.4192	11.2053	10.9416	11.8396	23.1836	16.8268	14.2706	20.7165		5.25833	2517952	333130	-4591	188712	634875	618089	517405	385864
	5.26683	12.9256	12.9616	12.4557	12.4987	12.4571	11.8865	11.5692	20.3742	11.4555	11.3607	11.8693	11.1717	11.06	11.4267	11.2061	10.9456	11.8902	23.1868	16.8242	14.2742	22.57		5.26667	2476787	482591	158541	295779	817197	802952	707383	564721
	5.27517	12.8799	12.92	12.4422	12.451	12.4383	11.8844	11.5749	22.0414	11.4433	11.3728	11.8849	11.1872	11.0739	11.4403	11.2096	10.9487	11.9465	23.1908	16.8247	14.2711	24.644		5.275	2345382	666277	350257	424553	982202	967038	953815	749641
	5.2835	12.8366	12.8847	12.4277	12.4126	12.4279	11.8861	11.5878	23.9482	11.4359	11.3831	11.8999	11.1998	11.0889	11.4626	11.2166	10.9607	12.0171	23.1902	16.8224	14.273	26.925		5.28333	2149142	860645	545135	557578	1109023	1091292	1230034	919040
	5.29183	12.8048	12.8547	12.4225	12.3798	12.4248	11.8958	11.6003	26.1027	11.432	11.4091	11.9192	11.2137	11.1073	11.4845	11.2291	10.9751	12.0965	23.1964	16.8245	14.2707	29.3916		5.29167	1919659	1037018	715430	675335	1184082	1164084	1498295	1054990
	5.30017	12.78	12.8374	12.4209	12.3552	12.4276	11.9078	11.6127	28.4917	11.4344	11.4312	11.9435	11.2356	11.1314	11.5104	11.2472	10.992	12.1897	23.1913	16.8325	14.2709	32.0117		5.3	1690023	1170180	838111	761609	1202247	1181623	1721021	1146290
	5.3085	12.7597	12.8218	12.4239	12.3484	12.4301	11.9265	11.6309	31.0806	11.4413	11.4595	11.9755	11.2583	11.1564	11.5392	11.2707	11.0185	12.2902	23.1937	16.8326	14.2728	34.7351		5.30833	1490997	1244003	899879	806797	1166301	1147042	1869536	1188882
	5.31683	12.7508	12.8158	12.4353	12.3423	12.4365	11.9475	11.6523	33.8471	11.4537	11.4971	12.0105	11.2864	11.1851	11.5711	11.2957	11.0552	12.4038	23.1977	16.8358	14.28	37.5207		5.31667	1347043	1253292	897933	808572	1085082	1068654	1929137	1184534
	5.32517	12.7443	12.8185	12.4528	12.3336	12.4452	11.9728	11.6773	36.7186	11.4742	11.5337	12.0556	11.3209	11.2151	11.6043	11.3259	11.0889	12.5224	23.2072	16.8307	14.2881	40.3137		5.325	1273085	1202686	838345	770607	970384	957746	1899321	1138705
	5.3335	12.7411	12.8194	12.4727	12.3331	12.4563	11.9999	11.709	39.6295	11.4944	11.5757	12.0991	11.3554	11.2522	11.6448	11.3576	11.1266	12.6465	23.2122	16.8255	14.294	43.0575		5.33333	1271624	1103599	733256	700840	835011	826142	1790558	1058554
	5.34183	12.7427	12.8255	12.4898	12.3422	12.4756	12.0292	11.7438	42.5067	11.5139	11.6201	12.1463	11.3915	11.2898	11.6859	11.3931	11.1729	12.7733	23.2128	16.8276	14.3028	45.7002		5.34167	1331069	970821	597440	609393	691220	684755	1620706	951871
	5.35017	12.7453	12.8363	12.5112	12.3497	12.5007	12.0608	11.7829	45.2704	11.5374	11.6603	12.1964	11.427	11.3259	11.7348	11.4329	11.221	12.9024	23.2161	16.825	14.3118	48.1676		5.35	1428118	819483	445718	506806	549121	542746	1411017	826517
	5.3585	12.7548	12.8493	12.5379	12.3541	12.5306	12.0927	11.8209	47.8582	11.5608	11.7047	12.247	11.4612	11.3613	11.7867	11.4726	11.2757	13.0297	23.2186	16.824	14.3207	50.4243		5.35833	1533050	663147	291254	402368	416192	407043	1182387	689606
	5.36683	12.7657	12.8622	12.5678	12.3652	12.567	12.1296	11.8631	50.2231	11.5903	11.7529	12.2974	11.4954	11.3962	11.8317	11.5147	11.3317	13.1658	23.2244	16.8294	14.3331	52.4386		5.36667	1615982	512818	144316	303293	297427	282515	953107	547553
	5.37517	12.778	12.8797	12.5999	12.3786	12.6038	12.1634	11.9001	52.3351	11.6225	11.8027	12.3455	11.5325	11.4288	11.8793	11.565	11.3985	13.2918	23.2221	16.8325	14.3462	54.1872		5.375	1652430	376411	11972	214588	195559	172235	737340	406273
	5.3835	12.7959	12.9042	12.6356	12.4049	12.6442	12.2051	11.9384	54.1668	11.6575	11.8499	12.3964	11.5618	11.4593	11.9223	11.6157	11.4732	13.4142	23.2228	16.8333	14.3683	55.672		5.38333	1628182	258807	-101752	138896	111288	77754	544608	270768
	5.39183	12.8186	12.9302	12.6791	12.4344	12.6829	12.2477	11.9803	55.7223	11.7011	11.9	12.4459	11.5937	11.4907	11.9585	11.6658	11.5587	13.5352	23.2282	16.8356	14.401	56.8965		5.39167	1540160	162126	-195347	76941	43879	-485	380062	144994
	5.40017	12.8453	12.9676	12.7213	12.4618	12.7215	12.2877	12.0204	57.0082	11.7407	11.9457	12.4969	11.6281	11.5158	11.9952	11.7163	11.6386	13.6448	23.234	16.8325	14.4345	57.8806		5.4	1394541	86354	-269165	28204	-8322	-63162	245260	31951
	5.4085	12.8737	13.003	12.7623	12.4892	12.7662	12.3282	12.0602	58.0374	11.7774	11.9881	12.5397	11.6547	11.5464	12.0279	11.7644	11.7342	13.7387	23.2398	16.8301	14.4698	58.6446		5.40833	1204153	29596	-324970	-8638	-47653	-111760	139057	-66486
	5.41683	12.9035	13.0394	12.8082	12.5215	12.811	12.3631	12.1028	58.8549	11.8171	12.0269	12.578	11.6815	11.5651	12.0601	11.8168	11.8286	13.8179	23.2427	16.8269	14.5137	59.2079		5.41667	985054	-11109	-365371	-35445	-76478	-148330	58481	-149610
	5.42517	12.9333	13.0757	12.8516	12.5493	12.8592	12.3995	12.1389	59.4562	11.8525	12.061	12.6099	11.6991	11.5785	12.0881	11.8622	11.9388	13.8801	23.2471	16.8253	14.5619	59.5668		5.425	753173	-39091	-393260	-54157	-96947	-175056	-523	-217896
	5.4335	12.9687	13.1101	12.8959	12.5871	12.9131	12.4289	12.1701	59.8743	11.8886	12.0899	12.6355	11.7135	11.5904	12.1053	11.9116	12.0556	13.9284	23.2526	16.8284	14.6197	59.7445		5.43333	521872	-57661	-411572	-66614	-111113	-194053	-42264	-272538
	5.44183	13.0002	13.1581	12.9367	12.6236	12.9657	12.46	12.1967	60.1329	11.9162	12.1141	12.6545	11.7245	11.5925	12.1211	11.9596	12.1873	13.9643	23.2517	16.8345	14.6848	59.7486		5.44167	300456	-69619	-422921	-74649	-120749	-207243	-70638	-315122
	5.45017	13.0375	13.1992	12.9812	12.6648	13.016	12.4864	12.2155	60.2283	11.9498	12.1349	12.6641	11.7292	11.5886	12.1272	12.0113	12.3255	13.9804	23.2524	16.8362	14.7594	59.5883		5.45	94553	-77268	-429650	-79862	-127236	-216295	-89345	-347386
	5.4585	13.0769	13.2401	13.0251	12.7082	13.0643	12.513	12.2274	60.1741	11.9769	12.1503	12.6675	11.7314	11.587	12.1271	12.0647	12.4867	13.9853	23.2558	16.8343	14.8516	59.2861		5.45833	-93009	-82126	-433781	-83391	-131498	-222532	-101592	-371108
	5.46683	13.119	13.2887	13.0678	12.7524	13.1068	12.5326	12.2434	59.9883	12.006	12.1582	12.6688	11.7312	11.5739	12.1217	12.1107	12.6498	13.9717	23.2651	16.8323	14.9605	58.837		5.46667	-261493	-85254	-436505	-85926	-134277	-226849	-109758	-388111
	5.47517	13.1609	13.3396	13.1041	12.7956	13.1476	12.5455	12.2471	59.665	12.0233	12.158	12.6646	11.727	11.5657	12.1066	12.159	12.8378	13.94	23.2732	16.8296	15.0796	58.2503		5.475	-411622	-87484	-438546	-87807	-136181	-229743	-115581	-400056
	5.4835	13.2013	13.3821	13.1346	12.8414	13.1827	12.5541	12.255	59.2115	12.0351	12.1515	12.6471	11.7166	11.5545	12.0883	12.2045	13.0378	13.894	23.2759	16.8311	15.2199	57.5337		5.48333	-544389	-89433	-440267	-89158	-137543	-231524	-120356	-408332
	5.49183	13.238	13.427	13.1621	12.8793	13.2162	12.5556	12.2564	58.6634	12.0439	12.1387	12.6294	11.7048	11.5349	12.0696	12.2563	13.2566	13.8289	23.2809	16.8265	15.3737	56.6745		5.49167	-658653	-91504	-441802	-90090	-138206	-232323	-124721	-413911
	5.50017	13.2751	13.4694	13.1896	12.9189	13.2451	12.5497	12.249	57.9922	12.0471	12.1181	12.6024	11.6871	11.5098	12.0486	12.3102	13.4915	13.7501	23.2843	16.8241	15.5539	55.6769		5.5	-752115	-93574	-443224	-90470	-137923	-232247	-128849	-417422
	5.5085	13.3105	13.5041	13.2033	12.9606	13.2713	12.5399	12.2377	57.2237	12.0451	12.0975	12.5747	11.6669	11.483	12.0227	12.3628	13.7506	13.6638	23.2854	16.827	15.7522	54.5405		5.50833	-824708	-95162	-444436	-90064	-136597	-231455	-132389	-419297
	5.51683	13.3451	13.5408	13.2164	12.9873	13.291	12.5258	12.2205	56.3417	12.0381	12.0717	12.5353	11.6424	11.457	11.9927	12.4284	14.0358	13.57	23.2855	16.8308	15.9761	53.2606		5.51667	-879438	-95861	-445071	-88823	-134315	-229977	-134866	-419664
	5.52517	13.3766	13.5739	13.2256	13.0243	13.3051	12.5121	12.1951	55.3489	12.0304	12.0444	12.5016	11.6208	11.4262	11.9602	12.5002	14.3513	13.4667	23.2857	16.8301	16.2331	51.8456		5.525	-921037	-95605	-444665	-86984	-131277	-227671	-135922	-418882
	5.5335	13.4081	13.6013	13.236	13.058	13.3086	12.4993	12.1695	54.2499	12.0215	12.0179	12.4664	11.5992	11.3992	11.9223	12.5752	14.6902	13.3622	23.2899	16.8305	16.525	50.298		5.53333	-954362	-94513	-443092	-84956	-127701	-224344	-135377	-417346
	5.54183	13.4381	13.6291	13.2362	13.0872	13.3066	12.48	12.1458	53.0335	12.0095	11.9861	12.4314	11.5825	11.3736	11.8882	12.6532	15.0466	13.2561	23.3003	16.8283	16.8465	48.6264		5.54167	-983275	-92836	-440477	-83155	-123890	-219934	-133139	-415166
	5.55017	13.463	13.6562	13.2309	13.1159	13.3017	12.4571	12.1181	51.6987	11.9886	11.9484	12.3961	11.5586	11.3509	11.8557	12.7356	15.4349	13.1412	23.3048	16.8286	17.2031	46.8445		5.55	-1010658	-90744	-437202	-81934	-120404	-214574	-129269	-412105
	5.5585	13.4797	13.6736	13.2281	13.1299	13.2871	12.4334	12.0928	50.2687	11.9678	11.913	12.3603	11.5388	11.3307	11.8214	12.8273	15.8425	13.0257	23.3061	16.8261	17.5999	44.9671		5.55833	-1038218	-88371	-433721	-81639	-117857	-208401	-124013	-407870
	5.56683	13.4903	13.6842	13.2175	13.1451	13.2695	12.4044	12.0671	48.7382	11.9438	11.8751	12.3262	11.5185	11.3116	11.7985	12.9231	16.278	12.9118	23.3094	16.8208	18.0308	42.9948		5.56667	-1066599	-85941	-430450	-82393	-116563	-201695	-117664	-402591
	5.57517	13.4951	13.6943	13.2081	13.1567	13.2513	12.3752	12.0415	47.1155	11.9192	11.834	12.2909	11.4985	11.2892	11.7736	13.0336	16.7319	12.7945	23.3089	16.8202	18.5018	40.9547		5.575	-1095959	-83815	-427679	-83908	-116313	-194758	-110586	-396674
	5.5835	13.5017	13.7006	13.1898	13.1631	13.2322	12.3524	12.0158	45.4016	11.8967	11.8056	12.2609	11.4769	11.269	11.7511	13.1462	17.2077	12.6918	23.3077	16.8238	19.0135	38.8744		5.58333	-1126115	-82132	-425675	-85726	-116782	-187635	-103109	-390646
	5.59183	13.5004	13.6976	13.1736	13.1669	13.2067	12.3283	11.9899	43.6039	11.8727	11.7708	12.2334	11.4634	11.2517	11.7284	13.269	17.7076	12.5873	23.3025	16.8224	19.5767	36.7728		5.59167	-1156762	-80722	-424596	-87498	-117658	-180122	-95388	-384890
	5.60017	13.4972	13.6955	13.1606	13.1683	13.1808	12.3098	11.9609	41.7343	11.8504	11.7433	12.2072	11.4482	11.2394	11.7011	13.4019	18.2237	12.4898	23.3028	16.8224	20.1842	34.6859		5.6	-1187198	-79188	-424376	-89034	-118744	-171930	-87328	-379875
	5.6085	13.4938	13.696	13.152	13.1726	13.1491	12.2939	11.94	39.8196	11.8338	11.7194	12.19	11.4387	11.2267	11.6819	13.5383	18.7545	12.4041	23.3042	16.8223	20.8491	32.6364		5.60833	-1216025	-77115	-424720	-90194	-119865	-162552	-78539	-376108
	5.61683	13.4884	13.6921	13.1374	13.1708	13.1158	12.2783	11.9191	37.873	11.8189	11.6948	12.1746	11.4326	11.2159	11.6667	13.6769	19.2893	12.3226	23.3067	16.8226	21.5527	30.6466		5.61667	-1241421	-74193	-425209	-90802	-120835	-151718	-68398	-373843
	5.62517	13.4744	13.6848	13.1233	13.1689	13.0867	12.2629	11.9067	35.9155	11.8026	11.673	12.1609	11.4307	11.2129	11.6517	13.8193	19.8342	12.2414	23.3092	16.8217	22.3039	28.7422		5.625	-1262105	-70264	-425425	-90752	-121484	-139384	-56183	-373087
	5.6335	13.457	13.6791	13.1113	13.1515	13.0523	12.2492	11.897	34.002	11.7863	11.6532	12.1519	11.4218	11.2116	11.6488	13.9665	20.3742	12.1688	23.3111	16.8198	23.0998	26.9319		5.63333	-1277547	-65469	-425086	-90134	-121571	-125553	-41023	-373747
	5.64183	13.4378	13.6667	13.1004	13.1455	13.0295	12.2404	11.8861	32.1199	11.7704	11.636	12.138	11.4146	11.2081	11.6486	14.1102	20.9053	12.1058	23.3086	16.8191	23.9347	25.2221		5.64167	-1287836	-59879	-424117	-89127	-120905	-110123	-22191	-375471
	5.65017	13.4183	13.6601	13.0911	13.1366	13.0053	12.2255	11.875	30.3108	11.7597	11.6229	12.1281	11.4124	11.2066	11.6452	14.2561	21.4345	12.0439	23.3088	16.8214	24.808	23.6304		5.65	-1293541	-53504	-422477	-87754	-119513	-92849	656	-377724
	5.6585	13.3984	13.6496	13.0815	13.1265	12.9856	12.2232	11.8654	28.5823	11.7561	11.6099	12.1243	11.4057	11.2052	11.6451	14.4019	21.9468	11.994	23.3059	16.825	25.7181	22.1542		5.65833	-1295771	-46485	-420207	-85726	-117471	-73601	27263	-379862
	5.66683	13.3783	13.6408	13.0763	13.1184	12.9622	12.2187	11.8601	26.9455	11.7462	11.6027	12.1227	11.4089	11.2079	11.6401	14.5538	22.4413	11.9489	23.3039	16.8281	26.6553	20.802		5.66667	-1296228	-39196	-417487	-82540	-114908	-52413	56930	-381382
	5.67517	13.3607	13.6373	13.0779	13.1185	12.9422	12.2226	11.8585	25.404	11.7451	11.6021	12.1235	11.4098	11.2069	11.638	14.6928	22.9221	11.9122	23.299	16.8316	27.6302	19.5837		5.675	-1296483	-32106	-414549	-77605	-112091	-29655	88731	-381900
	5.6835	13.3439	13.6387	13.0817	13.1186	12.9237	12.2264	11.8514	23.9753	11.7489	11.6026	12.1258	11.4141	11.2075	11.6361	14.8262	23.3665	11.8792	23.3047	16.833	28.6264	18.4728		5.68333	-1297784	-25709	-411703	-70281	-109232	-6056	121751	-380626
	5.69183	13.3306	13.6408	13.0842	13.1107	12.9091	12.2292	11.8498	22.665	11.7462	11.5984	12.1328	11.4194	11.2142	11.6451	14.9544	23.7868	11.8498	23.3076	16.8338	29.631	17.4897		5.69167	-1301160	-20440	-409335	-59599	-106408	17319	154491	-376084
	5.70017	13.3145	13.6408	13.0865	13.1075	12.8932	12.2329	11.8521	21.4644	11.7471	11.5976	12.1316	11.425	11.2238	11.647	15.0757	24.1667	11.826	23.3065	16.8314	30.6453	16.61		5.7	-1306870	-16666	-407674	-44096	-103760	39454	184977	-366469
	5.7085	13.2995	13.6438	13.0874	13.097	12.8931	12.2309	11.861	20.3821	11.7498	11.5978	12.138	11.428	11.2311	11.6531	15.1822	24.5078	11.8038	23.309	16.8307	31.6485	15.8353		5.70833	-1314275	-14630	-406895	-21778	-101400	59390	211297	-349408
	5.71683	13.282	13.6408	13.0917	13.0965	12.8753	12.2303	11.8625	19.4115	11.7487	11.5958	12.1412	11.4332	11.2331	11.6628	15.2811	24.8024	11.7843	23.3084	16.8304	32.6459	15.1472		5.71667	-1322075	-14570	-407088	9766	-99330	76179	231649	-321628
	5.72517	13.2698	13.6453	13.0949	13.0963	12.8738	12.237	11.8681	18.5504	11.7505	11.5971	12.1358	11.4373	11.2377	11.6646	15.3655	25.0586	11.7661	23.3126	16.8385	33.6067	14.5448		5.725	-1328721	-16665	-408297	53056	-97251	89306	244852	-278937
	5.7335	13.2605	13.6515	13.1011	13.0978	12.8715	12.2396	11.8707	17.7837	11.7556	11.6038	12.1395	11.4414	11.2447	11.6683	15.4442	25.2711	11.7509	23.3102	16.8428	34.5438	14.0206		5.73333	-1332380	-20775	-410495	110857	-94682	98719	250665	-216485
	5.74183	13.2546	13.6538	13.1056	13.1044	12.8683	12.2479	11.8779	17.106	11.7628	11.6104	12.1441	11.4439	11.2486	11.6645	15.5148	25.4408	11.7437	23.306	16.8462	35.4448	13.5618		5.74167	-1331292	-26367	-413537	185536	-91097	104785	249396	-128494
	5.75017	13.2499	13.6639	13.1213	13.1104	12.8663	12.2588	11.8841	16.5081	11.7719	11.6193	12.1511	11.4534	11.256	11.6652	15.5655	25.5639	11.7392	23.3085	16.8463	36.3103	13.1731		5.75	-1324140	-32755	-417160	279103	-85946	108468	241743	-8585
	5.7585	13.2508	13.6745	13.1288	13.1143	12.8629	12.2683	11.8886	15.9812	11.7785	11.6274	12.1595	11.4593	11.2602	11.6654	15.603	25.6333	11.7343	23.3153	16.8444	37.11	12.8353		5.75833	-1310122	-39072	-420901	393284	-78580	111073	228761	149626
	5.76683	13.2485	13.6826	13.1396	13.1221	12.8611	12.2741	11.8942	15.5248	11.783	11.632	12.1608	11.4637	11.2708	11.6662	15.6196	25.6546	11.73	23.3162	16.8403	37.8449	12.5515		5.76667	-1289174	-44420	-424036	529290	-68490	113670	211732	351329
	5.77517	13.2507	13.69	13.1468	13.1187	12.8593	12.2774	11.9055	15.1285	11.7873	11.6387	12.1624	11.4687	11.2741	11.6695	15.6265	25.6254	11.7249	23.3162	16.8415	38.5088	12.3097		5.775	-1261761	-47736	-425850	687148	-55369	117189	192279	599314
	5.7835	13.2483	13.6946	13.1498	13.1293	12.8585	12.2807	11.9133	14.787	11.7909	11.6412	12.1635	11.4703	11.2824	11.6796	15.6208	25.5493	11.7144	23.3172	16.8392	39.0911	12.0991		5.78333	-1228823	-48052	-425649	865506	-39013	122481	172065	893593
	5.79183	13.2478	13.7011	13.1534	13.1317	12.8608	12.2843	11.9189	14.4945	11.7865	11.6418	12.1629	11.4763	11.2863	11.6891	15.5995	25.4334	11.711	23.3156	16.8398	39.5925	11.9225		5.79167	-1191843	-44600	-422906	1061503	-19627	130047	152755	1231751
	5.80017	13.2482	13.705	13.1614	13.1286	12.8674	12.2847	11.9245	14.2454	11.7907	11.6487	12.1603	11.4782	11.2905	11.6611	15.5624	25.2693	11.7065	23.315	16.8423	40.0012	11.7698		5.8	-1152854	-36728	-417124	1271037	2452	140124	136046	1609016
	5.8085	13.2496	13.7111	13.1607	13.1378	12.8684	12.2918	11.9309	14.0331	11.7934	11.652	12.1583	11.4801	11.2931	11.6701	15.5199	25.0741	11.702	23.3107	16.8447	40.3216	11.6433		5.80833	-1114094	-24186	-407957	1488694	26681	152725	123374	2017545
	5.81683	13.2552	13.7146	13.1663	13.1431	12.8701	12.3024	11.9356	13.8503	11.8006	11.6644	12.1595	11.4805	11.2942	11.6943	15.4611	24.8313	11.7041	23.3063	16.8452	40.5511	11.533		5.81667	-1077711	-7479	-395315	1708610	52273	167241	115676	2446114
	5.82517	13.2637	13.7247	13.1743	13.1487	12.8688	12.307	11.9373	13.6938	11.8053	11.669	12.1602	11.4853	11.2985	11.6942	15.3922	24.5586	11.704	23.3085	16.8453	40.7002	11.4444		5.825	-1045816	12603	-379601	1925006	78305	182617	113109	2881067
	5.8335	13.2691	13.7302	13.1769	13.1486	12.8646	12.3088	11.94	13.5597	11.8066	11.6735	12.1623	11.492	11.3017	11.6832	15.3121	24.2503	11.6991	23.3087	16.8438	40.7424	11.3709		5.83333	-1019830	35267	-361588	2132393	104116	197821	115181	3307525
	5.84183	13.2754	13.7287	13.1791	13.1431	12.8655	12.3122	11.9454	13.4476	11.812	11.6756	12.1626	11.4934	11.3092	11.6806	15.2233	23.9071	11.6977	23.3117	16.8354	40.6848	11.3128		5.84167	-1000793	59587	-342377	2325488	129098	212139	121196	3711296
	5.85017	13.2777	13.7308	13.1802	13.1409	12.8644	12.3139	11.9558	13.3514	11.8133	11.6796	12.1598	11.494	11.3137	11.6822	15.1232	23.5403	11.6929	23.3087	16.8316	40.5367	11.2645		5.85	-989497	84668	-323010	2499799	152645	225044	130374	4080303
	5.8585	13.2819	13.7266	13.1742	13.138	12.8663	12.3143	11.9604	13.2691	11.813	11.6831	12.1553	11.4958	11.3176	11.6846	15.0149	23.1551	11.6884	23.3074	16.8294	40.2974	11.2218		5.85833	-986700	109769	-304272	2651764	174018	236345	141918	4406293
	5.86683	13.2896	13.7165	13.1771	13.1373	12.872	12.3134	11.9642	13.2099	11.8105	11.6842	12.1494	11.4945	11.3148	11.6865	14.901	22.7405	11.683	23.31	16.8327	39.9659	11.186		5.86667	-992708	134206	-286759	2778804	192704	245938	154962	4684395
	5.87517	13.2929	13.7138	13.172	13.1314	12.8776	12.3148	11.9663	13.1543	11.8117	11.6895	12.148	11.4936	11.3136	11.6819	14.7859	22.3135	11.6777	23.3037	16.8348	39.5508	11.1569		5.875	-1007149	157443	-270622	2878851	208529	253983	168545	4912872
	5.8835	13.2963	13.7089	13.1641	13.1316	12.8751	12.3155	11.9686	13.1107	11.8092	11.6931	12.1459	11.4906	11.3181	11.6784	14.6702	21.8773	11.6738	23.2991	16.8321	39.0613	11.1303		5.88333	-1029149	178998	-255806	2950348	221763	260962	181537	5093713
	5.89183	13.3026	13.7065	13.1655	13.1319	12.8746	12.3191	11.9673	13.0699	11.8118	11.6994	12.141	11.4857	11.3186	11.6771	14.5458	21.4387	11.6743	23.2967	16.8335	38.513	11.1169		5.89167	-1057351	198176	-242313	2993027	232937	267499	192967	5232195
	5.90017	13.3112	13.7035	13.1655	13.129	12.8718	12.3194	11.97	13.0349	11.815	11.7015	12.1407	11.4881	11.318	11.6793	14.4214	20.9824	11.672	23.3022	16.8281	37.8976	11.0976		5.9	-1089732	214332	-230341	3007453	242871	274138	202356	5334950
	5.9085	13.3155	13.6972	13.1602	13.1123	12.8666	12.3199	11.9682	13.0092	11.8161	11.702	12.1385	11.4924	11.3207	11.6747	14.2889	20.526	11.6682	23.3005	16.8173	37.2167	11.0899		5.90833	-1124465	226976	-220370	2994638	252299	281035	209761	5408976
	5.91683	13.3203	13.6898	13.1532	13.1061	12.8685	12.3191	11.972	12.9822	11.8158	11.7046	12.1349	11.4916	11.3226	11.6673	14.1562	20.0656	11.6636	23.2999	16.8131	36.4891	11.0833		5.91667	-1160196	235788	-212708	2956472	261831	288136	215512	5461245
	5.92517	13.3231	13.6792	13.1469	13.098	12.8616	12.316	11.9775	12.9648	11.8116	11.7046	12.1332	11.4898	11.3208	11.6675	14.026	19.6059	11.6529	23.3	16.8086	35.7048	11.0753		5.925	-1195676	240804	-207376	2894813	271878	295431	219885	5499079
	5.9335	13.3268	13.6692	13.1411	13.0866	12.8628	12.3179	11.978	12.9494	11.8112	11.7038	12.128	11.4848	11.3193	11.667	13.8933	19.156	11.6447	23.2959	16.8048	34.8929	11.0746		5.93333	-1229448	242328	-204290	2811616	282509	302909	223178	5529283
	5.94183	13.3293	13.6551	13.1324	13.08	12.8655	12.3127	11.9799	12.9405	11.8093	11.7053	12.1248	11.4843	11.3171	11.6669	13.7643	18.7036	11.6386	23.2996	16.809	34.044	11.0704		5.94167	-1259967	240623	-203264	2709341	293704	310432	225811	5556455
	5.95017	13.3313	13.6452	13.124	13.0691	12.8666	12.3102	11.9782	12.9317	11.8095	11.7038	12.1168	11.4796	11.3095	11.664	13.6427	18.2605	11.6319	23.2949	16.8102	33.1732	11.0676		5.95	-1286279	235991	-203974	2590688	305350	317766	228166	5582083
	5.9585	13.3323	13.632	13.1181	13.0581	12.867	12.3112	11.9767	12.9241	11.8077	11.7054	12.1159	11.4796	11.3042	11.6593	13.521	17.8379	11.6281	23.2927	16.8075	32.2959	11.0649		5.95833	-1307776	229100	-206110	2458725	316915	324634	230331	5605290
	5.96683	13.342	13.6224	13.1151	13.0578	12.8626	12.3183	11.9723	12.9179	11.808	11.7096	12.1151	11.4769	11.3026	11.6549	13.4011	17.4267	11.626	23.2955	16.8052	31.4182	11.0618		5.96667	-1324016	220905	-209310	2317101	327801	330445	232394	5624615
	5.97517	13.3468	13.6117	13.1095	13.0457	12.8611	12.3156	11.9723	12.9076	11.8099	11.7104	12.1151	11.4789	11.298	11.6531	13.2818	17.0227	11.6211	23.3025	16.7997	30.529	11.0595		5.975	-1334999	212200	-213202	2169595	337676	334445	234386	5637870
	5.9835	13.3486	13.5996	13.1015	13.0362	12.8537	12.3139	11.9764	12.8973	11.8104	11.7106	12.1151	11.4773	11.3048	11.6547	13.1662	16.6321	11.6134	23.3041	16.7877	29.6437	11.0622		5.98333	-1341173	203524	-217389	2019498	346638	336182	236033	5642342
	5.99183	13.3526	13.5876	13.0975	13.0258	12.8496	12.3129	11.978	12.8903	11.8082	11.7072	12.1121	11.4764	11.2989	11.6534	13.0516	16.2562	11.6047	23.305	16.7846	28.7675	11.0653		5.99167	-1342697	195124	-221336	1869632	355099	335458	237074	5635506
	6.00017	13.3519	13.5766	13.0883	13.0168	12.8463	12.3127	11.9803	12.8881	11.8035	11.7078	12.1098	11.472	11.2981	11.6527	12.9476	15.8993	11.5965	23.3047	16.7792	27.9011	11.0662		6	-1339618	187124	-224416	1722589	363615	332531	237534	5615946
	6.0085	13.3503	13.5602	13.0841	13.0079	12.8468	12.3076	11.9771	12.8863	11.8037	11.704	12.1072	11.4696	11.2934	11.6521	12.8469	15.557	11.5897	23.3114	16.778	27.0613	11.072		6.00833	-1332027	179744	-225946	1580893	372879	327713	237777	5583052
	6.01683	13.3519	13.5491	13.0754	12.9999	12.846	12.3043	11.977	12.8864	11.802	11.7079	12.1021	11.4665	11.2873	11.6528	12.7495	15.2305	11.5869	23.3102	16.7811	26.2434	11.0693		6.01667	-1319831	173288	-225094	1446768	383845	321345	238162	5537500
	6.02517	13.3548	13.5333	13.0659	12.9895	12.841	12.3027	11.9748	12.8855	11.7999	11.7047	12.1011	11.467	11.2794	11.6476	12.6618	14.9212	11.5777	23.3052	16.7807	25.4521	11.071		6.025	-1302768	167908	-220820	1322079	397608	313987	239143	5481508
	6.0335	13.3589	13.5234	13.0615	12.9828	12.8362	12.3052	11.9693	12.8792	11.7988	11.709	12.0984	11.4609	11.2815	11.6455	12.5768	14.6354	11.574	23.3048	16.7814	24.6957	11.0708		6.03333	-1280168	163775	-212124	1208473	415383	306365	241304	5418805
	6.04183	13.3593	13.5174	13.0588	12.9756	12.8306	12.3074	11.9678	12.8757	11.8024	11.7088	12.1005	11.4622	11.2762	11.6496	12.4948	14.3644	11.5744	23.3097	16.7785	23.976	11.075		6.04167	-1250857	161101	-198300	1107695	438427	299405	245557	5354895
	6.05017	13.3631	13.5076	13.0548	12.9693	12.8262	12.308	11.968	12.8709	11.8009	11.709	12.1002	11.4682	11.2769	11.6037	12.4151	14.1029	11.5701	23.3114	16.7735	23.2785	11.0775		6.05	-1213904	160236	-178713	1021613	467748	293809	253139	5295313
	6.0585	13.3661	13.4954	13.0489	12.966	12.8218	12.3066	11.9687	12.8626	11.8038	11.7075	12.0986	11.4647	11.278	11.6053	12.3429	13.8613	11.5673	23.3142	16.7692	22.6195	11.0814		6.05833	-1168465	161760	-152874	951465	503945	290201	265691	5244660
	6.06683	13.3649	13.4878	13.046	12.949	12.8155	12.3042	11.9707	12.8626	11.8025	11.7061	12.0988	11.4633	11.2794	11.6213	12.2676	13.6342	11.5597	23.3177	16.7672	21.993	11.0831		6.06667	-1113713	166211	-120476	897843	546941	289325	284706	5205738
	6.07517	13.3658	13.4771	13.0411	12.9405	12.8096	12.3063	11.9724	12.8599	11.7986	11.7048	12.0928	11.461	11.2731	11.6314	12.2027	13.4237	11.5567	23.3185	16.7621	21.3945	11.0886		6.075	-1048974	173919	-80964	860819	596154	291980	311123	5179522
	6.0835	13.3631	13.4651	13.0361	12.9332	12.8076	12.299	11.9696	12.8622	11.7957	11.7002	12.0929	11.4576	11.2723	11.6308	12.142	13.2273	11.55	23.3251	16.7673	20.8376	11.0907		6.08333	-973427	184949	-34061	840212	650659	298330	345194	5164314
	6.09183	13.3646	13.454	13.0313	12.9225	12.8059	12.2977	11.9709	12.8661	11.795	11.6999	12.0923	11.4538	11.2685	11.6308	12.0846	13.0436	11.5441	23.3226	16.7704	20.3144	11.085		6.09167	-887213	199382	19800	835437	709028	307691	386328	5156366
	6.10017	13.3647	13.4429	13.028	12.9157	12.8023	12.3013	11.9648	12.8643	11.7931	11.7019	12.0892	11.4549	11.2608	11.6288	12.0355	12.8804	11.5426	23.3229	16.7681	19.8276	11.0845		6.1	-791566	217028	79688	845578	769742	319168	433297	5150894
	6.1085	13.3666	13.437	13.0294	12.9108	12.7967	12.3052	11.9632	12.8649	11.792	11.7069	12.0922	11.455	11.2587	11.6239	11.9885	12.7304	11.5434	23.3283	16.7706	19.3826	11.0853		6.10833	-688006	237314	144739	869072	831470	332052	484594	5142524
	6.11683	13.3704	13.438	13.0315	12.9072	12.7949	12.305	11.9596	12.8634	11.797	11.7036	12.0956	11.4574	11.2575	11.6207	11.9411	12.5907	11.5389	23.3348	16.7681	18.969	11.0852		6.11667	-578310	259366	214135	903619	892787	346238	539138	5126279
	6.12517	13.3739	13.4314	13.0267	12.9011	12.792	12.3054	11.9578	12.857	11.7964	11.7029	12.0942	11.4581	11.2564	11.6242	11.899	12.4561	11.5378	23.3404	16.7662	18.5816	11.087		6.125	-464837	282441	286790	946670	952250	361769	596120	5098514
	6.1335	13.3742	13.4217	13.0243	12.8939	12.7869	12.3019	11.9613	12.8558	11.7942	11.6997	12.0931	11.4591	11.2607	11.6282	11.8589	12.3363	11.5324	23.3458	16.7669	18.2285	11.0912		6.13333	-350970	306137	361314	996090	1008700	378091	654552	5057056
	6.14183	13.3703	13.4127	13.0191	12.8866	12.7823	12.302	11.9633	12.8573	11.7922	11.6952	12.0896	11.4602	11.2608	11.6326	11.8206	12.2233	11.5295	23.3486	16.7624	17.8977	11.0938		6.14167	-240694	330008	436138	1049654	1061114	394395	713609	5001480
	6.15017	13.3652	13.4065	13.0165	12.877	12.7805	12.3005	11.9636	12.8569	11.7901	11.6949	12.0869	11.4568	11.2619	11.6372	11.787	12.1233	11.5265	23.3493	16.7653	17.5939	11.0919		6.15	-138010	353479	509595	1104941	1108797	410213	772715	4932782
	6.1585	13.3664	13.3986	13.0151	12.8753	12.7805	12.3004	11.962	12.8606	11.7907	11.6908	12.085	11.4552	11.2598	11.6393	11.7553	12.0318	11.5221	23.3539	16.7718	17.3156	11.0914		6.15833	-46276	375930	580364	1159577	1151188	425303	831022	4853043
	6.16683	13.3649	13.3919	13.0123	12.8678	12.7812	12.3001	11.9599	12.8646	11.7889	11.6901	12.0835	11.4511	11.2601	11.6373	11.7316	11.9476	11.5189	23.3548	16.7765	17.0656	11.089		6.16667	32305	396790	647213	1211369	1188090	439569	887454	4766274
	6.17517	13.3636	13.3841	13.0106	12.8651	12.782	12.3011	11.9563	12.8642	11.7891	11.6956	12.0837	11.4535	11.2561	11.6357	11.7144	11.8805	11.516	23.3546	16.776	16.8372	11.0861		6.175	97005	415441	708972	1258558	1219456	452874	940698	4678077
	6.1835	13.368	13.3811	13.0142	12.8614	12.7764	12.3109	11.955	12.8628	11.7929	11.6978	12.0883	11.4528	11.2541	11.6326	11.6922	11.8134	11.5206	23.3627	16.7774	16.6353	11.0874		6.18333	148584	431465	764587	1299477	1245266	464982	989356	4593249
	6.19183	13.372	13.3795	13.0158	12.8614	12.7727	12.3116	11.954	12.8604	11.7933	11.6998	12.0885	11.4596	11.2568	11.6336	11.6686	11.7509	11.5192	23.3738	16.7763	16.4514	11.0857		6.19167	189177	444177	812955	1332401	1265461	475459	1032154	4515928
	6.20017	13.3697	13.3749	13.0152	12.8565	12.7678	12.3157	11.9554	12.858	11.7899	11.6991	12.088	11.4609	11.2623	11.6344	11.651	11.6915	11.5167	23.3798	16.7752	16.2817	11.0861		6.2	222261	452946	852949	1356024	1279260	483941	1067790	4450102
	6.2085	13.3681	13.371	13.0121	12.8511	12.7661	12.3129	11.9585	12.8567	11.7866	11.6962	12.0868	11.4609	11.2604	11.6378	11.6298	11.6433	11.5143	23.3879	16.774	16.1304	11.0831		6.20833	252039	457422	883804	1369170	1285598	489957	1094988	4398781
	6.21683	13.3687	13.3669	13.0099	12.8469	12.7654	12.3089	11.9595	12.8563	11.7871	11.6975	12.0847	11.4607	11.2602	11.6434	11.6144	11.5882	11.5148	23.3914	16.7718	15.9877	11.0807		6.21667	283280	457312	904711	1371084	1283258	492645	1112421	4363567
	6.22517	13.3614	13.3644	13.0053	12.8406	12.7711	12.3097	11.9592	12.857	11.7782	11.6918	12.0794	11.4623	11.2614	11.6462	11.5965	11.552	11.5155	23.3962	16.7751	15.8647	11.0787		6.225	320792	452158	914692	1361279	1271086	491276	1119187	4344115
	6.2335	13.3623	13.3598	13.0034	12.8349	12.7742	12.3111	11.9586	12.863	11.7815	11.6878	12.0814	11.4567	11.2617	11.6449	11.5852	11.5119	11.5111	23.4	16.7758	15.7486	11.0762		6.23333	368666	441402	912859	1339564	1248279	485133	1114385	4337991
	6.24183	13.3605	13.3529	13.0033	12.8328	12.7745	12.3133	11.9572	12.8648	11.7777	11.6922	12.0792	11.462	11.2645	11.6427	11.5799	11.4801	11.5125	23.3985	16.7769	15.6484	11.077		6.24167	430649	424674	898746	1305891	1214113	473573	1097214	4340855
	6.25017	13.3618	13.3533	13.0057	12.8352	12.7724	12.32	11.9607	12.8642	11.7801	11.6959	12.0809	11.4634	11.2629	11.6407	11.5726	11.4531	11.5123	23.4012	16.7782	15.5624	11.0724		6.25	509417	402028	872471	1260670	1168505	456046	1067560	4346618
	6.2585	13.3657	13.3584	13.0061	12.8371	12.7744	12.3262	11.9582	12.8654	11.782	11.6974	12.0824	11.464	11.2617	11.633	11.5628	11.4324	11.5139	23.4101	16.7748	15.4883	11.0719		6.25833	606192	373893	834366	1204797	1111981	432341	1025800	4348486
	6.26683	13.366	13.3576	13.0061	12.8342	12.7726	12.3276	11.9577	12.864	11.7813	11.6949	12.0883	11.4724	11.265	11.6356	11.5566	11.4092	11.5146	23.4147	16.7727	15.4162	11.0698		6.26667	720565	341256	784900	1139743	1045605	402695	972826	4339346
	6.27517	13.3666	13.356	13.0069	12.83	12.777	12.3285	11.9606	12.8658	11.7823	11.6975	12.088	11.4746	11.2714	11.6356	11.5511	11.388	11.5145	23.4158	16.7675	15.3504	11.0738		6.275	850338	305341	724997	1067480	971207	367407	909843	4311939
	6.2835	13.3666	13.3512	13.004	12.8239	12.7727	12.3299	11.9677	12.8644	11.7818	11.6972	12.0854	11.4789	11.2761	11.6336	11.543	11.3691	11.5139	23.419	16.761	15.2931	11.0732		6.28333	991525	267194	655969	990049	890935	327046	838351	4260450
	6.29183	13.3639	13.3474	13.0006	12.817	12.7783	12.3268	11.9679	12.8646	11.7739	11.6934	12.0817	11.4786	11.2784	11.6422	11.5385	11.3508	11.5167	23.4185	16.7603	15.2389	11.0694		6.29167	1138364	227745	579576	909514	806908	282605	759981	4180422
	6.30017	13.3651	13.3446	12.9993	12.8168	12.7844	12.3282	11.969	12.8697	11.7724	11.6927	12.076	11.4789	11.2761	11.6433	11.5331	11.338	11.5106	23.4189	16.7635	15.1918	11.0687		6.3	1283650	187932	498023	827655	721035	235453	676692	4068580
	6.3085	13.3631	13.3414	12.9993	12.8159	12.7905	12.3305	11.9708	12.8748	11.7728	11.6915	12.0773	11.4818	11.2788	11.6425	11.5329	11.3271	11.5108	23.4159	16.7649	15.1505	11.0669		6.30833	1419428	148730	413649	745954	634957	187143	590553	3923325
	6.31683	13.3597	13.3398	12.9985	12.8185	12.7896	12.3348	11.9706	12.8774	11.7744	11.6972	12.0763	11.484	11.2819	11.6433	11.5335	11.3193	11.5189	23.4122	16.7647	15.1125	11.0618		6.31667	1537642	111008	328647	665684	550201	139017	503675	3745616
	6.32517	13.3658	13.3402	13.0046	12.8203	12.7905	12.3393	11.9687	12.8791	11.7783	11.7005	12.0811	11.4887	11.2833	11.6405	11.5345	11.3156	11.5259	23.4139	16.7652	15.083	11.0649		6.325	1630816	75180	244869	588210	468054	92134	417918	3538761
	6.3335	13.3716	13.3437	13.0064	12.8207	12.7883	12.343	11.9713	12.8794	11.779	11.7026	12.0844	11.4923	11.284	11.638	11.5353	11.3068	11.5254	23.4213	16.7592	15.0601	11.0617		6.33333	1692228	41456	163835	514576	389502	47270	335052	3308255
	6.34183	13.3709	13.3437	13.0045	12.8206	12.786	12.3485	11.9725	12.8812	11.7796	11.7049	12.0858	11.4971	11.2911	11.6404	11.5339	11.3018	11.5276	23.4271	16.7523	15.0382	11.064		6.34167	1716683	10009	86852	445345	315684	4936	256640	3060752
	6.35017	13.3726	13.3445	13.0051	12.8177	12.7906	12.3493	11.9779	12.8821	11.7803	11.7022	12.0885	11.5015	11.2992	11.6414	11.5351	11.2964	11.5287	23.4304	16.7504	15.0162	11.0688		6.35	1700727	-19163	14942	381063	247449	-34555	183768	2803706
	6.3585	13.3759	13.3428	13.0011	12.8148	12.791	12.3483	11.984	12.8831	11.7798	11.6991	12.0892	11.507	11.3027	11.6443	11.5318	11.294	11.5294	23.4282	16.7484	14.997	11.0683		6.35833	1642972	-46146	-51228	322131	185216	-70872	117034	2544569
	6.36683	13.3743	13.3409	12.9971	12.811	12.7986	12.3503	11.987	12.8858	11.7737	11.7022	12.092	11.513	11.3047	11.6518	11.5345	11.2902	11.5302	23.4286	16.7455	14.9814	11.0716		6.36667	1544351	-70896	-111501	268542	129149	-103928	56602	2290074
	6.37517	13.3779	13.3364	13.0024	12.8105	12.8026	12.3548	11.9917	12.8945	11.7747	11.701	12.0928	11.5144	11.307	11.6559	11.5326	11.2867	11.5325	23.4267	16.7516	14.9637	11.0692		6.375	1408105	-93430	-166161	220069	79193	-133731	2174	2045785
	6.3835	13.3759	13.3383	12.9971	12.8115	12.8086	12.3558	11.994	12.8976	11.7766	11.7062	12.0942	11.518	11.313	11.6579	11.5385	11.2839	11.5344	23.4277	16.7539	14.9502	11.0686		6.38333	1239538	-114052	-215630	176356	35128	-160318	-46628	1815943
	6.39183	13.3772	13.3386	13.0016	12.8145	12.8122	12.3621	11.9969	12.9032	11.7769	11.7095	12.0956	11.5236	11.3165	11.6616	11.5441	11.2849	11.5423	23.4258	16.7524	14.9435	11.0682		6.39167	1044778	-133185	-260281	136848	-3378	-183928	-90266	1603913
	6.40017	13.3815	13.3432	13.0067	12.8143	12.8135	12.372	11.9982	12.9069	11.7848	11.7155	12.105	11.5323	11.3208	11.6675	11.5485	11.2882	11.55	23.4323	16.751	14.9392	11.068		6.4	830200	-151245	-300592	101049	-36885	-204912	-129308	1411991
	6.4085	13.3889	13.3491	13.0087	12.817	12.8146	12.3776	12.0021	12.9075	11.7879	11.7173	12.1125	11.5412	11.3284	11.6721	11.5495	11.2866	11.5555	23.4428	16.7484	14.9359	11.0668		6.40833	602563	-168515	-337060	68461	-65956	-223722	-164332	1240582
	6.41683	13.3924	13.3506	13.0099	12.8196	12.8158	12.3825	12.0088	12.9123	11.7907	11.7213	12.12	11.5484	11.3404	11.6773	11.5518	11.2929	11.5587	23.4479	16.741	14.9292	11.0707		6.41667	368517	-184951	-370147	38654	-91056	-240829	-195947	1089074
	6.42517	13.3929	13.353	13.013	12.8183	12.8198	12.3869	12.018	12.9121	11.7953	11.7229	12.1257	11.5571	11.3474	11.6847	11.5564	11.2913	11.5592	23.4504	16.7418	14.9267	11.0676		6.425	134664	-200298	-400255	11440	-112838	-256525	-224674	956317
	6.4335	13.3932	13.3511	13.0157	12.8166	12.8225	12.3934	12.0244	12.9152	11.7971	11.727	12.1334	11.5641	11.3529	11.6984	11.5602	11.2937	11.5624	23.4528	16.7392	14.922	11.0712		6.43333	-92406	-214494	-427762	-13122	-131947	-271015	-250877	840584
	6.44183	13.3957	13.3456	13.0164	12.8176	12.8336	12.3994	12.0297	12.9248	11.7989	11.7286	12.1419	11.5714	11.3605	11.7075	11.5649	11.2945	11.5658	23.4514	16.7421	14.9192	11.0714		6.44167	-307000	-227557	-452842	-34993	-148944	-284419	-274719	739619
	6.45017	13.3962	13.3496	13.0182	12.8177	12.841	12.4058	12.0385	12.9326	11.8017	11.7346	12.1489	11.5801	11.3668	11.7147	11.5727	11.2979	11.5721	23.454	16.7459	14.9167	11.0671		6.45	-505245	-239495	-475631	-54193	-164302	-296850	-296319	650634
	6.4585	13.3977	13.3488	13.0219	12.8209	12.8452	12.4139	12.0466	12.9407	11.8072	11.7381	12.1576	11.5881	11.3731	11.7233	11.5822	11.3018	11.5792	23.4552	16.7503	14.916	11.0648		6.45833	-684495	-250188	-496244	-70790	-178226	-308446	-315774	570754
	6.46683	13.4032	13.3547	13.0282	12.828	12.8535	12.4254	12.0537	12.9435	11.816	11.7496	12.1687	11.5952	11.3814	11.7332	11.5911	11.3087	11.5861	23.4589	16.7523	14.9213	11.062		6.46667	-843035	-259539	-514737	-84972	-190693	-319228	-333211	497522
	6.47517	13.4081	13.3644	13.0379	12.8308	12.8613	12.4356	12.0604	12.9459	11.8275	11.7553	12.1805	11.6096	11.3887	11.7376	11.6007	11.3157	11.5967	23.4674	16.752	14.9285	11.0625		6.475	-980207	-267411	-531132	-97021	-201626	-329148	-348798	428956
	6.4835	13.4132	13.3684	13.0425	12.8339	12.8603	12.4464	12.0728	12.9489	11.8372	11.7619	12.1944	11.6245	11.4018	11.7454	11.6048	11.3252	11.6049	23.4758	16.7438	14.9314	11.0609		6.48333	-1095921	-273702	-545336	-107334	-211084	-338080	-362644	363689
	6.49183	13.4177	13.3712	13.0495	12.8399	12.868	12.4568	12.0838	12.9523	11.8469	11.7688	12.2072	11.6306	11.4131	11.7535	11.6095	11.3267	11.6126	23.4825	16.7419	14.9361	11.063		6.49167	-1191007	-278494	-557416	-116356	-219198	-345917	-374830	300707
	6.50017	13.4254	13.3763	13.058	12.841	12.8733	12.4642	12.0982	12.9574	11.8531	11.7752	12.217	11.6412	11.4211	11.7681	11.6146	11.3298	11.618	23.4868	16.7387	14.9385	11.0601		6.5	-1267447	-282054	-567492	-124409	-226008	-352512	-385466	239740
	6.5085	13.4283	13.3773	13.0655	12.8447	12.8838	12.4761	12.1097	12.9656	11.8658	11.7793	12.2273	11.6512	11.43	11.781	11.6227	11.3339	11.6189	23.4871	16.7396	14.9405	11.0605		6.50833	-1327734	-284601	-575573	-131609	-231621	-357811	-394801	181151
	6.51683	13.4326	13.3796	13.0733	12.8488	12.8978	12.4833	12.118	12.9746	11.8733	11.7849	12.2361	11.6571	11.4351	11.7919	11.6302	11.3407	11.6265	23.484	16.7462	14.9433	11.057		6.51667	-1374674	-286189	-581722	-138086	-236334	-361949	-403049	125686
	6.52517	13.4397	13.3855	13.0822	12.8543	12.9119	12.4975	12.1267	12.9864	11.8819	11.7917	12.248	11.6649	11.4399	11.8025	11.6387	11.3428	11.6323	23.4872	16.7498	14.9451	11.0547		6.525	-1411397	-286833	-586070	-143801	-240569	-365224	-410240	74867
	6.5335	13.4434	13.3892	13.0942	12.86	12.9208	12.5097	12.1344	12.9908	11.8936	11.8031	12.2598	11.6713	11.4466	11.8124	11.6503	11.3535	11.6394	23.4887	16.7488	14.9482	11.0523		6.53333	-1440994	-286526	-588854	-148575	-244620	-367973	-416375	31472
	6.54183	13.4534	13.4002	13.1074	12.8733	12.9311	12.5228	12.1473	13.0009	11.9119	11.8145	12.2691	11.681	11.4505	11.821	11.6578	11.359	11.6508	23.4959	16.7497	14.9576	11.0495		6.54167	-1466025	-285429	-590288	-152389	-248521	-370539	-421660	254
	6.55017	13.4654	13.413	13.1224	12.8802	12.9408	12.5404	12.1582	13.0055	11.9244	11.8198	12.2842	11.6911	11.4564	11.8264	11.6651	11.3667	11.6559	23.509	16.7458	14.9634	11.0455		6.55	-1488860	-283955	-590765	-155393	-252148	-373071	-426360	-10862
	6.5585	13.4735	13.4236	13.133	12.8884	12.9457	12.5509	12.1679	13.0094	11.9365	11.8263	12.2971	11.7012	11.4625	11.8367	11.6715	11.3713	11.6623	23.5154	16.7377	14.9672	11.0466		6.55833	-1511806	-282525	-590667	-157766	-255403	-375459	-430578	11022
	6.56683	13.4813	13.4288	13.1458	12.8969	12.9567	12.5611	12.1837	13.0154	11.9478	11.8331	12.3051	11.7045	11.4692	11.8461	11.674	11.376	11.6682	23.5215	16.734	14.9712	11.0468		6.56667	-1536482	-281479	-590227	-159747	-258212	-377482	-434253	86813
	6.57517	13.4911	13.4373	13.1594	12.9076	12.9712	12.5679	12.1961	13.0233	11.9585	11.8404	12.3124	11.7142	11.4687	11.8552	11.6796	11.3783	11.6707	23.5235	16.7265	14.9743	11.0422		6.575	-1563944	-280932	-589717	-161602	-260457	-378896	-437427	250266
	6.5835	13.4977	13.4477	13.1707	12.9141	12.9877	12.575	12.2023	13.032	11.9664	11.8436	12.3199	11.7156	11.4705	11.86	11.682	11.3781	11.6762	23.5234	16.7282	14.9794	11.0427		6.58333	-1595235	-280985	-589389	-163497	-262066	-379673	-440307	554553
	6.59183	13.5064	13.4561	13.1826	12.9239	12.9995	12.5858	12.2103	13.044	11.9779	11.8482	12.3246	11.7175	11.4696	11.8664	11.6883	11.386	11.6756	23.5277	16.7316	14.977	11.036		6.59167	-1631033	-281651	-589503	-165591	-263043	-379814	-443105	1081998
	6.60017	13.5162	13.4671	13.1914	12.9332	13.0136	12.5941	12.2152	13.0533	11.9872	11.856	12.3305	11.7155	11.4634	11.8706	11.6955	11.3908	11.6784	23.5254	16.7296	14.9783	11.0357		6.6	-1671398	-282958	-590350	-167982	-263346	-379087	-445991	1957758
	6.6085	13.5297	13.4756	13.2047	12.9491	13.0265	12.6054	12.2184	13.0593	11.9985	11.8613	12.3349	11.7171	11.4632	11.872	11.7032	11.3942	11.6858	23.5293	16.7263	14.9787	11.03		6.60833	-1715362	-284782	-592126	-170626	-262727	-377021	-449005	3367052
	6.61683	13.5465	13.4926	13.2213	12.9629	13.0359	12.6153	12.2246	13.0632	12.012	11.8686	12.3436	11.7188	11.4609	11.8735	11.7043	11.3982	11.6895	23.537	16.7237	14.9889	11.027		6.61667	-1761354	-286881	-594819	-173377	-260590	-373076	-452029	5575267
	6.62517	13.5613	13.5069	13.2373	12.9747	13.0478	12.6221	12.229	13.068	12.024	11.8724	12.3497	11.7208	11.4603	11.8724	11.7027	11.4009	11.6899	23.5431	16.7155	14.9879	11.0235		6.625	-1807627	-288966	-598215	-175858	-256127	-366456	-454666	8945108
	6.6335	13.5718	13.5195	13.2498	12.9893	13.0548	12.6291	12.2332	13.0696	12.032	11.872	12.3507	11.7202	11.4583	11.8684	11.7	11.4006	11.6921	23.5512	16.7078	14.9909	11.0265		6.63333	-1852308	-290598	-601915	-177412	-248375	-355885	-456185	13946692
	6.64183	13.584	13.5317	13.2599	13.0008	13.0626	12.6292	12.2367	13.0757	12.0368	11.8736	12.3519	11.7174	11.4537	11.8717	11.6927	11.3996	11.6921	23.5552	16.7022	14.9922	11.0253		6.64167	-1893755	-291345	-605324	-177437	-236150	-339806	-455744	21157109
	6.65017	13.5972	13.5455	13.2674	13.014	13.0746	12.6284	12.237	13.0748	12.0401	11.8743	12.3485	11.7124	11.4459	11.876	11.6975	11.3932	11.6878	23.5538	16.6916	14.9883	11.0221		6.65	-1930914	-290629	-607765	-175302	-218067	-316499	-452517	31236384
	6.6585	13.6031	13.5552	13.2789	13.0249	13.0884	12.6339	12.2377	13.0828	12.0414	11.872	12.343	11.7031	11.4408	11.8725	11.6942	11.3939	11.6856	23.5535	16.6913	14.9856	11.0199		6.65833	-1963092	-287550	-608499	-170246	-192729	-284186	-445543	46783038
	6.66683	13.6195	13.5672	13.2789	13.0372	13.0963	12.6324	12.2369	13.0942	12.0494	11.8687	12.339	11.6924	11.4314	11.8637	11.6905	11.391	11.6812	23.5551	16.6895	14.9827	11.0121		6.66667	-1989632	-281008	-606698	-161393	-158746	-241489	-433822	31188692
	6.67517	13.6276	13.5785	13.289	13.0456	13.1042	12.6326	12.2344	13.0949	12.0502	11.8694	12.3343	11.684	11.4233	11.8583	11.6884	11.3933	11.6793	23.5518	16.6865	14.9796	11.0112		6.675	-2010107	-269661	-601325	-147646	-115161	-187268	-416326	46783038
	6.6835	13.6417	13.5932	13.2974	13.065	13.1079	12.6322	12.228	13.094	12.0535	11.8689	12.3304	11.6744	11.4105	11.8453	11.6863	11.3917	11.6798	23.5538	16.6831	14.9831	11.0099		6.68333	-2024478	-252050	-591268	-127608	-61221	-120651	-391720	31188692
	6.69183	13.6575	13.6096	13.3049	13.0783	13.1092	12.632	12.2213	13.092	12.0601	11.8659	12.3308	11.6709	11.4048	11.8349	11.6811	11.3854	11.6784	23.5623	16.678	14.9889	11.0059		6.69167	-2033386	-226692	-575306	-99964	4139	-40979	-358335	46783038
	6.70017	13.6685	13.6217	13.3079	13.0869	13.1105	12.628	12.2143	13.0894	12.0587	11.8587	12.3264	11.6649	11.3956	11.8252	11.6741	11.3835	11.6718	23.5673	16.6747	14.9847	11.0049		6.7	-2037753	-192133	-552118	-63594	81472	51849	-314442	31188692
	6.7085	13.6761	13.6299	13.3117	13.0928	13.1112	12.6187	12.2057	13.0869	12.0554	11.8537	12.3172	11.6552	11.3896	11.8126	11.6638	11.3745	11.6674	23.5727	16.6678	14.981	11.0078		6.70833	-2038279	-146928	-520413	-17630	170349	157162	-258700	46783038
	6.71683	13.6853	13.6395	13.3115	13.0969	13.1132	12.6099	12.1998	13.0772	12.0551	11.8474	12.3072	11.6409	11.3794	11.8083	11.6562	11.3688	11.6646	23.5695	16.665	14.979	11.0025		6.71667	-2035332	-89750	-479075	38897	269916	273788	-190360	31188692
	6.72517	13.6877	13.6457	13.3066	13.1026	13.1154	12.597	12.1921	13.0744	12.0436	11.8389	12.295	11.6257	11.3697	11.8026	11.6463	11.3581	11.6626	23.5706	16.6643	14.9701	11.0013		6.725	-2028855	-19858	-427302	106491	378606	399835	-109053	46783038
	6.7335	13.6919	13.6522	13.3042	13.1081	13.1213	12.5874	12.1782	13.0719	12.0373	11.8325	12.276	11.6129	11.3561	11.7893	11.6355	11.354	11.6527	23.5704	16.6692	14.9651	10.9979		6.73333	-2018780	63000	-364399	185178	494460	533285	-14687	31188692
	6.74183	13.6971	13.6529	13.3002	13.1111	13.1186	12.5785	12.1639	13.0675	12.0304	11.8235	12.2712	11.6046	11.3436	11.78	11.6318	11.3452	11.6462	23.5644	16.6713	14.9587	10.9913		6.74167	-2004735	158601	-289837	274559	615833	672174	92124	31188692
	6.75017	13.7006	13.6579	13.2968	13.1158	13.113	12.5675	12.1506	13.0602	12.0272	11.8185	12.2593	11.5885	11.3371	11.7663	11.6234	11.3417	11.6424	23.5631	16.67	14.9543	10.986		6.75	-1986027	266400	-203344	373712	741340	814580	210198	31188692
	6.7585	13.7106	13.6657	13.2978	13.1217	13.1075	12.5588	12.1381	13.0509	12.021	11.8124	12.2512	11.5752	11.3258	11.7506	11.6159	11.3377	11.6357	23.5611	16.6731	14.9519	10.9833		6.75833	-1962117	385698	-105026	481395	869681	959163	338329	31188692
	6.76683	13.7133	13.6734	13.2927	13.1239	13.1013	12.5479	12.1213	13.0412	12.0119	11.8048	12.2462	11.5709	11.3157	11.737	11.606	11.3313	11.6303	23.5663	16.6681	14.9512	10.9805		6.76667	-1932636	515639	4372	595984	999805	1105212	475618	31188692
	6.77517	13.7169	13.6717	13.2841	13.1231	13.0908	12.5372	12.1091	13.0281	12.002	11.7943	12.2349	11.5609	11.3103	11.7245	11.5951	11.3237	11.6257	23.5656	16.6733	14.9471	10.9801		6.775	-1897117	654983	123413	715257	1130913	1252529	621406	31188692
	6.7835	13.7156	13.6731	13.2729	13.1226	13.0822	12.5231	12.0988	13.0161	11.9906	11.784	12.2245	11.5495	11.3049	11.7145	11.5876	11.3147	11.6159	23.567	16.6742	14.9413	10.9769		6.78333	-1854539	801980	250312	836881	1262050	1400956	774407	31188692
	6.79183	13.7159	13.6692	13.261	13.1197	13.0734	12.5074	12.086	13.0068	11.978	11.7729	12.2126	11.5386	11.297	11.7061	11.5779	11.3058	11.6106	23.5643	16.6742	14.9358	10.9738		6.79167	-1803611	954587	383365	958795	1392671	1549975	933278	31188692
	6.80017	13.709	13.6639	13.2456	13.1118	13.0703	12.4909	12.0725	12.9942	11.9625	11.7635	12.2003	11.5246	11.2886	11.6992	11.5666	11.2964	11.6013	23.5622	16.6785	14.924	10.9711		6.8	-1743466	1110432	521420	1079044	1522449	1699011	1096701	31188692
	6.8085	13.7043	13.6534	13.2376	13.107	13.0632	12.4763	12.0587	12.9878	11.9489	11.7552	12.1903	11.5161	11.2816	11.6895	11.561	11.2902	11.5939	23.5575	16.6834	14.92	10.9664		6.80833	-1673238	1266772	663666	1195475	1650653	1847975	1263234	31188692
	6.81683	13.6982	13.6509	13.2275	13.1009	13.0563	12.4608	12.0456	12.9757	11.938	11.7442	12.1794	11.5097	11.2785	11.6771	11.5581	11.2837	11.5864	23.5518	16.6875	14.9112	10.9605		6.81667	-1591475	1420565	809049	1305870	1775985	1996507	1431826	31188692
	6.82517	13.6924	13.6418	13.2172	13.0995	13.0448	12.4553	12.0329	12.9664	11.9277	11.7432	12.1727	11.4939	11.2718	11.6664	11.5513	11.2792	11.5815	23.5454	16.6935	14.9085	10.9552		6.825	-1496366	1568725	956281	1408453	1897336	2143229	1601768	31188692
	6.8335	13.6922	13.6389	13.2098	13.0952	13.0305	12.4472	12.0213	12.9595	11.9214	11.7345	12.1663	11.491	11.2691	11.6547	11.5456	11.2782	11.5811	23.547	16.695	14.9106	10.9529		6.83333	-1385836	1708752	1103707	1501319	2013485	2286108	1771570	31188692
	6.84183	13.6872	13.6354	13.2002	13.0897	13.0116	12.4342	12.0091	12.9483	11.9131	11.7317	12.1658	11.4855	11.2678	11.6466	11.5409	11.2736	11.5792	23.5479	16.6974	14.9067	10.9475		6.84167	-1256684	1838471	1248845	1582661	2122659	2422972	1938386	31188692
	6.85017	13.6828	13.6249	13.1903	13.0783	12.998	12.4234	11.9999	12.9348	11.9038	11.7223	12.1584	11.4822	11.2715	11.638	11.534	11.2683	11.5756	23.5438	16.6964	14.9049	10.9475		6.85	-1104176	1955701	1388186	1650605	2221973	2551527	2098441	31188692
	6.8585	13.6717	13.6172	13.1793	13.067	12.9868	12.4078	11.9972	12.9238	11.8907	11.7164	12.1513	11.478	11.2733	11.6338	11.53	11.2642	11.5683	23.5406	16.6985	14.9006	10.9423		6.85833	-922110	2057511	1518012	1703594	2308006	2669114	2247750	31188692
	6.86683	13.6612	13.6035	13.164	13.0543	12.9803	12.3937	11.9886	12.9145	11.8823	11.7088	12.1456	11.4734	11.2746	11.6356	11.5283	11.2606	11.5627	23.53	16.6985	14.8945	10.941		6.86667	-703528	2141046	1634964	1740800	2377882	2772800	2383286	31188692
	6.87517	13.6503	13.5905	13.1525	13.0439	12.976	12.3879	11.9853	12.9038	11.871	11.7091	12.1408	11.4717	11.2765	11.6345	11.5254	11.2571	11.5604	23.5227	16.7049	14.8871	10.9371		6.875	-440518	2203955	1735606	1761706	2429539	2859554	2502148	31188692
	6.8835	13.6404	13.5818	13.1433	13.0317	12.9722	12.3774	11.9779	12.8977	11.8625	11.7057	12.1393	11.469	11.283	11.6322	11.5275	11.2554	11.5634	23.5175	16.7104	14.8828	10.9305		6.88333	-124906	2244215	1816947	1765946	2461383	2926788	2601330	31188692
	6.89183	13.6294	13.5708	13.1354	13.0257	12.9579	12.3742	11.9753	12.8904	11.8564	11.7067	12.136	11.4675	11.2841	11.6317	11.5344	11.2563	11.564	23.5084	16.7141	14.8808	10.9241		6.89167	251392	2260497	1877001	1753585	2472238	2972285	2678620	31188692
	6.90017	13.6212	13.5642	13.1311	13.0208	12.9511	12.3727	11.9713	12.8832	11.8565	11.7089	12.1372	11.4691	11.2906	11.6303	11.5387	11.2622	11.5711	23.5029	16.7173	14.8832	10.9199		6.9	695507	2252314	1914512	1725124	2462010	2994137	2732549	31188692
	6.9085	13.6153	13.5596	13.1274	13.012	12.9385	12.3725	11.9726	12.8757	11.8544	11.7096	12.1461	11.4755	11.2964	11.634	11.5473	11.2655	11.5769	23.5041	16.7177	14.8905	10.9139		6.90833	1213219	2220375	1928585	1681326	2431481	2991239	2762255	31188692
	6.91683	13.607	13.5527	13.1238	13.0075	12.9271	12.3666	11.9734	12.8652	11.8528	11.714	12.1471	11.4832	11.31	11.6362	11.552	11.2684	11.5801	23.5032	16.7163	14.8894	10.913		6.91667	1809368	2166051	1919189	1624004	2381897	2963759	2767867	31188692
	6.92517	13.5982	13.5424	13.1202	12.9982	12.9212	12.368	11.9814	12.8617	11.8498	11.7185	12.1515	11.4884	11.3219	11.6417	11.5585	11.2714	11.5877	23.5016	16.7183	14.8902	10.9121		6.925	2486671	2091395	1887115	1555524	2315315	2912604	2750063	31188692
	6.9335	13.5939	13.5379	13.1173	12.9896	12.9147	12.3699	11.9914	12.8567	11.8446	11.7259	12.1573	11.4963	11.336	11.6555	11.567	11.2806	11.5932	23.4979	16.7179	14.889	10.9098		6.93333	3244667	1999170	1833937	1478466	2234375	2839354	2710152	31188692
	6.94183	13.5879	13.5297	13.1129	12.9778	12.9205	12.3713	11.9998	12.8545	11.8499	11.7359	12.163	11.506	11.3479	11.6656	11.5778	11.2865	11.5998	23.4934	16.7206	14.8872	10.904		6.94167	4079664	1892710	1762116	1395447	2141889	2746508	2650330	31188692
	6.95017	13.5798	13.522	13.1159	12.9724	12.9259	12.3763	12.0102	12.8564	11.8492	11.7433	12.172	11.5177	11.3636	11.6768	11.5909	11.2958	11.6127	23.4868	16.7291	14.8854	10.8984		6.95	4985529	1775841	1674899	1308695	2040646	2637666	2573332	31188692
	6.9585	13.5795	13.5185	13.1198	12.9702	12.9306	12.3839	12.02	12.8598	11.8531	11.7577	12.1808	11.5297	11.3784	11.6914	11.6114	11.3075	11.6255	23.4818	16.7348	14.885	10.8904		6.95833	5954396	1652173	1575925	1220116	1933217	2516755	2481837	31188692
	6.96683	13.5799	13.5192	13.126	12.9709	12.9342	12.4002	12.0287	12.8623	11.8613	11.7772	12.1929	11.546	11.3948	11.7035	11.6312	11.3254	11.6446	23.4766	16.7372	14.8857	10.8855		6.96667	6977517	1525275	1468757	1131612	1821810	2386888	2378665	31188692
	6.97517	13.586	13.5227	13.1412	12.9749	12.936	12.4148	12.0458	12.8643	11.8755	11.7953	12.2105	11.5676	11.4161	11.7211	11.6531	11.3426	11.6684	23.4793	16.7395	14.8886	10.8827		6.975	8044062	1398591	1357029	1045212	1708670	2250588	2266739	31188692
	6.9835	13.5907	13.5327	13.1525	12.9784	12.9378	12.4269	12.0595	12.8689	11.888	11.8139	12.2323	11.5899	11.4376	11.7377	11.6748	11.3629	11.6877	23.4837	16.7388	14.8955	10.8779		6.98333	9141153	1274950	1244248	962486	1595733	2110161	2148526	31188692
	6.99183	13.5974	13.5389	13.1674	12.982	12.9483	12.4452	12.0818	12.8712	11.8997	11.8354	12.2528	11.6129	11.4656	11.7554	11.6951	11.3796	11.7096	23.4827	16.7313	14.8983	10.8779		6.99167	10256547	1156500	1133163	884406	1484712	1968054	2025747	31188692
	7.00017	13.6059	13.5445	13.1826	12.9875	12.9559	12.4639	12.1101	12.8814	11.9148	11.856	12.273	11.6394	11.4932	11.7828	11.7206	11.3981	11.732	23.4861	16.7301	14.8989	10.878		7	11379559	1044690	1025510	811465	1376866	1826425	1899815	31188692
	7.0085	13.6133	13.5523	13.2008	12.9931	12.9693	12.4848	12.136	12.8895	11.9299	11.8787	12.295	11.6656	11.5171	11.8115	11.7453	11.419	11.7546	23.4867	16.7283	14.9008	10.8765		7.00833	12497930	940614	922500	743757	1272660	1686874	1771866	31188692
	7.01683	13.627	13.5591	13.2214	13.003	12.9887	12.5022	12.1621	12.9033	11.9491	11.9013	12.3167	11.6901	11.5432	11.8369	11.7715	11.4386	11.7818	23.4785	16.7329	14.8956	10.8728		7.01667	13596459	845131	824961	681208	1172197	1550547	1643047	31188692
	7.02517	13.6394	13.5747	13.2497	13.0167	13.0102	12.5273	12.189	12.9195	11.9698	11.9276	12.3412	11.7191	11.5711	11.8628	11.8027	11.4615	11.8086	23.4812	16.7413	14.8981	10.8686		7.025	14657544	758462	733119	623519	1075729	1418337	1514325	31188692
	7.0335	13.6543	13.5907	13.2717	13.0295	13.0312	12.5554	12.2144	12.936	11.9934	11.9581	12.368	11.7543	11.5952	11.8959	11.8364	11.4861	11.8402	23.4797	16.7458	14.8975	10.8626		7.03333	15660302	680252	646874	570260	983585	1291125	1386974	46783038
	7.04183	13.6752	13.6093	13.3054	13.0506	13.0489	12.5885	12.2401	12.9549	12.0228	11.9922	12.3959	11.7813	11.6302	11.9239	11.8721	11.5152	11.8747	23.4791	16.7471	14.9014	10.8576		7.04167	16578288	609862	566151	520754	896094	1169676	1262368	31188692
	7.05017	13.7024	13.6379	13.3417	13.0706	13.0714	12.624	12.276	12.9703	12.0545	12.0214	12.4296	11.8189	11.6582	11.956	11.9027	11.542	11.9112	23.4861	16.7454	14.9131	10.8527		7.05	17381927	546244	490758	474311	813465	1054395	1141723	46783038
	7.0585	13.7273	13.6621	13.3781	13.0925	13.0978	12.6549	12.3044	12.9863	12.084	12.0549	12.4611	11.8568	11.6915	11.9843	11.9315	11.5661	11.9404	23.4938	16.7433	14.9136	10.8473		7.05833	18041119	488171	420466	430540	735707	945203	1025696	31188692
	7.06683	13.7552	13.6876	13.4169	13.1163	13.1217	12.686	12.342	13.0046	12.1127	12.0856	12.4912	11.891	11.7314	12.0188	11.9596	11.5921	11.9735	23.5002	16.7383	14.9162	10.8473		7.06667	18528396	434648	354788	389077	662638	841881	914520	46783038
	7.07517	13.7837	13.7163	13.4543	13.1417	13.1455	12.7211	12.3811	13.0268	12.1447	12.1132	12.5216	11.9258	11.7599	12.0511	11.9866	11.6149	12.0022	23.5038	16.7345	14.9186	10.8422		7.075	18820676	384917	292966	349734	594015	744447	808204	31188692
	7.0835	13.8141	13.7466	13.4919	13.1708	13.1765	12.754	12.4178	13.048	12.1761	12.1458	12.5489	11.9579	11.7876	12.0847	12.0213	11.6363	12.0257	23.508	16.7356	14.9151	10.8377		7.08333	18900877	338233	234510	312284	529325	652935	706813	46783038
	7.09183	13.8431	13.7759	13.5301	13.1956	13.2112	12.7858	12.4528	13.075	12.2043	12.1779	12.5808	11.9857	11.8128	12.12	12.0473	11.6588	12.0599	23.5068	16.7375	14.9176	10.8337		7.09167	18760080	293941	179002	276456	467902	567137	610431	31188692
	7.10017	13.8762	13.8079	13.5721	13.225	13.2442	12.8173	12.4804	13.1017	12.237	12.2065	12.603	12.0108	11.8374	12.1465	12.0761	11.6829	12.0869	23.509	16.7405	14.9159	10.8261		7.1	18398925	251597	125726	242026	409274	486906	519340	46783038
	7.1085	13.9078	13.84	13.611	13.2551	13.2754	12.8548	12.5136	13.1267	12.2693	12.2373	12.6293	12.046	11.8567	12.1717	12.1066	11.7012	12.109	23.512	16.741	14.9169	10.8185		7.10833	17826252	210977	73876	208840	353342	412184	433698	31188692
	7.11683	13.9457	13.8786	13.6543	13.2921	13.3047	12.8949	12.5429	13.148	12.3061	12.2661	12.6555	12.0715	11.8794	12.1935	12.1279	11.7275	12.1387	23.5172	16.7404	14.9249	10.8115		7.11667	17059377	171869	22993	176887	299887	342577	353306	100027256
	7.12517	13.984	13.9178	13.6981	13.3233	13.3331	12.9246	12.5728	13.1653	12.3381	12.2897	12.6838	12.1008	11.8962	12.215	12.1506	11.7418	12.1598	23.531	16.7376	14.9314	10.8066		7.125	16123977	133920	-26929	146268	248908	277515	277720	95640477
	7.1335	14.018	13.9533	13.7367	13.3567	13.3631	12.955	12.6013	13.1837	12.3669	12.3137	12.7049	12.1254	11.9163	12.2362	12.165	11.7544	12.1783	23.5362	16.7367	14.9364	10.8017		7.13333	15052491	96978	-75581	117033	200443	216586	206909	90474267
	7.14183	14.0489	13.9865	13.7719	13.3872	13.3894	12.9772	12.6323	13.2022	12.3944	12.3334	12.719	12.1456	11.9321	12.2578	12.1741	11.7632	12.1889	23.5461	16.7326	14.936	10.7968		7.14167	13881207	61226	-122478	89220	154399	159478	140975	84836213
	7.15017	14.0797	13.9868	13.806	13.4168	13.4154	13.0045	12.6571	13.2138	12.4155	12.3531	12.7332	12.1621	11.9443	12.2752	12.1843	11.7689	12.1985	23.5502	16.7283	14.9381	10.791		7.15	12647681	27017	-167233	62868	110906	105982	79805	79021323
	7.1585	14.1087	14.0475	13.8319	13.443	13.4383	13.0233	12.6808	13.2281	12.4345	12.3647	12.7414	12.1748	11.95	12.2928	12.1913	11.7732	12.2025	23.5517	16.7276	14.9358	10.7822		7.15833	11387983	-5475	-209647	38052	70189	56159	23220	73279409
	7.16683	14.1326	14.0757	13.8591	13.4677	13.4655	13.0403	12.6979	13.247	12.451	12.3713	12.748	12.1745	11.9483	12.3011	12.1973	11.7744	12.2043	23.5564	16.7362	14.9367	10.7759		7.16667	10135013	-36232	-249655	14794	32404	10045	-29237	67798224
	7.17517	14.1559	14.0981	13.8836	13.4934	13.4866	13.0551	12.7113	13.2556	12.4695	12.3784	12.7523	12.1872	11.9446	12.3047	12.2025	11.7757	12.2049	23.5564	16.7379	14.9366	10.7664		7.175	8916450	-65119	-287240	-6858	-2235	-32283	-77976	62700644
	7.1835	14.1791	14.1231	13.9037	13.5192	13.5023	13.0706	12.7216	13.2606	12.4848	12.3885	12.7539	12.1893	11.9392	12.303	12.2021	11.782	12.2041	23.5584	16.7425	14.9392	10.7609		7.18333	7754515	-91983	-322336	-26795	-33621	-70721	-123175	58053079
	7.19183	14.201	14.1485	13.9256	13.5429	13.509	13.0863	12.7254	13.263	12.4961	12.3921	12.7574	12.1929	11.9357	12.2902	12.1964	11.7799	12.2013	23.5633	16.7422	14.9442	10.7505		7.19167	6666069	-116845	-354873	-45023	-61973	-105292	-165125	53876534
	7.20017	14.2169	14.1675	13.9398	13.5602	13.5204	13.0893	12.7276	13.2612	12.5029	12.3888	12.7592	12.1939	11.9289	12.2779	12.1875	11.7698	12.1929	23.5763	16.7459	14.9474	10.744		7.2	5661867	-139812	-384915	-61607	-87451	-136119	-204083	50157165
	7.2085	14.2286	14.1814	13.9453	13.5742	13.5249	13.0909	12.7309	13.2516	12.5073	12.3843	12.7522	12.1888	11.9212	12.2804	12.1756	11.7577	12.1816	23.5821	16.7488	14.9508	10.7411		7.20833	4747306	-160851	-412593	-76585	-110182	-163396	-240017	46859500
	7.21683	14.235	14.1906	13.9472	13.583	13.5273	13.0886	12.7328	13.2446	12.5051	12.3727	12.7406	12.177	11.9085	12.2639	12.155	11.7424	12.1657	23.584	16.7448	14.9524	10.7345		7.21667	3923053	-179787	-437889	-89864	-130191	-187144	-272688	43938458
	7.22517	14.2386	14.196	13.9439	13.5875	13.529	13.0783	12.7288	13.2349	12.4989	12.36	12.7248	12.1644	11.8948	12.2595	12.141	11.7218	12.1439	23.5903	16.7473	14.9521	10.7278		7.225	3186450	-196457	-460668	-101381	-147282	-207231	-301930	41347284
	7.2335	14.2289	14.1995	13.9343	13.5904	13.5277	13.0687	12.7218	13.2255	12.487	12.3468	12.7082	12.1503	11.8745	12.2568	12.119	11.7059	12.1233	23.5913	16.7513	14.951	10.7238		7.23333	2532574	-210747	-480788	-111058	-161067	-223496	-327502	39041868
	7.24183	14.2277	14.1968	13.9274	13.5899	13.5272	13.0588	12.7088	13.2162	12.4787	12.325	12.6894	12.1308	11.8529	12.2309	12.0991	11.6907	12.1026	23.5957	16.7568	14.9485	10.7157		7.24167	1955109	-222565	-498396	-118726	-171048	-235638	-349216	36983576
	7.25017	14.219	14.1906	13.9124	13.59	13.519	13.0484	12.6953	13.2013	12.4675	12.312	12.6695	12.1131	11.8314	12.2309	12.0822	11.6686	12.0785	23.5932	16.7631	14.9483	10.7061		7.25	1447045	-231980	-513546	-124246	-176870	-243303	-367165	35140970
	7.2585	14.2113	14.1851	13.9014	13.5922	13.5074	13.0384	12.6776	13.1817	12.454	12.2965	12.6524	12.0915	11.8043	12.2	12.0599	11.6547	12.0586	23.5963	16.7651	14.9495	10.7012		7.25833	1001281	-238897	-526106	-127664	-178283	-246257	-381422	33490986
	7.26683	14.2041	14.1783	13.8895	13.5838	13.4907	13.0215	12.6597	13.1598	12.4437	12.2774	12.6342	12.0752	11.7771	12.1793	12.0364	11.6356	12.0356	23.6037	16.7696	14.9548	10.694		7.26667	610838	-243119	-536130	-128843	-175269	-244461	-391815	32016552
	7.27517	14.1868	14.17	13.867	13.573	13.4724	12.9981	12.6411	13.1353	12.425	12.2548	12.6143	12.0546	11.7551	12.1511	12.0116	11.6097	12.0097	23.6097	16.7714	14.9553	10.6936		7.275	268814	-244385	-543666	-127559	-167980	-237909	-398325	30703793
	7.2835	14.1679	14.1532	13.845	13.5602	13.4553	12.9761	12.621	13.1094	12.4035	12.2276	12.5915	12.0351	11.7365	12.1285	11.9848	11.5877	11.9842	23.6156	16.772	14.9576	10.6941		7.28333	-31508	-242387	-548480	-123623	-156464	-226642	-400910	29539622
	7.29183	14.1456	14.1348	13.8172	13.5447	13.4354	12.9491	12.6019	13.0843	12.3813	12.2027	12.5662	12.017	11.7123	12.1069	11.9576	11.5637	11.9591	23.6183	16.7748	14.9525	10.6907		7.29167	-295840	-236841	-550203	-116814	-140780	-210771	-399441	28511693
	7.30017	14.1204	14.1151	13.7858	13.5242	13.4179	12.9183	12.5808	13.0594	12.355	12.1752	12.5394	11.9911	11.6901	12.0843	11.9313	11.5438	11.931	23.6226	16.7787	14.9458	10.6915		7.3	-528504	-227407	-548488	-107039	-121040	-190334	-393745	27607833
	7.3085	14.0937	14.0921	13.7566	13.5055	13.4016	12.8928	12.5594	13.0336	12.3349	12.1511	12.5122	11.9654	11.6638	12.0585	11.9054	11.5138	11.9047	23.6299	16.7869	14.9477	10.6887		7.30833	-732965	-213759	-543115	-94212	-97396	-165305	-383674	26816286
	7.31683	14.0645	14.0656	13.7278	13.487	13.379	12.8673	12.5358	13.0144	12.3055	12.1308	12.4925	11.9395	11.6365	12.0342	11.8858	11.4944	11.8773	23.6316	16.7941	14.9397	10.6845		7.31667	-912230	-195695	-533980	-78137	-70259	-135860	-369255	26126709
	7.32517	14.0382	14.0407	13.7007	13.4672	13.357	12.8447	12.5125	12.9869	12.2837	12.1081	12.4698	11.9163	11.6143	12.0084	11.8645	11.4769	11.8556	23.6327	16.7997	14.9385	10.6823		7.325	-1069046	-173103	-521002	-58587	-39748	-102190	-350568	25527740
	7.3335	14.0136	14.0177	13.6763	13.4529	13.3343	12.824	12.484	12.9604	12.2652	12.0907	12.4492	11.8954	11.5909	11.9761	11.8437	11.4576	11.8375	23.6355	16.8046	14.9401	10.6814		7.33333	-1206142	-145820	-503947	-35627	-5878	-64777	-327472	25006574
	7.34183	13.9886	13.9972	13.6511	13.4329	13.3119	12.8009	12.4596	12.9353	12.2441	12.0664	12.4321	11.8783	11.5703	11.9513	11.822	11.4416	11.8158	23.6443	16.8057	14.9428	10.6811		7.34167	-1325899	-114049	-482656	-9576	31335	-24035	-299983	24549666
	7.35017	13.9616	13.9741	13.6208	13.4111	13.2865	12.7767	12.4404	12.9071	12.2225	12.048	12.4099	11.8613	11.554	11.9261	11.8003	11.4187	11.7972	23.6471	16.8109	14.9415	10.6831		7.35	-1430189	-78340	-456958	19305	72178	19894	-268503	24143380
	7.3585	13.9344	13.9501	13.5939	13.3902	13.2599	12.7479	12.4248	12.8829	12.1998	12.0239	12.3917	11.8367	11.5364	11.904	11.7812	11.4002	11.7733	23.6538	16.8111	14.9421	10.6872		7.35833	-1520749	-39169	-426803	50748	116878	66682	-233271	23774351
	7.36683	13.9083	13.9232	13.5636	13.3652	13.2417	12.7201	12.4033	12.8584	12.1783	11.9999	12.3703	11.8158	11.5163	11.8894	11.7618	11.3796	11.7541	23.6581	16.8106	14.9371	10.6908		7.36667	-1599028	3093	-392385	84383	165648	116263	-194011	23430025
	7.37517	13.8812	13.8978	13.5297	13.3425	13.2225	12.6955	12.3824	12.8376	12.1563	11.9808	12.3476	11.7973	11.4978	11.8695	11.7446	11.3616	11.7334	23.663	16.8133	14.9351	10.6921		7.375	-1666037	48196	-354152	119774	218963	168599	-150148	23100983
	7.3835	13.8575	13.8758	13.5048	13.3228	13.2093	12.6713	12.3652	12.8199	12.1349	11.9621	12.3298	11.7805	11.481	11.8488	11.7302	11.3463	11.7211	23.6638	16.8212	14.9333	10.691		7.38333	-1722338	96020	-312752	156451	277030	223836	-101363	22782258
	7.39183	13.8316	13.8507	13.4793	13.3014	13.1896	12.651	12.3444	12.8001	12.118	11.9441	12.3096	11.7632	11.4648	11.8295	11.7194	11.3345	11.7034	23.6658	16.8238	14.9298	10.6846		7.39167	-1768399	146594	-268670	194139	339921	282273	-47508	22471455
	7.40017	13.8113	13.831	13.458	13.2881	13.1707	12.6349	12.3231	12.7833	12.1009	11.9317	12.2905	11.7447	11.4411	11.8096	11.704	11.3184	11.6942	23.6669	16.8279	14.9289	10.6876		7.4	-1804649	199623	-222183	232753	407600	344233	11711	22168154
	7.4085	13.7959	13.8153	13.4427	13.2764	13.1471	12.6192	12.3068	12.764	12.0885	11.918	12.2799	11.7282	11.4265	11.7889	11.6938	11.3064	11.6808	23.6762	16.8293	14.9336	10.6851		7.40833	-1831612	254721	-173698	272347	479514	409785	76898	21873124
	7.41683	13.7771	13.7981	13.4228	13.2607	13.1235	12.5994	12.289	12.7431	12.0726	11.9016	12.2686	11.718	11.4137	11.7755	11.6823	11.2937	11.6695	23.6873	16.8264	14.9363	10.6888		7.41667	-1849771	311602	-123300	312852	555116	478769	148710	21589627
	7.42517	13.7619	13.7782	13.4034	13.241	13.1108	12.583	12.2787	12.7253	12.0587	11.8869	12.252	11.7064	11.4047	11.7604	11.6691	11.2824	11.6569	23.6884	16.8263	14.9367	10.6928		7.425	-1859199	370176	-70630	354229	633791	550422	227536	21322006
	7.4335	13.744	13.761	13.3828	13.2244	13.0894	12.5648	12.2697	12.7082	12.0417	11.8751	12.2384	11.6928	11.3955	11.7485	11.6599	11.272	11.6443	23.6912	16.8224	14.9392	10.6974		7.43333	-1859777	430334	-15361	396570	714364	623627	313107	21073226
	7.44183	13.7287	13.7416	13.3613	13.2053	13.0777	12.5528	12.2569	12.6943	12.0314	11.8664	12.2221	11.679	11.3817	11.7379	11.6475	11.2624	11.632	23.6955	16.8205	14.943	10.6987		7.44167	-1850529	491623	42669	440060	795613	697199	404593	20843837
	7.45017	13.718	13.7205	13.3423	13.1922	13.0693	12.5339	12.2439	12.6806	12.0173	11.8526	12.2073	11.6698	11.3694	11.7273	11.6362	11.2547	11.6188	23.6687	16.8279	14.9434	10.6992		7.45	-1830128	553753	103342	484765	876516	769708	500788	20633413
	7.4585	13.7025	13.708	13.3259	13.1789	13.0559	12.5209	12.2297	12.6692	12.0003	11.842	12.1975	11.6562	11.357	11.7194	11.6326	11.243	11.6094	23.6854	16.8332	14.9419	10.6968		7.45833	-1797340	616696	166304	530523	955651	839608	600708	20439679
	7.46683	13.6953	13.6926	13.3089	13.1677	13.0463	12.5085	12.2223	12.6574	11.9906	11.8362	12.1852	11.6444	11.3465	11.7076	11.6284	11.2384	11.6006	23.6858	16.8351	14.9422	10.6949		7.46667	-1750410	679801	230642	576956	1031335	905159	703153	20257737
	7.47517	13.6907	13.6818	13.2966	13.1601	13.0356	12.5038	12.2081	12.6449	11.9825	11.833	12.1771	11.635	11.3358	11.6968	11.6204	11.2377	11.5991	23.6872	16.834	14.9478	10.6947		7.475	-1686650	742126	295436	623321	1101823	964992	806487	20081920
	7.4835	13.6801	13.6722	13.2865	13.1529	13.0183	12.4917	12.1999	12.6314	11.9794	11.8256	12.1727	11.6274	11.3277	11.6875	11.6121	11.2325	11.5937	23.6953	16.8351	14.9536	10.6959		7.48333	-1603510	802826	360044	668830	1166089	1018168	909181	19906553
	7.49183	13.6695	13.661	13.2742	13.1431	13.0047	12.4876	12.1896	12.6181	11.9703	11.8189	12.1651	11.6255	11.3241	11.677	11.608	11.2278	11.5828	23.7019	16.8329	14.9571	10.699		7.49167	-1498701	861275	423575	713030	1223490	1063823	1010008	19725070
	7.50017	13.6622	13.6501	13.2629	13.1326	12.9942	12.4757	12.1845	12.6053	11.9626	11.8112	12.1587	11.6214	11.3215	11.6703	11.6012	11.2224	11.5734	23.7048	16.8302	14.9619	10.7014		7.5	-1369743	917031	484805	755382	1273239	1101679	1107806	19530382
	7.5085	13.6517	13.6395	13.2501	13.1235	12.9833	12.4667	12.1814	12.5955	11.9535	11.8019	12.1518	11.6156	11.3118	11.6675	11.5928	11.2203	11.5635	23.704	16.8284	14.9667	10.7033		7.50833	-1214237	969559	542622	794908	1315112	1131654	1201445	19315571
	7.51683	13.6471	13.6275	13.2409	13.1126	12.9747	12.4578	12.1768	12.5831	11.9482	11.7951	12.1438	11.6069	11.3087	11.6649	11.5918	11.2149	11.5497	23.703	16.8298	14.9659	10.7012		7.51667	-1030851	1017892	596355	830776	1349353	1153756	1289714	19074335
	7.52517	13.6396	13.613	13.2279	13.0993	12.9687	12.4503	12.1667	12.5775	11.9397	11.7874	12.1402	11.6014	11.301	11.6645	11.5892	11.2142	11.5445	23.699	16.8339	14.9721	10.7037		7.525	-819298	1061001	645805	862297	1376310	1168407	1371709	18800721
	7.5335	13.6334	13.6049	13.2188	13.092	12.96	12.4394	12.1625	12.5705	11.9339	11.7863	12.1311	11.5937	11.2997	11.6617	11.5888	11.2063	11.5373	23.6985	16.8388	14.9708	10.7014		7.53333	-580017	1098122	690999	889185	1396285	1176176	1446535	18490721
	7.54183	13.6273	13.5948	13.2105	13.0875	12.9508	12.438	12.1517	12.5628	11.9289	11.782	12.1294	11.5885	11.2921	11.6565	11.5893	11.2103	11.5355	23.6926	16.8391	14.9745	10.7007		7.54167	-314336	1128823	731638	911376	1409672	1177775	1513263	18141994
	7.55017	13.6269	13.5899	13.2081	13.0869	12.9432	12.4391	12.1453	12.5552	11.9294	11.7825	12.1267	11.5863	11.2883	11.6502	11.5859	11.2094	11.5333	23.6996	16.8422	14.9869	10.6996		7.55	-24434	1152574	767195	928475	1416583	1173788	1571011	17753550
	7.5585	13.6259	13.5876	13.2024	13.0815	12.9336	12.4406	12.1398	12.5445	11.9253	11.7773	12.1256	11.5894	11.2903	11.6462	11.5845	11.2104	11.5287	23.7026	16.8425	14.9926	10.6978		7.55833	286798	1169000	797319	939956	1416822	1164396	1619014	17326425
	7.56683	13.6219	13.5817	13.1961	13.0749	12.9256	12.4347	12.1412	12.5303	11.9224	11.7752	12.1235	11.5885	11.2943	11.643	11.5794	11.2081	11.5226	23.7056	16.8404	14.9979	10.6967		7.56667	616217	1177821	821705	945723	1409977	1149942	1657091	16863396
	7.57517	13.6182	13.5755	13.1918	13.0642	12.9154	12.4295	12.1414	12.5244	11.92	11.7687	12.1213	11.5845	11.2939	11.6448	11.5739	11.2108	11.5186	23.7075	16.8379	15.0025	10.6978		7.575	961746	1178785	839769	945900	1395595	1130687	1685066	16367960
	7.5835	13.6127	13.5707	13.1843	13.0534	12.9084	12.4282	12.139	12.5115	11.9157	11.7683	12.1184	11.5813	11.2934	11.65	11.5701	11.2134	11.5099	23.7058	16.8358	15.0086	10.694		7.58333	1322061	1171375	850394	940496	1373753	1106591	1702426	15845204
	7.59183	13.6084	13.5576	13.186	13.0513	12.9084	12.4202	12.1343	12.5077	11.9139	11.7613	12.1149	11.5783	11.2913	11.6508	11.5706	11.2089	11.5083	23.7021	16.841	15.0107	10.6957		7.59167	1695422	1155252	852214	929485	1344644	1077339	1708574	15302398
	7.60017	13.6034	13.5528	13.176	13.0417	12.9011	12.4161	12.1334	12.506	11.9103	11.7603	12.1152	11.5735	11.2905	11.6526	11.5705	11.2087	11.5061	23.704	16.847	15.0129	10.6915		7.6	2080251	1130433	844350	912799	1308206	1042956	1702572	14747220
	7.6085	13.5989	13.5482	13.1697	13.0346	12.8953	12.4177	12.1271	12.5017	11.9077	11.7588	12.1127	11.5739	11.2873	11.6502	11.5732	11.2101	11.5039	23.6993	16.8514	15.0127	10.6895		7.60833	2475759	1097372	826535	890603	1264331	1003548	1683545	14186907
	7.61683	13.5967	13.5442	13.171	13.0333	12.8916	12.4226	12.1212	12.4977	11.9101	11.7569	12.1098	11.5724	11.2863	11.6484	11.5724	11.2159	11.5061	23.6989	16.8516	15.0187	10.6822		7.61667	2881833	1056427	798859	863238	1213113	958897	1651110	13627427
	7.62517	13.5976	13.5448	13.1729	13.0315	12.884	12.4225	12.119	12.4903	11.9109	11.7564	12.1134	11.5718	11.2886	11.6463	11.5698	11.2203	11.5052	23.706	16.8519	15.0262	10.6805		7.625	3298394	1008052	761697	831260	1154831	908747	1605325	13074575
	7.6335	13.5975	13.545	13.1745	13.0268	12.8817	12.4243	12.1142	12.4834	11.9107	11.7536	12.1168	11.5762	11.2921	11.6474	11.5718	11.2195	11.5044	23.7104	16.8471	15.0298	10.6783		7.63333	3725268	952919	715827	795313	1090076	853144	1546974	12533911
	7.64183	13.5931	13.5429	13.1715	13.024	12.8735	12.4261	12.1143	12.4742	11.9086	11.7522	12.1174	11.5768	11.2975	11.6501	11.5669	11.2188	11.5041	23.7156	16.8484	15.0335	10.6793		7.64167	4162604	891771	662140	756013	1019698	792571	1477133	12009732
	7.65017	13.5875	13.5423	13.169	13.0151	12.8698	12.4243	12.1183	12.4728	11.9048	11.749	12.1149	11.5742	11.3005	11.6588	11.5636	11.2177	11.5013	23.7163	16.8427	15.0345	10.6765		7.65	4609224	825601	601637	713941	944683	727728	1397056	11505120
	7.6585	13.5819	13.5396	13.1686	13.0114	12.8662	12.4254	12.1139	12.4663	11.9045	11.7485	12.113	11.571	11.3019	11.6626	11.561	11.2179	11.4999	23.7191	16.841	15.0339	10.6753		7.65833	5062281	755564	535786	669770	866071	659500	1307829	11022606
	7.66683	13.5753	13.5358	13.1692	13.0083	12.8666	12.423	12.1124	12.4671	11.9024	11.7413	12.1144	11.5693	11.3039	11.6713	11.5591	11.221	11.4995	23.7142	16.8433	15.0371	10.673		7.66667	5517105	682891	466001	624486	784994	588815	1210777	10563508
	7.67517	13.5722	13.5366	13.1672	12.9999	12.8672	12.4274	12.1077	12.4685	11.9002	11.7445	12.1136	11.5665	11.3028	11.667	11.5596	11.2182	11.4978	23.7176	16.8485	15.0388	10.6708		7.675	5966668	608762	393480	579064	702823	516617	1107698	10128598
	7.6835	13.5679	13.5343	13.1648	12.9959	12.866	12.4319	12.1049	12.4669	11.9002	11.7409	12.1129	11.5634	11.3036	11.6662	11.5626	11.223	11.5012	23.7151	16.849	15.041	10.6692		7.68333	6402766	534416	319388	534261	620994	443933	1000527	9717957
	7.69183	13.5671	13.5365	13.1699	12.996	12.8679	12.4345	12.1022	12.4634	11.9045	11.7446	12.1145	11.5634	11.3054	11.6667	11.5605	11.2276	11.5039	23.7184	16.8482	15.0466	10.6657		7.69167	6815071	461079	245028	490757	540847	371915	891010	9331068
	7.70017	13.5702	13.541	13.175	12.9997	12.8661	12.4384	12.0967	12.4572	11.9075	11.7486	12.1189	11.568	11.3083	11.662	11.5605	11.2283	11.5099	23.7301	16.8466	15.0525	10.6628		7.7	7190952	389895	171567	449291	463528	301583	780843	8966378
	7.7085	13.5662	13.5472	13.1748	12.996	12.8644	12.439	12.0958	12.454	11.9049	11.748	12.1243	11.5693	11.3149	11.6662	11.5586	11.231	11.5107	23.7351	16.8439	15.0562	10.6638		7.70833	7517250	321807	99957	410656	389877	233744	671832	8622045
	7.71683	13.5633	13.5505	13.1804	12.9919	12.8651	12.4405	12.0976	12.4495	11.904	11.7471	12.1243	11.5693	11.3198	11.6661	11.5552	11.2301	11.5113	23.7389	16.8408	15.0571	10.6663		7.71667	7781806	257542	31027	375221	320542	169085	565758	8296479
	7.72517	13.5609	13.5511	13.1789	12.9883	12.8629	12.4393	12.0965	12.447	11.9014	11.742	12.1245	11.5695	11.3239	11.6702	11.5525	11.2299	11.5112	23.7435	16.8342	15.0585	10.6685		7.725	7973784	197456	-34540	342696	255847	108066	463993	7988606
	7.7335	13.551	13.5517	13.1757	12.9863	12.8648	12.439	12.0945	12.4474	11.899	11.7414	12.1243	11.5663	11.3243	11.6775	11.5497	11.2308	11.5117	23.7442	16.8333	15.0588	10.6669		7.73333	8084226	141755	-96405	312511	195888	50887	367497	7697523
	7.74183	13.5478	13.5556	13.177	12.9827	12.8684	12.4397	12.0919	12.4497	11.8986	11.7379	12.1232	11.5612	11.3229	11.6804	11.5475	11.2289	11.509	23.7445	16.8387	15.061	10.6657		7.74167	8106924	90559	-154405	284390	140454	-2314	276952	7422153
	7.75017	13.5439	13.5568	13.1782	12.9808	12.8747	12.4404	12.0927	12.4522	11.8992	11.7393	12.122	11.5617	11.3239	11.6739	11.5526	11.2314	11.5138	23.7457	16.8404	15.0576	10.6639		7.75	8038614	43787	-208346	258271	89462	-51441	192615	7161517
	7.7585	13.546	13.562	13.1829	12.9832	12.8783	12.4446	12.0927	12.451	11.9002	11.7442	12.124	11.5618	11.3295	11.673	11.5514	11.2406	11.5165	23.7456	16.8398	15.0569	10.6602		7.75833	7879011	1358	-258091	234059	42937	-96722	114482	6915198
	7.76683	13.5469	13.5694	13.1896	12.9866	12.8777	12.4504	12.0866	12.4489	11.9051	11.7468	12.1296	11.565	11.3295	11.6705	11.5521	11.2441	11.5216	23.7533	16.84	15.0619	10.6586		7.76667	7631398	-36884	-303587	211662	742	-138415	42481	6682726
	7.77517	13.5472	13.5768	13.1941	12.9873	12.8791	12.4507	12.0833	12.444	11.9063	11.7477	12.1334	11.5686	11.3356	11.666	11.5511	11.2424	11.5244	23.7586	16.8397	15.0633	10.6603		7.775	7302661	-71271	-344940	190957	-37373	-176644	-23542	6463067
	7.7835	13.548	13.5824	13.1965	12.9869	12.8855	12.4519	12.0824	12.44	11.9054	11.7479	12.1323	11.5709	11.3397	11.6664	11.5496	11.2422	11.5266	23.7627	16.8435	15.0654	10.6647		7.78333	6902554	-102201	-382333	171749	-71903	-211445	-83800	6254783
	7.79183	13.5466	13.5871	13.1985	12.9863	12.8826	12.4496	12.0873	12.4369	11.906	11.7424	12.1307	11.5715	11.3413	11.6684	11.5453	11.2421	11.5265	23.7675	16.837	15.064	10.666		7.79167	6442981	-130068	-415870	153852	-103260	-242793	-138464	6056376
	7.80017	13.5471	13.5879	13.1985	12.9832	12.8899	12.45	12.0862	12.436	11.9039	11.7391	12.1286	11.5698	11.3455	11.6723	11.5442	11.2383	11.5272	23.7708	16.8331	15.0657	10.6687		7.8	5936546	-155282	-445731	137172	-131664	-270767	-187637	5867174
	7.8085	13.543	13.5904	13.1968	12.9834	12.897	12.4459	12.0829	12.4366	11.8999	11.7398	12.1204	11.5696	11.3469	11.6765	11.5421	11.2426	11.528	23.7751	16.8345	15.0639	10.6691		7.80833	5396464	-178163	-472116	121507	-157248	-295624	-231781	5686973
	7.81683	13.5395	13.5943	13.197	12.9854	12.9056	12.4464	12.0813	12.4408	11.8997	11.7345	12.1224	11.5664	11.3504	11.6735	11.5486	11.2424	11.5321	23.7732	16.8409	15.0625	10.6717		7.81667	4836095	-198979	-495278	106760	-180248	-317708	-271488	5515622
	7.82517	13.5401	13.5984	13.2022	12.9881	12.9108	12.4461	12.0794	12.4417	11.8991	11.7378	12.1198	11.5645	11.3514	11.67	11.5486	11.2453	11.5337	23.7717	16.8441	15.0604	10.6685		7.825	4267815	-217879	-515769	92778	-200956	-337437	-307173	5352809
	7.8335	13.5416	13.6035	13.2058	12.9956	12.9087	12.453	12.0799	12.4424	11.9011	11.7429	12.1201	11.5645	11.3528	11.6636	11.5482	11.25	11.5397	23.7755	16.8419	15.0611	10.6725		7.83333	3702622	-234988	-534185	79321	-219533	-355223	-339163	5197969
	7.84183	13.5455	13.6124	13.2145	13.0027	12.9087	12.4518	12.0759	12.4401	11.9023	11.7439	12.1253	11.5721	11.3516	11.654	11.551	11.2495	11.5441	23.7825	16.8435	15.0641	10.6709		7.84167	3149663	-250316	-550965	66058	-236235	-371308	-367815	5050852
	7.85017	13.5475	13.6185	13.2168	13.0052	12.9048	12.4521	12.0767	12.4399	11.9044	11.7428	12.1283	11.5761	11.3581	11.6541	11.5509	11.2516	11.5482	23.7886	16.8426	15.0662	10.6748		7.85	2616524	-263817	-566398	52665	-251289	-385810	-393405	4911832
	7.8585	13.5513	13.6216	13.2188	13.0078	12.9113	12.454	12.0788	12.4357	11.9049	11.7415	12.1264	11.5797	11.359	11.6541	11.5502	11.2524	11.5512	23.7913	16.8407	15.0662	10.681		7.85833	2109347	-275723	-580779	38919	-264848	-398738	-416226	4781573
	7.86683	13.5529	13.6241	13.222	13.0114	12.9112	12.4519	12.0832	12.4357	11.9017	11.737	12.1235	11.5816	11.3608	11.6551	11.5493	11.25	11.5497	23.7944	16.8369	15.0634	10.6839		7.86667	1632675	-286316	-594217	24891	-277217	-410054	-436672	4659753
	7.87517	13.5497	13.6263	13.2172	13.0056	12.9172	12.4475	12.0836	12.4334	11.9004	11.7327	12.1209	11.5808	11.3636	11.6586	11.5467	11.2492	11.5534	23.795	16.8319	15.0662	10.6838		7.875	1189869	-295838	-606443	10692	-288578	-419876	-455161	4545256
	7.8835	13.5529	13.6272	13.2183	13.0084	12.9245	12.4458	12.0848	12.4359	11.8999	11.733	12.1158	11.583	11.3618	11.6548	11.5451	11.2477	11.5529	23.803	16.8392	15.063	10.6842		7.88333	783330	-304583	-617146	-3498	-299015	-428550	-471905	4437076
	7.89183	13.5493	13.6309	13.2209	13.0097	12.9314	12.4451	12.0826	12.4396	11.8985	11.7316	12.1179	11.5853	11.3598	11.6552	11.548	11.2487	11.5573	23.8026	16.8422	15.0623	10.6853		7.89167	413569	-312731	-626460	-17391	-308686	-436448	-486945	4334571
	7.90017	13.5528	13.6341	13.2225	13.0145	12.9336	12.4467	12.0847	12.4413	11.8963	11.732	12.1151	11.583	11.3612	11.6525	11.5553	11.2498	11.5585	23.7996	16.8429	15.061	10.6831		7.9	79369	-320412	-634804	-30658	-317653	-443746	-500375	4237888
	7.9085	13.556	13.638	13.2294	13.0214	12.9364	12.4492	12.0839	12.4425	11.901	11.7348	12.1144	11.5858	11.3608	11.6452	11.5569	11.2547	11.5655	23.7995	16.8439	15.0671	10.6842		7.90833	-221211	-327796	-642514	-43162	-325971	-450651	-512536	4146434
	7.91683	13.5624	13.6462	13.2353	13.0266	12.9309	12.452	12.0811	12.4405	11.9023	11.7358	12.1161	11.5923	11.3615	11.6364	11.5557	11.2571	11.5704	23.8072	16.8418	15.0714	10.6844		7.91667	-490156	-334938	-649795	-54894	-333608	-457335	-523738	4058900
	7.92517	13.5631	13.652	13.2371	13.0296	12.9282	12.4528	12.0833	12.4377	11.9026	11.7392	12.1157	11.5958	11.3655	11.6378	11.5541	11.2576	11.5723	23.809	16.8368	15.0719	10.6883		7.925	-729688	-341863	-656774	-65786	-340542	-463855	-534172	3974246
	7.9335	13.5665	13.657	13.239	13.0349	12.9309	12.4512	12.0917	12.4336	11.904	11.7334	12.1154	11.5973	11.3661	11.637	11.5538	11.2576	11.5725	23.8141	16.8346	15.0739	10.6932		7.93333	-942340	-348581	-663619	-75941	-346792	-470142	-543905	3891889
	7.94183	13.5688	13.6603	13.2399	13.0343	12.9327	12.4498	12.0938	12.4362	11.9055	11.7298	12.1131	11.6006	11.3687	11.6377	11.5546	11.2573	11.578	23.8143	16.8314	15.0755	10.6935		7.94167	-1130624	-354976	-670446	-85481	-352393	-476061	-552896	3811578
	7.95017	13.5702	13.6608	13.2359	13.0345	12.9384	12.4479	12.0967	12.4372	11.9038	11.7313	12.1122	11.5983	11.3695	11.6359	11.5524	11.2567	11.5772	23.8179	16.8337	15.0818	10.6958		7.95	-1297281	-361013	-677311	-94446	-357412	-481480	-561196	3733352
	7.9585	13.5708	13.66	13.2373	13.0378	12.9445	12.4453	12.0959	12.4421	11.9025	11.7288	12.1105	11.5991	11.3674	11.6365	11.5538	11.2569	11.5809	23.8118	16.8363	15.0828	10.6949		7.95833	-1444935	-366661	-684178	-102872	-362084	-486413	-568910	3657215
	7.96683	13.5763	13.6606	13.2355	13.0389	12.9476	12.4441	12.0958	12.4458	11.9029	11.7309	12.1079	11.5994	11.3636	11.6339	11.559	11.258	11.5803	23.8111	16.8388	15.0795	10.6937		7.96667	-1575725	-371935	-690815	-110831	-366632	-490982	-576154	3583243
	7.97517	13.5791	13.6631	13.2414	13.0455	12.9466	12.4491	12.0976	12.445	11.9038	11.7333	12.1067	11.5998	11.3651	11.6286	11.5601	11.2608	11.5855	23.8099	16.8422	15.0846	10.6936		7.975	-1691374	-376838	-697060	-118522	-371258	-495418	-583006	3511537
	7.9835	13.5869	13.6703	13.2464	13.0532	12.9446	12.4525	12.0961	12.4446	11.9119	11.7363	12.1078	11.6047	11.362	11.6324	11.5595	11.2628	11.5907	23.8167	16.843	15.0932	10.6918		7.98333	-1793710	-381390	-702753	-126144	-376063	-499844	-589536	3442247
	7.99183	13.5917	13.6776	13.25	13.0555	12.9413	12.4525	12.0952	12.4405	11.9166	11.7355	12.1105	11.6113	11.3656	11.6264	11.5602	11.2669	11.5922	23.8206	16.8407	15.0976	10.6918		7.99167	-1884409	-385680	-707756	-133833	-380963	-504224	-595746	3375423
	8.00017	13.5967	13.6796	13.253	13.0594	12.9452	12.4534	12.1005	12.4382	11.9184	11.737	12.1107	11.6128	11.3674	11.6182	11.557	11.2648	11.5943	23.8252	16.8374	15.0991	10.6961		8	-1964828	-389813	-712046	-141695	-385803	-508437	-601719	3310949
	8.0085	13.6012	13.6825	13.2525	13.0602	12.9428	12.4509	12.1043	12.4373	11.9176	11.733	12.1072	11.6137	11.3675	11.6234	11.5553	11.2621	11.5929	23.8254	16.8364	15.1009	10.6964		8.00833	-2036026	-393844	-715754	-149785	-390399	-512431	-607444	3248595
	8.01683	13.603	13.6824	13.2535	13.0572	12.9418	12.4528	12.1067	12.433	11.9151	11.7345	12.106	11.6141	11.3672	11.6202	11.5537	11.2628	11.5936	23.8263	16.837	15.1053	10.699		8.01667	-2098656	-397732	-719018	-158119	-394713	-516186	-612887	3188113
	8.02517	13.6069	13.6784	13.2538	13.0596	12.9452	12.4505	12.1058	12.4336	11.9177	11.7316	12.1074	11.6124	11.3637	11.623	11.5549	11.2638	11.5922	23.8316	16.8416	15.1085	10.6994		8.025	-2153700	-401363	-721977	-166622	-398726	-519733	-617985	3129140
	8.0335	13.6089	13.682	13.2502	13.0619	12.9471	12.4494	12.1081	12.4377	11.9175	11.7293	12.1041	11.612	11.3641	11.6279	11.5556	11.262	11.5901	23.8327	16.8494	15.1065	10.7005		8.03333	-2202368	-404680	-724757	-175154	-402497	-523126	-622753	3071489
	8.04183	13.6105	13.6817	13.2499	13.0663	12.948	12.4525	12.1058	12.439	11.9187	11.7305	12.1006	11.6133	11.3611	11.6278	11.559	11.2682	11.5937	23.8316	16.852	15.1044	10.6965		8.04167	-2245815	-407706	-727427	-183679	-405994	-526381	-627247	3015001
	8.05017	13.6187	13.6827	13.253	13.0706	12.9469	12.4564	12.1077	12.4362	11.9263	11.7337	12.1014	11.6115	11.3628	11.6241	11.5608	11.2729	11.5951	23.8334	16.8558	15.1096	10.699		8.05	-2284848	-410461	-730075	-192241	-409175	-529437	-631400	2959569
	8.0585	13.6276	13.6875	13.2575	13.0755	12.9467	12.4576	12.1059	12.4349	11.93	11.735	12.1058	11.6167	11.3608	11.6211	11.562	11.2711	11.5983	23.8439	16.8561	15.1146	10.6941		8.05833	-2320265	-412996	-732759	-200893	-412032	-532230	-635059	2905067
	8.06683	13.6339	13.6913	13.2605	13.08	12.9414	12.4611	12.1062	12.4301	11.9351	11.7464	12.1055	11.6189	11.3619	11.6203	11.5596	11.2732	11.5955	23.851	16.8488	15.1147	10.695		8.06667	-2352632	-415335	-735456	-209636	-414551	-534760	-638197	2851404
	8.07517	13.6402	13.6906	13.2605	13.0818	12.9398	12.4596	12.1104	12.4222	11.9369	11.7408	12.1041	11.6189	11.366	11.623	11.5564	11.2706	11.5951	23.8573	16.8474	15.1193	10.6993		8.075	-2382369	-417526	-738037	-218299	-416698	-536917	-640995	2798765
	8.0835	13.641	13.6916	13.2599	13.0826	12.9362	12.4605	12.1158	12.4225	11.9354	11.7369	12.1021	11.6191	11.3669	11.6256	11.5544	11.2724	11.5912	23.8597	16.8485	15.1175	10.7032		8.08333	-2409759	-419611	-740369	-226694	-418487	-538667	-643612	2747343
	8.09183	13.6433	13.6907	13.2599	13.0807	12.9376	12.4618	12.1175	12.4192	11.9363	11.7325	12.0978	11.6189	11.3673	11.6309	11.5535	11.2718	11.5888	23.8621	16.849	15.1203	10.7025		8.09167	-2434944	-421593	-742469	-234680	-419893	-540089	-646197	2697428
	8.10017	13.6486	13.6836	13.2615	13.0833	12.9349	12.4583	12.1191	12.4212	11.9388	11.7342	12.094	11.6167	11.3674	11.635	11.5506	11.2712	11.5877	23.8617	16.856	15.1148	10.7017		8.1	-2458193	-423454	-744504	-242149	-420974	-541296	-648824	2649209
	8.1085	13.6519	13.684	13.2618	13.0831	12.9367	12.4603	12.1154	12.4237	11.9384	11.7268	12.0916	11.615	11.3633	11.6328	11.5528	11.2709	11.5857	23.8649	16.8627	15.1113	10.7007		8.10833	-2479789	-425140	-746553	-249050	-421909	-542414	-651366	2602212
	8.11683	13.653	13.684	13.2614	13.0853	12.9369	12.4655	12.1116	12.423	11.9404	11.7293	12.0902	11.6165	11.3622	11.632	11.5577	11.2734	11.588	23.8644	16.8651	15.1113	10.6998		8.11667	-2499781	-426632	-748596	-255424	-422822	-543467	-653742	2556014
	8.12517	13.6608	13.6851	13.2672	13.0918	12.9311	12.468	12.1136	12.4218	11.95	11.7294	12.0922	11.6151	11.3589	11.6352	11.5537	11.2745	11.59	23.8705	16.8675	15.1152	10.6963		8.125	-2518322	-427920	-750558	-261273	-423792	-544500	-656001	2510286
	8.1335	13.6666	13.6906	13.2706	13.0967	12.9311	12.471	12.1118	12.4176	11.9535	11.7262	12.094	11.6219	11.3613	11.6313	11.5544	11.2774	11.5922	23.8789	16.8687	15.1151	10.6959		8.13333	-2535663	-429106	-752332	-266512	-424776	-545534	-658125	2465075
	8.14183	13.6702	13.6915	13.272	13.096	12.9254	12.4739	12.1118	12.4079	11.9533	11.7273	12.0943	11.6234	11.3658	11.6349	11.5516	11.2728	11.5906	23.8867	16.8627	15.1128	10.6973		8.14167	-2552075	-430268	-753774	-271053	-425724	-546468	-660056	2420415
	8.15017	13.6725	13.6907	13.2744	13.0944	12.9277	12.4727	12.1156	12.4047	11.9565	11.7232	12.0916	11.623	11.3694	11.6389	11.5443	11.2742	11.5883	23.8908	16.8655	15.1122	10.6969		8.15	-2567902	-431366	-754843	-274945	-426592	-547202	-661741	2376969
	8.1585	13.6732	13.6881	13.2747	13.0939	12.9247	12.4734	12.1187	12.4038	11.9539	11.7217	12.0885	11.6241	11.3699	11.6461	11.548	11.2705	11.5863	23.8932	16.8619	15.1077	10.6959		8.15833	-2583378	-432394	-755626	-278292	-427340	-547709	-663203	2335324
	8.16683	13.6731	13.6891	13.2744	13.0955	12.9252	12.4736	12.1214	12.4033	11.9555	11.7181	12.0858	11.6189	11.3686	11.6466	11.5444	11.2734	11.5837	23.8935	16.8645	15.1049	10.6984		8.16667	-2598423	-433379	-756217	-281174	-427988	-548119	-664499	2295247
	8.17517	13.6724	13.6851	13.2751	13.0954	12.9279	12.4739	12.1239	12.4098	11.9572	11.7116	12.0828	11.6133	11.3635	11.6489	11.5465	11.2699	11.5798	23.8944	16.8704	15.1001	10.6962		8.175	-2612625	-434360	-756731	-283651	-428561	-548425	-665664	2256281
	8.1835	13.6717	13.6826	13.2769	13.0981	12.9277	12.4759	12.1237	12.4101	11.9574	11.7135	12.0823	11.6144	11.3589	11.6486	11.5495	11.2718	11.5785	23.8946	16.8764	15.0922	10.6957		8.18333	-2625912	-435231	-757304	-285715	-429056	-548578	-666538	2218210
	8.19183	13.6746	13.6821	13.2812	13.0991	12.9277	12.4811	12.1248	12.4036	11.9581	11.7152	12.0832	11.6143	11.363	11.6486	11.5504	11.2755	11.5824	23.897	16.8776	15.092	10.6923		8.19167	-2638558	-435825	-758066	-287327	-429443	-548605	-667018	2181017
	8.20017	13.6801	13.6868	13.2902	13.0987	12.9228	12.4859	12.1242	12.4018	11.9616	11.7174	12.0862	11.6174	11.3616	11.6512	11.553	11.2753	11.5823	23.904	16.878	15.0938	10.6888		8.2	-2650682	-435982	-759004	-288544	-429544	-548438	-667117	2145204
	8.2085	13.6807	13.6882	13.2945	13.1017	12.9212	12.4851	12.1242	12.3961	11.9608	11.7156	12.0887	11.6174	11.3642	11.6491	11.5518	11.2749	11.5826	23.9135	16.8773	15.0896	10.6857		8.20833	-2662357	-435592	-759942	-289429	-429166	-548032	-666878	2111029
	8.21683	13.6814	13.6883	13.2959	13.1	12.9154	12.4873	12.1274	12.3879	11.9617	11.7111	12.0894	11.6172	11.3709	11.6503	11.5527	11.2726	11.5825	23.9161	16.8741	15.0907	10.6877		8.21667	-2673638	-434728	-760723	-290001	-428261	-547384	-666288	2078199
	8.22517	13.6831	13.6877	13.2958	13.097	12.9156	12.484	12.134	12.3864	11.9566	11.7114	12.0897	11.6163	11.3698	11.651	11.5513	11.2691	11.58	23.9231	16.8705	15.0865	10.69		8.225	-2684684	-433636	-761228	-290224	-426846	-546563	-665334	2046163
	8.2335	13.6799	13.6893	13.2951	13.0965	12.9169	12.4812	12.1371	12.3869	11.9557	11.7035	12.0869	11.6134	11.3718	11.6595	11.5506	11.2661	11.5769	23.9262	16.8692	15.0859	10.6886		8.23333	-2695541	-432423	-761314	-290169	-424915	-545540	-664082	2015067
	8.24183	13.6761	13.6913	13.299	13.0944	12.9228	12.4818	12.1416	12.3857	11.9512	11.7028	12.0826	11.6087	11.3719	11.6629	11.5485	11.2667	11.5764	23.9233	16.8702	15.0796	10.6855		8.24167	-2705908	-431188	-760891	-289800	-422546	-544238	-662679	1984815
	8.25017	13.6751	13.6896	13.3026	13.0908	12.9237	12.481	12.1434	12.3922	11.9497	11.7005	12.0835	11.6027	11.372	11.6624	11.5518	11.2659	11.577	23.9229	16.8794	15.0748	10.6815		8.25	-2715681	-430046	-759843	-288964	-419802	-542660	-661188	1954823
	8.2585	13.6743	13.6861	13.3029	13.0916	12.9224	12.4839	12.147	12.3916	11.9481	11.701	12.0838	11.6025	11.3683	11.661	11.5576	11.268	11.5769	23.9239	16.8771	15.0703	10.6767		8.25833	-2724872	-429046	-758189	-287572	-416567	-540775	-659574	1925166
	8.26683	13.6757	13.687	13.3043	13.0955	12.9225	12.4881	12.1481	12.3882	11.9512	11.7012	12.0858	11.6023	11.3684	11.6601	11.5559	11.2679	11.5799	23.925	16.8795	15.0727	10.6714		8.26667	-2733504	-428276	-756050	-285687	-412593	-538604	-657798	1895939
	8.27517	13.6787	13.6921	13.3125	13.0934	12.9195	12.4909	12.1484	12.3871	11.9518	11.705	12.0957	11.6039	11.3696	11.6558	11.5577	11.2703	11.5825	23.9352	16.8752	15.0691	10.6698		8.275	-2741682	-427757	-753456	-283321	-407694	-536216	-655787	1867220
	8.2835	13.6802	13.6945	13.3158	13.0953	12.9184	12.4884	12.1489	12.3837	11.9512	11.7033	12.0984	11.6061	11.3741	11.6572	11.5557	11.2703	11.5829	23.9411	16.8706	15.0671	10.6714		8.28333	-2749436	-427376	-750471	-280379	-401883	-533614	-653369	1839352
	8.29183	13.6797	13.6948	13.3184	13.0933	12.9175	12.4892	12.1564	12.3834	11.951	11.7022	12.0985	11.6047	11.3741	11.6584	11.5502	11.2689	11.5839	23.9434	16.8682	15.0637	10.6735		8.29167	-2756709	-427077	-747062	-276892	-395246	-530743	-650407	1812557
	8.30017	13.6759	13.6925	13.3196	13.0903	12.9178	12.4865	12.1621	12.3813	11.9453	11.7049	12.0996	11.602	11.3804	11.6646	11.553	11.2661	11.5859	23.9436	16.8635	15.059	10.6721		8.3	-2763424	-426804	-743105	-272890	-387993	-527494	-646738	1787116
	8.3085	13.6732	13.6938	13.3199	13.0867	12.9208	12.4842	12.1651	12.3837	11.9378	11.7002	12.0983	11.6027	11.3814	11.6737	11.5519	11.2634	11.5896	23.9409	16.8606	15.0594	10.6683		8.30833	-2769426	-426353	-738462	-268322	-380383	-523688	-642249	1763335
	8.31683	13.6764	13.6943	13.3212	13.0868	12.9268	12.482	12.1702	12.3874	11.9372	11.7015	12.0953	11.5999	11.3808	11.6746	11.5505	11.2616	11.5879	23.9395	16.8638	15.0511	10.6666		8.31667	-2774848	-425540	-733131	-263092	-372537	-519230	-636957	1740990
	8.32517	13.6731	13.6939	13.319	13.0829	12.9262	12.483	12.1684	12.3887	11.9374	11.702	12.098	11.5982	11.3828	11.6733	11.5534	11.2582	11.5899	23.9401	16.8664	15.047	10.6653		8.325	-2779883	-424257	-727217	-257284	-364441	-514247	-631003	1719648
	8.3335	13.6736	13.6933	13.3231	13.0848	12.9275	12.4843	12.1718	12.3914	11.936	11.7111	12.1015	11.5974	11.3866	11.6697	11.5579	11.2669	11.5966	23.9336	16.8651	15.0427	10.6598		8.33333	-2784560	-422425	-720803	-251164	-356187	-508926	-624611	1699219
	8.34183	13.6761	13.6957	13.3272	13.0843	12.9276	12.4859	12.1738	12.3902	11.94	11.7137	12.1059	11.5984	11.3883	11.668	11.5602	11.2686	11.6045	23.934	16.862	15.0442	10.6578		8.34167	-2788736	-419999	-713903	-244872	-347879	-503503	-617896	1679744
	8.35017	13.6823	13.7005	13.332	13.0849	12.9284	12.4884	12.1761	12.3886	11.9415	11.7131	12.111	11.6003	11.3924	11.6674	11.5609	11.2672	11.6084	23.9358	16.8595	15.0416	10.6561		8.35	-2792202	-417002	-706573	-238360	-339611	-498077	-610898	1661069
	8.3585	13.683	13.7017	13.3342	13.0841	12.9236	12.4878	12.1799	12.3911	11.937	11.7151	12.1145	11.6036	11.4028	11.6699	11.5591	11.2681	11.6145	23.9364	16.857	15.0418	10.6617		8.35833	-2794695	-413484	-698954	-231569	-331368	-492659	-603811	1643200
	8.36683	13.6839	13.7037	13.3349	13.0817	12.925	12.4877	12.186	12.39	11.9356	11.7179	12.118	11.6092	11.4097	11.6769	11.5578	11.2699	11.6152	23.9362	16.852	15.0344	10.6595		8.36667	-2796107	-409588	-691131	-224616	-323212	-487193	-596815	1626271
	8.37517	13.6821	13.7058	13.3346	13.0847	12.9259	12.4818	12.1918	12.3889	11.9313	11.7168	12.1203	11.6089	11.4114	11.6892	11.558	11.2651	11.6192	23.9331	16.8478	15.0312	10.6611		8.375	-2796349	-405425	-683111	-217565	-315134	-481475	-589900	1610280
	8.3835	13.6834	13.7074	13.3277	13.0773	12.9334	12.4835	12.1952	12.3914	11.9275	11.7254	12.1183	11.6114	11.4194	11.6959	11.5583	11.2711	11.6235	23.933	16.8464	15.0275	10.6615		8.38333	-2795092	-401090	-674912	-210408	-307070	-475241	-582835	1595280
	8.39183	13.6845	13.7072	13.3307	13.077	12.9379	12.4826	12.2011	12.398	11.9273	11.7263	12.1173	11.6136	11.4241	11.7006	11.5622	11.2698	11.628	23.9265	16.8462	15.0254	10.6567		8.39167	-2791946	-396612	-666629	-203211	-298863	-468292	-575259	1581380
	8.40017	13.6843	13.7079	13.3292	13.0765	12.9391	12.4841	12.2068	12.4019	11.9251	11.7327	12.1225	11.6161	11.4308	11.7053	11.5692	11.2714	11.6332	23.92	16.848	15.0203	10.6536		8.4	-2786800	-391914	-658422	-196003	-290466	-460664	-567060	1568796
	8.4085	13.6863	13.7091	13.3311	13.0805	12.9392	12.4913	12.212	12.4029	11.9288	11.7438	12.1285	11.6211	11.4399	11.7121	11.5745	11.2789	11.6459	23.9195	16.8469	15.0179	10.6505		8.40833	-2779527	-386811	-650405	-188851	-281955	-452374	-558282	1557495
	8.41683	13.6958	13.7169	13.3329	13.0837	12.9395	12.4962	12.2151	12.4021	11.936	11.75	12.1352	11.6292	11.4474	11.718	11.5792	11.2858	11.653	23.9198	16.8455	15.0216	10.6503		8.41667	-2769783	-381207	-642541	-181881	-273387	-443553	-548999	1547108
	8.42517	13.6987	13.7234	13.3343	13.0851	12.9367	12.4994	12.2252	12.4012	11.9355	11.7591	12.1415	11.638	11.459	11.7243	11.5889	11.2904	11.6651	23.9195	16.8412	15.0229	10.6494		8.425	-2757267	-375112	-634768	-175171	-264749	-434383	-539235	1537364
	8.4335	13.7029	13.7284	13.3373	13.0827	12.9385	12.5056	12.2351	12.4016	11.9404	11.7642	12.1491	11.6495	11.4756	11.7355	11.5929	11.2963	11.6748	23.9172	16.8396	15.0219	10.654		8.43333	-2741817	-368727	-627047	-168667	-256022	-425097	-529034	1528559
	8.44183	13.7067	13.7291	13.3372	13.0796	12.9384	12.5083	12.2449	12.4009	11.9393	11.772	12.1556	11.6562	11.4911	11.7527	11.5994	11.3029	11.6846	23.9158	16.8372	15.0199	10.654		8.44167	-2723352	-362139	-619354	-162330	-247305	-416051	-518551	1520847
	8.45017	13.7086	13.7314	13.3321	13.0793	12.9434	12.5096	12.2522	12.4048	11.9403	11.7783	12.1632	11.6671	11.507	11.772	11.6077	11.3119	11.6936	23.9155	16.8349	15.0216	10.6525		8.45	-2701803	-355237	-611777	-156265	-238949	-407512	-508061	1513697
	8.4585	13.7112	13.7276	13.3313	13.0804	12.9527	12.5162	12.2634	12.4068	11.9429	11.7917	12.1699	11.6752	11.5233	11.7887	11.6183	11.3192	11.7033	23.9105	16.8377	15.0162	10.6538		8.45833	-2677199	-347905	-604404	-150702	-231383	-399498	-497764	1506342
	8.46683	13.7133	13.7281	13.3317	13.0785	12.9604	12.5234	12.2731	12.4128	11.9447	11.8031	12.18	11.691	11.5451	11.8069	11.6342	11.3325	11.7159	23.9073	16.8451	15.013	10.6464		8.46667	-2649594	-340195	-597355	-145691	-224779	-391957	-487830	1498335
	8.47517	13.7194	13.7312	13.333	13.0831	12.9616	12.5351	12.285	12.4165	11.9511	11.8235	12.191	11.7068	11.5638	11.8244	11.6477	11.3504	11.7356	23.9028	16.8485	15.0157	10.6445		8.475	-2619050	-332275	-590783	-141171	-219140	-384822	-478419	1489675
	8.4835	13.7261	13.7362	13.3384	13.0868	12.9645	12.5527	12.2996	12.419	11.9614	11.8425	12.2106	11.7246	11.5917	11.8406	11.6675	11.3713	11.7557	23.9045	16.8483	15.0192	10.6407		8.48333	-2585568	-324335	-584778	-137061	-214575	-378147	-469638	1480575
	8.49183	13.7351	13.7445	13.3442	13.0878	12.9618	12.5675	12.3132	12.419	11.9677	11.863	12.2312	11.7502	11.6178	11.8651	11.6833	11.3917	11.7767	23.9105	16.851	15.0209	10.6372		8.49167	-2549170	-316578	-579471	-133383	-211199	-372071	-461560	1471205
	8.50017	13.7406	13.7517	13.3444	13.0894	12.9652	12.5833	12.332	12.4251	11.9782	11.8847	12.2518	11.7758	11.652	11.8905	11.7026	11.4183	11.7975	23.9159	16.8473	15.0235	10.6413		8.5	-2509722	-309139	-575046	-130164	-208908	-366786	-454372	1461661
	8.5085	13.7479	13.7555	13.3466	13.0865	12.9663	12.5988	12.3564	12.4252	11.9862	11.9098	12.2764	11.8021	11.6888	11.923	11.7209	11.4419	11.8228	23.9179	16.8488	15.0274	10.6436		8.50833	-2467268	-302138	-571638	-127501	-207477	-362496	-448238	1451928
	8.51683	13.7506	13.7584	13.3465	13.0873	12.9716	12.62	12.3824	12.4332	11.9983	11.933	12.2958	11.83	11.7296	11.9586	11.7462	11.4716	11.8461	23.92	16.849	15.0252	10.641		8.51667	-2422166	-295660	-569253	-125513	-206832	-359344	-443128	1442038
	8.52517	13.7509	13.7605	13.3476	13.0878	12.9835	12.6402	12.4087	12.4403	12.0107	11.965	12.3254	11.8611	11.7705	11.9965	11.7729	11.5006	11.8747	23.9215	16.85	15.0259	10.64		8.525	-2375401	-289723	-567787	-124317	-207074	-357367	-438969	1431793
	8.5335	13.7605	13.7647	13.356	13.0881	12.9953	12.6649	12.4358	12.4533	12.0199	12.0015	12.3532	11.8933	11.8148	12.0364	11.8079	11.5343	11.9093	23.922	16.8587	15.0253	10.6381		8.53333	-2328068	-284304	-567175	-123991	-208316	-356353	-435756	1420851
	8.54183	13.7643	13.7667	13.3597	13.0884	13.0047	12.6942	12.4641	12.4654	12.037	12.0398	12.3864	11.9307	11.862	12.0792	11.8452	11.5745	11.9477	23.9219	16.8638	15.0235	10.6337		8.54167	-2280924	-279566	-567184	-124548	-210578	-356055	-433331	1408876
	8.55017	13.769	13.7718	13.368	13.0927	13.0145	12.7289	12.4939	12.4735	12.0583	12.0875	12.4228	11.9694	11.9149	12.1215	11.8837	11.6193	11.9916	23.9211	16.8658	15.0246	10.6304		8.55	-2234599	-275737	-567618	-125776	-213753	-356373	-431654	1395295
	8.5585	13.7792	13.7831	13.383	13.1032	13.0256	12.7658	12.5328	12.4828	12.0816	12.1349	12.4674	12.015	11.9706	12.173	11.9223	11.6669	12.0413	23.9304	16.8717	15.0326	10.6311		8.55833	-2189643	-273002	-568492	-127446	-217628	-357298	-430962	1379824
	8.56683	13.7911	13.7953	13.3949	13.1025	13.0341	12.8025	12.5748	12.4908	12.1084	12.1884	12.5132	12.0688	12.034	12.2208	11.9655	11.7157	12.0922	23.9396	16.8722	15.0352	10.6302		8.56667	-2146754	-271462	-570044	-129492	-222192	-358943	-431503	1362645
	8.57517	13.7979	13.8024	13.4108	13.1125	13.045	12.8471	12.6233	12.5095	12.1346	12.2439	12.5611	12.1204	12.1014	12.2752	12.0098	11.7695	12.1491	23.9468	16.8692	15.0388	10.6305		8.575	-2106378	-271179	-572422	-131870	-227484	-361284	-433179	1343956
	8.5835	13.8056	13.8101	13.4241	13.1174	13.06	12.8907	12.6803	12.5216	12.1623	12.3063	12.6098	12.1726	12.1716	12.3393	12.0594	11.8236	12.2045	23.9505	16.8693	15.0398	10.6306		8.58333	-2068939	-272089	-575612	-134654	-233419	-364185	-435726	1324093
	8.59183	13.8117	13.8195	13.4394	13.1158	13.0787	12.9445	12.7363	12.5391	12.1941	12.3694	12.6639	12.2299	12.2414	12.4013	12.1139	11.8843	12.2621	23.955	16.8716	15.0391	10.6302		8.59167	-2034833	-274092	-579419	-138010	-239793	-367722	-439081	1303407
	8.60017	13.824	13.8254	13.4561	13.125	13.1047	12.9919	12.7991	12.5654	12.2267	12.4369	12.7208	12.2862	12.3143	12.4706	12.1715	11.9461	12.3356	23.9548	16.8742	15.039	10.6313		8.6	-2004739	-277081	-583756	-141978	-246388	-372024	-443268	1282253
	8.6085	13.8318	13.8396	13.48	13.1319	13.1294	13.0474	12.866	12.5899	12.2644	12.5106	12.7759	12.3476	12.3874	12.538	12.2363	12.0097	12.4108	23.9537	16.8801	15.0371	10.6309		8.60833	-1979448	-280975	-588627	-146488	-253106	-377061	-448250	1260768
	8.61683	13.8407	13.8514	13.5043	13.1426	13.1565	13.1095	12.9316	12.6175	12.3095	12.5923	12.8409	12.4107	12.4608	12.6057	12.3053	12.0814	12.4871	23.9551	16.8877	15.0338	10.6288		8.61667	-1959242	-285668	-594130	-151499	-260100	-382795	-454033	1238956
	8.62517	13.8537	13.8701	13.5317	13.1553	13.1844	13.1821	13.0037	12.6494	12.3621	12.6793	12.909	12.4799	12.541	12.6767	12.3754	12.156	12.5737	23.96	16.8909	15.0364	10.6272		8.625	-1944147	-291075	-600379	-156994	-267700	-389159	-460774	1217117
	8.6335	13.8703	13.8918	13.5688	13.1707	13.2144	13.2538	13.0841	12.6775	12.4137	12.7689	12.981	12.5521	12.6213	12.7524	12.4439	12.2293	12.6613	23.9673	16.8935	15.0414	10.6275		8.63333	-1933980	-297010	-607410	-162933	-275943	-396041	-468590	1195329
	8.64183	13.8867	13.9144	13.6005	13.1875	13.248	13.3279	13.1666	12.7112	12.4719	12.8562	13.0519	12.6303	12.7013	12.8227	12.5137	12.3046	12.756	23.9743	16.8869	15.0404	10.6289		8.64167	-1928259	-303309	-615061	-169311	-284798	-403377	-477437	1173526
	8.65017	13.9045	13.9381	13.6401	13.2027	13.2866	13.4044	13.2603	12.7464	12.5316	12.95	13.1258	12.6971	12.786	12.8986	12.586	12.3803	12.8468	23.9809	16.8875	15.0437	10.6359		8.65	-1926398	-309936	-623127	-176047	-294124	-411139	-487134	1151737
	8.6585	13.9207	13.9643	13.6816	13.2173	13.3277	13.4804	13.3535	12.7896	12.5944	13.045	13.2007	12.7688	12.8655	12.9769	12.6592	12.4548	12.9429	23.9865	16.884	15.0419	10.6358		8.65833	-1927861	-316860	-631540	-183008	-303785	-419403	-497470	1130097
	8.66683	13.9424	13.9901	13.7251	13.2348	13.3736	13.5587	13.4479	12.8338	12.6617	13.1379	13.2696	12.8431	12.9429	13.0558	12.7352	12.5322	13.0352	23.987	16.8866	15.041	10.6365		8.66667	-1932328	-324060	-640242	-190156	-313599	-428253	-508280	1108503
	8.67517	13.9617	14.0221	13.7756	13.2549	13.4299	13.6442	13.5481	12.889	12.7271	13.2379	13.3444	12.9137	13.0191	13.1274	12.8107	12.6086	13.1362	23.9832	16.8895	15.0335	10.6388		8.675	-1939638	-331504	-649190	-197636	-323289	-437587	-519483	1086824
	8.6835	13.9863	14.0541	13.8276	13.28	13.4845	13.7337	13.6476	12.9484	12.8003	13.3382	13.4144	12.9816	13.0867	13.1977	12.8912	12.6883	13.237	23.9839	16.8962	15.0285	10.6366		8.68333	-1949625	-339179	-658390	-205494	-332595	-447017	-531045	1065172
	8.69183	14.015	14.0924	13.8847	13.3095	13.5422	13.8241	13.7439	13.0049	12.8772	13.4373	13.4866	13.0475	13.1561	13.2646	12.97	12.7651	13.3391	23.9804	16.8981	15.0275	10.6367		8.69167	-1962196	-347052	-667779	-213450	-341477	-456230	-542730	1043768
	8.70017	14.0461	14.1378	13.9519	13.344	13.5989	13.9184	13.8475	13.0608	12.9597	13.5381	13.5562	13.1148	13.2201	13.3301	13.0453	12.842	13.4451	23.9843	16.8994	15.0291	10.6371		8.7	-1977032	-354942	-677190	-221170	-349833	-465075	-554349	1022614
	8.7085	14.0872	14.189	14.0209	13.3814	13.6608	14.0111	13.9498	13.1196	13.0427	13.6354	13.6298	13.1845	13.2839	13.3906	13.1197	12.9113	13.5427	23.9943	16.8996	15.029	10.6387		8.70833	-1993452	-362696	-686402	-228449	-357596	-473426	-565823	1001442
	8.71683	14.1234	14.246	14.0904	13.4151	13.7276	14.1028	14.0527	13.1827	13.1241	13.7311	13.6946	13.2482	13.3439	13.4492	13.1876	12.9793	13.6391	23.9986	16.8903	15.0279	10.6436		8.71667	-2011012	-370328	-695183	-235248	-364875	-481237	-577146	980017
	8.72517	14.1655	14.3004	14.1673	13.4552	13.7957	14.1928	14.156	13.2493	13.2091	13.8216	13.7569	13.3039	13.3981	13.5025	13.2539	13.0424	13.7306	23.9991	16.8889	15.0257	10.6469		8.725	-2029580	-377869	-703313	-241668	-371887	-488522	-588313	958194
	8.7335	14.2084	14.3629	14.2407	13.4941	13.8735	14.2805	14.2545	13.3225	13.2896	13.909	13.8152	13.3553	13.4448	13.5591	13.3219	13.1005	13.8187	24.0002	16.8877	15.0192	10.6487		8.73333	-2049410	-385336	-710736	-247848	-378710	-495433	-599141	935734
	8.74183	14.2543	14.4293	14.3188	13.5426	13.9528	14.3626	14.352	13.3922	13.3722	13.9908	13.8687	13.4037	13.4871	13.6098	13.3804	13.1579	13.905	23.994	16.8876	15.0119	10.6495		8.74167	-2070619	-392666	-717490	-253780	-385262	-502034	-609457	912636
	8.75017	14.3056	14.4975	14.4008	13.5902	14.0336	14.45	14.444	13.4724	13.4542	14.0707	13.9162	13.4436	13.5236	13.6488	13.4424	13.2068	13.9815	23.9919	16.8962	15.0107	10.6477		8.75	-2093020	-399799	-723567	-259400	-391463	-508329	-619093	888743
	8.7585	14.3594	14.5704	14.486	13.6407	14.1187	14.5307	14.5313	13.5505	13.5354	14.1437	13.9583	13.4841	13.551	13.6828	13.4997	13.2604	14.0572	23.9888	16.8986	15.0029	10.652		8.75833	-2116571	-406731	-729056	-264671	-397330	-514242	-627933	863967
	8.76683	14.419	14.6465	14.575	13.706	14.1994	14.6131	14.6116	13.6241	13.6188	14.2146	14.001	13.5163	13.5731	13.7087	13.5487	13.3068	14.1297	23.9858	16.9025	15.0018	10.6511		8.76667	-2141502	-413390	-734171	-269677	-402845	-519744	-635957	838834
	8.77517	14.491	14.7332	14.6684	13.7669	14.2807	14.6863	14.6928	13.702	13.7	14.2773	14.0414	13.5455	13.5917	13.7236	13.5915	13.346	14.1958	23.9863	16.9064	15.0017	10.6516		8.775	-2167950	-419598	-739066	-274579	-407929	-524893	-643166	814032
	8.7835	14.5637	14.821	14.7597	13.8332	14.3643	14.7549	14.7599	13.7753	13.7742	14.3352	14.0746	13.5739	13.6023	13.7442	13.6296	13.3764	14.2529	23.9876	16.9053	15.0022	10.6536		8.78333	-2195751	-425186	-743729	-279435	-412503	-529735	-649603	790322
	8.79183	14.6359	14.9111	14.8479	13.9012	14.4438	14.8166	14.825	13.8491	13.8479	14.3841	14.0967	13.5882	13.6144	13.7555	13.6577	13.4032	14.3038	23.9897	16.9058	15	10.6593		8.79167	-2224892	-430097	-748123	-284089	-416542	-534155	-655391	768019
	8.80017	14.7147	15.0044	14.9363	13.9711	14.524	14.8717	14.8864	13.9189	13.9116	14.4221	14.1163	13.6002	13.6126	13.7628	13.6807	13.4227	14.3495	23.9875	16.9091	14.9961	10.6625		8.8	-2255567	-434307	-752209	-288385	-420099	-537994	-660663	747049
	8.8085	14.7934	15.1004	15.0221	14.0459	14.608	14.9152	14.9398	13.9909	13.9708	14.4555	14.1227	13.6054	13.6028	13.768	13.7045	13.4306	14.3824	23.9854	16.9071	14.9894	10.6645		8.80833	-2287866	-437859	-755943	-292116	-423234	-541221	-665518	727135
	8.81683	14.8768	15.1972	15.1062	14.1174	14.6911	14.9577	14.981	14.0596	14.0281	14.4841	14.1247	13.6019	13.5884	13.7641	13.7186	13.4406	14.4109	23.9797	16.9102	14.9831	10.6655		8.81667	-2321451	-440800	-759317	-295155	-425995	-544017	-669966	707847
	8.82517	14.9634	15.2932	15.1912	14.1921	14.768	14.9929	15.0151	14.1304	14.0793	14.5022	14.125	13.5904	13.5677	13.75	13.7292	13.4443	14.4323	23.9719	16.9193	14.981	10.6651		8.825	-2355839	-443275	-762295	-297541	-428495	-546560	-674026	689070
	8.8335	15.0536	15.3902	15.269	14.2734	14.8421	15.0241	15.0422	14.194	14.1273	14.5188	14.1137	13.5772	13.5397	13.7307	13.7357	13.4468	14.4524	23.9667	16.9224	14.9778	10.6641		8.83333	-2390457	-445515	-764879	-299392	-430848	-548978	-677698	670904
	8.84183	15.1474	15.4937	15.3453	14.3639	14.913	15.0526	15.0595	14.2499	14.1716	14.5274	14.103	13.554	13.5045	13.7057	13.7305	13.4393	14.4653	23.9634	16.9272	14.9785	10.6641		8.84167	-2424774	-447606	-767182	-300907	-433102	-551289	-680995	653434
	8.85017	15.2438	15.5973	15.4241	14.4473	14.974	15.0672	15.0638	14.3004	14.2091	14.5279	14.0888	13.5349	13.4652	13.673	13.7186	13.4258	14.4702	23.9655	16.9281	14.9828	10.6622		8.85	-2458373	-449444	-769262	-302250	-435321	-553539	-683971	636539
	8.8585	15.3413	15.6958	15.4894	14.5273	15.0315	15.0743	15.0675	14.3463	14.2391	14.5165	14.0662	13.5099	13.4259	13.638	13.7012	13.4069	14.4657	23.9647	16.9295	14.9832	10.6663		8.85833	-2491034	-450962	-771097	-303446	-437464	-555744	-686675	620117
	8.86683	15.4377	15.7954	15.5532	14.61	15.0839	15.0698	15.0624	14.3889	14.2577	14.4962	14.0342	13.4743	13.3793	13.5978	13.6811	13.3801	14.457	23.963	16.9324	14.9853	10.6727		8.86667	-2522592	-452196	-772709	-304530	-439456	-557905	-689100	603984
	8.87517	15.533	15.8902	15.61	14.6851	15.1348	15.0573	15.0488	14.4209	14.2709	14.4702	14.0007	13.4361	13.3272	13.559	13.6507	13.3454	14.4387	23.9602	16.933	14.9876	10.676		8.875	-2553135	-453211	-774115	-305515	-441253	-560062	-691295	587856
	8.8835	15.619	15.9757	15.655	14.7706	15.1815	15.0347	15.0274	14.451	14.2707	14.437	13.9563	13.3902	13.2721	13.5131	13.6196	13.3102	14.4134	23.9584	16.9322	14.9818	10.6768		8.88333	-2582815	-454074	-775337	-306440	-442812	-562199	-693285	571658
	8.89183	15.7079	16.0609	15.6976	14.8448	15.2246	15.011	14.9941	14.4824	14.2749	14.3977	13.9078	13.3399	13.2116	13.4609	13.5808	13.2691	14.3817	23.9556	16.9398	14.9818	10.6759		8.89167	-2611243	-454863	-776423	-307314	-444148	-564212	-695089	555402
	8.90017	15.7953	16.144	15.7321	14.9162	15.2555	14.9784	14.9572	14.5056	14.2657	14.3512	13.8554	13.2911	13.1472	13.4053	13.5418	13.2241	14.3445	23.9509	16.9447	14.9822	10.6745		8.9	-2637952	-455714	-777388	-308086	-445424	-565974	-696730	539254
	8.9085	15.8793	16.2177	15.7636	14.9883	15.2783	14.9438	14.9093	14.5181	14.2519	14.3077	13.8007	13.2315	13.0753	13.3417	13.497	13.1743	14.3059	23.9447	16.9492	14.9842	10.6731		8.90833	-2662453	-456690	-778180	-308762	-446823	-567457	-698237	523568
	8.91683	15.9681	16.2901	15.7863	15.0528	15.2937	14.9047	14.8538	14.5253	14.2376	14.2512	13.7454	13.1723	13.0049	13.2773	13.4489	13.1242	14.2601	23.9444	16.953	14.9921	10.6749		8.91667	-2684541	-457800	-778787	-309416	-448435	-568712	-699717	508680
	8.92517	16.0483	16.3611	15.8069	15.1243	15.3003	14.8539	14.7943	14.5245	14.2126	14.1888	13.6899	13.1167	12.9344	13.2117	13.393	13.0675	14.2073	23.9492	16.952	14.9985	10.6741		8.925	-2704317	-458972	-779304	-310213	-450216	-569893	-701311	494726
	8.9335	16.1185	16.419	15.8102	15.1815	15.3032	14.798	14.7303	14.5189	14.1814	14.1211	13.6273	13.0575	12.8645	13.143	13.3355	13.0069	14.1485	23.95	16.9566	15.0033	10.6776		8.93333	-2722073	-460070	-779883	-311311	-451990	-571150	-703020	481684
	8.94183	16.1907	16.4683	15.8078	15.2286	15.2989	14.7346	14.6629	14.5046	14.1443	14.0432	13.5607	12.9939	12.7896	13.0781	13.2723	12.9442	14.0816	23.9506	16.9556	15.0082	10.6812		8.94167	-2737979	-460951	-780647	-312661	-453608	-572533	-704784	469528
	8.95017	16.2477	16.5085	15.7974	15.272	15.2903	14.6627	14.5915	14.4862	14.097	13.9639	13.4892	12.9273	12.7173	13.0112	13.2016	12.8773	14.01	23.9491	16.9545	15.0116	10.6824		8.95	-2752104	-461605	-781584	-314107	-454953	-574075	-706630	457948
	8.9585	16.2962	16.542	15.7722	15.3136	15.2743	14.5899	14.5101	14.4632	14.0446	13.8834	13.4137	12.8578	12.6381	12.9453	13.1347	12.8088	13.9349	23.9454	16.9572	15.0162	10.6816		8.95833	-2764398	-462115	-782650	-315505	-455995	-575748	-708582	446622
	8.96683	16.3432	16.566	15.7499	15.3444	15.2588	14.5128	14.4258	14.4368	13.9919	13.7995	13.3436	12.7889	12.5625	12.8744	13.0701	12.7402	13.8588	23.9389	16.9626	15.0184	10.6806		8.96667	-2774888	-462656	-783773	-316802	-456823	-577383	-710533	435415
	8.97517	16.3838	16.5832	15.7177	15.3729	15.2275	14.4305	14.3346	14.403	13.932	13.7137	13.2716	12.7196	12.4904	12.8028	13.0009	12.6664	13.777	23.9347	16.9687	15.0211	10.6783		8.975	-2783800	-463438	-784926	-317994	-457589	-578883	-712450	424396
	8.9835	16.4142	16.5938	15.6794	15.3989	15.1912	14.3541	14.2446	14.3649	13.8753	13.6273	13.1998	12.6502	12.4137	12.7305	12.9329	12.6051	13.6962	23.9341	16.972	15.0275	10.6806		8.98333	-2791254	-464569	-786048	-319135	-458444	-580284	-714306	413422
	8.99183	16.4454	16.6007	15.6374	15.4179	15.1492	14.2696	14.1503	14.3202	13.8135	13.54	13.1348	12.5891	12.3414	12.6553	12.8607	12.5287	13.6113	23.9419	16.9731	15.037	10.6779		8.99167	-2797370	-465969	-787152	-320245	-459492	-581659	-716033	402414
	9.00017	16.4662	16.6008	15.5891	15.4253	15.0962	14.1834	14.0537	14.2705	13.7476	13.4475	13.0663	12.5281	12.273	12.5862	12.7861	12.4568	13.5211	23.9483	16.977	15.0444	10.6817		9	-2802374	-467470	-788286	-321243	-460740	-583113	-717605	391492
	9.0085	16.4734	16.585	15.5327	15.4261	15.0425	14.0956	13.9611	14.2159	13.678	13.3529	12.9982	12.4641	12.2119	12.5176	12.7131	12.386	13.4291	23.9516	16.9785	15.0495	10.6839		9.00833	-2806423	-468933	-789547	-322015	-462166	-584719	-719046	380773
	9.01683	16.4735	16.5647	15.4695	15.4162	14.9832	14.0052	13.8674	14.1567	13.6009	13.2569	12.9282	12.4041	12.143	12.4568	12.6369	12.3132	13.3344	23.9543	16.9792	15.0533	10.6877		9.01667	-2809704	-470254	-790949	-322572	-463698	-586391	-720489	370209
	9.02517	16.4638	16.533	15.4004	15.3995	14.9257	13.9141	13.7713	14.0933	13.5243	13.1632	12.8631	12.342	12.0793	12.3966	12.5656	12.2461	13.2356	23.9534	16.9797	15.0543	10.6849		9.025	-2812579	-471367	-792429	-323010	-465253	-587976	-722018	359472
	9.0335	16.446	16.4938	15.3239	15.378	14.8662	13.8215	13.6773	14.0311	13.4475	13.07	12.7995	12.2866	12.0163	12.3377	12.4953	12.1731	13.1453	23.9539	16.9877	15.0565	10.6869		9.03333	-2815240	-472275	-793966	-323375	-466741	-589356	-723612	348459
	9.04183	16.4223	16.4466	15.2501	15.3505	14.7967	13.7332	13.5812	13.9683	13.3706	12.9808	12.7394	12.2303	11.9594	12.2813	12.4299	12.1099	13.0525	23.9571	16.9982	15.058	10.6851		9.04167	-2817894	-472940	-795482	-323697	-468030	-590466	-725239	337269
	9.05017	16.3912	16.392	15.1717	15.3165	14.7275	13.6503	13.4902	13.8997	13.2921	12.8935	12.6818	12.178	11.902	12.2247	12.3685	12.048	12.9651	23.9532	17.0038	15.0618	10.682		9.05	-2820921	-473400	-796878	-324046	-469085	-591391	-726803	326075
	9.0585	16.3548	16.3326	15.0955	15.2794	14.6547	13.5709	13.3918	13.83	13.2192	12.8153	12.6288	12.1305	11.8481	12.1699	12.3067	11.9886	12.8774	23.9536	17.0093	15.0671	10.6806		9.05833	-2824482	-473759	-798082	-324553	-469880	-592254	-728255	315044
	9.06683	16.3117	16.271	15.0157	15.233	14.5734	13.4908	13.3068	13.7579	13.1461	12.7343	12.582	12.0841	11.7992	12.1215	12.2473	11.9313	12.7901	23.9641	17.0125	15.0777	10.6792		9.06667	-2828519	-474071	-799091	-325299	-470433	-593013	-729560	304464
	9.07517	16.2633	16.1986	14.9339	15.1821	14.4907	13.4119	13.2218	13.6862	13.0705	12.6533	12.5335	12.0463	11.7607	12.0729	12.1844	11.874	12.7033	23.9684	17.018	15.0808	10.6823		9.075	-2832974	-474289	-799974	-326289	-470727	-593541	-730675	294745
	9.0835	16.2066	16.1188	14.8507	15.1238	14.4102	13.3349	13.1458	13.6146	12.9985	12.5756	12.4894	12.0053	11.7177	12.0299	12.1269	11.8173	12.6129	23.9744	17.0188	15.0839	10.6847		9.08333	-2837652	-474342	-800682	-327334	-470642	-593680	-731562	285867
	9.09183	16.1433	16.0341	14.7637	15.0569	14.3303	13.2606	13.0706	13.5417	12.9253	12.4994	12.4464	11.9653	11.6787	11.9939	12.0698	11.7689	12.531	23.9774	17.0241	15.0845	10.6824		9.09167	-2842553	-474199	-801069	-328182	-470143	-593368	-732229	277285
	9.10017	16.0761	15.9442	14.6797	14.9896	14.2556	13.1881	12.9949	13.4689	12.8544	12.4305	12.4054	11.9316	11.6412	11.9565	12.0203	11.7206	12.4503	23.9811	17.0297	15.088	10.6797		9.1	-2847470	-473847	-801136	-328752	-469327	-592752	-732693	268691
	9.1085	15.9992	15.8514	14.5947	14.9188	14.185	13.1235	12.9291	13.4032	12.7857	12.3612	12.3704	11.8999	11.6032	11.9222	11.97	11.6777	12.3747	23.9821	17.0415	15.0853	10.6784		9.10833	-2852337	-473322	-800997	-329032	-468357	-592122	-732993	259961
	9.11683	15.9212	15.7539	14.5089	14.8475	14.1084	13.0586	12.8555	13.3406	12.7197	12.2991	12.3361	11.8623	11.5718	11.8904	11.931	11.6362	12.303	23.9833	17.0523	15.0838	10.6737		9.11667	-2857645	-472742	-800791	-329039	-467439	-591638	-733094	250962
	9.12517	15.8401	15.6543	14.4269	14.7733	14.0305	13.006	12.7916	13.2759	12.6601	12.2439	12.3031	11.8351	11.5406	11.8612	11.8913	11.6008	12.2385	23.9851	17.0601	15.0884	10.6746		9.125	-2863925	-472207	-800568	-328848	-466644	-591350	-732895	241769
	9.1335	15.7595	15.5562	14.3526	14.7037	13.9566	12.9542	12.7302	13.2093	12.6029	12.1881	12.2797	11.8123	11.513	11.8323	11.8543	11.5677	12.1812	23.9968	17.0644	15.0913	10.6727		9.13333	-2871397	-471687	-800275	-328539	-465849	-591274	-732311	232794
	9.14183	15.6736	15.4608	14.279	14.6226	13.8788	12.9065	12.6747	13.1493	12.5495	12.138	12.258	11.7937	11.4944	11.8056	11.8211	11.5368	12.1222	24.0102	17.0685	15.0933	10.6698		9.14167	-2879967	-471054	-799833	-328082	-465003	-591289	-731457	224350
	9.15017	15.5823	15.359	14.2014	14.5434	13.8103	12.8604	12.625	13.0864	12.4954	12.0918	12.2334	11.7722	11.4767	11.7835	11.7826	11.5079	12.0654	24.0158	17.0657	15.0968	10.67		9.15	-2889460	-470255	-799188	-327468	-464171	-591236	-730653	216448
	9.1585	15.4954	15.2569	14.1306	14.4624	13.7387	12.8178	12.5842	13.0304	12.4473	12.0469	12.2147	11.7533	11.4573	11.7683	11.7492	11.4795	12.0131	24.0221	17.0708	15.0997	10.6745		9.15833	-2899530	-469453	-798292	-326735	-463408	-591041	-730066	208919
	9.16683	15.4016	15.1588	14.0574	14.3788	13.6737	12.7774	12.5398	12.976	12.3994	12.0079	12.1932	11.733	11.4422	11.7547	11.721	11.4546	11.9626	24.0248	17.074	15.097	10.6705		9.16667	-2909794	-468855	-797144	-325941	-462744	-590679	-729712	201563
	9.17517	15.308	15.0539	13.9921	14.298	13.6164	12.7376	12.4979	12.9312	12.3554	11.9682	12.1792	11.7187	11.4259	11.7421	11.6949	11.4284	11.9182	24.0237	17.0806	15.0922	10.6685		9.175	-2920007	-468538	-795804	-325119	-462107	-590136	-729582	194198
	9.1835	15.2172	14.9577	13.9274	14.2207	13.5631	12.7066	12.461	12.8884	12.3157	11.9338	12.1637	11.6992	11.4116	11.7268	11.6762	11.4058	11.8748	24.0293	17.0919	15.0907	10.6671		9.18333	-2929927	-468428	-794486	-324316	-461423	-589367	-729547	186683
	9.19183	15.1268	14.8605	13.867	14.1422	13.5045	12.6789	12.4198	12.8453	12.2813	11.9033	12.1497	11.688	11.3964	11.7126	11.6602	11.3913	11.839	24.0303	17.1003	15.0854	10.6631		9.19167	-2939529	-468434	-793287	-323592	-460663	-588335	-729366	178984
	9.20017	15.0406	14.772	13.8137	14.0672	13.4546	12.6611	12.3885	12.8048	12.2484	11.882	12.1407	11.675	11.3842	11.6977	11.6413	11.3782	11.8097	24.0358	17.1024	15.0896	10.6585		9.2	-2948828	-468480	-792173	-322943	-459800	-587012	-728918	171640
	9.2085	14.9619	14.691	13.766	13.9971	13.4023	12.6391	12.3592	12.7644	12.2196	11.8587	12.1366	11.6689	11.3743	11.6869	11.6246	11.3628	11.7802	24.0471	17.1071	15.0929	10.656		9.20833	-2957735	-468418	-791140	-322402	-458815	-585417	-728220	165262
	9.21683	14.8796	14.6113	13.7155	13.93	13.3559	12.6187	12.3336	12.7269	12.1931	11.8359	12.1323	11.6615	11.3687	11.6788	11.6081	11.353	11.7548	24.0618	17.109	15.0944	10.6572		9.21667	-2966249	-468193	-790159	-321951	-457696	-583590	-727259	159993
	9.22517	14.7993	14.5347	13.6723	13.8635	13.3107	12.6007	12.3127	12.6933	12.1657	11.8186	12.1254	11.6566	11.3666	11.6677	11.5912	11.3409	11.7304	24.0668	17.1052	15.0927	10.6588		9.225	-2974280	-467863	-789263	-321520	-456389	-581521	-726006	155567
	9.2335	14.7223	14.4612	13.6291	13.7922	13.269	12.584	12.2962	12.6617	12.1438	11.7995	12.1184	11.6485	11.3625	11.6647	11.5771	11.3246	11.7057	24.0727	17.1047	15.0932	10.6612		9.23333	-2981673	-467375	-788464	-320983	-454934	-579112	-724441	151442
	9.24183	14.6464	14.3887	13.5889	13.7256	13.2361	12.5702	12.279	12.6355	12.1229	11.7819	12.1146	11.6428	11.3598	11.6622	11.568	11.3133	11.6809	24.0805	17.1058	15.0902	10.6593		9.24167	-2988224	-466627	-787641	-320304	-453135	-576332	-722476	147209
	9.25017	14.5714	14.3247	13.551	13.6653	13.2065	12.5584	12.263	12.6131	12.1032	11.7707	12.11	11.6321	11.3503	11.6605	11.5577	11.3084	11.6642	24.0832	17.1118	15.0886	10.6598		9.25	-2993857	-465498	-786647	-319519	-450648	-573065	-720023	142849
	9.2585	14.5073	14.2623	13.5212	13.6165	13.1793	12.5473	12.2482	12.5982	12.085	11.7573	12.1077	11.6273	11.3411	11.6549	11.5519	11.3003	11.6471	24.0863	17.116	15.0849	10.656		9.25833	-2998730	-463935	-785469	-318547	-447311	-569141	-716984	138520
	9.26683	14.443	14.2084	13.4913	13.565	13.1517	12.5414	12.2304	12.5767	12.0712	11.7496	12.1048	11.6238	11.3401	11.6475	11.5486	11.299	11.6356	24.0883	17.1172	15.0837	10.6557		9.26667	-3002911	-461888	-784101	-317319	-443123	-564481	-713226	134588
	9.27517	14.3869	14.1622	13.471	13.5191	13.1227	12.5396	12.2183	12.559	12.0641	11.7453	12.1086	11.6229	11.3396	11.64	11.544	11.2992	11.6263	24.094	17.1195	15.0846	10.6529		9.275	-3006384	-459245	-782417	-315786	-437952	-559081	-708505	131298
	9.2835	14.3363	14.1189	13.4484	13.4741	13.0982	12.534	12.2109	12.5403	12.056	11.7401	12.1114	11.6232	11.341	11.635	11.5357	11.2929	11.6174	24.1038	17.12	15.088	10.6536		9.28333	-3009147	-455995	-780289	-313923	-431699	-552930	-702517	129004
	9.29183	14.2896	14.0791	13.4292	13.4247	13.0729	12.5284	12.2026	12.5197	12.0432	11.7349	12.11	11.6262	11.3418	11.6356	11.5296	11.2856	11.6041	24.11	17.1113	15.0871	10.6554		9.29167	-3011245	-452195	-777598	-311636	-424148	-545900	-695068	127930
	9.30017	14.2425	14.043	13.4088	13.387	13.0545	12.5244	12.1995	12.5078	12.0315	11.7299	12.1095	11.6228	11.3423	11.6365	11.5271	11.2777	11.5976	24.1137	17.1083	15.0866	10.6574		9.3	-3012776	-447826	-774228	-308777	-415001	-537825	-686025	128262
	9.3085	14.1968	14.0069	13.3933	13.3548	13.0387	12.5144	12.1944	12.494	12.0198	11.7277	12.1057	11.6207	11.3426	11.6432	11.5219	11.2742	11.5893	24.1163	17.1081	15.0877	10.6608		9.30833	-3013900	-442815	-770070	-305278	-404158	-528597	-675306	130305
	9.31683	14.1555	13.9746	13.3778	13.3188	13.0296	12.5094	12.1896	12.4842	12.0083	11.7266	12.1051	11.6164	11.3435	11.6446	11.5183	11.2752	11.5851	24.1199	17.1075	15.0852	10.6603		9.31667	-3014700	-437004	-765008	-301201	-391874	-518130	-662890	134265
	9.32517	14.1181	13.9487	13.3658	13.2886	13.0214	12.5089	12.1857	12.4778	12.0057	11.7226	12.1042	11.6118	11.3446	11.6445	11.5185	11.2704	11.5783	24.1222	17.112	15.0803	10.66		9.325	-3015122	-430164	-758819	-296554	-378540	-506471	-648735	139818
	9.3335	14.0859	13.923	13.3542	13.2553	13.0099	12.5085	12.1827	12.4727	11.9979	11.7222	12.1032	11.6191	11.3429	11.6402	11.52	11.272	11.5738	24.12	17.1136	15.0795	10.662		9.33333	-3015067	-422053	-751220	-291281	-364516	-493692	-632722	146290
	9.34183	14.0595	13.9002	13.3468	13.2393	13.0021	12.5093	12.1793	12.4657	11.9959	11.7255	12.1064	11.6169	11.3423	11.6376	11.5201	11.2756	11.5749	24.1163	17.1141	15.0814	10.6615		9.34167	-3014604	-412451	-742005	-285341	-349903	-479967	-614954	153360
	9.35017	14.0391	13.8855	13.3456	13.2187	12.989	12.5132	12.1764	12.4596	11.9938	11.7309	12.1104	11.6166	11.3435	11.6303	11.5163	11.28	11.5707	24.1223	17.1149	15.0846	10.6581		9.35	-3013875	-401261	-731091	-278677	-334691	-465588	-595620	160791
	9.3585	14.017	13.8723	13.3456	13.2027	12.9791	12.512	12.1722	12.4521	11.9923	11.7323	12.1164	11.6199	11.3462	11.6358	11.5203	11.2778	11.5709	24.128	17.1117	15.0867	10.6593		9.35833	-3012904	-388519	-718472	-271233	-318989	-450823	-574685	168404
	9.36683	13.9965	13.8589	13.3385	13.1851	12.9758	12.5105	12.1758	12.4436	11.9866	11.7323	12.1171	11.6241	11.3521	11.6345	11.5183	11.2805	11.5707	24.1294	17.1032	15.0871	10.6671		9.36667	-3011780	-374416	-704198	-263005	-302805	-436001	-552094	176207
	9.37517	13.9777	13.8471	13.3346	13.1643	12.9704	12.5101	12.1817	12.4359	11.9866	11.7348	12.1168	11.6248	11.3528	11.6394	11.514	11.2798	11.5693	24.1305	17.1011	15.0892	10.6673		9.375	-3010330	-359167	-688404	-254102	-286118	-421255	-527757	184068
	9.3835	13.9587	13.8375	13.3315	13.1517	12.9679	12.5031	12.1834	12.434	11.9792	11.7348	12.1153	11.6276	11.3574	11.6495	11.5113	11.2763	11.5676	24.1301	17.0969	15.0882	10.6693		9.38333	-3008294	-343033	-671309	-244651	-269120	-406567	-501783	191959
	9.39183	13.9372	13.8291	13.324	13.1439	12.9719	12.502	12.1843	12.43	11.9759	11.738	12.1096	11.6308	11.3586	11.6501	11.513	11.2811	11.5653	24.1298	17.0987	15.0902	10.6724		9.39167	-3005469	-326374	-653171	-234821	-252065	-392048	-474656	199880
	9.40017	13.9247	13.8209	13.325	13.1343	12.9741	12.499	12.1843	12.4317	11.9741	11.7414	12.1131	11.6302	11.3598	11.65	11.5153	11.2817	11.5673	24.1319	17.1036	15.0894	10.6725		9.4	-3001937	-309357	-634323	-224774	-235093	-377981	-446804	207959
	9.4085	13.9159	13.8129	13.3234	13.1228	12.9733	12.503	12.1836	12.4308	11.9719	11.7477	12.1133	11.6298	11.363	11.6518	11.5192	11.2863	11.5693	24.1247	17.1047	15.0869	10.6723		9.40833	-2997825	-292087	-615110	-214817	-218267	-364720	-418695	216310
	9.41683	13.9101	13.8111	13.3275	13.1235	12.971	12.5029	12.1879	12.4285	11.9761	11.7532	12.1172	11.6295	11.3635	11.6478	11.5207	11.2908	11.5741	24.1227	17.1045	15.0922	10.6738		9.41667	-2992993	-274663	-595927	-205165	-201921	-352482	-390843	225131
	9.42517	13.907	13.813	13.3312	13.1186	12.9658	12.5048	12.1892	12.4263	11.976	11.7584	12.1213	11.6374	11.3646	11.6453	11.5229	11.2917	11.5765	24.1281	17.1006	15.0978	10.6738		9.425	-2987229	-257142	-577058	-196004	-186381	-341178	-363623	234420
	9.4335	13.9027	13.8124	13.3331	13.1173	12.9596	12.5001	12.191	12.4215	11.9756	11.7627	12.1248	11.639	11.368	11.6472	11.5201	11.2959	11.5793	24.1318	17.0977	15.0994	10.6797		9.43333	-2980288	-239896	-558532	-187372	-171967	-330621	-337323	243973
	9.44183	13.8987	13.8126	13.3339	13.1088	12.9619	12.5014	12.1965	12.4198	11.9748	11.763	12.1249	11.6435	11.3752	11.6478	11.5191	11.2957	11.5805	24.133	17.0953	15.1032	10.685		9.44167	-2971878	-223387	-540288	-179218	-159158	-320712	-312315	253231
	9.45017	13.8906	13.8109	13.3361	13.1093	12.96	12.4965	12.1998	12.4208	11.9729	11.7669	12.1227	11.643	11.3736	11.654	11.5215	11.2945	11.5821	24.1323	17.0913	15.1075	10.6887		9.45	-2961619	-208120	-522361	-171484	-148230	-311473	-289091	261815
	9.4585	13.8859	13.8092	13.3338	13.1026	12.9648	12.4908	12.2035	12.4187	11.9682	11.7672	12.1217	11.6439	11.376	11.6583	11.5188	11.3	11.5851	24.1323	17.0874	15.1095	10.6903		9.45833	-2949037	-194416	-504972	-164354	-139197	-303069	-268292	269894
	9.46683	13.8761	13.8077	13.3316	13.1042	12.9684	12.4906	12.2077	12.4205	11.9679	11.7712	12.1196	11.6471	11.378	11.6616	11.5189	11.3003	11.5907	24.131	17.0896	15.1085	10.6924		9.46667	-2933739	-182397	-488680	-158211	-131927	-295883	-250454	277488
	9.47517	13.8768	13.8093	13.3327	13.1027	12.9701	12.4903	12.2062	12.4224	11.9659	11.772	12.1196	11.644	11.3791	11.6628	11.5231	11.3038	11.5893	24.1292	17.09	15.1083	10.6928		9.475	-2915393	-172265	-474032	-153417	-126268	-290241	-235744	284375
	9.4835	13.8744	13.8092	13.3355	13.1021	12.973	12.4928	12.2104	12.4235	11.9695	11.7806	12.121	11.6476	11.381	11.66	11.53	11.3072	11.5973	24.1286	17.0917	15.1085	10.6936		9.48333	-2893476	-164205	-461266	-150142	-122224	-286395	-224023	290150
	9.49183	13.8785	13.8123	13.3418	13.1044	12.9769	12.5003	12.2115	12.422	11.9766	11.7852	12.1205	11.6485	11.3796	11.657	11.5311	11.3155	11.6033	24.1294	17.0942	15.1158	10.698		9.49167	-2867152	-158442	-450577	-148384	-119876	-284402	-215217	294759
	9.50017	13.8779	13.8169	13.3458	13.1117	12.9746	12.5024	12.2112	12.4218	11.9788	11.788	12.1271	11.6545	11.3803	11.6563	11.5299	11.3179	11.6078	24.1361	17.0929	15.1202	10.6971		9.5	-2835571	-155166	-442191	-147993	-119320	-284256	-209156	298497
	9.5085	13.8779	13.8202	13.3482	13.1148	12.9705	12.5016	12.2148	12.421	11.9802	11.7902	12.1295	11.6582	11.3841	11.6564	11.5287	11.3216	11.6095	24.1408	17.0935	15.1251	10.7067		9.50833	-2797766	-154377	-436270	-148772	-120662	-285800	-205798	301335
	9.51683	13.8808	13.8217	13.3499	13.1156	12.9709	12.5009	12.2199	12.4204	11.9777	11.794	12.1312	11.6593	11.3861	11.6562	11.5336	11.3199	11.6104	24.1459	17.0921	15.1308	10.7111		9.51667	-2752748	-155957	-432971	-150545	-123802	-288958	-205268	303287
	9.52517	13.8787	13.8252	13.3515	13.112	12.977	12.4971	12.2261	12.4201	11.9795	11.7904	12.1267	11.6606	11.3867	11.6636	11.5294	11.3182	11.6126	24.1485	17.0856	15.1328	10.7147		9.525	-2699577	-159764	-432519	-153263	-128676	-293914	-207689	304479
	9.5335	13.876	13.8244	13.3529	13.1125	12.9812	12.4976	12.2289	12.4213	11.977	11.7945	12.1288	11.6608	11.3886	11.667	11.527	11.3212	11.6137	24.152	17.0861	15.1358	10.7162		9.53333	-2637688	-165806	-434982	-156928	-135285	-300723	-213150	304976
	9.54183	13.875	13.8244	13.355	13.1171	12.9888	12.4985	12.2318	12.4236	11.9758	11.7937	12.1275	11.6622	11.3876	11.6692	11.5282	11.3251	11.6159	24.151	17.0948	15.1356	10.7152		9.54167	-2566764	-173944	-440197	-161431	-143500	-309191	-221470	304599
	9.55017	13.873	13.8245	13.3508	13.1153	12.9899	12.5021	12.2312	12.4249	11.9758	11.7947	12.1257	11.6613	11.3839	11.6671	11.5331	11.3299	11.6168	24.1502	17.0963	15.1372	10.7143		9.55	-2486479	-183915	-448003	-166641	-153165	-318916	-232507	303296
	9.5585	13.8739	13.8262	13.3521	13.1221	12.9918	12.5076	12.2311	12.4249	11.9793	11.802	12.1262	11.6596	11.3858	11.6634	11.5351	11.3346	11.6266	24.1532	17.0969	15.1426	10.718		9.55833	-2396967	-195397	-458057	-172485	-164147	-329521	-246183	300939
	9.56683	13.8786	13.8311	13.3598	13.1332	12.9922	12.5125	12.2347	12.4258	11.9832	11.8043	12.1319	11.6654	11.3831	11.6619	11.5373	11.339	11.6297	24.1656	17.0976	15.1496	10.7181		9.56667	-2298966	-207990	-469895	-178985	-176410	-340794	-262334	297344
	9.57517	13.8849	13.8391	13.365	13.1363	12.9889	12.5122	12.236	12.4268	11.9885	11.8081	12.1346	11.6701	11.3821	11.6631	11.5386	11.3408	11.6326	24.1745	17.0962	15.1593	10.721		9.575	-2192850	-221351	-483141	-186025	-189963	-352665	-280687	292521
	9.5835	13.8851	13.8379	13.3666	13.1334	12.9916	12.5154	12.2379	12.4232	11.9914	11.8109	12.1381	11.6699	11.3856	11.6617	11.5398	11.3445	11.6311	24.1824	17.0958	15.1633	10.7264		9.58333	-2079316	-235192	-497430	-193462	-204643	-365184	-300751	286419
	9.59183	13.8889	13.8385	13.3659	13.1326	12.9927	12.5137	12.2474	12.4253	11.9918	11.8125	12.1392	11.669	11.389	11.6662	11.5412	11.3488	11.6319	24.1895	17.0942	15.1717	10.7271		9.59167	-1959902	-249281	-512445	-201130	-220041	-378198	-322087	278837
	9.60017	13.8873	13.8367	13.3672	13.13	12.9945	12.5137	12.2491	12.4237	11.9918	11.8154	12.1367	11.6692	11.3863	11.673	11.5419	11.3544	11.6311	24.1914	17.0935	15.1763	10.7295		9.6	-1836210	-263378	-527975	-208939	-235661	-391355	-344210	269521
	9.6085	13.8852	13.8306	13.3688	13.131	13.0014	12.5153	12.2518	12.4276	11.9913	11.8153	12.1417	11.6708	11.3833	11.6775	11.5418	11.3524	11.6331	24.1859	17.0967	15.1866	10.7305		9.60833	-1710238	-277271	-543724	-216920	-251122	-404354	-366641	258434
	9.61683	13.8857	13.8331	13.3652	13.1331	13.0077	12.5161	12.2497	12.4291	11.9934	11.8133	12.1417	11.6733	11.3851	11.6781	11.546	11.3553	11.636	24.1895	17.1054	15.1892	10.7302		9.61667	-1584120	-290723	-559554	-225041	-266036	-417024	-389053	245610
	9.62517	13.885	13.8311	13.3652	13.1417	13.0086	12.5213	12.2495	12.4305	11.9952	11.8169	12.1401	11.6724	11.3797	11.6799	11.551	11.3632	11.6382	24.1919	17.1084	15.1926	10.7254		9.625	-1459986	-303535	-575257	-233081	-280210	-429239	-411114	231147
	9.6335	13.8898	13.8331	13.3697	13.142	13.0098	12.5264	12.249	12.4336	12.0032	11.8223	12.1422	11.6751	11.3826	11.6768	11.5535	11.3658	11.6435	24.1934	17.1107	15.2048	10.7237		9.63333	-1340087	-315681	-590519	-240724	-293652	-440850	-432440	215344
	9.64183	13.8943	13.8354	13.3737	13.1505	13.0127	12.5296	12.2514	12.4335	12.0086	11.8238	12.1508	11.6788	11.3817	11.6806	11.5563	11.3691	11.6448	24.2072	17.1119	15.216	10.7228		9.64167	-1227142	-327211	-605217	-247821	-306357	-451721	-452814	198557
	9.65017	13.8987	13.8399	13.3773	13.1491	13.0112	12.5333	12.2559	12.4333	12.0086	11.8272	12.155	11.681	11.3837	11.6843	11.5569	11.3738	11.6458	24.2163	17.1114	15.2236	10.7245		9.65	-1123961	-338113	-619382	-254427	-318245	-461685	-472112	181013
	9.6585	13.8978	13.8407	13.378	13.1534	13.0155	12.5381	12.2627	12.4305	12.0138	11.8277	12.1586	11.6821	11.3845	11.685	11.5576	11.3749	11.6456	24.2237	17.1073	15.2329	10.7282		9.65833	-1033072	-348420	-632949	-260647	-329205	-470553	-490303	163465
	9.66683	13.8981	13.8406	13.3795	13.1478	13.0162	12.5364	12.2696	12.4349	12.0152	11.827	12.1615	11.6822	11.3854	11.6969	11.5578	11.3771	11.644	24.227	17.109	15.2375	10.7308		9.66667	-956417	-358128	-645826	-266507	-339201	-478385	-507529	147040
	9.67517	13.8979	13.837	13.3834	13.1472	13.024	12.5391	12.2686	12.4339	12.0181	11.8344	12.164	11.6838	11.383	11.7019	11.5581	11.3764	11.6447	24.2297	17.1098	15.2462	10.7294		9.675	-895556	-367280	-658001	-271966	-348233	-485348	-523840	132582
	9.6835	13.8988	13.8299	13.3818	13.1494	13.0314	12.5376	12.2697	12.4413	12.0198	11.832	12.1674	11.6837	11.3825	11.7089	11.5627	11.3841	11.6443	24.2217	17.1164	15.2505	10.7287		9.68333	-851476	-375877	-669366	-277023	-356503	-491648	-539005	120471
	9.69183	13.8996	13.8323	13.3828	13.1453	13.0379	12.5417	12.266	12.4449	12.0208	11.8355	12.1702	11.6852	11.3785	11.7105	11.5704	11.385	11.6477	24.2265	17.1186	15.2509	10.7246		9.69167	-824326	-383833	-679853	-281666	-364165	-497478	-552862	110879
	9.70017	13.899	13.8317	13.3898	13.1458	13.0392	12.5462	12.2613	12.4459	12.027	11.8377	12.1738	11.683	11.3793	11.7101	11.5755	11.3935	11.6515	24.2248	17.1197	15.2582	10.7275		9.7	-813973	-391103	-689371	-285896	-371192	-502943	-565419	103734
	9.7085	13.9027	13.8337	13.3962	13.1507	13.042	12.5535	12.2655	12.443	12.0321	11.8432	12.1852	11.6873	11.3784	11.7179	11.5782	11.3985	11.656	24.2279	17.1238	15.2659	10.7274		9.70833	-820161	-397645	-697885	-289685	-377615	-508075	-576786	99065
	9.71683	13.9108	13.8385	13.4011	13.1534	13.0451	12.5565	12.2655	12.4418	12.036	11.8466	12.1901	11.6933	11.3844	11.7148	11.5791	11.3972	11.6562	24.2367	17.122	15.274	10.7262		9.71667	-842197	-403435	-705468	-292997	-383495	-512886	-587130	96793
	9.72517	13.9098	13.8411	13.4027	13.1529	13.0491	12.5585	12.2689	12.4397	12.0414	11.8521	12.1951	11.6965	11.387	11.7206	11.5772	11.3992	11.6594	24.2395	17.1177	15.278	10.7291		9.725	-879530	-408504	-712131	-295811	-388823	-517413	-596615	96781
	9.7335	13.9116	13.8431	13.4079	13.1507	13.0501	12.5567	12.2737	12.4413	12.0436	11.8534	12.2012	11.6976	11.3893	11.726	11.579	11.401	11.6634	24.2447	17.1151	15.2815	10.7288		9.73333	-931835	-412906	-717869	-298132	-393641	-521703	-605228	98772
	9.74183	13.9117	13.8409	13.4099	13.1502	13.0527	12.5604	12.2768	12.4422	12.0439	11.8574	12.2027	11.6974	11.3877	11.7364	11.5818	11.4018	11.664	24.243	17.1138	15.2829	10.7305		9.74167	-998187	-416768	-722769	-300073	-398068	-525794	-612992	102575
	9.75017	13.913	13.8369	13.4117	13.1493	13.062	12.5594	12.2812	12.4467	12.0428	11.859	12.2081	11.6961	11.3894	11.743	11.5826	11.4019	11.6638	24.2431	17.1165	15.2866	10.7293		9.75	-1077269	-420273	-727036	-301805	-402172	-529542	-619998	108348
	9.7585	13.9098	13.8406	13.4122	13.1497	13.0695	12.5626	12.2798	12.4533	12.0463	11.858	12.209	11.6958	11.3897	11.7469	11.5864	11.4035	11.6662	24.2401	17.1209	15.2839	10.7308		9.75833	-1167269	-423523	-730788	-303445	-405949	-532757	-626228	116438
	9.76683	13.9112	13.8391	13.4138	13.1473	13.0755	12.5646	12.28	12.4559	12.048	11.863	12.2119	11.6962	11.3908	11.7521	11.5944	11.4081	11.6693	24.2396	17.1233	15.2792	10.7273		9.76667	-1266039	-426520	-734093	-305042	-409419	-535372	-631664	126997
	9.77517	13.916	13.839	13.4213	13.1523	13.0786	12.5715	12.2789	12.4559	12.0551	11.8684	12.2148	11.7001	11.3922	11.7518	11.5973	11.4137	11.6746	24.2356	17.1239	15.2808	10.7268		9.775	-1371001	-429159	-737046	-306545	-412601	-537525	-636339	139983
	9.7835	13.9187	13.8454	13.4298	13.1563	13.0805	12.5767	12.2766	12.457	12.0587	11.8735	12.2234	11.7021	11.3918	11.7538	11.6021	11.417	11.6793	24.2413	17.1254	15.2823	10.7257		9.78333	-1479471	-431364	-739738	-307899	-415360	-539358	-640311	155178
	9.79183	13.9256	13.8505	13.4361	13.154	13.0842	12.5776	12.2774	12.4563	12.0641	11.8749	12.2294	11.7112	11.3989	11.7576	11.6032	11.4186	11.6811	24.2464	17.1243	15.2828	10.7266		9.79167	-1589070	-433207	-742265	-309001	-417550	-540941	-643749	172300
	9.80017	13.9253	13.8525	13.4384	13.1588	13.0883	12.5806	12.2845	12.4551	12.0675	11.8801	12.2317	11.7149	11.4055	11.7607	11.6042	11.4196	11.6832	24.2475	17.1203	15.2816	10.7296		9.8	-1697778	-434882	-744690	-309715	-419217	-542368	-646828	191165
	9.8085	13.9282	13.8558	13.4414	13.1583	13.0938	12.5791	12.2908	12.4553	12.068	11.884	12.2345	11.7142	11.408	11.7695	11.6068	11.4173	11.6882	24.2451	17.1178	15.279	10.7307		9.80833	-1803816	-436522	-746855	-310145	-420447	-543714	-649633	211511
	9.81683	13.928	13.8559	13.443	13.1527	13.0971	12.5794	12.293	12.4548	12.0668	11.8871	12.2325	11.7156	11.4102	11.7797	11.6082	11.4162	11.6905	24.2437	17.1163	15.2766	10.7295		9.81667	-1905858	-438155	-748662	-310433	-421444	-545008	-652207	233001
	9.82517	13.9256	13.853	13.4444	13.1511	13.1082	12.5808	12.2948	12.4622	12.0658	11.8873	12.23	11.7129	11.4088	11.7828	11.613	11.4221	11.6923	24.236	17.1173	15.2741	10.7312		9.825	-2003086	-439743	-750213	-310707	-422499	-546164	-654615	255602
	9.8335	13.9278	13.8584	13.4486	13.1499	13.115	12.5803	12.2932	12.4679	12.064	11.8936	12.2351	11.7152	11.4088	11.7865	11.6189	11.4215	11.6905	24.2323	17.1263	15.2662	10.7323		9.83333	-2094968	-441273	-751630	-311056	-423720	-547145	-656860	279128
	9.84183	13.9299	13.8622	13.4518	13.154	13.1181	12.5834	12.2917	12.4688	12.0672	11.8966	12.2356	11.716	11.4109	11.7867	11.6236	11.427	11.6996	24.2267	17.1285	15.2621	10.7287		9.84167	-2181158	-442762	-752922	-311431	-425031	-548034	-658914	303465
	9.85017	13.9378	13.8672	13.4584	13.1537	13.119	12.5895	12.2948	12.4717	12.0752	11.9038	12.2416	11.7188	11.4157	11.7864	11.6276	11.4315	11.704	24.2268	17.1297	15.2594	10.7315		9.85	-2261342	-444179	-754047	-311690	-426395	-548995	-660727	328815
	9.8585	13.9436	13.8727	13.4648	13.1614	13.122	12.59	12.2963	12.4736	12.0769	11.9052	12.2477	11.7246	11.4162	11.7876	11.6325	11.4304	11.7099	24.2308	17.1301	15.2625	10.7297		9.85833	-2335160	-445501	-755026	-311686	-427750	-550023	-662295	355173
	9.86683	13.949	13.8778	13.4703	13.163	13.1242	12.5937	12.299	12.4721	12.0784	11.9108	12.251	11.7316	11.4227	11.7917	11.6314	11.4343	11.7134	24.2343	17.1274	15.2596	10.7324		9.86667	-2402384	-446766	-755956	-311367	-429012	-550954	-663696	382301
	9.87517	13.9517	13.8825	13.4745	13.1662	13.1305	12.5932	12.3039	12.474	12.0776	11.9117	12.2533	11.7312	11.4261	11.7951	11.6279	11.4316	11.7153	24.2349	17.129	15.2569	10.7314		9.875	-2462905	-447855	-756790	-310779	-430119	-551645	-665072	410197
	9.8835	13.9561	13.8885	13.477	13.167	13.1349	12.5901	12.3084	12.4774	12.0746	11.91	12.2523	11.7343	11.4271	11.8031	11.6341	11.4277	11.718	24.2331	17.1245	15.2523	10.7351		9.88333	-2516940	-448620	-757477	-310046	-431090	-552072	-666596	438743
	9.89183	13.9553	13.8927	13.4773	13.1667	13.1414	12.5856	12.3084	12.481	12.0739	11.9121	12.2486	11.7343	11.4301	11.8109	11.632	11.4291	11.7194	24.2314	17.1274	15.2469	10.7382		9.89167	-2564993	-449124	-758101	-309317	-431896	-552208	-668302	467559
	9.90017	13.9564	13.8987	13.4785	13.169	13.1524	12.5881	12.3106	12.4863	12.0765	11.9133	12.2439	11.7324	11.4316	11.8132	11.6357	11.4284	11.7232	24.2261	17.1319	15.2455	10.7367		9.9	-2607407	-449478	-758771	-308618	-432563	-552095	-670126	496408
	9.9085	13.9611	13.9031	13.4799	13.1665	13.1591	12.5891	12.3113	12.4907	12.0741	11.9173	12.2487	11.7333	11.4265	11.8146	11.639	11.4297	11.7246	24.2202	17.1342	15.2401	10.7391		9.90833	-2644402	-449752	-759535	-307968	-433206	-551944	-672083	524876
	9.91683	13.9679	13.908	13.4835	13.1728	13.1633	12.5932	12.3118	12.4917	12.0785	11.923	12.2472	11.7345	11.4294	11.8168	11.6425	11.4367	11.7322	24.2189	17.1368	15.2348	10.7368		9.91667	-2676425	-449967	-760342	-307412	-433967	-552095	-674242	552533
	9.92517	13.9771	13.9154	13.4919	13.1763	13.1647	12.5992	12.3139	12.4949	12.082	11.9282	12.2537	11.7373	11.4285	11.8162	11.6454	11.438	11.7365	24.2215	17.1406	15.2392	10.7365		9.925	-2703896	-450137	-761110	-307087	-434928	-552771	-676579	578883
	9.9335	13.9845	13.9249	13.4968	13.1795	13.1674	12.5983	12.3137	12.4951	12.0831	11.9286	12.2594	11.7421	11.4319	11.8185	11.6468	11.4415	11.7394	24.2297	17.1411	15.2423	10.7376		9.93333	-2726969	-450263	-761848	-306996	-436084	-553940	-678947	603290
	9.94183	13.9909	13.9311	13.4997	13.1848	13.1672	12.6011	12.3162	12.4987	12.0825	11.929	12.2628	11.7469	11.4387	11.8235	11.646	11.4398	11.7415	24.2327	17.1472	15.237	10.7435		9.94167	-2746072	-450362	-762552	-307049	-437333	-555441	-681197	625534
	9.95017	13.9945	13.9364	13.5009	13.1898	13.1741	12.5991	12.3246	12.4972	12.0815	11.9266	12.2624	11.7493	11.4417	11.8282	11.644	11.4401	11.7417	24.2344	17.144	15.2367	10.7465		9.95	-2761822	-450556	-763188	-307197	-438527	-557038	-683178	645517
	9.9585	14.0015	13.9386	13.5019	13.1908	13.1742	12.592	12.3249	12.4977	12.0811	11.9239	12.2639	11.7498	11.4409	11.8368	11.6416	11.4348	11.7472	24.2384	17.1483	15.2349	10.7487		9.95833	-2774824	-451036	-763717	-307433	-439584	-558544	-684880	662922
	9.96683	14.0039	13.9444	13.5007	13.1928	13.1833	12.5988	12.3308	12.5006	12.0774	11.9261	12.2577	11.7487	11.4421	11.841	11.6415	11.4358	11.7442	24.2447	17.1504	15.2332	10.7487		9.96667	-2785637	-451874	-764144	-307742	-440349	-559997	-686349	677383
	9.97517	14.0115	13.9488	13.5029	13.1965	13.1899	12.5974	12.3309	12.5087	12.0756	11.9289	12.26	11.7503	11.4414	11.8445	11.6441	11.435	11.7487	24.2406	17.1596	15.2326	10.7509		9.975	-2794905	-453050	-764615	-308130	-440796	-561459	-687751	688337
	9.9835	14.015	13.952	13.5008	13.1977	13.1928	12.6031	12.3326	12.5145	12.0766	11.9312	12.2603	11.748	11.4385	11.8436	11.6465	11.439	11.7498	24.2412	17.1674	15.2296	10.7434		9.98333	-2803249	-454411	-765240	-308599	-441096	-562927	-689257	694841
	9.99183	14.0237	13.9575	13.5046	13.2126	13.1935	12.6125	12.3376	12.5179	12.0816	11.9405	12.2624	11.751	11.4398	11.841	11.6489	11.445	11.759	24.2431	17.1719	15.2345	10.7468		9.99167	-2811205	-455780	-766016	-309139	-441392	-564399	-690916	696267
	10.0002	14.0346	13.966	13.5136	13.2192	13.1944	12.619	12.3377	12.5172	12.0857	11.941	12.2695	11.7537	11.4418	11.8434	11.6477	11.4464	11.7626	24.2537	17.1761	15.2384	10.7459		10	-2819180	-457079	-767000	-309726	-441779	-565775	-692717	692297
	10.0085	14.0422	13.9728	13.5151	13.2223	13.1944	12.6249	12.3408	12.5239	12.0841	11.9429	12.2712	11.7598	11.4439	11.8423	11.6476	11.4498	11.7645	24.2598	17.181	15.2428	10.7502		10.0083	-2827388	-458265	-768267	-310474	-442388	-566915	-694647	682780
	10.0168	14.0481	13.9765	13.5143	13.2277	13.1946	12.6277	12.3458	12.5254	12.0835	11.9406	12.2731	11.7617	11.4458	11.8446	11.6481	11.4484	11.7647	24.2621	17.1853	15.2455	10.7562		10.0167	-2835711	-459316	-769863	-311450	-443279	-567799	-696685	667607
	10.0252	14.0542	13.9816	13.5138	13.2298	13.1969	12.629	12.3537	12.5262	12.0823	11.9399	12.2727	11.7632	11.4488	11.8519	11.6464	11.4492	11.7613	24.2668	17.1873	15.2459	10.7559		10.025	-2843897	-460214	-771764	-312528	-444376	-568479	-698876	646766
	10.0335	14.0536	13.9833	13.513	13.2281	13.1996	12.6303	12.3602	12.5302	12.0805	11.9391	12.2707	11.7625	11.4496	11.858	11.6393	11.4499	11.7628	24.272	17.1896	15.2465	10.7579		10.0333	-2851775	-461001	-773773	-313529	-445482	-569002	-701291	620639
	10.0418	14.0585	13.9825	13.5115	13.237	13.2073	12.6367	12.3622	12.5387	12.0778	11.9378	12.2701	11.7615	11.4502	11.863	11.6407	11.449	11.7642	24.2768	17.1971	15.2494	10.7579		10.0417	-2859240	-461783	-775645	-314375	-446408	-569447	-703997	589811
	10.0502	14.0623	13.984	13.5101	13.2384	13.2128	12.6372	12.3626	12.5443	12.08	11.9389	12.272	11.7648	11.4489	11.8625	11.6432	11.4485	11.7643	24.2768	17.2106	15.2472	10.7564		10.05	-2866456	-462571	-777241	-315023	-447132	-569926	-706974	554933
	10.0585	14.0679	13.9853	13.5119	13.2467	13.2147	12.6418	12.3654	12.5515	12.0816	11.9422	12.2698	11.7661	11.4499	11.8605	11.6472	11.4557	11.7675	24.2748	17.2183	15.2493	10.7539		10.0583	-2873687	-463406	-778555	-315511	-447731	-570604	-710071	516576
	10.0668	14.0748	13.9929	13.5157	13.2593	13.2177	12.6519	12.3659	12.5551	12.084	11.9421	12.2744	11.7686	11.4503	11.8602	11.6471	11.4591	11.7721	24.28	17.2264	15.2568	10.7554		10.0667	-2881118	-464203	-779654	-315931	-448321	-571665	-713038	475396
	10.0752	14.0836	14.0001	13.5194	13.2662	13.2112	12.6585	12.3667	12.5598	12.0879	11.9428	12.282	11.7736	11.4529	11.8631	11.6465	11.4599	11.7715	24.2921	17.2308	15.2644	10.7558		10.075	-2888899	-464889	-780582	-316371	-448950	-573175	-715643	432102
	10.0835	14.0861	14.0035	13.5193	13.2733	13.2077	12.6626	12.3731	12.5654	12.0916	11.9423	12.2857	11.7774	11.4636	11.8613	11.6439	11.4634	11.7715	24.2993	17.242	15.2652	10.7584		10.0833	-2897081	-465464	-781337	-316850	-449624	-574989	-717793	387328
	10.0918	14.0907	14.0045	13.5215	13.2774	13.2116	12.6664	12.3819	12.5655	12.0907	11.9403	12.2869	11.7776	11.4654	11.8653	11.644	11.4628	11.7716	24.3036	17.2436	15.2692	10.7622		10.0917	-2905466	-466041	-781956	-317291	-450313	-576938	-719508	341637
	10.1002	14.0882	14.0076	13.5206	13.2776	13.2131	12.6666	12.3886	12.5715	12.0924	11.94	12.2857	11.7796	11.4646	11.8714	11.6411	11.4673	11.768	24.3058	17.2437	15.2721	10.7636		10.1	-2913724	-466703	-782539	-317730	-451055	-578892	-720844	295492
	10.1085	14.0945	14.0075	13.5184	13.2803	13.2175	12.6716	12.388	12.5786	12.093	11.9376	12.2854	11.7804	11.4637	11.8765	11.6397	11.4655	11.7659	24.3074	17.2489	15.2697	10.7624		10.1083	-2921696	-467423	-783185	-318210	-451889	-580766	-721936	249287
	10.1168	14.0932	14.0017	13.5175	13.2857	13.2221	12.6715	12.3902	12.59	12.0932	11.9365	12.2852	11.7798	11.4612	11.8764	11.6391	11.4685	11.7676	24.305	17.2606	15.2733	10.7613		10.1167	-2929341	-468236	-783944	-318682	-452797	-582522	-722993	203795
	10.1252	14.0958	14.0041	13.52	13.2925	13.2269	12.6747	12.3885	12.5973	12.0951	11.9356	12.2858	11.7822	11.4605	11.8821	11.646	11.4747	11.7672	24.3054	17.2686	15.2712	10.754		10.125	-2936604	-469198	-784810	-319070	-453750	-584066	-724115	159779
	10.1335	14.1001	14.0089	13.5235	13.3018	13.2307	12.6834	12.3877	12.6039	12.103	11.9399	12.2879	11.7808	11.4639	11.8798	11.6469	11.4787	11.772	24.3072	17.2748	15.2756	10.7559		10.1333	-2943630	-470339	-785721	-319446	-454692	-585295	-725272	117724
	10.1418	14.1073	14.0177	13.5305	13.3103	13.2293	12.6851	12.3898	12.6076	12.1072	11.942	12.294	11.786	11.4645	11.8817	11.6485	11.4827	11.7739	24.3142	17.2771	15.2836	10.7523		10.1417	-2950700	-471665	-786672	-319948	-455623	-586211	-726490	78104
	10.1502	14.1088	14.0212	13.5333	13.3138	13.2286	12.6884	12.3896	12.6131	12.1112	11.9398	12.2959	11.7903	11.4681	11.8795	11.6454	11.4846	11.7727	24.3213	17.2808	15.2884	10.7493		10.15	-2958042	-473074	-787711	-320620	-456494	-586896	-727872	41432
	10.1585	14.1109	14.0256	13.539	13.3212	13.2254	12.6918	12.3936	12.615	12.1128	11.9407	12.2973	11.7947	11.4704	11.8802	11.6417	11.4878	11.7719	24.3257	17.2834	15.2907	10.7513		10.1583	-2965810	-474348	-788877	-321422	-457167	-587519	-729354	7801
	10.1668	14.1159	14.0289	13.5419	13.3215	13.2271	12.6921	12.3978	12.6209	12.1121	11.9369	12.3013	11.7941	11.4742	11.8804	11.6395	11.4893	11.7686	24.3276	17.2845	15.2886	10.7515		10.1667	-2974091	-475406	-790076	-322278	-457731	-588159	-730831	-23085
	10.1752	14.1158	14.0286	13.5429	13.3182	13.2308	12.6889	12.4012	12.6251	12.1106	11.9336	12.3029	11.7963	11.4742	11.8909	11.6424	11.4904	11.7651	24.3264	17.2857	15.293	10.7471		10.175	-2982902	-476179	-791182	-323129	-458336	-588790	-732172	-51489
	10.1835	14.1193	14.0264	13.5475	13.3221	13.2399	12.6901	12.4009	12.6331	12.1163	11.9331	12.3048	11.7941	11.4713	11.8894	11.638	11.4911	11.7625	24.3231	17.2905	15.2924	10.7448		10.1833	-2992015	-476676	-792122	-323983	-458969	-589426	-733367	-77715
	10.1918	14.1176	14.0289	13.5482	13.3242	13.2459	12.6898	12.4015	12.6417	12.1176	11.9296	12.3021	11.7934	11.4706	11.8892	11.6417	11.4932	11.7576	24.3195	17.2997	15.2936	10.7418		10.1917	-3001185	-476984	-792906	-324839	-459630	-590027	-734521	-102137
	10.2002	14.1197	14.027	13.5523	13.3274	13.2479	12.6916	12.399	12.6487	12.1232	11.9302	12.3061	11.7944	11.4693	11.8872	11.6477	11.4992	11.7605	24.3182	17.3029	15.2933	10.735		10.2	-3010276	-477174	-793485	-325638	-460327	-590486	-735749	-125074
	10.2085	14.1228	14.0308	13.564	13.3346	13.25	12.6943	12.3963	12.6534	12.1312	11.933	12.3113	11.7935	11.4701	11.8857	11.6498	11.5037	11.7617	24.3179	17.3084	15.2957	10.7311		10.2083	-3019234	-477260	-793828	-326280	-460983	-590817	-737032	-146617
	10.2168	14.1299	14.0388	13.5744	13.3413	13.2531	12.6968	12.3953	12.6558	12.1359	11.9354	12.3195	11.7966	11.4682	11.8867	11.6501	11.508	11.762	24.3235	17.309	15.3022	10.7261		10.2167	-3027970	-477196	-794002	-326694	-461586	-591149	-738269	-166777
	10.2252	14.134	14.0434	13.5795	13.3427	13.2525	12.7007	12.3941	12.6554	12.1385	11.934	12.324	11.7995	11.4745	11.8839	11.6469	11.5087	11.758	24.327	17.3049	15.3038	10.7252		10.225	-3036370	-476985	-794046	-326877	-462227	-591633	-739464	-185624
	10.2335	14.1347	14.0462	13.5857	13.3442	13.253	12.6995	12.3974	12.6591	12.1404	11.9351	12.3259	11.8023	11.4763	11.8842	11.6449	11.5107	11.7592	24.3275	17.3048	15.3061	10.7243		10.2333	-3044321	-476673	-794001	-326909	-462939	-592360	-740597	-203001
	10.2418	14.1375	14.046	13.5865	13.3423	13.2557	12.6976	12.3999	12.6629	12.1445	11.9368	12.3272	11.8021	11.4759	11.8873	11.6446	11.5145	11.7564	24.3287	17.3055	15.3061	10.7232		10.2417	-3051770	-476271	-793936	-326930	-463689	-593319	-741622	-218681
	10.2502	14.1395	14.046	13.5909	13.3377	13.2596	12.7016	12.4001	12.6657	12.1457	11.933	12.3252	11.8037	11.4756	11.8916	11.6428	11.516	11.7523	24.327	17.3056	15.3077	10.7197		10.25	-3058732	-475860	-793893	-327010	-464450	-594458	-742516	-232592
	10.2585	14.1408	14.0457	13.5976	13.3383	13.2723	12.6968	12.3939	12.6761	12.1432	11.936	12.3265	11.7982	11.4758	11.8933	11.6462	11.517	11.7501	24.3159	17.3106	15.3069	10.7137		10.2583	-3065427	-475632	-793809	-327177	-465239	-595711	-743310	-244923
	10.2668	14.1415	14.0457	13.6002	13.3342	13.2799	12.6964	12.3905	12.683	12.1434	11.9352	12.3262	11.8011	11.4706	11.8906	11.6512	11.5198	11.7522	24.31	17.3171	15.3038	10.7105		10.2667	-3072115	-475722	-793677	-327386	-466098	-597051	-744002	-255867
	10.2752	14.1434	14.0465	13.6041	13.3332	13.2851	12.6986	12.3852	12.6874	12.1476	11.9446	12.3284	11.7988	11.4711	11.8863	11.6553	11.5251	11.7517	24.3071	17.3211	15.3016	10.7049		10.275	-3078830	-476136	-793594	-327629	-466981	-598439	-744555	-265569
	10.2835	14.147	14.0489	13.6147	13.3374	13.2893	12.7018	12.3861	12.6898	12.1532	11.9455	12.3329	11.8038	11.4713	11.8842	11.6551	11.5327	11.7564	24.3049	17.322	15.3079	10.7045		10.2833	-3085428	-476743	-793686	-327895	-467777	-599733	-745003	-274213
	10.2918	14.1534	14.0553	13.622	13.3393	13.2914	12.7011	12.3823	12.6889	12.1567	11.9492	12.3412	11.8107	11.473	11.8811	11.6526	11.5348	11.7545	24.3148	17.3238	15.3103	10.6976		10.2917	-3091824	-477430	-794093	-328159	-468462	-600821	-745388	-281921
	10.3002	14.1566	14.0576	13.6255	13.3361	13.2948	12.703	12.3819	12.6834	12.1567	11.95	12.3413	11.812	11.4774	11.8802	11.6522	11.5344	11.755	24.3184	17.3173	15.3085	10.6992		10.3	-3098036	-478065	-794826	-328414	-469018	-601647	-745677	-288979
	10.3085	14.1594	14.0587	13.632	13.3363	13.2956	12.6983	12.3828	12.6873	12.1568	11.9506	12.345	11.8107	11.4781	11.8809	11.6445	11.5342	11.753	24.3152	17.3173	15.3061	10.6968		10.3083	-3104114	-478570	-795658	-328596	-469403	-602191	-745861	-295662
	10.3168	14.1595	14.0574	13.6326	13.3337	13.2986	12.7021	12.3811	12.6898	12.1521	11.9502	12.3446	11.8095	11.4807	11.8849	11.6471	11.5354	11.7482	24.3139	17.3163	15.305	10.6949		10.3167	-3110032	-478947	-796409	-328618	-469558	-602549	-745947	-302120
	10.3252	14.1664	14.0566	13.6334	13.3311	13.3072	12.6944	12.3816	12.6942	12.1549	11.9504	12.3436	11.8079	11.4764	11.8842	11.6455	11.5348	11.7504	24.306	17.3174	15.3067	10.6914		10.325	-3115566	-479227	-797070	-328532	-469555	-602890	-746018	-308383
	10.3335	14.1645	14.0544	13.6355	13.3308	13.3175	12.6931	12.3778	12.6999	12.1531	11.9533	12.3431	11.806	11.475	11.8837	11.6468	11.5376	11.7477	24.3006	17.3235	15.3043	10.688		10.3333	-3120670	-479487	-797718	-328387	-469557	-603315	-746182	-314338
	10.3418	14.1662	14.0555	13.6374	13.3276	13.3223	12.6909	12.3745	12.7029	12.1496	11.9595	12.3448	11.8072	11.4726	11.879	11.6517	11.5401	11.7447	24.2953	17.3284	15.2956	10.6887		10.3417	-3125262	-479837	-798372	-328194	-469595	-603804	-746536	-319812
	10.3502	14.1698	14.0564	13.6414	13.332	13.3287	12.6959	12.3678	12.7049	12.1495	11.9614	12.3451	11.8064	11.4713	11.8756	11.6541	11.5438	11.7501	24.2925	17.3301	15.2939	10.6846		10.35	-3129243	-480326	-799025	-327981	-469581	-604231	-747119	-324735
	10.3585	14.1781	14.0588	13.6457	13.3358	13.3294	12.6955	12.3662	12.7026	12.154	11.9649	12.3515	11.8111	11.4695	11.8726	11.6531	11.5443	11.7513	24.2946	17.3309	15.2961	10.6831		10.3583	-3132636	-480893	-799605	-327754	-469495	-604551	-747947	-329305
	10.3668	14.1798	14.0638	13.6484	13.3345	13.3368	12.6933	12.3611	12.7028	12.1516	11.9674	12.3541	11.811	11.4718	11.8694	11.6541	11.5455	11.7524	24.2983	17.3284	15.2967	10.6827		10.3667	-3135458	-481487	-800032	-327541	-469487	-604905	-749050	-333632
	10.3752	14.1834	14.064	13.6495	13.3338	13.3369	12.6916	12.3614	12.6999	12.1509	11.9665	12.3541	11.8122	11.4764	11.8683	11.6514	11.5455	11.7511	24.2994	17.3255	15.2952	10.6853		10.375	-3137906	-482059	-800318	-327409	-469667	-605399	-750423	-337784
	10.3835	14.1836	14.0661	13.6491	13.335	13.3368	12.6874	12.3621	12.6995	12.1472	11.9666	12.3528	11.8133	11.4742	11.8728	11.6504	11.5455	11.7495	24.3005	17.3222	15.2925	10.6846		10.3833	-3140243	-482536	-800518	-327358	-470006	-606025	-751963	-342002
	10.3918	14.1871	14.0656	13.6457	13.3292	13.3436	12.6806	12.3624	12.7007	12.1418	11.964	12.3517	11.811	11.473	11.875	11.6517	11.5469	11.7491	24.3015	17.3193	15.2959	10.6876		10.3917	-3142674	-482926	-800607	-327415	-470446	-606789	-753560	-346568
	10.4002	14.1878	14.0648	13.644	13.331	13.352	12.6819	12.362	12.709	12.1392	11.9681	12.3474	11.8077	11.4717	11.8774	11.6511	11.5458	11.7499	24.295	17.3229	15.2932	10.6832		10.4	-3145236	-483365	-800563	-327613	-471082	-607642	-755132	-351519
	10.4085	14.1887	14.0642	13.6418	13.3306	13.3581	12.6775	12.3572	12.7161	12.1359	11.9681	12.3465	11.8081	11.4677	11.8773	11.6517	11.5466	11.7474	24.2928	17.3286	15.2882	10.6816		10.4083	-3147685	-483888	-800478	-327962	-471948	-608418	-756600	-356723
	10.4168	14.1868	14.0635	13.639	13.3335	13.3605	12.6762	12.3555	12.7167	12.1349	11.9741	12.3446	11.8044	11.4645	11.8753	11.6558	11.5505	11.7493	24.2923	17.3316	15.2846	10.6835		10.4167	-3149852	-484410	-800466	-328412	-473001	-608939	-757921	-361897
	10.4252	14.1904	14.0636	13.6403	13.3373	13.3626	12.6805	12.3547	12.7162	12.1358	11.9779	12.3498	11.8055	11.4636	11.8692	11.655	11.5572	11.7529	24.2942	17.3316	15.2871	10.6794		10.425	-3151649	-484911	-800601	-328947	-474117	-609181	-759087	-366917
	10.4335	14.1994	14.07	13.6434	13.3403	13.3604	12.6797	12.3499	12.7165	12.1347	11.9769	12.3529	11.8077	11.4602	11.8683	11.6539	11.5593	11.7544	24.3012	17.33	15.2873	10.6801		10.4333	-3153012	-485394	-800972	-329537	-475142	-609201	-760120	-371751
	10.4418	14.2021	14.0739	13.6411	13.3413	13.3603	12.6776	12.3481	12.7119	12.1336	11.9759	12.3524	11.8131	11.4627	11.867	11.6511	11.559	11.7546	24.303	17.3256	15.2878	10.6823		10.4417	-3154032	-485867	-801674	-330076	-476019	-609123	-760965	-376416
	10.4502	14.2013	14.0772	13.6408	13.3394	13.3621	12.6768	12.3506	12.7125	12.1316	11.9749	12.3497	11.8102	11.4634	11.8675	11.6492	11.5587	11.7538	24.3063	17.3236	15.2869	10.6843		10.45	-3154844	-486389	-802677	-330530	-476683	-609127	-761509	-381009
	10.4585	14.2016	14.0771	13.637	13.3361	13.3594	12.6722	12.3521	12.7117	12.1259	11.9688	12.3458	11.8103	11.4617	11.8765	11.6459	11.5554	11.7524	24.3103	17.3213	15.2864	10.684		10.4583	-3155558	-486990	-803810	-330916	-477104	-609329	-761695	-385481
	10.4668	14.2004	14.0798	13.6285	13.3416	13.3653	12.6674	12.3546	12.7096	12.1204	11.9654	12.3406	11.8046	11.4631	11.879	11.645	11.5571	11.7524	24.3115	17.3164	15.2852	10.6856		10.4667	-3156237	-487602	-804890	-331221	-477432	-609835	-761666	-389750
	10.4752	14.1995	14.0798	13.6271	13.3409	13.3704	12.6663	12.3535	12.7123	12.1182	11.9661	12.337	11.803	11.457	11.8779	11.6435	11.5549	11.7524	24.3193	17.3187	15.2823	10.6823		10.475	-3156934	-488131	-805786	-331466	-477877	-610673	-761551	-393928
	10.4835	14.1995	14.0822	13.6227	13.3398	13.3731	12.6647	12.3531	12.7145	12.1176	11.9656	12.3344	11.8042	11.4591	11.8735	11.6459	11.5594	11.7508	24.3198	17.3199	15.2796	10.6766		10.4833	-3157689	-488569	-806437	-331776	-478566	-611753	-761468	-397960
	10.4918	14.1989	14.0834	13.622	13.3467	13.3739	12.6678	12.3522	12.7171	12.1184	11.9693	12.3363	11.8023	11.4545	11.8706	11.6464	11.5613	11.7539	24.3184	17.3203	15.2779	10.6743		10.4917	-3158356	-488963	-806805	-332202	-479497	-612949	-761557	-401862
	10.5002	14.2039	14.0888	13.6235	13.3526	13.3712	12.6708	12.352	12.7156	12.1215	11.9687	12.3347	11.8033	11.4543	11.8659	11.6432	11.5617	11.7588	24.327	17.3195	15.2827	10.6729		10.5	-3158616	-489475	-806947	-332706	-480536	-614127	-761810	-405756
	10.5085	14.209	14.0952	13.6248	13.3562	13.3699	12.6732	12.3519	12.7124	12.1227	11.9647	12.3388	11.8089	11.4542	11.8644	11.6433	11.5664	11.7567	24.3392	17.3172	15.2834	10.6746		10.5083	-3158390	-490159	-806985	-333323	-481541	-615213	-762080	-409621
	10.5168	14.2073	14.0965	13.6233	13.3553	13.3688	12.6728	12.3541	12.7113	12.1199	11.9649	12.3374	11.8101	11.4591	11.864	11.6384	11.5666	11.7563	24.345	17.3163	15.285	10.6765		10.5167	-3157738	-490956	-807021	-334049	-482448	-616167	-762272	-413431
	10.5252	14.2079	14.0991	13.6206	13.3589	13.3664	12.6724	12.3573	12.7059	12.1188	11.9609	12.3361	11.8097	11.4591	11.865	11.6375	11.567	11.7528	24.3526	17.3128	15.2817	10.6778		10.525	-3156804	-491730	-807142	-334849	-483345	-617007	-762421	-417111
	10.5335	14.2095	14.103	13.6159	13.3586	13.3689	12.6695	12.3619	12.7037	12.1141	11.9544	12.3332	11.8104	11.461	11.8713	11.6334	11.5664	11.7481	24.3578	17.3062	15.28	10.6744		10.5333	-3155723	-492373	-807533	-335673	-484328	-617714	-762649	-420514
	10.5418	14.2066	14.102	13.6075	13.3568	13.3722	12.6675	12.3627	12.7038	12.112	11.952	12.3283	11.8098	11.461	11.873	11.6293	11.5655	11.7477	24.3575	17.3071	15.2744	10.6726		10.5417	-3154685	-492902	-808241	-336439	-485386	-618182	-763021	-423680
	10.5502	14.2053	14.1003	13.6093	13.3542	13.3763	12.67	12.3615	12.708	12.1113	11.9509	12.325	11.8101	11.4586	11.8729	11.6303	11.5645	11.7446	24.362	17.3065	15.2704	10.6723		10.55	-3153766	-493370	-809165	-337105	-486370	-618394	-763587	-426817
	10.5585	14.2068	14.1029	13.6072	13.3625	13.3738	12.6729	12.3629	12.7064	12.1117	11.9507	12.3244	11.8079	11.4619	11.8727	11.6341	11.5672	11.7445	24.3628	17.3102	15.2641	10.6655		10.5583	-3152930	-493883	-810206	-337570	-487187	-618439	-764304	-430206
	10.5668	14.2068	14.1075	13.6084	13.3686	13.3714	12.6804	12.3622	12.7032	12.1182	11.9536	12.3255	11.8119	11.4616	11.8711	11.6335	11.5714	11.7467	24.3666	17.3054	15.2638	10.6662		10.5667	-3152259	-494543	-811285	-337774	-487807	-618412	-765089	-433930
	10.5752	14.211	14.1123	13.6105	13.3721	13.3689	12.6842	12.3635	12.6977	12.1242	11.9492	12.3297	11.8152	11.4656	11.8674	11.6321	11.5744	11.7476	24.3752	17.3039	15.2676	10.6596		10.575	-3151899	-495308	-812280	-337797	-488271	-618336	-765872	-437870
	10.5835	14.2145	14.1166	13.6116	13.3735	13.3618	12.6847	12.3638	12.6944	12.1247	11.9478	12.3332	11.82	11.4718	11.8668	11.6298	11.5731	11.7444	24.3879	17.3013	15.2698	10.6638		10.5833	-3151897	-496030	-813074	-337845	-488642	-618269	-766581	-442046
	10.5918	14.2185	14.1189	13.6132	13.3759	13.3581	12.6872	12.3699	12.6892	12.1274	11.9462	12.3361	11.8233	11.48	11.8668	11.6264	11.5708	11.7437	24.394	17.2974	15.2651	10.6661		10.5917	-3152115	-496552	-813597	-338028	-489017	-618256	-767137	-446451
	10.6002	14.2188	14.1178	13.6142	13.3758	13.3526	12.6877	12.3715	12.6869	12.1236	11.9439	12.3326	11.8261	11.484	11.8726	11.6266	11.5754	11.737	24.3995	17.2952	15.262	10.6639		10.6	-3152590	-496875	-813921	-338305	-489411	-618358	-767591	-451023
	10.6085	14.2198	14.1167	13.6097	13.3735	13.356	12.6871	12.373	12.6837	12.1168	11.9426	12.3309	11.8244	11.4876	11.879	11.6241	11.574	11.7301	24.3998	17.2902	15.2579	10.6628		10.6083	-3153532	-497037	-814111	-338662	-489777	-618606	-768019	-455589
	10.6168	14.2221	14.1141	13.6093	13.3718	13.3577	12.6885	12.3758	12.6856	12.1234	11.9398	12.3313	11.8315	11.4945	11.8855	11.6246	11.5711	11.7287	24.4071	17.2914	15.2556	10.6599		10.6167	-3154964	-497025	-814317	-339103	-490052	-618954	-768485	-459955
	10.6252	14.2189	14.1143	13.6092	13.3727	13.3569	12.6901	12.3727	12.688	12.1234	11.9395	12.3297	11.832	11.5012	11.8854	11.6281	11.5732	11.7259	24.4064	17.2966	15.2499	10.6555		10.625	-3156848	-496823	-814673	-339640	-490119	-619302	-769021	-463886
	10.6335	14.2201	14.1073	13.6105	13.3759	13.3548	12.6929	12.3771	12.6829	12.1262	11.9442	12.3321	11.8374	11.5038	11.8857	11.6309	11.5769	11.7246	24.4056	17.2968	15.2465	10.6503		10.6333	-3159036	-496413	-815215	-340296	-489943	-619573	-769661	-467256
	10.6418	14.225	14.1089	13.6169	13.378	13.3501	12.7051	12.3749	12.6804	12.131	11.9457	12.3381	11.8409	11.5108	11.8875	11.6342	11.5801	11.7244	24.4075	17.2996	15.2481	10.6492		10.6417	-3161242	-495862	-815946	-340971	-489626	-619681	-770399	-469995
	10.6502	14.2319	14.1156	13.6233	13.3784	13.3439	12.7071	12.3731	12.6751	12.1347	11.9444	12.345	11.8479	11.5235	11.893	11.6348	11.5771	11.7218	24.4175	17.2973	15.25	10.6472		10.65	-3163104	-495230	-816822	-341538	-489241	-619442	-771111	-472160
	10.6585	14.2325	14.1166	13.6249	13.3793	13.3363	12.7119	12.3756	12.67	12.1379	11.9451	12.3477	11.8534	11.5353	11.8957	11.6346	11.5767	11.7189	24.4214	17.297	15.2452	10.6471		10.6583	-3164464	-494494	-817646	-341920	-488840	-618751	-771638	-473853
	10.6668	14.2362	14.1136	13.6257	13.3803	13.3322	12.7145	12.3821	12.6645	12.1387	11.944	12.3519	11.8583	11.5472	11.9003	11.6357	11.5761	11.7167	24.4261	17.2945	15.2451	10.6491		10.6667	-3165305	-493594	-818266	-342142	-488322	-617673	-771915	-475390
	10.6752	14.2344	14.1118	13.6253	13.3816	13.3268	12.7186	12.3846	12.6616	12.1423	11.9463	12.3531	11.8611	11.5607	11.9099	11.6348	11.5765	11.7118	24.4322	17.2887	15.2426	10.6459		10.675	-3165808	-492512	-818669	-342264	-487566	-616289	-771914	-476905
	10.6835	14.2373	14.1092	13.618	13.3798	13.329	12.7209	12.3873	12.6605	12.1384	11.9427	12.3566	11.8622	11.5737	11.9222	11.6375	11.5765	11.7053	24.4334	17.2853	15.2438	10.6448		10.6833	-3166104	-491340	-818840	-342214	-486524	-614572	-771626	-478366
	10.6918	14.2363	14.1042	13.6212	13.3765	13.3354	12.7228	12.3871	12.6649	12.1384	11.9456	12.3615	11.8659	11.5803	11.9315	11.6425	11.5787	11.7042	24.43	17.2883	15.2434	10.6425		10.6917	-3166336	-490126	-818686	-341915	-485237	-612540	-770987	-479692
	10.7002	14.2355	14.1038	13.623	13.3741	13.3332	12.7261	12.3865	12.6594	12.1402	11.9484	12.3655	11.869	11.5953	11.9405	11.6507	11.5772	11.703	24.4304	17.2895	15.2364	10.6327		10.7	-3166586	-488810	-818167	-341326	-483562	-610331	-769895	-480720
	10.7085	14.2351	14.1017	13.6258	13.3772	13.3315	12.7323	12.3824	12.6629	12.1434	11.9558	12.3695	11.8754	11.6092	11.9485	11.6569	11.581	11.7049	24.4281	17.2921	15.2337	10.632		10.7083	-3166827	-487286	-817249	-340402	-481281	-608012	-768290	-481361
	10.7168	14.2399	14.1031	13.629	13.3825	13.3229	12.7397	12.384	12.6575	12.1461	11.9621	12.379	11.8862	11.624	11.9561	11.6602	11.5833	11.7067	24.4325	17.2934	15.2375	10.6294		10.7167	-3167116	-485539	-815987	-339102	-478299	-605472	-766051	-481610
	10.7252	14.241	14.1076	13.6341	13.3804	13.3183	12.7456	12.3834	12.6507	12.1493	11.9657	12.389	11.898	11.6455	11.9657	11.6637	11.5815	11.7045	24.4459	17.2908	15.24	10.6293		10.725	-3167570	-483565	-814463	-337415	-474746	-602560	-763068	-481453
	10.7335	14.2439	14.1083	13.6328	13.3805	13.3151	12.7539	12.3872	12.6467	12.1494	11.9684	12.3952	11.9107	11.6669	11.9743	11.6652	11.5815	11.7006	24.4485	17.2867	15.238	10.6278		10.7333	-3168148	-481350	-812662	-335441	-470753	-599215	-759310	-480920
	10.7418	14.2431	14.1078	13.6351	13.3771	13.3092	12.7571	12.3942	12.6436	12.1509	11.9745	12.4047	11.9176	11.6866	11.9907	11.6631	11.5821	11.6975	24.4516	17.2874	15.237	10.6266		10.7417	-3168688	-478810	-810513	-333305	-466302	-595474	-754795	-479847
	10.7502	14.2453	14.1056	13.6363	13.3736	13.3056	12.7636	12.3964	12.6404	12.1471	11.9793	12.411	11.9235	11.7057	12.0059	11.6713	11.5797	11.6893	24.4487	17.2854	15.2345	10.6266		10.75	-3169122	-475717	-807994	-331082	-461256	-591347	-749598	-478053
	10.7585	14.2478	14.1024	13.6324	13.373	13.3083	12.7656	12.3999	12.6437	12.1477	11.978	12.4189	11.9342	11.7256	12.0231	11.6748	11.5791	11.6901	24.447	17.2855	15.2322	10.6269		10.7583	-3169375	-471886	-805056	-328735	-455633	-586780	-743793	-475495
	10.7668	14.2444	14.1001	13.6306	13.3677	13.308	12.7718	12.4007	12.6445	12.1486	11.9832	12.4266	11.9411	11.7467	12.0379	11.6813	11.5782	11.6865	24.4465	17.2931	15.2289	10.625		10.7667	-3169364	-467327	-801650	-326108	-449511	-581677	-737413	-472198
	10.7752	14.2408	14.0998	13.632	13.3698	13.3087	12.7804	12.4007	12.6426	12.1492	11.9931	12.4348	11.9521	11.7678	12.0547	11.6925	11.582	11.686	24.4439	17.2945	15.2251	10.6257		10.775	-3168901	-462136	-797794	-322978	-442969	-576046	-730426	-468250
	10.7835	14.2427	14.098	13.6366	13.3765	13.3087	12.7939	12.4035	12.6432	12.155	12.005	12.448	11.9613	11.7919	12.0709	11.6977	11.5865	11.6934	24.4418	17.2982	15.2281	10.6229		10.7833	-3168022	-456370	-793480	-319198	-436037	-569991	-722869	-463719
	10.7918	14.2462	14.1046	13.641	13.3765	13.3053	12.8038	12.4078	12.6374	12.1558	12.007	12.4624	11.978	11.8177	12.088	11.7051	11.5881	11.6927	24.4469	17.2993	15.2319	10.6255		10.7917	-3167001	-450011	-788550	-314733	-428782	-563655	-714698	-458565
	10.8002	14.2474	14.1057	13.64	13.3763	13.3058	12.8117	12.4108	12.6308	12.1581	12.0154	12.4779	11.9927	11.8498	12.1065	11.7086	11.5924	11.6901	24.452	17.2948	15.233	10.6272		10.8	-3166224	-443055	-782937	-309648	-421368	-557145	-705891	-452861
	10.8085	14.2475	14.1099	13.643	13.3733	13.3013	12.818	12.4186	12.6294	12.1588	12.023	12.4893	12.0054	11.8851	12.1288	11.712	11.5913	11.6878	24.4542	17.2947	15.2317	10.6292		10.8083	-3166008	-435486	-776755	-304078	-414024	-550645	-696508	-446730
	10.8168	14.2463	14.1097	13.6412	13.3743	13.2979	12.8231	12.4272	12.6245	12.1571	12.0298	12.5023	12.02	11.913	12.155	11.7165	11.5928	11.6888	24.4555	17.2951	15.2305	10.6304		10.8167	-3166462	-427299	-770150	-298127	-406852	-544215	-686661	-440436
	10.8252	14.247	14.1105	13.6383	13.377	13.3009	12.8337	12.4352	12.6237	12.159	12.0363	12.5125	12.035	11.9462	12.1802	11.7219	11.5952	11.6849	24.4542	17.2941	15.2297	10.6296		10.825	-3167450	-418531	-763213	-291856	-399762	-537838	-676497	-434342
	10.8335	14.2461	14.1094	13.6365	13.3708	13.3056	12.8472	12.4418	12.6261	12.1562	12.044	12.5272	12.0496	11.9789	12.2073	11.728	11.5952	11.6852	24.4476	17.297	15.2259	10.627		10.8333	-3168793	-409254	-755937	-285383	-392687	-531334	-666131	-428510
	10.8418	14.244	14.1093	13.6367	13.373	13.3064	12.8525	12.4461	12.6306	12.1562	12.055	12.542	12.0635	12.0091	12.2325	11.741	11.5993	11.6854	24.447	17.3045	15.2241	10.6262		10.8417	-3170444	-399596	-748331	-278794	-385662	-524636	-655718	-422811
	10.8502	14.2435	14.1078	13.6357	13.3756	13.3077	12.8694	12.4528	12.6283	12.1578	12.0708	12.5593	12.0792	12.0503	12.2553	11.7491	11.6078	11.6875	24.4417	17.3047	15.2218	10.6261		10.85	-3172443	-389658	-740279	-272069	-378728	-517846	-645295	-417262
	10.8585	14.247	14.1131	13.6393	13.3837	13.3044	12.8849	12.4611	12.6259	12.1618	12.0808	12.5788	12.1027	12.0869	12.2819	11.7592	11.618	11.6948	24.4401	17.3061	15.2229	10.6284		10.8583	-3174817	-379474	-731678	-265163	-371867	-511271	-634974	-411822
	10.8668	14.2516	14.1212	13.6423	13.3854	13.3026	12.8965	12.4694	12.6203	12.1643	12.0941	12.6028	12.1258	12.1323	12.314	11.7675	11.6226	11.6938	24.4454	17.305	15.2226	10.6294		10.8667	-3177444	-369093	-722490	-258062	-365059	-505370	-624881	-406229
	10.8752	14.2532	14.1226	13.6417	13.3875	13.304	12.9096	12.4811	12.6143	12.1653	12.1061	12.6234	12.1519	12.1796	12.3435	11.7764	11.63	11.6974	24.4477	17.2995	15.2255	10.6334		10.875	-3180100	-358738	-712853	-250874	-358468	-500435	-615107	-400362
	10.8835	14.2546	14.124	13.6462	13.3872	13.3049	12.918	12.4983	12.6126	12.1669	12.1149	12.6453	12.173	12.228	12.3811	11.7808	11.633	11.7004	24.4476	17.2987	15.2239	10.636		10.8833	-3182537	-348656	-703088	-243734	-352239	-496458	-605694	-394395
	10.8918	14.2522	14.125	13.6435	13.3856	13.3052	12.9286	12.5128	12.6123	12.1668	12.1265	12.6684	12.1953	12.2756	12.4245	11.7927	11.6303	11.702	24.4458	17.2924	15.2217	10.6372		10.8917	-3184499	-339036	-693526	-236758	-346445	-493294	-596597	-388511
	10.9002	14.2529	14.1256	13.6448	13.3886	13.3137	12.9414	12.5274	12.612	12.1641	12.1371	12.6862	12.218	12.3273	12.4636	11.805	11.6433	11.703	24.445	17.2901	15.2185	10.6401		10.9	-3185914	-330006	-684387	-230102	-341317	-490688	-587873	-382868
	10.9085	14.253	14.1254	13.6458	13.3874	13.3209	12.9555	12.5379	12.6134	12.1658	12.1515	12.7123	12.2437	12.3788	12.5043	11.8189	11.6465	11.7063	24.4501	17.2925	15.2165	10.6416		10.9083	-3186785	-321700	-675820	-224023	-336967	-488288	-579549	-377444
	10.9168	14.2508	14.1241	13.6442	13.3897	13.3219	12.9686	12.5496	12.614	12.1668	12.1698	12.7384	12.2729	12.4336	12.5425	11.8356	11.66	11.7108	24.4453	17.2974	15.2124	10.6469		10.9167	-3187101	-314206	-667814	-218779	-333415	-485970	-571758	-372226
	10.9252	14.253	14.1254	13.6481	13.3967	13.324	12.9923	12.5648	12.6128	12.1712	12.1923	12.7684	12.3037	12.4916	12.5871	11.8508	11.6739	11.7216	24.4419	17.2963	15.2132	10.6495		10.925	-3187005	-307655	-660267	-214511	-330754	-483813	-564808	-367229
	10.9335	14.2593	14.128	13.6509	13.4044	13.3236	13.0118	12.5814	12.6146	12.1803	12.2099	12.8036	12.3369	12.5506	12.6292	11.8655	11.6845	11.7289	24.4446	17.2952	15.2188	10.65		10.9333	-3186528	-302252	-653233	-211243	-329172	-482022	-558964	-362536
	10.9418	14.2628	14.1328	13.6579	13.4085	13.3235	13.0285	12.5946	12.6123	12.182	12.2285	12.8411	12.376	12.6145	12.6808	11.8819	11.6964	11.7353	24.4535	17.294	15.2192	10.6528		10.9417	-3185433	-298103	-646931	-209009	-328791	-480830	-554413	-358335
	10.9502	14.2662	14.1349	13.6574	13.4104	13.3245	13.0482	12.6154	12.6107	12.1851	12.2485	12.8739	12.413	12.6828	12.7301	11.8979	11.7072	11.7416	24.4586	17.2905	15.2195	10.6607		10.95	-3183498	-295244	-641570	-207751	-329590	-480305	-551257	-354642
	10.9585	14.2691	14.1366	13.6618	13.4125	13.3267	13.0651	12.6374	12.6065	12.186	12.2646	12.9085	12.4512	12.7547	12.791	11.9183	11.7167	11.7468	24.4603	17.2887	15.2169	10.6646		10.9583	-3180659	-293661	-637333	-207285	-331462	-480637	-549493	-351303
	10.9668	14.2688	14.1347	13.6641	13.4224	13.331	13.0823	12.6626	12.607	12.1876	12.2854	12.9466	12.488	12.827	12.8505	11.934	11.7269	11.7543	24.4629	17.2853	15.216	10.6677		10.9667	-3176858	-293347	-634211	-207482	-334231	-481967	-549088	-348283
	10.9752	14.2689	14.1381	13.66	13.4184	13.3377	13.1046	12.6845	12.6108	12.1914	12.3081	12.9803	12.5317	12.8976	12.916	11.9552	11.7416	11.7614	24.4618	17.2845	15.2229	10.67		10.975	-3171951	-294315	-632101	-208268	-337640	-484275	-549924	-345861
	10.9835	14.2686	14.1374	13.6635	13.4185	13.3436	13.1285	12.7067	12.6153	12.1953	12.3314	13.0244	12.5731	12.9712	12.9779	11.9849	11.7584	11.7716	24.4624	17.2917	15.2166	10.6723		10.9833	-3165814	-296542	-631092	-209621	-341467	-487319	-551832	-344158
	10.9918	14.2681	14.1379	13.6658	13.4236	13.3482	13.1567	12.7332	12.6169	12.2057	12.3622	13.0665	12.6192	13.0517	13.0388	12.0145	11.7789	11.7841	24.4617	17.2919	15.2138	10.6735		10.9917	-3158544	-299917	-631400	-211495	-345620	-490772	-554738	-343181
	11.0002	14.2723	14.1404	13.6718	13.4322	13.3536	13.1876	12.7558	12.6176	12.2151	12.3972	13.1145	12.6685	13.1333	13.1005	12.0422	11.7994	11.802	24.4635	17.2944	15.2147	10.6761		11	-3150268	-304223	-633109	-213755	-350016	-494537	-558611	-343001
	11.0085	14.2814	14.1457	13.6756	13.4366	13.3537	13.2165	12.7822	12.616	12.2226	12.4273	13.1656	12.7221	13.2172	13.1723	12.0701	11.822	11.812	24.4714	17.2953	15.2204	10.6772		11.0083	-3140928	-309316	-636110	-216436	-354656	-498609	-563470	-343689
	11.0168	14.2839	14.1499	13.6789	13.4398	13.3553	13.2444	12.8106	12.6142	12.2291	12.4552	13.219	12.7773	13.3071	13.2415	12.0992	11.8422	11.8255	24.4802	17.2987	15.2242	10.681		11.0167	-3130120	-315173	-640203	-219668	-359636	-502915	-569378	-345304
	11.0252	14.2873	14.1509	13.6828	13.4427	13.3578	13.2705	12.8424	12.6165	12.2347	12.4861	13.2718	12.8347	13.3966	13.3199	12.1305	11.8642	11.8402	24.4872	17.3046	15.225	10.6868		11.025	-3117538	-321822	-645209	-223477	-365058	-507353	-576286	-347738
	11.0335	14.2883	14.1508	13.684	13.4424	13.3592	13.3031	12.877	12.6141	12.2405	12.5152	13.3277	12.8913	13.4909	13.4017	12.1662	11.886	11.8545	24.4921	17.301	15.2233	10.6913		11.0333	-3103043	-329292	-651033	-227745	-370957	-511956	-584013	-350973
	11.0418	14.288	14.1481	13.6826	13.4458	13.3671	13.3355	12.9089	12.6164	12.2396	12.5534	13.3836	12.9504	13.5847	13.4846	12.2012	11.912	11.8668	24.4967	17.3016	15.2236	10.6935		11.0417	-3086639	-337594	-657505	-232468	-377218	-516820	-592486	-354999
	11.0502	14.2882	14.1488	13.6823	13.4483	13.3726	13.3689	12.9466	12.6245	12.2514	12.5938	13.4418	13.013	13.6802	13.5697	12.2393	11.94	11.8828	24.4992	17.3096	15.2244	10.6913		11.05	-3068501	-346550	-664434	-237583	-383656	-522108	-601729	-359712
	11.0585	14.2874	14.1501	13.6843	13.4485	13.3778	13.4063	12.9823	12.6265	12.2614	12.634	13.5031	13.0737	13.7741	13.6535	12.2859	11.9689	11.9018	24.5002	17.3165	15.2225	10.6921		11.0583	-3048884	-355776	-671695	-242920	-390033	-527783	-611511	-365111
	11.0668	14.2894	14.1489	13.6878	13.4522	13.3802	13.4506	13.0182	12.6288	12.2737	12.6842	13.5703	13.1396	13.874	13.7404	12.3307	12.0022	11.923	24.4992	17.3208	15.2222	10.6913		11.0667	-3028199	-364935	-679239	-248389	-396128	-533697	-621514	-371058
	11.0752	14.2943	14.1533	13.6957	13.4581	13.3795	13.5006	13.0553	12.6304	12.2887	12.7302	13.6439	13.2123	13.9715	13.826	12.3767	12.0398	11.9469	24.5058	17.3273	15.2308	10.689		11.075	-3006855	-373760	-686926	-253839	-401805	-539633	-631437	-377360
	11.0835	14.3001	14.1599	13.7021	13.4612	13.3784	13.5448	13.0978	12.6326	12.3026	12.7776	13.7171	13.2896	14.0751	13.9238	12.4235	12.0715	11.9686	24.5155	17.3302	15.2334	10.6911		11.0833	-2984994	-382209	-694717	-259096	-407135	-545451	-641102	-383866
	11.0918	14.2992	14.1624	13.7047	13.4631	13.3788	13.5924	13.1439	12.6373	12.3142	12.8285	13.7925	13.3678	14.1824	14.0191	12.4705	12.1058	11.9918	24.5198	17.3416	15.2378	10.697		11.0917	-2962655	-390413	-702599	-264159	-412346	-551088	-650416	-390591
	11.1002	14.3016	14.16	13.7086	13.4599	13.3794	13.6388	13.1934	12.6392	12.3268	12.8795	13.8683	13.4469	14.2866	14.1184	12.525	12.1433	12.0151	24.5251	17.3478	15.2394	10.6964		11.1	-2939951	-398420	-710522	-269202	-417728	-556453	-659208	-397641
	11.1085	14.3014	14.1607	13.7109	13.4572	13.3849	13.6852	13.2444	12.6388	12.3374	12.932	13.9439	13.5273	14.3925	14.2241	12.5736	12.1767	12.0419	24.53	17.3461	15.2439	10.6954		11.1083	-2917149	-406201	-718416	-274377	-423400	-561447	-667413	-405097
	11.1168	14.3007	14.1587	13.7079	13.459	13.3908	13.7397	13.2945	12.6455	12.3501	12.992	14.0227	13.6133	14.4992	14.3302	12.6297	12.2206	12.0656	24.5298	17.3502	15.2512	10.6968		11.1167	-2894399	-413673	-726246	-279629	-429244	-566083	-675127	-412925
	11.1252	14.2989	14.155	13.7148	13.4535	13.3988	13.793	13.3444	12.656	12.369	13.05	14.1092	13.6975	14.603	14.4362	12.6904	12.2609	12.0935	24.5296	17.3598	15.2477	10.6918		11.125	-2872268	-420793	-733938	-284841	-435088	-570444	-682431	-420991
	11.1335	14.2963	14.154	13.7168	13.4548	13.3981	13.8523	13.3964	12.6625	12.3849	13.1172	14.1906	13.7887	14.7112	14.5433	12.7528	12.3052	12.1266	24.5304	17.3685	15.248	10.6867		11.1333	-2851516	-427566	-741341	-289884	-440845	-574597	-689365	-429163
	11.1418	14.2974	14.154	13.7248	13.4566	13.3985	13.9175	13.45	12.6693	12.4052	13.1888	14.2812	13.8813	14.8169	14.6501	12.816	12.3568	12.1646	24.5325	17.3741	15.2524	10.6857		11.1417	-2832658	-433925	-748319	-294594	-446450	-578559	-695930	-437317
	11.1502	14.3	14.1605	13.7369	13.4604	13.3965	13.9831	13.5117	12.6735	12.4278	13.2599	14.3762	13.9809	14.9234	14.7596	12.8835	12.4086	12.2014	24.5385	17.3791	15.2622	10.6819		11.15	-2815721	-439827	-754753	-298928	-451816	-582289	-702034	-445351
	11.1585	14.3018	14.1633	13.7463	13.4579	13.3931	14.0515	13.5714	12.6807	12.4514	13.335	14.4733	14.0839	15.0338	14.8703	12.9487	12.4584	12.2375	24.5478	17.3876	15.2636	10.6823		11.1583	-2800595	-445327	-760641	-302856	-456877	-585784	-707670	-453165
	11.1668	14.3026	14.1639	13.755	13.4549	13.3947	14.1213	13.6411	12.685	12.4724	13.4067	14.5663	14.1906	15.1418	14.9824	13.0167	12.5125	12.2748	24.5524	17.3941	15.269	10.684		11.1667	-2787262	-450404	-766111	-306333	-461498	-589043	-712891	-460658
	11.1752	14.2988	14.1633	13.7616	13.4505	13.3935	14.1916	13.7114	12.6943	12.4959	13.4854	14.6693	14.2917	15.2485	15.0999	13.0879	12.5631	12.3114	24.557	17.3935	15.2687	10.6812		11.175	-2775707	-455004	-771225	-309421	-465530	-592064	-717758	-467875
	11.1835	14.2974	14.1601	13.7711	13.4481	13.3985	14.265	13.7811	12.7024	12.519	13.5639	14.7657	14.4008	15.3552	15.2194	13.1599	12.6189	12.3512	24.5554	17.395	15.2705	10.6801		11.1833	-2765875	-459103	-776055	-312341	-468960	-594817	-722322	-475105
	11.1918	14.2968	14.1613	13.7779	13.4467	13.4081	14.3385	13.8539	12.7145	12.5433	13.6452	14.8681	14.5134	15.4574	15.3379	13.2381	12.6791	12.3977	24.5514	17.4017	15.2745	10.6781		11.1917	-2757898	-462659	-780594	-315246	-471842	-597298	-726635	-482643
	11.2002	14.2921	14.158	13.7879	13.4446	13.4134	14.4178	13.9276	12.7264	12.5753	13.7296	14.9695	14.6258	15.5582	15.4555	13.3219	12.7383	12.4433	24.5518	17.412	15.2749	10.6695		11.2	-2751769	-465755	-784754	-318151	-474164	-599469	-730796	-490607
	11.2085	14.2875	14.1573	13.7985	13.4422	13.4179	14.4989	14.0048	12.7395	12.606	13.8207	15.0724	14.7432	15.6614	15.5746	13.4103	12.8077	12.495	24.5501	17.4175	15.2739	10.6681		11.2083	-2747482	-468457	-788549	-321029	-476043	-601426	-734849	-498887
	11.2168	14.2881	14.159	13.8135	13.443	13.422	14.5871	14.0781	12.7506	12.6456	13.918	15.1812	14.8623	15.7596	15.6907	13.4934	12.875	12.5528	24.5506	17.4258	15.2807	10.6627		11.2167	-2745206	-470803	-792083	-323808	-477653	-603283	-738761	-507295
	11.2252	14.2883	14.1652	13.8308	13.4383	13.4255	14.677	14.1603	12.7615	12.6812	14.0103	15.2917	14.9846	15.8588	15.8084	13.5829	12.9433	12.6074	24.5567	17.4298	15.2866	10.6616		11.225	-2745041	-472922	-795347	-326352	-479195	-605109	-742431	-515594
	11.2335	14.2857	14.1692	13.8452	13.4405	13.4281	14.7645	14.2485	12.775	12.7193	14.1069	15.4033	15.1084	15.9546	15.9249	13.6707	13.0153	12.6652	24.5611	17.4337	15.2904	10.6598		11.2333	-2747043	-475004	-798249	-328640	-480926	-606870	-745780	-523653
	11.2418	14.2848	14.1684	13.86	13.4408	13.4324	14.8569	14.343	12.7925	12.7571	14.2026	15.5155	15.2322	16.048	16.0416	13.759	13.0866	12.7224	24.5648	17.4368	15.2912	10.6609		11.2417	-2751125	-477226	-800770	-330696	-483000	-608486	-748789	-531361
	11.2502	14.281	14.1714	13.8757	13.4379	13.4384	14.9428	14.4368	12.8039	12.7994	14.3011	15.6259	15.3535	16.1357	16.1631	13.8503	13.1641	12.7834	24.5656	17.4377	15.2921	10.6588		11.25	-2756936	-479654	-802913	-332482	-485376	-609887	-751483	-538717
	11.2585	14.2774	14.1697	13.8917	13.4351	13.4497	15.0389	14.5307	12.8214	12.838	14.399	15.7347	15.4758	16.2238	16.2799	13.9462	13.2406	12.846	24.5641	17.4393	15.2936	10.6588		11.2583	-2764122	-482239	-804743	-333925	-487899	-611044	-753855	-545741
	11.2668	14.2766	14.1686	13.9046	13.429	13.4669	15.1362	14.6276	12.8476	12.8836	14.4977	15.8476	15.5993	16.3034	16.3958	14.0449	13.3188	12.9129	24.5563	17.448	15.2939	10.6514		11.2667	-2772485	-484857	-806404	-335059	-490353	-612011	-755957	-552402
	11.2752	14.2724	14.1694	13.9233	13.4277	13.4781	15.2323	14.7276	12.8689	12.9337	14.6044	15.9598	15.7224	16.3808	16.5094	14.1472	13.4035	12.988	24.5546	17.4568	15.2896	10.642		11.275	-2781951	-487298	-807974	-335969	-492536	-612946	-757835	-558521
	11.2835	14.2731	14.174	13.9428	13.428	13.4905	15.3324	14.8233	12.8895	12.9834	14.7116	16.0698	15.843	16.4565	16.6186	14.2495	13.4903	13.063	24.5511	17.4598	15.2886	10.6423		11.2833	-2792571	-489372	-809554	-336797	-494409	-613961	-759538	-563959
	11.2918	14.275	14.1786	13.9681	13.4317	13.5032	15.4381	14.9238	12.9099	13.041	14.814	16.1883	15.9634	16.5282	16.7245	14.356	13.5791	13.1436	24.5523	17.4647	15.2936	10.6387		11.2917	-2804393	-491048	-811164	-337677	-496010	-615071	-761140	-568815
	11.3002	14.279	14.1895	13.9926	13.4287	13.5139	15.544	15.0302	12.931	13.0989	14.9248	16.304	16.0891	16.5987	16.828	14.4599	13.6682	13.2234	24.5588	17.4636	15.2949	10.6366		11.3	-2817556	-492461	-812737	-338599	-497343	-616250	-762678	-573273
	11.3085	14.2819	14.1935	14.018	13.4291	13.5292	15.653	15.1407	12.949	13.1591	15.0307	16.418	16.2078	16.6681	16.9273	14.564	13.7579	13.3102	24.5623	17.4631	15.2948	10.6397		11.3083	-2832268	-493701	-814248	-339507	-498357	-617409	-764107	-577398
	11.3168	14.2828	14.1988	14.0457	13.4311	13.5456	15.7558	15.2542	12.9771	13.2216	15.1342	16.534	16.3224	16.7326	17.0256	14.6669	13.8482	13.3963	24.562	17.4674	15.2942	10.6405		11.3167	-2848336	-494792	-815642	-340406	-499028	-618429	-765352	-581340
	11.3252	14.2815	14.2034	14.0694	13.4266	13.5656	15.8608	15.3704	13.0021	13.2837	15.2392	16.6457	16.4355	16.7919	17.1207	14.7756	13.9433	13.4815	24.5627	17.4624	15.2905	10.6386		11.325	-2865449	-495698	-816874	-341278	-499384	-619327	-766454	-585231
	11.3335	14.282	14.2059	14.0964	13.4266	13.5925	15.9676	15.4857	13.0312	13.3469	15.3462	16.7558	16.5448	16.8449	17.2157	14.8819	14.0404	13.5735	24.5565	17.4659	15.2866	10.6384		11.3333	-2883161	-496469	-818008	-342167	-499570	-620150	-767475	-589019
	11.3418	14.2828	14.2102	14.1265	13.4286	13.6197	16.0743	15.5996	13.064	13.4166	15.4521	16.871	16.6486	16.8993	17.3009	14.9952	14.1369	13.6669	24.5518	17.4727	15.2828	10.6394		11.3417	-2901143	-497291	-819133	-343097	-499714	-620991	-768529	-592545
	11.3502	14.2845	14.2168	14.1562	13.4276	13.6437	16.182	15.7147	13.0972	13.489	15.5608	16.9819	16.748	16.9448	17.3844	15.1098	14.2404	13.7675	24.5502	17.4757	15.2785	10.6372		11.35	-2919071	-498265	-820308	-344080	-499925	-621811	-769623	-595694
	11.3585	14.2878	14.2269	14.1899	13.4273	13.6672	16.2972	15.8311	13.1282	13.5693	15.671	17.0933	16.8422	16.9888	17.4633	15.222	14.3447	13.8697	24.5476	17.4801	15.2785	10.6386		11.3583	-2936673	-499410	-821621	-345129	-500302	-622549	-770642	-598635
	11.3668	14.2957	14.2412	14.228	13.4357	13.6908	16.4112	15.9454	13.1609	13.6494	15.779	17.209	16.937	17.033	17.5361	15.3339	14.4458	13.9733	24.5544	17.4797	15.2834	10.6367		11.3667	-2953818	-500600	-823035	-346195	-500816	-623206	-771576	-601649
	11.3752	14.3034	14.2548	14.2683	13.4357	13.7201	16.5213	16.0663	13.1908	13.734	15.8864	17.3205	17.0309	17.0786	17.6059	15.4448	14.5498	14.0812	24.563	17.4786	15.2833	10.6402		11.375	-2970432	-501666	-824424	-347206	-501313	-623868	-772488	-604808
	11.3835	14.3087	14.2657	14.3086	13.4353	13.7485	16.6317	16.1883	13.2286	13.8186	15.9866	17.4289	17.1149	17.1202	17.6737	15.5532	14.6517	14.1896	24.5657	17.4734	15.2826	10.6448		11.3833	-2986535	-502504	-825694	-348130	-501732	-624568	-773357	-608058
	11.3918	14.3124	14.2779	14.3511	13.4381	13.7785	16.7376	16.3122	13.2645	13.9039	16.0854	17.5344	17.1927	17.1578	17.7449	15.6626	14.7554	14.2943	24.5669	17.4707	15.2797	10.6487		11.3917	-3002423	-503138	-826846	-348956	-502186	-625237	-774179	-611333
	11.4002	14.3195	14.2878	14.3974	13.442	13.8168	16.8421	16.4336	13.3069	13.9906	16.1851	17.6378	17.2659	17.1935	17.8074	15.7712	14.858	14.4048	24.5688	17.47	15.2799	10.6532		11.4	-3018375	-503676	-827916	-349712	-502805	-625878	-774988	-614492
	11.4085	14.323	14.3006	14.4393	13.4434	13.8575	16.9514	16.5551	13.3514	14.0791	16.283	17.733	17.3325	17.2233	17.8715	15.8803	14.9627	14.5148	24.5624	17.4727	15.2785	10.654		11.4083	-3034395	-504130	-828929	-350387	-503601	-626456	-775825	-617459
	11.4168	14.3279	14.313	14.4872	13.444	13.8986	17.0531	16.6706	13.4017	14.1727	16.3823	17.8349	17.3946	17.2453	17.9266	15.991	15.065	14.6297	24.5636	17.477	15.2714	10.6575		11.4167	-3050229	-504480	-829867	-350963	-504544	-626992	-776734	-620374
	11.4252	14.3346	14.3265	14.5394	13.4513	13.938	17.1604	16.7815	13.4502	14.2686	16.4827	17.9292	17.4522	17.2726	17.9814	16.104	15.1734	14.7478	24.5611	17.4776	15.2692	10.6592		11.425	-3065706	-504738	-830701	-351523	-505429	-627473	-777742	-623490
	11.4335	14.3468	14.343	14.597	13.4581	13.9797	17.2649	16.8953	13.4976	14.3709	16.5818	18.0241	17.5066	17.2946	18.0308	16.2091	15.2743	14.868	24.5626	17.481	15.2728	10.6635		11.4333	-3080707	-504964	-831364	-352059	-506087	-627860	-778815	-626871
	11.4418	14.3595	14.3645	14.6573	13.4662	14.02	17.372	17.0048	13.5473	14.472	16.6756	18.1183	17.561	17.3162	18.0806	16.3127	15.3749	14.9829	24.5729	17.4767	15.278	10.6669		11.4417	-3095048	-505283	-831823	-352504	-506473	-628099	-779822	-630286
	11.4502	14.3686	14.389	14.7203	13.4746	14.0646	17.4705	17.1166	13.5965	14.5775	16.7682	18.2055	17.6101	17.3378	18.1296	16.4133	15.475	15.1013	24.5824	17.4711	15.2779	10.6724		11.45	-3108476	-505789	-832194	-352851	-506629	-628169	-780610	-633585
	11.4585	14.3822	14.4071	14.7827	13.4789	14.1129	17.5665	17.2305	13.654	14.6812	16.8565	18.2891	17.6537	17.3559	18.1745	16.5072	15.5726	15.2127	24.5848	17.4715	15.277	10.6758		11.4583	-3120667	-506458	-832560	-353130	-506674	-628098	-781113	-636683
	11.4668	14.389	14.4293	14.849	13.4869	14.163	17.6571	17.338	13.7119	14.7836	16.9381	18.3729	17.6977	17.3665	18.2266	16.6054	15.6653	15.325	24.5873	17.4664	15.2762	10.6825		11.4667	-3131348	-507172	-832908	-353370	-506662	-627931	-781364	-639462
	11.4752	14.3976	14.4492	14.9147	13.4941	14.2207	17.7445	17.4448	13.7748	14.888	17.0248	18.4462	17.736	17.3766	18.2706	16.6964	15.7605	15.4398	24.5916	17.4629	15.2788	10.6875		11.475	-3140330	-507838	-833211	-353595	-506570	-627718	-781471	-641705
	11.4835	14.409	14.4734	14.983	13.5027	14.2817	17.8309	17.5497	13.8445	14.9974	17.1084	18.5207	17.7705	17.3814	18.3149	16.7873	15.8497	15.552	24.5941	17.4676	15.2798	10.6888		11.4833	-3147532	-508389	-833487	-353817	-506371	-627466	-781546	-643361
	11.4918	14.4215	14.497	15.0587	13.5133	14.3451	17.9158	17.6476	13.9157	15.1073	17.1934	18.5906	17.8035	17.381	18.3513	16.8767	15.9397	15.6639	24.5954	17.4709	15.2754	10.6898		11.4917	-3153032	-508793	-833704	-354010	-506027	-627197	-781651	-644646
	11.5002	14.4366	14.5218	15.1363	13.5279	14.4084	18.0023	17.7477	13.9866	15.2204	17.2778	18.6607	17.8379	17.3779	18.3851	16.9624	16.0288	15.7775	24.5936	17.4693	15.2756	10.6925		11.5	-3157015	-509069	-833840	-354159	-505545	-626877	-781764	-645669
	11.5085	14.4515	14.5525	15.2231	13.5445	14.4717	18.0865	17.8388	14.0616	15.3366	17.3585	18.7298	17.8733	17.3741	18.4142	17.0434	16.1152	15.8882	24.5998	17.4688	15.2796	10.693		11.5083	-3159721	-509365	-833897	-354252	-504990	-626408	-781796	-646478
	11.5168	14.4689	14.5892	15.3088	13.5589	14.5417	18.1631	17.9309	14.1384	15.4522	17.4384	18.7967	17.9139	17.368	18.4428	17.1214	16.1975	15.9955	24.6067	17.4699	15.2828	10.6997		11.5167	-3161568	-509719	-833948	-354233	-504428	-625722	-781675	-647046
	11.5252	14.4879	14.62	15.3963	13.5763	14.6124	18.2366	18.0216	14.2179	15.5715	17.5149	18.8599	17.9489	17.357	18.4693	17.1956	16.2764	16.1057	24.6139	17.4662	15.2856	10.7045		11.525	-3163020	-510107	-834041	-354018	-503858	-624874	-781451	-647446
	11.5335	14.5048	14.6539	15.489	13.5922	14.6875	18.2995	18.1093	14.3028	15.6851	17.591	18.9182	17.9826	17.3475	18.4981	17.2701	16.349	16.2124	24.6178	17.4655	15.2858	10.7109		11.5333	-3164470	-510442	-834156	-353576	-503193	-624011	-781186	-647818
	11.5418	14.5212	14.6893	15.5818	13.6028	14.7664	18.3609	18.1972	14.3872	15.8011	17.6642	18.9686	18.0162	17.3304	18.5218	17.3358	16.4183	16.3181	24.6228	17.463	15.2853	10.7128		11.5417	-3166161	-510578	-834244	-352995	-502269	-623220	-780784	-648169
	11.5502	14.5327	14.727	15.6756	13.6219	14.8585	18.421	18.2763	14.4785	15.9161	17.744	19.0136	18.0434	17.3082	18.541	17.4006	16.4855	16.4175	24.6225	17.4609	15.2892	10.717		11.55	-3168145	-510448	-834211	-352337	-500989	-622420	-780181	-648355
	11.5585	14.5529	14.7675	15.7793	13.6418	14.9514	18.4765	18.3537	14.5745	16.0322	17.8177	19.0609	18.0729	17.2827	18.5583	17.4651	16.5529	16.5197	24.6274	17.4655	15.2857	10.7165		11.5583	-3170274	-510046	-833992	-351577	-499409	-621504	-779422	-648268
	11.5668	14.5715	14.8063	15.882	13.6644	15.0396	18.5317	18.4278	14.6732	16.1493	17.8923	19.1019	18.1023	17.2551	18.5698	17.5297	16.6185	16.6207	24.6301	17.4676	15.2855	10.7132		11.5667	-3172282	-509402	-833558	-350681	-497649	-620392	-778510	-647898
	11.5752	14.5956	14.8523	15.9931	13.6936	15.1343	18.5885	18.498	14.7742	16.2731	17.966	19.138	18.1311	17.2226	18.5755	17.5891	16.6828	16.7217	24.6301	17.4694	15.2867	10.7178		11.575	-3173957	-508567	-832890	-349660	-495700	-618959	-777354	-647370
	11.5835	14.623	14.9065	16.1119	13.7225	15.2317	18.6383	18.5629	14.8745	16.3945	18.0379	19.1758	18.1614	17.19	18.5729	17.6457	16.7445	16.8181	24.6428	17.4689	15.2924	10.7162		11.5833	-3175084	-507645	-831999	-348578	-493492	-617124	-775957	-646842
	11.5918	14.6503	14.9602	16.2288	13.75	15.3301	18.6853	18.6263	14.9827	16.5118	18.1094	19.2066	18.1914	17.1596	18.5713	17.6984	16.7967	16.9103	24.6536	17.4679	15.292	10.7201		11.5917	-3175538	-506697	-830900	-347456	-491005	-614943	-774359	-646363
	11.6002	14.6797	15.0176	16.3512	13.7791	15.4376	18.7296	18.6908	15.0907	16.6308	18.1757	19.2321	18.2158	17.1228	18.5676	17.7474	16.8483	17.0019	24.6574	17.4681	15.2951	10.7243		11.6	-3175455	-505668	-829588	-346206	-488378	-612486	-772606	-646012
	11.6085	14.7033	15.0732	16.4732	13.8099	15.5436	18.7719	18.7523	15.1995	16.743	18.2337	19.2474	18.2396	17.086	18.565	17.7949	16.8916	17.0867	24.665	17.4661	15.2934	10.7254		11.6083	-3175048	-504392	-828072	-344669	-485727	-609838	-770767	-645697
	11.6168	14.7332	15.1309	16.5949	13.8427	15.6607	18.8031	18.8051	15.3106	16.8559	18.2973	19.26	18.2556	17.0396	18.5584	17.8376	16.9377	17.1701	24.6656	17.4628	15.2929	10.7254		11.6167	-3174494	-502818	-826382	-342773	-483125	-607149	-768830	-645398
	11.6252	14.7623	15.1983	16.7228	13.8781	15.784	18.8349	18.8545	15.4254	16.9662	18.3535	19.2643	18.2684	16.9946	18.5453	17.8812	16.9764	17.2518	24.668	17.4699	15.2934	10.7233		11.625	-3173957	-501018	-824523	-340624	-480666	-604579	-766769	-645166
	11.6335	14.7959	15.263	16.853	13.9165	15.9098	18.8658	18.9011	15.547	17.0744	18.4106	19.2637	18.2766	16.9497	18.5319	17.9216	17.0176	17.3285	24.67	17.4749	15.2871	10.7195		11.6333	-3173475	-499066	-822457	-338442	-478414	-602175	-764553	-644972
	11.6418	14.8306	15.3335	16.9889	13.9601	16.0363	18.8976	18.943	15.6632	17.1801	18.4684	19.2565	18.282	16.8974	18.5129	17.9615	17.0593	17.4044	24.6698	17.4792	15.2867	10.7172		11.6417	-3172922	-497077	-820153	-336351	-476437	-599886	-762181	-644561
	11.6502	14.8709	15.411	17.1323	14.0046	16.161	18.9269	18.9833	15.7861	17.2913	18.5183	19.2505	18.2846	16.8407	18.4902	17.9963	17.0921	17.4797	24.6734	17.4844	15.2903	10.7144		11.65	-3172043	-495151	-817678	-334286	-474702	-597596	-759665	-643769
	11.6585	14.9151	15.4941	17.2806	14.0549	16.2891	18.9509	19.0195	15.9078	17.3931	18.5651	19.2412	18.2831	16.7838	18.4627	18.0262	17.1252	17.5502	24.6818	17.4852	15.2945	10.715		11.6583	-3170460	-493259	-815082	-332219	-473103	-595224	-757070	-642571
	11.6668	14.9589	15.579	17.4275	14.1075	16.4204	18.9731	19.0515	16.0299	17.4924	18.6076	19.2243	18.2747	16.7274	18.4321	18.0484	17.1553	17.6164	24.689	17.4883	15.2944	10.7166		11.6667	-3167907	-491337	-812422	-330162	-471528	-592747	-754429	-641055
	11.6752	15.0073	15.6676	17.5785	14.1651	16.5542	18.9859	19.082	16.1497	17.5885	18.6428	19.2025	18.2653	16.6669	18.4017	18.0724	17.1796	17.6791	24.6915	17.4886	15.2957	10.7156		11.675	-3164272	-489299	-809698	-328151	-469842	-590185	-751736	-639268
	11.6835	15.0551	15.757	17.7294	14.2157	16.6906	19.0012	19.1068	16.2687	17.6783	18.666	19.1721	18.2461	16.6013	18.3749	18.088	17.2032	17.737	24.6961	17.4877	15.2953	10.7124		11.6833	-3159609	-487062	-806869	-326227	-467984	-587578	-748972	-637295
	11.6918	15.1038	15.8509	17.88	14.2714	16.8302	19.0088	19.1261	16.3918	17.7681	18.6895	19.1396	18.2194	16.5284	18.3416	18.0987	17.2243	17.791	24.697	17.4872	15.2945	10.7105		11.6917	-3154052	-484549	-803925	-324466	-465894	-585051	-746075	-635290
	11.7002	15.1612	15.9474	18.0315	14.3341	16.976	19.0128	19.1419	16.5181	17.8502	18.7072	19.1034	18.1895	16.4577	18.3025	18.1091	17.2444	17.8381	24.6943	17.4984	15.2946	10.7041		11.7	-3147597	-481768	-800877	-322644	-463590	-582715	-743019	-633352
	11.7085	15.2169	16.051	18.1873	14.3987	17.1174	19.0117	19.15	16.6408	17.93	18.7248	19.0603	18.1473	16.3757	18.2611	18.1165	17.2603	17.8865	24.6964	17.5016	15.2914	10.6984		11.7083	-3140131	-478740	-797759	-320542	-461161	-580693	-739867	-631538
	11.7168	15.2761	16.1566	18.3468	14.4741	17.2596	19.0114	19.1537	16.7651	18.0069	18.7407	19.0148	18.1029	16.2953	18.2154	18.1159	17.2773	17.9337	24.6955	17.5055	15.2903	10.6976		11.7167	-3131653	-475596	-794603	-318136	-458706	-579073	-736717	-629734
	11.7252	15.3454	16.2721	18.5071	14.5557	17.3979	19.0051	19.1501	16.8807	18.0853	18.7474	18.9682	18.0522	16.2083	18.164	18.1116	17.2888	17.9769	24.6999	17.5043	15.2951	10.6923		11.725	-3122223	-472539	-791493	-315523	-456333	-577730	-733656	-627799
	11.7335	15.4169	16.3955	18.6669	14.6337	17.5363	18.9941	19.1438	16.9959	18.1542	18.7511	18.9157	17.9969	16.1201	18.1106	18.0992	17.298	18.0105	24.7083	17.5053	15.295	10.6907		11.7333	-3111936	-469705	-788484	-312886	-454103	-576476	-730758	-625756
	11.7418	15.4908	16.5147	18.8279	14.7196	17.675	18.9775	19.1358	17.1097	18.2226	18.7494	18.8626	17.937	16.0289	18.051	18.085	17.3017	18.0432	24.7112	17.5033	15.2958	10.6914		11.7417	-3101072	-467266	-785666	-310398	-452060	-575171	-728013	-623759
	11.7502	15.5671	16.6409	18.9827	14.7991	17.8124	18.9555	19.1257	17.2233	18.2842	18.7428	18.8032	17.8693	15.9385	17.9916	18.0635	17.3015	18.0719	24.716	17.5035	15.293	10.689		11.75	-3089868	-465308	-783126	-308212	-450222	-573705	-725347	-622052
	11.7585	15.6462	16.7645	19.1344	14.8859	17.9509	18.9288	19.107	17.331	18.3444	18.7318	18.7422	17.7936	15.8406	17.9333	18.0375	17.2957	18.0921	24.7171	17.4994	15.2924	10.6868		11.7583	-3078284	-463804	-780824	-306435	-448603	-572082	-722747	-620681
	11.7668	15.7288	16.8888	19.2856	14.9824	18.0901	18.8967	19.0787	17.4416	18.3948	18.7172	18.6776	17.7135	15.7331	17.8666	18.0054	17.2882	18.1134	24.715	17.5049	15.2877	10.6837		11.7667	-3066246	-462722	-778703	-305058	-447307	-570398	-720232	-619529
	11.7752	15.8148	17.0227	19.4318	15.0774	18.226	18.8622	19.0435	17.5481	18.4441	18.6982	18.6116	17.6244	15.6287	17.7923	17.9735	17.2808	18.127	24.7131	17.5103	15.2854	10.6814		11.775	-3053763	-461871	-776752	-304078	-446455	-568714	-717847	-618444
	11.7835	15.9021	17.1537	19.5719	15.1827	18.3566	18.8254	18.9982	17.6502	18.4886	18.6776	18.5419	17.5314	15.5207	17.7127	17.9379	17.2693	18.1402	24.71	17.5115	15.2815	10.6715		11.7833	-3040987	-461045	-774947	-303447	-445997	-567119	-715602	-617268
	11.7918	15.9968	17.295	19.7128	15.2931	18.4805	18.7887	18.9516	17.7511	18.5337	18.6534	18.4714	17.4349	15.4086	17.6308	17.8952	17.2569	18.1545	24.7103	17.5132	15.2824	10.6692		11.7917	-3028262	-460085	-773263	-303051	-445722	-565702	-713562	-615925
	11.8002	16.0978	17.4398	19.8518	15.4035	18.6007	18.7472	18.8953	17.8476	18.5716	18.6209	18.4027	17.3342	15.2988	17.537	17.8504	17.2342	18.1588	24.7179	17.5127	15.2837	10.6674		11.8	-3016147	-458804	-771675	-302705	-445322	-564522	-711831	-614295
	11.8085	16.2008	17.5867	19.983	15.5107	18.7162	18.7009	18.8368	17.9419	18.6069	18.5912	18.3285	17.23	15.1867	17.4431	17.7984	17.2089	18.162	24.7238	17.5075	15.2798	10.6678		11.8083	-3004953	-457210	-770160	-302268	-444603	-563527	-710494	-612292
	11.8168	16.3056	17.7311	20.1079	15.6251	18.8253	18.6493	18.7749	18.0283	18.636	18.5485	18.2484	17.1196	15.0706	17.3444	17.7397	17.1819	18.1609	24.7249	17.5037	15.2777	10.6677		11.8167	-2994933	-455463	-768753	-301752	-443600	-562567	-709509	-609998
	11.8252	16.4126	17.8792	20.2209	15.746	18.9279	18.5943	18.7112	18.1171	18.6584	18.5035	18.1654	17.0046	14.9543	17.2444	17.6797	17.1495	18.1515	24.7306	17.4995	15.2722	10.6673		11.825	-2986349	-453773	-767474	-301207	-442408	-561524	-708726	-607553
	11.8335	16.5242	18.0265	20.3328	15.8552	19.0309	18.5389	18.636	18.2001	18.6802	18.4552	18.0824	16.8865	14.8337	17.1399	17.6161	17.1045	18.1415	24.7274	17.4962	15.2692	10.6677		11.8333	-2979198	-452349	-766334	-300703	-441172	-560325	-707987	-605112
	11.8418	16.6325	18.1651	20.433	15.9768	19.1294	18.4792	18.5539	18.2857	18.6906	18.3959	17.9921	16.7632	14.7099	17.0322	17.5537	17.0641	18.1282	24.7157	17.4995	15.2689	10.6687		11.8417	-2973278	-451303	-765330	-300244	-440056	-558921	-707206	-602778
	11.8502	16.7479	18.313	20.5287	16.097	19.2172	18.4146	18.4678	18.3617	18.702	18.3408	17.8999	16.6431	14.5876	16.9162	17.4869	17.0166	18.115	24.7151	17.5004	15.2612	10.6656		11.85	-2968378	-450676	-764474	-299829	-439219	-557375	-706403	-600490
	11.8585	16.865	18.4591	20.6189	16.2252	19.2947	18.3513	18.3697	18.4331	18.711	18.279	17.805	16.5104	14.4657	16.7973	17.4161	16.9663	18.1032	24.7096	17.4979	15.2567	10.6675		11.8583	-2964528	-450516	-763741	-299542	-438746	-555779	-705621	-598025
	11.8668	16.9892	18.6084	20.7089	16.3587	19.3667	18.2835	18.2691	18.5003	18.7176	18.2126	17.7108	16.3847	14.3407	16.6737	17.3407	16.9146	18.0876	24.709	17.4958	15.2547	10.6677		11.8667	-2961909	-450754	-763135	-299452	-438497	-554225	-704869	-595173
	11.8752	17.1146	18.7612	20.7909	16.4836	19.4333	18.2131	18.1683	18.5621	18.7196	18.1355	17.6136	16.2538	14.2164	16.5504	17.2604	16.8512	18.0661	24.7145	17.4904	15.2541	10.6672		11.875	-2960639	-451278	-762668	-299586	-438310	-552707	-704113	-591914
	11.8835	17.2403	18.9079	20.8666	16.6116	19.4923	18.1367	18.0608	18.6187	18.7142	18.0542	17.5127	16.1218	14.0961	16.4221	17.1766	16.7848	18.0418	24.7194	17.4793	15.2484	10.6724		11.8833	-2960743	-451937	-762319	-299869	-438152	-551139	-703327	-588402
	11.8918	17.3679	19.0531	20.9358	16.7432	19.5432	18.0581	17.9562	18.6764	18.7056	17.9663	17.4066	15.9906	13.9716	16.2939	17.0831	16.7163	18.0104	24.7197	17.4757	15.2458	10.6736		11.8917	-2962014	-452620	-761987	-300120	-437994	-549580	-702440	-584897
	11.9002	17.493	19.1952	20.9958	16.8656	19.5884	17.9752	17.8453	18.7281	18.6929	17.8727	17.2971	15.8532	13.8468	16.1674	16.9954	16.6388	17.9722	24.7197	17.465	15.2398	10.6753		11.9	-2964155	-453170	-761670	-300224	-437774	-548126	-701300	-581625
	11.9085	17.6196	19.3305	21.0538	16.9915	19.6317	17.8871	17.7299	18.7774	18.6702	17.7754	17.1847	15.7149	13.7183	16.0358	16.899	16.5569	17.9371	24.7138	17.4586	15.2311	10.6758		11.9083	-2966899	-453478	-761306	-300224	-437434	-546790	-699859	-578683
	11.9168	17.7487	19.4691	21.104	17.1185	19.6693	17.7961	17.6135	18.829	18.6471	17.6679	17.0681	15.5747	13.587	15.8979	16.8044	16.4762	17.8974	24.7063	17.4574	15.2287	10.6756		11.9167	-2970165	-453621	-760878	-300257	-436985	-545636	-698117	-576146
	11.9252	17.8746	19.6022	21.1489	17.2417	19.6993	17.6997	17.4943	18.8743	18.6189	17.5615	16.947	15.4346	13.4588	15.7599	16.7105	16.3907	17.8527	24.7043	17.4551	15.2217	10.6781		11.925	-2973760	-453609	-760550	-300402	-436351	-544642	-696102	-573978
	11.9335	18.0074	19.7315	21.1959	17.373	19.7244	17.601	17.3723	18.9141	18.5888	17.45	16.8283	15.2924	13.3313	15.6223	16.6133	16.3095	17.8058	24.7063	17.4504	15.2202	10.675		11.9333	-2977598	-453466	-760393	-300669	-435367	-543624	-693791	-571891
	11.9418	18.1426	19.8622	21.2371	17.4986	19.7436	17.5003	17.2474	18.9476	18.5558	17.3308	16.7055	15.1537	13.1996	15.4798	16.5106	16.2149	17.7567	24.7103	17.4431	15.2221	10.6753		11.9417	-2981760	-453247	-760367	-301019	-433948	-542455	-691185	-569828
	11.9502	18.275	19.9892	21.2742	17.6225	19.7563	17.3932	17.1238	18.9765	18.5158	17.2076	16.5812	15.0131	13.0742	15.3376	16.4083	16.1207	17.704	24.7163	17.4339	15.2202	10.6767		11.95	-2986108	-453040	-760469	-301312	-432139	-541006	-688387	-567922
	11.9585	18.4036	20.111	21.3071	17.7413	19.7692	17.2789	16.9975	18.9993	18.4714	17.0788	16.4496	14.8746	12.9477	15.1909	16.3017	16.021	17.6438	24.7199	17.4216	15.2179	10.6823		11.9583	-2990477	-452847	-760569	-301400	-430099	-539236	-685493	-566283
	11.9668	18.5325	20.2246	21.3291	17.857	19.7752	17.1603	16.8741	19.0206	18.4195	16.9481	16.3191	14.7314	12.8167	15.0503	16.189	15.9194	17.582	24.7245	17.4154	15.2163	10.6836		11.9667	-2994703	-452535	-760400	-301076	-427948	-537202	-682472	-564755
	11.9752	18.6575	20.331	21.3535	17.9726	19.7811	17.0326	16.7477	19.0357	18.3668	16.8072	16.1815	14.5881	12.6865	14.9083	16.078	15.8112	17.5137	24.7267	17.4059	15.2144	10.6844		11.975	-2998580	-451998	-759749	-300218	-425623	-535006	-679259	-563007
	11.9835	18.7766	20.431	21.3653	18.0803	19.7885	16.9036	16.6175	19.0498	18.3058	16.6691	16.0435	14.4393	12.5572	14.7648	15.9642	15.7035	17.4406	24.7236	17.4023	15.2111	10.683		11.9833	-3001913	-451087	-758564	-298976	-423025	-532689	-675904	-560839
	11.9918	18.8987	20.527	21.3782	18.185	19.7938	16.7671	16.4844	19.0633	18.2383	16.5304	15.904	14.3003	12.4306	14.6181	15.8518	15.5957	17.3658	24.7257	17.4008	15.2071	10.6825		11.9917	-3004696	-449699	-756928	-297485	-420118	-530097	-672430	-558063
	12.0002	19.0172	20.6161	21.384	18.2882	19.7921	16.6336	16.3503	19.0677	18.1711	16.3864	15.7644	14.1581	12.299	14.4706	15.7401	15.4865	17.2869	24.7248	17.3982	15.205	10.6786		12	-3006927	-447875	-755025	-295806	-416900	-527095	-668939	-554661
	12.0085	19.1405	20.7032	21.394	18.397	19.7867	16.4962	16.2169	19.0673	18.1045	16.2419	15.6249	14.0176	12.1685	14.3231	15.6201	15.3751	17.2044	24.7264	17.3934	15.212	10.6807		12.0083	-3008380	-445629	-753059	-293944	-413373	-523559	-665420	-550779
	12.0168	19.2586	20.7864	21.3976	18.4976	19.7769	16.3509	16.0785	19.0622	18.0302	16.0965	15.4867	13.8803	12.0413	14.1754	15.4998	15.2626	17.1175	24.7362	17.3843	15.2147	10.6796		12.0167	-3008730	-443017	-751040	-291818	-409467	-519490	-661776	-546522
	12.0252	19.3739	20.862	21.3967	18.5839	19.7687	16.2011	15.9421	19.0503	17.9524	15.9456	15.3462	13.7418	11.9181	14.0261	15.3744	15.1483	17.0268	24.7442	17.379	15.216	10.6814		12.025	-3007795	-440036	-748782	-289363	-405057	-515037	-657905	-541938
	12.0335	19.485	20.9286	21.3898	18.664	19.7575	16.0472	15.8045	19.0328	17.8688	15.7922	15.1995	13.603	11.7938	13.8837	15.2488	15.03	16.9319	24.7479	17.3745	15.2176	10.6841		12.0333	-3005453	-436630	-746194	-286555	-400095	-510258	-653704	-537012
	12.0418	19.5889	20.9858	21.3751	18.7405	19.7415	15.8897	15.6668	19.0114	17.7822	15.6372	15.053	13.4627	11.6657	13.7443	15.121	14.9114	16.8346	24.7516	17.3683	15.2188	10.6875		12.0417	-3001767	-432814	-743217	-283416	-394573	-505063	-649009	-531713
	12.0502	19.6832	21.0355	21.3551	18.8105	19.7285	15.7317	15.5282	18.9861	17.6926	15.4829	14.9059	13.3254	11.5423	13.6035	14.9917	14.7953	16.7326	24.7533	17.3641	15.2162	10.6866		12.05	-2996749	-428545	-739809	-280023	-388359	-499320	-643645	-525898
	12.0585	19.7771	21.0816	21.3278	18.8759	19.7141	15.571	15.3827	18.9632	17.5979	15.3294	14.76	13.1883	11.4219	13.463	14.8611	14.6777	16.6291	24.7549	17.3666	15.2191	10.6861		12.0583	-2990292	-423781	-736001	-276326	-381393	-493046	-637471	-519506
	12.0668	19.8685	21.1149	21.298	18.9367	19.6956	15.4103	15.2401	18.9313	17.4993	15.1759	14.6114	13.0508	11.3047	13.3235	14.7353	14.5622	16.5236	24.7538	17.3696	15.2152	10.6839		12.0667	-2982260	-418447	-731798	-272154	-373784	-486251	-630474	-512529
	12.0752	19.9564	21.1454	21.268	18.996	19.6745	15.2516	15.0939	18.8925	17.4051	15.0297	14.4643	12.9147	11.1862	13.1837	14.6055	14.4483	16.4159	24.7508	17.3673	15.2189	10.6826		12.075	-2972704	-412564	-727107	-267497	-365608	-478880	-622838	-505136
	12.0835	20.0479	21.1717	21.239	19.0505	19.6472	15.0917	14.9485	18.8527	17.3073	14.8744	14.3237	12.7855	11.0716	13.0456	14.4735	14.3299	16.3067	24.7525	17.3667	15.2295	10.6815		12.0833	-2962026	-406305	-721923	-262439	-356914	-470938	-614813	-497586
	12.0918	20.1335	21.1943	21.2017	19.1	19.6133	14.9308	14.7996	18.8043	17.2077	14.7217	14.1814	12.6599	10.9611	12.9113	14.3385	14.2146	16.1927	24.7605	17.3654	15.2364	10.6822		12.0917	-2950594	-399797	-716267	-257156	-347781	-462584	-606606	-489960
	12.1002	20.2112	21.2084	21.1556	19.141	19.5785	14.7672	14.6533	18.7491	17.102	14.572	14.0375	12.5294	10.8527	12.778	14.2071	14.0981	16.0759	24.7635	17.3675	15.2388	10.685		12.1	-2938610	-392940	-710113	-251682	-338291	-453885	-598279	-482212
	12.1085	20.2845	21.2158	21.1083	19.1752	19.5446	14.6045	14.5098	18.6939	16.9974	14.4192	13.8954	12.4056	10.7459	12.6509	14.073	13.9802	15.9571	24.7649	17.365	15.2431	10.6852		12.1083	-2926143	-385513	-703419	-246040	-328396	-444784	-589818	-474486
	12.1168	20.3543	21.219	21.0548	19.2047	19.5056	14.4411	14.3654	18.6309	16.8871	14.2631	13.7535	12.2805	10.6382	12.5275	13.9385	13.8644	15.8312	24.7613	17.3605	15.2447	10.685		12.1167	-2913187	-377462	-696018	-240208	-317972	-435140	-581241	-466839
	12.1252	20.4139	21.2138	20.9912	19.2285	19.4705	14.2805	14.2203	18.5673	16.7767	14.1144	13.6106	12.1571	10.5347	12.4024	13.8061	13.7462	15.7104	24.7626	17.3661	15.2457	10.682		12.125	-2899738	-368827	-687853	-234068	-306984	-424840	-572473	-459198
	12.1335	20.4757	21.2066	20.9259	19.2509	19.4279	14.1195	14.0741	18.5037	16.6645	13.9656	13.4679	12.0371	10.4354	12.2792	13.6778	13.6303	15.5824	24.7596	17.3748	15.2468	10.6795		12.1333	-2886115	-359779	-679130	-227524	-295397	-413833	-563346	-451379
	12.1418	20.5288	21.1928	20.8555	19.2726	19.3839	13.9627	13.9306	18.4355	16.5504	13.8209	13.3288	11.9207	10.3376	12.1595	13.5472	13.5191	15.4571	24.7562	17.3788	15.2498	10.674		12.1417	-2872766	-350503	-670069	-220521	-283165	-402199	-553800	-443019
	12.1502	20.5866	21.1771	20.784	19.2965	19.332	13.8117	13.7845	18.3637	16.4386	13.6789	13.1949	11.809	10.2419	12.0386	13.42	13.407	15.3313	24.751	17.3851	15.2591	10.6754		12.15	-2860237	-340935	-660829	-213072	-270279	-390005	-543809	-433833
	12.1585	20.642	21.1625	20.7162	19.3156	19.2733	13.6597	13.6459	18.2847	16.3266	13.5361	13.0678	11.7019	10.153	11.9253	13.2914	13.2965	15.2025	24.7541	17.3877	15.2658	10.672		12.1583	-2848919	-331004	-651418	-205194	-256869	-377300	-533472	-423573
	12.1668	20.6898	21.1441	20.6384	19.328	19.2052	13.5076	13.505	18.2082	16.2126	13.3929	12.9359	11.5942	10.0685	11.8076	13.1661	13.1797	15.0697	24.7592	17.3905	15.2708	10.6732		12.1667	-2838759	-320678	-641883	-196793	-243169	-364202	-522804	-412279
	12.1752	20.7356	21.1208	20.5553	19.3391	19.1423	13.3578	13.3674	18.1267	16.0961	13.2481	12.8078	11.4899	9.98395	11.6984	13.0441	13.0661	14.9368	24.7592	17.39	15.2743	10.6751		12.175	-2829575	-310116	-632261	-187935	-229219	-350806	-511751	-400282
	12.1835	20.7762	21.0917	20.4637	19.3454	19.0708	13.2052	13.2316	18.043	15.9815	13.1078	12.6803	11.3872	9.9033	11.5919	12.9185	12.955	14.8014	24.7577	17.3907	15.2769	10.6754		12.1833	-2821087	-299489	-622627	-178697	-214969	-337243	-500308	-388212
	12.1918	20.8091	21.0588	20.3648	19.3469	19.0031	13.0562	13.097	17.9565	15.8603	12.9704	12.5547	11.2851	9.82165	11.4878	12.7983	12.8455	14.6598	24.7552	17.393	15.2825	10.6751		12.1917	-2813172	-288933	-612928	-169148	-200545	-323763	-488588	-376351
	12.2002	20.8371	21.0221	20.26	19.3518	18.9311	12.9102	12.9664	17.8745	15.742	12.8328	12.4317	11.1858	9.7465	11.3835	12.6812	12.7312	14.5258	24.7562	17.4004	15.2833	10.6718		12.2	-2805958	-278701	-603141	-159357	-186212	-310765	-476727	-364875
	12.2085	20.8619	20.9859	20.1537	19.3525	18.8536	12.7662	12.8321	17.7874	15.6198	12.6995	12.3139	11.0869	9.6747	11.2855	12.5687	12.6235	14.3909	24.7529	17.4078	15.2838	10.6652		12.2083	-2799586	-268954	-593188	-149342	-172079	-298402	-465086	-353820
	12.2168	20.8844	20.9453	20.049	19.3532	18.7733	12.6285	12.7016	17.6975	15.4998	12.5694	12.1953	10.9923	9.6036	11.1853	12.4579	12.5154	14.257	24.748	17.4148	15.2864	10.6606		12.2167	-2793811	-259754	-583007	-139142	-158060	-286616	-453999	-343074
	12.2252	20.9073	20.9044	19.9432	19.3613	18.6836	12.4951	12.5732	17.6068	15.3842	12.4391	12.0853	10.8994	9.53115	11.0901	12.3491	12.4089	14.1237	24.7488	17.4186	15.2949	10.6618		12.225	-2788616	-251020	-572630	-128906	-144305	-275400	-443571	-332679
	12.2335	20.9269	20.8685	19.8363	19.361	18.5911	12.361	12.4469	17.5103	15.2647	12.3126	11.9782	10.8124	9.4679	10.9964	12.2434	12.3068	13.9893	24.7551	17.4236	15.2982	10.6625		12.2333	-2784013	-242597	-562100	-118771	-131276	-264842	-433866	-322600
	12.2418	20.9419	20.8289	19.722	19.3596	18.4903	12.2279	12.3225	17.4135	15.1448	12.1874	11.8715	10.7233	9.40825	10.9074	12.1388	12.2018	13.8534	24.7618	17.4245	15.3006	10.6607		12.2417	-2780136	-234266	-551432	-108852	-119353	-255207	-424968	-312673
	12.2502	20.9506	20.7829	19.603	19.3559	18.3946	12.0961	12.2019	17.3142	15.0238	12.0636	11.7657	10.6334	9.3485	10.8216	12.038	12.0968	13.7219	24.7631	17.4218	15.2997	10.6614		12.25	-2776956	-225848	-540802	-99331	-108821	-246821	-417057	-302845
	12.2585	20.9554	20.7357	19.4814	19.342	18.2913	11.9651	12.0841	17.2112	14.9031	11.9457	11.6641	10.5432	9.2912	10.7412	11.9352	11.9934	13.5853	24.7638	17.4233	15.3016	10.6616		12.2583	-2774283	-217509	-530323	-90300	-99977	-239781	-410289	-293387
	12.2668	20.9587	20.6879	19.3551	19.3244	18.192	11.8414	11.9633	17.1082	14.7814	11.8231	11.5684	10.4563	9.2334	10.6646	11.8358	11.8909	13.4545	24.761	17.424	15.3006	10.6607		12.2667	-2771971	-209395	-519930	-81745	-92947	-233999	-404721	-284669
	12.2752	20.9552	20.6319	19.2276	19.3107	18.0888	11.7169	11.8462	17.006	14.6551	11.7065	11.4711	10.3731	9.17995	10.5858	11.7485	11.794	13.3246	24.7579	17.4296	15.2987	10.6599		12.275	-2770106	-201602	-509608	-73630	-87678	-229494	-400292	-276843
	12.2835	20.9478	20.5793	19.0968	19.2917	17.9806	11.6008	11.7292	16.9007	14.5335	11.5945	11.3747	10.2924	9.12675	10.5092	11.6584	11.698	13.199	24.7583	17.4357	15.2962	10.6537		12.2833	-2768657	-194227	-499390	-66004	-83937	-226352	-397041	-269921
	12.2918	20.943	20.5209	18.9648	19.2768	17.8706	11.4861	11.6123	16.7922	14.4093	11.4875	11.2853	10.2095	9.07655	10.4358	11.5668	11.6004	13.0793	24.7524	17.4371	15.2982	10.653		12.2917	-2767506	-187446	-489622	-59040	-81444	-224577	-394997	-264121
	12.3002	20.9381	20.4692	18.8409	19.2544	17.755	11.3786	11.5018	16.6791	14.2897	11.3787	11.2018	10.1343	9.02885	10.3661	11.479	11.5079	12.9574	24.7575	17.4376	15.3041	10.6522		12.3	-2766527	-181630	-480669	-53015	-80028	-224238	-394125	-259386
	12.3085	20.9301	20.4139	18.7145	19.2289	17.639	11.2709	11.3894	16.5623	14.1647	11.274	11.1165	10.0594	8.98595	10.2938	11.3912	11.4146	12.8402	24.7639	17.4369	15.3074	10.6546		12.3083	-2765501	-177023	-472745	-48130	-79628	-225402	-394396	-255619
	12.3168	20.9159	20.3516	18.5841	19.2005	17.5197	11.1684	11.2848	16.4432	14.0394	11.1677	11.0359	9.9836	8.946	10.2265	11.3081	11.3277	12.7233	24.7689	17.4322	15.3072	10.6593		12.3167	-2764131	-173774	-466024	-44404	-80297	-227919	-395546	-252578
	12.3252	20.8992	20.2892	18.4526	19.1655	17.3932	11.0685	11.1835	16.3231	13.9131	11.0648	10.9547	9.9141	8.90365	10.1688	11.2242	11.2355	12.6096	24.7722	17.4278	15.3072	10.6605		12.325	-2762097	-172133	-460499	-41751	-82208	-231586	-397386	-250209
	12.3335	20.8767	20.2196	18.3168	19.1302	17.2734	10.9695	11.0814	16.2001	13.7851	10.9636	10.8752	9.842	8.8627	10.1102	11.1395	11.1491	12.4938	24.7735	17.4233	15.309	10.6606		12.3333	-2759056	-172181	-456123	-39994	-85385	-236187	-400003	-248743
	12.3418	20.8558	20.1453	18.1815	19.0918	17.1541	10.874	10.9828	16.0826	13.6569	10.8646	10.8015	9.7749	8.8251	10.0498	11.0619	11.0644	12.3879	24.773	17.4248	15.3069	10.6608		12.3417	-2754718	-173748	-452798	-38903	-89724	-241472	-403522	-248377
	12.3502	20.8275	20.0702	18.0424	19.0482	17.0318	10.7796	10.8819	15.9627	13.5226	10.7684	10.7271	9.7068	8.78585	9.9943	10.9872	10.9822	12.2792	24.7676	17.4306	15.3076	10.6613		12.35	-2748966	-176498	-450564	-38559	-95063	-247212	-407995	-249070
	12.3585	20.793	19.9921	17.9069	19.0027	16.9046	10.6929	10.7855	15.8404	13.3942	10.6791	10.6575	9.64505	8.7523	9.94095	10.9138	10.8985	12.1783	24.767	17.4335	15.3049	10.6616		12.3583	-2741927	-180157	-449625	-39081	-101034	-253282	-413518	-250957
	12.3668	20.761	19.9125	17.7733	18.9654	16.7791	10.6113	10.6898	15.7172	13.2679	10.5881	10.5938	9.5823	8.71905	9.8823	10.837	10.8224	12.0793	24.7681	17.4347	15.3102	10.6597		12.3667	-2733905	-184539	-450034	-40596	-107471	-259723	-420206	-254310
	12.3752	20.7302	19.8374	17.643	18.9221	16.6491	10.5272	10.5983	15.593	13.1425	10.4999	10.5323	9.5273	8.68845	9.8313	10.7681	10.744	11.9807	24.7728	17.4292	15.3174	10.657		12.375	-2725229	-189386	-451608	-43181	-114505	-266677	-428097	-259301
	12.3835	20.6935	19.7562	17.5069	18.8746	16.5191	10.4492	10.5102	15.4647	13.0129	10.414	10.4708	9.4725	8.6615	9.778	10.6923	10.6674	11.8867	24.78	17.4257	15.3205	10.6606		12.3833	-2716119	-194652	-454244	-46788	-122351	-274242	-436959	-265940
	12.3918	20.6562	19.6719	17.3686	18.8261	16.3847	10.3704	10.4285	15.3376	12.8866	10.3292	10.411	9.41815	8.63495	9.73305	10.6242	10.5912	11.7929	24.7848	17.4195	15.3236	10.6675		12.3917	-2706713	-200470	-457989	-51397	-131033	-282400	-446409	-273946
	12.4002	20.6123	19.5821	17.2249	18.7712	16.2484	10.2928	10.3452	15.2129	12.7645	10.2485	10.353	9.36305	8.60915	9.69	10.5557	10.5176	11.703	24.7906	17.4178	15.3273	10.6685		12.4	-2697183	-207050	-462764	-56972	-140220	-290881	-456048	-282796
	12.4085	20.5663	19.4885	17.0834	18.7195	16.1161	10.2203	10.2644	15.0892	12.6392	10.1688	10.2958	9.31335	8.5821	9.6444	10.4886	10.4477	11.6144	24.7929	17.4123	15.3282	10.6706		12.4083	-2687880	-214406	-468454	-63515	-149503	-299466	-465754	-291891
	12.4168	20.5162	19.3889	16.9366	18.6591	15.9868	10.1497	10.1876	14.9719	12.5191	10.092	10.2391	9.2619	8.55615	9.6038	10.4244	10.3772	11.5269	24.785	17.4173	15.327	10.6686		12.4167	-2679051	-222399	-475167	-70963	-158666	-308040	-475601	-300866
	12.4252	20.4619	19.2915	16.7907	18.5967	15.8559	10.0826	10.1092	14.8501	12.3956	10.0193	10.1852	9.21495	8.53275	9.56265	10.3616	10.3108	11.4456	24.7859	17.4186	15.3264	10.6676		12.425	-2671043	-231057	-483060	-79065	-167752	-316577	-485602	-309521
	12.4335	20.4061	19.1856	16.6422	18.5367	15.7223	10.0178	10.0345	14.7312	12.2799	9.95215	10.135	9.1747	8.51215	9.5183	10.2981	10.2479	11.3674	24.7855	17.42	15.3311	10.6682		12.4333	-2664104	-240346	-492122	-87619	-176913	-325117	-495715	-317846
	12.4418	20.3562	19.086	16.4971	18.4749	15.5899	9.9558	9.9622	14.6134	12.1684	9.88515	10.0879	9.1353	8.4924	9.48055	10.2384	10.1867	11.2884	24.7921	17.42	15.3376	10.6649		12.4417	-2658231	-250193	-502208	-96429	-186101	-333684	-505898	-326008
	12.4502	20.3023	18.9887	16.3469	18.4087	15.4564	9.8958	9.89215	14.4945	12.0554	9.82015	10.0415	9.0949	8.4792	9.44415	10.1793	10.1253	11.2116	24.8042	17.4166	15.3439	10.6632		12.45	-2653745	-260354	-513042	-105353	-195313	-342237	-515944	-334187
	12.4585	20.2445	18.8844	16.1969	18.3351	15.3233	9.8333	9.82795	14.3709	11.9438	9.7569	9.99735	9.0586	8.4646	9.40985	10.1196	10.0655	11.1382	24.8165	17.408	15.3456	10.6716		12.4583	-2651171	-270616	-524305	-114424	-204630	-350637	-525698	-342597
	12.4668	20.1843	18.7773	16.0437	18.2581	15.1903	9.774	9.76335	14.2522	11.838	9.69475	9.95355	9.01995	8.446	9.38015	10.0611	10.0113	11.0625	24.823	17.4052	15.3492	10.6693		12.4667	-2650652	-280816	-535800	-123620	-213918	-358761	-535038	-351276
	12.4752	20.1164	18.6678	15.8886	18.177	15.0587	9.7146	9.7061	14.1335	11.7339	9.6352	9.90685	8.98625	8.43045	9.35065	10.0063	9.9518	10.9921	24.8287	17.402	15.3505	10.6728		12.475	-2652059	-290756	-547485	-132664	-222969	-366529	-543918	-360190
	12.4835	20.0496	18.5541	15.7331	18.0905	14.9301	9.66215	9.64535	14.0182	11.6303	9.57595	9.8659	8.95345	8.41605	9.32215	9.9543	9.8966	10.9207	24.8311	17.4007	15.3473	10.6732		12.4833	-2655382	-300369	-559367	-141409	-231604	-373839	-552303	-369234
	12.4918	19.9744	18.4361	15.5742	18.002	14.804	9.6046	9.5874	13.9055	11.529	9.52405	9.8218	8.9182	8.3994	9.29495	9.90505	9.8483	10.8521	24.8302	17.4048	15.346	10.6712		12.4917	-2660581	-309757	-571230	-149850	-239693	-380524	-560192	-378146
	12.5002	19.9003	18.3205	15.4145	17.909	14.6793	9.5567	9.5296	13.7895	11.4297	9.47655	9.7843	8.88935	8.38955	9.2686	9.85935	9.7984	10.7855	24.831	17.4099	15.3435	10.6668		12.5	-2667359	-318965	-582807	-157931	-247062	-386616	-567524	-386827
	12.5085	19.8285	18.2003	15.2614	17.8218	14.5541	9.51265	9.47675	13.6741	11.3346	9.4292	9.7504	8.85985	8.37665	9.2427	9.8105	9.7538	10.7236	24.8349	17.408	15.3466	10.6649		12.5083	-2675418	-327886	-593833	-165490	-253719	-392231	-574215	-395421
	12.5168	19.756	18.0859	15.1077	17.7268	14.4288	9.4661	9.42485	13.5608	11.2441	9.3827	9.71955	8.83835	8.3659	9.221	9.76185	9.71105	10.6647	24.8408	17.4098	15.356	10.6637		12.5167	-2684814	-336312	-603993	-172407	-259777	-397340	-580204	-404108
	12.5252	19.6806	17.9656	14.951	17.621	14.3068	9.4232	9.37525	13.444	11.1514	9.33945	9.6886	8.8123	8.35745	9.19945	9.7156	9.66845	10.599	24.8529	17.4102	15.3578	10.6684		12.525	-2695807	-344037	-613154	-178657	-265309	-401827	-585639	-412911
	12.5335	19.5987	17.8477	14.794	17.5213	14.1806	9.3784	9.33255	13.3266	11.0614	9.2969	9.65755	8.7899	8.35175	9.1862	9.67045	9.62745	10.5397	24.8621	17.4062	15.3581	10.6724		12.5333	-2708473	-350947	-621321	-184160	-270333	-405605	-590533	-421496
	12.5418	19.5158	17.7248	14.6372	17.4153	14.0576	9.33525	9.2908	13.2093	10.9674	9.2532	9.6274	8.76785	8.3425	9.1716	9.6286	9.58805	10.4799	24.8683	17.4039	15.3541	10.6729		12.5417	-2722841	-356991	-628584	-188952	-274852	-408800	-594811	-429411
	12.5502	19.4292	17.6005	14.4817	17.3102	13.9405	9.2948	9.2518	13.0928	10.8787	9.21345	9.60075	8.74505	8.3367	9.1575	9.58325	9.5522	10.4231	24.8724	17.4028	15.3481	10.6769		12.55	-2738950	-362162	-634937	-193240	-278775	-411686	-598511	-436500
	12.5585	19.3343	17.4792	14.3294	17.197	13.8242	9.2565	9.2107	12.9791	10.7946	9.17595	9.5713	8.72405	8.3301	9.1466	9.54445	9.5149	10.3681	24.8732	17.4054	15.3444	10.6759		12.5583	-2756874	-366520	-640271	-197107	-282026	-414413	-601693	-442852
	12.5668	19.2444	17.3501	14.1804	17.0856	13.7064	9.2223	9.1731	12.871	10.7083	9.14115	9.5452	8.7061	8.32765	9.13225	9.50985	9.48475	10.3148	24.8752	17.4153	15.3417	10.6748		12.5667	-2776212	-370101	-644535	-200404	-284658	-416874	-604366	-448695
	12.5752	19.1488	17.2213	14.0303	16.9731	13.5841	9.1948	9.1379	12.7569	10.6298	9.1124	9.5254	8.6875	8.32555	9.12235	9.4737	9.45775	10.2645	24.8779	17.416	15.3393	10.675		12.575	-2796510	-372879	-647834	-203003	-286795	-418856	-606556	-454401
	12.5835	19.0578	17.0935	13.8832	16.8636	13.4677	9.1644	9.10345	12.6442	10.5511	9.0844	9.50415	8.67605	8.3227	9.1105	9.4359	9.43035	10.2191	24.8765	17.4181	15.3423	10.6747		12.5833	-2817234	-374909	-650356	-204792	-288525	-420192	-608219	-460204
	12.5918	18.9681	16.9699	13.7423	16.759	13.3475	9.13405	9.0715	12.5269	10.4733	9.05295	9.48885	8.6656	8.3246	9.1061	9.40235	9.40465	10.1712	24.8879	17.4195	15.3437	10.676		12.5917	-2837848	-376335	-652215	-205833	-289908	-421014	-609242	-466226
	12.6002	18.8756	16.8426	13.5998	16.645	13.2289	9.1046	9.04075	12.413	10.3966	9.02595	9.47525	8.6528	8.32715	9.1009	9.3684	9.38065	10.1236	24.8937	17.4197	15.344	10.6823		12.6	-2858201	-377265	-653555	-206276	-290948	-421586	-609681	-472459
	12.6085	18.7752	16.7128	13.459	16.5341	13.1131	9.0757	9.02	12.2986	10.3222	9.0004	9.45925	8.6419	8.33245	9.10165	9.33895	9.3586	10.0779	24.8999	17.4193	15.3426	10.685		12.6083	-2878105	-377755	-654408	-206291	-291723	-422112	-609826	-478866
	12.6168	18.6714	16.5771	13.3171	16.4217	12.9999	9.04695	8.99515	12.189	10.2486	8.97205	9.4455	8.62935	8.3359	9.1024	9.30945	9.33545	10.035	24.9035	17.4165	15.3393	10.6839		12.6167	-2897355	-377885	-654816	-205974	-292320	-422662	-609885	-485365
	12.6252	18.5637	16.442	13.1768	16.3129	12.8887	9.02535	8.9716	12.079	10.173	8.9538	9.4326	8.6223	8.34285	9.1072	9.2822	9.31915	9.99475	24.9062	17.4174	15.3338	10.689		12.625	-2915845	-377833	-654723	-205298	-292895	-423269	-609899	-491751
	12.6335	18.4522	16.3054	13.0419	16.2035	12.7817	9.00275	8.9518	11.9765	10.1044	8.93145	9.42445	8.6164	8.34955	9.10865	9.2588	9.30635	9.95495	24.9068	17.4242	15.3311	10.6871		12.6333	-2933353	-377682	-654039	-204261	-293626	-423864	-609935	-497835
	12.6418	18.3397	16.1676	12.905	16.0937	12.671	8.98765	8.9321	11.8697	10.0375	8.91645	9.41305	8.609	8.3609	9.11395	9.23885	9.297	9.918	24.9029	17.4285	15.3256	10.6857		12.6417	-2949637	-377348	-652673	-202897	-294501	-424519	-610035	-503547
	12.6502	18.2274	16.0287	12.7774	15.9855	12.5639	8.97265	8.91505	11.7645	9.97845	8.9024	9.4068	8.6078	8.36835	9.12045	9.21775	9.29015	9.88585	24.9017	17.4312	15.3259	10.686		12.65	-2964622	-376757	-650548	-201248	-295424	-425319	-610168	-508851
	12.6585	18.1162	15.8897	12.6534	15.8836	12.4558	8.9592	8.898	11.6636	9.9185	8.8888	9.40955	8.6077	8.3773	9.12675	9.20035	9.27655	9.8529	24.9033	17.4382	15.3273	10.6832		12.6583	-2978401	-375836	-647839	-199460	-296269	-426236	-610192	-513689
	12.6668	17.9986	15.753	12.5308	15.7772	12.342	8.94575	8.88195	11.5619	9.8617	8.8756	9.41385	8.61115	8.39295	9.139	9.1827	9.2717	9.8228	24.9112	17.4403	15.3267	10.686		12.6667	-2990897	-374531	-644737	-197719	-296984	-427146	-610016	-517951
	12.6752	17.8778	15.6163	12.4076	15.6707	12.2349	8.93455	8.8707	11.4624	9.80245	8.8664	9.414	8.6108	8.41025	9.15215	9.1681	9.26625	9.7954	24.9151	17.446	15.3279	10.6892		12.675	-3001901	-372903	-641380	-196210	-297577	-427954	-609755	-521528
	12.6835	17.7538	15.4757	12.2897	15.5629	12.1329	8.9203	8.86325	11.3656	9.7498	8.85555	9.41445	8.60935	8.4266	9.1674	9.15655	9.26045	9.76715	24.9175	17.4463	15.3246	10.6895		12.6833	-3011161	-371057	-637863	-194889	-298126	-428672	-609506	-524592
	12.6918	17.6259	15.3339	12.1715	15.4558	12.0339	8.90795	8.8527	11.2698	9.69505	8.84845	9.41745	8.61455	8.44275	9.18695	9.14355	9.2607	9.73855	24.9188	17.4448	15.3192	10.6901		12.6917	-3018440	-369108	-634393	-193639	-298808	-429383	-609219	-527450
	12.7002	17.4958	15.1906	12.0526	15.3433	11.9384	8.9023	8.84255	11.1843	9.6446	8.84325	9.42	8.62075	8.462	9.2056	9.13515	9.2601	9.71235	24.9169	17.4499	15.3185	10.689		12.7	-3023778	-367202	-631229	-192548	-299859	-430161	-608916	-530265
	12.7085	17.36	15.0478	11.9412	15.234	11.8422	8.89275	8.83395	11.0993	9.59695	8.8403	9.4269	8.62485	8.48135	9.22665	9.1326	9.26405	9.6912	24.9141	17.4579	15.3107	10.6876		12.7083	-3027174	-365424	-628593	-191823	-301417	-431125	-608764	-533295
	12.7168	17.2212	14.9083	11.8309	15.1227	11.7492	8.8916	8.8288	11.0175	9.5548	8.84095	9.43855	8.63315	8.50095	9.2497	9.12885	9.2699	9.67415	24.916	17.4654	15.3079	10.68		12.7167	-3028446	-363849	-626541	-191583	-303434	-432422	-608969	-536669
	12.7252	17.0856	14.7678	11.7293	15.0145	11.656	8.891	8.8247	10.9362	9.51495	8.8431	9.44825	8.64415	8.52225	9.2695	9.12705	9.2779	9.66225	24.9105	17.469	15.3069	10.6784		12.725	-3027429	-362586	-625061	-191832	-305748	-434151	-609547	-540067
	12.7335	16.9511	14.6341	11.6304	14.9068	11.5678	8.89105	8.82035	10.8572	9.47805	8.8476	9.46605	8.6534	8.54795	9.2912	9.1299	9.2844	9.649	24.9157	17.4735	15.311	10.6781		12.7333	-3024009	-361882	-624180	-192538	-308214	-436363	-610404	-543346
	12.7418	16.8115	14.4964	11.5361	14.7942	11.4805	8.89025	8.82205	10.779	9.4401	8.8498	9.48035	8.6669	8.57605	9.3209	9.1295	9.2943	9.6353	24.9211	17.4731	15.3067	10.6772		12.7417	-3018212	-361841	-623903	-193529	-310851	-438989	-611416	-546467
	12.7502	16.6724	14.36	11.4404	14.683	11.3951	8.89125	8.8242	10.7072	9.4057	8.85255	9.4977	8.67515	8.6058	9.34595	9.1343	9.30235	9.6244	24.9259	17.4766	15.3069	10.6812		12.75	-3010077	-362437	-624293	-194652	-313689	-441963	-612596	-549449
	12.7585	16.5299	14.2248	11.3477	14.565	11.3134	8.89555	8.82775	10.6377	9.37135	8.8585	9.51745	8.68915	8.62845	9.3774	9.14005	9.30935	9.6154	24.9271	17.4782	15.3042	10.6777		12.7583	-2999614	-363535	-625326	-195846	-316627	-445229	-614054	-552303
	12.7668	16.384	14.0884	11.2591	14.4491	11.2375	8.89995	8.83335	10.5711	9.3387	8.86725	9.53635	8.7042	8.6559	9.4098	9.14685	9.32415	9.60715	24.9224	17.4789	15.3006	10.6738		12.7667	-2986946	-364925	-626844	-197102	-319657	-448686	-615967	-555039
	12.7752	16.2422	13.9523	11.1762	14.3343	11.1704	8.9083	8.83795	10.512	9.3114	8.8772	9.55935	8.71895	8.67875	9.44035	9.1558	9.33995	9.60395	24.9211	17.4841	15.2968	10.67		12.775	-2972338	-366494	-628735	-198416	-322719	-452185	-618397	-557730
	12.7835	16.0958	13.8217	11.0932	14.2133	11.1034	8.9143	8.8418	10.4527	9.28425	8.88875	9.57605	8.7346	8.70685	9.47025	9.17175	9.35375	9.60005	24.9176	17.4936	15.2924	10.665		12.7833	-2956088	-368168	-630848	-199729	-325730	-455606	-621264	-560540
	12.7918	15.949	13.6911	11.0158	14.0987	11.0349	8.9245	8.845	10.3959	9.2616	8.9033	9.60185	8.75075	8.7364	9.5029	9.18465	9.3768	9.6038	24.9152	17.5011	15.2901	10.6648		12.7917	-2938419	-369908	-633110	-201132	-328626	-458918	-624366	-563588
	12.8002	15.8072	13.5653	10.9451	13.9849	10.9706	8.9392	8.8525	10.3445	9.24415	8.92025	9.6279	8.7707	8.76275	9.538	9.1985	9.39415	9.60815	24.915	17.5052	15.2905	10.6578		12.8	-2919364	-371701	-635609	-202680	-331432	-462155	-627517	-566896
	12.8085	15.667	13.4474	10.8805	13.8679	10.9079	8.95215	8.8637	10.2891	9.2242	8.93655	9.65615	8.7927	8.7949	9.57125	9.21355	9.4147	9.6104	24.923	17.5074	15.2921	10.6558		12.8083	-2898883	-373596	-638449	-204348	-334210	-465352	-630635	-570452
	12.8168	15.5269	13.3273	10.8145	13.7501	10.8528	8.9663	8.88015	10.2421	9.2053	8.9533	9.68715	8.80965	8.82425	9.60405	9.22985	9.43625	9.61625	24.9271	17.505	15.2935	10.6572		12.8167	-2877311	-375605	-641614	-206128	-337030	-468475	-633662	-574010
	12.8252	15.3833	13.2083	10.7502	13.6341	10.7979	8.9801	8.8946	10.1936	9.1905	8.96885	9.7156	8.83325	8.8536	9.63925	9.2448	9.45865	9.6226	24.9301	17.5033	15.2939	10.6565		12.825	-2854869	-377707	-645067	-208157	-339936	-471505	-636525	-577300
	12.8335	15.2446	13.0932	10.692	13.5188	10.7458	8.99475	8.90705	10.1519	9.1796	8.9901	9.7403	8.8473	8.87805	9.6792	9.26545	9.4816	9.62755	24.9313	17.5056	15.2897	10.6515		12.8333	-2831774	-379900	-648801	-210577	-342846	-474421	-639274	-580391
	12.8418	15.1105	12.9769	10.6322	13.4005	10.703	9.0143	8.92155	10.1108	9.168	9.01005	9.7682	8.8686	8.90635	9.71585	9.2843	9.5057	9.63565	24.9321	17.5044	15.289	10.6503		12.8417	-2808671	-382226	-652760	-213459	-345791	-477240	-641990	-583476
	12.8502	14.9688	12.8606	10.5823	13.2822	10.6623	9.0331	8.93645	10.0777	9.15925	9.03	9.79735	8.8856	8.9264	9.7483	9.30655	9.5305	9.64395	24.9231	17.5117	15.2835	10.6461		12.85	-2786215	-384787	-656823	-216678	-348851	-479983	-644785	-586713
	12.8585	14.829	12.7545	10.5323	13.1697	10.6219	9.05105	8.95245	10.0437	9.15195	9.05475	9.82405	8.90605	8.9515	9.78135	9.3307	9.55415	9.65825	24.9244	17.5164	15.2794	10.6417		12.8583	-2764927	-387571	-660820	-220063	-351947	-482742	-647831	-590032
	12.8668	14.6922	12.6473	10.4863	13.061	10.5845	9.0746	8.96805	10.0122	9.14765	9.0768	9.8514	8.9291	8.97595	9.81365	9.35125	9.58095	9.67405	24.9212	17.5166	15.2799	10.6408		12.8667	-2745090	-390488	-664626	-223554	-354966	-485637	-651105	-593154
	12.8752	14.5626	12.5508	10.4498	12.9551	10.5472	9.0961	8.98715	9.98265	9.14565	9.1025	9.8865	8.94935	8.9996	9.8445	9.37495	9.60655	9.689	24.9246	17.5194	15.2835	10.635		12.875	-2726562	-393484	-668187	-227100	-357875	-488666	-654455	-595825
	12.8835	14.4306	12.4575	10.4119	12.8477	10.5163	9.1166	9.00455	9.95525	9.144	9.1239	9.9172	8.9716	9.0258	9.8776	9.3931	9.63005	9.70365	24.9332	17.5172	15.2848	10.6339		12.8833	-2709130	-396549	-671570	-230606	-360696	-491807	-657724	-597998
	12.8918	14.3014	12.3638	10.3752	12.7433	10.4849	9.139	9.0286	9.92755	9.1441	9.14775	9.9456	8.9889	9.0509	9.90845	9.41605	9.65645	9.7215	24.9399	17.5135	15.2843	10.6332		12.8917	-2692725	-399666	-675002	-233959	-363405	-494951	-660859	-599777
	12.9002	14.173	12.2725	10.341	12.6357	10.455	9.16175	9.0503	9.9099	9.14555	9.1703	9.97455	9.0084	9.07085	9.94325	9.4346	9.68035	9.73375	24.9464	17.5116	15.2865	10.6326		12.9	-2677441	-402756	-678697	-237190	-365975	-497944	-663829	-601356
	12.9085	14.0457	12.1857	10.3096	12.53	10.4293	9.1837	9.0726	9.89175	9.14765	9.1929	10.0006	9.02635	9.08595	9.97105	9.45875	9.70625	9.74935	24.9473	17.5071	15.286	10.6317		12.9083	-2663431	-405680	-682674	-240251	-368472	-500710	-666536	-602848
	12.9168	13.9248	12.0994	10.2808	12.4296	10.4101	9.2079	9.09345	9.8767	9.15325	9.21855	10.0263	9.0432	9.1	9.9982	9.47905	9.7302	9.76595	24.944	17.5071	15.284	10.6289		12.9167	-2650744	-408391	-686794	-242854	-370930	-503175	-668872	-604355
	12.9252	13.799	12.0189	10.2538	12.3299	10.3897	9.228	9.11155	9.86575	9.16005	9.2426	10.0528	9.0594	9.11095	10.0216	9.50395	9.75115	9.78305	24.9392	17.5122	15.2818	10.6245		12.925	-2639528	-410937	-690856	-244850	-373293	-505278	-670848	-606095
	12.9335	13.6759	11.9398	10.2307	12.2347	10.3712	9.25515	9.131	9.8575	9.16835	9.2657	10.0751	9.0736	9.1254	10.0419	9.52625	9.77865	9.79925	24.937	17.5135	15.2797	10.6262		12.9333	-2629934	-413323	-694667	-246221	-375386	-507064	-672524	-608200
	12.9418	13.5609	11.8667	10.2088	12.1435	10.3551	9.28005	9.1514	9.8486	9.17885	9.28925	10.0999	9.08655	9.1348	10.064	9.544	9.80055	9.82035	24.9372	17.5157	15.2825	10.6209		12.9417	-2622018	-415477	-698099	-247134	-377151	-508638	-673981	-610587
	12.9502	13.4515	11.7988	10.1918	12.0543	10.3423	9.3041	9.16965	9.83905	9.1915	9.31345	10.1241	9.10415	9.14685	10.0777	9.56215	9.8224	9.83555	24.9417	17.5159	15.2875	10.622		12.95	-2615722	-417316	-701024	-247903	-378856	-510056	-675301	-613154
	12.9585	13.3402	11.7319	10.1762	11.9631	10.3292	9.3257	9.1895	9.8304	9.1993	9.33645	10.1436	9.1146	9.15725	10.0936	9.57705	9.8435	9.85195	24.9511	17.508	15.2934	10.6228		12.9583	-2610585	-418813	-703553	-248729	-380728	-511345	-676608	-615879
	12.9668	13.2291	11.6692	10.1611	11.878	10.3174	9.34545	9.21465	9.8271	9.2115	9.35495	10.1608	9.12895	9.16145	10.1085	9.58795	9.8618	9.8666	24.9519	17.4987	15.2913	10.6245		12.9667	-2606204	-420028	-706052	-249643	-382775	-512436	-677876	-618740
	12.9752	13.1202	11.609	10.1476	11.7922	10.3082	9.3653	9.2377	9.8241	9.2192	9.3691	10.177	9.1352	9.1607	10.1231	9.6031	9.87485	9.87775	24.957	17.496	15.2903	10.6239		12.975	-2602744	-421056	-708623	-250608	-384819	-513375	-679032	-621645
	12.9835	13.0135	11.5526	10.1378	11.7143	10.3057	9.3819	9.25425	9.8256	9.2336	9.3888	10.1898	9.14065	9.16295	10.1329	9.6158	9.8914	9.891	24.9551	17.494	15.2906	10.6247		12.9833	-2600345	-421966	-711139	-251592	-386622	-514300	-680042	-624581
	12.9918	12.9091	11.4984	10.1306	11.6324	10.304	9.3991	9.27065	9.8289	9.24595	9.4055	10.1997	9.14425	9.16115	10.1379	9.62955	9.90515	9.9044	24.9549	17.4968	15.2868	10.6216		12.9917	-2598957	-422747	-713431	-252496	-388139	-515266	-680883	-627520
	13.0002	12.8087	11.4436	10.1205	11.5561	10.3028	9.4131	9.284	9.83475	9.25695	9.42165	10.2059	9.1553	9.15605	10.142	9.6413	9.91995	9.91515	24.9517	17.5018	15.2872	10.6238		13	-2598538	-423430	-715345	-253232	-389375	-516249	-681608	-630534
	13.0085	12.7097	11.3937	10.1161	11.4854	10.3026	9.43145	9.3007	9.8354	9.27065	9.4399	10.2162	9.15615	9.15125	10.1388	9.6481	9.9337	9.927	24.9493	17.5038	15.2893	10.6247		13.0083	-2599151	-424059	-716802	-253784	-390330	-517202	-682364	-633609
	13.0168	12.6189	11.3521	10.1149	11.4183	10.3038	9.4469	9.31405	9.8381	9.28445	9.45285	10.2274	9.1601	9.1408	10.1345	9.6549	9.94525	9.93805	24.9491	17.5043	15.297	10.6235		13.0167	-2600802	-424612	-717811	-254201	-391015	-518107	-683246	-636569
	13.0252	12.5295	11.3146	10.1137	11.3519	10.3072	9.45905	9.325	9.8414	9.2995	9.4586	10.2333	9.16385	9.1327	10.1328	9.65785	9.95045	9.9444	24.9567	17.5022	15.3023	10.6238		13.025	-2603505	-425165	-718385	-254601	-391559	-518972	-684200	-639287
	13.0335	12.4435	11.2764	10.112	11.2881	10.31	9.46925	9.3396	9.8431	9.30785	9.4669	10.2346	9.16355	9.12755	10.1266	9.66105	9.9551	9.94905	24.9619	17.4955	15.3077	10.6268		13.0333	-2607421	-425786	-718561	-255056	-392141	-519927	-685228	-641773
	13.0418	12.3559	11.2402	10.1102	11.2303	10.3138	9.47865	9.3536	9.8483	9.31625	9.472	10.2303	9.16125	9.1136	10.1217	9.6561	9.95735	9.95255	24.968	17.4939	15.3116	10.6316		13.0417	-2612634	-426466	-718499	-255638	-392998	-521102	-686307	-644042
	13.0502	12.2703	11.2029	10.1084	11.1714	10.3207	9.48615	9.36135	9.8531	9.32515	9.47055	10.2254	9.15565	9.09805	10.1152	9.6555	9.9536	9.9576	24.9683	17.491	15.316	10.635		13.05	-2619276	-427170	-718433	-256419	-394239	-522474	-687306	-646167
	13.0585	12.1874	11.1685	10.1101	11.1166	10.3296	9.49315	9.36805	9.85955	9.33035	9.4739	10.2133	9.1492	9.08215	10.1011	9.6531	9.9551	9.9529	24.9734	17.4933	15.319	10.6355		13.0583	-2627308	-427839	-718535	-257302	-395716	-523926	-688101	-648382
	13.0668	12.1084	11.1369	10.1106	11.0651	10.3406	9.4945	9.3721	9.8699	9.3384	9.47685	10.2074	9.1462	9.0627	10.0849	9.64775	9.9535	9.9538	24.9755	17.4982	15.3217	10.639		13.0667	-2636560	-428395	-718789	-258199	-397241	-525433	-688670	-650909
	13.0752	12.033	11.108	10.109	11.0158	10.3471	9.5011	9.37305	9.87585	9.3468	9.4758	10.1965	9.13555	9.0445	10.0652	9.64235	9.9542	9.95135	24.9734	17.5031	15.3243	10.64		13.075	-2647132	-428785	-719192	-259131	-398789	-526949	-689038	-653782
	13.0835	11.9657	11.0788	10.1135	10.977	10.3557	9.50515	9.3749	9.8766	9.35315	9.4743	10.1857	9.1252	9.02385	10.0425	9.631	9.9492	9.9505	24.974	17.5063	15.3316	10.641		13.0833	-2659074	-428994	-719735	-260057	-400339	-528477	-689254	-657015
	13.0918	11.9014	11.0559	10.118	10.9357	10.3623	9.507	9.3716	9.88075	9.3569	9.46725	10.1778	9.1153	9.00315	10.0161	9.6192	9.9404	9.94565	24.9791	17.5113	15.3421	10.6412		13.0917	-2672287	-429028	-720449	-260925	-401874	-529962	-689474	-660642
	13.1002	11.8379	11.0341	10.1224	10.8958	10.3695	9.5058	9.36935	9.8825	9.3613	9.45885	10.161	9.106	8.9808	9.9939	9.60455	9.93	9.93815	24.9919	17.5112	15.3499	10.6464		13.1	-2686636	-429032	-721343	-261759	-403475	-531354	-689872	-664438
	13.1085	11.7736	11.0119	10.1228	10.856	10.3772	9.50095	9.36895	9.8844	9.3615	9.44645	10.1425	9.0914	8.9619	9.97025	9.58655	9.91405	9.9275	24.9968	17.5105	15.3565	10.6518		13.1083	-2701873	-429145	-722384	-262590	-405211	-532647	-690519	-668013
	13.1168	11.7151	10.9908	10.1229	10.8235	10.3836	9.492	9.36745	9.88425	9.35895	9.4285	10.1211	9.07725	8.9387	9.94805	9.56855	9.89995	9.9174	25.0004	17.5084	15.3618	10.6557		13.1167	-2717914	-429521	-723602	-263433	-407139	-533900	-691495	-671154
	13.1252	11.6593	10.9701	10.1237	10.7837	10.3941	9.48025	9.3581	9.8859	9.35395	9.41155	10.098	9.0582	8.91425	9.923	9.5534	9.8822	9.9064	25.0029	17.5114	15.3631	10.6566		13.125	-2734672	-430275	-725002	-264368	-409340	-535194	-692828	-673883
	13.1335	11.6046	10.9513	10.1221	10.7523	10.4027	9.4735	9.34995	9.8855	9.34795	9.40005	10.0715	9.0342	8.8897	9.8929	9.5338	9.86555	9.89095	25.0048	17.5152	15.3687	10.6596		13.1333	-2751894	-431372	-726408	-265522	-411814	-536582	-694398	-676365
	13.1418	11.5526	10.9302	10.123	10.7221	10.4116	9.46165	9.33885	9.886	9.34105	9.3817	10.0488	9.0166	8.86815	9.86325	9.51365	9.84975	9.87555	25.0097	17.5237	15.3692	10.6608		13.1417	-2769305	-432795	-727765	-266864	-414376	-538151	-696060	-678765
	13.1502	11.5038	10.9083	10.1207	10.6976	10.4154	9.4499	9.32685	9.88095	9.3357	9.36655	10.0238	8.9959	8.8401	9.83025	9.4953	9.83085	9.8627	25.0091	17.5303	15.3733	10.6601		13.15	-2786840	-434466	-729158	-268334	-416855	-540071	-697728	-681029
	13.1585	11.4574	10.8949	10.1227	10.6738	10.4181	9.44215	9.31055	9.87685	9.33145	9.34745	9.99905	8.97545	8.8158	9.7961	9.471	9.8145	9.8477	25.006	17.5361	15.3804	10.6608		13.1583	-2804649	-436183	-730776	-269866	-419117	-542414	-699405	-682881
	13.1668	11.4168	10.8821	10.1224	10.6493	10.4178	9.4287	9.2935	9.871	9.31975	9.32795	9.97395	8.95735	8.7916	9.7649	9.4465	9.79025	9.8296	25.0128	17.5404	15.392	10.6637		13.1667	-2822869	-437860	-732719	-271511	-421071	-544995	-701202	-684166
	13.1752	11.3758	10.8665	10.1215	10.624	10.4185	9.41585	9.27735	9.86175	9.30505	9.3015	9.9491	8.9358	8.7732	9.73025	9.4196	9.76775	9.80865	25.0191	17.541	15.397	10.6668		13.175	-2841557	-439524	-734905	-273284	-422664	-547612	-703201	-685112
	13.1835	11.3346	10.8532	10.1171	10.5998	10.4177	9.39765	9.2657	9.8525	9.2923	9.27955	9.9214	8.91235	8.74965	9.6982	9.39325	9.74125	9.78955	25.0221	17.5434	15.4034	10.6687		13.1833	-2860490	-441208	-737286	-275106	-423945	-550131	-705339	-686056
	13.1918	11.2948	10.8361	10.1085	10.5782	10.415	9.37895	9.24955	9.84045	9.27355	9.2449	9.89125	8.89135	8.72565	9.6673	9.36555	9.7113	9.76625	25.0281	17.5442	15.4039	10.6714		13.1917	-2879242	-442870	-739811	-276919	-425101	-552366	-707539	-687253
	13.2002	11.2543	10.8177	10.1005	10.5535	10.4103	9.35765	9.23015	9.82835	9.25605	9.2224	9.8596	8.8669	8.7013	9.6337	9.33675	9.68975	9.7473	25.0266	17.5469	15.404	10.6726		13.2	-2897583	-444471	-742402	-278650	-426309	-554283	-709792	-688901
	13.2085	11.2164	10.8017	10.0931	10.5331	10.4095	9.3366	9.20915	9.8188	9.23665	9.19855	9.82885	8.84025	8.67825	9.5994	9.3105	9.6635	9.721	25.0292	17.553	15.4098	10.6692		13.2083	-2915485	-445886	-745062	-280261	-427618	-556009	-712008	-690978
	13.2168	11.1794	10.7865	10.0838	10.5115	10.4008	9.3174	9.19005	9.80475	9.2162	9.1726	9.80065	8.81405	8.6539	9.5642	9.28615	9.6357	9.69845	25.0272	17.562	15.4094	10.6661		13.2167	-2932938	-447113	-747749	-281719	-429167	-557644	-714029	-693359
	13.2252	11.1432	10.7712	10.0744	10.4939	10.3898	9.3015	9.16745	9.78995	9.19695	9.1487	9.76915	8.79275	8.6349	9.526	9.26	9.6137	9.67705	25.0252	17.566	15.4138	10.6667		13.225	-2949556	-448279	-750438	-282976	-431040	-559252	-715787	-696031
	13.2335	11.1143	10.758	10.065	10.473	10.3771	9.2811	9.14555	9.77015	9.1786	9.12095	9.7393	8.7705	8.6115	9.4911	9.23255	9.58295	9.6564	25.0266	17.5728	15.4214	10.662		13.2333	-2964909	-449507	-753116	-284094	-433240	-560839	-717301	-698856
	13.2418	11.0823	10.7446	10.0556	10.4519	10.3597	9.2586	9.1209	9.7504	9.1554	9.0945	9.7128	8.7499	8.59385	9.4567	9.20355	9.5553	9.63315	25.0333	17.5758	15.4277	10.664		13.2417	-2978848	-450784	-755715	-285238	-435640	-562348	-718743	-701529
	13.2502	11.045	10.7297	10.0419	10.4311	10.3477	9.2355	9.1006	9.7317	9.12895	9.0641	9.6816	8.72615	8.5756	9.42535	9.17385	9.52785	9.6058	25.0371	17.579	15.4319	10.666		13.25	-2991381	-452081	-758141	-286563	-438057	-563783	-720283	-703876
	13.2585	11.0131	10.7109	10.0281	10.4102	10.33	9.21235	9.0813	9.7085	9.1014	9.03795	9.6563	8.70335	8.5574	9.3949	9.14685	9.5021	9.58135	25.0401	17.5807	15.4362	10.667		13.2583	-3002605	-453405	-760272	-288195	-440351	-565189	-722105	-705933
	13.2668	10.9795	10.6925	10.0086	10.3823	10.3108	9.18625	9.061	9.68565	9.07615	9.00625	9.62575	8.681	8.5386	9.36935	9.11775	9.4707	9.55825	25.0428	17.5843	15.4395	10.6662		13.2667	-3012621	-454785	-762066	-290125	-442485	-566555	-724319	-707923
	13.2752	10.9442	10.6706	9.9876	10.3603	10.2955	9.1666	9.0375	9.66395	9.04915	8.97985	9.596	8.6583	8.5184	9.3375	9.08985	9.44225	9.53025	25.0403	17.5885	15.4429	10.6653		13.275	-3021726	-456228	-763652	-292209	-444399	-567867	-726929	-709997
	13.2835	10.9095	10.6517	9.97095	10.3351	10.2756	9.1428	9.0115	9.6392	9.019	8.95175	9.57045	8.63675	8.5038	9.3081	9.06695	9.41835	9.50325	25.0374	17.5973	15.4391	10.6625		13.2833	-3030178	-457752	-765141	-294298	-446026	-569084	-729758	-712110
	13.2918	10.8734	10.6296	9.95395	10.3138	10.2532	9.1204	8.9873	9.6154	8.99345	8.9276	9.5409	8.6139	8.4841	9.27545	9.04475	9.39175	9.482	25.038	17.6046	15.4389	10.6594		13.2917	-3038188	-459304	-766596	-296317	-447431	-570207	-732589	-714174
	13.3002	10.8415	10.6101	9.9372	10.2919	10.2266	9.10245	8.962	9.5904	8.96835	8.9033	9.51735	8.59275	8.467	9.2484	9.01975	9.36635	9.45945	25.0325	17.6092	15.4402	10.6618		13.3	-3045856	-460864	-768105	-298303	-448673	-571322	-735158	-716248
	13.3085	10.81	10.5893	9.9199	10.2652	10.1974	9.08155	8.9386	9.5624	8.94015	8.8796	9.49255	8.57775	8.4535	9.2178	8.99745	9.34025	9.434	25.0341	17.6128	15.4466	10.66		13.3083	-3053204	-462381	-769717	-300267	-449802	-572510	-737291	-718389
	13.3168	10.7775	10.5694	9.89855	10.2386	10.1669	9.05955	8.9169	9.5361	8.91355	8.85735	9.4727	8.56215	8.4438	9.1929	8.9688	9.31735	9.4101	25.043	17.617	15.4492	10.6623		13.3167	-3060287	-463847	-771421	-302188	-450818	-573769	-738878	-720590
	13.3252	10.7423	10.5434	9.87835	10.212	10.1395	9.03755	8.8958	9.50495	8.88805	8.83125	9.45065	8.54395	8.43155	9.16785	8.9505	9.2931	9.3863	25.0452	17.6212	15.452	10.6666		13.325	-3066935	-465354	-773183	-304045	-451731	-575057	-740066	-722926
	13.3335	10.7083	10.5185	9.8581	10.18	10.105	9.0165	8.87995	9.4813	8.8572	8.8086	9.4263	8.529	8.4201	9.1461	8.92625	9.26715	9.3587	25.046	17.6219	15.4512	10.669		13.3333	-3072832	-466926	-775002	-305771	-452616	-576273	-741064	-725455
	13.3418	10.6734	10.4892	9.83025	10.1454	10.0746	8.9921	8.85635	9.4519	8.82985	8.7879	9.40005	8.51135	8.40795	9.12755	8.90405	9.23925	9.33655	25.0479	17.6236	15.4519	10.6733		13.3417	-3077663	-468515	-776858	-307313	-453515	-577384	-742043	-728121
	13.3502	10.6397	10.4572	9.80565	10.1154	10.044	8.97275	8.83385	9.42675	8.7987	8.7668	9.37695	8.49805	8.39595	9.10495	8.8853	9.2189	9.31575	25.0429	17.6304	15.4511	10.675		13.35	-3081328	-470072	-778608	-308645	-454439	-578387	-743170	-730714
	13.3585	10.603	10.4289	9.78275	10.0798	10.015	8.95165	8.81035	9.40115	8.77485	8.7477	9.3563	8.4808	8.3828	9.0851	8.86945	9.1962	9.2977	25.0379	17.6382	15.4494	10.6744		13.3583	-3083876	-471477	-780101	-309727	-455427	-579261	-744500	-732998
	13.3668	10.5689	10.3988	9.75755	10.048	9.9831	8.93455	8.78805	9.3741	8.74805	8.7326	9.33815	8.46725	8.3739	9.06355	8.85235	9.1795	9.2784	25.0368	17.645	15.4474	10.6786		13.3667	-3085557	-472715	-781288	-310509	-456541	-579973	-745920	-734933
	13.3752	10.5352	10.3699	9.7325	10.016	9.94775	8.91815	8.7685	9.3453	8.7262	8.7141	9.3192	8.4569	8.36365	9.05105	8.83665	9.15485	9.26205	25.0314	17.6486	15.4523	10.6792		13.375	-3086592	-473769	-782241	-311094	-457741	-580477	-747288	-736576
	13.3835	10.5053	10.3412	9.7105	9.98145	9.9125	8.8976	8.74855	9.31605	8.7013	8.69645	9.30415	8.45095	8.35595	9.0285	8.8216	9.1365	9.2422	25.035	17.6511	15.4568	10.6829		13.3833	-3087032	-474616	-783040	-311627	-458924	-580769	-748451	-737964
	13.3918	10.472	10.3095	9.68515	9.94565	9.8777	8.8807	8.73015	9.28225	8.68145	8.6798	9.28675	8.44125	8.35085	9.01345	8.80515	9.1163	9.2225	25.0378	17.6502	15.4564	10.6888		13.3917	-3086849	-475284	-783791	-312210	-460007	-580894	-749304	-739209
	13.4002	10.4369	10.2814	9.66055	9.9091	9.8437	8.8602	8.71745	9.25775	8.65565	8.6644	9.27	8.43235	8.34295	8.99745	8.7877	9.0984	9.20285	25.0375	17.6504	15.4551	10.6943		13.4	-3086182	-475806	-784519	-312878	-460919	-580940	-749847	-740510
	13.4085	10.4037	10.2477	9.6341	9.8748	9.80955	8.84395	8.6983	9.23125	8.6331	8.64935	9.25515	8.4241	8.33465	8.9875	8.77255	9.07775	9.18325	25.0367	17.6488	15.4555	10.6985		13.4083	-3085224	-476222	-785173	-313610	-461542	-580949	-750033	-741972
	13.4168	10.3703	10.2134	9.60375	9.8368	9.7806	8.8259	8.6825	9.20795	8.61025	8.6353	9.23905	8.41515	8.32645	8.9741	8.7586	9.05815	9.1661	25.0362	17.6484	15.4556	10.705		13.4167	-3084347	-476530	-785707	-314354	-461761	-580932	-749879	-743540
	13.4252	10.3478	10.1786	9.58145	9.7968	9.7487	8.81005	8.6672	9.1851	8.58635	8.6226	9.2244	8.40765	8.3201	8.9642	8.7501	9.04465	9.15035	25.0221	17.6577	15.4554	10.7052		13.425	-3083667	-476731	-786079	-315037	-461628	-580962	-749497	-745092
	13.4335	10.3116	10.1456	9.55525	9.76065	9.71825	8.7964	8.6506	9.16185	8.5677	8.61385	9.2109	8.40105	8.3104	8.9528	8.7423	9.0298	9.13755	25.0167	17.6632	15.4515	10.7073		13.4333	-3083091	-476858	-786329	-315631	-461319	-581082	-749035	-746502
	13.4418	10.2758	10.1134	9.5287	9.7274	9.6881	8.78745	8.63335	9.13695	8.5501	8.6048	9.19935	8.39585	8.30495	8.9422	8.73185	9.01955	9.1264	25.0121	17.6658	15.4529	10.7106		13.4417	-3082651	-476860	-786527	-316111	-460916	-581206	-748584	-747736
	13.4502	10.2438	10.0818	9.5032	9.692	9.6524	8.7731	8.6212	9.112	8.5357	8.59515	9.1904	8.39305	8.30195	8.93225	8.7217	9.00545	9.1128	25.0083	17.6656	15.4552	10.7126		13.45	-3082391	-476642	-786576	-316458	-460458	-581239	-748188	-748763
	13.4585	10.2103	10.0534	9.48	9.65555	9.62115	8.7615	8.60825	9.0891	8.519	8.5845	9.18185	8.3896	8.2998	8.9247	8.7099	8.99165	9.10055	25.011	17.6643	15.4556	10.7178		13.4583	-3082382	-476227	-786442	-316735	-459991	-581146	-747930	-749582
	13.4668	10.1786	10.0197	9.4563	9.61845	9.592	8.74485	8.599	9.06235	8.5022	8.5739	9.17075	8.38635	8.29795	8.9185	8.70375	8.97805	9.08985	25.0136	17.6559	15.4586	10.7223		13.4667	-3082805	-475620	-786241	-317007	-459400	-580917	-747812	-750234
	13.4752	10.1469	9.98855	9.42925	9.58285	9.5633	8.73295	8.5922	9.04065	8.4848	8.5656	9.16305	8.387	8.2954	8.9149	8.6946	8.9643	9.0771	25.0131	17.6551	15.4565	10.7279		13.475	-3083622	-474826	-786065	-317242	-458532	-580621	-747792	-750712
	13.4835	10.1136	9.95585	9.4021	9.54805	9.5353	8.723	8.5827	9.02145	8.47015	8.555	9.15405	8.38405	8.295	8.91135	8.68645	8.9518	9.06685	25.0125	17.6509	15.4574	10.7302		13.4833	-3084652	-473980	-785993	-317340	-457441	-580192	-747820	-750906
	13.4918	10.0787	9.92205	9.38015	9.51485	9.50945	8.71415	8.5709	9.0008	8.455	8.55095	9.14565	8.3779	8.28855	8.90815	8.68055	8.94595	9.05305	25.0075	17.6495	15.4583	10.7316		13.4917	-3085739	-473233	-786106	-317227	-456286	-579482	-747789	-750841
	13.5002	10.0487	9.89435	9.35445	9.4791	9.48615	8.70385	8.56115	8.9847	8.4396	8.54075	9.1386	8.37815	8.2855	8.9042	8.67745	8.93665	9.04375	25.0011	17.6534	15.455	10.7341		13.5	-3086909	-472649	-786267	-316904	-455134	-578353	-747664	-750766
	13.5085	10.0146	9.85995	9.3312	9.44695	9.4595	8.69435	8.5497	8.97035	8.4302	8.53855	9.13025	8.3756	8.28285	8.8986	8.67275	8.93215	9.0361	24.9968	17.6527	15.4535	10.7355		13.5083	-3088275	-472202	-786331	-316329	-453976	-576695	-747465	-750838
	13.5168	9.9851	9.83185	9.3112	9.41865	9.43665	8.69255	8.5431	8.95215	8.42285	8.5366	9.1282	8.3765	8.28055	8.8974	8.67175	8.9277	9.03255	24.9921	17.6533	15.4593	10.7373		13.5167	-3089968	-471839	-786270	-315420	-452817	-574552	-747249	-751013
	13.5252	9.95755	9.80545	9.28865	9.3898	9.4126	8.6873	8.5336	8.9359	8.4132	8.5324	9.12655	8.3772	8.28195	8.89285	8.66655	8.91735	9.0253	24.9964	17.6538	15.4627	10.7364		13.525	-3092179	-471440	-786002	-314139	-451526	-572095	-746952	-751199
	13.5335	9.92765	9.77815	9.2694	9.3602	9.39345	8.68	8.5297	8.9164	8.4049	8.5249	9.12225	8.37675	8.28245	8.89175	8.6593	8.91265	9.01865	25.0057	17.6508	15.4665	10.7422		13.5333	-3094964	-470872	-785461	-312629	-450012	-569486	-746321	-751324
	13.5418	9.89755	9.75035	9.24945	9.32755	9.3702	8.67295	8.52655	8.90125	8.395	8.51715	9.1164	8.37715	8.28245	8.8935	8.65115	8.9064	9.00835	25.0085	17.6435	15.469	10.7438		13.5417	-3098129	-469988	-784621	-311093	-448410	-566845	-745278	-751332
	13.5502	9.8686	9.7261	9.22925	9.2975	9.3485	8.669	8.5235	8.88705	8.38545	8.51335	9.11015	8.37395	8.28315	8.89775	8.6493	8.89965	9.00295	25.0101	17.6401	15.4721	10.7437		13.55	-3101530	-468781	-783424	-309669	-446703	-564260	-743876	-751044
	13.5585	9.8372	9.70055	9.21515	9.2665	9.33065	8.65935	8.5192	8.87405	8.37875	8.50625	9.10535	8.37205	8.2804	8.90015	8.64715	8.89455	8.99685	25.0107	17.6356	15.4746	10.746		13.5583	-3105041	-467443	-781803	-308396	-444708	-561666	-742195	-750371
	13.5668	9.8068	9.67395	9.19825	9.23885	9.31865	8.65715	8.5144	8.86815	8.37325	8.50265	9.1011	8.36865	8.2807	8.9037	8.6454	8.8885	8.99085	25.0107	17.6347	15.4731	10.7438		13.5667	-3108697	-466030	-779737	-307261	-442367	-559069	-740304	-749260
	13.5752	9.77965	9.65105	9.18205	9.2152	9.30445	8.6547	8.50985	8.85745	8.3676	8.499	9.0981	8.36995	8.2835	8.9021	8.6447	8.88885	8.9867	25.0096	17.6413	15.4739	10.7422		13.575	-3112750	-464451	-777301	-306223	-439812	-556520	-738243	-747529
[truncated: 12,185 more rows]
