# Supplementary material for: Carbohydrate-active enzymes from Akkermansia muciniphila break down mucin O-glycans to completion
Source: Nat Microbiol. 2025 Jan 31;10(2):585–98. doi: 10.1038/s41564-024-01911-7 (PMC11790493; doi:10.1038/s41564-024-01911-7)
Supplement: Supplementary file 10 — HPAEC chromatograms, LC chromatograms and TLCs. [file 41564_2024_1911_MOESM10_ESM.xlsx]

## Sheet: Main Figure 3
b													c
		Control	Amuc_0290	Amuc_0539	Amuc_0771	Amuc_0824	Amuc_1666	Amuc_1667	Amuc_1686	Amuc_0697	Amuc_0698				Control	Amuc_0290	Amuc_0539	Amuc_0771	Amuc_0824	Amuc_1666	Amuc_1667	Amuc_1686	Amuc_0697	Amuc_0698	fucose	gal	galnac	glcnac	glc
	0	0	0	0	0	0	0	0	0	0	0			0.000167	14.8451	14.6761	14.2582	13.8742	13.4261	13.3508	13.3633	13.2736	13.1735	13.0721	74.9553	16.8505	17.1028	16.0928	16.6585
	0.008333	0	0	0	0	0	0	0	0	0	0			0.0085	14.8658	14.6823	14.2658	13.8512	13.4361	13.3484	13.3585	13.2688	13.1754	13.0876	74.9677	16.8612	17.1312	16.1272	16.663
	0.016667	0	0	0	0	0	0	0	0	0	0			0.016833	14.8761	14.6738	14.2701	13.8699	13.4367	13.3459	13.3582	13.2724	13.1862	13.0911	74.9926	16.8669	17.1382	16.1377	16.6698
	0.025	0	0	0	0	0	0	0	0	0	0			0.025167	14.8686	14.6622	14.2737	13.8533	13.4299	13.3381	13.366	13.2639	13.1905	13.0931	75.0245	16.8715	17.1441	16.1425	16.6757
	0.033333	0	0	0	0	0	0	0	0	0	0			0.0335	14.8723	14.6611	14.2727	13.8582	13.4205	13.3328	13.3674	13.2766	13.1884	13.1009	75.0533	16.8761	17.1434	16.1497	16.6772
	0.041667	-24	-8	30	-54	-21	29	86	-110	-71	88			0.041833	14.869	14.668	14.2655	13.839	13.4312	13.3318	13.3613	13.2722	13.1921	13.0974	75.0754	16.8833	17.1465	16.1526	16.6806
	0.05	-78	-48	109	-189	-77	108	313	-441	-239	296			0.050167	14.8142	14.6599	14.2674	13.8549	13.4286	13.3239	13.37	13.2734	13.1975	13.1011	75.0933	16.8813	17.1496	16.1545	16.6795
	0.058333	-123	-142	222	-332	-118	196	571	-924	-386	514			0.0585	14.8456	14.65	14.2734	13.8387	13.4311	13.332	13.3584	13.2685	13.2113	13.1052	75.1084	16.8817	17.1427	16.1492	16.6779
	0.066667	-119	-296	377	-444	-108	230	826	-1519	-474	708			0.066833	14.8369	14.6538	14.2587	13.8467	13.4202	13.3284	13.3607	13.2743	13.1965	13.0923	75.1262	16.8756	17.1534	16.1495	16.6825
	0.075	-44	-498	544	-497	-72	189	1058	-2149	-539	841			0.075167	14.887	14.6531	14.272	13.8539	13.4177	13.3178	13.3547	13.2844	13.2137	13.0942	75.1422	16.8805	17.1536	16.1576	16.6783
	0.083333	74	-694	686	-457	-46	83	1231	-2700	-628	911			0.0835	14.87	14.6682	14.2693	13.8455	13.425	13.3208	13.3548	13.2703	13.2215	13.0867	75.1623	16.8796	17.1575	16.1763	16.6807
	0.091667	202	-837	785	-363	-78	-65	1350	-3101	-746	937			0.091833	14.8683	14.668	14.253	13.8343	13.4293	13.3226	13.3541	13.2669	13.2182	13.0945	75.1848	16.8845	17.1587	16.1806	16.6869
	0.1	327	-893	854	-269	-201	-210	1462	-3337	-883	924			0.100167	14.8712	14.6603	14.2655	13.8444	13.4309	13.3224	13.3622	13.2682	13.2151	13.0814	75.1998	16.8842	17.174	16.1888	16.6879
	0.108333	410	-848	892	-180	-396	-293	1570	-3445	-1035	891			0.1085	14.8675	14.6657	14.2688	13.8222	13.4314	13.3183	13.3668	13.265	13.2134	13.0816	75.2056	16.8843	17.1674	16.1934	16.6897
	0.116667	440	-686	935	-106	-617	-285	1656	-3472	-1198	848			0.116833	14.8252	14.6649	14.2711	13.8246	13.4228	13.3147	13.3583	13.2634	13.21	13.0816	75.2099	16.8927	17.1787	16.2024	16.6918
	0.125	467	-392	996	-68	-816	-208	1758	-3478	-1387	812			0.125167	14.8612	14.6532	14.2616	13.8259	13.4257	13.3076	13.364	13.2628	13.2227	13.0714	75.2185	16.8791	17.1739	16.2046	16.697
	0.133333	544	0	1065	-91	-917	-121	1895	-3491	-1596	815			0.1335	14.8233	14.6309	14.2434	13.817	13.4248	13.3034	13.3671	13.2552	13.2123	13.0795	75.2329	16.8712	17.1658	16.2009	16.6946
	0.141667	686	408	1130	-191	-891	-61	2047	-3477	-1790	865			0.141833	14.807	14.6898	14.2392	13.8147	13.4292	13.3251	13.3627	13.2534	13.2094	13.0717	75.257	16.8763	17.1742	16.201	16.6962
	0.15	864	757	1172	-335	-742	-54	2187	-3425	-1959	967			0.150167	14.7974	14.6858	14.2314	13.8235	13.424	13.3165	13.3767	13.2507	13.2154	13.0661	75.2819	16.8758	17.1702	16.2018	16.6936
	0.158333	1021	986	1204	-475	-515	-111	2307	-3366	-2104	1091			0.1585	14.8447	14.6855	14.2432	13.8043	13.4273	13.3201	13.3646	13.2513	13.2134	13.0548	75.308	16.8776	17.1658	16.2017	16.6987
	0.166667	1114	1054	1216	-589	-257	-225	2425	-3350	-2235	1146			0.166833	14.833	14.683	14.2383	13.8081	13.4218	13.3263	13.3643	13.2516	13.2173	13.0472	75.3319	16.8865	17.1715	16.2103	16.7009
	0.175	1110	956	1183	-685	-45	-388	2579	-3360	-2352	1076			0.175167	14.8406	14.6964	14.2409	13.8021	13.4285	13.3183	13.3668	13.2447	13.2112	13.0413	75.3513	16.8871	17.1812	16.2219	16.7012
	0.183333	980	787	1091	-779	79	-556	2780	-3350	-2447	905			0.1835	14.8483	14.7141	14.2278	13.7935	13.4265	13.3253	13.3618	13.2365	13.2139	13.0236	75.3708	16.8924	17.1719	16.2334	16.7063
	0.191667	744	640	935	-857	144	-666	3003	-3315	-2509	706			0.191833	14.8458	14.7079	14.2368	13.7977	13.4169	13.3259	13.3681	13.2394	13.2136	13.0111	75.3896	16.8783	17.1643	16.2482	16.7043
	0.2	485	594	728	-879	155	-703	3182	-3292	-2527	537			0.200167	14.8363	14.6973	14.2272	13.7781	13.4159	13.3365	13.358	13.2315	13.2121	13.0071	75.4079	16.8932	17.1735	16.2449	16.7091
	0.208333	279	660	514	-823	83	-662	3294	-3332	-2509	405			0.2085	14.839	14.7021	14.2175	13.7971	13.4178	13.3423	13.3583	13.2251	13.2021	13.0004	75.4359	16.888	17.1713	16.2521	16.7106
	0.216667	122	803	337	-694	-107	-567	3355	-3420	-2465	314			0.216833	14.8008	14.7076	14.2123	13.7853	13.4154	13.3392	13.3592	13.2261	13.2084	13.0003	75.4695	16.8849	17.1769	16.2537	16.7098
	0.225	-47	934	174	-519	-405	-461	3369	-3522	-2405	288			0.225167	14.8353	14.7113	14.2005	13.7907	13.4247	13.3364	13.371	13.2216	13.2042	12.9926	75.5074	16.8846	17.1884	16.2426	16.7094
	0.233333	-237	981	3	-335	-738	-364	3309	-3622	-2321	330			0.2335	14.8232	14.7034	14.2019	13.7863	13.4275	13.3384	13.3598	13.2141	13.2039	12.9873	75.5482	16.889	17.1883	16.2469	16.7096
	0.241667	-429	925	-130	-185	-1055	-262	3179	-3704	-2208	429			0.241833	14.7819	14.7069	14.2089	13.8021	13.426	13.3514	13.365	13.2195	13.1981	12.9881	75.5877	16.8893	17.1914	16.2372	16.7135
	0.25	-585	803	-167	-120	-1316	-161	3039	-3801	-2120	601			0.250167	14.7952	14.7155	14.2043	13.775	13.4245	13.3529	13.3625	13.218	13.1948	12.9873	75.6242	16.895	17.1969	16.2438	16.7095
	0.258333	-630	656	-76	-124	-1497	-98	2919	-3926	-2061	846			0.2585	14.8485	14.714	14.204	13.7878	13.4177	13.3511	13.3602	13.2111	13.1981	12.9826	75.6478	16.8843	17.1918	16.2377	16.7068
	0.266667	-525	534	134	-153	-1587	-124	2843	-4066	-1999	1114			0.266833	14.7745	14.708	14.2094	13.7935	13.4314	13.3399	13.3539	13.2143	13.1957	12.971	75.6688	16.8878	17.1972	16.2385	16.7077
	0.275	-304	432	387	-185	-1562	-281	2847	-4202	-1918	1335			0.275167	14.8245	14.6944	14.2048	13.7747	13.4258	13.3496	13.3597	13.219	13.1792	12.9667	75.6897	16.8867	17.2069	16.2406	16.7064
	0.283333	-52	321	615	-195	-1436	-537	2913	-4316	-1835	1448			0.2835	14.8187	14.6875	14.1887	13.7734	13.4294	13.3462	13.3481	13.2068	13.1784	12.9752	75.6726	16.8944	17.2112	16.2485	16.7062
	0.291667	128	210	815	-169	-1278	-816	2998	-4421	-1764	1451			0.291833	14.8135	14.6928	14.2117	13.7826	13.4245	13.3456	13.3588	13.22	13.1884	12.9704	75.5887	16.8847	17.212	16.2452	16.7108
	0.3	175	112	980	-145	-1151	-1046	3051	-4468	-1718	1356			0.300167	14.797	14.6908	14.2142	13.7878	13.445	13.3352	13.3551	13.2185	13.1779	12.9743	75.5262	16.8803	17.215	16.2437	16.7131
	0.308333	85	28	1091	-132	-1075	-1190	3059	-4404	-1689	1176			0.3085	14.8055	14.702	14.2154	13.7757	13.4407	13.3503	13.3607	13.2201	13.1785	12.9724	75.4835	16.8793	17.2188	16.2458	16.7171
	0.316667	-116	-41	1135	-118	-1052	-1245	3012	-4220	-1678	927			0.316833	14.7956	14.6931	14.2229	13.7935	13.443	13.3549	13.3542	13.2116	13.1719	12.9827	75.457	16.8742	17.211	16.2458	16.7203
	0.325	-365	-71	1086	-120	-1085	-1235	2920	-3933	-1718	629			0.325167	14.8163	14.6881	14.2221	13.7836	13.4419	13.3353	13.3492	13.198	13.1806	12.9891	75.4488	16.8835	17.2176	16.2428	16.7272
	0.333333	-587	-47	973	-160	-1166	-1182	2793	-3593	-1818	314			0.3335	14.8094	14.6857	14.2093	13.79	13.4527	13.3346	13.3513	13.212	13.1859	13.0015	75.4531	16.8811	17.2218	16.2443	16.7307
	0.341667	-705	42	840	-212	-1245	-1118	2649	-3272	-1962	55			0.341833	14.8225	14.6791	14.2247	13.7985	13.4566	13.334	13.3502	13.2172	13.1841	13.0116	75.4639	16.8795	17.2236	16.2368	16.7378
	0.35	-709	221	759	-221	-1242	-1038	2519	-3015	-2139	-109			0.350167	14.8064	14.6787	14.2232	13.7858	13.4605	13.3369	13.346	13.1957	13.1765	13.0178	75.4548	16.8746	17.2232	16.2342	16.7425
	0.358333	-644	528	777	-174	-1113	-934	2439	-2844	-2324	-204			0.3585	14.8016	14.5551	14.1583	13.6554	13.4451	13.2414	13.2055	13.1408	13.1482	13.0279	74.4875	16.7276	17.209	16.2132	16.578
	0.366667	-546	931	862	-95	-858	-799	2420	-2764	-2472	-273			0.366833	14.4387	14.0038	13.7279	13.1675	13.1554	12.8013	12.6837	12.7533	12.9414	12.8049	68.3851	15.9095	16.8019	15.8441	15.6994
	0.375	-464	1326	947	-13	-564	-648	2466	-2770	-2525	-323			0.375167	13.6651	13.6344	13.3184	12.9217	12.6158	12.4561	12.4484	12.3837	12.4468	12.2967	60.8817	15.2494	15.7543	14.9344	15.0067
	0.383333	-427	1630	960	65	-332	-508	2542	-2845	-2467	-335			0.3835	13.3975	13.0718	12.8227	12.2173	12.362	11.9574	11.7509	12.0179	12.2446	12.1284	63.0254	15.3654	15.584	14.8264	15.227
	0.391667	-381	1825	859	135	-219	-379	2625	-2985	-2322	-291			0.391833	12.5701	13.01	12.4253	12.3605	11.5649	11.7644	11.9771	11.6379	11.5556	11.4339	68.2492	15.432	15.6012	14.7633	15.3392
	0.4	-275	1919	671	173	-223	-255	2704	-3181	-2105	-186			0.400167	13.3178	14.2553	13.6328	13.6168	12.3766	12.8385	13.1407	12.5767	12.0988	11.9519	71.7579	15.8676	15.8787	15.0378	15.7764
	0.408333	-128	1901	463	136	-329	-95	2754	-3408	-1832	-16			0.4085	14.8597	15.318	14.8812	14.6372	13.6654	13.8278	14.0215	13.5603	13.1807	13.0383	73.4916	16.198	16.348	15.4801	16.1305
	0.416667	26	1790	277	32	-516	107	2751	-3624	-1540	208			0.416833	15.7362	15.8279	15.502	15.2431	14.4857	14.3085	14.5077	14.0539	13.9033	13.7464	74.4771	16.1922	16.5542	15.6779	16.2009
	0.425	136	1639	142	-85	-755	323	2690	-3810	-1266	455			0.425167	15.8697	22.0687	19.0641	26.5705	15.3649	18.2262	23.286	16.42	14.599	14.2698	75.1507	16.2936	16.5467	15.7317	16.3372
	0.433333	171	1479	72	-169	-990	557	2584	-3939	-1063	685			0.4335	15.9534	100.974	81.0885	110.575	39.2341	75.9856	93.0833	62.0515	34.7373	28.1467	75.5096	16.6041	16.7748	15.9412	16.6326
	0.441667	145	1338	80	-218	-1192	803	2487	-3958	-993	884			0.441833	16.103	138.1	126.727	116.909	115.484	107.366	106.229	99.0054	103.93	88.7025	75.6792	16.8681	17.0687	16.2244	16.9783
	0.45	101	1252	150	-270	-1353	973	2461	-3839	-1072	1031			0.450167	16.3414	131.085	119.501	113.944	118.655	104.767	105.668	95.6706	113.225	90.7997	75.7764	17.087	17.3693	16.6461	17.3768
	0.458333	98	1216	258	-347	-1471	1004	2535	-3604	-1258	1084			0.4585	16.4822	126.074	115.303	109.622	116.093	101.221	101.334	92.7875	113.186	88.0703	75.8277	17.1552	17.5961	16.9886	17.5016
	0.466667	165	1218	343	-432	-1544	908	2671	-3333	-1494	1023			0.466833	16.7037	120.809	110.785	104.754	110.108	96.1234	95.3807	88.503	106.31	84.5281	75.8477	17.0978	17.5974	16.9291	17.424
	0.475	269	1231	360	-484	-1580	728	2797	-3121	-1731	831			0.475167	16.841	110.398	105.254	99.1178	102.816	89.2576	86.7156	83.8665	97.6311	80.7601	75.856	17.038	17.5012	16.7243	17.3532
	0.483333	375	1265	361	-511	-1604	529	2897	-3011	-1945	516			0.4835	16.5753	96.8318	93.2004	88.4403	91.2379	78.0837	75.7078	74.475	88.1863	72.2051	75.8541	17.03	17.4378	16.5828	17.328
	0.491667	430	1319	371	-517	-1648	398	2976	-3001	-2105	143			0.491833	16.2142	83.4423	79.4241	75.2189	79.6595	66.0531	63.8678	63.3419	78.4584	61.6247	75.8474	17.0216	17.412	16.5102	17.3547
	0.5	371	1371	403	-498	-1729	328	3025	-3084	-2178	-217			0.500167	15.9726	69.2057	64.2921	61.0453	67.2541	53.2521	51.5515	50.9549	67.5529	49.9841	75.8541	17.0009	17.3895	16.4589	17.353
	0.508333	194	1412	494	-437	-1854	261	3056	-3235	-2186	-501			0.5085	15.911	57.0125	51.4625	49.7175	55.1829	42.8802	41.8886	40.6303	55.8453	39.2657	75.8717	16.9997	17.3565	16.4157	17.2819
	0.516667	-54	1428	631	-328	-1970	170	3100	-3419	-2141	-661			0.516833	15.963	48.5526	42.8194	42.166	46.0493	36.0264	35.6289	33.8605	46.4325	31.9848	75.9062	16.9997	17.3329	16.3969	17.2008
	0.525	-341	1405	803	-198	-1999	62	3160	-3626	-2032	-708			0.525167	16.0903	42.9655	37.2993	37.2092	40.0094	31.6483	31.6054	29.6181	40.1216	27.6016	75.9463	16.9966	17.3234	16.3828	17.1565
	0.533333	-612	1332	996	-80	-1895	-45	3216	-3834	-1842	-681			0.5335	16.1108	38.9425	33.5231	33.6178	35.9189	28.6249	28.7483	26.7485	35.8897	24.7938	75.9783	17.0005	17.3282	16.3788	17.1415
	0.541667	-789	1228	1188	43	-1663	-188	3250	-3989	-1581	-625			0.541833	16.0479	35.8062	30.6618	30.8471	32.8154	26.3176	26.527	24.6137	32.7169	22.8433	76.001	17.0066	17.3267	16.3769	17.1608
	0.55	-852	1100	1338	167	-1328	-397	3233	-4025	-1270	-541			0.550167	15.9751	33.2157	28.3511	28.6239	30.3031	24.6303	24.7158	22.9228	30.1397	21.3477	76.0237	17.0083	17.3317	16.3717	17.1703
	0.558333	-812	959	1395	279	-938	-626	3144	-3925	-985	-390			0.5585	15.8897	31.4239	26.4497	27.2214	28.2555	24.6366	23.2967	21.5659	27.9513	20.1264	76.043	17.011	17.3334	16.3684	17.1531
	0.566667	-658	823	1326	369	-561	-808	2996	-3737	-808	-181			0.566833	15.7518	31.1309	24.8791	27.1607	26.9905	28.5704	22.3532	20.6013	26.0268	19.0807	76.0702	17.0137	17.3375	16.3707	17.1259
	0.575	-434	698	1123	428	-229	-967	2822	-3520	-764	50			0.575167	15.6758	31.4983	23.5419	27.3406	26.6916	34.1546	21.6102	19.9496	24.3135	18.1844	76.1046	17.024	17.3312	16.3827	17.1086
	0.583333	-198	597	850	427	44	-1110	2688	-3331	-860	254			0.5835	15.6007	30.4656	22.2742	26.1453	26.2955	35.6221	20.6135	19.2862	22.7789	17.4169	76.1411	17.0178	17.3351	16.3778	17.0918
	0.591667	37	543	588	380	247	-1185	2621	-3174	-1093	424			0.591833	15.5354	27.7959	20.9973	23.7958	24.8176	31.9961	19.3903	18.4026	21.4046	16.7836	76.1805	17.0228	17.3394	16.3754	17.1022
	0.6	261	519	368	320	403	-1182	2628	-3068	-1474	563			0.600167	15.4712	24.8669	19.885	21.513	22.643	26.5415	18.2589	17.4609	20.1606	16.2205	76.219	17.0252	17.3453	16.3687	17.1417
	0.608333	444	524	170	227	521	-1101	2686	-3031	-1949	660			0.6085	15.4123	22.6053	18.9566	19.8175	20.6518	22.2417	17.3633	16.6618	19.0769	15.7492	76.253	17.0408	17.3471	16.3727	17.1833
	0.616667	549	569	-10	127	591	-953	2775	-3077	-2394	706			0.616833	15.3463	20.9714	18.1958	18.5743	19.1989	19.5817	16.6727	16.0442	18.1559	15.3324	76.2835	17.0553	17.3575	16.3836	17.1797
	0.625	557	617	-148	71	611	-783	2877	-3196	-2742	725			0.625167	15.3773	19.7548	17.5524	17.7285	18.121	18.0053	16.1209	15.5799	17.3436	14.9979	76.3102	17.0658	17.359	16.3803	17.1559
	0.633333	492	600	-219	69	595	-609	2972	-3350	-2982	784			0.6335	15.352	18.8303	17.0334	17.1581	17.3594	17.3738	15.7048	15.211	16.6625	14.7039	76.3314	17.0678	17.3609	16.3728	17.1226
	0.641667	394	534	-215	65	550	-430	3049	-3458	-3135	916			0.641833	15.3087	18.1363	16.6638	16.7794	16.8894	17.3589	15.3779	14.9531	16.0864	14.4723	76.3509	17.0684	17.362	16.3727	17.0981
	0.65	315	452	-125	22	454	-239	3118	-3461	-3203	1087			0.650167	15.267	17.5469	16.3319	16.4142	16.4992	17.1579	15.0931	14.7376	15.6123	14.2615	76.3582	17.0643	17.3473	16.3674	17.0809
	0.658333	311	376	17	-56	297	-27	3194	-3357	-3158	1282			0.6585	15.2529	17.0798	16.0356	15.9968	16.0861	16.4976	14.826	14.5221	15.2249	14.1052	76.4104	17.0678	17.3456	16.3503	17.0745
	0.666667	393	351	131	-133	66	176	3267	-3225	-2987	1490			0.666833	15.2393	16.7032	15.767	15.6089	15.6288	15.695	14.6104	14.3374	14.9024	13.9767	76.479	17.0668	17.3526	16.3585	17.0769
	0.675	516	397	190	-173	-231	333	3327	-3130	-2730	1708			0.675167	15.2691	16.4149	15.5689	15.3195	15.2653	15.0756	14.4398	14.1732	14.6538	13.8668	76.5375	17.0752	17.3479	16.3643	17.0846
	0.683333	668	531	188	-157	-586	444	3359	-3105	-2430	1907			0.6835	15.2397	16.1556	15.3896	15.1032	14.9741	14.687	14.2904	14.064	14.4469	13.7896	76.5657	17.0855	17.3443	16.3681	17.1047
	0.691667	848	740	150	-78	-999	519	3353	-3146	-2158	2037			0.691833	15.2241	15.945	15.2629	14.92	14.7581	14.4262	14.1837	13.956	14.2888	13.7276	76.6311	17.094	17.3484	16.3753	17.1299
	0.7	1025	955	90	74	-1442	573	3318	-3218	-1982	2071			0.700167	15.1836	15.7991	15.1338	14.8086	14.6036	14.2297	14.0769	13.8746	14.1465	13.662	76.7053	17.0868	17.3487	16.3728	17.1471
	0.708333	1136	1119	5	298	-1877	616	3267	-3260	-1896	2041			0.7085	15.1911	15.6641	15.0329	14.686	14.4532	14.0854	14.0013	13.7978	14.0263	13.6091	76.7781	17.0861	17.3489	16.3699	17.1475
	0.716667	1149	1189	-85	570	-2247	631	3203	-3243	-1881	1958			0.716833	15.1636	15.5346	14.946	14.5872	14.3392	13.9901	13.9299	13.7368	13.9084	13.5457	76.8417	17.0776	17.3483	16.3665	17.1374
	0.725	1059	1150	-154	829	-2523	580	3148	-3185	-1926	1826			0.725167	15.1579	15.4418	14.9057	14.5207	14.2465	13.9009	13.8757	13.6906	13.8192	13.5202	76.8903	17.0811	17.3369	16.3657	17.1424
	0.733333	877	1032	-189	1021	-2675	455	3101	-3078	-2018	1637			0.7335	15.135	15.3628	14.8308	14.4498	14.1765	13.8505	13.8461	13.6669	13.7415	13.4864	76.9265	17.079	17.3385	16.3634	17.172
	0.741667	658	848	-188	1133	-2674	246	3054	-2940	-2140	1391			0.741833	15.1258	15.2827	14.7876	14.3938	14.1176	13.7967	13.8006	13.6368	13.688	13.4984	76.9522	17.0751	17.3478	16.3624	17.2011
	0.75	448	608	-196	1177	-2530	-16	3005	-2802	-2275	1115			0.750167	15.1136	15.2422	14.7353	14.3542	14.0621	13.7646	13.7794	13.6031	13.6411	13.4387	76.9775	17.0788	17.3405	16.3683	17.1911
	0.758333	278	382	-238	1171	-2277	-275	2927	-2666	-2400	835			0.7585	15.1015	15.2171	14.7142	14.3285	14.0215	13.7385	13.7605	13.5954	13.588	13.4413	77.0112	17.0715	17.3442	16.3746	17.1607
	0.766667	175	209	-249	1122	-1972	-472	2833	-2549	-2514	573			0.766833	15.1372	15.2567	14.7323	14.3872	14.0206	13.7697	13.8261	13.6215	13.6023	13.4489	77.0451	17.092	17.3663	16.3791	17.1641
	0.775	153	107	-185	1030	-1669	-586	2760	-2480	-2582	394			0.775167	15.2267	15.383	14.8517	14.5203	14.0969	13.8855	13.9739	13.7372	13.6647	13.538	77.0626	17.1632	17.4318	16.4503	17.2252
	0.783333	231	134	-20	920	-1403	-625	2725	-2461	-2584	330			0.7835	15.4194	15.5438	15.0406	14.7164	14.259	14.0648	14.1547	13.9133	13.8162	13.705	77.0482	17.2507	17.5645	16.5786	17.3219
	0.791667	433	330	292	846	-1181	-614	2759	-2462	-2516	411			0.791833	15.613	15.6503	15.1857	14.8081	14.4342	14.1476	14.2376	14.0425	13.9798	13.8869	77.0113	17.2984	17.706	16.6906	17.3822
	0.8	744	685	774	844	-963	-525	2880	-2465	-2395	604			0.800167	15.6809	15.6224	15.1848	14.7863	14.499	14.1546	14.2021	14.0477	14.0382	13.9386	76.9668	17.2906	17.748	16.7458	17.3816
	0.808333	1092	1129	1407	914	-697	-332	3087	-2468	-2231	872			0.8085	15.5472	15.5168	15.0778	14.6743	14.4281	14.0549	14.0924	13.9464	13.9777	13.882	76.9256	17.2487	17.7071	16.7246	17.3224
	0.816667	1441	1588	2136	1070	-403	-45	3378	-2450	-2000	1187			0.816833	15.5542	15.4094	14.9569	14.5556	14.315	13.9521	13.9887	13.8329	13.858	13.7621	76.8851	17.1923	17.6241	16.6458	17.2535
	0.825	1842	2054	2917	1338	-82	353	3798	-2330	-1631	1554			0.825167	15.4654	15.316	14.8939	14.4703	14.2102	13.8764	13.9122	13.751	13.7507	13.6517	76.8466	17.1459	17.5329	16.5736	17.1968
	0.833333	2419	2588	3833	1831	377	978	4486	-1961	-993	2042			0.8335	15.4087	15.2425	14.8171	14.4001	14.1324	13.8117	13.8587	13.6909	13.6862	13.5823	76.8093	17.1101	17.4655	16.5241	17.1537
	0.841667	3389	3311	5061	2750	1165	2031	5662	-1134	158	2888			0.841833	15.3384	15.189	14.7758	14.3963	14.0684	13.7586	13.8168	13.6369	13.635	13.5282	76.7679	17.0804	17.4205	16.4874	17.1217
	0.85	4980	4427	6859	4364	2542	3767	7560	439	2151	4434			0.850167	15.3001	15.1579	14.7294	14.2806	14.0151	13.712	13.759	13.5878	13.5856	13.4897	76.7259	17.0547	17.3823	16.4617	17.0998
	0.858333	7372	6140	9525	6945	4715	6363	10414	3035	5305	7028			0.8585	15.237	15.1043	14.6718	14.2194	13.973	13.6668	13.7136	13.5426	13.5546	13.4169	76.6918	17.0478	17.359	16.4456	17.0783
	0.866667	10617	8550	13200	10602	7709	9888	14314	6793	9747	10894			0.866833	15.1786	15.0607	14.6099	14.1938	13.9158	13.6384	13.67	13.4982	13.5109	13.3946	76.6628	17.0382	17.3292	16.4329	17.0778
	0.875	14549	11641	17777	15176	11405	14243	19116	11584	15303	15992			0.875167	15.14	14.9925	14.5877	14.141	13.8744	13.6107	13.6492	13.4586	13.4877	13.3681	76.6352	17.0165	17.3279	16.424	17.1091
	0.883333	18809	15247	22888	20227	15521	19115	24411	16985	21494	21954			0.8835	15.0985	14.983	14.5429	14.1011	13.8416	13.581	13.6215	13.442	13.4516	13.3427	76.6126	17.0134	17.3204	16.423	17.215
	0.891667	22920	19005	27943	25158	19590	24055	29591	22384	27640	28148			0.891833	15.0799	14.9485	14.52	14.0776	13.8167	13.5604	13.6055	13.4217	13.4334	13.3184	76.591	17.0169	17.3116	16.4215	17.4121
	0.9	26398	22456	32292	29379	23145	28527	34051	27167	33087	33858			0.900167	15.0574	14.9324	14.495	14.055	13.8043	13.5387	13.5884	13.4051	13.4122	13.3067	76.5738	17.0102	17.3064	16.4184	17.6616
	0.908333	28893	25165	35441	32406	25808	32060	37351	30820	37265	38470			0.9085	15.0319	14.9264	14.4747	14.0497	13.7818	13.5176	13.5783	13.3881	13.4059	13.307	76.5514	17.0041	17.2951	16.4233	17.8478
	0.916667	30240	26825	37127	33977	27385	34375	39250	33026	39809	41580			0.916833	15.0173	14.9056	14.4629	14.0172	13.7646	13.5095	13.557	13.386	13.3911	13.2698	76.5096	17.0068	17.2834	16.4166	17.8712
	0.925	30438	27310	37357	34074	27819	35330	39676	33702	40601	43014			0.925167	15.0108	14.8944	14.4617	14.0128	13.7603	13.4997	13.5495	13.3713	13.3843	13.304	76.4685	16.9899	17.2908	16.4263	17.7549
	0.933333	29625	26720	36304	32820	27210	34925	38733	32977	39791	42844			0.9335	15.0074	14.8943	14.4575	14	13.7513	13.4984	13.5456	13.368	13.3814	13.2735	76.4776	16.9933	17.2819	16.425	17.5693
	0.941667	28012	25309	34247	30487	25766	33354	36669	31073	37686	41328			0.941833	14.991	14.8904	14.4551	14.0085	13.7435	13.4985	13.5361	13.3631	13.3636	13.2517	76.4826	16.9957	17.2733	16.4315	17.398
	0.95	25847	23406	31495	27456	23761	30995	33772	28275	34642	38846			0.950167	15.0015	14.8913	14.4596	14.017	13.7462	13.4955	13.546	13.3727	13.3677	13.2585	76.465	16.9897	17.2768	16.4316	17.2805
	0.958333	23425	21299	28407	24130	21477	28249	30406	24958	31085	35850			0.9585	15.0033	14.8857	14.4611	14.0128	13.7507	13.5099	13.5372	13.3871	13.3911	13.2595	76.4374	16.9886	17.2834	16.4293	17.2105
	0.966667	21052	19240	25375	20882	19172	25453	26937	21521	27471	32848			0.966833	15.0125	14.9132	14.4895	14.0261	13.7607	13.5146	13.563	13.3984	13.3843	13.2841	76.4171	16.9997	17.288	16.4505	17.1645
	0.975	18988	17427	22760	18034	17079	22894	23724	18358	24213	30306			0.975167	15.0525	14.9189	14.4934	14.0168	13.7672	13.5152	13.5548	13.4044	13.394	13.2561	76.4032	16.9956	17.2927	16.4488	17.143
	0.983333	17428	15997	20799	15827	15372	20737	21035	15797	21630	28549			0.9835	15.0372	14.9235	14.4801	14.0306	13.7614	13.5051	13.5542	13.3889	13.3895	13.2543	76.3795	16.9902	17.2846	16.4477	17.1261
	0.991667	16472	15030	19573	14392	14134	19051	19012	14020	19852	27729			0.991833	15.0215	14.9198	14.4843	14.0383	13.7562	13.4851	13.5666	13.3878	13.3743	13.25	76.3749	16.9799	17.2676	16.4444	17.1134
	1	16069	14517	19029	13707	13357	17811	17666	13023	18856	27830			1.00017	15.0166	15.0701	14.5286	14.1119	13.8481	13.5606	13.679	13.3974	13.3848	13.2291	76.3705	16.9748	17.2538	16.4387	17.108
	1.00833	16128	14367	19013	13632	12959	16923	16909	12662	18535	28672			1.0085	15.011	15.6666	14.7584	14.5097	14.294	13.789	14.1948	13.4505	13.4841	13.241	76.438	16.9729	17.2593	16.4259	17.1071
	1.01667	16551	14490	19376	13970	12814	16263	16603	12734	18726	29996			1.01683	14.9922	17.7058	15.6104	15.8124	15.8689	14.6707	15.6327	13.736	13.9232	13.3121	76.6076	16.9666	17.2633	16.4273	17.1058
	1.025	17219	14855	20043	14555	12797	15794	16614	13086	19349	31616			1.02517	14.9922	20.9443	17.6729	18.0789	18.1787	16.4144	17.1444	14.4665	15.1017	13.6029	76.7809	16.9564	17.2559	16.4202	17.1088
	1.03333	18066	15469	21197	15293	12901	15637	16921	13727	20607	33580			1.0335	15.0035	20.8236	19.6938	18.5699	16.9479	17.1994	16.08	15.6006	16.38	14.2445	76.9284	16.9559	17.2646	16.4112	17.1175
	1.04167	19237	16507	23445	16178	13387	16079	17652	14931	23147	36352			1.04183	14.9592	17.4498	18.8903	16.5038	14.19	15.742	14.1311	16.2031	15.8179	15.0957	77.0435	16.9631	17.2614	16.4076	17.1289
	1.05	21001	18335	27617	17355	14716	17428	19027	17193	27765	40684			1.05017	14.9823	15.6335	16.738	14.818	13.3306	14.2074	13.3134	15.7205	14.2918	15.4744	77.1167	16.9587	17.2753	16.4178	17.1379
	1.05833	23508	21230	34156	19029	17316	19831	21214	20900	34796	47038			1.0585	14.9949	15.1054	15.4567	14.1907	13.1109	13.5478	13.0756	14.9439	13.4269	15.1922	77.1092	16.9672	17.2807	16.4217	17.1514
	1.06667	26619	25066	42604	21236	21176	23102	24151	25910	43683	55061			1.06683	15.0022	14.9978	15.0125	14.0358	13.0391	13.3663	13.05	14.4345	13.1288	14.6962	77.0426	16.9658	17.2796	16.4233	17.16
	1.075	29876	29301	51746	23763	25763	26743	27452	31484	53085	63647			1.07517	15.0038	15.0561	14.9581	14.1103	13.0996	13.4207	13.1449	14.1932	13.0829	14.3034	76.9573	16.9585	17.2901	16.4186	17.1587
	1.08333	32698	33205	60097	26241	30271	30138	30600	36636	61399	71412			1.0835	15.003	15.291	15.1445	14.3461	13.2389	13.623	13.3522	14.0991	13.181	14.06	76.8912	16.9576	17.2904	16.4209	17.1617
	1.09167	34693	36169	66339	28281	33947	32789	33132	40508	67352	77262			1.09183	14.9756	15.6638	15.3992	14.6581	13.4433	13.8969	13.6608	14.0608	13.4093	13.904	76.8799	16.945	17.2869	16.4097	17.1634
	1.1	35729	37901	69698	29575	36314	34467	34771	42606	70269	80739			1.10017	14.9758	16.0444	15.5765	14.8924	13.7407	14.0915	13.9641	14.0168	13.6324	13.8002	76.907	16.9398	17.2877	16.4034	17.1639
	1.10833	35961	38433	70187	30047	37364	35201	35460	42918	70059	82024			1.1085	14.9757	16.2709	15.6698	15.0035	14.1052	14.1753	14.1304	13.9748	13.7719	13.7088	76.9468	16.9391	17.2872	16.4039	17.1699
	1.11667	35847	38091	68568	29915	37571	35189	35363	41901	67193	81738			1.11683	14.9468	16.3786	15.6919	15.0412	14.3996	14.209	14.2106	13.9231	13.8326	13.6466	76.9821	16.9347	17.2935	16.4072	17.175
	1.125	35968	37322	65876	29561	37583	34722	34829	40394	62528	80780			1.12517	14.9845	16.4144	15.6909	15.0455	14.5731	14.2171	14.2355	13.897	13.8518	13.61	77.0136	16.9377	17.3056	16.4104	17.1778
	1.13333	36994	36690	63011	29369	37984	34157	34320	39627	57029	80529			1.1335	14.9938	16.4321	15.6942	15.0585	14.661	14.2203	14.2563	13.8826	13.8628	13.5826	77.0483	16.9295	17.3128	16.4182	17.188
	1.14167	40626	37100	60876	29767	39693	33997	34531	41507	51813	85340			1.14183	14.9675	16.4538	15.6664	15.0444	14.6944	14.2117	14.2543	13.8623	13.8519	13.5875	77.0891	16.9382	17.3045	16.4192	17.1982
	1.15	52500	40849	61442	31331	46119	35096	36822	50443	49086	106820			1.15017	14.98	16.4398	15.6718	15.0344	14.6914	14.212	14.2561	13.8616	13.8484	13.5653	77.1272	16.9326	17.3138	16.4136	17.2072
	1.15833	80984	52278	69227	35595	64255	39771	44420	72461	53768	156339			1.1585	14.978	16.4527	15.6872	15.0435	14.7033	14.2136	14.2541	13.8671	13.8431	13.5537	77.1637	16.9348	17.3165	16.4117	17.2063
	1.16667	129150	74117	88031	46081	98366	52218	61270	110702	70737	233473			1.16683	14.981	16.4469	15.6811	15.0463	14.7012	14.2028	14.2613	13.8547	13.8549	13.5518	77.2008	16.9371	17.3156	16.4169	17.2103
	1.175	193151	104397	116508	65486	146509	74473	87666	164400	99383	326892			1.17517	14.9889	16.4419	15.6747	15.0559	14.7035	14.2248	14.252	13.8592	13.8655	13.5541	77.231	16.9429	17.3209	16.4183	17.2115
	1.18333	266004	138210	149725	92342	203749	103654	119483	228715	133834	420459			1.1835	14.9886	16.465	15.6919	15.0684	14.702	14.2259	14.2638	13.8661	13.86	13.5633	77.2534	16.9528	17.3319	16.4194	17.211
	1.19167	339512	170709	182952	121858	264222	133982	150958	295057	166750	498888			1.19183	14.9878	16.4759	15.6941	15.0567	14.7245	14.2322	14.2674	13.8629	13.8796	13.5624	77.2671	16.9539	17.325	16.4248	17.2095
	1.2	404927	198430	213176	148586	321502	159767	177501	353666	192329	551620			1.20017	14.9811	16.5054	15.6853	15.0782	14.7124	14.2387	14.2634	13.8688	13.8836	13.5778	77.2756	16.9524	17.3291	16.4222	17.2071
	1.20833	454585	219209	238643	168412	369237	177178	197079	396470	207591	574257			1.2085	14.9771	16.4956	15.7151	15.092	14.7256	14.2464	14.2729	13.8735	13.8925	13.5631	77.2848	16.9531	17.3328	16.4267	17.2092
	1.21667	483601	231893	258143	179362	402442	184773	209913	418964	212344	567988			1.21683	14.9554	16.5073	15.7299	15.0893	14.7303	14.2564	14.2921	13.8728	13.907	13.5861	77.2973	16.959	17.3366	16.4212	17.202
	1.225	490534	236184	270740	181561	418382	183140	217376	420530	208542	537911			1.22517	14.9588	16.465	15.7233	15.1102	14.719	14.2627	14.2851	13.8684	13.9053	13.5934	77.3122	16.9703	17.3331	16.4203	17.2053
	1.23333	477147	232632	275835	176707	416899	174208	220934	403707	199221	491074			1.2335	14.9377	16.5031	15.7222	15.1086	14.7336	14.2651	14.2754	13.8689	13.906	13.5759	77.3215	16.9725	17.3348	16.4241	17.2049
	1.24167	447492	222459	273331	167368	400085	160428	221603	373041	187450	434887			1.24183	14.9448	16.5097	15.7172	15.0936	14.7226	14.2603	14.2852	13.881	13.9044	13.5796	77.3272	16.9755	17.3353	16.4242	17.2083
	1.25	406717	207298	263807	156300	371525	144235	219781	333794	175700	376021			1.25017	14.9267	16.5127	15.7113	15.0962	14.7197	14.2666	14.2963	13.8694	13.9124	13.5839	77.3333	16.9822	17.3289	16.4238	17.2066
	1.25833	360103	188969	248447	145818	335443	127774	215446	290921	165530	319735			1.2585	14.8978	16.5016	15.7073	15.0998	14.7203	14.2752	14.295	13.8647	13.9069	13.5912	77.3364	16.9911	17.3284	16.4269	17.2058
	1.26667	312335	169204	228856	137379	295952	112774	208561	248521	157580	269528			1.26683	14.936	16.5158	15.7227	15.1147	14.7248	14.2716	14.3022	13.868	13.9106	13.59	77.3362	16.9872	17.3364	16.4266	17.2063
	1.275	267090	149520	206833	131518	256556	100470	199242	209581	151750	227224			1.27517	14.9183	16.5184	15.7111	15.102	14.7385	14.2705	14.2991	13.877	13.9151	13.5898	77.3316	16.9887	17.3338	16.4333	17.2112
	1.28333	226905	131131	184156	128020	219944	91595	187899	175920	147487	193325			1.2835	14.9189	16.531	15.7162	15.1212	14.7322	14.2776	14.3063	13.8835	13.9274	13.5833	77.3286	16.9984	17.3353	16.4276	17.2208
	1.29167	193230	114869	162356	126223	187890	86380	175185	148338	144108	167432			1.29183	14.904	16.5502	15.7112	15.1268	14.7394	14.2891	14.2971	13.887	13.925	13.585	77.3323	16.9965	17.3436	16.4289	17.2146
	1.3	166522	101233	142556	125274	161290	84652	161866	126858	141037	148603			1.30017	14.906	16.5482	15.7266	15.1358	14.747	14.2907	14.3055	13.8909	13.9246	13.607	77.3323	17.0056	17.3494	16.4352	17.2201
	1.30833	146518	90404	125495	124363	140319	85954	148710	111059	137958	135776			1.3085	14.892	16.5417	15.7231	15.1305	14.7604	14.2992	14.3122	13.8982	13.9254	13.5975	77.3332	16.9953	17.3448	16.4334	17.2224
	1.31667	132567	82348	111582	122889	124655	89628	136376	100288	134779	127936			1.31683	14.8888	16.534	15.7178	15.1252	14.7634	14.2872	14.3175	13.9001	13.9545	13.5921	77.3636	16.9984	17.3475	16.4402	17.2279
	1.325	123885	76888	100910	120582	113749	94973	125432	93812	131598	124262			1.32517	14.8811	16.5504	15.7155	15.1497	14.7537	14.2996	14.3275	13.9044	13.936	13.6069	77.4808	16.9963	17.3483	16.4392	17.2344
	1.33333	119818	73744	93289	117500	106997	101252	116297	91013	128647	124267			1.3335	14.8858	16.5367	15.7409	15.1351	14.7655	14.3052	14.3326	13.9056	13.9518	13.6044	77.7497	16.9899	17.357	16.4489	17.2358
	1.34167	119909	72702	88434	113838	103945	107789	109248	91528	126202	127678			1.34183	14.8848	16.5403	15.7213	15.1599	14.7653	14.3242	14.3293	13.9014	13.9587	13.5928	78.3161	16.989	17.3664	16.4492	17.2389
	1.35	124063	73623	86103	109878	104452	114046	104414	95160	124514	134207			1.35017	14.8825	16.5478	15.7252	15.1533	14.7744	14.3148	14.3277	13.9169	13.9672	13.6052	79.4335	16.9934	17.3621	16.4493	17.2416
	1.35833	132401	76489	86167	105999	108650	119665	101846	101702	123755	143438			1.3585	14.8764	16.5433	15.7276	15.1544	14.7815	14.3127	14.3385	13.9245	13.9662	13.6083	81.5055	16.9932	17.3652	16.4545	17.247
	1.36667	145007	81412	88714	102635	116683	124491	101740	110817	124074	154841			1.36683	14.8652	16.5422	15.7419	15.1412	14.7892	14.3218	14.335	13.9231	13.9667	13.6197	85.1796	17.0008	17.3687	16.4439	17.2493
	1.375	161624	88521	94008	100237	128450	128581	104526	121911	125676	167723			1.37517	14.8819	16.5315	15.7325	15.1682	14.7953	14.3293	14.3354	13.9292	13.9703	13.6129	91.6221	16.9929	17.3634	16.4404	17.2482
	1.38333	181608	97821	102209	99254	143434	132132	110754	134119	128882	181360			1.3835	14.8854	16.5511	15.7206	15.1662	14.7973	14.3407	14.3515	13.9319	13.9841	13.6143	103.015	16.9928	17.3706	16.437	17.2492
	1.39167	204044	108961	113106	100232	160714	135475	120856	146484	134142	195116			1.39183	14.8592	16.5596	15.7117	15.1646	14.8009	14.3451	14.3482	13.9347	13.9862	13.6104	121.62	16.9886	17.3684	16.4346	17.2536
	1.4	227574	121349	126017	103844	179173	139160	134894	158120	142096	208393			1.40017	14.8526	16.5369	15.7236	15.1789	14.8066	14.3494	14.3527	13.9383	13.9977	13.6176	144.701	16.9901	17.38	16.4346	17.2489
	1.40833	250504	134327	139939	110718	197800	143954	152522	168361	153520	220852			1.4085	14.8769	16.5328	15.7258	15.1825	14.8011	14.3403	14.3471	13.9439	13.9965	13.6298	164.256	16.9839	17.3757	16.4349	17.2457
	1.41667	271162	147290	153794	121134	215670	150851	173000	176928	168912	232567			1.41683	14.8699	16.5374	15.7291	15.1737	14.8081	14.3414	14.3529	13.9444	13.9988	13.6321	170.911	16.9846	17.3739	16.431	17.2475
	1.425	288155	159531	166711	134937	231834	160936	194940	184021	187969	243904			1.42517	14.8861	16.531	15.7318	15.1989	14.8072	14.3318	14.3604	13.9526	13.9939	13.6397	162.12	16.978	17.3808	16.4327	17.2398
	1.43333	300557	170310	178145	151559	245357	174808	216449	189950	209498	255128			1.4335	14.8739	16.5337	15.7445	15.1839	14.8152	14.3451	14.3606	13.9501	14.0044	13.6246	143.666	16.9822	17.3686	16.4298	17.2344
	1.44167	308018	178982	187768	169840	255513	192039	235541	194903	231730	266174			1.44183	14.8843	16.5481	15.7523	15.1943	14.8067	14.348	14.3706	13.946	14.0138	13.6426	125.583	16.9707	17.3842	16.4339	17.2345
	1.45	310846	185141	195334	188136	261930	211250	250600	198933	252885	276809			1.45017	14.8741	16.5236	15.7421	15.1996	14.8039	14.3609	14.3707	13.9453	14.0077	13.6576	113.467	16.9664	17.3819	16.4318	17.2354
	1.45833	309999	188715	200685	204615	264659	230596	260709	201984	271543	286767			1.4585	14.8827	16.5127	15.7385	15.1965	14.8202	14.3552	14.3599	13.9629	14.0168	13.6462	106.238	16.9596	17.3836	16.4365	17.2337
	1.46667	306762	189975	203774	217757	264174	248377	265836	204037	286743	295811			1.46683	14.8782	16.5301	15.7344	15.1824	14.8247	14.3511	14.3722	13.9503	14.0228	13.6463	101.277	16.9562	17.3783	16.4313	17.2339
	1.475	302290	189523	204754	226682	261254	263319	266663	205145	298062	303914			1.47517	14.8816	16.5184	15.762	15.2027	14.8151	14.353	14.376	13.9606	14.0191	13.6497	97.4107	16.9587	17.3818	16.4379	17.2291
	1.48333	297409	188094	203946	231142	256803	274641	264196	205499	305589	311209			1.4835	14.8957	16.5334	15.7531	15.2056	14.8155	14.3704	14.3779	13.9631	14.0261	13.6517	94.2878	16.9592	17.3819	16.4359	17.2251
	1.49167	292608	186453	201857	231516	251566	281981	259491	205369	309741	317844			1.49183	14.8968	16.5312	15.7598	15.2048	14.8224	14.3596	14.3787	13.964	14.0254	13.6575	91.7549	16.9606	17.3784	16.4392	17.2242
	1.5	288185	185235	199005	228630	246126	285303	253428	205103	311003	323922			1.50017	14.9043	16.5287	15.7772	15.2164	14.817	14.3664	14.38	13.9602	14.0249	13.6565	89.7078	16.9509	17.3804	16.4435	17.2222
	1.50833	284365	184905	195787	223460	240905	284854	246627	205040	309775	329463			1.5085	14.9103	16.533	15.7722	15.2248	14.8244	14.374	14.3823	13.9719	14.0213	13.6433	88.0492	16.9563	17.3797	16.4459	17.223
	1.51667	281278	186001	192392	216924	236149	281111	239505	205385	306361	334436			1.51683	14.9307	16.5331	15.776	15.2307	14.8198	14.3649	14.3844	13.9747	14.0234	13.6394	86.6924	16.9491	17.3813	16.4413	17.2218
	1.525	279105	189348	188954	209876	232076	274695	232477	206216	301112	338733			1.52517	14.927	16.5471	15.7892	15.231	14.8259	14.3712	14.3889	13.9745	14.0306	13.6637	85.5636	16.9448	17.3809	16.4447	17.2279
	1.53333	277975	195998	185716	203009	228867	266335	226065	207540	294356	342026			1.5335	14.933	16.533	15.7812	15.2292	14.8264	14.3694	14.3987	13.9811	14.031	13.6517	84.6111	16.9396	17.3822	16.4417	17.2243
	1.54167	277814	206855	182940	196864	226672	256753	220927	209170	286573	343982			1.54183	14.9469	16.5329	15.7944	15.2271	14.8272	14.3748	14.4125	13.9864	14.0344	13.6561	83.7884	16.9439	17.3782	16.4305	17.2219
	1.55	278241	222258	180748	191894	225463	246676	217673	210817	278418	344385			1.55017	14.9617	16.5495	15.782	15.2261	14.8395	14.3808	14.4069	13.9886	14.0361	13.6652	83.0686	16.9449	17.3769	16.4371	17.224
	1.55833	278715	241693	179091	188555	224968	236994	216652	212127	270540	343166			1.5585	14.962	16.5539	15.8163	15.2605	14.8398	14.3883	14.4246	13.9931	14.0416	13.6777	82.4402	16.9484	17.3733	16.4349	17.2224
	1.56667	278803	263883	177724	187302	224708	228638	217806	212828	263490	340529			1.56683	14.978	16.5553	15.8118	15.2417	14.8485	14.3926	14.4218	13.9945	14.0391	13.6568	81.8851	16.9433	17.3754	16.4374	17.2217
	1.575	279340	287038	176386	188276	224635	222354	220582	213509	257487	337679			1.57517	14.989	16.5445	15.8248	15.2548	14.8426	14.3949	14.4297	14.0247	14.0532	13.6618	81.3948	16.9427	17.3793	16.4368	17.2262
	1.58333	287238	309696	175420	191122	228087	218514	224334	219537	252429	341079			1.5835	14.9997	16.5506	15.8149	15.2659	14.8529	14.4017	14.4304	14.0241	14.0566	13.6646	80.9603	16.9443	17.3726	16.4406	17.2264
	1.59167	331169	334079	179196	195147	253591	217121	230381	256006	248177	378301			1.59183	15.0253	16.5535	15.8007	15.2589	14.859	14.4106	14.4349	14.0329	14.0494	13.6615	80.5752	16.9439	17.3656	16.4388	17.2331
	1.6	494862	376791	208756	199974	365839	217926	250266	400682	245537	532980			1.60017	15.0373	16.5619	15.8298	15.2733	14.8679	14.4228	14.4422	14.0328	14.0598	13.6735	80.2283	16.9466	17.3738	16.433	17.2393
	1.60833	957772	491880	330417	208726	723855	221640	331312	816210	250398	978164			1.6085	15.04	16.5542	15.8422	15.2689	14.8766	14.4333	14.4504	14.0378	14.0721	13.6774	79.9161	16.9503	17.3675	16.4374	17.248
	1.61667	2004657	798108	687770	239835	1612139	235835	604436	1738751	286110	1957801			1.61683	15.0457	16.5676	15.8423	15.2937	14.8793	14.4448	14.4596	14.038	14.0773	13.6761	79.6281	16.9492	17.3692	16.4322	17.254
	1.625	3962954	1481918	1501480	355999	3401156	293037	1329525	3406584	415527	3704984			1.62517	15.0602	16.5707	15.8533	15.2845	14.8955	14.4367	14.4662	14.0558	14.0826	13.6928	79.3598	16.9557	17.3705	16.4338	17.2629
	1.63333	7087978	2754478	3013381	703296	6431506	484577	2880133	5964044	759088	6348617			1.6335	15.077	16.5859	15.8594	15.3174	14.8955	14.4461	14.4679	14.0626	14.0906	13.7191	79.1189	16.9675	17.3696	16.4375	17.2656
	1.64167	11449761	4771275	5394492	1524054	10874071	988261	5634654	9393219	1484066	9862459			1.64183	15.0847	16.5779	15.8732	15.2959	14.903	14.4568	14.4672	14.0626	14.0997	13.691	78.9042	16.9588	17.3619	16.4351	17.2675
	1.65	16875848	7559101	8663293	3101694	16631881	2050609	9823402	13503367	2755433	14072725			1.65017	15.1015	16.5809	15.8687	15.3107	14.9044	14.4591	14.4974	14.0686	14.0859	13.6984	78.7153	16.9599	17.3538	16.4289	17.2683
	1.65833	22978508	10988164	12656533	5649386	23341284	3915030	15404619	17970249	4674412	18705419			1.6585	15.1042	16.5751	15.8772	15.3187	14.9185	14.4679	14.5012	14.0746	14.1027	13.6958	78.5455	16.9647	17.3587	16.4197	17.2783
	1.66667	29246470	14797633	17061232	9202830	30450965	6730615	22041765	22411887	7239797	23450299			1.66683	15.102	16.5759	15.8789	15.3252	14.9202	14.4736	14.5016	14.077	14.1008	13.7093	78.3922	16.9637	17.3659	16.4231	17.2861
	1.675	35150261	18657043	21488277	13578758	37343111	10492978	29173223	26467291	10344746	28019709			1.67517	15.1085	16.5957	15.8822	15.3295	14.929	14.4682	14.509	14.0824	14.1054	13.7149	78.2547	16.9622	17.3771	16.4246	17.2959
	1.68333	40237094	22236132	25558290	18411443	43457187	15038615	36145010	29854055	13803223	32188057			1.6835	15.124	16.5897	15.8767	15.3223	14.9271	14.4735	14.5142	14.0883	14.1228	13.7282	78.126	16.9742	17.3754	16.4182	17.2969
	1.69167	44198390	25263322	28968060	23244926	48376374	20082744	42352121	32397122	17388718	35801743			1.69183	15.1199	16.5919	15.8956	15.3124	14.9322	14.4768	14.5166	14.0825	14.116	13.7297	78.0046	16.9768	17.3745	16.418	17.3041
	1.7	46886230	27561058	31527017	27632062	51863500	25274190	47338244	34031467	20872805	38774255			1.70017	15.1398	16.5823	15.9002	15.3233	14.9418	14.488	14.5245	14.0946	14.1304	13.7458	77.8946	16.9828	17.377	16.4187	17.3073
	1.70833	48297706	29051192	33159579	31214143	53859002	30248286	50836748	34785347	24054080	41072396			1.7085	15.1415	16.5817	15.8991	15.3348	14.9367	14.4924	14.5221	14.0923	14.127	13.7472	77.7933	16.9867	17.3798	16.4153	17.3154
	1.71667	48540735	29742873	33886527	33765235	54444783	34665727	52765180	34751640	26773486	42694804			1.71683	15.1407	16.587	15.9201	15.3205	14.9421	14.4886	14.5227	14.0905	14.1343	13.7475	77.7057	16.9839	17.385	16.4138	17.3161
	1.725	47786791	29708697	33797614	35196898	53791955	38236791	53189521	34056178	28914763	43651057			1.72517	15.1426	16.5801	15.9099	15.3389	14.9542	14.4869	14.5242	14.0968	14.1416	13.7547	77.632	16.9883	17.3886	16.4156	17.319
	1.73333	46224269	29056823	33019311	35534604	52109661	40736777	52276998	32829799	30397155	43945254			1.7335	15.1406	16.5936	15.9	15.3178	14.9444	14.4926	14.5272	14.0948	14.1371	13.7503	77.5683	17.0036	17.3993	16.4142	17.3214
	1.74167	44028358	27905352	31687414	34885202	49605213	42018485	50247633	31189169	31168869	43567983			1.74183	15.1323	16.5833	15.9009	15.3333	14.9573	14.4748	14.5253	14.0938	14.1395	13.7355	77.5138	16.9982	17.401	16.4148	17.3258
	1.75	41345027	26363652	29925852	33402877	46462445	42021202	47331969	29227444	31203411	42499889			1.75017	15.118	16.5816	15.8875	15.3305	14.9446	14.4982	14.5236	14.1037	14.1471	13.7423	77.4592	17.0033	17.3968	16.4027	17.3287
	1.75833	38287509	24524710	27838002	31260729	42835683	40779788	43748600	27016337	30503674	40732389			1.7585	15.1245	16.5775	15.8779	15.3305	14.9511	14.4832	14.5259	14.1031	14.1484	13.7761	77.4005	17.0097	17.402	16.4112	17.3327
	1.76667	34947284	22466483	25508738	28633142	38860079	38425804	39697417	24616200	29110677	38289386			1.76683	15.131	16.5629	15.8889	15.328	14.943	14.4962	14.5273	14.1032	14.1433	13.7688	77.3462	16.9982	17.4122	16.4141	17.3314
	1.775	31410742	20258158	23012463	25687992	34664961	35174260	35363778	22086127	27108755	35244390			1.77517	15.125	16.5599	15.8628	15.3227	14.9344	14.4815	14.534	14.1005	14.1494	13.7645	77.299	17.0062	17.4166	16.4063	17.3328
	1.78333	27770597	17967207	20422191	22582571	30382367	31297234	30922179	19491075	24624440	31725873			1.7835	15.1066	16.5631	15.8765	15.3219	14.9342	14.4764	14.531	14.0991	14.1517	13.7415	77.2687	17.0141	17.4176	16.4173	17.3345
	1.79167	24129187	15663083	17814203	19459984	26147367	27089238	26535677	16903615	21816196	27906800			1.79183	15.1057	16.5591	15.8734	15.3087	14.9342	14.4777	14.5212	14.1007	14.147	13.7477	77.2532	17.0058	17.4215	16.4096	17.3405
	1.8	20593168	13415152	15266391	16444629	22089718	22831112	22349887	14399742	18856169	23981785			1.80017	15.0935	16.5387	15.8737	15.314	14.9225	14.4801	14.5107	14.0987	14.1456	13.7477	77.2464	17.0041	17.4193	16.4115	17.3372
	1.80833	17263397	11287933	12852215	13637039	18322886	18760762	18484499	12050392	15910039	20140423			1.8085	15.0952	16.5314	15.8576	15.2959	14.9205	14.4512	14.5159	14.0986	14.1463	13.7371	77.2397	17.0125	17.4198	16.4094	17.3442
	1.81667	14223633	9335759	10633849	11110092	14933917	15055631	15026302	9913492	13119209	16544610			1.81683	15.0747	16.535	15.8491	15.3015	14.9133	14.4672	14.5035	14.0863	14.1562	13.7375	77.232	17.0099	17.4236	16.4032	17.351
	1.825	11532695	7597922	8656849	8907213	11977221	11826785	12025839	8028729	10589533	13314022			1.82517	15.0635	16.5102	15.8518	15.2916	14.9056	14.4672	14.5031	14.0848	14.1519	13.7317	77.2198	17.0069	17.4259	16.4034	17.36
	1.83333	9221382	6096232	6947204	7044188	9473745	9122567	9498456	6415596	8386939	10520517			1.8335	15.0415	16.5161	15.8356	15.2921	14.8979	14.4657	14.5001	14.076	14.1565	13.72	77.2069	17.0167	17.4199	16.4058	17.3613
	1.84167	7293737	4835722	5511430	5513237	7414728	6939652	7429199	5074643	6539280	8190321			1.84183	15.029	16.5103	15.8295	15.2943	14.8931	14.4509	14.4964	14.0745	14.1514	13.7256	77.1886	17.0157	17.4242	16.4155	17.3633
	1.85	5731332	3806999	4339233	4288767	5768045	5237366	5780426	3991256	5042419	6312083			1.85017	14.989	16.5017	15.7993	15.2846	14.8917	14.4546	14.4875	14.0617	14.1587	13.7102	77.1685	17.0093	17.4224	16.4178	17.3692
	1.85833	4499896	2989912	3407943	3333935	4486253	3952126	4500019	3140525	3868825	4847415			1.8585	15.0076	16.4519	15.7993	15.2784	14.8839	14.4449	14.4815	14.0693	14.1396	13.6972	77.1496	17.0065	17.4211	16.4194	17.3762
	1.86667	3556586	2357826	2687317	2606588	3514498	3010356	3529015	2492369	2976485	3742019			1.86683	15.0618	16.504	15.7874	15.269	14.882	14.4465	14.4889	14.0674	14.1211	13.7011	77.1364	17.0163	17.4155	16.4168	17.3771
	1.875	2856547	1881744	2144042	2063947	2797506	2338289	2808506	2015802	2317053	2935706			1.87517	15.0346	16.4831	15.776	15.2592	14.8938	14.4369	14.4782	14.0602	14.1263	13.6848	77.1231	17.0232	17.413	16.4184	17.375
	1.88333	2357727	1533839	1745759	1666130	2284581	1868762	2285092	1681844	1842298	2369517			1.8835	15.0227	16.4846	15.7745	15.2673	14.8728	14.4345	14.465	14.0485	14.1254	13.6921	77.1089	17.0238	17.413	16.4259	17.3795
	1.89167	2023436	1289894	1464013	1378882	1932410	1545257	1914301	1464922	1508797	1990169			1.89183	14.95	16.473	15.7492	15.2666	14.8709	14.437	14.454	14.045	14.1219	13.6803	77.0916	17.0194	17.4032	16.4289	17.3892
	1.9	1822723	1130368	1275528	1175141	1705454	1323831	1661798	1342866	1280905	1751969			1.90017	14.9848	16.4494	15.7355	15.251	14.8693	14.4254	14.4626	14.0374	14.1308	13.6839	77.0614	17.0146	17.3948	16.4279	17.3959
	1.90833	1729185	1039728	1161954	1035314	1574741	1173090	1502633	1295907	1132110	1617092			1.9085	14.9817	16.4556	15.7301	15.2634	14.8658	14.4266	14.4451	14.0211	14.1098	13.6735	77.0339	17.0336	17.4009	16.4282	17.4002
	1.91667	1719132	1005125	1108481	946397	1516015	1072861	1418848	1305727	1044571	1555319			1.91683	14.9533	16.4374	15.7224	15.2578	14.8649	14.4245	14.4358	14.0206	14.1002	13.6791	77.0011	17.0233	17.3833	16.429	17.401
	1.925	1770118	1015025	1102058	900541	1508632	1011855	1396806	1355229	1007210	1543369			1.92517	14.9485	16.4276	15.7098	15.2378	14.8606	14.4129	14.4352	14.0168	14.0946	13.6578	76.9658	17.0273	17.3803	16.4357	17.4081
	1.93333	1861319	1058355	1130092	892987	1534799	984766	1424510	1429163	1013195	1564210			1.9335	15.0241	16.412	15.6956	15.2386	14.8599	14.4069	14.4235	14.0048	14.0922	13.6479	76.9404	17.0205	17.3711	16.4446	17.4114
	1.94167	1974613	1124263	1180368	919840	1579721	989234	1489477	1515388	1057779	1606205			1.94183	15.0325	16.3752	15.6897	15.2309	14.8637	14.3952	14.4282	13.9931	14.0773	13.6554	76.9227	17.0234	17.3699	16.4377	17.4101
	1.95	2096518	1202627	1242139	976198	1632139	1023694	1578349	1605456	1136304	1662157			1.95017	15.0299	16.3915	15.6823	15.2167	14.8489	14.3843	14.417	13.9905	14.0791	13.6382	76.9073	17.0247	17.3523	16.4475	17.4175
	1.95833	2219560	1285119	1307287	1054874	1684948	1085560	1677991	1694688	1242629	1728088			1.9585	15.0273	16.3972	15.6646	15.1985	14.8472	14.3841	14.406	13.9896	14.0695	13.6388	76.9187	17.0293	17.3442	16.4445	17.4263
	1.96667	2341635	1366423	1371272	1146708	1735017	1170000	1777714	1781567	1369054	1801777			1.96683	15.0122	16.3827	15.6567	15.2093	14.843	14.3824	14.4025	13.9888	14.0615	13.627	76.9827	17.0279	17.3416	16.4489	17.4388
	1.975	2463960	1444535	1433269	1241976	1781703	1270141	1871031	1866142	1507683	1881181			1.97517	15.0124	16.3838	15.6485	15.2172	14.8454	14.3686	14.3951	13.9866	14.0509	13.618	77.0294	17.0318	17.335	16.4482	17.4438
	1.98333	2587851	1519905	1494710	1332441	1825039	1378272	1956096	1948110	1652335	1963639			1.9835	15.0001	16.3601	15.6396	15.2195	14.8334	14.3739	14.3834	13.981	14.0498	13.6119	77.0601	17.0282	17.3246	16.4577	17.4429
	1.99167	2712440	1593690	1557436	1413517	1864635	1487285	2034209	2025420	1799627	2045359			1.99183	14.9831	16.3658	15.6252	15.2111	14.8308	14.3641	14.3781	13.9663	14.0449	13.5999	77.0743	17.0302	17.3224	16.4574	17.4464
	2	2833454	1665986	1622194	1484774	1898793	1592148	2107346	2094039	1948682	2121740			2.00017	14.9948	16.3564	15.614	15.2012	14.8362	14.3644	14.3845	13.9786	14.0321	13.5943	77.074	17.0295	17.3248	16.4627	17.4524
	2.00833	2943602	1735070	1687183	1548341	1924328	1690065	2175768	2148989	2099487	2188281			2.0085	14.9878	16.3478	15.6181	15.1983	14.8163	14.3454	14.3669	13.967	14.0213	13.6136	77.0715	17.0317	17.3101	16.4671	17.4561
	2.01667	3034221	1797373	1747979	1606878	1937385	1779740	2236930	2185634	2251035	2241036			2.01683	14.9888	16.3444	15.6044	15.1959	14.8204	14.3374	14.3677	13.9668	14.0216	13.5984	77.063	17.0288	17.3107	16.4566	17.4626
	2.025	3097493	1848077	1798725	1661229	1934816	1860285	2286101	2201009	2399948	2277209			2.02517	14.9936	16.337	15.5861	15.2096	14.8233	14.3343	14.3556	13.9683	14.0158	13.58	77.0521	17.0343	17.3109	16.4628	17.4535
	2.03333	3128698	1882591	1833956	1709418	1915361	1930294	2317981	2194739	2540504	2296184			2.0335	14.9936	16.2771	15.5986	15.1953	14.8316	14.3346	14.3459	13.9605	14.0105	13.5831	77.0417	17.0271	17.3102	16.462	17.4587
	2.04167	3127816	1898205	1850197	1747335	1880616	1987663	2328402	2169570	2665566	2300090			2.04183	14.9712	16.34	15.5836	15.1893	14.824	14.3334	14.3536	13.9512	14.0004	13.578	77.0361	17.0349	17.315	16.4609	17.4574
	2.05	3099586	1895311	1847283	1770355	1835216	2030061	2316416	2131282	2768064	2293611			2.05017	14.984	16.3078	15.5828	15.1897	14.8072	14.3194	14.3445	13.9489	14.0191	13.5803	77.0289	17.0332	17.3081	16.4595	17.4585
	2.05833	3052818	1877544	1828422	1775609	1786235	2055661	2285376	2087830	2843069	2282728			2.0585	15.0036	16.295	15.5676	15.1751	14.8041	14.3172	14.3272	13.946	13.9993	13.5708	77.0287	17.0349	17.3117	16.4649	17.4659
	2.06667	2998083	1850874	1799341	1763735	1741761	2064540	2242672	2047527	2889500	2273418			2.06683	14.9843	16.2995	15.5587	15.1689	14.8072	14.2978	14.3246	13.938	13.9862	13.5593	77.028	17.0301	17.3142	16.4702	17.4666
	2.075	2944704	1822046	1766703	1739383	1708714	2059684	2198004	2017202	2910044	2270164			2.07517	14.968	16.295	15.5481	15.1813	14.7951	14.3028	14.3385	13.9284	13.9902	13.563	77.0329	17.036	17.3159	16.4718	17.4666
	2.08333	2898511	1796997	1736312	1710293	1690854	2046700	2160600	2000650	2910213	2275299			2.0835	14.9756	16.2808	15.5442	15.1823	14.791	14.3088	14.3216	13.9267	13.9855	13.5597	77.0342	17.0274	17.3106	16.4691	17.4701
	2.09167	2860792	1779288	1711641	1685031	1688006	2032268	2136625	1997763	2896617	2288704			2.09183	14.9703	16.2688	15.532	15.1675	14.7883	14.2933	14.3203	13.9267	13.9862	13.5334	77.0358	17.0376	17.3205	16.4715	17.4753
	2.1	2828703	1769644	1693254	1670149	1696514	2022134	2127539	2004689	2874965	2307718			2.10017	14.9664	16.2228	15.5332	15.1748	14.7808	14.2851	14.3143	13.9128	13.9864	13.543	77.0454	17.0383	17.3228	16.4633	17.4786
	2.10833	2796796	1765681	1678878	1668114	1710106	2019595	2130071	2014930	2848636	2327712			2.1085	14.9734	16.2597	15.5235	15.151	14.7735	14.2799	14.3195	13.9062	13.9715	13.541	77.0666	17.0365	17.3223	16.4593	17.4783
	2.11667	2758393	1762744	1664323	1677010	1721326	2024552	2137075	2020877	2817916	2343040			2.11683	14.9619	16.2599	15.5036	15.1421	14.7623	14.2669	14.3176	13.8957	13.9721	13.5244	77.0926	17.037	17.321	16.4622	17.4811
	2.125	2707111	1755338	1644735	1691426	1723285	2033988	2139944	2015387	2780414	2348025			2.12517	14.961	16.2462	15.4964	15.1381	14.7518	14.2561	14.3097	13.8942	13.9651	13.523	77.1221	17.0502	17.3274	16.4622	17.4809
	2.13333	2637990	1738352	1615730	1704024	1710791	2042714	2130701	1993069	2732204	2337860			2.1335	14.9666	16.2274	15.5093	15.1381	14.5896	14.2567	14.3073	13.8872	13.968	13.5394	77.1376	17.0429	17.3325	16.4654	17.4847
	2.14167	2548367	1707858	1574215	1707454	1680801	2044561	2103273	1951025	2669318	2309356			2.14183	14.9436	16.2269	15.4995	15.1362	14.5896	14.248	14.3016	13.8726	13.9625	13.5384	77.1408	17.0508	17.3285	16.459	17.4887
	2.15	2438325	1661828	1518672	1695723	1632482	2033717	2054265	1888906	2588884	2261092			2.15017	14.9483	16.2184	15.4896	15.1191	14.5787	14.2434	14.3108	13.8764	13.9535	13.5277	77.1632	17.0542	17.3293	16.4595	17.4916
	2.15833	2310109	1600088	1449378	1665195	1567012	2005621	1983121	1808382	2489591	2193012			2.1585	14.957	16.1926	15.4869	15.1049	14.5741	14.2346	14.2978	13.873	13.9594	13.5281	77.2137	17.0583	17.3358	16.4596	17.4916
	2.16667	2167386	1524062	1368207	1614753	1487237	1957272	1891636	1712679	2371726	2106215			2.16683	14.9723	16.1885	15.4805	15.1044	14.5632	14.2377	14.298	13.865	13.949	13.5173	77.2732	17.0582	17.3322	16.459	17.4933
	2.175	2014595	1436442	1277991	1545457	1396849	1887281	1783330	1605912	2236964	2002881			2.17517	14.9487	16.1855	15.4709	15.1074	14.562	14.23	14.2965	13.8521	13.9466	13.512	77.3403	17.0569	17.3498	16.4566	17.4973
	2.18333	1856663	1340531	1182105	1460007	1299776	1796222	1662780	1492459	2088000	1885942			2.1835	14.9464	16.1862	15.4744	15.0856	14.5502	14.2213	14.2995	13.8496	13.9505	13.4937	77.4113	17.0626	17.3518	16.4556	17.4983
	2.19167	1698452	1239791	1084013	1362198	1199850	1686756	1534967	1376458	1928385	1758802			2.19183	14.9419	16.1705	15.4763	15.087	14.545	14.2144	14.3024	13.8376	13.9413	13.5079	77.4767	17.0654	17.3499	16.4489	17.4869
	2.2	1544410	1137675	986954	1256503	1100571	1563218	1404819	1261566	1762396	1625365			2.20017	14.932	16.1589	15.4692	15.0695	14.5341	14.2135	14.2909	13.8396	13.9234	13.5139	77.5387	17.0674	17.3498	16.4522	17.4865
	2.20833	1398367	1037470	893810	1147691	1005083	1431174	1277007	1151104	1594822	1490001			2.2085	14.9149	16.1351	15.4814	15.0742	14.5282	14.2002	14.2829	13.8274	13.9272	13.516	77.6011	17.0639	17.3677	16.4445	17.4882
	2.21667	1263601	942190	807119	1040394	916201	1296840	1155774	1048150	1430661	1357418			2.21683	14.9358	16.1547	15.4776	15.0637	14.5311	14.1904	14.2828	13.8255	13.9267	13.5094	77.6619	17.0628	17.3573	16.4469	17.4829
	2.225	1142777	854406	728970	938800	836223	1166358	1044869	955157	1274858	1232355			2.22517	14.9184	16.1436	15.4644	15.0452	14.5036	14.1952	14.293	13.8157	13.9221	13.5329	77.73	17.0637	17.3557	16.4537	17.4852
	2.23333	1037816	776200	661005	846558	766794	1045289	947379	873798	1131934	1118880			2.2335	14.9237	16.1419	15.462	15.015	14.4953	14.196	14.2827	13.8026	13.9239	13.5429	77.803	17.0647	17.3522	16.4487	17.486
	2.24167	949502	709036	604192	766570	708669	938294	865233	804947	1005605	1019958			2.24183	14.9062	16.1321	15.4542	15.0113	14.4927	14.1843	14.2759	13.8088	13.9186	13.5152	77.8802	17.0585	17.36	16.4453	17.4846
	2.25	877292	653475	558587	700611	661628	848624	798933	748462	898564	937048			2.25017	14.9195	16.1227	15.4476	15.0042	14.4866	14.1822	14.2835	13.7991	13.9154	13.5077	77.9578	17.0599	17.3744	16.4413	17.4853
	2.25833	819387	609034	523251	649019	624524	777784	747379	703086	812165	870141			2.2585	14.9071	16.1118	15.4323	14.98	14.4828	14.1867	14.2729	13.7881	13.9073	13.5372	78.0338	17.0556	17.3694	16.438	17.4853
	2.26667	773230	574222	496430	610797	595486	725478	708223	666819	746194	817792			2.26683	14.9017	16.1022	15.4378	14.9883	14.4853	14.1891	14.2674	13.8109	13.9099	13.5252	78.1008	17.0575	17.3776	16.4334	17.4788
	2.275	735925	546899	475994	583676	572220	689625	678341	637321	698815	777397			2.27517	14.9019	16.0834	15.4302	14.966	14.478	14.1911	14.2497	13.808	13.9131	13.5226	78.163	17.0601	17.3799	16.4322	17.4784
	2.28333	704459	524670	459717	564458	552360	666680	654259	612100	666752	745753			2.2835	14.8981	16.0969	15.423	14.9642	14.4665	14.1731	14.2602	13.794	13.9031	13.5017	78.2215	17.059	17.3865	16.4275	17.4696
	2.29167	676066	505271	445419	549650	533749	652178	632709	588783	645800	719426			2.29183	14.873	16.086	15.4263	14.9474	14.4618	14.1753	14.2343	13.7898	13.9009	13.5035	78.2848	17.054	17.3761	16.4324	17.4671
	2.3	648524	486893	431275	536077	514706	641455	611039	565504	631325	695114			2.30017	14.8699	16.0324	15.4201	14.9379	14.4601	14.1703	14.2552	13.7877	13.9008	13.4886	78.3517	17.0481	17.3783	16.4351	17.4642
	2.30833	620321	468253	416038	521226	494200	630355	587498	541078	618996	670117			2.3085	14.875	16.0839	15.41	14.9407	14.4592	14.1639	14.2395	13.7849	13.8878	13.485	78.4202	17.0468	17.3765	16.4337	17.4607
	2.31667	590710	448564	399021	503442	471836	615799	561208	514967	605333	642752			2.31683	14.8585	16.0791	15.4078	14.9215	14.4564	14.1666	14.2323	13.7748	13.8858	13.4849	78.4862	17.0402	17.3875	16.4202	17.4585
	2.325	559658	427559	380124	482058	447753	595995	532120	487214	587967	612413			2.32517	14.8618	16.072	15.4079	14.903	14.456	14.1716	14.2239	13.7656	13.8832	13.4923	78.5555	17.0393	17.3807	16.4182	17.458
	2.33333	527682	405445	359679	457238	422448	570439	500891	458203	565791	579371			2.3335	14.8618	16.0639	15.3994	14.9144	14.4444	14.1688	14.2135	13.7615	13.8809	13.4831	78.6252	17.0407	17.397	16.4211	17.4564
	2.34167	495577	382685	338315	429845	396653	539735	468554	428572	538889	544474			2.34183	14.8572	16.0446	15.3979	14.8992	14.4446	14.1578	14.2147	13.7612	13.8785	13.483	78.6918	17.0412	17.3914	16.4184	17.4522
	2.35	464183	359882	316779	401106	371187	505260	436269	399183	508277	508834			2.35017	14.8529	16.0114	15.391	14.8923	14.4433	14.1588	14.2096	13.765	13.8798	13.48	78.7555	17.0306	17.3996	16.4151	17.4416
	2.35833	434285	337671	295825	372346	346841	468876	405166	370865	475484	473700			2.3585	14.8269	16.0431	15.3696	14.8874	14.4452	14.1596	14.2084	13.7521	13.8721	13.477	78.8131	17.0368	17.3941	16.4119	17.4432
	2.36667	406550	316551	276048	344716	324247	432580	376218	344331	442125	440190			2.36683	14.8354	16.0274	15.3724	14.8736	14.4391	14.1621	14.1939	13.7589	13.8696	13.4715	78.8742	17.0397	17.4075	16.4191	17.4406
	2.375	381505	296913	257815	319113	303855	398122	350146	320211	409701	409155			2.37517	14.8314	16.0206	15.362	14.8747	14.4394	14.1532	14.1829	13.754	13.869	13.4447	78.938	17.0326	17.4081	16.4106	17.4356
	2.38333	359517	279031	241337	296207	285881	366822	327241	298912	379467	381197			2.3835	14.8249	15.9953	15.346	14.8692	14.4376	14.1532	14.1646	13.7514	13.8605	13.458	79.0016	17.0301	17.4065	16.412	17.4305
	2.39167	340687	263084	226735	276443	270409	339507	307503	280545	352277	356652			2.39183	14.8076	16.0083	15.3361	14.859	14.4387	14.1528	14.1698	13.7447	13.8542	13.4394	79.0665	17.0267	17.4087	16.4129	17.4351
	2.4	324878	249267	214029	259963	257367	316498	290814	265061	328675	335617			2.40017	14.8242	15.9969	15.3158	14.8506	14.4389	14.151	14.1849	13.7444	13.8524	13.4413	79.1286	17.0293	17.4199	16.4108	17.4343
	2.40833	311904	237667	203239	246728	246568	297742	277079	252375	308889	318082			2.4085	14.8128	15.98	15.314	14.8415	14.4327	14.1428	14.1727	13.7363	13.8502	13.4498	79.1869	17.0236	17.4156	16.4168	17.435
	2.41667	301563	228226	194362	236593	237858	283049	266167	242379	292893	303957			2.41683	14.8132	15.9619	15.2894	14.8404	14.4293	14.129	14.169	13.7438	13.8469	13.4381	79.2439	17.0249	17.4172	16.4237	17.4368
	2.425	293743	220897	187427	229376	231074	272059	257829	234860	280486	293072			2.42517	14.8143	15.9581	15.2864	14.8347	14.4292	14.1316	14.1573	13.7411	13.847	13.4486	79.296	17.0182	17.4297	16.4195	17.4338
	2.43333	288455	215660	182579	224789	226148	264277	251771	229696	271454	285110			2.4335	14.8092	15.9451	15.2857	14.8402	14.4283	14.1328	14.1419	13.7471	13.8406	13.4345	79.3461	17.0124	17.4286	16.4286	17.435
	2.44167	285707	212564	179929	222522	223063	259234	247813	226872	265608	279723			2.44183	14.803	15.9345	15.2761	14.8309	14.4224	14.1292	14.1392	13.7425	13.8378	13.4178	79.4025	17.0165	17.4312	16.4206	17.4331
	2.45	285401	211674	179374	222291	221667	256523	245816	226331	262750	276534			2.45017	14.7857	15.9326	15.2804	14.83	14.4252	14.1211	14.1422	13.7345	13.8297	13.4078	79.4638	17.0008	17.4303	16.423	17.4324
	2.45833	287264	212996	180644	223750	221708	255764	245690	227762	262638	275084			2.4585	14.7466	15.9187	15.2562	14.8269	14.4244	14.1235	14.1191	13.73	13.8241	13.4031	79.5255	17.0007	17.4324	16.4175	17.4347
	2.46667	290841	216440	183380	226523	222865	256516	247294	230691	264885	274909			2.46683	14.7323	15.9279	15.2549	14.8055	14.4223	14.1022	14.1091	13.7425	13.8166	13.3997	79.5888	17.005	17.4306	16.4171	17.4367
	2.475	295617	221788	187152	230225	224745	258410	250369	234580	269058	275586			2.47517	14.734	15.914	15.2507	14.8026	14.4179	14.1041	14.1027	13.7514	13.8142	13.4125	79.6516	17.0018	17.4361	16.4214	17.4392
	2.48333	301028	228601	191448	234508	226965	261243	254492	238879	274712	276855			2.4835	14.7923	15.9007	15.2448	14.8094	14.4124	14.0969	14.1035	13.7488	13.8084	13.3968	79.7184	16.9967	17.4353	16.4253	17.4377
	2.49167	306548	236262	195761	239053	229315	264902	259156	243156	281357	278619			2.49183	14.7209	15.9137	15.2382	14.7994	14.4118	14.0988	14.09	13.7453	13.8085	13.4026	79.7829	16.9899	17.4341	16.4231	17.434
	2.5	311755	244089	199619	243621	231697	269148	263911	247253	288518	280854			2.50017	14.7594	15.8969	15.2257	14.7962	14.4024	14.088	14.0901	13.7428	13.8052	13.3955	79.8408	16.9911	17.4311	16.4299	17.4328
	2.50833	316337	251541	202662	248099	234131	273638	268451	251321	295680	283636			2.5085	14.7038	15.8936	15.212	14.7844	14.4037	14.0813	14.0778	13.735	13.8021	13.3871	79.8997	16.9846	17.4393	16.4296	17.4317
	2.51667	320338	258359	204785	252433	236756	278041	272641	255760	302348	287269			2.51683	14.7727	15.8895	15.2132	14.7994	14.392	14.0665	14.0767	13.7445	13.7781	13.3793	79.9673	16.9914	17.4328	16.4237	17.4352
	2.525	324139	264527	206174	256625	239833	282079	276670	261235	308120	292175			2.52517	14.7543	15.874	15.2145	14.7838	14.3838	14.062	14.0785	13.7246	13.7843	13.3734	80.035	16.9859	17.418	16.4342	17.437
	2.53333	328450	270391	207332	260801	244017	285586	281114	268853	312818	299139			2.5335	14.718	15.8508	15.205	14.7829	14.3825	14.0518	14.0681	13.7261	13.772	13.3737	80.1056	16.9842	17.4269	16.425	17.4391
	2.54167	334690	276816	209440	265319	250878	288588	287096	280865	316677	309767			2.54183	14.7386	15.8562	15.203	14.781	14.3759	14.0483	14.0685	13.7263	13.7754	13.373	80.1748	16.9831	17.4219	16.4277	17.443
	2.55	345633	285515	214923	270889	263655	291564	296647	301916	320482	327408			2.55017	14.6818	15.8514	15.1895	14.7739	14.368	14.0424	14.0761	13.7135	13.7715	13.3892	80.2426	16.9916	17.422	16.429	17.4445
	2.55833	366507	299700	228364	278953	288426	295816	313775	340333	325916	358179			2.5585	14.6764	15.8339	15.194	14.7817	14.3649	14.0439	14.0706	13.7316	13.7625	13.3869	80.307	16.9845	17.414	16.4326	17.4468
	2.56667	405778	325017	256914	292674	334872	304201	346135	408702	336442	411775			2.56683	14.6699	15.8239	15.1953	14.7594	14.3649	14.0364	14.0565	13.7242	13.7443	13.3692	80.3678	16.9905	17.4092	16.4377	17.4449
	2.575	474776	370150	309777	318246	415383	322011	405947	522283	358622	500868			2.57517	14.6569	15.809	15.1799	14.7752	14.3449	14.0373	14.0583	13.7199	13.7497	13.3681	80.4248	16.9872	17.4096	16.4438	17.4531
	2.58333	585886	445984	396375	366037	541948	358412	508900	695722	403162	638614			2.5835	14.7145	15.8019	15.1824	14.7721	14.3366	14.0312	14.0557	13.7052	13.7444	13.3646	80.4826	16.9871	17.4072	16.4443	17.4605
	2.59167	749990	563252	523690	450117	722329	427486	670926	938864	484756	835826			2.59183	14.7126	15.8142	15.1778	14.7728	14.3324	14.0181	14.0572	13.7129	13.7391	13.3481	80.5488	16.9793	17.412	16.4366	17.4663
	2.6	973650	729476	694138	585402	957774	547442	903442	1254047	620323	1099096			2.60017	14.6895	15.8054	15.17	14.7551	14.3336	14.0133	14.0582	13.7113	13.7309	13.3589	80.6161	16.9818	17.4053	16.4404	17.4724
	2.60833	1256977	946562	905028	783109	1243168	737421	1209558	1636593	825606	1430948			2.6085	14.6697	15.8064	15.1744	14.7681	14.3331	14.0189	14.0658	13.702	13.7209	13.3409	80.681	16.9861	17.4027	16.4517	17.475
	2.61667	1594318	1211226	1150317	1046477	1569936	1012543	1583171	2078743	1111881	1831852			2.61683	14.6797	15.796	15.1768	14.754	14.3119	13.9975	14.0642	13.6959	13.7166	13.3537	80.7371	16.9931	17.4058	16.4531	17.4838
	2.625	1977715	1518309	1423791	1369271	1930184	1379200	2012122	2575077	1483049	2301814			2.62517	14.6502	15.7963	15.1623	14.7562	14.3087	13.9872	14.063	13.6974	13.7301	13.3539	80.788	16.9898	17.4045	16.4486	17.4861
	2.63333	2401419	1864980	1722000	1738804	2319669	1832236	2484080	3125475	1935409	2840175			2.6335	14.6666	15.7808	15.1677	14.7465	14.3088	13.9889	14.0649	13.6898	13.7067	13.3483	80.8276	16.9956	17.4006	16.4525	17.4929
	2.64167	2863968	2253462	2045222	2141718	2738105	2356328	2991607	3733471	2460585	3444039			2.64183	14.6562	15.7837	15.1653	14.7499	14.297	13.9916	14.0655	13.684	13.6951	13.3348	80.8613	17.0008	17.3898	16.447	17.5014
	2.65	3366804	2690381	2395713	2569881	3186151	2932295	3533609	4401259	3050004	4105617			2.65017	14.6718	15.779	15.1608	14.7361	14.2908	13.9829	14.0605	13.6728	13.7021	13.3382	80.8894	16.9965	17.3875	16.4554	17.5021
	2.65833	3909496	3182412	2773331	3023564	3661326	3545254	4112246	5123114	3699599	4811587			2.6585	14.6547	15.7772	15.1677	14.7187	14.2896	13.978	14.0489	13.6706	13.7027	13.3338	80.9213	16.9973	17.392	16.4461	17.5064
	2.66667	4485030	3729973	3171785	3508917	4154634	4190830	4726686	5881899	4412042	5544905			2.66683	14.6497	15.7741	15.1667	14.7177	14.2866	13.9744	14.0513	13.663	13.6989	13.3202	80.959	16.9962	17.3894	16.4465	17.5119
	2.675	5077865	4322959	3576998	4030332	4648239	4874236	5366377	6648212	5194417	6286245			2.67517	14.6155	15.7665	15.1497	14.7067	14.2782	13.9702	14.0547	13.666	13.6959	13.3238	80.9953	16.9928	17.3891	16.4503	17.5168
	2.68333	5663665	4938459	3967193	4581760	5115902	5601419	6007079	7381876	6049491	7012660			2.6835	14.6312	15.7697	15.1475	14.7061	14.2736	13.9685	14.0501	13.6713	13.6852	13.316	81.0289	16.9899	17.3925	16.4474	17.5264
	2.69167	6209957	5540693	4314517	5140780	5524903	6364246	6610172	8034894	6962513	7692395			2.69183	14.693	15.7721	15.1472	14.7142	14.2658	13.9687	14.0557	13.6721	13.6815	13.3274	81.0584	16.9896	17.3955	16.4393	17.5313
	2.7	6678656	6083808	4588385	5667481	5839611	7127861	7126407	8555025	7890295	8281861			2.70017	14.6699	15.7515	15.1392	14.7093	14.2683	13.9808	14.0501	13.6622	13.6784	13.3238	81.085	16.9902	17.4022	16.4376	17.5356
	2.70833	7030377	6517466	4760601	6110646	6026514	7828374	7504181	8892494	8759542	8728635			2.7085	14.6782	15.7668	15.1335	14.6985	14.2648	13.9622	14.0472	13.6686	13.691	13.3265	81.1218	16.9894	17.3974	16.4407	17.5398
	2.71667	7230206	6795605	4811322	6418269	6061111	8385121	7700391	9009589	9477436	8980906			2.71683	14.6715	15.7525	15.1398	14.6869	14.2441	13.9687	14.0399	13.6614	13.6734	13.3303	81.1577	16.978	17.3917	16.4404	17.5392
	2.725	7254455	6886262	4733746	6549931	5934522	8722902	7690557	8889185	9953641	9001722			2.72517	14.6628	15.7497	15.1439	14.6851	14.2487	13.9649	14.0388	13.6465	13.6757	13.3392	81.1958	16.9838	17.4003	16.4371	17.5397
	2.73333	7096829	6778933	4535787	6487286	5656105	8793574	7474794	8540001	10124715	8780989			2.7335	14.6506	15.7203	15.1389	14.6739	14.2446	13.9675	14.0372	13.6476	13.675	13.3379	81.2354	16.9998	17.4013	16.441	17.5434
	2.74167	6770518	6486438	4238182	6237995	5251792	8588607	7077622	7995479	9969787	8339052			2.74183	14.6115	15.7503	15.1363	14.6684	14.2386	13.9653	14.0368	13.6465	13.674	13.3571	81.2707	16.9974	17.4143	16.4382	17.5471
	2.75	6305634	6041186	3869197	5832161	4758387	8138766	6541548	7306597	9512621	7721278			2.75017	14.6136	15.7415	15.123	14.676	14.2315	13.9749	14.023	13.6404	13.6699	13.3612	81.3005	16.9883	17.405	16.4368	17.5505
	2.75833	5742839	5487431	3459077	5314103	4216277	7502955	5917421	6531675	8811628	6986834			2.7585	14.6075	15.7323	15.1298	14.6681	14.2239	13.977	14.0264	13.6448	13.6578	13.3501	81.3255	16.9916	17.4031	16.4298	17.5543
	2.76667	5125700	4872815	3035723	4732226	3662850	6751880	5254522	5726363	7944030	6196069			2.76683	14.6399	15.7325	15.1171	14.6657	14.2244	13.9683	14.025	13.6494	13.6592	13.3651	81.3419	16.992	17.41	16.4301	17.5563
	2.775	4494237	4241313	2622087	4130787	3128349	5952863	4593477	4936555	6989818	5400981			2.77517	14.6514	15.6915	15.1141	14.6656	14.2204	13.964	14.03	13.6418	13.6588	13.3573	81.3461	16.9931	17.4163	16.4318	17.5586
	2.78333	3881284	3628862	2235314	3545044	2634338	5159827	3963820	4195659	6020109	4640556			2.7835	14.6985	15.7383	15.111	14.6604	14.2124	13.965	14.0274	13.635	13.6624	13.3521	81.3463	16.9919	17.4123	16.4333	17.5578
	2.79167	3311675	3061816	1887117	2999759	2194506	4410208	3384835	3525691	5091179	3940731			2.79183	14.6979	15.7294	15.1092	14.6481	14.21	13.9665	14.0186	13.6371	13.6618	13.3581	81.3472	16.9914	17.4172	16.4311	17.5603
	2.8	2803358	2557805	1585041	2510368	1816708	3726891	2868382	2939989	4243600	3317626			2.80017	14.6794	15.6955	15.1016	14.65	14.2023	13.9641	14.0205	13.6242	13.6646	13.3534	81.3534	16.9953	17.4156	16.4307	17.5559
	2.80833	2369754	2127941	1333940	2085365	1505342	3122403	2422297	2446786	3504588	2781885			2.8085	14.6779	15.6853	15.0907	14.6499	14.1947	13.9721	14.0032	13.6138	13.6598	13.3556	81.3662	16.9959	17.427	16.4246	17.5533
	2.81667	2021995	1779668	1137380	1729109	1263213	2603670	2053215	2052455	2891865	2342465			2.81683	14.6709	15.7208	15.096	14.6442	14.1907	13.9652	13.9978	13.6188	13.6633	13.3568	81.3785	17.0004	17.418	16.4296	17.5587
	2.825	1769366	1518648	998145	1444673	1092497	2176269	1768192	1762871	2417293	2008601			2.82517	14.6724	15.7039	15.0933	14.639	14.1875	13.9721	13.9946	13.6155	13.6573	13.3453	81.3917	17.0008	17.416	16.4257	17.5587
	2.83333	1617369	1348334	918149	1235743	994828	1847027	1574551	1582675	2087787	1788611			2.8335	14.6776	15.6671	15.0975	14.6218	14.1933	13.9749	14.0006	13.6056	13.6574	13.3659	81.4017	17.0081	17.4185	16.4313	17.5575
	2.84167	1564839	1268127	897453	1106569	970308	1623827	1477982	1513437	1902828	1687351			2.84183	14.6669	15.6979	15.0983	14.6234	14.1852	13.9655	13.996	13.6153	13.6653	13.3584	81.3975	17.0153	17.4225	16.4222	17.5605
	2.85	1602313	1271873	932396	1060993	1015695	1513154	1480180	1551195	1851689	1703516			2.85017	14.6718	15.6995	15.1006	14.6224	14.1837	13.9534	13.9878	13.6117	13.6564	13.3591	81.3761	17.0123	17.4258	16.4276	17.5626
	2.85833	1712082	1346915	1013921	1100428	1122227	1517583	1576782	1683977	1912903	1826759			2.8585	14.6599	15.6816	15.0959	14.6177	14.1761	13.9564	13.9931	13.6025	13.6545	13.3447	81.3479	16.998	17.4353	16.4291	17.5602
	2.86667	1869656	1474039	1126592	1220573	1274196	1633090	1754535	1890034	2056435	2035950			2.86683	14.6062	15.6857	15.0871	14.6182	14.1775	13.9641	13.98	13.5989	13.6538	13.3263	81.3298	17.0026	17.4316	16.4275	17.5626
	2.875	2047150	1629374	1250358	1408614	1449996	1845844	1989964	2139126	2246946	2300146			2.87517	14.6788	15.6796	15.0783	14.6134	14.1708	13.961	13.9809	13.6041	13.6553	13.3281	81.3256	17.0042	17.4254	16.4268	17.5607
	2.88333	2217030	1787543	1364814	1642605	1625097	2130384	2251603	2396688	2447903	2582231			2.8835	14.6464	15.6768	15.0789	14.6189	14.169	13.9604	13.9753	13.6052	13.6567	13.3218	81.3277	17.0006	17.4254	16.4296	17.5586
	2.89167	2355689	1925215	1453192	1893107	1775934	2450188	2504262	2628501	2625737	2844198			2.89183	14.6491	15.675	15.0657	14.6065	14.1705	13.966	13.9733	13.6047	13.6568	13.3081	81.3325	17.0047	17.4287	16.4308	17.5593
	2.9	2446118	2024313	1504788	2127296	1883547	2762159	2714303	2805578	2753947	3052494			2.90017	14.6107	15.6559	15.0687	14.6057	14.17	13.9609	13.9692	13.5937	13.6481	13.294	81.336	17.0036	17.4348	16.4361	17.5663
	2.90833	2479357	2074150	1515364	2314910	1935913	3023712	2854892	2908001	2815556	3182435			2.9085	14.628	15.6709	15.0708	14.5981	14.1649	13.9566	13.9734	13.6021	13.6647	13.2869	81.3401	17.0097	17.4332	16.4342	17.5648
	2.91667	2454480	2072247	1486039	2433569	1929277	3200702	2910121	2927052	2804297	3221284			2.91683	14.6845	15.6508	15.0646	14.5861	14.1669	13.9507	13.9591	13.5992	13.6571	13.2681	81.3371	17.0072	17.4297	16.4398	17.5658
	2.925	2377251	2023358	1421601	2471992	1867807	3273450	2876786	2865177	2724025	3168951			2.92517	14.6746	15.641	15.0518	14.5914	14.1649	13.9423	13.964	13.6023	13.6601	13.2652	81.3311	17.0126	17.4405	16.4486	17.5659
	2.93333	2258066	1937189	1329126	2430439	1761698	3238914	2763517	2733859	2586280	3036122			2.9335	14.623	15.638	15.0592	14.6009	14.1554	13.9387	13.9602	13.6042	13.6545	13.2492	81.3178	17.0148	17.4385	16.4423	17.5631
	2.94167	2109579	1825757	1216873	2318528	1624574	3108609	2587371	2549986	2407083	2840541			2.94183	14.6643	15.6423	15.0533	14.579	14.1596	13.9411	13.9619	13.5956	13.6441	13.2494	81.3023	17.0085	17.4398	16.4422	17.5669
	2.95	1944461	1701164	1093399	2152032	1470990	2903451	2369248	2332188	2203256	2602539			2.95017	14.6349	15.6286	15.038	14.5828	14.1553	13.9261	13.9585	13.599	13.6508	13.2425	81.2875	17.0056	17.4339	16.4434	17.5628
	2.95833	1773965	1574465	966732	1949600	1314816	2648401	2129801	2098607	1989659	2341781			2.9585	14.7036	15.6273	15.0418	14.5776	14.1563	13.9277	13.9675	13.5963	13.6389	13.2341	81.2736	17.0093	17.4306	16.45	17.5607
	2.96667	1607266	1455307	843780	1730313	1167789	2368332	1886689	1865498	1777906	2075438			2.96683	14.6868	15.6387	15.0372	14.5893	14.1504	13.9362	13.9624	13.5938	13.6353	13.2218	81.2574	17.0165	17.433	16.4493	17.5612
	2.975	1451009	1351198	729904	1511757	1038219	2085406	1653303	1645904	1576260	1817667			2.97517	14.6829	15.6324	15.038	14.5996	14.154	13.921	13.9652	13.6068	13.6466	13.2064	81.2391	17.0128	17.4465	16.4422	17.56
	2.98333	1310057	1266117	629117	1308326	930659	1817281	1439116	1449533	1390275	1580415			2.9835	14.6849	15.6178	15.0276	14.583	14.1499	13.9169	13.9627	13.6007	13.6291	13.2061	81.2132	17.0169	17.4475	16.4373	17.5602
	2.99167	1188731	1200100	544852	1130087	847218	1576731	1251367	1284059	1224037	1375117			2.99183	14.6761	15.6103	15.022	14.5763	14.1523	13.9183	13.9645	13.6004	13.6338	13.2055	81.1804	17.0156	17.4489	16.4424	17.5629
	3	1101001	1151265	481079	996471	790001	1391497	1111149	1157404	1094890	1228193			3.00017	14.6886	15.6146	14.9982	14.5833	14.17	13.9083	13.9601	13.5952	13.6317	13.203	81.1404	17.018	17.435	16.4491	17.5583
	3.00833	1101001	1147285	481079	996471	790001	1391497	1111149	1157404	1094890	1228193			3.0085	14.6775	15.6153	15.0053	14.5769	14.1537	13.9003	13.9547	13.5977	13.6263	13.1944	81.0928	17.023	17.438	16.4436	17.5628
	3.01667	1101001	1147285	481079	996471	790001	1391497	1111149	1157404	1094890	1228193			3.01683	14.6525	15.6179	14.9901	14.5742	14.1486	13.8978	13.954	13.5901	13.6178	13.1838	81.0473	17.0207	17.4311	16.4392	17.5572
	3.025	1101001	1147285	481079	996471	790001	1391497	1111149	1157404	1094890	1228193			3.02517	14.6154	15.6178	14.981	14.5658	14.1502	13.8941	13.9498	13.5945	13.6109	13.1827	81.0037	17.0181	17.4299	16.4337	17.5572
	3.03333	1101001	1147285	481079	996471	790001	1391497	1111149	1157404	1094890	1228193			3.0335	14.6291	15.6038	14.9728	14.5677	14.1474	13.8742	13.9479	13.5915	13.6061	13.1855	80.9582	17.0201	17.4298	16.4239	17.5546
	3.04167	1222183	1178889	512540	1100933	813380	1516043	1210579	1197125	1210987	1299247			3.04183	14.6157	15.5588	14.9584	14.5681	14.1506	13.8737	13.9418	13.5838	13.6037	13.1754	80.9098	17.0272	17.43	16.4265	17.5559
	3.05	1714861	1407869	675793	1552476	926278	2051883	1621040	1393326	1706060	1572987			3.05017	14.6311	15.6093	14.9525	14.5619	14.1514	13.8584	13.9411	13.5887	13.5975	13.1875	80.8602	17.0243	17.4305	16.4292	17.5559
	3.05833	2305293	1716553	872023	2199648	1022319	2808820	2136778	1581200	2391091	1838841			3.0585	14.644	15.6012	14.9405	14.5572	14.1473	13.8791	13.9329	13.5885	13.5909	13.1885	80.8041	17.0188	17.4371	16.4252	17.5545
	3.06667	2736805	1961984	996650	2901535	986174	3607513	2564691	1581773	3091142	1891540			3.06683	14.7019	15.5994	14.9304	14.56	14.1436	13.8706	13.9238	13.5832	13.5899	13.1822	80.7469	17.0191	17.428	16.4284	17.555
	3.075	2805737	2025752	968048	3509125	734748	4266037	2742777	1264326	3637494	1582645			3.07517	14.6877	15.5805	14.9274	14.5714	14.1392	13.8546	13.9197	13.5816	13.5798	13.1786	80.6856	17.0248	17.4308	16.4164	17.5572
	3.08333	2396015	1832564	742980	3882598	236536	4623192	2564492	575755	3890025	852631			3.0835	14.6616	15.5788	14.9266	14.5625	14.1433	13.863	13.9175	13.5846	13.5837	13.1689	80.6253	17.021	17.4363	16.4151	17.5577
	3.09167	1500900	1369508	324836	3930659	-481902	4581043	2002671	-448931	3772751	-256304			3.09183	14.6587	15.5788	14.9164	14.5756	14.139	13.8469	13.9068	13.5739	13.5716	13.1822	80.5713	17.0185	17.4392	16.4144	17.5613
	3.1	216049	687774	-238161	3635118	-1338975	4131047	1115191	-1691245	3291716	-1605042			3.10017	14.6611	15.5615	14.9033	14.5694	14.1348	13.8369	13.8996	13.5689	13.5714	13.1776	80.5263	17.0092	17.4402	16.4122	17.5612
	3.10833	-1279885	-105364	-859297	3055487	-2199605	3359344	41623	-2953745	2530482	-2960152			3.1085	14.6189	15.5518	14.8934	14.5673	14.1332	13.8501	13.8871	13.5653	13.5596	13.185	80.4798	17.0153	17.4462	16.4076	17.5634
	3.11667	-2728496	-848744	-1411673	2325769	-2866219	2447600	-990590	-3948657	1641174	-3979425			3.11683	14.5863	15.5457	14.8878	14.5663	14.1325	13.8357	13.883	13.5722	13.5586	13.1921	80.4357	17.0161	17.4471	16.3968	17.5709
	3.125	-3777367	-1316170	-1713674	1659963	-3071790	1682531	-1646264	-4286798	853572	-4206078			3.12517	14.6624	15.5404	14.8803	14.5638	14.121	13.8276	13.8846	13.5687	13.5462	13.1981	80.3912	17.0203	17.4473	16.3919	17.5709
	3.13333	-3995669	-1211136	-1528768	1365299	-2516518	1467625	-1487321	-3526827	497511	-3141222			3.1335	14.6506	15.535	14.8635	14.564	14.1189	13.8315	13.8847	13.5574	13.5501	13.1975	80.3444	17.0332	17.4476	16.3828	17.5801
	3.14167	-2987959	-223193	-625802	1822535	-984418	2277512	-74347	-1329344	978681	-440221			3.14183	14.6253	15.5312	14.8826	14.5633	14.115	13.8254	13.8641	13.5648	13.5405	13.204	80.301	17.0352	17.4501	16.3788	17.5758
	3.15	-589084	1834639	1101822	3375400	1518868	4494123	2827015	2340688	2647578	3860722			3.15017	14.6121	15.5465	14.8738	14.5555	14.1091	13.8189	13.8575	13.5551	13.5481	13.2253	80.2548	17.0374	17.4542	16.3779	17.5822
	3.15833	2988109	4882293	3534600	6145245	4705767	8184064	7056410	7103408	5602933	9252813			3.1585	14.6601	15.5364	14.8638	14.5694	14.1067	13.8206	13.8481	13.5466	13.541	13.2121	80.2147	17.0371	17.4444	16.374	17.5856
	3.16667	7168468	8532580	6317305	9897311	8072937	12971306	12034848	12235504	9566660	14878933			3.16683	14.6786	15.5227	14.8678	14.5476	14.0944	13.8142	13.8361	13.5557	13.5259	13.2227	80.1814	17.0369	17.446	16.363	17.5919
	3.175	11191082	12194506	8955367	14069808	11063101	18116537	16937724	16892412	13928366	19805325			3.17517	14.669	15.5229	14.8466	14.5451	14.0991	13.8055	13.8322	13.5478	13.5337	13.2102	80.1539	17.0421	17.4482	16.3583	17.5964
	3.18333	14346417	15259912	10979567	17953189	13237890	22755901	20961702	20370540	17937063	23304823			3.1835	14.6561	15.5219	14.8663	14.544	14.0899	13.8004	13.8331	13.5412	13.5173	13.2127	80.1262	17.0481	17.4474	16.3519	17.6036
	3.19167	16162575	17275182	12088425	20918224	14390019	26172173	23558278	22291750	20929149	25036767			3.19183	14.6534	15.5263	14.8639	14.522	14.0799	13.7922	13.8249	13.5347	13.5172	13.2147	80.1031	17.057	17.4515	16.3508	17.609
	3.2	16486509	18035905	12198673	22591210	14563054	27981954	24552227	22653097	22493018	25072803			3.20017	14.6061	15.5127	14.8531	14.5262	14.0718	13.7943	13.8147	13.535	13.5134	13.2286	80.0808	17.0588	17.4581	16.3394	17.6188
	3.20833	15458998	17590397	11416089	22919183	13980451	28189086	24122119	21744736	22523536	23777675			3.2085	14.5924	15.5049	14.8622	14.5248	14.0745	13.7922	13.8154	13.5241	13.5061	13.2187	80.0523	17.0555	17.462	16.3383	17.6246
	3.21667	13420994	16174842	9967408	22120867	12927653	27099719	22664110	19986932	21175756	21621320			3.21683	14.6364	15.4884	14.8584	14.5191	14.0551	13.7829	13.8054	13.5189	13.5126	13.2127	80.0219	17.0618	17.4621	16.3343	17.6319
	3.225	10785538	14110566	8126169	20558284	11651766	25154800	20616101	17777038	18775162	19020479			3.22517	14.7372	15.4962	14.8537	14.5243	14.0496	13.7803	13.8044	13.5195	13.4997	13.2196	79.9935	17.0752	17.4612	16.3275	17.632
	3.23333	7921043	11715786	6153314	18600735	10316117	22772882	18331829	15405447	15726754	16264666			3.2335	14.6751	15.4959	14.8454	14.5104	14.0397	13.7745	13.8006	13.5121	13.4944	13.2167	79.9697	17.0716	17.4604	16.3299	17.6377
	3.24167	5097423	9259766	4259715	16539647	8999117	20265026	16035578	13041889	12435000	13516987			3.24183	14.7491	15.4913	14.8361	14.5059	14.0378	13.7642	13.8053	13.51	13.4911	13.226	79.9493	17.0786	17.4616	16.323	17.6412
	3.25	2490996	6944875	2589630	14560114	7726732	17817799	13835687	10780533	9244850	10886080			3.25017	14.724	15.4838	14.8413	14.5147	14.0242	13.7568	13.7967	13.4979	13.4802	13.2141	79.9309	17.0776	17.4596	16.3145	17.6517
	3.25833	204826	4904806	1222312	12754001	6612560	15523881	11811264	38735854	6408882	42252318			3.2585	14.7263	15.4694	14.84	14.4946	14.0211	13.7652	13.7838	13.5124	13.4839	13.2217	79.9181	17.0726	17.4747	16.3148	17.6575
	3.26667	-1712022	3210467	183579	11213446	26994339	13547608	10436136	25823903	4079136	28168212			3.26683	14.6744	15.4888	14.8458	14.4916	14.018	13.7669	13.7907	13.509	13.4766	13.2178	79.9035	17.0797	17.476	16.3185	17.6627
	3.275	-3249146	1882488	-538490	10374396	17996226	36703696	35469441	38735854	2315814	42252318			3.27517	14.7374	15.4817	14.8428	14.4898	14.0008	13.7598	13.7843	13.497	13.4863	13.2052	79.8804	17.0896	17.4846	16.3251	17.6663
	3.28333	-4421536	906914	-977044	11343550	26994339	24469131	23646294	25823903	1105976	28168212			3.2835	14.7115	15.4589	14.8433	14.4715	14.001	13.7586	13.7849	13.4846	13.4761	13.2271	79.8534	17.09	17.4907	16.3162	17.672
	3.29167	-5257262	248377	-1173909	30483843	17996226	36703696	35469441	38735854	388114	42252318			3.29183	14.7075	15.4619	14.8491	14.4706	13.9977	13.7623	13.7846	13.4798	13.4756	13.2269	79.8153	17.0835	17.4881	16.315	17.6764
	3.3	-5789191	-137981	-1173845	20322562	26994339	24469131	23646294	25823903	74870	28168212			3.30017	14.6902	15.4722	14.8456	14.4623	13.9832	13.7602	13.7837	13.4726	13.4747	13.2331	79.7618	17.0816	17.4874	16.3207	17.677
	3.30833	-6050532	-297241	-1022268	30483843	17996226	36703696	35469441	38735854	71821	42252318			3.3085	14.6725	15.4909	14.8401	14.4567	13.9765	13.7634	13.7809	13.4728	13.4724	13.2273	79.7113	17.0901	17.4906	16.3144	17.6801
	3.31667	-6070217	-271609	-764974	20322562	26994339	24469131	23646294	25823903	289030	28168212			3.31683	14.6669	15.4413	14.8392	14.4389	13.9709	13.7646	13.785	13.4705	13.4729	13.2121	79.6772	17.0805	17.4906	16.3208	17.6811
	3.325	-5866334	-100851	-448513	30483843	17996226	36703696	35469441	38735854	646153	42252318			3.32517	14.6755	15.4628	14.8286	14.4497	13.9709	13.7626	13.779	13.4674	13.4786	13.2083	79.6629	17.0808	17.4984	16.3251	17.6833
	3.33333	-5428221	175482	-118218	20322562	26994339	24469131	23646294	25823903	1072388	28168212			3.3335	14.6644	15.4534	14.8239	14.4254	13.9705	13.7639	13.7719	13.4626	13.4583	13.2165	79.6517	17.0775	17.497	16.3254	17.6888
	3.34167	-4677203	519667	183573	30483843	17996226	36703696	35469441	25823903	1506323	28168212			3.34183	14.67	15.4461	14.8203	14.4174	13.9609	13.7652	13.7702	13.4525	13.4652	13.2108	79.6348	17.0818	17.495	16.3329	17.6898
	3.35	-3391892	904925	420163	20322562	17996226	24469131	23646294	25823903	1897695	28168212			3.35017	14.6466	15.4525	14.8256	14.4135	13.9453	13.7632	13.77	13.4531	13.4422	13.2197	79.6103	17.0749	17.5004	16.3373	17.6947
	3.35833	-1088638	1333550	564212	30483843	17996226	24469131	23646294	25823903	2208886	28168212			3.3585	14.6629	15.4495	14.8202	14.4187	13.9474	13.7601	13.7833	13.4469	13.4507	13.2073	79.578	17.0764	17.4998	16.3386	17.6971
	3.36667	30679011	1869263	599803	20322562	17996226	24469131	23646294	25823903	2418437	28168212			3.36683	14.6565	15.4628	14.8067	14.4115	13.9439	13.7573	13.776	13.4502	13.4585	13.2087	79.5396	17.0736	17.4934	16.3401	17.6969
	3.375	20452674	2692363	522585	20322562	17996226	24469131	23646294	25823903	2523055	28168212			3.37517	14.6204	15.4545	14.8203	14.4057	13.936	13.757	13.7724	13.4442	13.4588	13.2005	79.4971	17.0748	17.4961	16.3471	17.6953
	3.38333	30679011	4187872	337303	20322562	17996226	24469131	23646294	25823903	2542536	28168212			3.3835	14.5577	15.4469	14.8143	14.4073	13.9421	13.7562	13.7794	13.4402	13.4611	13.2114	79.4548	17.0693	17.4876	16.3444	17.6959
	3.39167	20452674	7070639	55311	20322562	17996226	24469131	23646294	25823903	2530084	28168212			3.39183	14.6371	15.4538	14.8104	14.3987	13.9337	13.758	13.7698	13.4401	13.4649	13.2155	79.409	17.0663	17.4926	16.3556	17.6931
	3.4	30679011	29342739	-306895	20322562	17996226	24469131	23646294	25823903	2594962	28168212			3.40017	14.6547	15.4536	14.8084	14.4111	13.9282	13.7608	13.7726	13.4326	13.4589	13.2148	79.3633	17.0636	17.4928	16.3593	17.7005
	3.40833	20452674	19561826	-729907	20322562	17996226	24469131	23646294	25823903	2949546	28168212			3.4085	14.5068	15.4381	14.8007	14.3894	13.9294	13.7607	13.7777	13.4319	13.4586	13.2054	79.3146	17.0707	17.4927	16.3648	17.6974
	3.41667	30679011	29342739	-1192990	20322562	17996226	24469131	23646294	25823903	3992226	28168212			3.41683	14.5502	15.418	14.7936	14.3844	13.9252	13.7514	13.7728	13.4282	13.4617	13.1943	79.2678	17.0684	17.4901	16.3663	17.6994
	3.425	20452674	19561826	-1674055	20322562	17996226	24469131	23646294	25823903	6438189	28168212			3.42517	14.6466	15.4162	14.7901	14.3831	13.9181	13.7444	13.7843	13.4245	13.4719	13.2052	79.2181	17.0722	17.4873	16.3776	17.7002
	3.43333	30679011	29342739	-2145881	20322562	17996226	24469131	23646294	25823903	28033102	28168212			3.4335	14.6151	15.4056	14.7825	14.3751	13.9175	13.7424	13.779	13.4259	13.4617	13.203	79.1663	17.0654	17.4891	16.3653	17.7004
	3.44167	20452674	19561826	-2566979	20322562	17996226	24469131	23646294	25823903	18688735	28168212			3.44183	14.6549	15.4143	14.777	14.3729	13.9208	13.7363	13.7805	13.4171	13.4558	13.1821	79.1153	17.0585	17.4836	16.3766	17.7042
	3.45	20452674	29342739	-2865162	20322562	17996226	24469131	23646294	25823903	28033102	28168212			3.45017	14.6424	15.394	14.7731	14.3803	13.9024	13.7326	13.7751	13.4229	13.4611	13.1767	79.0683	17.0573	17.4707	16.3786	17.7005
	3.45833	20452674	19561826	-2906243	20322562	17996226	24469131	23646294	25823903	18688735	28168212			3.4585	14.6352	15.3978	14.767	14.376	13.9123	13.7248	13.7751	13.414	13.4571	13.1883	79.0276	17.0538	17.4841	16.3779	17.7017
	3.46667	20452674	29342739	-2437064	20322562	17996226	24469131	23646294	25823903	28033102	28168212			3.46683	14.6248	15.3956	14.7747	14.3616	13.9076	13.7306	13.7651	13.4114	13.4628	13.1715	78.9861	17.058	17.4798	16.3828	17.703
	3.475	20452674	19561826	-999462	20322562	17996226	24469131	23646294	25823903	18688735	28168212			3.47517	14.5913	15.3689	14.7596	14.3545	13.906	13.7248	13.7691	13.4268	13.4483	13.1697	78.9471	17.0553	17.4779	16.3929	17.7043
	3.48333	20452674	19561826	2191677	20322562	26994339	24469131	23646294	25823903	28033102	28168212			3.4835	14.5647	15.3917	14.7528	14.3446	13.9049	13.7194	13.7652	13.4268	13.4523	13.1675	78.9133	17.058	17.4706	16.4015	17.7035
	3.49167	20452674	19561826	17839191	20322562	17996226	24469131	23646294	25823903	18688735	28168212			3.49183	14.628	15.3638	14.7617	14.3561	13.9124	13.7209	13.7665	13.4268	13.4566	13.177	78.8865	17.0529	17.4807	16.4015	17.7063
	3.5	20452674	19561826	11892794	20322562	26994339	24469131	23646294	25823903	28033102	28168212			3.50017	14.6221	15.3985	14.746	14.3516	13.9032	13.7036	13.7616	13.4259	13.4567	13.1626	78.856	17.0541	17.4785	16.408	17.707
	3.50833	20452674	19561826	17839191	20322562	17996226	24469131	23646294	25823903	18688735	28168212			3.5085	14.5946	15.4028	14.7535	14.3669	13.9004	13.71	13.7612	13.4223	13.4497	13.177	78.8214	17.0492	17.4747	16.4342	17.7059
	3.51667	20452674	19561826	11892794	20322562	26994339	24469131	23646294	25823903	18688735	28168212			3.51683	14.5456	15.3884	14.7354	14.3405	13.8989	13.705	13.7588	13.4107	13.4527	13.1585	78.7875	17.0592	17.4748	16.45	17.706
	3.525	20452674	19561826	17839191	20322562	17996226	24469131	23646294	38735854	18688735	28168212			3.52517	14.5579	15.3785	14.7323	14.3597	13.8951	13.7013	13.7492	13.4169	13.4532	13.1472	78.76	17.0565	17.4763	16.4571	17.7017
	3.53333	20452674	19561826	11892794	20322562	26994339	36703696	23646294	25823903	18688735	28168212			3.5335	14.6317	15.3823	14.7234	14.3529	13.8923	13.7025	13.7427	13.4134	13.4455	13.1367	78.7367	17.0467	17.4704	16.4824	17.6976
	3.54167	20452674	19561826	17839191	30483843	17996226	24469131	35469441	38735854	18688735	28168212			3.54183	14.6197	15.3737	14.7149	14.3482	13.8931	13.6968	13.7385	13.4148	13.4336	13.1426	78.7159	17.0512	17.4771	16.5044	17.7027
	3.55	20452674	19561826	11892794	20322562	26994339	36703696	23646294	25823903	18688735	28168212			3.55017	14.5572	15.3626	14.7043	14.349	13.8979	13.6943	13.7332	13.4146	13.4355	13.1552	78.695	17.0525	17.4791	16.5365	17.6973
	3.55833	20452674	19561826	17839191	30483843	17996226	24469131	35469441	38735854	18688735	28168212			3.5585	14.5479	15.3613	14.7052	14.3294	13.8938	13.6834	13.7226	13.4128	13.4332	13.1312	78.6748	17.0526	17.4675	16.5596	17.6994
	3.56667	20452674	19561826	11892794	20322562	69547777	36703696	23646294	25823903	18688735	28168212			3.56683	14.5422	15.3598	14.7036	14.3178	13.8909	13.6832	13.7326	13.4083	13.4332	13.1402	78.6641	17.0462	17.4673	16.5982	17.6959
	3.575	20452674	19561826	11892794	30483843	62638025	24469131	35469441	38735854	18688735	42252318			3.57517	14.5298	15.3407	14.7061	14.3436	13.8921	13.6783	13.723	13.4022	13.4324	13.1179	78.6579	17.0452	17.4701	16.6379	17.6919
	3.58333	20452674	19561826	11892794	20322562	55683076	36703696	23646294	25823903	18688735	28168212			3.5835	14.5451	15.3389	14.6953	14.3407	13.8902	13.6715	13.725	13.4015	13.4265	13.1394	78.6466	17.0482	17.4629	16.6755	17.6939
	3.59167	20452674	19561826	11892794	30483843	48957276	24469131	35469441	38735854	18688735	42252318			3.59183	14.6199	15.3491	14.6975	14.3437	13.8872	13.6638	13.725	13.3947	13.4194	13.1386	78.6368	17.0465	17.4621	16.7161	17.6931
	3.6	20452674	19561826	11892794	20322562	42673224	36703696	23646294	25823903	18688735	28168212			3.60017	14.5477	15.3325	14.6921	14.3318	13.8767	13.6701	13.7242	13.391	13.4102	13.1022	78.6261	17.0647	17.462	16.7575	17.6913
	3.60833	20452674	19561826	11892794	30483843	36973879	24469131	35469441	74015976	18688735	42252318			3.6085	14.5742	15.3462	14.6865	14.3279	13.885	13.659	13.717	13.3968	13.4102	13.0954	78.6095	17.0509	17.4702	16.8063	17.6907
	3.61667	20452674	19561826	11892794	20322562	31939007	76581737	23646294	68157143	18688735	28168212			3.61683	14.5555	15.3283	14.6822	14.3269	13.891	13.6504	13.7072	13.394	13.4033	13.1147	78.5875	17.0555	17.4671	16.8492	17.6917
	3.625	20452674	19561826	11892794	72711467	27596425	70079651	76482048	62019008	18688735	42252318			3.62517	14.6232	15.2995	14.6845	14.3344	13.8846	13.6523	13.7162	13.3858	13.3904	13.1212	78.5597	17.0533	17.4658	16.8925	17.6894
	3.63333	20452674	19561826	11892794	65361067	23932371	63244332	70321136	55958123	18688735	28168212			3.6335	14.6212	15.3298	14.6754	14.32	13.8748	13.6504	13.7048	13.3932	13.395	13.1194	78.5291	17.0695	17.4626	16.9255	17.6904
	3.64167	20452674	19561826	11892794	57952003	20902001	56413957	63833201	50271900	18688735	42252318			3.64183	14.6087	15.3216	14.6741	14.3261	13.8776	13.6462	13.7129	13.3987	13.3842	13.1197	78.4961	17.0789	17.4584	16.963	17.6927
	3.65	20452674	19561826	11892794	50836598	18437013	49895598	57389060	45158651	18688735	28168212			3.65017	14.6014	15.332	14.6753	14.3184	13.8758	13.6479	13.7057	13.388	13.3826	13.1137	78.4631	17.0873	17.462	17.0004	17.694
	3.65833	20452674	19561826	11892794	44306439	16451800	43923242	51319484	40707165	18688735	97473432			3.6585	14.5951	15.3366	14.6907	14.3288	13.878	13.6449	13.7027	13.3961	13.3818	13.1023	78.4328	17.11	17.4599	17.02	17.6959
	3.66667	20452674	19561826	11892794	38562263	14851538	38640941	45863282	36907558	18688735	93474509			3.66683	14.5073	15.3313	14.6766	14.327	13.8713	13.6293	13.6943	13.3972	13.3692	13.1128	78.407	17.1423	17.4678	17.0357	17.6944
	3.675	20452674	19561826	11892794	33704305	13541171	34104533	41143753	33677882	18688735	87801251			3.67517	14.5464	15.3415	14.6759	14.3451	13.8708	13.6385	13.68	13.4032	13.3657	13.103	78.3839	17.1711	17.4672	17.0474	17.6964
	3.68333	20452674	19561826	11892794	29738194	12431347	30292683	37174364	30895106	18688735	80864160			3.6835	14.6191	15.3711	14.6743	14.3618	13.8728	13.6232	13.6885	13.4091	13.37	13.1121	78.3655	17.2318	17.4747	17.0459	17.6978
	3.69167	20452674	19561826	11892794	26592729	11445305	27128914	33883417	28425940	18688735	73126260			3.69183	14.6754	15.4056	14.6901	14.3701	13.8762	13.6495	13.6885	13.4279	13.3589	13.1004	78.3539	17.3135	17.4785	17.0433	17.7007
	3.7	20452674	19561826	11892794	24143208	10523037	24504512	31145533	26150226	18688735	65037506			3.70017	14.6637	15.4535	14.6914	14.3983	13.8836	13.6455	13.6824	13.4512	13.3644	13.0976	78.3457	17.4368	17.4863	17.0367	17.7035
	3.70833	20452674	19561826	11892794	22237443	9620927	22299078	28812097	23975253	18688735	56986735			3.7085	14.6497	15.5235	14.698	14.4549	13.8892	13.6539	13.6825	13.4826	13.3586	13.1062	78.3388	17.5983	17.4897	17.0178	17.7045
	3.71667	20452674	19561826	11892794	20718917	8710951	20395734	26738320	21839152	18688735	49277636			3.71683	14.6419	15.6126	14.6987	14.5155	13.9054	13.6652	13.691	13.5388	13.3569	13.1122	78.3366	17.821	17.4827	17.008	17.7075
	3.725	20452674	19561826	11892794	19445677	7778437	18693032	24802764	19708724	18688735	42118787			3.72517	14.6502	15.7692	14.7159	14.6107	13.9262	13.6862	13.6951	13.6101	13.3448	13.0993	78.3418	18.1485	17.4874	16.982	17.7063
	3.73333	20452674	19561826	11892794	18301439	6820677	17113095	22916424	17574524	18688735	35628856			3.7335	14.6411	15.9302	14.7178	14.7295	13.9521	13.7175	13.7005	13.7027	13.3419	13.099	78.3502	18.5873	17.486	16.9446	17.7095
	3.74167	20452674	19561826	11892794	17200724	5844053	15603186	21025674	15443616	18688735	29851528			3.74183	14.6519	16.1977	14.7393	14.9058	13.9811	13.7552	13.7002	13.8308	13.3299	13.0983	78.3639	19.1881	17.4884	16.9108	17.7072
	3.75	20452674	19561826	11892794	16090869	4862091	14134296	19109323	13334195	18688735	24774932			3.75017	14.6457	16.5445	14.7752	15.1195	14.0293	13.8125	13.7095	14.0092	13.3362	13.0667	78.3791	19.9963	17.4953	16.871	17.7094
	3.75833	20452674	19561826	11892794	14946627	3892850	12696978	17170290	11271958	18688735	20352746			3.7585	14.6278	16.9911	14.7917	15.4237	14.1057	13.881	13.7121	14.2508	13.3432	13.1151	78.3931	21.0629	17.4897	16.8313	17.7143
	3.76667	30679011	29342739	11892794	13764788	2955882	11296703	15231326	9286020	18688735	16522571			3.76683	14.6233	17.5808	14.8284	15.8278	14.1879	13.9807	13.7197	14.5663	13.3311	13.1061	78.4029	22.464	17.4975	16.7993	17.7192
	3.775	20452674	19561826	11892794	12559378	2071515	9949981	13328352	7406033	18688735	13217786			3.77517	14.6338	18.3239	14.8853	16.3418	14.3144	14.1125	13.7358	14.9773	13.3504	13.1065	78.4047	24.2813	17.5012	16.7533	17.7203
	3.78333	30679011	29342739	11892794	11357213	1260035	8680180	11503133	5659953	18688735	10374707			3.7835	14.6425	19.2691	14.9417	17.001	14.4631	14.2779	13.7429	15.5	13.3462	13.1003	78.403	26.5868	17.4996	16.7257	17.7221
	3.79167	20452674	19561826	11892794	10196098	543657	7514296	9798160	4075944	28033102	7939035			3.79183	14.6249	20.4162	15.0378	17.8327	14.6547	14.4717	13.7617	16.1495	13.3421	13.0943	78.405	29.4787	17.5055	16.6891	17.7235
	3.8	30679011	29342739	11892794	9128664	-47957	6485297	8256726	2687339	18688735	5871710			3.80017	14.6241	21.8147	15.1374	18.8623	14.8976	14.7363	13.7883	16.9498	13.3384	13.0992	78.4048	33.0147	17.5105	16.6438	17.7211
	3.80833	20452674	19561826	11892794	8238111	-465709	5644263	6933449	1542720	28033102	4158710			3.8085	14.5457	23.4644	15.2657	20.0819	15.1981	15.0443	13.8215	17.9269	13.3293	13.0916	78.4137	37.2364	17.502	16.6119	17.722
	3.81667	30679011	29342739	11892794	7674982	-611300	5092592	5919712	734377	18688735	2835815			3.81683	14.6302	25.3629	15.4039	21.5401	15.5602	15.4187	13.8476	19.0591	13.3194	13.0726	78.4311	42.1457	17.5113	16.5835	17.7216
	3.825	20452674	19561826	11892794	7736883	-278618	5046150	5397793	459295	28033102	2044882			3.82517	14.6185	27.4603	15.5695	23.2121	15.987	15.8668	13.8673	20.3806	13.3067	13.0843	78.4484	47.7368	17.5081	16.5548	17.7207
	3.83333	30679011	29342739	11892794	9018331	949989	5966074	5745021	1137191	18688735	2153811			3.8335	14.5655	29.7982	15.7598	25.111	16.4915	16.3646	13.9059	21.8671	13.2994	13.0655	78.4707	53.8867	17.5032	16.5267	17.7281
	3.84167	20452674	29342739	11892794	27801007	3876480	27152206	7719057	29052531	28033102	32473980			3.84183	14.5601	32.2434	15.9834	27.1927	17.0583	16.9313	13.9365	23.505	13.3026	13.0666	78.4896	60.4791	17.5089	16.5088	17.7272
	3.85	128870892	19561826	11892794	18534005	23665692	18101471	31466100	19368354	18688735	21649320			3.85017	14.6041	34.8389	16.22	29.4214	17.6844	17.5574	13.9832	25.2635	13.305	13.05	78.5025	67.3482	17.5166	16.4892	17.7247
	3.85833	85913928	29342739	11892794	27801007	15777128	27152206	20977400	29052531	28033102	32473980			3.8585	14.5904	37.3972	16.4782	31.7268	18.3699	18.2103	14.0276	27.1076	13.3063	13.0541	78.5149	74.2031	17.5134	16.478	17.7304
	3.86667	128870892	19561826	11892794	18534005	23665692	18101471	31466100	19368354	18688735	21649320			3.86683	14.6017	39.9603	16.7348	34.067	19.0818	18.9083	14.0648	28.9826	13.3169	13.0504	78.5284	80.8143	17.5171	16.4597	17.726
	3.875	85913928	29342739	11892794	27801007	15777128	27152206	20977400	29052531	147694925	32473980			3.87517	14.6027	42.427	17.0195	36.3587	19.8318	19.6177	14.0959	30.817	13.3062	13.0425	78.5431	86.8975	17.5013	16.4514	17.7262
	3.88333	128870892	19561826	11892794	18534005	23665692	18101471	31466100	19368354	169928977	21649320			3.8835	14.5814	44.5832	17.2667	38.5213	20.5691	20.3071	14.1294	32.563	13.316	13.0416	78.5656	92.2434	17.506	16.4291	17.7248
	3.89167	85913928	29342739	11892794	27801007	15777128	27152206	20977400	29052531	193173552	32473980			3.89183	14.5489	46.4425	17.5312	40.5013	21.2868	20.9534	14.1651	34.1398	13.3103	13.0372	78.5952	96.7214	17.5011	16.4219	17.7206
	3.9	128870892	19561826	11892794	18534005	23665692	18101471	31466100	19368354	215671657	21649320			3.90017	14.6289	47.9692	17.7561	42.2131	21.9527	21.5524	14.1702	35.5224	13.3172	13.0442	78.6277	100.202	17.4943	16.4176	17.7191
	3.90833	85913928	29342739	11892794	27801007	15777128	27152206	20977400	29052531	236042862	32473980			3.9085	14.6197	49.0589	17.9446	43.6176	22.5423	22.0685	14.1867	36.6602	13.3076	13.0328	78.6627	102.691	17.4957	16.4049	17.7244
	3.91667	128870892	19561826	11892794	18534005	23665692	18101471	31466100	19368354	253368421	21649320			3.91683	14.6061	49.7591	18.0924	44.6457	23.0438	22.4787	14.1761	37.498	13.3123	13.0132	78.6968	104.186	17.513	16.4001	17.7194
	3.925	85913928	19561826	11892794	18534005	15777128	18101471	20977400	19368354	267192079	21649320			3.92517	14.5861	50.0129	18.1898	45.2924	23.4232	22.7847	14.1829	38.0403	13.3041	13.012	78.7314	104.694	17.5053	16.3923	17.7164
	3.93333	85913928	19561826	11892794	18534005	15777128	18101471	20977400	19368354	277446092	21649320			3.9335	14.551	49.8507	18.2479	45.5478	23.6772	22.9541	14.168	38.2621	13.3071	13.0115	78.7655	104.253	17.5034	16.3891	17.7132
	3.94167	85913928	19561826	11892794	18534005	15777128	18101471	20977400	19368354	284362070	21649320			3.94183	14.5256	49.2206	18.2482	45.4111	23.8005	22.9956	14.1278	38.154	13.2968	13.0048	78.7985	102.948	17.5039	16.388	17.7121
	3.95	85913928	19561826	17839191	18534005	15777128	18101471	20977400	19368354	288382348	21649320			3.95017	14.5503	48.3398	18.1951	44.9003	23.7737	22.9027	14.0927	37.727	13.2981	12.9949	78.8311	100.814	17.5063	16.3824	17.7096
	3.95833	85913928	19561826	11892794	18534005	15777128	18101471	20977400	19368354	290073336	21649320			3.9585	14.5545	47.0425	18.0973	44.0453	23.6162	22.6896	14.0532	37.0069	13.2849	12.9885	78.867	97.9306	17.5057	16.3699	17.7067
	3.96667	85913928	19561826	17839191	18534005	15777128	18101471	20977400	19368354	290033036	21649320			3.96683	14.5546	45.4053	17.9344	42.8845	23.329	22.3513	13.9901	36.035	13.2774	12.9694	78.9008	94.3608	17.4855	16.3686	17.7028
	3.975	85913928	19561826	11892794	18534005	23665692	18101471	20977400	19368354	288690927	21649320			3.97517	14.53	43.5433	17.7446	41.4295	22.9269	21.9272	13.9131	34.8357	13.2695	12.9603	78.9322	90.2214	17.4802	16.3573	17.7004
	3.98333	85913928	19561826	17839191	18534005	15777128	18101471	20977400	19368354	285910984	21649320			3.9835	14.5023	41.4539	17.5221	39.737	22.4241	21.4136	13.858	33.4612	13.2585	12.9563	78.9644	85.578	17.4775	16.3592	17.6975
	3.99167	85913928	19561826	11892794	18534005	23665692	18101471	20977400	19368354	281038409	21649320			3.99183	14.5006	39.2371	17.2719	37.892	21.8404	20.8218	13.7937	31.9409	13.2447	12.9527	78.9676	80.5325	17.4738	16.354	17.6926
	4	85913928	19561826	17839191	18534005	15777128	18101471	20977400	19368354	273323790	32473980			4.00017	14.4858	36.9515	17.0064	35.9153	21.1924	20.1964	13.7279	30.3363	13.2318	12.9301	78.9587	75.1702	17.4707	16.3479	17.6806
	4.00833	128870892	19561826	11892794	27801007	23665692	18101471	31466100	29052531	262311445	21649320			4.0085	14.484	34.7238	16.743	33.8654	20.5077	19.5386	13.6682	28.6794	13.2264	12.9298	78.9534	69.6166	17.4594	16.3435	17.6757
	4.01667	85913928	19561826	17839191	18534005	15777128	18101471	20977400	19368354	248017548	32473980			4.01683	14.4655	32.4303	16.474	31.8093	19.8104	18.861	13.6046	27.0052	13.2094	12.916	78.9566	64.0169	17.4584	16.333	17.6663
	4.025	128870892	29342739	11892794	27801007	23665692	18101471	31466100	29052531	230920446	21649320			4.02517	14.4198	30.2443	16.1871	29.7578	19.1077	18.2166	13.5364	25.3619	13.1977	12.9064	78.9672	58.4908	17.4443	16.3202	17.6608
	4.03333	85913928	19561826	78595903	18534005	15777128	27152206	20977400	19368354	211833532	32473980			4.0335	14.4214	28.1115	15.9529	27.8018	18.4261	17.5862	13.4831	23.7899	13.1709	12.8912	78.9845	53.1562	17.4344	16.3174	17.6548
	4.04167	128870892	29342739	70930303	27801007	23665692	18101471	31466100	29052531	191730075	21649320			4.04183	14.3394	26.2166	15.7142	25.9342	17.7887	16.995	13.4266	22.3131	13.1542	12.8844	79.0015	48.1035	17.4193	16.3022	17.6483
	4.05	85913928	19561826	63991337	18534005	15777128	27152206	20977400	19368354	171575335	32473980			4.05017	14.4597	24.4628	15.4964	24.1858	17.1843	16.4428	13.3862	20.949	13.1379	12.8691	79.0152	43.4102	17.4195	16.2944	17.643
	4.05833	128870892	29342739	57707363	27801007	79035068	18101471	31466100	29052531	152200724	21649320			4.0585	14.3941	22.8448	15.2839	22.5964	16.62	15.9458	13.3372	19.7066	13.1152	12.8493	79.0195	39.1367	17.4083	16.2874	17.6416
	4.06667	85913928	19561826	52032857	18534005	73189420	27152206	20977400	19368354	134234053	32473980			4.06683	14.4174	21.4599	15.0978	21.1781	16.1207	15.4994	13.3023	18.6035	13.1039	12.8373	79.0236	35.3165	17.4064	16.2689	17.6408
	4.075	128870892	29342739	46935526	27801007	67046861	18101471	31466100	29052531	118075488	21649320			4.07517	14.3511	20.253	14.9449	19.9154	15.6776	15.0983	13.2737	17.6288	13.0864	12.8847	79.0166	31.9408	17.3862	16.2675	17.6417
	4.08333	85913928	19561826	42383907	18534005	60859824	27152206	20977400	19368354	103908424	80445373			4.0835	14.3375	19.2253	14.8171	18.8236	15.2979	14.7622	13.254	16.7914	13.0483	12.847	78.9975	29.0193	17.3878	16.2547	17.6534
	4.09167	80388210	29342739	38342687	88241972	54850995	18101471	84213171	83835778	91733509	76510168			4.09183	14.3063	18.316	14.7	17.9036	14.9591	14.4574	13.2243	16.0886	13.0232	12.8322	78.973	26.5343	17.3639	16.2418	17.6699
	4.1	75844717	19561826	34772351	83091923	49189301	27152206	79585183	79708546	81419315	71977920			4.10017	14.3047	17.5447	14.6054	17.1166	14.6753	14.2163	13.1944	15.4741	13.0118	12.812	78.949	24.4485	17.3435	16.2294	17.6996
	4.10833	70735334	86269666	31627460	77359634	43983930	18101471	74296889	74812914	72754977	67059149			4.1085	14.2818	16.9778	14.5178	16.4367	14.4376	14.0158	13.184	14.9585	12.993	12.8053	78.9219	22.7194	17.3337	16.2109	17.7396
	4.11667	65272222	81498137	28859057	71346303	39287617	90125336	68631376	69419307	65497453	61971764			4.11683	14.2614	16.4332	14.4344	15.8942	14.243	13.8464	13.1701	14.5454	12.9703	12.7905	78.8948	21.3081	17.3346	16.2042	17.8069
	4.125	59685938	76072092	26417867	65322238	35107102	85683758	62856980	63803147	59402393	56905018			4.12517	14.2813	16.1262	14.3872	15.4548	14.0785	13.712	13.1566	14.2062	12.9635	12.7727	78.8696	20.1753	17.3053	16.1917	17.9033
	4.13333	54187057	70290321	24256724	59502218	31415746	80464678	57199828	58202207	54244183	52003273			4.1335	14.2715	15.76	14.3415	15.0933	13.9435	13.5817	13.155	13.9317	12.9397	12.75	78.8427	19.2809	17.3068	16.18	18.0337
	4.14167	48941546	64437168	22332453	54035574	28165849	74782708	51826087	52798821	49827393	47362256			4.14183	14.2374	15.4977	14.3009	14.7934	13.8468	13.4943	13.1415	13.7143	12.9123	12.7427	78.8128	18.5648	17.2904	16.1709	18.2116
	4.15	44062317	58748506	20608359	49010999	25302127	68932465	46840791	47716874	45992072	43037598			4.15017	14.2887	15.3417	14.2627	14.5651	13.7569	13.4149	13.1388	13.5396	12.895	12.7389	78.7825	18.0067	17.2766	16.1626	18.4581
	4.15833	39612684	53396972	19054805	44467223	22769616	63159374	42296090	43027748	42614872	39054357			4.1585	14.2798	15.1747	14.2312	14.3779	13.6893	13.3568	13.1354	13.3898	12.8826	12.7198	78.76	17.5763	17.2706	16.1461	18.7933
	4.16667	35614627	48489792	17647212	40404288	20518289	57648884	38204692	38761311	39602270	35412777			4.16683	14.2785	15.0449	14.2083	14.2562	13.6324	13.3116	13.1245	13.2776	12.8711	12.7295	78.7484	17.2431	17.2639	16.133	19.2367
	4.175	32059744	44076892	16363149	36795976	18505855	52523005	34551905	34915967	36884080	32098702			4.17517	14.2551	14.9359	14.1869	14.1363	13.5789	13.2612	13.1207	13.1888	12.8503	12.7072	78.7399	16.9901	17.2521	16.1261	19.8151
	4.18333	28916968	40162353	15182581	33601298	16699213	47844958	31304343	31469458	34407318	29090277			4.1835	14.2702	14.8611	14.1738	14.0563	13.5413	13.2373	13.1158	13.1189	12.8396	12.7052	78.7404	16.8062	17.2462	16.1203	20.5651
	4.19167	26143179	36717856	14089275	30773818	15070499	43632484	28419647	28387240	32130647	26362687			4.19183	14.2556	14.7605	14.1687	13.9903	13.5141	13.2032	13.1242	13.062	12.8408	12.7002	78.7421	16.6581	17.2324	16.1099	21.5324
	4.2	23691910	33696299	13070644	28267939	13595936	39873991	25853613	25629570	30022289	23889236			4.20017	14.2274	14.7521	14.1568	13.9018	13.4834	13.1773	13.126	13.0053	12.8306	12.7022	78.7476	16.551	17.2247	16.1015	22.7688
	4.20833	21518203	31042532	12116336	26040921	12256028	36539401	23563567	23156344	28057801	21642460			4.2085	14.2173	14.6942	14.1389	13.8528	13.4687	13.1692	13.1172	12.9709	12.8198	12.704	78.7203	16.473	17.2308	16.0963	24.3114
	4.21667	19580283	28700409	11218732	24055239	11035180	33589178	21511124	20931325	26218817	19596530			4.21683	14.1966	14.6749	14.1306	13.828	13.4471	13.1431	13.1174	12.9356	12.8185	12.6852	78.6838	16.418	17.2315	16.0918	26.2166
	4.225	17841243	26618164	10371896	22279544	9921688	30979625	19663478	18922054	24493819	17728090			4.22517	14.1547	14.6089	14.123	13.7858	13.4222	13.1341	13.1221	12.9042	12.8136	12.6857	78.6632	16.3727	17.2138	16.0852	28.5484
	4.23333	16269664	24752033	9572150	20686360	8905526	28665888	17992939	17101559	22875191	16015600			4.2335	14.1586	14.6105	14.1191	13.7818	13.4131	13.1212	13.1213	12.8884	12.8105	12.6765	78.6629	16.3339	17.2034	16.0778	31.3332
	4.24167	14837523	23065630	8817814	19250761	7977314	26605462	16476163	15447462	21358875	14442058			4.24183	14.1541	14.5854	14.1104	13.7742	13.4058	13.1088	13.1161	12.8689	12.8102	12.6805	78.6842	16.3162	17.2094	16.0787	34.6332
	4.25	13520851	21529893	8107647	17951571	7129151	24758626	15094574	13941285	19942438	12994098			4.25017	14.1486	14.5695	14.1158	13.7449	13.3896	13.1037	13.1222	12.8586	12.8167	12.667	78.7205	16.2996	17.2116	16.0742	38.4742
	4.25833	12299950	20122406	7440303	16769916	6353603	23089687	13833601	12567926	18623550	11660743			4.2585	14.1401	14.5681	14.0881	13.7228	13.3779	13.097	13.1294	12.8428	12.8118	12.6596	78.7647	16.2897	17.2055	16.0709	42.878
	4.26667	11158938	18825324	6814828	15688886	5643028	21567365	12679050	11313686	17398850	10431988			4.26683	14.1479	14.5504	14.0979	13.7142	13.3734	13.0904	13.1248	12.8323	12.8035	12.663	78.8138	16.2868	17.2106	16.0647	47.8374
	4.275	10085227	17624146	6230099	14694356	4989563	20166126	11617040	10166028	16263762	9298525			4.27517	14.1853	14.5644	14.1123	13.71	13.3647	13.0822	13.1207	12.8251	12.8112	12.6586	78.8712	16.2879	17.2135	16.0569	53.2743
	4.28333	9069204	16506509	5684790	13773674	4386363	18866879	10635650	9112186	15213569	8250819			4.2835	14.1898	14.5715	14.1156	13.7059	13.351	13.078	13.1045	12.8162	12.8166	12.64	78.9724	16.3022	17.2179	16.0634	59.0996
	4.29167	8103490	15461082	5177383	12915710	3828244	17655677	9724030	8140115	14242949	7280302			4.29183	14.1718	14.5743	14.0907	13.6771	13.3506	13.0801	13.1215	12.8125	12.8269	12.6459	79.0585	16.3038	17.2143	16.0613	65.1807
	4.3	7182419	14479285	4706150	12111108	3309753	16522338	8871461	7240235	13347786	6379187			4.30017	14.1724	14.564	14.1189	13.6831	13.3377	13.0753	13.1181	12.8011	12.8153	12.6457	79.1075	16.3168	17.2191	16.0651	71.2977
	4.30833	6301990	13555038	4269409	11353387	2826016	15458542	8070582	6404319	12523829	5540042			4.3085	14.1541	14.5743	14.1148	13.6897	13.3324	13.0739	13.1191	12.7968	12.8254	12.6442	79.1351	16.3244	17.2184	16.0694	77.2484
	4.31667	5459782	12684303	3865629	10638171	2372490	14456350	7317367	5626340	11764602	4756898			4.31683	14.1526	14.5579	14.0805	13.6754	13.3392	13.0748	13.1104	12.7942	12.8285	12.6375	79.1552	16.3314	17.2292	16.068	82.9287
	4.325	4655032	11863678	3493126	9962756	1945755	13510753	6608654	4901021	11062551	4025581			4.32517	14.1676	14.5571	14.1162	13.6998	13.3313	13.0769	13.1087	12.7911	12.832	12.6405	79.169	16.3527	17.2253	16.0681	88.136
	4.33333	3887473	11090621	3149381	9326596	1544243	12620044	5941945	4224515	10410631	3341985			4.3335	14.1328	14.5608	14.1138	13.6861	13.3308	13.0791	13.1161	12.7967	12.8412	12.6298	79.1813	16.37	17.2314	16.0652	92.7181
	4.34167	3156558	10363189	2831267	8729867	1166845	11783997	5316955	3593319	9802481	2702152			4.34183	14.1051	14.563	14.1199	13.673	13.3272	13.0775	13.1276	12.8056	12.8383	12.6322	79.1912	16.3799	17.2381	16.0785	96.5808
	4.35	2463014	9679901	2535964	8172184	812046	11002568	4734409	3002887	9233090	2103387			4.35017	14.1709	14.5328	14.1293	13.6702	13.3377	13.0802	13.1236	12.8064	12.8445	12.6379	79.2003	16.4026	17.2435	16.0768	99.5639
	4.35833	1808077	9039253	2259688	7651734	478011	10275442	4194098	2448816	8698871	1543889			4.3585	14.1309	14.5752	14.1176	13.6658	13.3303	13.0709	13.1243	12.7993	12.8445	12.6289	79.2074	16.4141	17.247	16.0876	101.628
	4.36667	1193236	8439194	1999029	7166019	163104	9600790	3694495	1928096	8195871	1021262			4.36683	14.1456	14.5869	14.1346	13.6809	13.3301	13.0753	13.1245	12.7976	12.8547	12.6364	79.2104	16.436	17.2548	16.0937	102.738
	4.375	619712	7877014	1751532	6713212	-133422	8976321	3232722	1438847	7720839	533605			4.37517	14.1109	14.5802	14.1332	13.6826	13.3375	13.0762	13.1312	12.8059	12.8681	12.6294	79.2087	16.4498	17.2592	16.0999	102.883
	4.38333	86746	7349157	1515140	6292064	-411061	8398581	2805533	979769	7270341	78896			4.3835	14.1204	14.5884	14.1313	13.6784	13.3476	13.0798	13.1313	12.8079	12.8608	12.6258	79.2067	16.47	17.2592	16.1032	102.173
	4.39167	-408141	6852891	1288751	5900858	-669314	7863192	2409692	550319	6840852	-344690			4.39183	14.1407	14.5694	14.1296	13.6903	13.3461	13.0849	13.1164	12.8102	12.8692	12.6272	79.2056	16.4881	17.2708	16.1061	100.58
	4.4	-867890	6385987	1071746	5537632	-908328	7366370	2042132	150150	6429317	-738971			4.40017	14.1102	14.5648	14.1423	13.6819	13.3414	13.0928	13.1298	12.8141	12.8653	12.6222	79.2138	16.506	17.281	16.1061	98.224
	4.40833	-1295131	5946236	863717	5200903	-1127925	6905217	1699926	-220695	6033778	-1104589			4.4085	14.1315	14.5826	14.1512	13.6858	13.3448	13.096	13.1316	12.8161	12.8721	12.6242	79.2248	16.5161	17.2783	16.114	95.1779
	4.41667	-1692454	5531869	664732	4888655	-1328242	6477594	1380849	-562193	5652637	-1440700			4.41683	14.1619	14.5782	14.1441	13.6859	13.3516	13.0899	13.1287	12.8227	12.8725	12.6276	79.2372	16.5401	17.2924	16.1281	91.4912
	4.425	-2060538	5142373	476231	4599668	-1509568	6083151	1084584	-874313	5285118	-1747003			4.42517	14.1294	14.5861	14.1298	13.6924	13.3474	13.0967	13.1314	12.8234	12.8797	12.6266	79.2413	16.5536	17.2892	16.1335	87.222
	4.43333	-2398028	4778585	300450	4334650	-1673294	5722658	811547	-1158479	4932533	-2025172			4.4335	14.1606	14.5883	14.1421	13.6926	13.3529	13.109	13.134	12.8295	12.8885	12.6135	79.2421	16.5683	17.294	16.1472	82.5186
	4.44167	-2704745	4441978	140276	4094003	-1821410	5394857	561557	-1418479	4597128	-2278666			4.44183	14.1275	14.5748	14.1456	13.701	13.3545	13.1031	13.1319	12.8368	12.9058	12.6181	79.2343	16.5791	17.3041	16.1495	77.4656
	4.45	-2984313	4134282	-1988	3876808	-1956432	5096203	332301	-1659030	4281828	-2511856			4.45017	14.1148	14.5836	14.1458	13.7101	13.3579	13.1093	13.1398	12.8374	12.9019	12.6168	79.22	16.5913	17.3048	16.1668	72.1823
	4.45833	-3242597	3855392	-126332	3679843	-2081694	4821578	119801	-1883884	3989501	-2729440			4.4585	14.2362	14.5917	14.1472	13.7042	13.3573	13.1044	13.139	12.8379	12.8983	12.613	79.2107	16.6051	17.3067	16.1676	66.8418
	4.46667	-3485456	3602333	-234719	3498469	-2199920	4565127	-80519	-2095744	3720926	-2935976			4.46683	14.2569	14.5449	14.1559	13.6991	13.3645	13.1113	13.1381	12.8442	12.9084	12.6293	79.202	16.6221	17.3156	16.179	61.5067
	4.475	-3718260	3369809	-330507	3327347	-2313662	4321153	-272786	-2296790	3474421	-3135210			4.47517	14.2566	14.6065	14.185	13.7051	13.3656	13.115	13.1443	12.8471	12.9015	12.629	79.1914	16.6267	17.3163	16.1855	56.3126
	4.48333	-3944949	3151961	-417281	3161352	-2425643	4084596	-459846	-2489888	3245829	-3330904			4.4835	14.2582	14.5791	14.1355	13.7188	13.3615	13.121	13.1399	12.8483	12.9111	12.6234	79.1774	16.6436	17.3207	16.1941	51.3335
	4.49167	-4166384	2943392	-498278	2997112	-2538644	3851358	-643766	-2679908	3030292	-3527529			4.49183	14.2691	14.5783	14.1463	13.7126	13.3677	13.1235	13.1479	12.8641	12.9197	12.6372	79.164	16.6651	17.3216	16.2045	46.6319
	4.5	-4382120	2740870	-576429	2832480	-2655459	3618125	-826532	-2872371	2824843	-3727916			4.50017	14.2727	14.6253	14.1477	13.7246	13.3758	13.1347	13.1555	12.8633	12.9268	12.648	79.1497	16.6724	17.3234	16.2173	42.2786
	4.50833	-4593317	2543112	-653523	2666368	-2778876	3382837	-1010996	-3070992	2628656	-3933586			4.5085	14.2749	14.6071	14.1461	13.723	13.3735	13.1346	13.1535	12.8698	12.9246	12.6347	79.1359	16.6747	17.3328	16.2225	38.3163
	4.51667	-4803108	2348935	-729935	2497695	-2909887	3144930	-1200859	-3276643	2441271	-4144545			4.51683	14.2872	14.5897	14.1441	13.7242	13.3807	13.1371	13.1509	12.8751	12.9268	12.6456	79.1135	16.686	17.3375	16.2433	34.774
	4.525	-5012743	2156776	-806221	2325467	-3047395	2904827	-1398976	-3489702	2260789	-4360169			4.52517	14.2845	14.5965	14.1367	13.7207	13.3765	13.1291	13.1631	12.8867	12.9388	12.6474	79.0916	16.6959	17.341	16.246	31.6519
	4.53333	-5217809	1966347	-884360	2148941	-3189341	2664449	-1605443	-3710672	2085281	-4579945			4.5335	14.2699	14.6108	14.1326	13.7372	13.3859	13.1392	13.1598	12.8829	12.9427	12.6516	79.0863	16.7152	17.3443	16.2599	28.9558
	4.54167	-5409196	1780404	-967101	1967914	-3332490	2428043	-1814680	-3938161	1916437	-4803523			4.54183	14.2707	14.6317	14.1335	13.7384	13.3961	13.1457	13.1731	12.9037	12.9437	12.657	79.0971	16.7311	17.3502	16.2673	26.6498
	4.55	-5582027	1605594	-1056041	1785117	-3473364	2201028	-2018951	-4167524	1762325	-5029381			4.55017	14.306	14.6056	14.1358	13.734	13.3967	13.1508	13.1719	12.9047	12.9532	12.6685	79.1176	16.7378	17.358	16.2777	24.7145
	4.55833	-5740712	1446213	-1148241	1605956	-3610860	1984859	-2214713	-4394424	1630274	-5254953			4.5585	14.2695	14.6408	14.1419	13.7493	13.3951	13.1568	13.1754	12.9125	12.9477	12.667	79.1436	16.7462	17.3642	16.2885	23.0933
	4.56667	-5898556	1299102	-1233164	1434480	-3747291	1773968	-2405736	-4619444	1517679	-5479459			4.56683	14.2602	14.6352	14.15	13.7501	13.4062	13.1623	13.1849	12.9185	12.9579	12.6689	79.1683	16.7581	17.3736	16.2988	21.7648
	4.575	-6071500	1152909	-1296515	1269991	-3887222	1559156	-2599581	-4847377	1412115	-5707127			4.57517	14.2926	14.6562	14.138	13.7458	13.4047	13.1711	13.188	12.9169	12.9596	12.6886	79.187	16.7768	17.3774	16.3102	20.6862
	4.58333	-6271814	994027	-1332094	1106926	-4035470	1331023	-2804425	-5084335	1296517	-5945768			4.5835	14.3066	14.6546	14.1393	13.7482	13.4057	13.1684	13.1927	12.926	12.973	12.6824	79.2074	16.7797	17.3833	16.3212	19.8189
	4.59167	-6504669	811295	-1347115	938693	-4194586	1083045	-3024988	-5334778	1157025	-6202994			4.59183	14.2895	14.655	14.1328	13.7548	13.4152	13.1851	13.1966	12.9305	12.9707	12.6797	79.2224	16.7969	17.3832	16.3212	19.1293
	4.6	-6767960	599033	-1358038	760150	-4363230	813933	-3261687	-5599731	986615	-6481614			4.60017	14.3058	14.6635	14.1467	13.7683	13.4149	13.1873	13.1936	12.9375	12.9772	12.6915	79.2338	16.803	17.3978	16.3315	18.5871
	4.60833	-7053499	358372	-1383109	568832	-4538077	526972	-3511017	-5876624	785154	-6779706			4.6085	14.3105	14.6861	14.154	13.7807	13.4207	13.1973	13.195	12.9365	12.9732	12.7009	79.2385	16.8164	17.4059	16.3329	18.1659
	4.61667	-7351210	94777	-1436373	364918	-4715144	228150	-3767006	-6160482	556103	-7091642			4.61683	14.3218	14.6873	14.1546	13.7751	13.4285	13.1816	13.2063	12.9363	12.9809	12.6974	79.2407	16.8274	17.4124	16.3398	17.8413
	4.625	-7651871	-184915	-1524081	150265	-4890509	-76394	-4024221	-6445428	304770	-7410286			4.62517	14.3298	14.6788	14.139	13.7885	13.4314	13.1784	13.2154	12.9454	12.9805	12.6944	79.2358	16.8299	17.4113	16.3518	17.6002
	4.63333	-7948603	-472645	-1645233	-72076	-5060110	-380353	-4277965	-6724908	38432	-7728319			4.6335	14.3245	14.703	14.1634	13.7884	13.4454	13.1879	13.2219	12.9533	12.9837	12.7025	79.2272	16.8388	17.4122	16.3498	17.4251
	4.64167	-8236186	-760435	-1793023	-298115	-5218927	-677572	-4524080	-6991554	-234879	-8037732			4.64183	14.3329	14.6786	14.175	13.7941	13.4466	13.1904	13.2232	12.9529	13.0046	12.7057	79.2142	16.8524	17.4367	16.3566	17.2958
	4.65	-8509340	-1041507	-1957682	-523054	-5361175	-962583	-4758968	-7236575	-506437	-8329786			4.65017	14.2722	14.6542	14.1638	13.798	13.4451	13.2036	13.2269	12.9558	12.9924	12.7119	79.1908	16.8657	17.4332	16.3699	17.1971
	4.65833	-8763048	-1309204	-2129401	-741376	-5479725	-1230511	-4978851	-7449255	-767583	-8595065			4.6585	14.3072	14.7081	14.1695	13.7939	13.4529	13.2132	13.2233	12.9596	12.989	12.6964	79.1625	16.8758	17.4389	16.3775	17.1347
	4.66667	-8993234	-1558083	-2300578	-946973	-5565222	-1476577	-5178657	-7616474	-1011564	-8822489			4.66683	14.3177	14.714	14.1736	13.8155	13.4614	13.2177	13.2355	12.9664	12.9866	12.7248	79.1303	16.88	17.446	16.3804	17.0916
	4.675	-9196966	-1785984	-2466299	-1132900	-5605355	-1695410	-5350336	-7721129	-1235083	-8999252			4.67517	14.3413	14.6906	14.1675	13.8081	13.4671	13.2233	13.2366	12.9711	12.9955	12.7233	79.1022	16.8956	17.4453	16.3881	17.0703
	4.68333	-9371882	-1992408	-2624034	-1291078	-5584357	-1881317	-5482647	-7741568	-1436835	-9108703			4.6835	14.4178	14.6846	14.1853	13.8111	13.4718	13.2263	13.2468	12.9658	12.9994	12.7409	79.0737	16.9032	17.4528	16.3972	17.056
	4.69167	-9515019	-2176358	-2773145	-1411963	-5483113	-2027454	-5561888	-7651623	-1617560	-9130084			4.69183	14.4274	14.7126	14.1855	13.8173	13.4834	13.2383	13.247	12.9811	13.0018	12.7501	79.0491	16.9073	17.4578	16.4016	17.0539
	4.7	-9620933	-2335359	-2913245	-1483023	-5279686	-2124083	-5568959	-7421104	-1778251	-9038280			4.70017	14.4299	14.718	14.1953	13.829	13.4937	13.2425	13.2494	12.9751	13.0076	12.7438	79.0258	16.9078	17.4704	16.4186	17.0611
	4.70833	-9679311	-2464275	-3042857	-1486066	-4949064	-2155065	-5479390	-7016501	-1918681	-8802026			4.7085	14.4453	14.7208	14.1966	13.8227	13.4993	13.2494	13.254	12.975	13.0122	12.7561	79.0017	16.9144	17.475	16.4293	17.0713
	4.71667	-9672801	-2553848	-3158954	-1395971	-4463650	-2094489	-5261716	-6400631	-2036987	-8380148			4.71683	14.4527	14.7015	14.2055	13.8328	13.5036	13.2472	13.2602	12.9801	13.0027	12.768	78.9725	16.9116	17.4734	16.4528	17.0943
	4.725	-9576616	-2588163	-3256126	-1179522	-3792249	-1904525	-4876119	-5531319	-2128038	-7718057			4.72517	14.4445	14.7458	14.2003	13.8315	13.5066	13.2427	13.2652	12.9821	13.0132	12.7451	78.9471	16.926	17.4869	16.476	17.1159
	4.73333	-9356112	-2544115	-3325132	-793513	-2899323	-1531707	-4275001	-4360685	-2180006	-6745285			4.7335	14.4567	14.7277	14.2254	13.8331	13.506	13.25	13.2684	12.9822	13.0111	12.7548	78.9258	16.9296	17.4749	16.5119	17.1329
	4.74167	-8965621	-2389408	-3350351	-185359	-1747938	-905736	-3403218	-2838788	-2170230	-5377858			4.74183	14.4674	14.7577	14.2201	13.8346	13.5136	13.2589	13.2718	12.9895	13.016	12.7713	78.9248	16.9211	17.4759	16.5526	17.1581
	4.75	-8347105	-2079373	-3307689	705721	-309591	57983	-2198344	-922112	-2060417	-3529887			4.75017	14.4714	14.7313	14.217	13.8416	13.5219	13.2582	13.2731	12.9908	13.0169	12.7799	78.9437	16.9309	17.4784	16.6077	17.1809
	4.75833	-7429277	-1556178	-3163745	1942905	1421185	1450538	-596741	1410709	-1791318	-1137397			4.7585	14.4146	14.7033	14.223	13.8348	13.513	13.2601	13.2745	12.9955	13.0113	12.7814	78.9735	16.9243	17.4934	16.6744	17.207
	4.76667	-6132280	-749511	-2873755	3577965	3406460	3346099	1447776	4132927	-1277248	1804670			4.76683	14.4467	14.7412	14.2409	13.8481	13.5191	13.2756	13.2807	12.9891	13.0191	12.8138	79.0084	16.9302	17.495	16.7756	17.2346
	4.775	-4378508	419812	-2380934	5632084	5548402	5773173	3940958	7139975	-406704	5205858			4.77517	14.4976	14.698	14.2266	13.8466	13.5329	13.2752	13.2826	13.0017	13.0207	12.7931	79.038	16.9338	17.5053	16.8995	17.2634
	4.78333	-2112565	2028067	-1621035	8069771	7690629	8685450	6818675	10237254	948864	8858425			4.7835	14.4645	14.7564	14.2413	13.8485	13.5364	13.2761	13.2896	13.0047	13.0243	12.7855	79.0589	16.9352	17.5058	17.0597	17.286
	4.79167	670731	4126048	-532058	10781505	9639110	11939725	9928986	13161297	2910929	12449386			4.79183	14.4982	14.7307	14.2407	13.8455	13.5428	13.2744	13.2883	13.0117	13.0279	12.7936	79.0662	16.9534	17.5136	17.2761	17.3115
	4.8	3891600	6710017	930888	13583916	11197910	15296471	13039032	15624368	5556293	15614396			4.80017	14.4434	14.7523	14.243	13.857	13.5342	13.2747	13.2868	13.0085	13.0234	12.8244	79.0849	16.9519	17.5182	17.5548	17.3357
	4.80833	7368939	9695982	2777399	16239747	12212170	18452426	15868837	17373229	8875356	18016498			4.8085	14.439	14.7256	14.2586	13.8551	13.5396	13.2854	13.2896	13.0192	13.0246	12.8093	79.1043	16.9551	17.5289	17.9099	17.3529
	4.81667	10837217	12912974	4966469	18501353	12602044	21098782	18145021	18247211	12741848	19422005			4.81683	14.4437	14.7596	14.2551	13.8595	13.5372	13.2881	13.2912	13.0198	13.023	12.8016	79.1248	16.9547	17.5288	18.3635	17.3733
	4.825	13996404	16118640	7398481	20161924	12381219	22985384	19661478	18216656	16909953	19751443			4.82517	14.4206	14.7558	14.2703	13.8587	13.5407	13.2797	13.2929	13.0181	13.0154	12.83	79.1399	16.9566	17.5291	18.9428	17.3977
	4.83333	16578640	19042224	9922794	21097929	11650683	23974720	20327001	17384824	21054321	19089146			4.8335	14.4123	14.761	14.2676	13.8597	13.5461	13.2768	13.3051	13.0127	13.0208	12.8157	79.1504	16.9577	17.5586	19.6671	17.4154
	4.84167	18407079	21442730	12362798	21294823	10570214	24068505	20180665	15956789	24837164	17654638			4.84183	14.3598	14.7259	14.2623	13.8583	13.5427	13.285	13.299	13.0173	13.0302	12.8181	79.1526	16.9635	17.558	20.5745	17.4419
	4.85	19428484	23161066	14544628	20840466	9321856	23398368	19372725	14190129	27982182	15747174			4.85017	14.4405	14.7639	14.263	13.8599	13.5494	13.2742	13.3118	13.0116	13.0396	12.8276	79.1452	16.972	17.5546	21.7037	17.4635
	4.85833	19711844	24143997	16325898	19894653	8071449	22183797	18121169	12339390	30323426	13677781			4.8585	14.4452	14.7589	14.2537	13.8691	13.551	13.27	13.3083	13.0218	13.0405	12.8338	79.1168	16.973	17.5604	23.0871	17.4874
	4.86667	19414085	24439568	17617245	18647316	6939824	20674997	16657054	10607670	31818997	11707194			4.86683	14.4192	14.727	14.252	13.8532	13.5452	13.2779	13.3052	13.0235	13.0356	12.8332	79.0855	16.9843	17.5739	24.7752	17.5035
	4.875	18723124	24167489	18382359	17276610	5988711	19096067	15175240	9117814	32526694	10003229			4.87517	14.4117	14.7654	14.2631	13.8694	13.5427	13.2789	13.3045	13.0198	13.0394	12.8453	79.0482	16.9886	17.5844	26.7829	17.5192
	4.88333	17807106	23477010	18627934	15915391	5220205	17605025	13802654	7904751	32560149	8626364			4.8835	14.3985	14.7294	14.2552	13.8715	13.5453	13.2699	13.3062	13.0336	13.0288	12.8376	79.0076	16.9995	17.5875	29.1256	17.5358
	4.89167	16780355	22506026	18389326	14634905	4589666	16277340	12588227	6927062	32042102	7541536			4.89183	14.4175	14.7356	14.2551	13.8564	13.5472	13.2815	13.3026	13.0267	13.0237	12.8371	78.9729	17.0046	17.5922	31.8191	17.5638
	4.9	15687614	21352323	17717872	13448679	4027251	15109351	11512219	6094248	31072293	6649506			4.90017	14.2717	14.792	14.2536	13.8802	13.5417	13.2833	13.3087	13.024	13.0246	12.8275	78.9357	17.0042	17.6029	34.8391	17.5752
	4.90833	14515585	20066695	16672092	12330511	3460718	14042028	10509920	5299678	29715291	5824950			4.9085	14.3891	14.7925	14.2603	13.8749	13.5404	13.2803	13.3165	13.036	13.0317	12.8412	78.8973	17.0107	17.6121	38.119	17.5967
	4.91667	13217946	18661267	15316515	11235668	2834086	12992625	9500412	4449082	28007300	4951897			4.91683	14.359	14.7427	14.2439	13.875	13.5442	13.2754	13.3168	13.0322	13.0365	12.8334	78.8544	17.0148	17.637	41.603	17.6191
	4.925	11743706	17128625	13720022	10120454	2117501	11884283	8412898	3481162	25974226	3950216			4.92517	14.4366	14.7965	14.2548	13.8697	13.5478	13.2733	13.317	13.0327	13.0384	12.8261	78.8032	17.0318	17.6406	45.1912	17.6384
	4.93333	10062110	15461223	11954546	8956429	1309919	10667135	7205788	2375930	23648767	2787266			4.9335	14.4153	14.7714	14.268	13.8654	13.5407	13.2707	13.3143	13.0334	13.0361	12.849	78.7445	17.0445	17.6589	48.7833	17.6527
	4.94167	8175919	13664975	10094135	7738551	434147	9328098	5873939	1151328	21082609	1476938			4.94183	14.4089	14.7949	14.2639	13.8715	13.5408	13.2673	13.3137	13.0344	13.042	12.8287	78.6826	17.0366	17.6824	52.2542	17.6665
	4.95	6123153	11766493	8211614	6483821	-471821	7888898	4445387	-146214	18349614	69099			4.95017	14.4009	14.811	14.263	13.8799	13.5401	13.2756	13.3165	13.0333	13.0315	12.8327	78.6183	17.0424	17.7028	55.517	17.682
	4.95833	3970882	9811831	6374395	5225884	-1365653	6396892	2972375	-1456156	15541526	-1367662			4.9585	14.3945	14.8254	14.2574	13.8857	13.5393	13.2717	13.3162	13.0226	13.0328	12.8259	78.5544	17.0531	17.7248	58.4923	17.6991
	4.96667	1803084	7860291	4639578	4006743	-2209748	4913276	1517907	-2717843	12757878	-2763920			4.96683	14.4011	14.7866	14.2629	13.8828	13.5334	13.2656	13.3155	13.0313	13.0301	12.8482	78.4951	17.052	17.7529	61.1559	17.7106
	4.975	-295026	5975718	3050552	2868080	-2976264	3500955	144056	-3881553	10092947	-4062145			4.97517	14.3909	14.7989	14.2575	13.881	13.5418	13.2613	13.3176	13.0207	13.0367	12.8463	78.4412	17.0674	17.7811	63.5087	17.726
	4.98333	-2247864	4216984	1636004	1844391	-3649531	2214058	-1098162	-4915732	7626246	-5224889			4.9835	14.3963	14.7548	14.259	13.8722	13.5391	13.2635	13.3099	13.0351	13.0328	12.8202	78.3882	17.0725	17.8125	65.5549	17.7419
	4.99167	-3997521	2631406	410638	958234	-4226359	1089556	-2176177	-5808924	5416607	-6236394			4.99183	14.3802	14.8124	14.2581	13.8922	13.5308	13.2703	13.3168	13.0343	13.0352	12.8282	78.3388	17.076	17.8569	67.3512	17.7512
	5	-5508160	1250841	-622719	217553	-4714272	144502	-3078178	-6565861	3499210	-7099042			5.00017	14.397	14.8203	14.2605	13.8715	13.5312	13.2694	13.3203	13.0338	13.036	12.8322	78.2926	17.0819	17.9086	68.9432	17.7609
	5.00833	-6766685	90765	-1471112	-384012	-5126451	-623381	-3811165	-7202016	1886671	-7828404			5.0085	14.3995	14.8283	14.2469	13.8854	13.5278	13.2639	13.3232	13.0351	13.0319	12.8292	78.2484	17.0863	17.9681	70.3772	17.7773
	5.01667	-7780698	-850058	-2148865	-863585	-5477201	-1232453	-4396194	-7737503	572083	-8446217			5.01683	14.3548	14.8054	14.2581	13.8827	13.53	13.266	13.3216	13.0356	13.0293	12.8426	78.2083	17.0953	18.0275	71.6565	17.7857
	5.025	-8574368	-1587442	-2675394	-1244767	-5778460	-1710835	-4862021	-8192000	-467109	-8972748			5.02517	14.3715	14.8074	14.2735	13.8771	13.5258	13.266	13.3117	13.0386	13.0292	12.8202	78.1754	17.1024	18.1021	72.804	17.7978
	5.03333	-9183319	-2148160	-3073337	-1553384	-6037828	-2090235	-5239110	-8580795	-1265052	-9421981			5.0335	14.4213	14.7954	14.2629	13.8986	13.531	13.2551	13.3045	13.0438	13.0302	12.8542	78.1529	17.1221	18.2078	73.8328	17.8008
	5.04167	-9647174	-2565787	-3366284	-1812637	-6258049	-2400590	-5554459	-8913555	-1862512	-9801362			5.04183	14.3858	14.8088	14.2614	13.8821	13.5265	13.2708	13.3065	13.0343	13.0218	12.8254	78.1389	17.1147	18.3027	74.7373	17.8118
	5.05	-10003963	-2875477	-3577372	-2039155	-6438417	-2665205	-5827196	-9193549	-2303202	-10112651			5.05017	14.3675	14.8019	14.2524	13.8699	13.513	13.2675	13.3093	13.0451	13.0258	12.8345	78.1341	17.1176	18.4353	75.5247	17.8189
	5.05833	-10286312	-3109860	-3728208	-2242121	-6575292	-2898244	-6067775	-9418325	-2627946	-10350460			5.0585	14.3621	14.8049	14.2438	13.8765	13.5101	13.2612	13.3082	13.0465	13.0215	12.8041	78.138	17.1312	18.5969	76.1804	17.8319
	5.06667	-10519014	-3296278	-3837465	-2424756	-6661894	-3105414	-6278569	-9580436	-2871193	-10501264			5.06683	14.37	14.7934	14.2307	13.8612	13.5145	13.2738	13.3098	13.0419	13.0274	12.8267	78.1437	17.1355	18.7767	76.6976	17.8409
	5.075	-10718498	-3454455	-3919998	-2586338	-6688187	-3286171	-6456081	-9666904	-3060161	-10545197			5.07517	14.3428	14.773	14.224	13.819	13.5106	13.2652	13.3034	13.0402	13.0337	12.8223	78.1546	17.1412	18.9866	77.0859	17.8498
	5.08333	-10893159	-3596615	-3987310	-2723293	-6643819	-3436283	-6594454	-9661828	-3214814	-10464978			5.0835	14.344	14.7864	14.2323	13.8491	13.5104	13.2625	13.2998	13.0526	13.0221	12.8202	78.1708	17.1455	19.2416	77.3322	17.8546
	5.09167	-11045752	-3728174	-4047891	-2831040	-6525342	-3549477	-6686982	-9555085	-3347359	-10260752			5.09183	14.3694	14.7953	14.2224	13.8684	13.5096	13.262	13.2935	13.0551	13.0212	12.8138	78.1911	17.1454	19.5125	77.4324	17.8607
	5.1	-11175869	-3849310	-4106554	-2903818	-6344822	-3618826	-6724229	-9353065	-3463397	-9960553			5.10017	14.424	14.7429	14.2152	13.8517	13.5178	13.2586	13.2905	13.0501	13.014	12.8131	78.2202	17.1481	19.8387	77.3933	17.8683
	5.10833	-11282287	-3957685	-4164293	-2932255	-6132246	-3635698	-6692968	-9085591	-3564365	-9618857			5.1085	14.4455	14.7528	14.2139	13.849	13.5172	13.2717	13.2821	13.0539	13.0132	12.8386	78.2597	17.1593	20.2067	77.1964	17.8717
	5.11667	-11364686	-4050533	-4220251	-2902474	-5929058	-3589451	-6581547	-8803130	-3649520	-9304526			5.11683	14.4309	14.7575	14.2183	13.8324	13.5186	13.2592	13.2833	13.0496	13.0119	12.817	78.3054	17.1552	20.6325	76.8825	17.8733
	5.125	-11423877	-4126174	-4272560	-2801682	-5777062	-3472228	-6390772	-8563954	-3717935	-9083015			5.12517	14.4364	14.761	14.2012	13.8544	13.5222	13.258	13.2781	13.0597	13.0131	12.8224	78.3552	17.1593	21.1074	76.4263	17.8822
	5.13333	-11458209	-4185001	-4320252	-2630937	-5707720	-3289154	-6143248	-8418630	-3769852	-9000143			5.1335	14.4607	14.7552	14.1989	13.8388	13.5192	13.2679	13.2823	13.0521	13.0151	12.8104	78.404	17.1608	21.6542	75.8802	17.8866
	5.14167	-11458950	-4226597	-4363827	-2413650	-5735826	-3065819	-5881719	-8398755	-3807151	-9075116			5.14183	14.446	14.7792	14.1978	13.8301	13.5207	13.2684	13.2799	13.0577	13.0157	12.8055	78.451	17.1531	22.2643	75.2211	17.8919
	5.15	-11408961	-4244948	-4403906	-2191774	-5859588	-2845628	-5658612	-8512512	-3831968	-9300564			5.15017	14.3991	14.7412	14.1927	13.8108	13.514	13.2745	13.2773	13.0578	13.0069	12.797	78.4912	17.1612	22.9491	74.4671	17.8982
	5.15833	-11290859	-4227767	-4440958	-2013437	-6063668	-2678843	-5521774	-8746826	-3841791	-9648624			5.1585	14.4236	14.7519	14.1949	13.8092	13.5115	13.2548	13.264	13.0673	13.0106	12.8193	78.5249	17.1563	23.7135	73.6131	17.897
	5.16667	-11101130	-4161265	-4474184	-1919660	-6324340	-2607891	-5502281	-9073603	-3824338	-10080399			5.16683	14.3712	14.7445	14.1781	13.8166	13.5082	13.2532	13.2593	13.0488	13.0183	12.82	78.5546	17.1554	24.5552	72.6847	17.9026
	5.175	-10860323	-4039491	-4499525	-1934379	-6615108	-2656367	-5609671	-9457514	-3756896	-10555057			5.17517	14.446	14.7144	14.1797	13.811	13.5174	13.2448	13.2487	13.0219	13.017	12.8111	78.5874	17.1581	25.4847	71.668	17.9053
	5.18333	-10610137	-3873205	-4506721	-2060761	-6911638	-2826763	-5833134	-9863530	-3617010	-11034835			5.1835	14.4758	14.7407	14.182	13.8383	13.5089	13.2493	13.2496	13.0222	13.0186	12.818	78.6291	17.1457	26.4964	70.5908	17.9121
	5.19167	-10400214	-3690235	-4478810	-2284005	-7194017	-3102569	-6146778	-10261544	-3397564	-11489962			5.19183	14.3741	14.7387	14.1827	13.832	13.5092	13.2507	13.2509	13.0358	13.0031	12.8216	78.6752	17.1447	27.5877	69.4381	17.9133
	5.2	-10274169	-3528443	-4397969	-2577636	-7448074	-3454285	-6517428	-10629455	-3116599	-11900092			5.20017	14.5308	14.732	14.179	13.8019	13.5075	13.2532	13.2454	13.0561	12.9997	12.819	78.7138	17.1404	28.7536	68.2047	17.9171
	5.20833	-10259624	-3424559	-4255623	-2910589	-7666401	-3847720	-6911326	-10953686	-2815776	-12254408			5.2085	14.5396	14.7048	14.1877	13.8188	13.5081	13.256	13.252	13.0521	13.0033	12.8269	78.7417	17.1385	30.037	66.8843	17.9187
	5.21667	-10363202	-3404368	-4060153	-3253338	-7847412	-4250583	-7299022	-11228688	-2548968	-12549380			5.21683	14.5346	14.7292	14.1828	13.8332	13.5046	13.2448	13.2467	13.0522	13.0071	12.8291	78.7676	17.1351	31.3739	65.4767	17.922
	5.225	-10572972	-3477405	-3836877	-3582102	-7993466	-4636016	-7658835	-11455495	-2365533	-12787259			5.22517	14.5218	14.7245	14.1553	13.82	13.5024	13.2509	13.2492	13.0537	13.0142	12.8443	78.7845	17.1388	32.8094	63.9753	17.9305
	5.23333	-10864454	-3637807	-3621001	-3880082	-8109579	-4984876	-7976913	-11638775	-2297590	-12974539			5.2335	14.5243	14.704	14.1753	13.8292	13.5001	13.2631	13.2388	13.0541	13.0097	12.8392	78.7965	17.1378	34.297	62.3484	17.9344
	5.24167	-11206813	-3868612	-3447276	-4137127	-8201240	-5286577	-8246533	-11784638	-2356023	-13119792			5.24183	14.5143	14.7027	14.1761	13.8205	13.4979	13.2483	13.2457	13.0487	13.0103	12.8304	78.8057	17.1347	35.8521	60.5959	17.9422
	5.25	-11567965	-4146321	-3341338	-4349247	-8273168	-5538179	-8466716	-11899397	-2531541	-13230890			5.25017	14.5137	14.7468	14.1655	13.8247	13.4949	13.2617	13.2375	13.0472	12.9999	12.8389	78.8176	17.1335	37.4534	58.7133	17.9468
	5.25833	-11918694	-4445287	-3314730	-4516424	-8328378	-5741112	-8639415	-11987941	-2799278	-13313652			5.2585	14.5204	14.7328	14.158	13.8277	13.4933	13.2559	13.2428	13.0499	13.0052	12.828	78.8304	17.1309	39.0911	56.6936	17.9486
	5.26667	-12234053	-4741555	-3364236	-4640890	-8367856	-5897839	-8767174	-12052729	-3123780	-13370851			5.26683	14.526	14.7302	14.1515	13.825	13.4896	13.2566	13.2411	13.0502	13.0063	12.8407	78.8426	17.1242	40.7383	54.569	17.9575
	5.275	-12494457	-5014073	-3474271	-4725029	-8390187	-6009814	-8851842	-12092431	-3465299	-13400762			5.27517	14.5113	14.7256	14.1451	13.8201	13.4929	13.2561	13.2366	13.044	12.9971	12.8201	78.856	17.1248	42.4254	52.3354	17.9653
	5.28333	-12684574	-5244721	-3620440	-4769784	-8391864	-6075964	-8892805	-12102820	-3784612	-13397569			5.2835	14.5107	14.7175	14.1344	13.8298	13.4827	13.2581	13.2343	13.0372	13.0024	12.8544	78.8649	17.1274	44.0939	50.0138	17.9703
	5.29167	-12792562	-5418489	-3774916	-4774693	-8367678	-6092710	-8887002	-12077881	-4046194	-13352808			5.29183	14.5089	14.6967	14.1309	13.811	13.4845	13.2635	13.2357	13.0314	13.0026	12.8455	78.8726	17.1333	45.7494	47.6487	17.9776
	5.3	-12811779	-5523339	-3912673	-4738789	-8313058	-6055004	-8831650	-12011471	-4222901	-13257387			5.30017	14.5217	14.6765	14.1341	13.8461	13.4795	13.259	13.2373	13.0243	12.9983	12.8343	78.8791	17.1327	47.3605	45.2476	17.9806
	5.30833	-12743608	-5551601	-4016172	-4661820	-8227296	-5958938	-8727361	-11899743	-4299104	-13106206			5.3085	14.5232	14.686	14.1382	13.8087	13.4764	13.2551	13.2327	13.0159	13.0035	12.8453	78.8837	17.1316	48.9081	42.8413	17.985
	5.31667	-12599465	-5502377	-4077621	-4547005	-8115111	-5805750	-8579347	-11744657	-4274597	-12902228			5.31683	14.5227	14.7029	14.1376	13.8375	13.4864	13.2643	13.2306	13.01	13.0085	12.8497	78.8841	17.1268	50.3919	40.4933	17.9887
	5.325	-12401845	-5383491	-4099959	-4402860	-7986335	-5603868	-8399624	-11555699	-4166526	-12658350			5.32517	14.5278	14.6902	14.124	13.8349	13.4761	13.2665	13.2301	13.0045	12.9968	12.8328	78.8961	17.1299	51.8017	38.2189	17.9936
	5.33333	-12182843	-5213693	-4095781	-4243326	-7854238	-5369946	-8206577	-11349565	-4006637	-12397288			5.3335	14.5183	14.7084	14.1224	13.8214	13.4771	13.2791	13.2315	12.9982	13.0042	12.8454	78.9072	17.1288	53.1165	36.0312	18.0002
	5.34167	-11978655	-5021107	-4083613	-4086123	-7733345	-5128326	-8021598	-11147870	-3835660	-12147568			5.34183	14.5076	14.7036	14.1184	13.8142	13.4808	13.2644	13.2244	13.0083	12.994	12.8365	78.9215	17.1328	54.3265	33.9747	18.0044
	5.35	-11822564	-4837577	-4083158	-3949549	-7636683	-4906086	-7865748	-10972214	-3695744	-11937741			5.35017	14.5006	14.6837	14.1014	13.8134	13.484	13.2652	13.2256	12.9888	12.9987	12.8516	78.9378	17.1308	55.4349	31.9631	18.0117
	5.35833	-11738518	-4692928	-4110766	-3848173	-7573851	-4727266	-7755570	-10840155	-3622079	-11790943			5.3585	14.4959	14.7141	14.0999	13.8324	13.4772	13.2819	13.2289	12.9909	13.0051	12.8371	78.9549	17.1364	56.4314	30.1884	18.0174
	5.36667	-11737662	-4609919	-4176122	-3790853	-7550300	-4609046	-7700515	-10762839	-3636124	-11721338			5.36683	14.4504	14.6549	14.1094	13.8395	13.4762	13.263	13.2337	12.9919	12.9992	12.8389	78.9668	17.1379	57.3003	28.5894	18.0252
	5.375	-11818499	-4600930	-4280668	-3780687	-7566999	-4560962	-7702880	-10744513	-3743392	-11733293			5.37517	14.4519	14.71	14.1022	13.8301	13.4733	13.266	13.2429	12.9862	13.0096	12.8417	78.9769	17.131	58.0427	27.175	18.0253
	5.38333	-11970101	-4667461	-4418964	-3815807	-7621049	-4584478	-7759182	-10784420	-3934901	-11822430			5.3835	14.4936	14.6699	14.1082	13.8193	13.4718	13.2743	13.241	12.9776	13.0067	12.8382	78.9838	17.1323	58.6461	25.8541	18.0267
	5.39167	-12175026	-4801032	-4581127	-3890475	-7707209	-4674593	-7862272	-10878109	-4191575	-11978758			5.39183	14.4992	14.6928	14.1184	13.8286	13.4778	13.2734	13.2347	12.97	13.0026	12.8388	78.9917	17.1321	59.1144	24.71	18.0299
	5.4	-12412928	-4986445	-4755230	-3997028	-7818935	-4822049	-8002901	-11017342	-4489859	-12188587			5.40017	14.4507	14.6883	14.0923	13.8241	13.4812	13.257	13.2414	12.9725	13.0105	12.8324	79.0011	17.1266	59.4587	23.663	18.0357
	5.40833	-12664697	-5205939	-4930001	-4126998	-7949179	-5014143	-8170569	-11191887	-4806790	-12436059			5.4085	14.4551	14.6434	14.1035	13.8153	13.4742	13.2594	13.2291	12.9617	13.0152	12.8478	79.008	17.1278	59.6821	22.7654	18.0383
	5.41667	-12914548	-5442062	-5096479	-4272018	-8091337	-5236594	-8355150	-11390996	-5122194	-12704978			5.41683	14.4719	14.6969	14.0921	13.8268	13.4869	13.2553	13.2335	12.9616	13.0178	12.8401	79.014	17.1262	59.7856	22.0034	18.0463
	5.425	-13150442	-5680121	-5248595	-4424330	-8238864	-5475408	-8547335	-11604218	-5419946	-12980792			5.42517	14.5134	14.6276	14.0946	13.8186	13.4717	13.2508	13.2352	12.9613	13.0084	12.826	79.0152	17.1276	59.7788	21.3396	18.049
	5.43333	-13363713	-5908746	-5382804	-4577646	-8385724	-5718277	-8739086	-11822506	-5689259	-13251381			5.4335	14.4481	14.6173	14.1047	13.8034	13.4808	13.2545	13.2408	12.9495	13.0125	12.8159	79.0139	17.1328	59.6384	20.7656	18.0526
	5.44167	-13549588	-6120074	-5497895	-4727310	-8526737	-5954908	-8924273	-12038140	-5924562	-13507243			5.44183	14.456	14.6456	14.0984	13.8035	13.4825	13.2479	13.2347	12.9627	13.0113	12.826	79.0054	17.1252	59.3939	20.2827	18.0663
	5.45	-13706741	-6309841	-5594952	-4869679	-8658086	-6177235	-9098744	-12244663	-6124151	-13741772			5.45017	14.4725	14.6669	14.1085	13.8025	13.4742	13.2429	13.2425	12.9617	13.0097	12.8238	78.9943	17.1203	59.0135	19.8632	18.0696
	5.45833	-13836777	-6476539	-5676716	-5002464	-8777353	-6379644	-9259857	-12437198	-6289158	-13951217			5.4585	14.4778	14.6637	14.0969	13.8271	13.4863	13.2393	13.2445	12.9566	13.0091	12.8283	78.9798	17.1221	58.5174	19.5084	18.0765
	5.46667	-13943679	-6620308	-5746476	-5124521	-8882914	-6559123	-9406198	-12612085	-6421396	-14133410			5.46683	14.4776	14.6436	14.1059	13.8302	13.4836	13.2311	13.2429	12.9537	13.0054	12.8163	78.9708	17.1132	57.9496	19.2022	18.0827
	5.475	-14032665	-6740914	-5807171	-5233908	-8972816	-6714062	-9537474	-12765781	-6520509	-14286962			5.47517	14.4493	14.5823	14.1121	13.8033	13.474	13.2298	13.2416	12.9543	13.0037	12.8104	78.9622	17.1129	57.2698	18.9418	18.088
	5.48333	-14107897	-6837731	-5860798	-5327027	-9042833	-6844139	-9653409	-12892828	-6584583	-14409875			5.4835	14.4238	14.6317	14.1025	13.8122	13.4787	13.229	13.2395	12.9582	12.9984	12.8189	78.9531	17.1168	56.5234	18.7269	18.0935
	5.49167	-14170739	-6911762	-5908402	-5401275	-9086130	-6948863	-9752054	-12986448	-6616296	-14496341			5.49183	14.4324	14.6348	14.1089	13.813	13.4734	13.2338	13.2395	12.9608	13.0029	12.8188	78.9458	17.12	55.6873	18.5505	18.1026
	5.5	-14222793	-6967400	-5950236	-5457828	-9095237	-7026813	-9831789	-13041642	-6625469	-14537021			5.50017	14.4123	14.5839	14.1252	13.7947	13.475	13.2228	13.2474	12.9602	12.9978	12.8213	78.9295	17.1157	54.773	18.4069	18.1086
	5.50833	-14268773	-7011729	-5986419	-5501039	-9061597	-7079567	-9893501	-13053661	-6626291	-14520619			5.5085	14.4504	14.6895	14.1219	13.7954	13.486	13.2247	13.2393	12.9648	13.0014	12.8198	78.9051	17.1195	53.7717	18.2675	18.1126
	5.51667	-14315307	-7052241	-6017296	-5536098	-8970122	-7112987	-9939564	-13012514	-6632178	-14428413			5.51683	14.5435	14.7165	14.1077	13.8179	13.4741	13.2261	13.237	12.9583	12.9971	12.8207	78.8748	17.1259	52.7111	18.1671	18.1179
	5.525	-14368264	-7094906	-6043366	-5566764	-8792047	-7134123	-9970683	-12894632	-6651910	-14224975			5.52517	14.4915	14.7087	14.1173	13.815	13.4712	13.2181	13.2357	12.9602	12.9987	12.8108	78.8502	17.1252	51.5731	18.0751	18.1189
	5.53333	-14430708	-7142758	-6065358	-5593594	-8475305	-7147041	-9982275	-12652083	-6688996	-13845910			5.5335	14.4878	14.6957	14.1115	13.8069	13.4666	13.2142	13.231	12.9503	12.9988	12.7994	78.8481	17.1301	50.3631	18.0071	18.1237
	5.54167	-14502196	-7195679	-6084572	-5612322	-7933160	-7149373	-9960927	-12200638	-6742867	-13183156			5.54183	14.4672	14.6944	14.1184	13.7984	13.4728	13.2139	13.2281	12.9589	12.999	12.8122	78.8717	17.1314	49.1375	17.9432	18.1274
	5.55	-14579055	-7251887	-6102359	-5612261	-7030989	-7129563	-9879229	-11403089	-6809936	-12066530			5.55017	14.527	14.7088	14.122	13.7934	13.4659	13.2136	13.2256	12.9626	12.9933	12.8134	78.8976	17.1292	47.8656	17.8995	18.1304
	5.55833	-14654630	-7309158	-6119437	-5574631	-5572051	-7062980	-9688672	-10047509	-6885069	-10243259			5.5585	14.48	14.6959	14.1159	13.805	13.4588	13.2062	13.2353	12.9596	12.9897	12.8088	78.9223	17.1343	46.5607	17.8569	18.1373
	5.56667	-14718972	-7364957	-6135900	-5468386	-3282531	-6907407	-9310362	-7827600	-6962623	-7357337			5.56683	14.4687	14.7166	14.1238	13.8062	13.4629	13.2067	13.2378	12.9641	12.9898	12.8023	78.939	17.1387	45.2403	17.8098	18.1395
	5.575	-14757570	-7415382	-6151492	-5243221	199040	-6596698	-8620918	-4316605	-7037421	-2929784			5.57517	14.4369	14.7071	14.1183	13.7951	13.4534	13.2056	13.2223	12.9652	12.9893	12.7956	78.9485	17.1397	43.898	17.7794	18.1462
	5.58333	-14747232	-7454263	-6165969	-4818593	5329992	-6028995	-7433325	1053028	-7104781	3648436			5.5835	14.4518	14.7024	14.1172	13.7998	13.4526	13.2099	13.2318	12.9593	12.9864	12.8144	78.9474	17.151	42.5457	17.759	18.1478
	5.59167	-14648764	-7471578	-6178980	-4069949	12655612	-5054541	-5474135	8993228	-7159994	43775644			5.59183	14.4901	14.7171	14.1143	13.7975	13.4502	13.2009	13.2294	12.9545	12.9884	12.7993	78.9416	17.1513	41.1876	17.7397	18.1498
	5.6	-14397309	-7450137	-6189560	-2811244	22786911	-3459995	-2357499	41115888	-7197924	29183763			5.60017	14.4382	14.7053	14.1245	13.7942	13.4496	13.1999	13.2317	12.9466	12.9855	12.7896	78.9334	17.1622	39.8222	17.7215	18.1512
	5.60833	-13886204	-7361046	-6196004	-774571	51380214	-947623	2436947	27410592	-7211548	43775644			5.6085	14.3833	14.6996	14.1149	13.7972	13.4518	13.2012	13.2249	12.9484	12.9871	12.7788	78.9414	17.167	38.4753	17.7074	18.1501
	5.61667	-12938379	-7154930	-6196187	2412511	34253476	2877852	9573124	41115888	-7189749	29183763			5.61683	14.5184	14.6945	14.1119	13.8063	13.45	13.2013	13.2226	12.9462	12.984	12.7903	78.9633	17.1736	37.1536	17.6921	18.1516
	5.625	-11268168	-6748385	-6186503	7245795	51380214	8512982	39775407	27410592	-7112492	43775644			5.62517	14.5063	14.6666	14.1076	13.7943	13.4385	13.2117	13.2091	12.9453	12.9873	12.7798	78.9936	17.173	35.8638	17.6864	18.1543
	5.63333	-8434106	-6001717	-6159415	14345078	34253476	16556183	26516938	41115888	-6944370	29183763			5.6335	14.5076	14.7059	14.1065	13.7993	13.4366	13.2104	13.1994	12.9411	12.9791	12.7923	79.0282	17.1853	34.6151	17.6752	18.1598
	5.64167	-3781594	-4687615	-6100278	44226363	51380214	48667435	39775407	27410592	-6623977	43775644			5.64183	14.4967	14.6799	14.1003	13.7622	13.4367	13.2076	13.2055	12.946	12.9831	12.7785	79.061	17.1806	33.4063	17.6719	18.1625
	5.65	29111721	-2449542	-5981825	29484242	34253476	32444957	26516938	41115888	-6047801	29183763			5.65017	14.484	14.6892	14.1045	13.809	13.4349	13.2088	13.203	12.9449	12.9909	12.7941	79.0903	17.1954	32.2253	17.6608	18.1622
	5.65833	19407814	1251544	-5755019	44226363	51380214	48667435	39775407	27410592	-5047047	43775644			5.6585	14.4648	14.6904	14.093	13.793	13.436	13.2059	13.2033	12.9429	12.9732	12.7744	79.1114	17.1907	31.104	17.6722	18.1654
	5.66667	29111721	7185417	-5334613	29484242	34253476	32444957	26516938	41115888	-3358233	29183763			5.66683	14.4393	14.6822	14.1006	13.789	13.4273	13.2002	13.2152	12.9369	12.9833	12.7726	79.139	17.1943	30.0125	17.6655	18.1655
	5.675	19407814	29140828	-4577633	44226363	51380214	48667435	39775407	27410592	-587825	29183763			5.67517	14.4517	14.7044	14.1075	13.7842	13.4291	13.1935	13.2061	12.9379	12.978	12.7837	79.1729	17.1891	28.9872	17.671	18.1667
	5.68333	29111721	19427219	-3254666	29484242	34253476	32444957	26516938	27410592	3827083	29183763			5.6835	14.4839	14.7043	14.1036	13.7994	13.42	13.2013	13.1976	12.9358	12.9801	12.7792	79.2106	17.1975	28.0027	17.6726	18.1688
	5.69167	19407814	29140828	-1013237	44226363	34253476	48667435	39775407	27410592	10660812	29183763			5.69183	14.4795	14.6991	14.0663	13.7858	13.4154	13.2083	13.21	12.9399	12.9772	12.7714	79.2517	17.1973	27.0968	17.6732	18.1682
	5.7	29111721	19427219	2662600	29484242	34253476	32444957	26516938	27410592	34549284	29183763			5.70017	14.4199	14.6921	14.0746	13.783	13.4161	13.208	13.2067	12.932	12.9833	12.7737	79.2952	17.1885	26.2401	17.6596	18.1723
	5.70833	19407814	29140828	8483240	44226363	34253476	48667435	26516938	27410592	23032856	29183763			5.7085	14.491	14.6916	14.0691	13.7787	13.4284	13.2055	13.2	12.9383	12.9747	12.7696	79.3322	17.1889	25.4355	17.6613	18.1743
	5.71667	29111721	19427219	31061830	29484242	34253476	32444957	26516938	27410592	34549284	29183763			5.71683	14.4787	14.6707	14.0913	13.7847	13.4201	13.205	13.1989	12.9283	12.9774	12.7691	79.3684	17.1913	24.6886	17.6645	18.1787
	5.725	19407814	29140828	20707887	29484242	34253476	32444957	26516938	27410592	23032856	29183763			5.72517	14.4677	14.6464	14.0889	13.7726	13.4156	13.2117	13.2036	12.9285	12.973	12.7764	79.4102	17.1849	23.9957	17.6648	18.1802
	5.73333	19407814	19427219	31061830	29484242	34253476	32444957	26516938	27410592	34549284	29183763			5.7335	14.4656	14.6311	14.094	13.7604	13.4149	13.211	13.1971	12.9304	12.9804	12.7788	79.4571	17.1871	23.3549	17.6815	18.184
	5.74167	19407814	29140828	20707887	29484242	34253476	32444957	26516938	27410592	23032856	29183763			5.74183	14.4075	14.6851	14.0686	13.7531	13.4108	13.2086	13.191	12.9309	12.9664	12.7786	79.5051	17.1897	22.7618	17.678	18.1889
	5.75	19407814	19427219	31061830	29484242	34253476	32444957	26516938	27410592	34549284	29183763			5.75017	14.407	14.6784	14.0842	13.7664	13.4033	13.2121	13.1837	12.9246	12.9604	12.7706	79.5656	17.1872	22.226	17.6773	18.1904
	5.75833	19407814	19427219	20707887	29484242	34253476	32444957	26516938	27410592	23032856	29183763			5.7585	14.3245	14.6547	14.0782	13.7675	13.4004	13.2182	13.1927	12.9136	12.9817	12.7736	79.6365	17.1861	21.7355	17.6803	18.1964
	5.76667	19407814	19427219	31061830	29484242	34253476	32444957	26516938	27410592	34549284	29183763			5.76683	14.4064	14.6579	14.0742	13.7615	13.4037	13.2142	13.1874	12.9173	12.9733	12.7782	79.6925	17.1814	21.2812	17.6855	18.2
	5.775	19407814	19427219	20707887	29484242	34253476	32444957	26516938	27410592	23032856	29183763			5.77517	14.4771	14.6577	14.0845	13.7675	13.4025	13.215	13.1832	12.9105	12.9668	12.789	79.7274	17.1761	20.8662	17.6778	18.2024
	5.78333	19407814	19427219	31061830	29484242	34253476	32444957	26516938	27410592	23032856	29183763			5.7835	14.4863	14.6527	14.077	13.7562	13.3937	13.2203	13.1772	12.9102	12.962	12.7777	79.74	17.178	20.4981	17.6897	18.2123
	5.79167	19407814	19427219	20707887	29484242	34253476	32444957	26516938	27410592	23032856	29183763			5.79183	14.4872	14.6484	14.0749	13.7531	13.3966	13.2224	13.1837	12.9092	12.9589	12.7884	79.7263	17.1807	20.1607	17.703	18.2126
	5.8	19407814	19427219	20707887	29484242	34253476	32444957	26516938	27410592	23032856	29183763			5.80017	14.4944	14.6523	14.0633	13.742	13.3988	13.2165	13.1834	12.9042	12.9587	12.7851	79.7082	17.1705	19.8621	17.6994	18.2198
	5.80833	19407814	19427219	20707887	29484242	34253476	32444957	26516938	27410592	23032856	29183763			5.8085	14.488	14.6509	14.0777	13.6983	13.3935	13.2212	13.1766	12.9136	12.9611	12.7873	79.6958	17.1679	19.6032	17.7101	18.2251
	5.81667	19407814	19427219	20707887	29484242	34253476	32444957	26516938	27410592	23032856	29183763			5.81683	14.5014	14.6636	14.0759	13.7253	13.3874	13.2186	13.1709	12.9143	12.9588	12.7799	79.6839	17.1645	19.3562	17.7112	18.2279
	5.825	19407814	19427219	20707887	29484242	34253476	32444957	26516938	27410592	23032856	29183763			5.82517	14.4742	14.6412	14.0692	13.743	13.3803	13.2187	13.1695	12.9073	12.9596	12.7838	79.677	17.1652	19.1396	17.7101	18.2247
	5.83333	19407814	19427219	20707887	29484242	34253476	32444957	26516938	27410592	23032856	29183763			5.8335	14.477	14.6365	14.0687	13.751	13.38	13.2228	13.1588	12.9076	12.9574	12.7796	79.6757	17.1562	18.9508	17.7113	18.2258
	5.84167	19407814	19427219	20707887	29484242	34253476	32444957	26516938	27410592	23032856	29183763			5.84183	14.478	14.6303	14.073	13.7718	13.3788	13.2141	13.1671	12.9099	12.9509	12.7698	79.6811	17.1652	18.7689	17.7125	18.2278
	5.85	19407814	19427219	20707887	29484242	34253476	32444957	26516938	27410592	23032856	29183763			5.85017	14.4866	14.6398	14.0633	13.7472	13.3734	13.209	13.1629	12.9029	12.9485	12.777	79.6894	17.1705	18.6299	17.7216	18.2357
	5.85833	19407814	19427219	20707887	29484242	34253476	32444957	26516938	27410592	23032856	29183763			5.8585	14.4857	14.6258	14.0673	13.7598	13.3745	13.2094	13.1598	12.8969	12.9532	12.7875	79.6837	17.1695	18.4952	17.7257	18.2412
	5.86667	19407814	19427219	20707887	29484242	34253476	32444957	26516938	27410592	23032856	29183763			5.86683	14.4891	14.618	14.0584	13.721	13.3719	13.2096	13.1637	12.9012	12.952	12.7868	79.6624	17.1811	18.387	17.7284	18.2387
	5.875	19407814	19427219	20707887	29484242	34253476	32444957	26516938	27410592	23032856	29183763			5.87517	14.4954	14.6387	14.0769	13.7394	13.3773	13.1991	13.1602	12.8943	12.9505	12.7997	79.6386	17.1766	18.2728	17.7273	18.2442
	5.88333	19407814	19427219	20707887	29484242	34253476	32444957	26516938	27410592	23032856	29183763			5.8835	14.4983	14.6267	14.0694	13.7395	13.3724	13.2102	13.1568	12.8996	12.9548	12.8096	79.6125	17.181	18.1872	17.7254	18.2461
	5.89167	19407814	19427219	20707887	29484242	34253476	32444957	26516938	27410592	23032856	29183763			5.89183	14.4895	14.5887	14.076	13.7512	13.3656	13.1926	13.1502	12.9085	12.9448	12.7934	79.5911	17.1817	18.112	17.7289	18.2506
	5.9	19407814	19427219	20707887	29484242	34253476	32444957	26516938	27410592	23032856	29183763			5.90017	14.4949	14.638	14.0748	13.7066	13.3643	13.1794	13.1433	12.9033	12.9458	12.7908	79.5799	17.1829	18.0444	17.7346	18.2482
	5.90833	19407814	19427219	20707887	29484242	34253476	32444957	26516938	27410592	23032856	29183763			5.9085	14.4888	14.64	14.0495	13.7288	13.3695	13.1829	13.1485	12.9006	12.9375	12.776	79.573	17.1888	17.9879	17.7282	18.2527
	5.91667	19407814	19427219	20707887	29484242	34253476	32444957	26516938	27410592	23032856	29183763			5.91683	14.4841	14.6476	14.0491	13.7467	13.3626	13.1827	13.144	12.897	12.9347	12.7706	79.5696	17.1915	17.9367	17.7214	18.2564
	5.925	19407814	19427219	20707887	29484242	34253476	32444957	26516938	27410592	23032856	29183763			5.92517	14.4757	14.6402	14.0497	13.7339	13.3602	13.1998	13.1508	12.9032	12.942	12.7731	79.5642	17.1988	17.8894	17.7216	18.2616
	5.93333	19407814	19427219	20707887	29484242	34253476	32444957	26516938	27410592	23032856	29183763			5.9335	14.4787	14.6433	14.056	13.725	13.3602	13.1851	13.1472	12.9063	12.9367	12.7687	79.5517	17.2034	17.8652	17.7262	18.2609
	5.94167	19407814	19427219	20707887	29484242	34253476	32444957	26516938	27410592	23032856	29183763			5.94183	14.4777	14.6394	14.0541	13.7218	13.3641	13.1771	13.147	12.9032	12.927	12.7675	79.5309	17.2015	17.8292	17.7292	18.2626
	5.95	19407814	19427219	20707887	29484242	34253476	32444957	26516938	27410592	23032856	29183763			5.95017	14.4845	14.6342	14.0526	13.6988	13.3599	13.1708	13.1461	12.8978	12.9325	12.7644	79.5135	17.2064	17.803	17.7251	18.2651
	5.95833	19407814	19427219	20707887	29484242	34253476	32444957	26516938	27410592	23032856	29183763			5.9585	14.4953	14.637	14.045	13.7374	13.3683	13.169	13.1423	12.9014	12.9377	12.7608	79.498	17.2085	17.7777	17.7243	18.2669
	5.96667	19407814	19427219	20707887	29484242	34253476	32444957	26516938	27410592	23032856	29183763			5.96683	14.4905	14.6402	14.0371	13.723	13.3642	13.1656	13.1406	12.9026	12.9376	12.7645	79.4905	17.2151	17.7661	17.7194	18.2692
	5.975	19407814	19427219	20707887	29484242	34253476	32444957	26516938	27410592	23032856	29183763			5.97517	14.4352	14.6409	14.0485	13.7556	13.3567	13.1587	13.1405	12.9052	12.9319	12.76	79.4873	17.2144	17.7531	17.7154	18.2709
	5.98333	19407814	19427219	20707887	29484242	34253476	32444957	26516938	27410592	23032856	29183763			5.9835	14.4367	14.647	14.0355	13.7559	13.3589	13.1573	13.1435	12.9038	12.9388	12.7465	79.4844	17.2173	17.7379	17.7119	18.2746
	5.99167	19407814	19427219	20707887	29484242	34253476	32444957	26516938	27410592	23032856	29183763			5.99183	14.4413	14.6441	14.0264	13.7183	13.3538	13.1588	13.1413	12.9034	12.9354	12.7404	79.4813	17.2233	17.7421	17.7141	18.281
	6	19407814	19427219	20707887	29484242	34253476	32444957	26516938	27410592	23032856	29183763			6.00017	14.3788	14.6418	14.0241	13.7576	13.3592	13.1617	13.1585	12.9088	12.9383	12.7488	79.4754	17.2328	17.7222	17.7096	18.276
	6.00833	19407814	19427219	20707887	29484242	34253476	32444957	26516938	27410592	23032856	29183763			6.0085	14.4799	14.624	14.027	13.6894	13.3651	13.154	13.1413	12.907	12.9393	12.755	79.4585	17.2425	17.7263	17.716	18.2749
	6.01667	19407814	19427219	20707887	29484242	34253476	32444957	26516938	27410592	23032856	29183763			6.01683	14.4825	14.6462	14.0321	13.6799	13.3553	13.1548	13.1488	12.9076	12.9361	12.7396	79.4396	17.249	17.7156	17.7112	18.2777
	6.025	19407814	19427219	20707887	29484242	34253476	32444957	26516938	27410592	23032856	29183763			6.02517	14.4616	14.6412	14.0189	13.7355	13.3543	13.1526	13.1424	12.9051	12.9376	12.7484	79.4162	17.2553	17.7116	17.7055	18.2767
	6.03333	19407814	19427219	20707887	29484242	34253476	32444957	26516938	27410592	23032856	29183763			6.0335	14.4606	14.6388	14.0125	13.7264	13.3504	13.1571	13.1454	12.9023	12.9312	12.7377	79.3839	17.2621	17.7109	17.6976	18.2719
	6.04167	19407814	19427219	20707887	29484242	34253476	32444957	26516938	27410592	23032856	29183763			6.04183	14.4093	14.6474	14.0038	13.6576	13.3472	13.1474	13.1426	12.9039	12.9331	12.7409	79.3615	17.2649	17.7082	17.7006	18.2673
	6.05	19407814	19427219	20707887	29484242	34253476	32444957	26516938	27410592	23032856	29183763			6.05017	14.4677	14.6235	14.0147	13.6601	13.346	13.1462	13.142	12.9024	12.9371	12.7294	79.3433	17.2697	17.7116	17.6994	18.2656
	6.05833	19407814	19427219	20707887	29484242	34253476	32444957	26516938	27410592	23032856	29183763			6.0585	14.3468	14.6151	14.0063	13.7204	13.3461	13.1453	13.1541	12.9033	12.9322	12.732	79.3243	17.2789	17.7171	17.6941	18.2613
	6.06667	19407814	19427219	20707887	29484242	34253476	32444957	26516938	27410592	23032856	29183763			6.06683	14.3859	14.6138	14.0161	13.6601	13.3453	13.1516	13.1456	12.9063	12.9217	12.7281	79.3042	17.2879	17.7243	17.6876	18.2639
	6.075	19407814	19427219	20707887	29484242	34253476	32444957	26516938	27410592	23032856	29183763			6.07517	14.4603	14.6221	14.0045	13.6555	13.3422	13.1451	13.1422	12.9076	12.9178	12.7232	79.2766	17.2955	17.7364	17.6856	18.2618
	6.08333	19407814	19427219	20707887	29484242	34253476	32444957	26516938	27410592	23032856	29183763			6.0835	14.4462	14.6173	14.0104	13.6342	13.3412	13.1456	13.1405	12.9072	12.9229	12.7198	79.243	17.3053	17.7368	17.6766	18.2581
	6.09167	19407814	19427219	20707887	29484242	34253476	32444957	26516938	27410592	23032856	29183763			6.09183	14.4685	14.6217	14.0006	13.6501	13.3488	13.1437	13.1378	12.9067	12.9215	12.7331	79.2084	17.3076	17.7471	17.6761	18.2516
	6.1	19407814	19427219	20707887	29484242	34253476	32444957	26516938	27410592	23032856	29183763			6.10017	14.4875	14.6342	13.9841	13.7454	13.3375	13.1398	13.1433	12.9088	12.9274	12.7387	79.1763	17.3161	17.7483	17.6701	18.2483
	6.10833	19407814	19427219	20707887	29484242	34253476	32444957	26516938	27410592	23032856	29183763			6.1085	14.5039	14.6268	14.0046	13.692	13.3382	13.1448	13.1444	12.9095	12.9152	12.7345	79.1459	17.325	17.7538	17.6718	18.2486
	6.11667	19407814	19427219	20707887	29484242	51380214	32444957	26516938	27410592	23032856	29183763			6.11683	14.4271	14.622	13.9966	13.696	13.3323	13.1421	13.1346	12.9033	12.9128	12.7293	79.1198	17.3311	17.7458	17.6662	18.2428
	6.125	19407814	19427219	20707887	29484242	34253476	32444957	26516938	27410592	23032856	29183763			6.12517	14.4017	14.5994	13.9895	13.6862	13.3305	13.1441	13.1267	12.9017	12.9099	12.7218	79.0954	17.3398	17.7462	17.6567	18.242
	6.13333	19407814	19427219	31061830	29484242	51380214	32444957	26516938	27410592	23032856	29183763			6.1335	14.4339	14.5715	13.9781	13.6893	13.3251	13.144	13.1355	12.9075	12.8996	12.718	79.0707	17.3522	17.7599	17.6583	18.2453
	6.14167	19407814	19427219	20707887	44226363	34253476	32444957	39775407	41115888	23032856	29183763			6.14183	14.4117	14.6304	13.9717	13.6781	13.3232	13.1454	13.1341	12.9065	12.9063	12.7205	79.052	17.358	17.7589	17.6535	18.245
	6.15	19407814	19427219	31061830	29484242	51380214	48667435	26516938	27410592	23032856	43775644			6.15017	14.4106	14.6364	13.9899	13.6659	13.3126	13.1465	13.1252	12.9093	12.9077	12.7219	79.0353	17.3655	17.7585	17.6493	18.2436
	6.15833	19407814	19427219	20707887	44226363	34253476	32444957	39775407	41115888	23032856	29183763			6.1585	14.3866	14.6169	13.9777	13.6622	13.313	13.1432	13.1321	12.9041	12.9048	12.7062	79.0173	17.3692	17.7532	17.6485	18.2454
	6.16667	19407814	29140828	31061830	29484242	51380214	48667435	26516938	27410592	23032856	43775644			6.16683	14.3757	14.6074	13.9717	13.6897	13.3132	13.1421	13.1397	12.9123	12.9048	12.7146	78.9981	17.3673	17.7517	17.6494	18.2378
	6.175	19407814	19427219	20707887	44226363	34253476	32444957	39775407	41115888	23032856	29183763			6.17517	14.3981	14.5978	13.9894	13.6941	13.3061	13.1349	13.1416	12.9058	12.9087	12.7178	78.9822	17.3789	17.7503	17.6401	18.234
	6.18333	29111721	29140828	31061830	29484242	51380214	48667435	26516938	27410592	23032856	43775644			6.1835	14.3991	14.5996	13.9694	13.6977	13.315	13.1501	13.1416	12.9035	12.9056	12.718	78.9729	17.3776	17.7512	17.635	18.2285
	6.19167	19407814	19427219	20707887	44226363	34253476	32444957	39775407	41115888	34549284	29183763			6.19183	14.4059	14.5829	13.977	13.6985	13.3005	13.1392	13.1415	12.9064	12.8993	12.717	78.9711	17.3765	17.7654	17.6383	18.226
	6.2	29111721	29140828	31061830	29484242	85507686	48667435	26516938	27410592	23032856	43775644			6.20017	14.402	14.5847	13.993	13.6891	13.3003	13.145	13.1362	12.9015	12.9013	12.7126	78.9718	17.3769	17.7649	17.6245	18.2263
	6.20833	19407814	19427219	20707887	44226363	80636068	32444957	39775407	41115888	34549284	29183763			6.2085	14.4055	14.6007	13.9932	13.6788	13.3027	13.1512	13.1432	12.8978	12.9037	12.7219	78.9738	17.3637	17.7697	17.6247	18.223
	6.21667	29111721	29140828	97888338	29484242	75426947	48667435	26516938	27410592	23032856	43775644			6.21683	14.4136	14.5943	13.9963	13.6728	13.2962	13.1516	13.1272	12.8939	12.8983	12.7144	78.9845	17.3724	17.7729	17.6213	18.2208
	6.225	19407814	19427219	94676969	92348689	70196859	32444957	94552922	89045824	34549284	29183763			6.22517	14.4078	14.6016	13.9779	13.6541	13.296	13.1485	13.1313	12.9056	12.8979	12.7137	79.0016	17.3729	17.7747	17.6162	18.2164
	6.23333	29111721	29140828	90830543	88287539	65206315	98921240	91923152	85926475	23032856	88590600			6.2335	14.411	14.5932	13.9954	13.6684	13.2914	13.1375	13.1334	12.9078	12.8983	12.7153	79.0151	17.3658	17.7692	17.6059	18.2178
	6.24167	19407814	19427219	86623768	83855571	60639998	97061011	88658116	82243416	34549284	86009244			6.24183	14.35	14.5677	13.981	13.6693	13.2835	13.1451	13.1327	12.9006	12.8964	12.7157	79.0213	17.3574	17.7668	17.6026	18.2132
	6.25	29111721	104660951	82311153	79341365	56602740	94558598	85035777	78278488	23032856	82938445			6.25017	14.3776	14.6094	13.9974	13.6629	13.2903	13.1438	13.1306	12.9007	12.8984	12.7213	79.0229	17.3532	17.7796	17.5941	18.212
	6.25833	19407814	104249934	78098883	74980710	53126171	91656241	81308628	74283245	34549284	79621602			6.2585	14.3546	14.5906	13.9792	13.6585	13.28	13.1456	13.1321	12.9047	12.8947	12.7073	79.0221	17.3517	17.7813	17.5868	18.2073
	6.26667	100361045	103034261	74128386	70937927	50181362	88580000	77669280	70449284	23032856	76261922			6.26683	14.3943	14.6095	13.9679	13.6626	13.2819	13.1468	13.1311	12.903	12.897	12.7098	79.0216	17.3384	17.7732	17.5718	18.202
	6.275	100270996	101177399	70472704	67302555	47694022	85501983	74237779	66896804	113159557	73000517			6.27517	14.3953	14.6037	13.9767	13.6559	13.2707	13.1489	13.128	12.8976	12.8893	12.7106	79.0139	17.3352	17.7765	17.5641	18.2027
	6.28333	99185726	98842366	67143455	64093586	45566813	82525999	71062910	63675925	113614846	69913875			6.2835	14.3892	14.5868	13.9581	13.655	13.2682	13.1394	13.124	12.9038	12.8886	12.714	78.9964	17.3255	17.7833	17.5568	18.1971
	6.29167	97240978	96166476	64104355	61274323	43696855	79694328	68137421	60778663	112952805	67017478			6.29183	14.3992	14.5966	13.975	13.6504	13.2707	13.1427	13.1175	12.8945	12.8837	12.7028	78.9722	17.3179	17.7826	17.5605	18.1966
	6.3	94591372	93247510	61287997	58771015	41985260	76997809	65414280	58155710	111286409	64284577			6.30017	14.4332	14.5795	13.9762	13.648	13.2723	13.1369	13.1289	12.8994	12.8906	12.7158	78.9417	17.3078	17.7944	17.5477	18.1922
	6.30833	91382381	90140423	58613113	56491033	40344122	74391331	62822068	55731998	108755615	61663949			6.3085	14.3995	14.5769	13.9656	13.6504	13.2708	13.1343	13.1227	12.9016	12.8895	12.7046	78.9198	17.2998	17.7907	17.5464	18.196
	6.31667	87736817	86866267	56000926	54339598	38702850	71809645	60281068	53422713	105503615	59091378			6.31683	14.4239	14.559	13.9671	13.638	13.2659	13.1404	13.1177	12.905	12.8796	12.7012	78.897	17.2956	17.7948	17.5349	18.1896
	6.325	83757198	83428993	53385723	52232090	37013426	69180237	57722406	51147487	101661963	56504615			6.32517	14.418	14.5819	13.9892	13.6343	13.2682	13.1319	13.1196	12.9015	12.8793	12.6951	78.8789	17.2858	17.8027	17.5255	18.1927
	6.33333	79532518	79825476	50723110	50100118	35251330	66440321	55096164	48843178	97351006	53852477			6.3335	14.4164	14.5721	13.9674	13.6487	13.2733	13.127	13.1175	12.9042	12.8811	12.699	78.8675	17.2841	17.791	17.5188	18.1906
	6.34167	75141640	76057277	47993966	47897795	33410216	63549301	52375886	46471952	92680711	51105302			6.34183	14.4215	14.571	13.9739	13.6562	13.2805	13.1256	13.1198	12.9084	12.8831	12.6906	78.8559	17.2705	17.7923	17.5009	18.186
	6.35	70653315	72139353	45200979	45603730	31498737	60493670	49557671	44021681	87753209	48257310			6.35017	14.4034	14.5559	13.9703	13.6457	13.278	13.129	13.1095	12.9099	12.8871	12.7038	78.8469	17.2629	17.8002	17.4881	18.1877
	6.35833	66132305	68105237	42365124	43219107	29538695	57282923	46657730	41499953	82662478	45324332			6.3585	14.3837	14.5378	13.9801	13.6478	13.2838	13.1244	13.1064	12.8971	12.8808	12.6959	78.8352	17.2537	17.8017	17.48	18.1888
	6.36667	61639521	64004008	39521279	40765847	27559083	53948353	43711493	38929073	77496354	42336318			6.36683	14.4522	14.5305	13.9791	13.6225	13.2827	13.1209	13.1009	12.8986	12.8817	12.7066	78.822	17.2418	17.7911	17.4683	18.1872
	6.375	57234957	59895309	36712262	38278365	25591486	50539867	40765580	36344178	72337733	39332159			6.37517	14.4063	14.564	13.9753	13.626	13.2815	13.1172	13.105	12.8973	12.8892	12.6955	78.8076	17.2416	17.7999	17.4533	18.1867
	6.38333	52977073	55845025	33984160	35799251	23667485	47119150	37872081	33785891	67267428	36356387			6.3835	14.4071	14.561	13.9808	13.6232	13.28	13.124	13.1015	12.9114	12.8827	12.6989	78.7905	17.2336	17.7937	17.441	18.1902
	6.39167	48922036	51921629	31383217	33376683	21815472	43752566	35080355	31292565	62362451	33454718			6.39183	14.4113	14.529	13.9765	13.6289	13.2769	13.1091	13.0932	12.8915	12.8789	12.6897	78.7761	17.2283	17.8047	17.4296	18.1891
	6.4	45118243	48189464	28950879	31056496	20057932	40503416	32432030	28895816	57693674	30667710			6.40017	14.4406	14.5564	13.9764	13.624	13.285	13.1076	13.0902	12.8862	12.8893	12.678	78.7724	17.2237	17.7998	17.4065	18.195
	6.40833	41601462	44704040	26721917	28876201	18411009	37426853	29959294	26618705	53322150	28026386			6.4085	14.4351	14.5553	13.978	13.6112	13.2898	13.1157	13.0873	12.8803	12.8836	12.6874	78.776	17.2176	17.7948	17.3986	18.1954
	6.41667	38392543	41507776	24721484	26863114	16885341	34565904	27684008	24478350	49295393	25554302			6.41683	14.4436	14.5429	13.9795	13.6145	13.2851	13.1029	13.0756	12.8784	12.8755	12.6834	78.7833	17.2096	17.796	17.3713	18.1937
	6.425	35498383	38627521	22962998	25033711	15485011	31949167	25616558	22486891	45644221	23265966			6.42517	14.4441	14.5018	13.9698	13.6211	13.295	13.1037	13.0844	12.874	12.881	12.6763	78.7917	17.1974	17.807	17.3546	18.2015
	6.43333	32913983	36074036	21447291	23394243	14208937	29590466	23757393	20649273	42384381	21167450			6.4335	14.4619	14.5403	13.9563	13.6236	13.2857	13.1081	13.0854	12.8755	12.8699	12.6804	78.801	17.1959	17.8141	17.3333	18.2012
	6.44167	30622349	33842837	20164856	21941591	13051116	27491176	22097604	18964779	39515133	19257984			6.44183	14.4452	14.5286	13.9791	13.6174	13.2924	13.0938	13.0779	12.8695	12.8616	12.6813	78.7996	17.1969	17.808	17.3156	18.202
	6.45	28594693	31914824	19097037	20664260	12001145	25642164	20619718	17428011	37019356	17530372			6.45017	14.4294	14.5285	13.9821	13.6159	13.3032	13.087	13.0774	12.8695	12.8628	12.6782	78.8017	17.1931	17.8069	17.29	18.2039
	6.45833	26796748	30258860	18217572	19544973	11046937	24025908	19301758	16030767	34867364	15970767			6.4585	14.3987	14.5121	13.9608	13.6104	13.3039	13.0867	13.0787	12.867	12.8638	12.6725	78.8021	17.1881	17.8082	17.2699	18.2034
	6.46667	25193818	28835867	17495735	18562435	10177875	22619468	18120595	14761887	33021932	14564135			6.46683	14.4933	14.5443	13.9847	13.6296	13.2989	13.0795	13.0671	12.8617	12.8559	12.6707	78.808	17.1845	17.8082	17.2444	18.2038
	6.475	23750657	27602580	16899027	17693262	9385121	21396591	17053396	13608144	31442877	13295096			6.47517	14.4906	14.5096	13.9762	13.6329	13.303	13.0829	13.0633	12.8534	12.8562	12.6777	78.821	17.1821	17.8051	17.2248	18.2075
	6.48333	22433758	26515331	16394551	16915268	8660782	20330348	16078029	12557051	30087780	12149105			6.4835	14.5009	14.5305	13.9699	13.6296	13.3021	13.0722	13.0639	12.8566	12.8579	12.676	78.8406	17.1796	17.8089	17.1912	18.208
	6.49167	21214837	25533462	15952933	16208648	7996468	19395818	15175394	11599125	28912969	11112963			6.49183	14.5039	14.5145	13.9631	13.6166	13.3034	13.0739	13.0642	12.8496	12.8435	12.6806	78.8606	17.1757	17.8148	17.1593	18.209
	6.5	20070680	24624227	15549994	15557238	7385585	18571336	14330903	10727700	27875939	10175851			6.50017	14.4978	14.5135	13.9911	13.605	13.2979	13.0719	13.065	12.848	12.8499	12.6685	78.8832	17.1761	17.8191	17.1323	18.215
	6.50833	18986868	23764539	15166805	14948484	6824969	17838727	13534481	9938180	26940689	9330655			6.5085	14.4886	14.5271	13.9692	13.6082	13.3112	13.0686	13.0637	12.8503	12.8609	12.6743	78.9042	17.1704	17.8249	17.1094	18.2205
	6.51667	17958412	22939638	14790476	14373538	6314890	17182650	12780786	9227199	26079799	8575080			6.51683	14.4878	14.54	13.9642	13.614	13.308	13.0783	13.061	12.8513	12.8494	12.6716	78.919	17.1778	17.8168	17.0815	18.2199
	6.525	16987808	22141924	14414040	13828597	5859089	16590925	12069951	8593255	25275760	7911567			6.52517	14.4941	14.55	13.9585	13.6254	13.3107	13.0703	13.0541	12.8399	12.852	12.677	78.9326	17.1728	17.8254	17.0474	18.222
	6.53333	16083848	21371817	14036085	13313481	5463217	16057092	11406032	8038821	24521886	7348063			6.5335	14.4827	14.5464	13.9705	13.6313	13.3004	13.0642	13.0605	12.848	12.8466	12.6713	78.9419	17.1766	17.8277	17.0188	18.2209
	6.54167	15258591	20636324	13658991	12829292	5136030	15579504	10796064	7571455	23819597	6899443			6.54183	14.4777	14.517	13.9748	13.6303	13.3019	13.0542	13.0569	12.8444	12.8475	12.6768	78.9516	17.1765	17.8233	16.9866	18.223
	6.55	14526736	19947662	13288873	12380333	4892942	15158667	10250635	7205309	23175662	6589665			6.55017	14.4571	14.5624	13.9696	13.6319	13.3035	13.0511	13.0451	12.8426	12.8476	12.6639	78.9644	17.1708	17.8279	16.9642	18.2343
	6.55833	13905084	19321413	12934539	11973775	4758446	14796716	9783493	6965600	22598040	6458236			6.5585	14.4563	14.5418	13.9763	13.6253	13.309	13.0567	13.0524	12.8302	12.8424	12.6697	78.9779	17.1657	17.8197	16.9287	18.2352
	6.56667	13412490	18773684	12607381	11618903	4769579	14498792	9409665	6894452	22096673	6565907			6.56683	14.4483	14.5503	13.9682	13.6273	13.3009	13.0668	13.0466	12.8267	12.8375	12.6692	78.9933	17.1689	17.8363	16.9025	18.2443
	6.575	13067499	18320930	12320174	11328314	4981661	14273043	9145630	7057603	21684465	7001687			6.57517	14.4375	14.5546	13.966	13.6237	13.3017	13.0694	13.0491	12.8279	12.8474	12.67	79.0037	17.1705	17.8432	16.8617	18.2535
	6.58333	12888727	17978159	12083763	11116550	5476162	14129970	9013965	7552216	21374249	7892971			6.5835	14.4257	14.5599	13.9658	13.6289	13.2978	13.0542	13.0492	12.8309	12.8451	12.6761	79.0113	17.1741	17.8407	16.8331	18.2669
	6.59167	12898431	17760895	11906951	11002521	6366561	14080610	9047802	8517162	21176978	9417475			6.59183	14.4301	14.5442	13.9658	13.6208	13.3079	13.0602	13.0529	12.8215	12.843	12.6802	79.0113	17.1716	17.8564	16.8084	18.2746
	6.6	13129030	17686439	11796887	11012779	7809252	14136671	9294394	10145362	21097736	11814963			6.60017	14.4145	14.5445	13.9602	13.6271	13.3021	13.0549	13.0479	12.8314	12.8436	12.6895	79.0075	17.1761	17.85	16.772	18.2826
	6.60833	13630281	17775833	11762437	11182616	10014020	14311411	9822041	12697231	21133377	15397567			6.6085	14.4345	14.5533	13.9787	13.6432	13.2973	13.0556	13.0394	12.8289	12.8412	12.6554	78.9948	17.1794	17.8436	16.7351	18.2908
	6.61667	14483537	18059163	11821689	11562069	13249942	14624071	10727803	16512195	21275365	20555939			6.61683	14.4095	14.5089	13.9647	13.6389	13.2947	13.0511	13.045	12.8185	12.8543	12.6564	78.9868	17.18	17.8545	16.7033	18.3005
	6.625	15817587	18584547	12012234	12227059	17850298	15104138	12151600	22016382	21512787	27763985			6.62517	14.4085	14.5605	13.9543	13.6373	13.2983	13.0506	13.0323	12.814	12.8567	12.6767	78.9798	17.1819	17.864	16.6681	18.3114
	6.63333	17826317	19431592	12402809	13293463	24209638	15796461	14292708	29722743	21837197	80406826			6.6335	14.4062	14.5611	13.9578	13.6394	13.2864	13.0539	13.0291	12.816	12.8481	12.6647	78.9698	17.1761	17.8696	16.6414	18.3171
	6.64167	20788696	20728397	13111714	14932022	32764591	16771901	17421113	76545687	22252141	53604551			6.64183	14.3993	14.5599	13.953	13.6412	13.2889	13.0611	13.0213	12.8188	12.8474	12.6594	78.9595	17.1771	17.8768	16.6066	18.3316
	6.65	25089375	22670513	14331604	17380249	79439616	18140939	21887797	51030458	22787151	80406826			6.65017	14.3939	14.551	13.9655	13.6398	13.2797	13.0478	13.0164	12.832	12.8529	12.6606	78.952	17.1839	17.8778	16.5773	18.3435
	6.65833	31228698	25550183	16355584	20957893	52959744	20065921	28131777	76545687	23512946	53604551			6.6585	14.3874	14.563	13.9578	13.6304	13.277	13.0473	13.0259	12.8288	12.8511	12.6735	78.9497	17.1832	17.8824	16.5523	18.3512
	6.66667	84362817	29770550	19604667	26077595	79439616	22771551	36670312	51030458	24557141	80406826			6.66683	14.3969	14.5434	13.9764	13.6285	13.266	13.0533	13.0208	12.8227	12.8507	12.6791	78.9454	17.1838	17.8957	16.5316	18.3563
	6.675	56241878	35849697	24655109	33244716	52959744	26554375	79532554	76545687	26118821	53604551			6.67517	14.3868	14.5273	13.9641	13.6295	13.268	13.059	13.0226	12.8173	12.8567	12.6677	78.9321	17.1796	17.8956	16.5072	18.3635
	6.68333	84362817	79755808	32248284	73911663	79439616	31783137	53021703	51030458	28485635	80406826			6.6835	14.3668	14.5244	13.9754	13.6518	13.2587	13.0518	13.0206	12.8214	12.8581	12.6677	78.9083	17.1804	17.8923	16.4872	18.369
	6.69167	56241878	53170539	59369056	49274442	52959744	38889552	79532554	76545687	32044132	53604551			6.69183	14.3713	14.5304	13.961	13.6774	13.2696	13.0512	13.0249	12.8058	12.8568	12.6671	78.8688	17.1762	17.9013	16.4626	18.3714
	6.7	84362817	79755808	39579371	73911663	79439616	48344373	53021703	51030458	37275378	80406826			6.70017	14.3759	14.5211	13.9624	13.6278	13.2505	13.0446	13.0173	12.8139	12.859	12.6592	78.8043	17.167	17.8988	16.4428	18.3764
	6.70833	56241878	53170539	59369056	49274442	52959744	90288160	79532554	76545687	44736456	53604551			6.7085	14.359	14.5183	13.9576	13.6315	13.2593	13.0415	13.0132	12.8107	12.8546	12.6594	78.6762	17.174	17.8993	16.4218	18.3776
	6.71667	84362817	79755808	39579371	73911663	79439616	60192107	53021703	51030458	87195691	53604551			6.71683	14.3598	14.5021	13.955	13.6306	13.248	13.0505	13.0077	12.8177	12.8556	12.6484	78.5982	17.1729	17.9091	16.4139	18.3778
	6.725	56241878	53170539	59369056	49274442	52959744	90288160	79532554	51030458	58130461	53604551			6.72517	14.3524	14.5121	13.9665	13.6309	13.2446	13.0654	13.0031	12.8207	12.8531	12.6514	78.5058	17.1695	17.9098	16.3929	18.3757
	6.73333	84362817	79755808	39579371	73911663	52959744	60192107	53021703	51030458	87195691	53604551			6.7335	14.3593	14.5146	13.954	13.6258	13.249	13.0577	12.9972	12.8164	12.8535	12.6516	78.4072	17.1715	17.9159	16.3732	18.3731
	6.74167	56241878	53170539	59369056	49274442	52959744	90288160	79532554	51030458	58130461	53604551			6.74183	14.361	14.515	13.9543	13.6223	13.2407	13.0591	13.0044	12.8166	12.8541	12.6463	78.5423	17.1672	17.9019	16.3597	18.3712
	6.75	56241878	79755808	39579371	73911663	52959744	60192107	53021703	51030458	87195691	53604551			6.75017	14.3654	14.4886	13.9482	13.6279	13.239	13.0551	13.0094	12.8072	12.8369	12.6488	78.8512	17.1651	17.9061	16.3495	18.3641
	6.75833	56241878	53170539	59369056	49274442	52959744	90288160	53021703	51030458	58130461	53604551			6.7585	14.368	14.4883	13.9516	13.6047	13.2412	13.0527	13.0019	12.7953	12.8345	12.6453	79.1783	17.1583	17.912	16.3392	18.3558
	6.76667	56241878	53170539	39579371	49274442	52959744	60192107	53021703	51030458	87195691	53604551			6.76683	14.3507	14.4817	13.9507	13.6146	13.2322	13.0582	13.0015	12.8003	12.8325	12.6486	79.4624	17.1609	17.91	16.3305	18.3551
	6.775	56241878	53170539	39579371	49274442	52959744	90288160	53021703	51030458	58130461	53604551			6.77517	14.3775	14.4869	13.9426	13.614	13.2319	13.0635	12.9972	12.7982	12.8303	12.6376	79.7052	17.1598	17.9188	16.3185	18.3487
	6.78333	56241878	53170539	39579371	49274442	52959744	60192107	53021703	51030458	87195691	53604551			6.7835	14.3793	14.4847	13.9452	13.5981	13.2426	13.0633	13.0062	12.8108	12.8239	12.6461	79.8917	17.1514	17.9169	16.3098	18.3449
	6.79167	56241878	53170539	39579371	49274442	52959744	60192107	53021703	51030458	58130461	53604551			6.79183	14.3747	14.4519	13.9453	13.5977	13.2331	13.0603	13.0101	12.8002	12.8233	12.6392	80.0114	17.1473	17.9212	16.3014	18.3352
	6.8	56241878	53170539	39579371	49274442	52959744	60192107	53021703	51030458	58130461	53604551			6.80017	14.3768	14.4518	13.9443	13.5945	13.2303	13.0622	12.9936	12.8025	12.8254	12.6474	80.0744	17.1428	17.9149	16.3015	18.3254
	6.80833	56241878	53170539	39579371	49274442	52959744	60192107	53021703	51030458	58130461	53604551			6.8085	14.3752	14.4529	13.9472	13.5965	13.2332	13.0726	13.0056	12.7872	12.8211	12.656	80.087	17.1442	17.9139	16.298	18.3244
	6.81667	56241878	53170539	39579371	49274442	52959744	60192107	53021703	51030458	58130461	53604551			6.81683	14.3811	14.4697	13.9373	13.5986	13.2302	13.0641	13.0078	12.7871	12.8226	12.6337	80.0725	17.1403	17.9086	16.291	18.3141
	6.825	56241878	53170539	39579371	49274442	52959744	60192107	53021703	51030458	58130461	53604551			6.82517	14.3795	14.4698	13.937	13.5938	13.2226	13.0533	13.0054	12.7856	12.8267	12.6324	80.0358	17.1418	17.9163	16.2872	18.3036
	6.83333	56241878	53170539	39579371	49274442	52959744	60192107	53021703	51030458	58130461	53604551			6.8335	14.3735	14.4713	13.9385	13.5872	13.2279	13.0671	12.9988	12.7719	12.8235	12.6201	79.9914	17.1437	17.9125	16.2857	18.3013
	6.84167	56241878	53170539	39579371	49274442	52959744	60192107	53021703	51030458	58130461	53604551			6.84183	14.3837	14.4041	13.9485	13.5831	13.2264	13.0599	13.0072	12.7774	12.8225	12.6159	79.9458	17.1395	17.9149	16.2794	18.2918
	6.85	56241878	53170539	39579371	49274442	52959744	60192107	53021703	51030458	58130461	53604551			6.85017	14.3851	14.4688	13.9426	13.5831	13.2267	13.0662	13.0037	12.7819	12.8235	12.6227	79.9009	17.1381	17.9111	16.2707	18.2809
	6.85833	56241878	53170539	39579371	49274442	52959744	60192107	53021703	51030458	58130461	53604551			6.8585	14.3794	14.4658	13.9399	13.5644	13.2259	13.0645	13.0046	12.7726	12.8148	12.6166	79.8593	17.1328	17.9193	16.2769	18.2758
	6.86667	56241878	53170539	39579371	49274442	52959744	60192107	53021703	51030458	58130461	53604551			6.86683	14.361	14.4741	13.9505	13.5732	13.227	13.0702	13.0081	12.7728	12.8231	12.6246	79.8136	17.1369	17.9089	16.269	18.2704
	6.875	56241878	53170539	39579371	49274442	52959744	60192107	53021703	51030458	58130461	53604551			6.87517	14.3264	14.4566	13.9394	13.5597	13.227	13.0678	13.0069	12.7753	12.8231	12.6091	79.7628	17.1347	17.9036	16.272	18.263
	6.88333	56241878	53170539	39579371	49274442	52959744	60192107	53021703	51030458	58130461	53604551			6.8835	14.2669	14.4291	13.9345	13.5643	13.2279	13.0679	13.0047	12.7779	12.8262	12.6096	79.7139	17.1346	17.9063	16.2719	18.2605
	6.89167	56241878	53170539	39579371	49274442	52959744	60192107	53021703	51030458	58130461	53604551			6.89183	14.2781	14.4588	13.9422	13.559	13.2257	13.0579	13.0087	12.7791	12.8287	12.6283	79.6642	17.1343	17.8983	16.2686	18.2497
	6.9	56241878	53170539	39579371	49274442	52959744	60192107	53021703	51030458	58130461	53604551			6.90017	14.3005	14.389	13.9383	13.5448	13.2263	13.058	13.0123	12.7751	12.8308	12.6224	79.6217	17.1284	17.8991	16.2671	18.2413
	6.90833	56241878	53170539	39579371	49274442	52959744	60192107	53021703	51030458	58130461	53604551			6.9085	14.3325	14.4541	13.9234	13.5551	13.2326	13.0685	13.0017	12.7808	12.8238	12.6258	79.5907	17.1262	17.893	16.2746	18.2422
	6.91667	56241878	53170539	39579371	49274442	52959744	60192107	53021703	51030458	58130461	53604551			6.91683	14.3131	14.4162	13.9313	13.5634	13.2263	13.0599	12.9943	12.7714	12.8241	12.6168	79.5694	17.1283	17.8937	16.2664	18.2371
	6.925	56241878	53170539	39579371	49274442	52959744	60192107	53021703	51030458	58130461	53604551			6.92517	14.3363	14.4525	13.9329	13.5371	13.2325	13.0679	13.0045	12.7683	12.8239	12.6325	79.5503	17.1287	17.8968	16.2613	18.237
	6.93333	56241878	53170539	39579371	49274442	52959744	60192107	53021703	51030458	58130461	53604551			6.9335	14.3443	14.4423	13.9198	13.5397	13.2353	13.0648	13.0038	12.7652	12.8203	12.6297	79.5311	17.1265	17.8989	16.2701	18.2332
	6.94167	56241878	53170539	39579371	49274442	52959744	60192107	53021703	51030458	58130461	53604551			6.94183	14.3137	14.4436	13.9194	13.5557	13.2335	13.0656	13.0039	12.7714	12.8264	12.6296	79.5022	17.1205	17.9024	16.2684	18.2288
	6.95	56241878	53170539	39579371	49274442	52959744	60192107	53021703	51030458	58130461	53604551			6.95017	14.2803	14.4216	13.9207	13.5647	13.2319	13.0595	13.0172	12.773	12.8179	12.6283	79.4633	17.1247	17.9048	16.2724	18.2271
	6.95833	56241878	53170539	39579371	49274442	52959744	60192107	53021703	51030458	58130461	53604551			6.9585	14.3257	14.4309	13.9241	13.5577	13.2428	13.0576	13.0076	12.7736	12.8126	12.6348	79.4249	17.1231	17.8973	16.275	18.2231
	6.96667	56241878	53170539	39579371	49274442	52959744	60192107	53021703	51030458	58130461	53604551			6.96683	14.3402	14.4214	13.9221	13.5731	13.2396	13.0591	13.0098	12.7736	12.8247	12.6302	79.3849	17.117	17.8995	16.2787	18.2176
	6.975	56241878	53170539	39579371	49274442	52959744	60192107	53021703	51030458	58130461	53604551			6.97517	14.318	14.4123	13.9131	13.5681	13.252	13.0579	13.0104	12.7688	12.8162	12.6359	79.3521	17.1209	17.8924	16.2756	18.2154
	6.98333	56241878	53170539	39579371	49274442	52959744	60192107	53021703	51030458	58130461	53604551			6.9835	14.3127	14.4149	13.9131	13.5674	13.2498	13.0441	13.0118	12.7774	12.813	12.6339	79.3244	17.1229	17.89	16.2773	18.2116
	6.99167	56241878	53170539	39579371	49274442	52959744	60192107	53021703	51030458	58130461	53604551			6.99183	14.2534	14.3956	13.916	13.583	13.2546	13.0407	13.0068	12.7785	12.8151	12.6299	79.3028	17.1266	17.8937	16.2767	18.2129
	7	56241878	53170539	39579371	49274442	52959744	60192107	53021703	51030458	58130461	53604551			7.00017	14.3681	14.4013	13.916	13.5633	13.2625	13.0474	13.0021	12.7744	12.8253	12.624	79.2843	17.1271	17.8966	16.2784	18.2148
	7.00833	56241878	53170539	39579371	49274442	52959744	60192107	53021703	51030458	58130461	53604551			7.0085	14.3835	14.367	13.9217	13.5673	13.2619	13.0495	13.0069	12.7738	12.816	12.6314	79.2671	17.1248	17.8941	16.2765	18.2175
	7.01667	56241878	53170539	39579371	49274442	52959744	60192107	53021703	51030458	58130461	53604551			7.01683	14.3995	14.3819	13.9073	13.5678	13.2591	13.0389	13.0061	12.7787	12.8108	12.636	79.2451	17.1226	17.8924	16.2758	18.2182
	7.025	56241878	53170539	39579371	49274442	52959744	60192107	53021703	51030458	58130461	53604551			7.02517	14.3361	14.4155	13.8936	13.5775	13.2627	13.0481	13.0016	12.7832	12.8124	12.6237	79.2202	17.1231	17.8885	16.2776	18.2157
	7.03333	56241878	53170539	39579371	49274442	52959744	60192107	53021703	51030458	58130461	53604551			7.0335	14.3753	14.409	13.9078	13.5576	13.2599	13.0426	13.0026	12.7807	12.8153	12.6272	79.1958	17.1254	17.8893	16.2737	18.22
	7.04167	56241878	53170539	39579371	49274442	52959744	60192107	53021703	51030458	58130461	53604551			7.04183	14.3788	14.396	13.9029	13.5803	13.2652	13.0404	13.0023	12.7876	12.8087	12.6216	79.1726	17.1239	17.8935	16.2793	18.2215
	7.05	56241878	53170539	39579371	49274442	52959744	60192107	53021703	51030458	58130461	53604551			7.05017	14.3623	14.407	13.8902	13.5643	13.2619	13.0346	13.0036	12.788	12.8058	12.6203	79.1566	17.1198	17.8922	16.2694	18.2254
	7.05833	56241878	53170539	39579371	49274442	52959744	60192107	53021703	51030458	58130461	53604551			7.0585	14.366	14.3812	13.9058	13.578	13.2665	13.0394	13.0032	12.7942	12.7974	12.6189	79.1483	17.1245	17.8996	16.2734	18.2209
	7.06667	56241878	53170539	39579371	49274442	52959744	60192107	53021703	51030458	58130461	53604551			7.06683	14.3526	14.4493	13.9009	13.5816	13.2706	13.0384	13.0067	12.7921	12.7948	12.632	79.1442	17.1248	17.8929	16.2721	18.223
	7.075	56241878	53170539	39579371	49274442	52959744	60192107	53021703	51030458	58130461	53604551			7.07517	14.3083	14.3819	13.8939	13.552	13.2697	13.0388	13.0077	12.7986	12.7988	12.6129	79.145	17.1303	17.8976	16.2706	18.2261
	7.08333	56241878	53170539	39579371	49274442	52959744	60192107	53021703	51030458	58130461	53604551			7.0835	14.3333	14.3978	13.9004	13.5623	13.2682	13.0275	13.0028	12.8003	12.7976	12.6249	79.1384	17.1285	17.9039	16.2633	18.2227
	7.09167	56241878	53170539	39579371	49274442	52959744	60192107	53021703	51030458	58130461	53604551			7.09183	14.3208	14.4442	13.8996	13.5759	13.27	13.0325	13.0039	12.8063	12.7953	12.6245	79.1234	17.1408	17.9033	16.2695	18.2279
	7.1	56241878	53170539	39579371	49274442	52959744	60192107	53021703	51030458	58130461	53604551			7.10017	14.3329	14.4485	13.8912	13.5999	13.263	13.0252	13.0124	12.8027	12.792	12.6102	79.1165	17.1414	17.9059	16.2641	18.2238
	7.10833	56241878	53170539	39579371	49274442	52959744	60192107	53021703	51030458	58130461	53604551			7.1085	14.295	14.4331	13.8954	13.591	13.2638	13.0283	13.0136	12.8008	12.7874	12.6104	79.1089	17.1493	17.8996	16.2669	18.2293
	7.11667	56241878	53170539	39579371	49274442	52959744	60192107	53021703	51030458	58130461	53604551			7.11683	14.2861	14.4388	13.8887	13.5882	13.2576	13.0179	13.0137	12.8017	12.7857	12.62	79.1072	17.1463	17.9017	16.2666	18.2259
	7.125	56241878	53170539	39579371	49274442	52959744	60192107	53021703	51030458	58130461	53604551			7.12517	14.2703	14.43	13.8884	13.5998	13.2593	13.0174	13.0068	12.8054	12.7772	12.6045	79.1094	17.1441	17.8992	16.2614	18.2281
	7.13333	56241878	53170539	39579371	49274442	52959744	60192107	53021703	51030458	58130461	53604551			7.1335	14.2846	14.4404	13.8765	13.5919	13.2583	13.0233	13.0039	12.8092	12.7898	12.6069	79.1111	17.1537	17.9063	16.263	18.2318
	7.14167	56241878	53170539	39579371	49274442	52959744	60192107	53021703	51030458	58130461	53604551			7.14183	14.3088	14.4281	13.8819	13.5899	13.2538	13.0168	13.0094	12.8122	12.78	12.5953	79.1133	17.147	17.9017	16.2589	18.2374
	7.15	56241878	53170539	39579371	49274442	52959744	60192107	53021703	51030458	58130461	53604551			7.15017	14.2978	14.44	13.878	13.6002	13.2546	13.0236	13.0062	12.8082	12.7784	12.5987	79.1181	17.1547	17.9145	16.2504	18.2399
	7.15833	56241878	53170539	39579371	49274442	52959744	60192107	53021703	51030458	58130461	53604551			7.1585	14.2584	14.4336	13.8836	13.5813	13.2484	13.0123	13.0139	12.8124	12.7806	12.6011	79.1227	17.1562	17.9044	16.2504	18.2413
	7.16667	56241878	53170539	59369056	49274442	52959744	60192107	53021703	51030458	58130461	53604551			7.16683	14.2682	14.432	13.8751	13.592	13.2477	13.0138	13.0048	12.8153	12.7794	12.5944	79.1215	17.1641	17.9078	16.2488	18.247
	7.175	56241878	53170539	39579371	49274442	52959744	60192107	53021703	51030458	58130461	53604551			7.17517	14.2465	14.4436	13.8852	13.5733	13.2473	13.01	13.0113	12.8096	12.7798	12.5953	79.1167	17.1679	17.9061	16.2459	18.2498
	7.18333	56241878	53170539	59369056	49274442	79439616	60192107	53021703	51030458	58130461	53604551			7.1835	14.2835	14.4378	13.8977	13.5753	13.2407	13.0094	13.0032	12.8168	12.7808	12.6067	79.1102	17.1636	17.9061	16.2463	18.2523
	7.19167	56241878	53170539	39579371	49274442	52959744	60192107	53021703	51030458	58130461	53604551			7.19183	14.2559	14.4535	13.8881	13.5671	13.2325	13.0073	12.997	12.8129	12.7734	12.6055	79.1004	17.1634	17.9121	16.2452	18.2518
	7.2	56241878	53170539	59369056	49274442	79439616	60192107	53021703	51030458	58130461	53604551			7.20017	14.2266	14.4536	13.88	13.5624	13.2256	13.0143	12.998	12.812	12.7756	12.599	79.089	17.1642	17.9181	16.2398	18.2649
	7.20833	56241878	53170539	39579371	73911663	52959744	60192107	53021703	51030458	58130461	53604551			7.2085	14.2884	14.455	13.8849	13.5633	13.2368	13.0095	12.9936	12.8117	12.7742	12.6017	79.0806	17.1557	17.9199	16.2477	18.2722
	7.21667	56241878	53170539	59369056	49274442	79439616	60192107	53021703	51030458	58130461	53604551			7.21683	14.3095	14.4493	13.8825	13.5594	13.2327	13.0161	12.9912	12.8074	12.7715	12.6076	79.075	17.1556	17.9115	16.2524	18.2679
	7.225	56241878	53170539	39579371	73911663	52959744	60192107	79532554	51030458	58130461	53604551			7.22517	14.3216	14.4443	13.8809	13.5596	13.2361	12.9969	12.99	12.808	12.7737	12.6049	79.0714	17.1461	17.923	16.247	18.2743
	7.23333	56241878	53170539	59369056	49274442	79439616	60192107	53021703	51030458	58130461	80406826			7.2335	14.2659	14.4037	13.877	13.5504	13.232	13.0038	12.9805	12.805	12.7749	12.6139	79.068	17.1481	17.9224	16.2488	18.277
	7.24167	56241878	53170539	39579371	73911663	52959744	60192107	79532554	51030458	58130461	53604551			7.24183	14.2378	14.4738	13.8883	13.5508	13.2204	13.0069	12.982	12.8043	12.7696	12.6135	79.0614	17.1553	17.9189	16.2558	18.2767
	7.25	56241878	53170539	106004895	49274442	79439616	60192107	53021703	51030458	58130461	80406826			7.25017	14.2028	14.4579	13.8916	13.5464	13.2108	13.0001	12.9761	12.8087	12.7713	12.6074	79.064	17.1466	17.9199	16.2578	18.2815
	7.25833	56241878	53170539	104522572	73911663	52959744	60192107	79532554	51030458	87195691	53604551			7.2585	14.2797	14.463	13.8843	13.5655	13.2088	12.9982	12.9748	12.7967	12.7659	12.6133	79.0746	17.1502	17.9343	16.2566	18.2787
	7.26667	56241878	53170539	101963948	49274442	151414250	60192107	53021703	51030458	58130461	80406826			7.26683	14.2891	14.4534	13.8757	13.5681	13.2188	12.9969	12.9712	12.7926	12.7629	12.6102	79.0938	17.1454	17.9377	16.2569	18.2862
	7.275	56241878	53170539	98580353	73911663	169169102	60192107	79532554	51030458	87195691	53604551			7.27517	14.282	14.4387	13.8942	13.5444	13.2141	13.0031	12.9712	12.7917	12.7753	12.6198	79.1167	17.1507	17.9366	16.2514	18.2807
	7.28333	84362817	53170539	94647648	49274442	187455765	60192107	53021703	51030458	58130461	80406826			7.2835	14.2725	14.4703	13.8838	13.564	13.2072	12.996	12.9708	12.7886	12.7695	12.6248	79.137	17.147	17.9379	16.2537	18.2832
	7.29167	56241878	53170539	90423285	125533560	205291026	60192107	79532554	51030458	87195691	53604551			7.29183	14.283	14.4403	13.8771	13.5475	13.2073	13.0048	12.9727	12.7876	12.7667	12.6428	79.1603	17.1476	17.9446	16.2587	18.2735
	7.3	84362817	53170539	86124556	133070673	221781452	60192107	53021703	51030458	58130461	80406826			7.30017	14.2817	14.4299	13.887	13.5388	13.2019	13.0007	12.9754	12.7825	12.7611	12.6193	79.1804	17.1419	17.9474	16.2628	18.2596
	7.30833	56241878	53170539	81921435	141474122	236276042	60192107	103933298	51030458	87195691	53604551			7.3085	14.2829	14.4495	13.8844	13.5487	13.2017	12.9986	12.9769	12.7777	12.764	12.6266	79.1916	17.1477	17.9456	16.2624	18.2623
	7.31667	84362817	53170539	77931215	151210284	248420359	60192107	104421395	51030458	58130461	101486202			7.31683	14.2737	14.4176	13.8764	13.5272	13.2065	12.9891	12.972	12.7746	12.7541	12.6279	79.1881	17.1554	17.9598	16.2659	18.2645
	7.325	56241878	53170539	74221502	162678399	258136093	60192107	103820969	51030458	87195691	102183968			7.32517	14.2657	14.4784	13.875	13.5055	13.2035	12.985	12.9694	12.7716	12.7592	12.6203	79.159	17.1562	17.9596	16.2703	18.2644
	7.33333	84362817	53170539	70821463	175928956	265559340	60192107	102340700	51030458	58130461	101640299			7.3335	14.2708	14.4828	13.881	13.5069	13.1919	12.9949	12.9671	12.771	12.7635	12.6293	79.1248	17.1476	17.9618	16.2715	18.2573
	7.34167	56241878	53170539	67735705	190519323	270976507	60192107	100229196	51030458	109849513	100044583			7.34183	14.2712	14.4425	13.8761	13.5127	13.1969	13.004	12.9629	12.7673	12.7582	12.6279	79.0984	17.151	17.9645	16.2783	18.2599
	7.35	84362817	53170539	64951807	205671380	274752243	60192107	97731112	51030458	110318048	97645054			7.35017	14.2542	14.4405	13.8851	13.5131	13.1965	12.9975	12.9629	12.7601	12.7663	12.6282	79.0938	17.1534	17.9539	16.2777	18.2573
	7.35833	56241878	53170539	62448400	220504937	277267305	60192107	95056968	51030458	109506787	94698346			7.3585	14.2299	14.4499	13.8834	13.5079	13.198	13.0056	12.9583	12.7595	12.7613	12.6372	79.0971	17.1572	17.952	16.2762	18.2589
	7.36667	103531175	53170539	60198147	234230131	278871041	60192107	92370443	51030458	107635424	91437332			7.36683	14.2263	14.4467	13.8819	13.5106	13.2008	12.9962	12.9515	12.7561	12.7618	12.6327	79.0913	17.1594	17.9568	16.283	18.262
	7.375	104792734	53170539	58170151	246270055	279862272	60192107	89784075	51030458	104972692	88053234			7.37517	14.2247	14.4616	13.8802	13.5007	13.1883	13.0049	12.9559	12.7576	12.7675	12.6484	79.0814	17.1582	17.9645	16.2843	18.2588
	7.38333	104671623	53170539	56340108	256303148	280484055	60192107	87365810	51030458	101787406	84690908			7.3835	14.2028	14.4359	13.872	13.5082	13.1896	12.9999	12.9535	12.747	12.7681	12.64	79.0545	17.1638	17.9495	16.2876	18.2581
	7.39167	103379170	53170539	54687103	264253459	280927572	60192107	85149776	51030458	98318983	81450955			7.39183	14.1487	14.4424	13.8682	13.503	13.1938	12.9917	12.9588	12.7574	12.7538	12.6367	79.0174	17.1673	17.9419	16.2919	18.2626
	7.4	101186651	53170539	53186942	270245720	281333683	60192107	83146098	51030458	94763413	78394283			7.40017	14.2224	14.4365	13.8598	13.4952	13.1838	12.9878	12.9664	12.7588	12.7588	12.6341	78.965	17.1704	17.9469	16.2901	18.2542
	7.40833	98373947	53170539	51817950	274537692	281800516	60192107	81350520	51030458	91262648	75550722			7.4085	14.2998	14.4067	13.8699	13.4962	13.18	12.9906	12.9597	12.7508	12.7569	12.622	78.9169	17.185	17.9376	16.2908	18.2611
	7.41667	95200546	53170539	50566001	277465989	282392318	60192107	79748000	51030458	87907337	72925365			7.41683	14.2803	14.4299	13.8675	13.5051	13.1895	12.9906	12.9581	12.7449	12.7621	12.6268	78.8846	17.1755	17.936	16.3016	18.2583
	7.425	91879019	53170539	49420346	279382468	283149322	60192107	78328088	51030458	84747979	70506480			7.42517	14.3012	14.4302	13.8783	13.5033	13.1864	12.9936	12.952	12.7474	12.759	12.628	78.8709	17.1769	17.9303	16.2976	18.2627
	7.43333	88566663	53170539	48373485	280612474	284108008	60192107	77090031	51030458	81803616	68272581			7.4335	14.2819	14.437	13.8719	13.5038	13.188	12.9894	12.9546	12.744	12.759	12.6229	78.8511	17.181	17.94	16.3026	18.2686
	7.44167	85372378	53170539	47422210	281431677	285288253	60192107	76041183	51030458	79074005	66202991			7.44183	14.2754	14.4255	13.873	13.5005	13.196	12.9929	12.9456	12.7491	12.7626	12.6115	78.8354	17.1859	17.9375	16.2992	18.2757
	7.45	82361681	53170539	46565551	282057629	286702213	60192107	75199740	51030458	76552155	64281605			7.45017	14.274	14.4291	13.8698	13.5021	13.1873	13.0026	12.9456	12.7353	12.7608	12.6113	78.8179	17.1852	17.9275	16.3068	18.279
	7.45833	79564886	53170539	45800739	282641876	288343145	60192107	74585304	51030458	74226894	62496214			7.4585	14.2754	14.4135	13.8667	13.5022	13.1906	13.0041	12.9515	12.7415	12.7631	12.6273	78.8006	17.1907	17.927	16.31	18.2857
	7.46667	76987686	53170539	45122761	283283735	290177107	60192107	74216126	51030458	72085455	60836063			7.46683	14.2678	14.3817	13.864	13.4905	13.1946	13.0017	12.9471	12.7351	12.7577	12.6177	78.7854	17.1898	17.9222	16.3104	18.2891
	7.475	74619392	53170539	44531407	284045813	292152571	60192107	74111454	51030458	70113208	59290763			7.47517	14.2386	14.4272	13.8575	13.4947	13.1961	12.9953	12.9515	12.7286	12.7719	12.606	78.7739	17.1923	17.92	16.3175	18.291
	7.48333	72440717	53170539	44026538	284950343	294200682	60192107	74288690	51030458	68295112	57853287			7.4835	14.2682	14.4192	13.8702	13.5146	13.2014	12.9983	12.9469	12.7342	12.7657	12.6057	78.764	17.1959	17.9106	16.3157	18.2995
	7.49167	70429261	53170539	43604118	285980904	296231852	60192107	74755961	51030458	66621321	56517893			7.49183	14.2907	14.3989	13.8638	13.5199	13.2012	13.0034	12.9424	12.7277	12.7675	12.6034	78.7662	17.1889	17.9048	16.3152	18.3008
	7.5	68561302	53170539	43257245	287092650	298148131	60192107	75504021	51030458	65086947	55275198			7.50017	14.2812	14.424	13.8602	13.5224	13.2014	12.9969	12.9465	12.731	12.7647	12.6056	78.7717	17.1952	17.9045	16.3121	18.3067
	7.50833	66817177	53170539	42975831	288236499	299859687	60192107	76505006	51030458	63687196	54117273			7.5085	14.204	14.4169	13.8567	13.5233	13.194	12.9938	12.9476	12.746	12.7655	12.6037	78.7814	17.1954	17.9112	16.3215	18.3122
	7.51667	65180746	53170539	42744995	289363726	301290905	60192107	77715940	51030458	62415455	53036346			7.51683	14.196	14.3977	13.8504	13.5298	13.1949	13.0071	12.9496	12.743	12.7645	12.6092	78.7863	17.1988	17.9145	16.322	18.3166
	7.525	63638976	53170539	42546354	290424188	302378632	60192107	79075543	51030458	61262914	52023459			7.52517	14.2038	14.4118	13.8616	13.5232	13.2001	13.0052	12.9482	12.7417	12.7637	12.6044	78.7993	17.2014	17.9071	16.3198	18.3203
	7.53333	62180797	53170539	42357875	291372241	303083337	60192107	80509793	51030458	60217959	51067340			7.5335	14.2088	14.4157	13.8393	13.5291	13.2013	12.9849	12.9475	12.7409	12.7567	12.6006	78.8197	17.2035	17.9046	16.3197	18.3224
	7.54167	60797068	53170539	42155361	292170438	303394530	60192107	81934474	51030458	59263923	50155027			7.54183	14.2967	14.399	13.8467	13.5362	13.2058	12.9893	12.9482	12.7435	12.7666	12.5954	78.8438	17.1963	17.9037	16.3208	18.3257
	7.55	59480676	53170539	41913444	292791110	303325284	60192107	83253539	51030458	58380827	49271000			7.55017	14.2845	14.4014	13.8464	13.5393	13.1995	12.9914	12.9374	12.7435	12.7523	12.5927	78.871	17.2025	17.9008	16.3273	18.3259
	7.55833	58225478	53170539	41609129	293210500	302898362	60192107	84366773	51030458	57548129	48402542			7.5585	14.2878	14.3858	13.8372	13.5337	13.1995	12.9893	12.9475	12.7504	12.7514	12.5898	78.9001	17.2019	17.9023	16.3234	18.3354
	7.56667	57027166	53170539	41223619	293412864	302151710	60192107	85179521	51030458	56751507	47543705			7.56683	14.2714	14.3606	13.8241	13.5321	13.2027	12.9957	12.9474	12.742	12.7533	12.5872	78.901	17.211	17.9011	16.3294	18.3297
	7.575	55881071	53170539	40742904	293390589	301128400	60192107	85611730	51030458	55978685	46692161			7.57517	14.2774	14.37	13.8235	13.5235	13.1957	13.003	12.9482	12.7437	12.7531	12.6014	78.8355	17.2096	17.9006	16.3249	18.3334
	7.58333	54784580	53170539	40160313	293149016	299862514	60192107	85598346	51030458	55217763	45846636			7.5835	14.2393	14.3382	13.828	13.5199	13.1906	12.9848	12.9448	12.7474	12.7522	12.5855	78.8117	17.2094	17.9113	16.3324	18.3356
	7.59167	53736904	53170539	39476921	292702705	298398306	60192107	85095500	51030458	54462597	45009373			7.59183	14.2773	14.394	13.829	13.5196	13.1934	13.0032	12.9548	12.7573	12.7462	12.5974	78.8147	17.2093	17.918	16.3332	18.3384
	7.6	52738607	53170539	38700328	292072880	296790744	60192107	84089319	51030458	53712303	44182862			7.60017	14.2725	14.3743	13.8062	13.5241	13.1958	12.9906	12.9497	12.7518	12.737	12.5872	78.8297	17.2091	17.9159	16.3263	18.3377
	7.60833	51792214	53170539	37843454	291293942	295099334	60192107	82594546	51030458	52969483	43372393			7.6085	14.2735	14.3358	13.8186	13.5121	13.1953	12.9961	12.9508	12.7563	12.7474	12.5872	78.8441	17.216	17.9205	16.3365	18.3316
	7.61667	50900582	53170539	36922418	290399221	293375866	60192107	80648692	51030458	52238205	42584740			7.61683	14.2867	14.3503	13.8201	13.5162	13.1921	12.9941	12.946	12.747	12.7434	12.5884	78.8555	17.2132	17.9211	16.33	18.3303
	7.625	50064751	53170539	35954068	289413493	291659949	60192107	78306945	51030458	51524188	41826180			7.62517	14.2561	14.4077	13.8175	13.5226	13.1926	12.9845	12.9428	12.7438	12.7342	12.5854	78.8685	17.2118	17.9198	16.3341	18.33
	7.63333	49284041	53170539	34953552	288361324	289981693	60192107	75640971	51030458	50832633	41104312			7.6335	14.2191	14.3853	13.8202	13.5319	13.1829	12.9846	12.9467	12.74	12.7439	12.5721	78.8744	17.2111	17.9241	16.337	18.3331
	7.64167	48555029	53170539	33935553	287275525	288363782	60192107	72733328	51030458	50167687	40425791			7.64183	14.1849	14.3878	13.8089	13.5174	13.1819	12.9797	12.9492	12.7432	12.7235	12.5694	78.8444	17.2184	17.9355	16.3389	18.3294
	7.65	47869655	53170539	32912874	286202707	286825994	60192107	69670038	51030458	49531693	39792439			7.65017	14.2778	14.3692	13.8096	13.5285	13.1759	12.9873	12.9446	12.7512	12.7304	12.5739	78.8224	17.2222	17.937	16.3346	18.334
	7.65833	47218693	53170539	31896650	285178570	285378658	60192107	66533433	51030458	48926173	39200180			7.6585	14.279	14.3506	13.8058	13.5193	13.1723	12.9881	12.9434	12.7573	12.7327	12.5636	78.8547	17.2204	17.9371	16.3316	18.3323
	7.66667	46591046	53170539	30896573	284217190	284025157	60192107	63394996	51030458	48349629	38640568			7.66683	14.2954	14.3987	13.8005	13.5445	13.1697	12.9711	12.9487	12.7493	12.736	12.5678	78.9132	17.2217	17.9331	16.335	18.3327
	7.675	45971176	53170539	29920005	283316124	282764117	60192107	60312139	51030458	47795120	38102741			7.67517	14.2889	14.3827	13.7861	13.5152	13.1596	12.977	12.9407	12.7448	12.7349	12.569	78.9608	17.2203	17.9368	16.3384	18.3348
	7.68333	45342229	53170539	28969288	282463977	281586085	60192107	57327125	51030458	47251363	37570783			7.6835	14.2994	14.3896	13.7973	13.5307	13.1601	12.9777	12.9428	12.738	12.7257	12.5669	78.9983	17.2205	17.9322	16.3285	18.333
	7.69167	44685775	53170539	28041838	281609979	280479943	60192107	54466191	51030458	46703406	37028173			7.69183	14.2904	14.4007	13.8055	13.5093	13.1477	12.9626	12.9392	12.7433	12.724	12.5749	79.0241	17.2143	17.9298	16.3279	18.3287
	7.7	43982449	53170539	27134645	280454839	279420636	60192107	51742281	51030458	46133156	36455304			7.70017	14.2119	14.39	13.7985	13.5247	13.147	12.9677	12.9371	12.7406	12.7262	12.5699	79.0475	17.2117	17.9322	16.3304	18.3303
	7.70833	43214327	53170539	26244539	278367212	278198787	60192107	49157073	51030458	45521851	35832472			7.7085	14.2146	14.3863	13.7948	13.5315	13.1392	12.9756	12.9459	12.7404	12.723	12.5633	79.0624	17.2064	17.923	16.3313	18.3298
	7.71667	42366903	53170539	25367645	274599584	276272681	60192107	46703923	51030458	44850958	35142492			7.71683	14.2644	14.3722	13.7932	13.5253	13.1304	12.9702	12.9444	12.7366	12.7119	12.5638	79.0715	17.207	17.9287	16.3319	18.3312
	7.725	41431352	53170539	24498135	268539057	272924078	60192107	44371847	51030458	44102347	34371824			7.72517	14.2503	14.3872	13.7826	13.519	13.1276	12.9817	12.9416	12.7398	12.7212	12.5581	79.0721	17.2106	17.9327	16.3261	18.3357
	7.73333	40403233	53170539	23631024	259872453	267509449	60192107	42148048	51030458	43263330	33511283			7.7335	14.2375	14.3672	13.7787	13.5266	13.1247	12.9726	12.9481	12.7469	12.7301	12.5525	79.067	17.2092	17.9256	16.3296	18.3353
	7.74167	39281877	53170539	22763898	248634712	259655992	90288160	40019589	76545687	42330013	32556355			7.74183	14.1878	14.3905	13.7886	13.526	13.1194	12.9637	12.9542	12.7376	12.7247	12.5595	79.0495	17.2114	17.9316	16.3303	18.3375
	7.75	38073351	53170539	21895614	235170056	249328370	60192107	37974973	51030458	41304707	31506732			7.75017	14.1189	14.3944	13.7873	13.5132	13.1172	12.9639	12.9522	12.7381	12.7254	12.5597	79.0199	17.213	17.9279	16.3323	18.3378
	7.75833	36789516	53170539	21025866	220038998	236804680	90288160	36005324	76545687	40192716	30367342			7.7585	14.2657	14.3846	13.785	13.5242	13.1131	12.9649	12.952	12.7327	12.7267	12.5545	78.9815	17.2048	17.9279	16.3293	18.3416
	7.76667	35445261	53170539	20157177	203903271	222591379	60192107	34104551	51030458	39000935	29148296			7.76683	14.2422	14.3545	13.7855	13.5231	13.1028	12.9627	12.9504	12.7264	12.7157	12.5487	78.9453	17.2048	17.9287	16.3275	18.3406
	7.775	34057469	53170539	19293430	187428933	207315641	90288160	32268373	76545687	37736659	27863296			7.77517	14.2303	14.3841	13.7882	13.5181	13.1017	12.9584	12.9399	12.7271	12.7141	12.5627	78.9149	17.2131	17.9316	16.3301	18.3449
	7.78333	32642261	53170539	18439582	171213593	191622319	60192107	30494215	51030458	36412126	26528751			7.7835	14.2255	14.3816	13.7873	13.5068	13.1063	12.9581	12.9496	12.7249	12.7097	12.5568	78.8852	17.2072	17.9274	16.3319	18.3422
	7.79167	31213534	53170539	17600839	155739703	176093107	90288160	28782422	76545687	35044702	25162023			7.79183	14.2269	14.3859	13.7834	13.4855	13.1053	12.9665	12.9432	12.7241	12.7076	12.5541	78.8238	17.2009	17.935	16.3294	18.345
	7.8	29785611	53170539	16782090	141352186	161196197	60192107	27135106	51030458	33655061	23782635			7.80017	14.1939	14.3797	13.7798	13.5038	13.105	12.953	12.9408	12.728	12.7109	12.5539	78.7382	17.1996	17.9372	16.3308	18.3442
	7.80833	28374694	53170539	15987409	128257464	147267163	90288160	25556565	76545687	32263706	22408775			7.8085	14.2196	14.38	13.7769	13.5068	13.0981	12.9522	12.9441	12.7215	12.7074	12.5521	78.6685	17.201	17.9288	16.3359	18.3463
	7.81667	26995091	53170539	15220242	116534704	134512337	60192107	24051333	51030458	30889633	21056919			7.81683	14.1712	14.3802	13.7823	13.5081	13.0968	12.9548	12.946	12.7179	12.6975	12.5492	78.6165	17.2044	17.9231	16.3445	18.3498
	7.825	25657888	53170539	14484352	106167235	123021798	94587777	22623439	89030026	29547672	19741501			7.82517	14.2096	14.3482	13.7722	13.4978	13.087	12.9544	12.9463	12.7236	12.7027	12.5414	78.5703	17.2012	17.931	16.3433	18.3503
	7.83333	24371097	79755808	13784471	97077961	112797822	91328058	21276168	86079062	28248464	18473536			7.8335	14.2265	14.4026	13.7789	13.5123	13.0933	12.9487	12.9443	12.7192	12.7124	12.5481	78.5216	17.2016	17.9244	16.3469	18.3468
	7.84167	23141659	53170539	13122955	89149098	103775861	87315754	20011436	82321967	26999348	17261207			7.84183	14.2038	14.3861	13.7823	13.5032	13.0973	12.9482	12.9451	12.7097	12.7135	12.5345	78.4801	17.1931	17.9262	16.3454	18.3439
	7.85	21973213	79755808	12500732	82243431	95849041	82803825	18828712	78000774	25805726	16110479			7.85017	14.1478	14.3849	13.777	13.5018	13.0929	12.9426	12.9434	12.7037	12.7082	12.5446	78.4655	17.1872	17.9259	16.3457	18.3477
	7.85833	20865613	53170539	11917650	76220398	88892766	78047878	17725418	73372949	24672571	15024257			7.8585	14.1502	14.3925	13.7742	13.4874	13.1011	12.9405	12.9357	12.7081	12.6974	12.5441	78.4708	17.1886	17.9322	16.351	18.3545
	7.86667	19817985	79755808	11372669	70947231	82778851	73275013	16698850	68671358	23604066	14003346			7.86683	14.1607	14.3483	13.7671	13.4797	13.0986	12.9269	12.9384	12.7066	12.7148	12.5397	78.4847	17.1879	17.9362	16.3544	18.3547
	7.875	18829533	53170539	10864967	66306190	77383579	68661650	15745203	64083229	22601861	13047408			7.87517	14.1553	14.3853	13.7703	13.4975	13.1085	12.9328	12.9331	12.6971	12.7006	12.5343	78.4978	17.1855	17.9415	16.3527	18.36
	7.88333	17899630	79755808	10392613	62196188	72593437	64325629	14859558	59741416	21665857	12155628			7.8835	14.2157	14.3947	13.765	13.4948	13.1004	12.9387	12.9333	12.7117	12.7076	12.5319	78.5079	17.1862	17.9358	16.3488	18.3669
	7.89167	17027108	53170539	9952989	58532401	68308354	60333573	14037339	55725804	20794827	11325241			7.89183	14.2347	14.4001	13.773	13.4721	13.1007	12.932	12.9362	12.7034	12.7127	12.5351	78.5083	17.1867	17.9354	16.3605	18.3698
	7.9	16211195	79755808	9542687	55245702	64444896	56713701	13274408	52070827	19985600	10551958			7.90017	14.2488	14.3705	13.775	13.4755	13.1007	12.9353	12.9316	12.7089	12.7052	12.5343	78.4942	17.1914	17.9293	16.3565	18.3694
	7.90833	15451214	53170539	9158199	52279301	60935074	53462423	12567022	48776897	19233307	9831854			7.9085	14.2315	14.3852	13.7796	13.4782	13.1047	12.9282	12.9326	12.6999	12.7073	12.532	78.5011	17.1917	17.9347	16.3538	18.3762
	7.91667	14744234	107278681	8796003	49586329	57724737	50555268	11910105	45820237	18532282	9161305			7.91683	14.2207	14.3216	13.7778	13.4686	13.104	12.9365	12.9291	12.6963	12.7008	12.5297	78.5245	17.1928	17.9269	16.3501	18.3782
	7.925	14085385	107449829	8453971	47128930	54773564	47954002	11299446	43166527	17877902	8536076			7.92517	14.2172	14.3819	13.7788	13.4614	13.1082	12.9317	12.9342	12.6979	12.6939	12.5381	78.514	17.194	17.9221	16.357	18.3812
	7.93333	13467441	106355357	8131297	44876131	52048857	45614389	10731438	40777565	17266031	7951427			7.9335	14.2187	14.3663	13.7636	13.4633	13.1059	12.9241	12.9255	12.691	12.6867	12.5381	78.5041	17.1922	17.9286	16.3603	18.3875
	7.94167	12883728	104218184	7826986	42803604	49522785	43494278	10201059	38615911	16691750	7403029			7.94183	14.2108	14.4254	13.7723	13.4685	13.1115	12.9345	12.9305	12.6906	12.6943	12.5326	78.5048	17.1908	17.9334	16.3519	18.3924
	7.95	12328936	101308828	7538933	40890656	47174689	41558102	9704150	36645728	16150359	6886514			7.95017	14.2073	14.4256	13.7767	13.4624	13.1125	12.9321	12.9268	12.6962	12.6976	12.5286	78.5024	17.1945	17.9322	16.3563	18.3971
	7.95833	11799248	97895922	7264925	39119665	44988474	39777939	9237975	34835793	15639422	6397609			7.9585	14.1983	14.4436	13.7767	13.4612	13.1149	12.9302	12.9253	12.6823	12.692	12.5304	78.4978	17.1956	17.9314	16.3594	18.4015
	7.96667	11292002	94217790	7003267	37476069	42949729	38131778	8799764	33159720	15157203	5933976			7.96683	14.2112	14.4357	13.7711	13.449	13.1107	12.919	12.9189	12.6827	12.6927	12.5314	78.4913	17.1955	17.9316	16.3576	18.4034
	7.975	10805573	90467786	6752550	35947680	41045913	36600697	8385893	31596041	14701418	5494603			7.97517	14.1525	14.4166	13.7796	13.4351	13.1082	12.9249	12.9228	12.6714	12.6972	12.5312	78.4844	17.1992	17.9293	16.3533	18.4004
	7.98333	10337664	86786812	6512145	34523104	39266395	35169659	7992988	30128322	14269876	5078052			7.9835	14.2386	14.4264	13.7605	13.2945	13.1075	12.9216	12.9242	12.6712	12.6938	12.5317	78.4824	17.1981	17.9273	16.3513	18.4017
	7.99167	9886195	83264881	6280601	33192427	37602706	33828220	7618641	28744846	13860752	4682326			7.99183	14.2179	14.4096	13.7645	13.2958	13.1071	12.9146	12.9149	12.6647	12.6891	12.5338	78.4848	17.1937	17.9286	16.352	18.4017
	8	9449019	79948935	6056239	31945523	36046443	32567416	7261105	27435977	13471415	4306199			8.00017	14.2326	14.429	13.763	13.3079	13.1123	12.9107	12.9171	12.668	12.6867	12.5287	78.4889	17.1896	17.9316	16.3541	18.4117
	8.00833	9024661	76854909	5838524	30773540	34588539	31379799	6918887	26195155	13098782	3948776			8.0085	14.2365	14.4315	13.7695	13.2977	13.115	12.9132	12.9091	12.674	12.6842	12.5344	78.4918	17.1867	17.9289	16.3549	18.4125
	8.01667	8613360	73980308	5628194	29667788	33219370	30259331	6590269	25018707	12740830	3608597			8.01683	14.2016	14.4365	13.7701	13.2995	13.1151	12.9232	12.9189	12.6678	12.6852	12.5345	78.4917	17.1898	17.943	16.3536	18.4126
	8.025	8216012	71313346	5425661	28622157	31929231	29200918	6274016	23905518	12395503	3284036			8.02517	14.2188	14.4145	13.764	13.3015	13.1101	12.9238	12.9076	12.6668	12.6834	12.5373	78.4838	17.1868	17.9399	16.3547	18.4118
	8.03333	7833253	68836761	5230462	27632472	30708831	28200066	5969792	22855538	12060368	2973981			8.0335	14.1611	14.4285	13.7706	13.2794	13.1141	12.9173	12.906	12.668	12.6866	12.5412	78.4698	17.1862	17.9371	16.3562	18.4101
	8.04167	7465140	66528755	5041488	26695962	29551363	27252341	5677921	21866839	11734877	2677180			8.04183	14.24	14.4239	13.7689	13.2777	13.109	12.9169	12.9041	12.6674	12.6804	12.5398	78.4552	17.1818	17.9337	16.3566	18.4068
	8.05	7110764	64365805	4857824	25810622	28451809	26353351	5398246	20934246	11419505	2391851			8.05017	14.2335	14.4117	13.7666	13.2921	13.109	12.9173	12.8996	12.6729	12.6728	12.5457	78.436	17.181	17.9327	16.3565	18.4047
	8.05833	6767842	62328668	4679188	24974155	27405218	25499837	5129604	20051355	11114697	2116119			8.0585	14.2591	14.4105	13.7614	13.3	13.1066	12.9183	12.8969	12.6716	12.6703	12.5314	78.4231	17.1809	17.9278	16.36	18.4018
	8.06667	6433987	60403511	4505995	24181471	26409527	24688640	4869614	19213604	10818461	1848644			8.06683	14.2675	14.4106	13.766	13.3038	13.1095	12.9199	12.9055	12.6698	12.665	12.5364	78.4108	17.1853	17.9412	16.36	18.3959
	8.075	6107901	58577413	4338701	23427639	25462958	23916519	4616247	18417079	10528880	1588104			8.07517	14.248	14.4203	13.76	13.3071	13.118	12.921	12.8957	12.6802	12.6666	12.5313	78.3949	17.176	17.942	16.3566	18.395
	8.08333	5789267	56838200	4176972	22708872	24562530	23180512	4368884	17656697	10246381	1334169			8.0835	14.2517	14.3935	13.7602	13.3002	13.1095	12.907	12.8997	12.6631	12.6661	12.5276	78.3756	17.1751	17.9368	16.3546	18.3906
	8.09167	5477853	55176473	4019502	22022642	23703718	22477004	4126965	16928881	9971485	1086376			8.09183	14.226	14.4214	13.7544	13.3033	13.1072	12.9252	12.8935	12.6654	12.6637	12.5254	78.3619	17.1819	17.9492	16.3635	18.389
	8.1	5174373	53584144	3864719	21366238	22882218	21802336	3890114	16230900	9705090	844308			8.10017	14.2432	14.4055	13.7605	13.3073	13.1006	12.9182	12.8974	12.6631	12.6628	12.5333	78.3387	17.1792	17.9296	16.3631	18.3834
	8.10833	4879226	52055301	3711844	20735858	22095600	21153961	3660075	15559429	9448008	607025			8.1085	14.2297	14.4073	13.7566	13.3041	13.1006	12.9221	12.89	12.667	12.6599	12.5297	78.2985	17.1803	17.9339	16.3604	18.3808
	8.11667	4591967	50586831	3561490	20128240	21342030	20530621	3437981	14912419	9198510	373456			8.11683	14.2315	14.4097	13.7583	13.3063	13.0971	12.9168	12.9017	12.6659	12.6606	12.5253	78.2675	17.1737	17.9342	16.3602	18.3753
	8.125	4311558	49177542	3414373	19540862	20619170	19931527	3223995	14289173	8954347	143308			8.12517	14.2343	14.3982	13.761	13.3056	13.1003	12.927	12.8922	12.6588	12.6465	12.5168	78.2458	17.1804	17.9292	16.3571	18.3667
	8.13333	4037996	47824409	3271221	18973700	19924610	19356418	3017173	13689103	8715309	-83510			8.1335	14.1819	14.4046	13.762	13.3183	13.0958	12.93	12.8853	12.6686	12.6433	12.5182	78.2357	17.1782	17.9313	16.3559	18.367
	8.14167	3771934	46522754	3132487	18428967	19256554	18805536	2816184	13112055	8481670	-306866			8.14183	14.2525	14.3806	13.7592	13.3219	13.096	12.9188	12.8884	12.6585	12.6509	12.5159	78.2399	17.1812	17.9362	16.3529	18.3617
	8.15	3513679	45271212	2998556	17908898	18614508	18276975	2619648	12556494	8253678	-526499			8.15017	14.2721	14.4077	13.7559	13.3066	13.094	12.9281	12.8967	12.6619	12.6521	12.5138	78.2481	17.1839	17.9367	16.3551	18.3637
	8.15833	3261937	44065513	2869365	17412712	17997628	17768178	2426869	12021357	8031746	-741658			8.1585	14.2563	14.3346	13.7583	13.307	13.0927	12.9187	12.8884	12.6721	12.6431	12.5274	78.2566	17.1792	17.9389	16.3545	18.3599
	8.16667	3015411	42901707	2744184	16937685	17404371	17276650	2238261	11504976	7815119	-951052			8.16683	14.2284	14.3944	13.7552	13.3162	13.0907	12.916	12.8972	12.6654	12.6439	12.5164	78.2596	17.1857	17.948	16.3554	18.3581
	8.175	2773460	41779575	2621842	16481261	16833742	16800796	2054570	11005144	7602717	-1154001			8.17517	14.2749	14.374	13.7536	13.3206	13.0836	12.9179	12.895	12.6627	12.6586	12.5117	78.3	17.189	17.9449	16.3541	18.3594
	8.18333	2536093	40699516	2500593	16040647	16285340	16337832	1875397	10520511	7393863	-1350393			8.1835	14.2913	14.4002	13.7628	13.3227	13.0856	12.9183	12.9018	12.6731	12.6511	12.5206	78.3573	17.1811	17.9455	16.3505	18.3554
	8.19167	2302845	39660355	2379506	15613389	15758372	15886380	1699614	10052018	7187799	-1539910			8.19183	14.2889	14.3867	13.7666	13.3232	13.0808	12.9198	12.898	12.6654	12.6455	12.5202	78.384	17.1761	17.9396	16.3532	18.3515
	8.2	2072484	38659696	2259499	15198419	15251499	15446692	1527013	9600027	6984147	-1724107			8.20017	14.269	14.3812	13.7546	13.3255	13.0759	12.9065	12.8989	12.6663	12.6448	12.5268	78.4495	17.1776	17.9483	16.3551	18.3494
	8.20833	1845274	37694472	2141600	14795481	14763400	15019477	1357633	9163523	6782782	-1905021			8.2085	14.2709	14.3945	13.7533	13.3338	13.0708	12.917	12.8938	12.6607	12.6348	12.5117	78.5332	17.1722	17.9439	16.3569	18.3535
	8.21667	1621981	36762660	2025969	14404879	14292343	14605653	1191347	8741751	6583340	-2083773			8.21683	14.2644	14.3855	13.7642	13.3309	13.0732	12.9138	12.9116	12.6601	12.64	12.5233	78.6225	17.1741	17.9406	16.3534	18.3531
	8.225	1402431	35864551	1912629	14027928	13836533	14205480	1028162	8334142	6385780	-2260448			8.22517	14.2591	14.3872	13.765	13.3239	13.0695	12.9107	12.9016	12.6652	12.6373	12.5159	78.706	17.1752	17.9435	16.35	18.359
	8.23333	1186292	35000539	1801731	13663922	13395464	13817407	868176	7939880	6190612	-2435057			8.2335	14.2552	14.3855	13.7668	13.3322	13.0722	12.9155	12.9106	12.6649	12.6415	12.5063	78.782	17.1747	17.9424	16.3513	18.3539
	8.24167	973617	34170249	1693615	13311730	12969495	13440675	711388	7558359	5998619	-2606630			8.24183	14.2516	14.382	13.7605	13.3276	13.0673	12.9124	12.9049	12.6651	12.64	12.5048	78.8511	17.1717	17.9537	16.3437	18.3562
	8.25	766533	33373821	1588387	12969901	12558718	13075751	557652	7189110	5810292	-2773960			8.25017	14.2267	14.3638	13.7601	13.3312	13.0691	12.9136	12.9107	12.675	12.6297	12.5245	78.9035	17.1605	17.9488	16.3508	18.3571
	8.25833	567666	32609987	1486386	12637295	12162634	12722067	407005	6832391	5626253	-2937423			8.2585	14.2289	14.3847	13.7701	13.3377	13.0706	12.9093	12.9094	12.669	12.6349	12.5115	78.9446	17.1559	17.9364	16.3512	18.3555
	8.26667	376666	31876200	1387804	12313994	11779859	12378981	260348	6488460	5447500	-3097612			8.26683	14.232	14.3697	13.7698	13.3337	13.0663	12.9104	12.9047	12.6671	12.6309	12.5116	78.9783	17.1457	17.9262	16.3444	18.3624
	8.275	191456	31168683	1291919	12000209	11408310	12046522	118095	6156368	5274586	-3253952			8.27517	14.2241	14.3827	13.7668	13.334	13.0709	12.9183	12.9075	12.67	12.6369	12.5118	79.0117	17.1449	17.9311	16.3475	18.3641
	8.28333	9878	30483287	1198186	11695095	11046131	11725514	-20001	5835222	5106838	-3405718			8.2835	14.2139	14.3751	13.7688	13.3193	13.0723	12.9212	12.9073	12.6753	12.6396	12.5178	79.0383	17.1415	17.9262	16.3436	18.3608
	8.29167	-169667	29816923	1106580	11397781	10692448	11415520	-155103	5524986	4943111	-3553325			8.29183	14.2112	14.3824	13.7667	13.3119	13.0638	12.9261	12.9136	12.6607	12.6398	12.5228	79.0628	17.1434	17.9211	16.3433	18.3656
	8.3	-346991	29167175	1016768	11108189	10347719	11115070	-288340	5225235	4783871	-3697059			8.30017	14.203	14.3802	13.763	13.316	13.0684	12.9233	12.9112	12.6651	12.644	12.5145	79.0833	17.1376	17.9206	16.3435	18.3738
	8.30833	-521068	28534747	928546	10825917	10014202	10822724	-420084	4935294	4630345	-3836801			8.3085	14.1952	14.3816	13.763	13.2943	13.0778	12.9247	12.9084	12.6639	12.6484	12.5328	79.0939	17.1294	17.9212	16.3361	18.3721
	8.31667	-691801	27921600	842112	10551502	9693330	10537629	-549407	4653762	4482647	-3972072			8.31683	14.1889	14.3843	13.7593	13.3149	13.0709	12.9192	12.9157	12.6641	12.6395	12.528	79.0998	17.129	17.924	16.3384	18.3694
	8.325	-858699	27328964	757784	10285949	9385599	10258902	-675189	4379714	4338987	-4101665			8.32517	14.1871	14.395	13.7518	13.3086	13.0588	12.9155	12.9052	12.6607	12.6464	12.5276	79.0939	17.1217	17.9149	16.3407	18.3705
	8.33333	-1021242	26755483	675716	10028685	9090966	9985885	-796500	4112426	4197302	-4225402			8.3335	14.1273	14.3912	13.756	13.308	13.0584	12.9195	12.9092	12.6674	12.6459	12.5445	79.0837	17.1231	17.9159	16.3367	18.3697
	8.34167	-1178871	26199065	596175	9779014	8808451	9718562	-913259	3850830	4056665	-4343589			8.34183	14.139	14.3789	13.756	13.3026	13.0557	12.9273	12.9087	12.6672	12.641	12.5165	79.0762	17.1197	17.9175	16.3336	18.3684
	8.35	-1331318	25657624	519344	9537783	8537225	9457838	-1024257	3595499	3916859	-4456629			8.35017	14.1442	14.3825	13.7515	13.3049	13.0574	12.9247	12.9144	12.6598	12.6424	12.5201	79.0745	17.1187	17.9061	16.3336	18.3658
	8.35833	-1477807	25130807	445463	9305391	8277223	9204364	-1128758	3347988	3778237	-4565503			8.3585	14.1413	14.391	13.7501	13.311	13.0521	12.928	12.9124	12.6547	12.6355	12.5011	79.0684	17.1141	17.9103	16.3378	18.3688
	8.36667	-1617406	24618945	374837	9081331	8028393	8957567	-1227152	3110088	3641352	-4670247			8.36683	14.0956	14.3957	13.7539	13.2962	13.0551	12.9341	12.9062	12.6639	12.6352	12.5233	79.0661	17.1134	17.9031	16.341	18.3721
	8.375	-1750732	24123443	307693	8864340	7790091	8718417	-1320088	2882815	3507604	-4770429			8.37517	14.155	14.3898	13.7543	13.2962	13.0519	12.935	12.9063	12.6638	12.635	12.5086	79.0624	17.1172	17.9037	16.3288	18.3794
	8.38333	-1877678	23646482	244056	8654192	7561307	8487113	-1408545	2665959	3379324	-4865652			8.3835	14.1549	14.4009	13.7505	13.2869	13.0531	12.9362	12.9108	12.658	12.6373	12.5145	79.052	17.114	17.9048	16.3268	18.376
	8.39167	-1998404	23190240	184981	8452171	7340833	8263604	-1493395	2458749	3258610	-4956048			8.39183	14.1424	14.3964	13.753	13.2928	13.0523	12.927	12.9008	12.6621	12.6402	12.522	79.0346	17.1152	17.9093	16.3387	18.378
	8.4	-2113532	22755364	131284	8259747	7127647	8049599	-1574676	2260469	3146068	-5041644			8.40017	14.0715	14.3893	13.7504	13.2971	13.0503	12.9304	12.9039	12.6617	12.6486	12.5132	79.0138	17.1151	17.9101	16.3348	18.3791
	8.40833	-2223792	22340818	83059	8077841	6921203	7846696	-1652113	2071079	3042352	-5123574			8.4085	14.1744	14.4001	13.7545	13.2889	13.044	12.9296	12.9	12.6555	12.6471	12.51	78.9933	17.1159	17.9074	16.3386	18.379
	8.41667	-2328675	21943903	39966	7906906	6721266	7656206	-1725964	1891357	2947789	-5202287			8.41683	14.1604	14.3837	13.7478	13.2902	13.0522	12.919	12.8983	12.6533	12.641	12.5078	78.9774	17.1166	17.9069	16.346	18.3787
	8.425	-2426753	21562530	1696	7747135	6527633	7478189	-1796569	1721188	2861836	-5276681			8.42517	14.1562	14.3805	13.7466	13.2891	13.0558	12.9207	12.9024	12.6514	12.6472	12.5164	78.969	17.1176	17.8927	16.3433	18.3834
	8.43333	-2516314	21196465	-31680	7598236	6340320	7310447	-1863235	1559912	2783276	-5344951			8.4335	14.1496	14.3963	13.7436	13.2911	13.0481	12.923	12.9006	12.6581	12.642	12.5124	78.9635	17.117	17.8906	16.3495	18.3845
	8.44167	-2595588	20846083	-59518	7459525	6160407	7150775	-1925038	1407187	2712105	-5406005			8.44183	14.1482	14.3722	13.7476	13.2851	13.0405	12.9275	12.9076	12.6551	12.6407	12.5105	78.9614	17.1178	17.892	16.3509	18.3957
	8.45	-2664511	20511288	-80777	7329164	5989671	6998439	-1980719	1263117	2649346	-5458675			8.45017	14.1435	14.4017	13.7427	13.2842	13.037	12.9198	12.8979	12.6528	12.6408	12.5156	78.9545	17.1245	17.895	16.355	18.3938
	8.45833	-2723993	20191868	-95330	7205384	5829649	6853125	-2028734	1128192	2595985	-5501664			8.4585	14.1421	14.3882	13.7446	13.2793	13.0382	12.923	12.9005	12.6563	12.6479	12.5109	78.9404	17.1226	17.8944	16.3689	18.4001
	8.46667	-2774397	19888312	-103981	7086793	5680636	6715403	-2067341	1002828	2552003	-5534810			8.46683	14.1276	14.3841	13.7507	13.2765	13.0463	12.9152	12.8977	12.6553	12.6359	12.5127	78.93	17.1245	17.8863	16.3735	18.4057
	8.475	-2815392	19600176	-107391	6973164	5541601	6586572	-2095810	887413	2516956	-5559321			8.47517	14.1167	14.387	13.7401	13.2816	13.0419	12.9115	12.8857	12.6507	12.6374	12.5081	78.9227	17.126	17.8919	16.3724	18.4073
	8.48333	-2846796	19326365	-105601	6865098	5410982	6467993	-2115962	781330	2490622	-5576943			8.4835	14.1295	14.4047	13.7454	13.2787	13.0498	12.9118	12.8863	12.6459	12.6509	12.5077	78.9206	17.1212	17.9048	16.3795	18.4083
	8.49167	-2869350	19066877	-98417	6764023	5287199	6359986	-2129593	683066	2473574	-5588524			8.49183	14.1408	14.3977	13.7453	13.2821	13.0652	12.9105	12.8866	12.6425	12.6448	12.5105	78.9249	17.1319	17.9022	16.3812	18.4108
	8.5	-2884805	18821289	-85396	6670968	5168588	6261789	-2137598	590933	2465601	-5595905			8.50017	14.1197	14.4078	13.7464	13.283	13.0549	12.9035	12.8883	12.6432	12.6454	12.5193	78.923	17.1361	17.8912	16.3861	18.4176
	8.50833	-2893719	18587991	-66617	6586987	5054475	6173351	-2141229	503044	2466252	-5601117			8.5085	14.1384	14.4046	13.7374	13.2797	13.0616	12.9046	12.894	12.6457	12.6395	12.503	78.9355	17.1362	17.8937	16.3929	18.422
	8.51667	-2895713	18364774	-43352	6512400	4944657	6094588	-2141253	417648	2475275	-5605418			8.51683	14.1428	14.3968	13.7354	13.2845	13.06	12.9087	12.8813	12.6469	12.6501	12.5076	78.9607	17.1426	17.8996	16.3971	18.4273
	8.525	-2890942	18151075	-17004	6446836	4838534	6024950	-2138001	333680	2492436	-5608819			8.52517	14.1557	14.4115	13.7318	13.2978	13.0648	12.9041	12.8799	12.6479	12.6451	12.5082	78.9857	17.1433	17.8896	16.4003	18.4353
	8.53333	-2879527	17946724	11928	6389155	4736070	5963732	-2130768	250817	2517428	-5610778			8.5335	14.1188	14.4176	13.7264	13.2954	13.0749	12.9053	12.878	12.6479	12.6506	12.5109	79.0107	17.1454	17.8955	16.4089	18.4356
	8.54167	-2861993	17751312	42880	6337085	4637619	5909822	-2119462	168828	2549822	-5610574			8.54183	14.1142	14.4171	13.7312	13.2936	13.083	12.912	12.8828	12.6418	12.6511	12.5091	79.0387	17.1562	17.8971	16.414	18.4427
	8.55	-2839889	17564362	75030	6288506	4543111	5862087	-2104996	87140	2589169	-5608438			8.55017	14.1383	14.4137	13.7262	13.2996	13.0815	12.9078	12.8803	12.6451	12.6563	12.504	79.0686	17.1648	17.9041	16.4119	18.4518
	8.55833	-2814992	17384550	107559	6242046	4450190	5819036	-2088486	6318	2634651	-5605133			8.5585	14.1318	14.4314	13.7324	13.314	13.0927	12.9017	12.8772	12.6514	12.6549	12.505	79.1008	17.1657	17.8911	16.4173	18.4557
	8.56667	-2788150	17210736	139623	6197271	4355856	5779547	-2071084	-72607	2685163	-5601130			8.56683	14.1358	14.4273	13.7244	13.3191	13.0827	12.913	12.8784	12.646	12.6668	12.5073	79.1377	17.1686	17.8975	16.412	18.4597
	8.575	-2760649	17042531	170532	6153452	4258923	5743325	-2054190	-149459	2740248	-5596780			8.57517	14.1996	14.4372	13.723	13.3203	13.084	12.9155	12.8772	12.65	12.6753	12.5153	79.1743	17.1822	17.8988	16.4079	18.465
	8.58333	-2734341	16878384	199459	6109770	4158255	5710421	-2039229	-224014	2798804	-5593036			8.5835	14.1395	14.4353	13.7306	13.3222	13.0895	12.9106	12.8758	12.6453	12.6707	12.5152	79.2083	17.1907	17.9084	16.416	18.4704
	8.59167	-2711165	16716169	225218	6065826	4052569	5681087	-2026725	-297286	2858896	-5591663			8.59183	14.2189	14.447	13.7311	13.3381	13.0965	12.9156	12.8784	12.6569	12.6817	12.5094	79.2396	17.2038	17.9091	16.4126	18.481
	8.6	-2692257	16553828	245887	6021447	3941474	5653552	-2016587	-370466	2918455	-5595070			8.60017	14.2645	14.4488	13.7182	13.3393	13.0988	12.9228	12.891	12.6561	12.6636	12.5212	79.2614	17.2129	17.9128	16.4159	18.4836
	8.60833	-2678617	16387502	259701	5976049	3825122	5624960	-2009511	-444859	2974364	-5605058			8.6085	14.1928	14.4543	13.7272	13.3351	13.1034	12.9116	12.8833	12.657	12.6728	12.5178	79.2808	17.2244	17.9266	16.4239	18.4887
	8.61667	-2671500	16213469	265097	5927377	3703425	5593769	-2006417	-522276	3023660	-5622104			8.61683	14.272	14.454	13.7294	13.3482	13.1103	12.9159	12.891	12.6631	12.6778	12.5182	79.2913	17.2343	17.9337	16.4225	18.4908
	8.625	-2672419	16029067	261546	5872671	3576624	5558775	-2009241	-604571	3064447	-5645730			8.62517	14.1965	14.4618	13.7335	13.3604	13.1236	12.917	12.886	12.6705	12.6794	12.5181	79.299	17.243	17.9341	16.4204	18.4967
	8.63333	-2682994	15834145	248970	5810144	3444647	5518327	-2020182	-692880	3094625	-5676203			8.6335	14.2218	14.4489	13.7383	13.3659	13.1217	12.9167	12.8889	12.6736	12.6893	12.5184	79.3058	17.2526	17.9501	16.4231	18.5043
	8.64167	-2704386	15630530	226643	5739533	3307065	5470424	-2040394	-787425	3112402	-5714653			8.64183	14.2179	14.4669	13.7319	13.3793	13.1275	12.9243	12.9008	12.6788	12.6842	12.5167	79.3134	17.2656	17.9551	16.4302	18.5045
	8.65	-2737660	15420076	194318	5661035	3164102	5413243	-2070870	-887978	3116707	-5762420			8.65017	14.2236	14.4601	13.7491	13.3848	13.1276	12.9266	12.902	12.6767	12.6924	12.5262	79.3196	17.2728	17.9667	16.428	18.5136
	8.65833	-2785292	15202955	152607	5575027	3015886	5345132	-2112283	-995113	3106675	-5820043			8.6585	14.2411	14.4717	13.7383	13.3888	13.1381	12.9279	12.8966	12.6773	12.7059	12.5366	79.3204	17.2763	17.978	16.4254	18.5189
	8.66667	-2849602	14976582	102394	5481754	2862958	5265677	-2163973	-1110304	3081865	-5887383			8.66683	14.3056	14.4795	13.7509	13.3913	13.1352	12.9367	12.9104	12.6787	12.7097	12.5527	79.31	17.2883	17.9895	16.4322	18.522
	8.675	-2932197	14738845	43765	5380311	2705686	5174893	-2225923	-1234752	3041620	-5964212			8.67517	14.3029	14.4813	13.7569	13.3878	13.1365	12.93	12.9086	12.6865	12.7112	12.5402	79.2306	17.295	17.9975	16.438	18.5293
	8.68333	-3033846	14488785	-23371	5269715	2544286	5072477	-2298774	-1368804	2984361	-6050873			8.6835	14.3054	14.4899	13.7488	13.4033	13.1463	12.9386	12.9126	12.6987	12.7106	12.564	79.1595	17.3011	18.0017	16.4407	18.5339
	8.69167	-3154347	14226479	-99356	5150180	2378873	4957499	-2382655	-1512286	2908422	-6148745			8.69183	14.3122	14.4817	13.7714	13.4132	13.1427	12.9472	12.906	12.6952	12.7178	12.5649	79.1184	17.3118	18.016	16.4453	18.5359
	8.7	-3293106	13952005	-184889	5022635	2210131	4828654	-2477506	-1663425	2813528	-6258941			8.70017	14.2569	14.4878	13.7735	13.4229	13.1558	12.9598	12.9102	12.6974	12.7211	12.5709	79.1008	17.3162	18.0174	16.449	18.5359
	8.70833	-3448991	13665065	-279936	4887683	2039220	4684917	-2582969	-1819957	2700218	-6381338			8.7085	14.2611	14.4832	13.7773	13.4271	13.164	12.9634	12.9162	12.6975	12.7127	12.5808	79.1007	17.318	18.0318	16.4552	18.5409
	8.71667	-3620659	13366369	-383765	4744740	1867067	4525714	-2698123	-1980774	2568790	-6515771			8.71683	14.3116	14.494	13.7896	13.4402	13.1543	12.9607	12.9131	12.7069	12.7168	12.5814	79.1079	17.3268	18.0349	16.4515	18.5458
	8.725	-3806312	13058746	-494972	4593702	1694049	4351063	-2822216	-2145901	2419637	-6661192			8.72517	14.3549	14.4957	13.7879	13.443	13.1666	12.9706	12.9219	12.7004	12.7264	12.5843	79.1181	17.3239	18.0546	16.4518	18.5483
	8.73333	-4004238	12744423	-611532	4435259	1520848	4163010	-2954499	-2315595	2254044	-6815645			8.7335	14.3759	14.4856	13.7925	13.4444	13.169	12.9688	12.9194	12.7066	12.7225	12.6081	79.1136	17.3283	18.0584	16.4549	18.5508
	8.74167	-4212514	12424326	-731641	4270469	1348094	3964535	-3094655	-2489834	2074196	-6976650			8.74183	14.3556	14.4891	13.796	13.4446	13.167	12.9779	12.9212	12.7091	12.7234	12.6022	79.0647	17.3332	18.0592	16.4556	18.5556
	8.75	-4429213	12098744	-853961	4100881	1176177	3757505	-3241700	-2667854	1882882	-7141516			8.75017	14.3654	14.491	13.8096	13.4525	13.1664	12.9886	12.9207	12.7055	12.7289	12.6084	79.0087	17.3401	18.0656	16.467	18.5543
	8.75833	-4652661	11770066	-977393	3928377	1004997	3543419	-3394452	-2848512	1683257	-7307792			8.7585	14.3607	14.4756	13.8171	13.4576	13.1742	12.9831	12.9251	12.7052	12.7312	12.6046	79.0005	17.3451	18.0661	16.4715	18.5556
	8.76667	-4881012	11441976	-1101045	3754647	834449	3324784	-3551701	-3031306	1478051	-7474746			8.76683	14.3531	14.4764	13.8257	13.4606	13.1793	12.9883	12.9375	12.7078	12.7417	12.6145	79.0062	17.3449	18.0793	16.4657	18.5437
	8.775	-5111118	11117968	-1223642	3581265	664225	3104290	-3712017	-3215901	1269714	-7642106			8.77517	14.3567	14.4759	13.8275	13.4589	13.1737	12.9942	12.9321	12.7005	12.736	12.6203	79.0185	17.3403	18.0809	16.4727	18.5401
	8.78333	-5339057	10801388	-1344063	3409804	494892	2884736	-3873258	-3401352	1060395	-7809212			8.7835	14.34	14.4787	13.826	13.4685	13.1691	13.0038	12.9289	12.7013	12.7282	12.6299	79.0309	17.3403	18.0889	16.4688	18.5404
	8.79167	-5562930	10494156	-1461899	3240711	327576	2668649	-4033247	-3585915	851860	-7974532			8.79183	14.2797	14.4714	13.8417	13.439	13.1785	13.0107	12.9232	12.7071	12.7464	12.6203	79.0359	17.3409	18.088	16.4774	18.5394
	8.8	-5781851	10197423	-1576901	3073615	163427	2458310	-4190168	-3767527	645827	-8136230			8.80017	14.3317	14.4778	13.8393	13.4565	13.1801	13.009	12.9298	12.7028	12.7378	12.6282	79.035	17.3385	18.0909	16.4698	18.5377
	8.80833	-5994652	9911860	-1688831	2909106	4101	2255627	-4342590	-3945613	444053	-8293161			8.8085	14.2865	14.4843	13.8183	13.4413	13.1786	13.0165	12.9353	12.7012	12.7291	12.6196	79.081	17.3438	18.096	16.4699	18.537
	8.81667	-6199330	9637546	-1797269	2748450	-149405	2060952	-4489299	-4120125	247538	-8445253			8.81683	14.2833	14.4681	13.8315	13.4496	13.1815	13.0183	12.9302	12.7056	12.737	12.6321	79.188	17.3393	18.0924	16.4713	18.5372
	8.825	-6393795	9373284	-1901920	2591865	-296724	1874200	-4629360	-4290274	56771	-8593026			8.82517	14.3162	14.4766	13.8396	13.446	13.1797	13.0165	12.9261	12.7096	12.7406	12.617	79.2896	17.3398	18.0954	16.4744	18.5333
	8.83333	-6576636	9118483	-2002534	2439040	-438128	1695069	-4762042	-4454819	-127315	-8736313			8.8335	14.3997	14.4638	13.8507	13.452	13.1782	13.0066	12.9275	12.7116	12.7454	12.6236	79.3702	17.336	18.0858	16.4759	18.5315
	8.84167	-6747236	8872189	-2098637	2290446	-574111	1523140	-4887252	-4612907	-303765	-8874076			8.84183	14.3709	14.4579	13.8567	13.4506	13.1691	13.004	12.9288	12.705	12.756	12.6196	79.4288	17.317	18.0888	16.4668	18.5294
	8.85	-6906195	8633181	-2190292	2147930	-704421	1357675	-5005063	-4764365	-471532	-9004983			8.85017	14.3146	14.4556	13.8567	13.4459	13.1735	13.0091	12.9335	12.6903	12.7439	12.6147	79.4698	17.3196	18.0863	16.4686	18.5183
	8.85833	-7055079	8401032	-2277770	2013069	-829499	1198736	-5115740	-4909522	-630055	-9127730			8.8585	14.2432	14.4438	13.862	13.4466	13.1792	12.9997	12.9177	12.701	12.7443	12.6114	79.4905	17.3161	18.0943	16.469	18.5117
	8.86667	-7195025	8176475	-2361502	1885600	-949805	1046745	-5220128	-5048849	-779367	-9242585			8.86683	14.2613	14.4375	13.8518	13.443	13.1823	12.9991	12.9177	12.7031	12.7516	12.606	79.4964	17.3092	18.0878	16.4619	18.5049
	8.875	-7327191	7960249	-2441769	1764058	-1065807	901605	-5319007	-5182380	-920232	-9350640			8.87517	14.3027	14.4249	13.8411	13.443	13.1764	13.0046	12.913	12.7035	12.7403	12.5914	79.4948	17.306	18.0837	16.4623	18.5038
	8.88333	-7453274	7752090	-2518423	1647223	-1178019	763154	-5413494	-5310105	-1054090	-9452865			8.8835	14.3253	14.4289	13.8355	13.4374	13.1727	13.004	12.9191	12.6987	12.7285	12.6031	79.4838	17.3005	18.0841	16.4624	18.5026
	8.89167	-7575277	7551077	-2591058	1535236	-1286043	631070	-5504303	-5432797	-1181388	-9550555			8.89183	14.3198	14.4158	13.8362	13.4346	13.1638	12.9858	12.9122	12.698	12.7271	12.5952	79.4606	17.2931	18.0802	16.4564	18.4951
	8.9	-7693759	7356372	-2660414	1428768	-1388982	505151	-5591540	-5551075	-1302177	-9643897			8.90017	14.3024	14.4175	13.8266	13.4281	13.1582	12.9921	12.9153	12.6924	12.737	12.5901	79.4218	17.2929	18.0725	16.4563	18.5001
	8.90833	-7809049	7166852	-2727412	1327560	-1487453	384847	-5675475	-5664966	-1415907	-9733573			8.9085	14.3003	14.3895	13.8193	13.4084	13.1665	12.9988	12.8996	12.6918	12.7301	12.5849	79.3632	17.2837	18.0737	16.4578	18.4877
	8.91667	-7921682	6980886	-2791972	1230164	-1582698	269057	-5756531	-5775018	-1522695	-9819821			8.91683	14.2424	14.4003	13.8094	13.4229	13.1568	12.9916	12.9034	12.6812	12.7355	12.5661	79.3092	17.2771	18.0659	16.4566	18.4821
	8.925	-8032001	6797829	-2853575	1134785	-1676030	156791	-5834908	-5882039	-1623833	-9902723			8.92517	14.1911	14.399	13.8011	13.4241	13.1455	12.9812	12.8941	12.6839	12.7312	12.5577	79.2548	17.2735	18.0662	16.4515	18.4768
	8.93333	-8139552	6618618	-2911284	1040471	-1768396	47752	-5910783	-5986541	-1720342	-9982875			8.9335	14.2514	14.3852	13.8009	13.4094	13.1369	12.973	12.8995	12.6896	12.7224	12.5532	79.1705	17.2664	18.0607	16.429	18.4717
	8.94167	-8243543	6444561	-2964407	946998	-1860044	-57808	-5983914	-6088084	-1813386	-10060436			8.94183	14.2968	14.3835	13.793	13.4001	13.137	12.9734	12.8888	12.6846	12.7118	12.5396	79.0794	17.2633	18.0576	16.4339	18.4675
	8.95	-8343261	6276288	-3012999	854295	-1950855	-160111	-6053962	-6185725	-1903876	-10135211			8.95017	14.2908	14.3676	13.7926	13.3916	13.1362	12.9651	12.9002	12.6806	12.7065	12.5433	78.9934	17.2598	18.051	16.4412	18.47
	8.95833	-8438348	6113897	-3058178	763262	-2040287	-259946	-6120920	-6278944	-1991838	-10206833			8.9585	14.278	14.3736	13.7781	13.3907	13.128	12.9669	12.8806	12.6874	12.7074	12.5525	79.048	17.2615	18.0447	16.4458	18.4684
	8.96667	-8528627	5957272	-3100758	674948	-2126733	-357510	-6184800	-6368307	-2076479	-10275326			8.96683	14.2744	14.3615	13.7668	13.3775	13.1235	12.9578	12.8798	12.6819	12.7125	12.5387	79.0229	17.2463	18.045	16.4464	18.4663
	8.975	-8614467	5805863	-3140830	590721	-2210058	-452521	-6245933	-6454488	-2157218	-10341430			8.97517	14.257	14.3471	13.7605	13.3701	13.1188	12.9528	12.8846	12.6716	12.687	12.5366	78.9363	17.2437	18.0327	16.4412	18.4632
	8.98333	-8695702	5659176	-3178509	511109	-2291968	-544290	-6304720	-6537871	-2233821	-10405528			8.9835	14.2112	14.3564	13.7432	13.3742	13.1221	12.9538	12.8758	12.6764	12.6826	12.5237	78.839	17.2303	18.0222	16.4402	18.4574
	8.99167	-8771940	5516993	-3214533	436051	-2372957	-631992	-6360864	-6618798	-2305411	-10467235			8.99183	14.27	14.3265	13.7461	13.3702	13.1165	12.9448	12.8655	12.6782	12.6783	12.5191	78.7683	17.2265	18.0145	16.4326	18.4583
	9	-8844212	5378872	-3249805	364598	-2452632	-716065	-6414237	-6697623	-2371902	-10526356			9.00017	14.2401	14.3366	13.7317	13.3653	13.111	12.946	12.8681	12.6756	12.6618	12.5156	78.7616	17.2235	18.0085	16.4405	18.4504
	9.00833	-8913785	5244904	-3284706	295450	-2530848	-797070	-6465481	-6775271	-2434054	-10583457			9.0085	14.2137	14.3243	13.7367	13.3575	13.1097	12.9395	12.8597	12.6737	12.6702	12.5103	78.9266	17.2184	18.0068	16.45	18.4468
	9.01667	-8981130	5115210	-3319427	227164	-2607729	-874649	-6515099	-6852104	-2492716	-10638686			9.01683	14.1851	14.328	13.7264	13.3506	13.0927	12.9291	12.8557	12.6712	12.6569	12.5125	79.1219	17.2096	17.9984	16.4329	18.4476
	9.025	-9047323	4989240	-3354436	158828	-2683500	-948646	-6562820	-6928180	-2548889	-10691321			9.02517	14.2276	14.3213	13.7149	13.3513	13.0872	12.927	12.8538	12.6815	12.6501	12.4971	79.2483	17.2041	17.9899	16.4257	18.4479
	9.03333	-9112939	4866757	-3389489	90338	-2757306	-1019712	-6608809	-7003746	-2603613	-10741541			9.0335	14.1668	14.3309	13.7155	13.3433	13.0859	12.9253	12.8506	12.6637	12.6526	12.5	79.2956	17.1988	17.9783	16.4309	18.4467
	9.04167	-9178260	4747467	-3423898	22437	-2828391	-1089187	-6654172	-7079052	-2657779	-10790013			9.04183	14.1563	14.3191	13.7136	13.3516	13.0889	12.9218	12.8453	12.6676	12.6515	12.4977	79.2726	17.1977	17.9711	16.4283	18.4426
	9.05	-9243275	4630806	-3457608	-43941	-2896466	-1158735	-6699797	-7153906	-2711427	-10837565			9.05017	14.1843	14.3226	13.6971	13.3374	13.0811	12.9032	12.8433	12.6748	12.6554	12.4908	79.1597	17.197	17.9641	16.425	18.4444
	9.05833	-9307645	4515851	-3490659	-108687	-2961299	-1229075	-6745175	-7228321	-2764653	-10884700			9.0585	14.2088	14.3209	13.6934	13.3356	13.0721	12.9057	12.8391	12.6636	12.643	12.4954	79.0391	17.197	17.9542	16.4231	18.4425
	9.06667	-9370826	4402126	-3522746	-172118	-3023339	-1300255	-6789067	-7301932	-2817390	-10931624			9.06683	14.2049	14.3131	13.6896	13.3413	13.0762	12.9121	12.8397	12.6584	12.6319	12.5045	78.9454	17.1913	17.953	16.4215	18.4423
	9.075	-9432359	4289086	-3553921	-234237	-3083637	-1371296	-6831344	-7373840	-2869555	-10978848			9.07517	14.1913	14.3057	13.6846	13.3299	13.0724	12.8997	12.8323	12.6571	12.6341	12.495	78.8658	17.1831	17.949	16.4171	18.4343
	9.08333	-9492734	4176280	-3584598	-295284	-3142772	-1440930	-6872528	-7443721	-2921613	-11026590			9.0835	14.1712	14.3092	13.6695	13.3275	13.0687	12.8954	12.8215	12.6575	12.6279	12.4837	78.7969	17.1765	17.9466	16.4183	18.4357
	9.09167	-9552504	4064379	-3615351	-356051	-3201198	-1508485	-6913184	-7511156	-2974354	-11074347			9.09183	14.1714	14.3035	13.6737	13.3272	13.0686	12.8893	12.8329	12.6602	12.6221	12.4844	78.7412	17.1688	17.947	16.4208	18.4367
	9.1	-9611607	3954224	-3646269	-416794	-3258973	-1574181	-6954515	-7575149	-3028568	-11121713			9.10017	14.158	14.3054	13.6749	13.3293	13.0657	12.8863	12.826	12.6556	12.6159	12.488	78.6992	17.1616	17.9382	16.4123	18.4393
	9.10833	-9669432	3845723	-3677339	-477573	-3316068	-1638917	-6997563	-7635208	-3083811	-11168448			9.1085	14.157	14.3065	13.6703	13.3157	13.0706	12.8865	12.8075	12.6483	12.6098	12.4833	78.6556	17.1664	17.9337	16.4178	18.4358
	9.11667	-9725439	3739598	-3708624	-538169	-3373075	-1703429	-7042391	-7691830	-3138932	-11215152			9.11683	14.1616	14.3094	13.6591	13.3068	13.0592	12.8774	12.8158	12.653	12.6176	12.4859	78.6068	17.1702	17.9315	16.4141	18.4322
	9.125	-9780022	3636507	-3740379	-598044	-3430975	-1767603	-7088886	-7746686	-3193286	-11262789			9.12517	14.1574	14.3072	13.6654	13.3117	13.0612	12.8697	12.8128	12.6531	12.6083	12.4751	78.5543	17.1626	17.9266	16.4126	18.4378
	9.13333	-9834933	3535881	-3772666	-656849	-3490906	-1831749	-7136242	-7801467	-3247198	-11311399			9.1335	14.1421	14.2933	13.6568	13.311	13.0552	12.8595	12.8138	12.6422	12.6018	12.4689	78.4964	17.1601	17.9193	16.416	18.4356
	9.14167	-9891204	3436701	-3805199	-714809	-3552688	-1896874	-7183875	-7856739	-3301687	-11360557			9.14183	14.1405	14.3	13.6585	13.3151	13.0538	12.8491	12.8198	12.6462	12.6031	12.4735	78.4461	17.1563	17.9106	16.4152	18.4349
	9.15	-9948716	3337747	-3837267	-772061	-3615230	-1963661	-7231710	-7913176	-3357272	-11410486			9.15017	14.1574	14.2774	13.6562	13.3125	13.0565	12.8574	12.8194	12.6407	12.5956	12.4789	78.4907	17.1586	17.9111	16.4165	18.4367
	9.15833	-10007080	3238695	-3868494	-828590	-3677863	-2031888	-7279431	-7970809	-3414000	-11461203			9.1585	14.1386	14.3004	13.6541	13.3116	13.0533	12.8638	12.8115	12.6389	12.5966	12.4729	78.5944	17.1568	17.9006	16.4158	18.4363
	9.16667	-10065716	3140008	-3899425	-884293	-3740051	-2100319	-7326928	-8029327	-3471597	-11512096			9.16683	14.1082	14.295	13.6495	13.2945	13.0442	12.8672	12.8063	12.6326	12.5935	12.4656	78.6604	17.1547	17.891	16.4096	18.4377
	9.175	-10124284	3042329	-3930334	-939312	-3801097	-2168333	-7373485	-8088532	-3529168	-11562162			9.17517	14.1153	14.2899	13.6431	13.2973	13.0453	12.8513	12.8144	12.6381	12.6048	12.4648	78.7621	17.1563	17.8932	16.4069	18.4356
	9.18333	-10183107	2945350	-3960953	-993702	-3860539	-2235660	-7418069	-8148767	-3585599	-11610841			9.1835	14.1227	14.2938	13.6495	13.2982	13.0419	12.8531	12.8116	12.6263	12.5874	12.4712	78.8679	17.1557	17.891	16.4097	18.4407
	9.19167	-10242629	2848999	-3990484	-1047336	-3917974	-2301344	-7459914	-8209534	-3640046	-11657685			9.19183	14.1628	14.302	13.6418	13.3023	13.0343	12.847	12.8088	12.636	12.5849	12.4622	78.9704	17.148	17.8879	16.405	18.4395
	9.2	-10302722	2753991	-4018317	-1100744	-3973106	-2364718	-7499079	-8269520	-3692773	-11702358			9.20017	14.112	14.288	13.6358	13.2808	13.036	12.8458	12.812	12.632	12.5871	12.4743	79.0677	17.1506	17.8856	16.4096	18.4373
	9.20833	-10362400	2661287	-4044633	-1154516	-4025854	-2425296	-7535954	-8327764	-3744504	-11744613			9.2085	14.0661	14.2729	13.6496	13.2985	13.0376	12.8469	12.8034	12.6289	12.5736	12.4648	79.1595	17.1534	17.8761	16.4147	18.4386
	9.21667	-10420798	2571648	-4070149	-1208370	-4076486	-2483126	-7570842	-8384698	-3795993	-11784965			9.21683	14.1044	14.2755	13.6425	13.3012	13.0326	12.8478	12.8115	12.6306	12.5698	12.4736	79.24	17.1528	17.8782	16.4144	18.4379
	9.225	-10477512	2484447	-4095720	-1261448	-4125077	-2539363	-7604262	-8440710	-3847281	-11823848			9.22517	14.0892	14.2719	13.6426	13.2829	13.0287	12.8368	12.8105	12.6159	12.5647	12.4625	79.3071	17.1499	17.8737	16.409	18.4394
	9.23333	-10532441	2398277	-4121700	-1312792	-4171794	-2595197	-7637126	-8495144	-3897678	-11861203			9.2335	14.0974	14.265	13.6381	13.2926	13.0168	12.8418	12.8008	12.6211	12.5679	12.4668	79.3595	17.1515	17.8658	16.4044	18.4416
	9.24167	-10585653	2313018	-4147771	-1361526	-4216894	-2650693	-7670191	-8547610	-3946572	-11897583			9.24183	14.1035	14.2625	13.6363	13.2711	13.0138	12.8364	12.795	12.6228	12.5714	12.4625	79.3961	17.1501	17.8672	16.4055	18.4389
	9.25	-10637486	2228730	-4173641	-1407451	-4260998	-2705372	-7703770	-8598509	-3993664	-11933261			9.25017	14.0965	14.2639	13.6504	13.28	13.0099	12.8384	12.7995	12.6212	12.5739	12.4704	79.4185	17.1495	17.8698	16.4006	18.4413
	9.25833	-10688564	2145364	-4198676	-1451452	-4304683	-2759154	-7737637	-8648727	-4039067	-11968333			9.2585	14.0936	14.2709	13.6418	13.2667	13.0079	12.8279	12.7935	12.6173	12.5698	12.4774	79.4269	17.1536	17.8695	16.4062	18.4434
	9.26667	-10738751	2062851	-4222409	-1494692	-4348115	-2811921	-7771802	-8698974	-4082663	-12003221			9.26683	14.0898	14.2715	13.6472	13.257	13.0008	12.8192	12.7947	12.6177	12.5629	12.4794	79.422	17.149	17.8596	16.3971	18.4418
	9.275	-10787940	1981247	-4244657	-1537960	-4390943	-2863566	-7806577	-8749221	-4124243	-12038531			9.27517	14.1531	14.2708	13.6437	13.2602	12.9924	12.825	12.7899	12.6133	12.5518	12.4657	79.4112	17.1478	17.8591	16.3942	18.4383
	9.28333	-10836244	1901079	-4265373	-1581359	-4433159	-2914194	-7841600	-8799289	-4163785	-12074280			9.2835	14.0749	14.26	13.6394	13.2765	12.9931	12.8222	12.7874	12.6116	12.5531	12.4677	79.3954	17.1533	17.8585	16.3939	18.4382
	9.29167	-10883374	1822427	-4284607	-1624967	-4475162	-2963696	-7876144	-8848485	-4201796	-12110188			9.29183	14.0879	14.266	13.639	13.2551	12.9927	12.8294	12.7781	12.6184	12.5508	12.474	79.37	17.1552	17.8627	16.3895	18.4376
	9.3	-10929294	1745016	-4302806	-1668488	-4517314	-3012466	-7909803	-8895955	-4238689	-12145684			9.30017	14.1087	14.267	13.6211	13.2657	12.9984	12.8245	12.7779	12.6115	12.5587	12.4683	79.341	17.1517	17.8657	16.394	18.4366
	9.30833	-10973422	1668503	-4320651	-1711188	-4559760	-3060415	-7942161	-8941355	-4274389	-12180009			9.3085	14.1229	14.2597	13.6394	13.2666	12.9994	12.8251	12.7866	12.6133	12.5539	12.4733	79.3011	17.1573	17.8671	16.3826	18.4362
	9.31667	-11015364	1593356	-4338534	-1752843	-4602576	-3106662	-7973181	-8984979	-4308816	-12212126			9.31683	14.1146	14.2674	13.627	13.2582	12.987	12.8208	12.7776	12.6109	12.5498	12.477	79.2578	17.1601	17.8774	16.378	18.4372
	9.325	-11054687	1519949	-4356384	-1793479	-4645161	-3150732	-8002625	-9027506	-4341984	-12240760			9.32517	14.1124	14.259	13.6375	13.2604	12.9794	12.8163	12.7744	12.6093	12.548	12.477	79.206	17.1483	17.8808	16.3714	18.4306
	9.33333	-11090808	1448753	-4374026	-1832842	-4686933	-3192712	-8030419	-9069083	-4374461	-12265306			9.3335	14.1346	14.2591	13.6241	13.2599	12.9764	12.8118	12.7706	12.6072	12.5532	12.4431	79.1441	17.1543	17.8861	16.3715	18.433
	9.34167	-11124429	1379762	-4391366	-1870730	-4727600	-3232758	-8056587	-9109656	-4406892	-12286146			9.34183	14.1302	14.2582	13.63	13.2491	12.9712	12.8219	12.7627	12.6059	12.5584	12.4567	79.0777	17.1545	17.8815	16.3745	18.4294
	9.35	-11156179	1312897	-4408006	-1907070	-4767253	-3271390	-8081009	-9148792	-4439807	-12304049			9.35017	14.1297	14.2575	13.6287	13.2549	12.9726	12.8058	12.7697	12.5953	12.548	12.454	79.0166	17.1579	17.8848	16.3644	18.429
	9.35833	-11186551	1248009	-4423523	-1942144	-4805695	-3309175	-8104149	-9185966	-4472841	-12319544			9.3585	14.1169	14.2541	13.6291	13.2404	12.968	12.8202	12.7568	12.5982	12.5643	12.4648	78.9534	17.1583	17.8984	16.3618	18.4306
	9.36667	-11216716	1184866	-4437865	-1976177	-4842520	-3346628	-8126455	-9220132	-4504829	-12333179			9.36683	14.0767	14.2532	13.6269	13.2287	12.9708	12.8196	12.756	12.6036	12.5523	12.4649	78.8941	17.1554	17.9019	16.3525	18.4338
	9.375	-11247032	1124290	-4450663	-2008974	-4877132	-3383809	-8147825	-9249495	-4535046	-12345062			9.37517	14.1113	14.2462	13.6288	13.2444	12.9704	12.8229	12.7531	12.6098	12.5496	12.4559	78.832	17.1575	17.9043	16.3512	18.4308
	9.38333	-11276632	1067833	-4461268	-2040078	-4909194	-3420414	-8167517	-9273341	-4563264	-12354689			9.3835	14.1034	14.2554	13.6204	13.2385	12.9681	12.827	12.762	12.5968	12.561	12.4641	78.7559	17.1605	17.9049	16.3441	18.43
	9.39167	-11304729	1016192	-4469475	-2069266	-4938524	-3456046	-8185053	-9291806	-4589389	-12361693			9.39183	14.108	14.2603	13.6217	13.2048	12.9742	12.8216	12.7536	12.6022	12.5518	12.458	78.6754	17.1581	17.9059	16.3388	18.4297
	9.4	-11330714	969499	-4475723	-2096331	-4964754	-3490249	-8200273	-9305182	-4613798	-12365544			9.40017	14.0882	14.2431	13.624	13.205	12.9755	12.8225	12.7407	12.6047	12.5425	12.4564	78.5965	17.1606	17.9193	16.3351	18.4232
	9.40833	-11354495	927752	-4480527	-2120641	-4987538	-3523206	-8213394	-9313853	-4636914	-12365397			9.4085	14.0951	14.2518	13.6159	13.2012	12.978	12.816	12.7461	12.6006	12.548	12.4474	78.5213	17.1625	17.9237	16.33	18.4185
	9.41667	-11375895	890694	-4483924	-2141894	-5006536	-3555049	-8224752	-9317971	-4658884	-12360647			9.41683	14.066	14.2596	13.6135	13.2233	12.9779	12.8208	12.7461	12.5974	12.5519	12.454	78.4468	17.1696	17.9182	16.3287	18.4169
	9.425	-11394250	858622	-4485451	-2160199	-5021478	-3585541	-8234534	-9316852	-4679359	-12350624			9.42517	14.0575	14.2499	13.6229	13.2149	12.9878	12.8176	12.743	12.5947	12.5509	12.4537	78.3797	17.1677	17.9075	16.3205	18.4203
	9.43333	-11408621	831879	-4484548	-2176145	-5032467	-3613636	-8242947	-9310196	-4698099	-12334862			9.4335	14.0292	14.2483	13.6189	13.1905	12.9953	12.8161	12.7503	12.6012	12.554	12.4445	78.3171	17.1687	17.9112	16.316	18.4175
	9.44167	-11417891	810458	-4480825	-2190699	-5039613	-3638182	-8249325	-9298304	-4714543	-12313002			9.44183	14.0833	14.2454	13.6319	13.1957	12.9931	12.8367	12.7442	12.6036	12.5575	12.4433	78.2554	17.1631	17.9102	16.3105	18.4129
	9.45	-11421574	794594	-4473451	-2203502	-5043288	-3658238	-8252583	-9281283	-4727977	-12285108			9.45017	14.089	14.2306	13.6171	13.196	13.0015	12.8224	12.7411	12.5927	12.5568	12.4399	78.1957	17.1569	17.9212	16.3109	18.417
	9.45833	-11419240	784877	-4461219	-2212644	-5044234	-3673036	-8251500	-9259252	-4737626	-12251212			9.4585	14.0856	14.2384	13.6207	13.201	12.9976	12.8242	12.7332	12.5975	12.5402	12.4418	78.1343	17.1626	17.9217	16.3118	18.416
	9.46667	-11410934	781694	-4443670	-2216381	-5043135	-3681601	-8245113	-9232549	-4742388	-12211165			9.46683	14.0182	14.2228	13.6187	13.2043	12.9966	12.8203	12.7417	12.5936	12.5502	12.4418	78.0725	17.1608	17.919	16.3169	18.4109
	9.475	-11396846	785118	-4420348	-2213935	-5040790	-3683302	-8232880	-9201365	-4741966	-12164937			9.47517	14.0451	14.228	13.6173	13.1968	12.9991	12.8206	12.7388	12.6068	12.556	12.4497	78.0136	17.1569	17.9201	16.3212	18.4108
	9.48333	-11377202	794971	-4391127	-2205575	-5037318	-3678043	-8214428	-9165882	-4735604	-12113021			9.4835	14.0559	14.2311	13.6106	13.1864	13.0025	12.827	12.737	12.6065	12.543	12.4327	77.9543	17.1586	17.913	16.3295	18.4068
	9.49167	-11351760	811794	-4356321	-2192618	-5031530	-3666226	-8190088	-9126249	-4721879	-12055675			9.49183	14.0481	14.2289	13.627	13.2002	13.0077	12.8185	12.7453	12.6043	12.5429	12.4335	77.9035	17.147	17.918	16.3305	18.4028
	9.5	-11319606	836292	-4315880	-2176146	-5022284	-3648337	-8159607	-9082850	-4699614	-11992803			9.50017	14.0151	14.2257	13.6144	13.1907	13.0073	12.8123	12.7317	12.6059	12.5493	12.4279	77.8664	17.1406	17.9108	16.3359	18.4009
	9.50833	-11279539	869289	-4270035	-2156220	-5009438	-3623749	-8122201	-9035578	-4668020	-11924216			9.5085	14.0493	14.2264	13.6232	13.1765	12.9954	12.8153	12.7307	12.6028	12.5556	12.4122	77.8376	17.1425	17.9124	16.344	18.3953
	9.51667	-11230328	911596	-4218650	-2132079	-4993064	-3591176	-8077259	-8983968	-4626292	-11850153			9.51683	14.0607	14.2218	13.6231	13.1827	12.9983	12.8306	12.7306	12.603	12.5515	12.4221	77.8179	17.1325	17.9057	16.3489	18.3921
	9.525	-11171720	963496	-4161837	-2102684	-4973340	-3549610	-8024876	-8927744	-4573302	-11770393			9.52517	14.0323	14.1976	13.6211	13.1838	13.0001	12.8187	12.7346	12.612	12.5548	12.4256	77.8072	17.1353	17.9025	16.3588	18.3962
	9.53333	-11103707	1024593	-4100128	-2067268	-4951106	-3498744	-7965392	-8867182	-4508985	-11684103			9.5335	14.1059	14.2163	13.6233	13.1861	12.9963	12.8239	12.7324	12.608	12.545	12.4268	77.8007	17.1256	17.9001	16.3651	18.3938
	9.54167	-11026247	1093735	-4034246	-2025445	-4927785	-3438949	-7899257	-8802554	-4433944	-11590509			9.54183	14.071	14.2175	13.6194	13.1865	12.9984	12.8275	12.738	12.5994	12.5429	12.4428	77.798	17.1209	17.8981	16.3725	18.3937
	9.55	-10939854	1169529	-3965053	-1977819	-4904169	-3370843	-7826652	-8733493	-4348832	-11489189			9.55017	14.1068	14.2197	13.6238	13.1733	12.9921	12.8202	12.7318	12.6028	12.5444	12.4214	77.8037	17.1207	17.8962	16.3779	18.3908
	9.55833	-10845144	1250850	-3893613	-1925406	-4881095	-3295799	-7747666	-8660738	-4254017	-11380631			9.5585	14.0599	14.2041	13.619	13.1749	12.9977	12.8219	12.7409	12.6027	12.5473	12.4087	77.819	17.117	17.8848	16.3865	18.388
	9.56667	-10742545	1336686	-3821259	-1869459	-4858847	-3215070	-7662910	-8585565	-4149702	-11265705			9.56683	14.0891	14.212	13.612	13.1837	12.9799	12.8216	12.7332	12.599	12.5482	12.4108	77.8448	17.1205	17.8797	16.3895	18.3893
	9.575	-10632813	1425749	-3749097	-1811127	-4837294	-3128975	-7573252	-8508325	-4036345	-11144542			9.57517	14.0912	14.199	13.6189	13.1845	12.9834	12.8206	12.733	12.6123	12.5433	12.4287	77.8813	17.1141	17.8763	16.3909	18.3862
	9.58333	-10517508	1516353	-3677617	-1751362	-4816521	-3037098	-7479915	-8429159	-3914834	-11017551			9.5835	14.0706	14.2018	13.6103	13.1804	12.9854	12.8221	12.733	12.6	12.5467	12.4235	77.9238	17.1147	17.8749	16.3815	18.3891
	9.59167	-10398850	1607147	-3607806	-1690800	-4796762	-2938967	-7384684	-8348547	-3786755	-10885677			9.59183	14.0625	14.199	13.611	13.1812	12.9693	12.8185	12.735	12.6057	12.5431	12.428	77.9604	17.1086	17.8728	16.3828	18.3855
	9.6	-10279461	1696803	-3541548	-1629611	-4777586	-2835092	-7289052	-8267146	-3654335	-10750631			9.60017	14.048	14.1984	13.6083	13.1776	12.9606	12.8218	12.7361	12.6094	12.5466	12.418	77.9553	17.1094	17.8708	16.3788	18.3899
	9.60833	-10161693	1783416	-3480517	-1568180	-4759569	-2727413	-7194232	-8185732	-3520031	-10615183			9.6085	14.077	14.1931	13.6088	13.1748	12.9577	12.8251	12.7383	12.613	12.5505	12.4178	77.8365	17.1148	17.8608	16.3805	18.3906
	9.61667	-10046629	1864407	-3426073	-1506885	-4743719	-2618410	-7101539	-8105241	-3386057	-10482666			9.61683	14.094	14.1814	13.6018	13.1798	12.9506	12.81	12.7354	12.6048	12.5471	12.4747	77.6464	17.1123	17.8589	16.3735	18.3914
	9.625	-9936006	1937315	-3379320	-1446756	-4731233	-2510729	-7013045	-8027569	-3254324	-10357107			9.62517	14.1276	14.1674	13.5975	13.1829	12.9362	12.8225	12.7305	12.6104	12.5434	12.446	77.4749	17.1207	17.859	16.3718	18.3908
	9.63333	-9833613	1999375	-3341419	-1389606	-4723737	-2407355	-6931189	-7955522	-3126680	-10242304			9.6335	14.1017	14.1863	13.5929	13.18	12.9367	12.8125	12.7342	12.5954	12.535	12.4384	77.6399	17.1044	17.8591	16.3664	18.3848
	9.64167	-9744123	2047573	-3313313	-1337790	-4722572	-2311813	-6858023	-7892885	-3005552	-10141467			9.64183	14.1101	14.1802	13.5912	13.1958	12.9293	12.817	12.7407	12.6011	12.5321	12.4247	78.2236	17.1147	17.8493	16.3581	18.3888
	9.65	-9671198	2079221	-3296078	-1294164	-4728987	-2227513	-6795141	-7842496	-2894998	-10057048			9.65017	14.1051	14.1857	13.5859	13.1883	12.9251	12.8046	12.7364	12.6097	12.5328	12.4291	78.8661	17.1299	17.8494	16.3475	18.3849
	9.65833	-9616690	2091798	-3291054	-1261113	-4744178	-2156987	-6744396	-7805834	-2799382	-9991551			9.6585	14.116	14.1859	13.5745	13.1876	12.9081	12.8079	12.7328	12.6049	12.528	12.4343	79.4228	17.128	17.842	16.3458	18.3901
	9.66667	-9581908	2083614	-3299222	-1240252	-4768465	-2102269	-6708017	-7784781	-2722270	-9947546			9.66683	14.1206	14.1757	13.5848	13.2076	12.9086	12.8071	12.7304	12.5967	12.5248	12.4253	79.8598	17.1325	17.8371	16.3416	18.3905
	9.675	-9568030	2055028	-3320236	-1232563	-4801407	-2064891	-6688462	-7781861	-2666376	-9927088			9.67517	14.1217	14.1691	13.5739	13.1844	12.9009	12.8021	12.7326	12.5919	12.5281	12.4174	80.1615	17.1397	17.8384	16.3353	18.3939
	9.68333	-9575680	2006163	-3353307	-1238447	-4842925	-2046764	-6687530	-7798803	-2633265	-9931446			9.6835	14.1136	14.1788	13.576	13.1894	12.9038	12.7991	12.7226	12.5991	12.5262	12.4043	80.3221	17.1369	17.8358	16.3332	18.3938
	9.69167	-9605772	1937233	-3398100	-1258465	-4892825	-2050265	-6706409	-7835795	-2624290	-9961371			9.69183	14.0891	14.1807	13.5818	13.2031	12.9059	12.7998	12.7284	12.5935	12.5229	12.4068	80.3816	17.1369	17.833	16.33	18.3964
	9.7	-9658777	1848894	-3454414	-1292979	-4950846	-2076120	-6745312	-7892202	-2641896	-10016935			9.70017	14.0981	14.1799	13.5849	13.1812	12.8988	12.7958	12.7374	12.5884	12.5196	12.414	80.3839	17.1395	17.8339	16.3276	18.3952
	9.70833	-9734393	1741062	-3521713	-1342171	-5016554	-2123855	-6803551	-7967887	-2687714	-10097755			9.7085	14.074	14.1916	13.5828	13.1875	12.8955	12.8004	12.7325	12.5915	12.5144	12.4195	80.3517	17.1396	17.8269	16.3219	18.3935
	9.71667	-9831516	1613622	-3599143	-1405161	-5088641	-2192546	-6879468	-8062601	-2761046	-10203236			9.71683	14.0919	14.1736	13.574	13.1842	12.8954	12.798	12.7319	12.5954	12.515	12.4149	80.3076	17.1354	17.8283	16.3215	18.3984
	9.725	-9949115	1467608	-3685196	-1480626	-5165365	-2280921	-6971039	-8175016	-2859683	-10331792			9.72517	14.086	14.189	13.5766	13.188	12.8979	12.7871	12.7369	12.577	12.5042	12.4195	80.2616	17.1443	17.8221	16.311	18.4041
	9.73333	-10085856	1304520	-3778006	-1567684	-5246306	-2387701	-7076564	-8303530	-2980278	-10480225			9.7335	14.0815	14.1951	13.5736	13.1898	12.9026	12.7884	12.7374	12.5826	12.4954	12.4162	80.2169	17.134	17.8251	16.3158	18.4096
	9.74167	-10239012	1126459	-3875722	-1664930	-5331264	-2510941	-7193938	-8445901	-3119188	-10644644			9.74183	14.1225	14.1808	13.5686	13.1906	12.9103	12.7881	12.7401	12.5805	12.5061	12.4331	80.1792	17.1377	17.821	16.3039	18.4151
	9.75	-10404729	936246	-3976448	-1769934	-5419229	-2648058	-7320752	-8599220	-3272860	-10820810			9.75017	14.0811	14.187	13.5724	13.1905	12.9112	12.7954	12.7341	12.5861	12.4993	12.4284	80.1483	17.1082	17.8236	16.3109	18.4175
	9.75833	-10578725	737440	-4078112	-1880684	-5508642	-2796202	-7454498	-8760356	-3437910	-11004951			9.7585	14.1012	14.182	13.5866	13.186	12.9133	12.7951	12.7339	12.579	12.4954	12.4253	80.1167	17.1493	17.8247	16.3117	18.4228
	9.76667	-10756883	534304	-4178991	-1995533	-5597940	-2952276	-7592350	-8925836	-3610837	-11194130			9.76683	14.0977	14.1924	13.5723	13.1794	12.9139	12.8001	12.7348	12.5705	12.4949	12.423	80.0869	17.1513	17.827	16.3098	18.425
	9.775	-10935566	330585	-4277486	-2112195	-5685345	-3113089	-7731206	-9092283	-3788037	-11385091			9.77517	14.0888	14.1852	13.5665	13.1937	12.9183	12.791	12.7474	12.5692	12.4948	12.4189	80.0558	17.1506	17.8285	16.3127	18.4231
	9.78333	-11112111	129139	-4372243	-2228679	-5769658	-3275460	-7868120	-9257135	-3966454	-11574207			9.7835	14.0771	14.2011	13.5723	13.1928	12.9268	12.7977	12.7357	12.5673	12.5008	12.4164	80.0181	17.1489	17.8318	16.3133	18.4313
	9.79167	-11284783	-67427	-4462120	-2343994	-5850194	-3436425	-8000543	-9418729	-4143270	-11758680			9.79183	14.0397	14.1958	13.5685	13.195	12.9337	12.7991	12.7389	12.5597	12.4925	12.4172	79.969	17.1475	17.8387	16.313	18.4366
	9.8	-11451971	-256747	-4546275	-2457117	-5926709	-3593719	-8126966	-9575513	-4315932	-11936631			9.80017	14.0674	14.1956	13.5737	13.2025	12.9338	12.791	12.7409	12.5563	12.487	12.4096	79.9179	17.1471	17.8355	16.3135	18.4403
	9.80833	-11612055	-436580	-4623863	-2566198	-5998899	-3745440	-8246910	-9725785	-4481935	-12105639			9.8085	14.1674	14.1933	13.5755	13.1951	12.9415	12.7958	12.7291	12.5608	12.4904	12.4068	79.863	17.1459	17.838	16.3201	18.4402
	9.81667	-11763221	-604582	-4694393	-2670295	-6066047	-3889603	-8360136	-9867414	-4639073	-12263056			9.81683	14.1661	14.2105	13.5671	13.1927	12.9452	12.7971	12.7387	12.5568	12.4916	12.4141	79.8008	17.147	17.8404	16.319	18.4475
	9.825	-11903654	-759763	-4757648	-2769019	-6127589	-4024663	-8466230	-9999352	-4786050	-12406943			9.82517	14.1308	14.1851	13.5695	13.1852	12.948	12.803	12.7454	12.5534	12.4878	12.4276	79.7401	17.1511	17.8379	16.3309	18.4509
	9.83333	-12032455	-902244	-4813578	-2861690	-6183271	-4150369	-8564524	-10120423	-4922063	-12536399			9.8335	14.1197	14.1817	13.5649	13.1737	12.957	12.7962	12.7462	12.5529	12.4891	12.4177	79.6706	17.1544	17.8429	16.3389	18.4584
	9.84167	-12149144	-1032224	-4862453	-2947601	-6233305	-4266785	-8654400	-10229701	-5046293	-12651426			9.84183	14.1244	14.2067	13.5619	13.1796	12.9569	12.7925	12.7496	12.5577	12.4922	12.4215	79.6025	17.1535	17.8439	16.3332	18.4604
	9.85	-12253523	-1149437	-4904524	-3026338	-6277842	-4373830	-8735780	-10327177	-5158661	-12752591			9.85017	14.1108	14.2055	13.578	13.1558	12.9617	12.7961	12.7386	12.5467	12.4887	12.4291	79.5316	17.1502	17.8436	16.3334	18.4612
	9.85833	-12345133	-1253568	-4939999	-3097580	-6317245	-4471559	-8808810	-10413411	-5259599	-12840224			9.8585	14.0206	14.1859	13.5696	13.2	12.9677	12.808	12.7335	12.5493	12.4956	12.4279	79.4655	17.1415	17.8376	16.35	18.467
	9.86667	-12424119	-1344968	-4968956	-3160609	-6351635	-4560247	-8873706	-10488932	-5349291	-12914195			9.86683	14.0377	14.1977	13.5628	13.2005	12.9675	12.7963	12.7333	12.5465	12.4864	12.4312	79.3885	17.1476	17.8335	16.3542	18.4611
	9.875	-12491282	-1424447	-4990797	-3215399	-6381181	-4640482	-8930317	-10553613	-5428466	-12974641			9.87517	14.0623	14.203	13.5584	13.1973	12.9734	12.8074	12.7388	12.5458	12.4935	12.4475	79.2909	17.1538	17.8346	16.3633	18.4584
	9.88333	-12547146	-1493169	-5004492	-3262270	-6405787	-4712284	-8978501	-10607190	-5497285	-13021329			9.8835	14.0572	14.1924	13.5673	13.1951	12.9733	12.8018	12.7388	12.5411	12.4917	12.4317	79.201	17.1535	17.8387	16.3601	18.4659
	9.89167	-12591896	-1552034	-5008599	-3301363	-6425064	-4774934	-9018071	-10649994	-5555344	-13054832			9.89183	14.107	14.1942	13.5593	13.188	12.9785	12.7946	12.7284	12.5441	12.4974	12.4396	79.119	17.1588	17.8358	16.3611	18.464
	9.9	-12625622	-1601681	-5002027	-3332622	-6437901	-4827510	-9048502	-10682523	-5602710	-13075932			9.90017	14.0678	14.1826	13.5495	13.1885	12.9808	12.7887	12.7281	12.5398	12.4962	12.4492	79.0421	17.1139	17.8368	16.365	18.4639
	9.90833	-12648057	-1641802	-4984716	-3355493	-6442768	-4868912	-9068974	-10704524	-5638939	-13085238			9.9085	14.0587	14.1953	13.5561	13.1889	12.9822	12.7759	12.7322	12.5458	12.5014	12.4489	78.9668	17.1565	17.8361	16.3608	18.4627
	9.91667	-12658373	-1671582	-4956631	-3368793	-6439003	-4898331	-9078693	-10715227	-5663001	-13082877			9.91683	14.0686	14.198	13.5426	13.1793	12.9856	12.7987	12.7356	12.5367	12.5077	12.4445	78.8871	17.1588	17.8283	16.3659	18.466
	9.925	-12655009	-1689726	-4917936	-3371304	-6426793	-4915496	-9077044	-10713563	-5674072	-13068320			9.92517	14.0405	14.1898	13.5473	13.1825	12.9762	12.7957	12.731	12.5341	12.5044	12.4417	78.8048	17.1561	17.8204	16.3676	18.464
	9.93333	-12636409	-1695232	-4868770	-3362429	-6406051	-4920142	-9063180	-10698983	-5671157	-13040360			9.9335	14.0394	14.19	13.5453	13.1752	12.9813	12.7899	12.7249	12.5345	12.4995	12.4532	78.7262	17.152	17.8199	16.3635	18.4638
	9.94167	-12601460	-1687096	-4808728	-3341912	-6376787	-4911534	-9036307	-10671853	-5653648	-12997973			9.94183	14.0602	14.1997	13.5384	13.1718	12.981	12.7835	12.7239	12.5329	12.5021	12.4458	78.6518	17.1549	17.8154	16.3638	18.46
	9.95	-12548947	-1664155	-4737805	-3309544	-6339085	-4887608	-8995411	-10632318	-5621238	-12940549			9.95017	14.059	14.1853	13.5443	13.1628	12.9848	12.7859	12.7255	12.5367	12.5073	12.4556	78.5856	17.1413	17.8182	16.3665	18.4644
	9.95833	-12477614	-1624694	-4656434	-3265107	-6292520	-4846301	-8939699	-10579685	-5573525	-12867486			9.9585	14.0601	14.1858	13.5333	13.1744	12.9895	12.7924	12.7179	12.5378	12.5081	12.4588	78.5606	17.1445	17.8173	16.3637	18.4643
	9.96667	-12385982	-1567117	-4564993	-3208318	-6236132	-4785902	-8868404	-10513195	-5509868	-12778139			9.96683	14.065	14.191	13.5354	13.1693	12.9891	12.7857	12.7256	12.5334	12.5077	12.4545	78.5494	17.1455	17.8172	16.3662	18.4662
	9.975	-12272365	-1490608	-4464371	-3138968	-6169314	-4705810	-8780772	-10432550	-5429011	-12671778			9.97517	14.0685	14.1907	13.5331	13.1681	12.9934	12.7889	12.7172	12.5457	12.5124	12.4381	78.5386	17.144	17.8189	16.361	18.4674
	9.98333	-12136223	-1395903	-4355563	-3056402	-6092493	-4606008	-8676861	-10337901	-5329006	-12547736			9.9835	14.0597	14.1845	13.5276	13.1684	12.9832	12.7793	12.721	12.5471	12.5144	12.4424	78.5254	17.1369	17.8166	16.3666	18.4638
	9.99167	-11978529	-1284216	-4240532	-2959613	-6006520	-4486934	-8556862	-10229739	-5208068	-12405965			9.99183	14.0518	14.1695	13.525	13.1615	12.9832	12.7796	12.7169	12.5323	12.5161	12.4395	78.5069	17.1277	17.8114	16.3727	18.4702
	10	-11800959	-1156051	-4122023	-2848606	-5912375	-4349160	-8421775	-10109192	-5065768	-12247587			10.0002	14.0564	14.1855	13.5274	13.1686	12.9832	12.7793	12.7135	12.5425	12.5139	12.4372	78.4871	17.1296	17.8087	16.369	18.4643
	10.0083	-11605101	-1011727	-4002204	-2725083	-5811417	-4192985	-8272921	-9977688	-4903597	-12074879			10.0085	14.0734	14.1866	13.5209	13.1629	12.9856	12.7774	12.7204	12.5479	12.5162	12.4214	78.4677	17.1293	17.8108	16.3662	18.4644
	10.0167	-11393454	-852548	-3883344	-2590813	-5705226	-4019443	-8112096	-9836359	-4724108	-11891134			10.0168	14.1143	14.1706	13.5298	13.1684	12.986	12.7773	12.7179	12.5436	12.5126	12.4139	78.4541	17.1295	17.8109	16.3639	18.4628
	10.025	-11169291	-681098	-3767961	-2448221	-5596249	-3830705	-7941777	-9686188	-4530105	-11699681			10.0252	14.0976	14.1729	13.5375	13.1608	12.9815	12.7774	12.7111	12.5489	12.5038	12.4055	78.4453	17.1272	17.8167	16.3549	18.4601
	10.0333	-10936861	-501083	-3658769	-2300481	-5487185	-3630062	-7765427	-9528817	-4325275	-11504748			10.0335	14.0868	14.1674	13.5333	13.1496	12.9873	12.7775	12.7152	12.5402	12.5085	12.3996	78.4387	17.123	17.8173	16.3499	18.4674
	10.0417	-10701504	-316972	-3559172	-2150840	-5380619	-3421780	-7587864	-9367023	-4114543	-11311832			10.0418	14.084	14.173	13.5194	13.148	12.9779	12.7718	12.7127	12.5455	12.5197	12.385	78.4542	17.1242	17.8178	16.351	18.4661
	10.05	-10468732	-134619	-3472783	-2002321	-5279788	-3211520	-7414145	-9205302	-3903126	-11127031			10.0502	14.0816	14.1657	13.5129	13.1485	12.9805	12.7839	12.7094	12.5528	12.5102	12.3813	78.4827	17.1118	17.8164	16.3495	18.4643
	10.0583	-10244350	39131	-3402346	-1858744	-5188888	-3006310	-7248681	-9049144	-3696384	-10956082			10.0585	14.061	14.1633	13.5243	13.1478	12.968	12.7691	12.7091	12.5448	12.5145	12.3689	78.5208	17.1131	17.822	16.3449	18.4683
	10.0667	-10034939	198434	-3350152	-1724646	-5112010	-2812707	-7095702	-8904551	-3500682	-10804276			10.0668	14.0963	14.1646	13.5259	13.1457	12.9687	12.7739	12.7033	12.5452	12.5038	12.3676	78.5658	17.1094	17.8239	16.3452	18.4638
	10.075	-9848285	338042	-3317758	-1604791	-5052102	-2636141	-6959956	-8777448	-3322538	-10676230			10.0752	14.0678	14.1616	13.529	13.1524	12.9743	12.7674	12.7072	12.5464	12.5035	12.3577	78.6136	17.1066	17.8192	16.3425	18.4634
	10.0833	-9691606	452458	-3305760	-1504445	-5011376	-2481764	-6846497	-8673392	-3167719	-10575896			10.0835	14.0798	14.1642	13.5318	13.1531	12.9802	12.7784	12.6974	12.5424	12.4981	12.3501	78.6462	17.1079	17.8208	16.34	18.4642
	10.0917	-9570821	536011	-3314109	-1428022	-4991443	-2355636	-6760097	-8596605	-3041638	-10507044			10.0918	14.0523	14.1509	13.5373	13.154	12.9809	12.7743	12.7043	12.543	12.5041	12.3427	78.6607	17.1089	17.8207	16.3337	18.4655
	10.1	-9489646	584391	-3342516	-1379231	-4993107	-2264203	-6704086	-8549911	-2949399	-10473705			10.1002	14.0689	14.1585	13.5204	13.1486	12.9764	12.7784	12.7012	12.5457	12.5092	12.3169	78.6667	17.1044	17.8212	16.3344	18.4664
	10.1083	-9450599	594602	-3390176	-1360478	-5017342	-2212770	-6680226	-8535156	-2894265	-10478580			10.1085	14.0997	14.1507	13.5206	13.1531	12.9718	12.7831	12.6909	12.5435	12.5006	12.3127	78.6554	17.1095	17.8197	16.3414	18.4662
	10.1167	-9455464	565662	-3455875	-1372254	-5064056	-2203946	-6689055	-8553273	-2877850	-10522183			10.1168	14.0721	14.1542	13.5342	13.1509	12.9717	12.7782	12.691	12.5443	12.5005	12.3066	78.6322	17.1135	17.8254	16.3456	18.4637
	10.125	-9504019	498778	-3538705	-1414041	-5131589	-2237706	-6730486	-8604196	-2900510	-10603144			10.1252	14.0854	14.1486	13.5205	13.1518	12.9747	12.7784	12.6882	12.5506	12.491	12.3076	78.6109	17.1079	17.8247	16.3377	18.4624
	10.1333	-9594592	396010	-3637423	-1484392	-5218003	-2311918	-6803397	-8686649	-2961190	-10718999			10.1335	14.0792	14.1526	13.5237	13.157	12.9741	12.7695	12.6912	12.5442	12.4931	12.3062	78.5885	17.1084	17.8163	16.3373	18.4587
	10.1417	-9725188	260098	-3749691	-1580303	-5320704	-2422248	-6905459	-8798012	-3057534	-10866085			10.1418	14.0808	14.141	13.5281	13.1569	12.9669	12.7813	12.6934	12.5448	12.487	12.2909	78.5628	17.1013	17.8165	16.3332	18.4546
	10.15	-9892211	95599	-3872691	-1698480	-5436729	-2562930	-7033522	-8934714	-3185876	-11039518			10.1502	14.0777	14.1456	13.5265	13.1537	12.9627	12.7746	12.683	12.5442	12.4854	12.2944	78.5536	17.1052	17.8183	16.3332	18.4584
	10.1583	-10090174	-92874	-4003234	-1835538	-5563016	-2728449	-7183235	-9092145	-3341817	-11233474			10.1585	14.0786	14.1349	13.5413	13.16	12.9622	12.7803	12.6814	12.5383	12.4837	12.2804	78.5612	17.1093	17.8223	16.3327	18.4625
	10.1667	-10312663	-300470	-4138040	-1987856	-5696566	-2914240	-7349595	-9265320	-3520512	-11442091			10.1668	14.0592	14.1326	13.5374	13.1593	12.9587	12.7835	12.6792	12.5439	12.4893	12.2777	78.5759	17.1091	17.8117	16.3371	18.4651
	10.175	-10553285	-522522	-4274156	-2151402	-5834819	-3115890	-7527582	-9449263	-3716470	-11659970			10.1752	14.0582	14.1161	13.5286	13.1672	12.9608	12.78	12.6763	12.543	12.4791	12.2864	78.5845	17.1164	17.8084	16.3279	18.4746
	10.1833	-10805246	-754178	-4408454	-2321813	-5975382	-3329786	-7712192	-9639502	-3924224	-11881927			10.1835	14.0582	14.107	13.5273	13.1672	12.9593	12.772	12.6791	12.5349	12.4769	12.2931	78.5895	17.1131	17.8071	16.3227	18.4738
	10.1917	-11062347	-989799	-4538474	-2494886	-6115007	-3551396	-7898862	-9832106	-4138939	-12103759			10.1918	14.0564	14.1181	13.528	13.161	12.9605	12.7859	12.6837	12.5382	12.4693	12.2931	78.6024	17.1174	17.8066	16.3317	18.478
	10.2	-11318951	-1224215	-4662796	-2666951	-6250222	-3775498	-8084009	-10023741	-4356274	-12321820			10.2002	14.0615	14.1247	13.5293	13.1695	12.954	12.7849	12.6884	12.54	12.4687	12.2877	78.5966	17.113	17.8015	16.3378	18.484
	10.2083	-11569546	-1452948	-4780403	-2834681	-6378779	-3997343	-8264720	-10211737	-4572273	-12532846			10.2085	14.0572	14.1165	13.5308	13.1693	12.9573	12.7814	12.6794	12.5363	12.4678	12.2848	78.576	17.112	17.8014	16.3357	18.4829
	10.2167	-11810070	-1672486	-4890810	-2995793	-6499398	-4212393	-8438401	-10393782	-4783162	-12733946			10.2168	14.0618	14.0945	13.5403	13.1741	12.9505	12.7782	12.6778	12.5319	12.4697	12.2894	78.6123	17.1104	17.7966	16.3375	18.4856
	10.225	-12037356	-1880057	-4993511	-3148900	-6611676	-4417175	-8602992	-10567432	-4985204	-12923265			10.2252	14.0587	14.1023	13.5309	13.1802	12.9456	12.7738	12.6854	12.5239	12.4607	12.2952	78.6862	17.107	17.7904	16.3251	18.4874
	10.2333	-12249423	-2073862	-5088222	-3292932	-6716100	-4609503	-8757101	-10730805	-5175488	-13099581			10.2335	14.0463	14.0935	13.5261	13.1858	12.9485	12.7782	12.6893	12.5284	12.4637	12.3086	78.7708	17.105	17.789	16.3194	18.495
	10.2417	-12445503	-2253584	-5174726	-3427380	-6813170	-4788105	-8899645	-10883051	-5352732	-13262351			10.2418	14.043	14.097	13.5271	13.1821	12.9476	12.7853	12.6852	12.5226	12.4526	12.3123	78.8367	17.1031	17.7946	16.3179	18.5036
	10.25	-12625171	-2420224	-5252828	-3552285	-6903501	-4952680	-9030247	-11024151	-5516477	-13411068			10.2502	14.0336	14.0894	13.5256	13.1807	12.9409	12.7843	12.6875	12.5268	12.4655	12.3149	78.8981	17.1012	17.795	16.3184	18.5017
	10.2583	-12788106	-2575047	-5322826	-3667726	-6987373	-5103914	-9149530	-11154110	-5666410	-13545805			10.2585	14.028	14.0884	13.5308	13.1695	12.9401	12.7869	12.6931	12.5215	12.4516	12.3137	78.9493	17.1018	17.7875	16.3105	18.5057
	10.2667	-12934825	-2718634	-5385374	-3773422	-7064996	-5242306	-9258203	-11273044	-5802433	-13667684			10.2668	14.046	14.0987	13.5263	13.1735	12.936	12.7913	12.6953	12.5233	12.4556	12.3201	78.9724	17.1027	17.7839	16.3042	18.51
	10.275	-13066349	-2850959	-5441290	-3869586	-7136415	-5368161	-9356792	-11380961	-5924997	-13777980			10.2752	14.0305	14.0875	13.5368	13.1853	12.935	12.7817	12.7006	12.5106	12.4511	12.3369	78.9492	17.103	17.7855	16.3061	18.5113
	10.2833	-13184456	-2971564	-5491841	-3956831	-7201458	-5481901	-9445847	-11478061	-6034875	-13877858			10.2835	14.0435	14.0869	13.5393	13.1922	12.9318	12.7838	12.6918	12.5022	12.4512	12.3379	78.8919	17.1013	17.7784	16.3062	18.5083
	10.2917	-13290692	-3080373	-5538147	-4035783	-7260281	-5583962	-9526362	-11565123	-6133104	-13968547			10.2918	14.0396	14.087	13.5418	13.198	12.9265	12.7809	12.6981	12.5142	12.4459	12.3395	78.8048	17.0961	17.7847	16.3028	18.5179
	10.3	-13385851	-3178029	-5580704	-4106957	-7313685	-5675689	-9598862	-11643163	-6220762	-14050740			10.3002	14.0254	14.0808	13.541	13.2	12.9212	12.7753	12.6895	12.5088	12.4448	12.3432	78.7056	17.1043	17.7758	16.3028	18.5145
	10.3083	-13470980	-3265753	-5619569	-4170643	-7362582	-5758621	-9663926	-11713676	-6299030	-14124807			10.3085	14.0158	14.0709	13.5371	13.1859	12.9232	12.7797	12.6969	12.4975	12.4532	12.3469	78.6345	17.1069	17.7781	16.293	18.5175
	10.3167	-13546909	-3344219	-5654791	-4227283	-7407428	-5833677	-9722570	-11778085	-6369091	-14191164			10.3168	14.0435	14.093	13.5228	13.1976	12.9136	12.7819	12.7026	12.5036	12.456	12.3599	78.578	17.1048	17.772	16.2889	18.5215
	10.325	-13614276	-3413969	-5686602	-4277763	-7448467	-5901661	-9775594	-11837126	-6431705	-14250367			10.3252	14.0321	14.0813	13.5361	13.2017	12.9141	12.7753	12.7007	12.5055	12.4456	12.358	78.5307	17.098	17.7709	16.2905	18.5232
	10.3333	-13673808	-3476559	-5715274	-4323247	-7486017	-5963416	-9823991	-11891156	-6487363	-14303471			10.3335	14.0303	14.0849	13.519	13.204	12.9029	12.7871	12.7113	12.5026	12.4513	12.3735	78.4913	17.0939	17.7735	16.2882	18.5271
	10.3417	-13726112	-3534271	-5741263	-4364989	-7520634	-6019792	-9868591	-11940791	-6536990	-14351767			10.3418	14.0343	14.082	13.5375	13.2007	12.9011	12.7726	12.7057	12.4995	12.4538	12.3623	78.4564	17.0932	17.7627	16.2864	18.5282
	10.35	-13771854	-3588563	-5764762	-4403397	-7553016	-6071411	-9909909	-11986658	-6581393	-14396450			10.3502	14.0292	14.0781	13.5473	13.2103	12.8936	12.7857	12.7037	12.501	12.453	12.3581	78.4233	17.0937	17.7595	16.2857	18.5272
	10.3583	-13812275	-3640546	-5785920	-4438543	-7583389	-6118752	-9948130	-12028827	-6621285	-14438058			10.3585	14.0246	14.0838	13.5273	13.201	12.8969	12.7706	12.7085	12.503	12.4453	12.374	78.3973	17.0923	17.759	16.2856	18.5277
	10.3667	-13849788	-3690944	-5805028	-4471074	-7611435	-6162584	-9983256	-12067451	-6657617	-14476844			10.3668	14.0353	14.0742	13.4799	13.2002	12.8843	12.7893	12.7099	12.5074	12.4448	12.3751	78.3863	17.0843	17.7594	16.2849	18.5312
	10.375	-13885803	-3739721	-5822409	-4501616	-7637108	-6203464	-10015276	-12102982	-6690899	-14513195			10.3752	14.0341	14.0812	13.4815	13.1997	12.8816	12.7863	12.7083	12.5046	12.4494	12.373	78.3815	17.09	17.7526	16.2825	18.5233
	10.3833	-13920660	-3785986	-5838391	-4530573	-7660657	-6241457	-10044512	-12136209	-6721479	-14547557			10.3835	14.0069	14.0742	13.484	13.1925	12.883	12.7858	12.7059	12.5049	12.4502	12.3738	78.386	17.0901	17.7529	16.2867	18.5236
	10.3917	-13954141	-3828766	-5853333	-4558018	-7682596	-6276717	-10071734	-12167663	-6749656	-14580312			10.3918	14.0224	14.0714	13.4893	13.1935	12.8765	12.7789	12.7149	12.5051	12.4492	12.3691	78.3945	17.0932	17.7577	16.279	18.5282
	10.4	-13986142	-3868129	-5867765	-4584276	-7703603	-6309765	-10097290	-12197576	-6775520	-14611409			10.4002	14.0059	14.0702	13.4848	13.1998	12.8762	12.7729	12.7117	12.5073	12.4548	12.3817	78.397	17.0939	17.7505	16.2778	18.5315
	10.4083	-14016365	-3904868	-5882157	-4609938	-7724403	-6340676	-10121383	-12226335	-6799564	-14640735			10.4085	14.0036	14.0725	13.475	13.1839	12.8747	12.7834	12.7057	12.5064	12.4581	12.3799	78.3801	17.0927	17.7592	16.2834	18.5331
	10.4167	-14044601	-3939681	-5896628	-4635482	-7745389	-6369144	-10143900	-12254323	-6822555	-14668149			10.4168	13.9947	14.0758	13.4841	13.201	12.8718	12.7661	12.7075	12.5027	12.4539	12.3778	78.3507	17.0957	17.7523	16.2834	18.5349
	10.425	-14071154	-3972858	-5911099	-4660823	-7766596	-6395439	-10165012	-12281208	-6845534	-14693825			10.4252	13.9995	14.0757	13.4828	13.1959	12.8765	12.7722	12.7102	12.5076	12.4533	12.3746	78.314	17.1015	17.7552	16.283	18.5369
	10.4333	-14096488	-4004772	-5925706	-4685512	-7787905	-6419909	-10185015	-12306653	-6869381	-14718194			10.4335	13.9541	14.0638	13.4809	13.1891	12.8704	12.7683	12.7136	12.503	12.4488	12.3757	78.2729	17.1024	17.7537	16.2859	18.5385
	10.4417	-14121271	-4036637	-5940778	-4709726	-7809439	-6443273	-10204219	-12330765	-6893916	-14741782			10.4418	13.983	14.0569	13.4724	13.2	12.8682	12.7648	12.7119	12.5061	12.4581	12.387	78.2895	17.099	17.7586	16.2838	18.5431
	10.45	-14146144	-4068913	-5956066	-4734007	-7831248	-6466119	-10223136	-12354303	-6918882	-14765009			10.4502	13.9914	14.064	13.4695	13.1934	12.8759	12.7698	12.7097	12.5003	12.4558	12.3739	78.3474	17.1079	17.7656	16.2778	18.5443
	10.4583	-14171510	-4101707	-5971073	-4757978	-7853144	-6488909	-10242527	-12377965	-6944219	-14788083			10.4585	14.0516	14.0577	13.4734	13.1873	12.8755	12.7621	12.7186	12.5026	12.4547	12.3761	78.353	17.1091	17.7683	16.2847	18.5511
	10.4667	-14197259	-4135004	-5985418	-4781520	-7874731	-6511951	-10262518	-12402442	-6969662	-14810970			10.4668	13.9909	14.0598	13.4631	13.1866	12.873	12.763	12.7131	12.4996	12.4533	12.3683	78.3122	17.1134	17.7633	16.2825	18.5541
	10.475	-14222899	-4168653	-5998640	-4804452	-7895549	-6535300	-10283001	-12427653	-6994551	-14833193			10.4752	14.0225	14.0625	13.4588	13.1808	12.8773	12.7597	12.7154	12.5057	12.462	12.3754	78.2809	17.1095	17.7678	16.2859	18.5583
	10.4833	-14247989	-4202816	-6010889	-4826853	-7915489	-6558583	-10303363	-12453129	-7018730	-14854542			10.4835	14.0182	14.0633	13.4571	13.1814	12.881	12.7764	12.7095	12.5016	12.4626	12.3804	78.2511	17.1082	17.7724	16.2878	18.5604
	10.4917	-14272171	-4237533	-6022745	-4848483	-7934444	-6581589	-10322838	-12478459	-7042571	-14874898			10.4918	14.0098	14.0709	13.452	13.1732	12.8841	12.7587	12.7161	12.5112	12.4591	12.3769	78.2072	17.1131	17.7772	16.2905	18.5644
	10.5	-14295225	-4272078	-6034603	-4868942	-7952652	-6604407	-10341379	-12502989	-7066452	-14894015			10.5002	14.0125	14.0631	13.4542	13.1713	12.869	12.7492	12.7169	12.5041	12.4591	12.3791	78.1489	17.1118	17.7806	16.29	18.5669
	10.5083	-14317694	-4305836	-6046351	-4888183	-7970345	-6627352	-10359252	-12526241	-7090433	-14911668			10.5085	13.9814	14.0669	13.451	13.1762	12.8654	12.7474	12.7055	12.5079	12.4577	12.3802	78.0882	17.1081	17.7812	16.2926	18.5686
	10.5167	-14340288	-4338646	-6057990	-4906051	-7987620	-6650384	-10376319	-12548029	-7114541	-14928328			10.5168	13.994	14.0634	13.4345	13.172	12.8773	12.7518	12.7137	12.5062	12.4594	12.3659	78.0846	17.1125	17.7878	16.2703	18.5699
	10.525	-14362961	-4369967	-6069882	-4922769	-8004284	-6673534	-10392216	-12568614	-7138482	-14944408			10.5252	14.0091	14.0541	13.4483	13.161	12.8902	12.7578	12.7088	12.5071	12.456	12.3726	78.0679	17.1101	17.794	16.2775	18.5747
	10.5333	-14385827	-4399747	-6082228	-4938758	-8020192	-6697282	-10407034	-12588275	-7161993	-14960027			10.5335	14.0011	14.0599	13.442	13.1668	12.8944	12.7448	12.7064	12.5114	12.4591	12.3709	78.0302	17.1065	17.7983	16.2833	18.575
	10.5417	-14408919	-4428274	-6094794	-4954352	-8035504	-6721713	-10421158	-12607205	-7185118	-14975744			10.5418	13.9902	14.0604	13.4387	13.1562	12.8724	12.7404	12.7056	12.5119	12.4589	12.3832	77.9882	17.1078	17.8001	16.2855	18.5694
	10.55	-14431774	-4455621	-6107039	-4969986	-8050625	-6746420	-10434660	-12625511	-7207767	-14991993			10.5502	14.0054	14.0648	13.4378	13.1512	12.8732	12.7395	12.6958	12.5084	12.4534	12.3729	77.933	17.1042	17.8006	16.2856	18.5729
	10.5583	-14454341	-4482087	-6118555	-4985983	-8065584	-6770525	-10447829	-12643004	-7229633	-15008642			10.5585	14.0055	14.059	13.4212	13.151	12.8692	12.7457	12.6916	12.515	12.4606	12.3766	77.8872	17.0977	17.8011	16.2867	18.5705
	10.5667	-14476630	-4508675	-6129275	-5002337	-8080391	-6793346	-10461118	-12659981	-7250549	-15025405			10.5668	13.9868	14.0677	13.4243	13.161	12.8697	12.7386	12.6922	12.5145	12.4685	12.3822	77.8627	17.1004	17.8016	16.2799	18.5733
	10.575	-14498233	-4535744	-6139361	-5019021	-8095101	-6814781	-10474911	-12677048	-7270698	-15042067			10.5752	13.9848	14.0561	13.4192	13.1705	12.8671	12.7362	12.6906	12.5235	12.4583	12.3761	77.8384	17.0965	17.8053	16.285	18.5707
	10.5833	-14518753	-4563423	-6149148	-5035915	-8109807	-6835102	-10489428	-12694544	-7290321	-15058432			10.5835	14.0069	14.0558	13.4151	13.1631	12.8722	12.7348	12.6794	12.5226	12.4489	12.3759	77.8087	17.0935	17.8012	16.2891	18.5692
	10.5917	-14538198	-4591092	-6159254	-5053007	-8124665	-6854729	-10504359	-12712280	-7309130	-15074077			10.5918	14.0158	14.0477	13.4154	13.1598	12.8676	12.7348	12.6725	12.5215	12.4514	12.3828	77.8109	17.083	17.8013	16.3046	18.5693
	10.6	-14556870	-4618392	-6169937	-5070289	-8139309	-6873858	-10518904	-12729926	-7326912	-15089078			10.6002	14.0354	14.0626	13.4107	13.1467	12.8691	12.7435	12.6701	12.5233	12.4469	12.3811	77.82	17.0788	17.799	16.2973	18.5648
	10.6083	-14575013	-4645323	-6180696	-5087840	-8152984	-6892457	-10532768	-12747142	-7344103	-15103554			10.6085	13.9956	14.0619	13.4156	13.1533	12.8696	12.739	12.6745	12.5226	12.447	12.3802	77.8194	17.0807	17.8028	16.2934	18.5617
	10.6167	-14592803	-4671887	-6190938	-5105001	-8165530	-6910304	-10546329	-12763855	-7361313	-15117676			10.6168	14.0027	14.0566	13.4023	13.1564	12.8713	12.7413	12.6702	12.5207	12.4482	12.3786	77.8329	17.0763	17.7979	16.2965	18.5598
	10.625	-14610193	-4698195	-6200643	-5120950	-8177438	-6927274	-10559829	-12780374	-7378580	-15131771			10.6252	14.0629	14.054	13.3898	13.1639	12.8718	12.7375	12.6593	12.5193	12.4468	12.3829	77.8448	17.0782	17.796	16.2992	18.5557
	10.6333	-14627556	-4724211	-6209922	-5135541	-8189357	-6943567	-10573089	-12796992	-7395768	-15145850			10.6335	14.0535	14.063	13.3943	13.1569	12.8745	12.7353	12.6626	12.5226	12.448	12.3785	77.8452	17.0646	17.7972	16.3005	18.5527
	10.6417	-14645222	-4749774	-6218663	-5149106	-8201770	-6959484	-10585746	-12813419	-7412688	-15159641			10.6418	14.0474	14.0543	13.3941	13.1648	12.8828	12.729	12.6593	12.5201	12.4448	12.3811	77.8369	17.0641	17.8021	16.2954	18.5536
	10.65	-14662997	-4774834	-6226821	-5162169	-8214912	-6975236	-10597689	-12829208	-7429182	-15173144			10.6502	14.0732	14.0598	13.3886	13.158	12.879	12.7244	12.6571	12.521	12.4607	12.3653	77.8334	17.0648	17.7964	16.2904	18.544
	10.6583	-14680927	-4799227	-6234580	-5175119	-8228861	-6991254	-10609079	-12844045	-7444967	-15186593			10.6585	14.0766	14.051	13.3856	13.1578	12.8829	12.725	12.6465	12.518	12.4436	12.3732	77.8307	17.0309	17.7938	16.3116	18.5434
	10.6667	-14698865	-4822862	-6242131	-5187851	-8243262	-7007734	-10620317	-12857676	-7460044	-15200204			10.6668	14.0631	14.0458	13.3839	13.1503	12.8862	12.7227	12.6432	12.5129	12.4363	12.3641	77.8264	17.0525	17.7858	16.3056	18.5421
	10.675	-14716733	-4845846	-6249630	-5200114	-8257715	-7024577	-10631594	-12870155	-7474594	-15213826			10.6752	14.0703	14.0534	13.3806	13.1608	12.8902	12.7324	12.6453	12.5167	12.4403	12.3704	77.8226	17.0723	17.7818	16.3047	18.5461
	10.6833	-14734643	-4868435	-6257384	-5211715	-8271911	-7041222	-10643077	-12882197	-7488717	-15227269			10.6835	14.0572	14.0539	13.3826	13.1626	12.8911	12.7256	12.6348	12.5224	12.4377	12.3768	77.8105	17.0753	17.7801	16.3036	18.5434
	10.6917	-14752392	-4891008	-6265410	-5222830	-8285981	-7057197	-10654933	-12894707	-7502328	-15240299			10.6918	14.058	14.0415	13.3741	13.1519	12.8908	12.7174	12.6325	12.515	12.4392	12.3778	77.7892	17.0752	17.7849	16.3055	18.5433
	10.7	-14769672	-4913554	-6273603	-5233901	-8299938	-7072359	-10667264	-12908194	-7515200	-15252600			10.7002	14.045	14.0307	13.3713	13.1636	12.8899	12.7181	12.6283	12.507	12.4405	12.3702	77.7895	17.0748	17.7789	16.2978	18.5428
	10.7083	-14786125	-4935483	-6281548	-5244905	-8313199	-7086896	-10679778	-12922366	-7527368	-15264293			10.7085	14.0503	14.042	13.3844	13.1428	12.8933	12.7223	12.6245	12.5094	12.4342	12.3627	77.85	17.0786	17.7777	16.3014	18.5414
	10.7167	-14801598	-4955887	-6289168	-5255920	-8325156	-7101228	-10691774	-12936503	-7539176	-15275610			10.7168	14.0409	14.05	13.3753	13.152	12.8866	12.7179	12.6199	12.5037	12.4284	12.3736	77.9408	17.0845	17.7771	16.2987	18.5351
	10.725	-14816406	-4974629	-6296675	-5267117	-8335790	-7115989	-10703149	-12950146	-7550780	-15286243			10.7252	14.045	14.0342	13.3646	13.1484	12.8903	12.7172	12.6255	12.4987	12.4367	12.3698	78.0363	17.0764	17.7726	16.2993	18.5299
	10.7333	-14830708	-4992290	-6304166	-5278807	-8345759	-7131265	-10714294	-12963333	-7562417	-15296234			10.7335	14.0327	14.0336	13.3728	13.1516	12.8852	12.7225	12.622	12.4927	12.4247	12.3652	78.1159	17.0727	17.773	16.297	18.49
	10.7417	-14844736	-5009758	-6311764	-5290945	-8355862	-7146745	-10725481	-12975931	-7574491	-15306206			10.7418	14.0365	14.0295	13.3738	13.1549	12.8834	12.7172	12.6163	12.4825	12.4299	12.3726	78.2124	17.0703	17.777	16.2965	18.5023
	10.75	-14858600	-5027813	-6319385	-5303069	-8366199	-7162080	-10736340	-12988219	-7587023	-15316475			10.7502	14.0304	14.0302	13.3606	13.1433	12.8772	12.7083	12.6111	12.4919	12.4338	12.3573	78.4087	17.0764	17.7744	16.2979	18.5096
	10.7583	-14871962	-5047059	-6326994	-5314940	-8376505	-7177127	-10746507	-13000182	-7599818	-15326792			10.7585	14.0318	14.0247	13.3668	13.1531	12.883	12.711	12.6168	12.4856	12.4293	12.3591	78.5515	17.0825	17.7721	16.2937	18.511
	10.7667	-14884376	-5068008	-6334740	-5326725	-8386751	-7191879	-10756018	-13011887	-7612602	-15337323			10.7668	14.0175	14.0243	13.3721	13.1549	12.8721	12.7119	12.6261	12.4814	12.4229	12.3774	78.6171	17.0828	17.7679	16.2994	18.5089
	10.775	-14896197	-5090487	-6342836	-5338195	-8397176	-7206131	-10765037	-13023517	-7624561	-15348104			10.7752	14.028	14.0281	13.3714	13.1557	12.8684	12.7029	12.6248	12.4875	12.416	12.3585	78.5794	17.0815	17.7717	16.297	18.5063
	10.7833	-14907788	-5113807	-6351494	-5349118	-8408052	-7219535	-10773769	-13035179	-7634919	-15358744			10.7835	14.0235	14.0225	13.3678	13.1847	12.8581	12.7095	12.621	12.4897	12.4141	12.3593	78.4549	17.0805	17.7717	16.3013	18.4978
	10.7917	-14919313	-5136976	-6360709	-5359686	-8419312	-7232063	-10782250	-13046856	-7643864	-15369275			10.7918	14.0258	14.0196	13.3759	13.1603	12.8567	12.7205	12.6192	12.484	12.4131	12.3562	78.3127	17.0421	17.7675	16.2964	18.4953
	10.8	-14930809	-5159014	-6370400	-5370465	-8430880	-7244051	-10790700	-13058481	-7652356	-15380108			10.8002	14.0168	14.0273	13.378	13.1474	12.8603	12.7164	12.6147	12.4846	12.4066	12.3613	78.2749	17.0924	17.7671	16.2885	18.4923
	10.8083	-14942476	-5179767	-6380565	-5381615	-8442774	-7255910	-10799253	-13069891	-7661280	-15391244			10.8085	14.028	14.0057	13.3802	13.1533	12.8526	12.7214	12.616	12.491	12.4032	12.3636	78.6567	17.0881	17.7699	16.2965	18.4908
	10.8167	-14954612	-5199536	-6390802	-5393057	-8454859	-7267981	-10807670	-13081167	-7671013	-15402274			10.8168	14.0245	14.0198	13.3805	13.1557	12.8476	12.7179	12.6171	12.4806	12.4002	12.3564	79.0753	17.0873	17.7697	16.2943	18.4885
	10.825	-14967767	-5218842	-6400493	-5404622	-8467221	-7280269	-10815642	-13092529	-7681410	-15412836			10.8252	14.0096	14.0125	13.3847	13.1516	12.8398	12.7218	12.6212	12.4876	12.4079	12.3632	79.4432	17.0937	17.7679	16.296	18.4896
	10.8333	-14981885	-5237741	-6409365	-5416334	-8479715	-7292642	-10823052	-13103964	-7692486	-15423115			10.8335	14.0104	14.014	13.3701	13.1537	12.8454	12.7145	12.6199	12.4942	12.4055	12.359	79.7111	17.0911	17.7746	16.2904	18.4856
	10.8417	-14996485	-5256360	-6417514	-5427922	-8491754	-7305274	-10830616	-13115521	-7704283	-15433499			10.8418	14.0054	14.0162	13.3735	13.1562	12.8366	12.7144	12.6177	12.4934	12.3994	12.3607	79.8774	17.0982	17.7732	16.299	18.4892
	10.85	-15011428	-5275082	-6425145	-5439134	-8502943	-7318246	-10838596	-13127322	-7716906	-15443781			10.8502	14.0192	14.0161	13.3793	13.1608	12.8358	12.7214	12.622	12.4915	12.4041	12.3702	79.9612	17.1011	17.7742	16.2984	18.4889
	10.8583	-15026414	-5293969	-6432194	-5450055	-8513472	-7331628	-10846433	-13139203	-7729897	-15453701			10.8585	14.0143	14.0158	13.3803	13.1543	12.8295	12.7151	12.6058	12.4933	12.3962	12.3649	79.9797	17.1002	17.769	16.2938	18.4891
	10.8667	-15040807	-5312630	-6438727	-5460667	-8523152	-7345359	-10853550	-13150345	-7742690	-15463134			10.8668	14.0224	14.0225	13.3896	13.1646	12.8268	12.7217	12.6093	12.4851	12.3936	12.3681	79.9544	17.1007	17.77	16.2923	18.4861
	10.875	-15054650	-5330954	-6444932	-5470883	-8531866	-7359372	-10859720	-13160311	-7755220	-15471831			10.8752	14.0175	14.001	13.3784	13.1596	12.8222	12.7124	12.6089	12.484	12.3995	12.3567	79.877	17.1021	17.7777	16.293	18.4823
	10.8833	-15068336	-5348693	-6451030	-5480486	-8539232	-7373498	-10865251	-13169306	-7767383	-15479888			10.8835	14.0263	14.0098	13.3939	13.1696	12.8183	12.715	12.6022	12.4756	12.4018	12.36	79.757	17.1027	17.764	16.2906	18.4827
	10.8917	-15081994	-5365241	-6457029	-5489080	-8544964	-7387278	-10870515	-13177912	-7778978	-15487485			10.8918	14.0251	13.9984	13.3891	13.168	12.8241	12.7235	12.5985	12.4797	12.4023	12.3645	79.6156	17.11	17.7687	16.2924	18.4854
	10.9	-15095479	-5380300	-6462667	-5496282	-8549297	-7400075	-10875379	-13186314	-7789855	-15494604			10.9002	14.0196	14.0082	13.4008	13.1639	12.8289	12.7174	12.6134	12.4733	12.3972	12.3795	79.469	17.1104	17.774	16.3038	18.4888
	10.9083	-15108579	-5394368	-6467883	-5502110	-8552475	-7411502	-10879735	-13194061	-7800473	-15500895			10.9085	14.0286	14.0081	13.3989	13.1555	12.8202	12.7067	12.6098	12.473	12.4027	12.3605	79.3411	17.1118	17.7731	16.3066	18.4885
	10.9167	-15121174	-5408189	-6472620	-5506571	-8555238	-7421316	-10883638	-13200413	-7811473	-15505765			10.9168	14.0284	14.0147	13.4039	13.1628	12.8297	12.7136	12.6059	12.4702	12.4084	12.3582	79.2275	17.1153	17.7709	16.3068	18.4869
	10.925	-15132784	-5422196	-6476602	-5509787	-8558129	-7429880	-10887062	-13204966	-7823010	-15508616			10.9252	14.035	14.0211	13.4	13.1542	12.8316	12.7115	12.5962	12.4706	12.4067	12.3562	79.1286	17.1092	17.7792	16.2979	18.4849
	10.9333	-15143012	-5435715	-6479505	-5512306	-8561165	-7437531	-10889869	-13208001	-7834907	-15509534			10.9335	14.0262	14.02	13.4031	13.1617	12.8378	12.7207	12.5928	12.4644	12.4131	12.3667	79.0466	17.1196	17.7756	16.298	18.4865
	10.9417	-15151823	-5447726	-6481315	-5514750	-8564487	-7444236	-10891830	-13209954	-7846383	-15508810			10.9418	14.0351	14.022	13.4053	13.1653	12.8379	12.7092	12.5956	12.4568	12.4085	12.3648	78.9704	17.1124	17.7788	16.2958	18.4841
	10.95	-15158932	-5457902	-6482196	-5517348	-8568249	-7449741	-10892442	-13211303	-7856585	-15506738			10.9502	14.0246	14.0305	13.4091	13.154	12.8436	12.7135	12.5949	12.458	12.409	12.3596	78.8957	17.1131	17.7785	16.3007	18.4818
	10.9583	-15163823	-5466283	-6482297	-5519721	-8572535	-7453656	-10891421	-13212217	-7864834	-15503666			10.9585	14.0357	14.0313	13.4106	13.1617	12.8468	12.702	12.5988	12.4446	12.4125	12.3577	78.8325	17.1183	17.7867	16.2983	18.4808
	10.9667	-15166238	-5472665	-6481963	-5521542	-8577378	-7455768	-10888976	-13212609	-7871219	-15499899			10.9668	14.044	14.0282	13.4038	13.1526	12.8552	12.7057	12.5875	12.4427	12.4156	12.3667	78.7694	17.1172	17.7918	16.2948	18.4813
	10.975	-15166228	-5477275	-6481537	-5522894	-8582626	-7456253	-10885259	-13212630	-7876545	-15495901			10.9752	13.95	14.0174	13.3959	13.1608	12.8615	12.7084	12.5974	12.4428	12.421	12.3559	78.705	17.1183	17.788	16.2986	18.479
	10.9833	-15164237	-5480735	-6481251	-5523973	-8587768	-7455385	-10880663	-13212260	-7881412	-15492036			10.9835	14.0119	14.0255	13.4037	13.1631	12.8792	12.7065	12.5994	12.4391	12.4113	12.359	78.6459	17.1131	17.7904	16.3078	18.4816
	10.9917	-15160877	-5483624	-6481005	-5524807	-8592349	-7453710	-10875591	-13211182	-7885749	-15488387			10.9918	13.9795	14.0202	13.4105	13.1568	12.877	12.7083	12.5848	12.4378	12.4234	12.3645	78.5902	17.1123	17.7912	16.3001	18.4807
	11	-15156634	-5486170	-6480399	-5525179	-8596165	-7451913	-10869843	-13209419	-7889273	-15484878			11.0002	13.9703	14.022	13.4121	13.1563	12.8702	12.6985	12.5831	12.4301	12.4214	12.3526	78.5281	17.0844	17.786	16.3013	18.4824
	11.0083	-15151857	-5488691	-6479289	-5525103	-8599180	-7449914	-10862893	-13207481	-7891727	-15481046			11.0085	13.9637	14.0055	13.4159	13.168	12.8791	12.6921	12.5855	12.422	12.4237	12.3544	78.491	17.1205	17.7877	16.3084	18.4768
	11.0167	-15146329	-5491499	-6477371	-5524564	-8601373	-7446829	-10854799	-13205465	-7892778	-15476418			11.0168	13.9963	14.0186	13.4053	13.1566	12.8789	12.6968	12.594	12.4218	12.4179	12.3623	78.6184	17.112	17.798	16.3044	18.4761
	11.025	-15139367	-5494089	-6474310	-5523471	-8602904	-7441687	-10846059	-13203145	-7892013	-15470776			11.0252	14.0248	14.0209	13.3992	13.1623	12.8963	12.6932	12.5976	12.4203	12.4163	12.3583	78.7279	17.083	17.7958	16.3042	18.4743
	11.0333	-15130657	-5495343	-6470116	-5521642	-8603418	-7434480	-10837197	-13200487	-7888656	-15463930			11.0335	13.9711	14.0175	13.3935	13.1607	12.9005	12.6962	12.5953	12.4193	12.4138	12.3633	78.7799	17.1112	17.7975	16.3062	18.474
	11.0417	-15120480	-5494673	-6464742	-5518613	-8602382	-7425683	-10828649	-13197188	-7882806	-15456075			11.0418	13.9962	14.0145	13.4025	13.1555	12.9007	12.7033	12.5984	12.4262	12.4157	12.3536	78.7419	17.1062	17.7965	16.3087	18.473
	11.05	-15109044	-5491731	-6458143	-5513941	-8600086	-7415491	-10820360	-13193000	-7874898	-15447576			11.0502	14.0084	14.0096	13.4042	13.1574	12.9053	12.7018	12.593	12.4139	12.4184	12.3471	78.6577	17.1033	17.7911	16.3165	18.4744
	11.0583	-15096216	-5486210	-6450682	-5507550	-8597247	-7403641	-10811838	-13188206	-7865343	-15438471			11.0585	13.996	13.968	13.4068	13.1553	12.9033	12.6974	12.6031	12.4177	12.4223	12.3438	78.5512	17.1028	17.7977	16.3136	18.4706
	11.0667	-15082067	-5478616	-6443223	-5499906	-8594509	-7390228	-10802486	-13183025	-7854812	-15428838			11.0668	14.0025	14.0163	13.3954	13.155	12.9019	12.6926	12.5951	12.4252	12.4116	12.3505	78.4327	17.0936	17.8018	16.3208	18.4703
	11.075	-15067040	-5470090	-6436411	-5491499	-8592034	-7375779	-10791964	-13177521	-7843977	-15419106			11.0752	13.996	13.9694	13.402	13.1506	12.9063	12.6895	12.5974	12.4214	12.4137	12.3478	78.3311	17.0989	17.7995	16.3194	18.4691
	11.0833	-15051504	-5461058	-6430363	-5482083	-8589684	-7360894	-10780255	-13171791	-7833278	-15409514			11.0835	14.0017	13.9944	13.4019	13.1564	12.9132	12.6945	12.5938	12.4238	12.4106	12.3424	78.2422	17.0601	17.8013	16.3258	18.4669
	11.0917	-15035698	-5451428	-6424712	-5471597	-8587529	-7345957	-10767658	-13165566	-7822621	-15400226			11.0918	13.9568	13.9755	13.4085	13.1645	12.9108	12.6931	12.6068	12.4264	12.4097	12.3442	78.1617	17.0736	17.7997	16.3352	18.4653
	11.1	-15020005	-5441569	-6419159	-5460385	-8585328	-7331546	-10754813	-13158473	-7811931	-15391571			11.1002	14.01	13.991	13.3956	13.1562	12.9157	12.6951	12.6059	12.4289	12.4179	12.3422	78.1185	17.1003	17.7975	16.3348	18.4672
	11.1083	-15005139	-5431494	-6413664	-5449041	-8582525	-7317782	-10742444	-13150276	-7801285	-15383446			11.1085	14.0373	13.9686	13.3913	13.1517	12.9158	12.6898	12.6126	12.4299	12.4209	12.3446	78.09	17.0922	17.7969	16.3437	18.4714
	11.1167	-14991453	-5421273	-6408120	-5438386	-8578984	-7304379	-10731126	-13141264	-7791074	-15375890			11.1168	14.0488	13.9899	13.3907	13.1503	12.9106	12.6979	12.6042	12.4314	12.4213	12.3469	78.0554	17.0978	17.8014	16.3483	18.4661
	11.125	-14978844	-5411230	-6402478	-5429053	-8575003	-7291615	-10721256	-13132068	-7781670	-15369403			11.1252	13.9506	13.9961	13.3873	13.1501	12.9114	12.6977	12.6121	12.4357	12.4163	12.3416	78.3266	17.0932	17.7985	16.3585	18.4672
	11.1333	-14966936	-5400924	-6396547	-5420962	-8570589	-7280345	-10713088	-13123522	-7772781	-15364165			11.1335	13.9545	13.9938	13.3851	13.1454	12.9079	12.6922	12.6136	12.4392	12.4108	12.3438	78.9855	17.0962	17.7933	16.3661	18.467
	11.1417	-14955410	-5389524	-6389796	-5413813	-8565384	-7271163	-10706653	-13115999	-7763793	-15360393			11.1418	13.9928	13.9888	13.3787	13.1509	12.9062	12.6954	12.614	12.4399	12.4108	12.3382	79.6802	17.0963	17.7983	16.3693	18.4688
	11.15	-14944171	-5376672	-6381923	-5407504	-8559110	-7264139	-10701641	-13109038	-7754718	-15358147			11.1502	13.9967	13.9856	13.3808	13.1572	12.8987	12.6924	12.6004	12.4465	12.4022	12.3275	80.3063	17.0988	17.7962	16.3649	18.4679
	11.1583	-14933630	-5362423	-6373159	-5402002	-8551147	-7258824	-10698032	-13102009	-7745647	-15357500			11.1585	13.9974	13.9735	13.3847	13.1532	12.896	12.7032	12.5954	12.4589	12.4029	12.3273	80.8064	17.0968	17.796	16.3623	18.4661
	11.1667	-14923870	-5346697	-6364052	-5396958	-8540599	-7254816	-10695927	-13094329	-7736420	-15358505			11.1668	13.9458	13.9859	13.3785	13.1516	12.8932	12.7051	12.6097	12.4576	12.4025	12.3323	81.1593	17.1012	17.7946	16.346	18.4633
	11.175	-14914686	-5329439	-6355148	-5392226	-8526851	-7251718	-10695222	-13085564	-7727038	-15361118			11.1752	14.0313	13.9833	13.3696	13.1644	12.8971	12.7007	12.6069	12.4669	12.3905	12.339	81.3679	17.1044	17.7934	16.3444	18.4632
	11.1833	-14905667	-5309966	-6347000	-5387813	-8509436	-7248945	-10695539	-13075761	-7717814	-15365625			11.1835	13.9589	13.9726	13.3751	13.1547	12.8946	12.6995	12.6154	12.4636	12.3899	12.3381	81.4696	17.1065	17.7911	16.344	18.4652
	11.1917	-14897311	-5287650	-6340232	-5383481	-8488270	-7246046	-10696927	-13065378	-7709105	-15372216			11.1918	13.9843	13.9789	13.3764	13.1595	12.8895	12.7044	12.6186	12.4722	12.384	12.3321	81.4858	17.1071	17.7905	16.3418	18.4654
	11.2	-14890572	-5261825	-6335066	-5378662	-8463269	-7242864	-10700091	-13054910	-7701079	-15380471			11.2002	13.9896	13.973	13.3686	13.154	12.882	12.6984	12.6154	12.4789	12.3849	12.3339	81.4566	17.1062	17.7887	16.3402	18.4691
	11.2083	-14885851	-5231318	-6331417	-5373038	-8434774	-7239685	-10705533	-13044340	-7693802	-15389721			11.2085	14.0168	13.9372	13.3687	13.1479	12.8888	12.706	12.616	12.4792	12.3864	12.3327	81.3991	17.1059	17.7869	16.3324	18.4662
	11.2167	-14883368	-5195497	-6329048	-5366226	-8402977	-7236654	-10713383	-13033290	-7687482	-15399672			11.2168	13.9686	13.9779	13.3703	13.1508	12.8891	12.6973	12.6176	12.4888	12.3849	12.3281	81.3341	17.0767	17.7865	16.3236	18.4653
	11.225	-14883469	-5153601	-6327806	-5357923	-8367581	-7233442	-10723508	-13021034	-7682126	-15410714			11.2252	13.9439	13.9845	13.3715	13.1529	12.8835	12.6951	12.6153	12.4909	12.3925	12.3332	81.2462	17.1206	17.7892	16.3159	18.4659
	11.2333	-14886384	-5104783	-6327603	-5348075	-8328207	-7229446	-10735296	-13006898	-7677612	-15423253			11.2335	13.9494	13.941	13.3708	13.1539	12.8813	12.7018	12.6247	12.4966	12.3866	12.3419	81.1265	17.0902	17.7854	16.3195	18.4653
	11.2417	-14891892	-5048187	-6328686	-5336339	-8284515	-7223906	-10747712	-12990865	-7673795	-15437615			11.2418	13.9827	13.967	13.3697	13.147	12.8826	12.6968	12.6192	12.5003	12.3857	12.3325	80.9991	17.081	17.7834	16.3165	18.4718
	11.25	-14899479	-4983218	-6331420	-5322502	-8236622	-7216213	-10760531	-12973176	-7670478	-15453839			11.2502	14.0297	13.958	13.3592	13.1524	12.8826	12.699	12.6351	12.516	12.3796	12.3317	80.8774	17.101	17.7869	16.3008	18.4705
	11.2583	-14909113	-4909680	-6335755	-5306181	-8184997	-7206150	-10773958	-12954211	-7667702	-15471995			11.2585	13.977	13.9714	13.3676	13.1506	12.8768	12.689	12.6364	12.5134	12.3806	12.3293	80.7566	17.1101	17.7826	16.2873	18.4682
	11.2667	-14920749	-4828337	-6341480	-5286929	-8129950	-7193827	-10788117	-12933743	-7665979	-15491760			11.2668	13.9836	13.9384	13.3668	13.1449	12.8751	12.6892	12.6316	12.503	12.3879	12.3474	80.6248	17.0789	17.7803	16.2784	18.4703
	11.275	-14934513	-4739962	-6348512	-5264291	-8071910	-7179419	-10802788	-12911515	-7666054	-15512466			11.2752	13.9886	13.9817	13.3608	13.1483	12.8722	12.6996	12.637	12.5147	12.4035	12.3375	80.4904	17.0904	17.7805	16.2704	18.4748
	11.2833	-14950583	-4644796	-6357005	-5238185	-8011834	-7163363	-10817676	-12887673	-7668536	-15533696			11.2835	14	13.9746	13.3686	13.1393	12.8672	12.7123	12.6266	12.5099	12.4007	12.3375	80.3906	17.0804	17.7756	16.2595	18.4767
	11.2917	-14968652	-4543791	-6367223	-5209306	-7950841	-7146073	-10833030	-12862921	-7673674	-15554990			11.2918	13.9947	13.9657	13.3613	13.1408	12.8609	12.6997	12.6373	12.5142	12.4013	12.3528	80.3504	17.0719	17.7779	16.2573	18.475
	11.3	-14988435	-4437723	-6379274	-5178811	-7889919	-7127503	-10849101	-12837673	-7681626	-15576386			11.3002	13.9649	13.9634	13.3696	13.1466	12.8655	12.6936	12.6342	12.5175	12.3986	12.3394	80.3424	17.0785	17.7807	16.2389	18.4718
	11.3083	-15009888	-4327500	-6392913	-5148139	-7830023	-7107033	-10866123	-12812420	-7692340	-15597893			11.3085	13.9306	13.9646	13.3672	13.1418	12.8627	12.6969	12.6266	12.513	12.3653	12.3433	80.3505	17.0816	17.7795	16.226	18.4799
	11.3167	-15033469	-4214082	-6407646	-5118112	-7772444	-7084135	-10884094	-12787670	-7705752	-15619238			11.3168	13.9946	13.9651	13.3634	13.1487	12.8613	12.6984	12.628	12.5088	12.379	12.3333	80.361	17.0641	17.7729	16.2232	18.4841
	11.325	-15059197	-4099127	-6423198	-5089500	-7718189	-7059223	-10902921	-12763574	-7721569	-15640463			11.3252	13.9986	13.9649	13.3762	13.1506	12.8647	12.7052	12.6352	12.5112	12.3741	12.3347	80.3721	17.0815	17.7754	16.2121	18.4879
	11.3333	-15086460	-3985475	-6439553	-5063086	-7668323	-7033100	-10922227	-12740252	-7739952	-15661467			11.3335	13.9755	13.9584	13.3712	13.1388	12.8508	12.697	12.644	12.5147	12.3787	12.3542	80.38	17.1046	17.7744	16.2009	18.4891
	11.3417	-15114731	-3876269	-6456860	-5039452	-7624255	-7006757	-10941826	-12718530	-7761161	-15682073			11.3418	13.9685	13.9567	13.3633	13.144	12.8491	12.6966	12.6402	12.5097	12.3824	12.3456	80.3774	17.0709	17.7787	16.195	18.4959
	11.35	-15143806	-3774494	-6475017	-5018993	-7587851	-6981643	-10961856	-12699474	-7784974	-15702229			11.3502	13.9782	13.975	13.3641	13.1422	12.8493	12.7007	12.6318	12.5174	12.3859	12.3498	80.3674	17.1059	17.7814	16.194	18.4965
	11.3583	-15173840	-3683306	-6493688	-5001985	-7560868	-6959195	-10982383	-12683830	-7810770	-15721961			11.3585	13.9902	13.9785	13.3672	13.1348	12.8382	12.702	12.6339	12.5114	12.3842	12.3533	80.3524	17.0782	17.7769	16.1803	18.4955
	11.3667	-15204821	-3605324	-6512429	-4988625	-7544135	-6940625	-11003514	-12672351	-7837700	-15741455			11.3668	14.0328	13.9639	13.3726	13.138	12.8432	12.703	12.6385	12.5072	12.3872	12.3589	80.3401	17.0764	17.7772	16.1793	18.4962
	11.375	-15236284	-3541965	-6531047	-4979270	-7538082	-6927075	-11025104	-12666061	-7865116	-15760771			11.3752	14.0267	13.9526	13.3743	13.1433	12.8405	12.7069	12.6315	12.5026	12.3849	12.3532	80.3291	17.0724	17.781	16.179	18.4986
	11.3833	-15267680	-3494121	-6549253	-4974521	-7543094	-6918837	-11046876	-12665798	-7892629	-15779727			11.3835	13.9545	13.9794	13.384	13.1395	12.8339	12.6984	12.6262	12.5076	12.3886	12.3648	80.3169	17.0665	17.7819	16.1805	18.4986
	11.3917	-15298682	-3462879	-6566718	-4975426	-7559033	-6916105	-11068173	-12671819	-7920211	-15798109			11.3918	13.9628	13.9531	13.3667	13.1481	12.8345	12.7073	12.6237	12.5023	12.3842	12.3636	80.3057	17.0794	17.7749	16.1841	18.5015
	11.4	-15329211	-3450073	-6583448	-4982761	-7585429	-6919438	-11088495	-12684457	-7947664	-15816133			11.4002	13.9692	13.9351	13.3681	13.1544	12.8354	12.6988	12.6279	12.4962	12.3881	12.3623	80.2887	17.0815	17.7872	16.1849	18.4997
	11.4083	-15359231	-3457407	-6599614	-4996559	-7621292	-6929203	-11107646	-12704275	-7974595	-15833974			11.4085	13.9551	13.9032	13.3671	13.1408	12.8327	12.7079	12.6313	12.5029	12.3919	12.3606	80.2732	17.0799	17.7819	16.1918	18.5013
	11.4167	-15388552	-3485343	-6615046	-5017242	-7665453	-6945686	-11125596	-12731659	-8000947	-15851597			11.4168	13.9729	13.9666	13.385	13.1688	12.8284	12.7035	12.627	12.498	12.4084	12.3631	80.2558	17.0862	17.7894	16.1986	18.5019
	11.425	-15416574	-3533554	-6629686	-5044885	-7716582	-6968608	-11142599	-12766146	-8026557	-15868996			11.4252	13.9767	13.9703	13.3806	13.1671	12.8258	12.7058	12.6235	12.5006	12.3979	12.358	80.231	17.0895	17.7891	16.2041	18.5016
	11.4333	-15442777	-3600952	-6643833	-5078862	-7773367	-6997725	-11158942	-12807042	-8051074	-15886316			11.4335	13.9804	13.949	13.3839	13.1694	12.8201	12.7082	12.6248	12.4984	12.4002	12.3564	80.2063	17.0833	17.7891	16.212	18.5014
	11.4417	-15467226	-3685919	-6657634	-5118115	-7834864	-7032617	-11174381	-12853046	-8074168	-15903039			11.4418	13.9197	13.9644	13.3898	13.1418	12.8162	12.6957	12.622	12.4927	12.4061	12.3634	80.1872	17.0792	17.7929	16.2195	18.4999
	11.45	-15490317	-3786153	-6670962	-5161310	-7900322	-7072985	-11188788	-12902755	-8096208	-15918628			11.4502	13.9848	13.9714	13.3953	13.1357	12.8214	12.7028	12.627	12.4968	12.3987	12.3514	80.1693	17.0774	17.7916	16.225	18.4989
	11.4583	-15512433	-3899295	-6683763	-5207433	-7968892	-7118607	-11202188	-12954707	-8117898	-15932609			11.4585	13.992	13.9796	13.3829	13.1392	12.8176	12.6983	12.6205	12.4877	12.4084	12.3448	80.1482	17.0759	17.7915	16.2334	18.4979
	11.4667	-15533902	-4023331	-6695862	-5255708	-8039347	-7168654	-11214530	-13007268	-8139451	-15944400			11.4668	13.9894	13.9262	13.3834	13.131	12.8211	12.7008	12.6227	12.4841	12.4078	12.3481	80.1291	17.0929	17.7983	16.237	18.4961
	11.475	-15554364	-4156063	-6707135	-5305434	-8110090	-7221578	-11225900	-13059014	-8160640	-15953816			11.4752	13.9904	13.9637	13.3877	13.1308	12.8073	12.6947	12.6223	12.4827	12.4103	12.3448	80.1116	17.0981	17.7977	16.2451	18.4996
	11.4833	-15573145	-4294464	-6717192	-5355831	-8180236	-7275779	-11236302	-13108837	-8181346	-15960740			11.4835	13.9778	13.9592	13.4007	13.116	12.8039	12.6973	12.6231	12.4914	12.4099	12.3486	80.0937	17.0915	17.8027	16.26	18.5001
	11.4917	-15589699	-4435782	-6725923	-5406137	-8248862	-7330174	-11245315	-13155699	-8200767	-15964956			11.4918	13.9972	13.9482	13.3957	13.1174	12.8043	12.6939	12.6227	12.4875	12.4116	12.3407	80.0786	17.0901	17.8025	16.2721	18.4987
	11.5	-15603486	-4577662	-6733759	-5456053	-8314858	-7383530	-11252291	-13198897	-8218006	-15966021			11.5002	14.004	13.9686	13.4178	13.1194	12.8027	12.7005	12.623	12.483	12.4164	12.3368	80.062	17.1061	17.8054	16.2781	18.498
	11.5083	-15614412	-4718000	-6740892	-5504986	-8376467	-7434758	-11256571	-13237975	-8232830	-15963661			11.5085	13.9393	13.9422	13.4124	13.1255	12.8085	12.6956	12.6237	12.4827	12.4125	12.3381	80.0496	17.0851	17.8035	16.2796	18.4962
	11.5167	-15622735	-4855312	-6747414	-5552074	-8431711	-7483170	-11257768	-13272544	-8245498	-15957571			11.5168	14.0014	13.9718	13.4101	13.1174	12.7972	12.6905	12.6324	12.4819	12.411	12.3463	80.0457	17.0837	17.8055	16.2849	18.4931
	11.525	-15628721	-4988114	-6753659	-5596948	-8478796	-7528182	-11255617	-13302222	-8256510	-15947571			11.5252	13.9811	13.941	13.4102	13.1142	12.8059	12.6893	12.6248	12.4787	12.4179	12.3327	80.049	17.0902	17.8048	16.297	18.4884
	11.5333	-15632298	-5114719	-6760089	-5639154	-8516306	-7568997	-11249873	-13326424	-8266393	-15933348			11.5335	14.0397	13.9061	13.4138	13.1121	12.7994	12.6868	12.6149	12.4785	12.4209	12.3272	80.0543	17.0847	17.8072	16.2913	18.4871
	11.5417	-15633136	-5234331	-6766944	-5677998	-8543654	-7604772	-11239900	-13344292	-8275441	-15914533			11.5418	14.0479	13.978	13.4116	13.1237	12.7962	12.6799	12.6209	12.4779	12.42	12.316	80.0624	17.086	17.8058	16.2972	18.4828
	11.55	-15631206	-5346621	-6773967	-5712781	-8560417	-7634993	-11224876	-13354709	-8283356	-15890388			11.5502	13.9904	13.9681	13.4133	13.108	12.7958	12.6823	12.6295	12.4839	12.425	12.325	80.0707	17.0892	17.8086	16.3043	18.4841
	11.5583	-15626596	-5451056	-6780610	-5742853	-8566105	-7659413	-11203897	-13356834	-8290105	-15859785			11.5585	13.9813	13.971	13.4052	13.1186	12.7946	12.6911	12.6197	12.4864	12.4282	12.3191	80.0733	17.0979	17.8094	16.3078	18.4794
	11.5667	-15619567	-5546964	-6786283	-5767578	-8560314	-7677289	-11175933	-13350166	-8296060	-15821259			11.5668	14.0125	13.9299	13.4189	13.1144	12.8004	12.6813	12.6205	12.4813	12.4254	12.3171	80.0751	17.0953	17.8126	16.3133	18.4733
	11.575	-15610521	-5633826	-6790536	-5786512	-8542601	-7687724	-11140026	-13333665	-8301357	-15773603			11.5752	13.9485	13.9377	13.4173	13.1064	12.7979	12.6857	12.6264	12.4792	12.4141	12.3057	80.0732	17.0877	17.8127	16.3221	18.4704
	11.5833	-15599729	-5711317	-6793572	-5798988	-8512891	-7690029	-11095341	-13306135	-8306143	-15716353			11.5835	14.0307	13.9335	13.4108	13.1074	12.7991	12.6837	12.6186	12.4762	12.4171	12.3108	80.0765	17.0904	17.8067	16.3163	18.4637
	11.5917	-15586788	-5779298	-6795905	-5804531	-8472056	-7683180	-11041156	-13266654	-8310891	-15649385			11.5918	13.9917	13.9903	13.4178	13.1111	12.7956	12.6773	12.6142	12.4753	12.4172	12.295	80.0828	17.0916	17.8083	16.3247	18.4612
	11.6	-15571043	-5838384	-6797976	-5802653	-8420907	-7665826	-10976608	-13214231	-8315938	-15572727			11.6002	13.991	13.9776	13.4076	13.1059	12.7956	12.683	12.6149	12.4734	12.4159	12.2898	80.0913	17.1001	17.8048	16.3226	18.4538
	11.6083	-15552338	-5890075	-6799955	-5793006	-8359771	-7636459	-10901408	-13148165	-8320984	-15486111			11.6085	13.9802	13.9723	13.4039	13.1032	12.7917	12.6839	12.622	12.4785	12.4171	12.2964	80.102	17.0899	17.8024	16.3271	18.4532
	11.6167	-15530759	-5935387	-6802003	-5775246	-8288841	-7594059	-10815411	-13068069	-8325294	-15388961			11.6168	13.9335	14.0102	13.3891	13.1051	12.7919	12.6806	12.6149	12.4757	12.4218	12.2927	80.1097	17.0968	17.7961	16.3236	18.4517
	11.625	-15506121	-5974329	-6804051	-5748921	-8208539	-7537883	-10717902	-12974073	-8328365	-15281051			11.6252	13.9999	13.9779	13.398	13.0967	12.7957	12.6733	12.6204	12.4734	12.4162	12.2948	80.1094	17.096	17.8032	16.3285	18.443
	11.6333	-15478200	-6006292	-6806122	-5713395	-8119708	-7467080	-10608313	-12867066	-8330187	-15162917			11.6335	13.9899	13.9992	13.4002	13.0955	12.7932	12.6837	12.6173	12.4826	12.4192	12.2889	80.1047	17.1014	17.7953	16.3311	18.4426
	11.6417	-15447045	-6030711	-6808027	-5667647	-8023459	-7380895	-10487032	-12748262	-8330743	-15035299			11.6418	14.0625	13.9921	13.392	13.0874	12.7932	12.6798	12.6289	12.487	12.4089	12.286	80.0945	17.0927	17.7965	16.3314	18.435
	11.65	-15413010	-6047501	-6809551	-5610696	-7920746	-7278677	-10354804	-12619182	-8330138	-14898733			11.6502	14.0426	13.9919	13.3849	13.1005	12.7942	12.6837	12.6189	12.4827	12.4142	12.3048	80.0852	17.0876	17.7908	16.3335	18.4313
	11.6583	-15376622	-6056674	-6810524	-5542576	-7813104	-7159828	-10212249	-12481352	-8328265	-14753842			11.6585	14.0024	14.005	13.3772	13.0968	12.7906	12.6838	12.6143	12.4809	12.4049	12.2926	80.0816	17.0922	17.7942	16.3316	18.4265
	11.6667	-15339114	-6058559	-6810769	-5463429	-7702610	-7024138	-10060437	-12336256	-8324626	-14601921			11.6668	14.0251	13.9962	13.3629	13.0996	12.7876	12.6853	12.6171	12.4832	12.4016	12.2744	80.0817	17.0884	17.7882	16.3304	18.4232
	11.675	-15302016	-6053971	-6810015	-5373318	-7591158	-6872142	-9900947	-12185092	-8318681	-14444146			11.6752	14.0161	13.9835	13.3687	13.0975	12.7913	12.6823	12.6108	12.4812	12.3986	12.2929	80.0815	17.0831	17.7821	16.3328	18.4219
	11.6833	-15266183	-6043152	-6807852	-5272692	-7481022	-6705230	-9735504	-12029147	-8309962	-14280944			11.6835	14.0343	13.992	13.3675	13.0957	12.7923	12.6903	12.6169	12.4794	12.4028	12.2793	80.078	17.0835	17.7796	16.3307	18.4157
	11.6917	-15231956	-6026606	-6803897	-5162056	-7374725	-6524937	-9566168	-11870213	-8298311	-14113273			11.6918	14.0331	13.9977	13.364	13.086	12.7944	12.6883	12.6061	12.4837	12.4014	12.2927	80.0688	17.0788	17.7753	16.3336	18.4154
	11.7	-15199326	-6005246	-6797860	-5042406	-7275050	-6332997	-9395884	-11710687	-8284010	-13943338			11.7002	14.0292	13.988	13.3651	13.0859	12.7963	12.6855	12.6201	12.4843	12.3962	12.2868	80.0414	17.0793	17.775	16.336	18.4132
	11.7083	-15168468	-5979480	-6789565	-4915625	-7184541	-6132347	-9227483	-11553516	-8267539	-13773840			11.7085	14.0014	13.9982	13.3548	13.0854	12.7896	12.6829	12.6112	12.4855	12.4019	12.2959	80.0011	17.0816	17.768	16.3318	18.4097
	11.7167	-15140018	-5949839	-6779191	-4783771	-7104914	-5926397	-9063209	-11401690	-8249012	-13607185			11.7168	13.9982	13.9916	13.356	13.0706	12.792	12.6816	12.6073	12.4848	12.394	12.2921	79.9531	17.0775	17.7701	16.3321	18.4105
	11.725	-15114698	-5917902	-6766759	-4648075	-7037097	-5718321	-8905946	-11257663	-8228249	-13445494			11.7252	14.0101	13.9793	13.3471	13.0831	12.7953	12.682	12.6038	12.4842	12.3866	12.2887	79.908	17.0754	17.7615	16.3368	18.4106
	11.7333	-15093122	-5885697	-6752159	-4510389	-6981569	-5511173	-8758823	-11123170	-8204936	-13290627			11.7335	13.9982	13.9791	13.3604	13.0891	12.7919	12.6808	12.6035	12.4832	12.3968	12.3048	79.8684	17.0706	17.756	16.3368	18.409
	11.7417	-15075852	-5854435	-6735312	-4373128	-6938280	-5308218	-8624648	-10999687	-8178882	-13145124			11.7418	13.999	13.9714	13.3562	13.0818	12.8037	12.6763	12.616	12.4877	12.3943	12.2762	79.8324	17.0639	17.7526	16.3372	18.406
	11.75	-15063163	-5824643	-6716167	-4238846	-6907047	-5112914	-8506131	-10888247	-8150420	-13011444			11.7502	14.0069	14.0029	13.3592	13.08	12.8038	12.6824	12.6082	12.4815	12.3932	12.2766	79.7981	17.063	17.7451	16.344	18.4118
	11.7583	-15055236	-5796745	-6694698	-4109978	-6887700	-4928995	-8404909	-10790232	-8120181	-12891360			11.7585	14.0039	13.9913	13.3591	13.0698	12.8027	12.6807	12.6167	12.484	12.3969	12.2971	79.7618	17.0656	17.7449	16.3444	18.4135
	11.7667	-15052088	-5770959	-6671172	-3988149	-6879775	-4760061	-8321862	-10706947	-8088579	-12786514			11.7668	13.996	13.9791	13.3554	13.0841	12.8082	12.6758	12.6092	12.4868	12.3903	12.2983	79.7276	17.0654	17.7347	16.3524	18.4175
	11.775	-15054025	-5747913	-6646142	-3874902	-6882916	-4608975	-8258088	-10639448	-8056566	-12698315			11.7752	13.9914	13.9789	13.3464	13.0777	12.802	12.6859	12.6096	12.4789	12.3874	12.3031	79.6899	17.0541	17.7323	16.3536	18.4216
	11.7833	-15061296	-5728537	-6620228	-3772259	-6897007	-4477828	-8214205	-10588725	-8025402	-12626901			11.7835	13.9962	13.9659	13.3526	13.0793	12.802	12.6749	12.6161	12.4858	12.3848	12.2914	79.6517	17.0586	17.7256	16.3509	18.4216
	11.7917	-15074000	-5713368	-6593859	-3682205	-6921718	-4368185	-8190387	-10554938	-7995881	-12571973			11.7918	13.9903	13.9843	13.3374	13.0763	12.795	12.6708	12.6187	12.4859	12.3694	12.2986	79.6083	17.0627	17.7283	16.3549	18.4202
	11.8	-15091722	-5702785	-6567293	-3606252	-6956590	-4280693	-8186027	-10537203	-7968617	-12533824			11.8002	13.9864	13.9777	13.3536	13.0823	12.802	12.6865	12.6112	12.4811	12.3734	12.3073	79.5619	17.059	17.7169	16.3492	18.425
	11.8083	-15113777	-5697105	-6540901	-3545091	-7000960	-4215617	-8199569	-10534654	-7944192	-12512932			11.8085	13.9789	13.9404	13.3412	13.0714	12.7996	12.6797	12.6192	12.4805	12.3721	12.3014	79.5148	17.0523	17.7186	16.3505	18.4258
	11.8167	-15139270	-5696310	-6515032	-3498472	-7053948	-4173165	-8229062	-10546135	-7922922	-12509151			11.8168	13.9755	13.9466	13.3391	13.0711	12.8024	12.68	12.6234	12.4846	12.361	12.3155	79.4708	17.0556	17.7126	16.3459	18.4333
	11.825	-15167029	-5700175	-6489889	-3466102	-7113905	-4153791	-8272550	-10570663	-7904870	-12522127			11.8252	13.9759	13.9393	13.3346	13.0724	12.8031	12.6846	12.6259	12.4811	12.366	12.3191	79.4335	17.0433	17.7158	16.3426	18.4413
	11.8333	-15196064	-5708706	-6465603	-3448146	-7179027	-4157807	-8328004	-10607291	-7889773	-12551075			11.8335	13.9738	13.9473	13.3354	13.0807	12.8082	12.6953	12.6237	12.4843	12.3629	12.3246	79.3984	17.0554	17.7152	16.3324	18.446
	11.8417	-15225760	-5722062	-6442260	-3444642	-7247419	-4185266	-8393343	-10654787	-7877460	-12594697			11.8418	13.9595	13.9487	13.3279	13.0773	12.8065	12.6922	12.6232	12.4823	12.3632	12.3225	79.3226	17.0512	17.7172	16.3275	18.4453
	11.85	-15256020	-5740035	-6420127	-3454969	-7317588	-4234783	-8467236	-10712119	-7867623	-12651374			11.8502	13.9758	13.9574	13.3332	13.0719	12.8066	12.6925	12.6334	12.4831	12.3598	12.3188	79.2488	17.0568	17.7094	16.3247	18.4475
	11.8583	-15287053	-5762464	-6399933	-3477853	-7388524	-4303576	-8548798	-10777694	-7860177	-12719176			11.8585	13.9756	13.9417	13.3339	13.0699	12.795	12.6915	12.6292	12.4734	12.3521	12.3236	79.189	17.0641	17.7146	16.3154	18.4492
	11.8667	-15318919	-5788872	-6382181	-3512378	-7460102	-4389048	-8636895	-10850277	-7855500	-12796298			11.8668	13.964	13.9512	13.3125	13.0695	12.796	12.6849	12.6349	12.4635	12.3598	12.3231	79.148	17.0557	17.7056	16.3117	18.4434
	11.875	-15351447	-5818395	-6367271	-3557796	-7531960	-4488430	-8730374	-10928888	-7854166	-12880914			11.8752	13.9681	13.958	13.3194	13.0783	12.7912	12.6798	12.6329	12.4502	12.3541	12.3281	79.1299	17.0428	17.7065	16.3005	18.4479
	11.8833	-15384336	-5850369	-6355604	-3612880	-7603245	-4598670	-8827695	-11012549	-7856655	-12971106			11.8835	13.9488	13.9679	13.3111	13.0796	12.7931	12.6997	12.6373	12.4658	12.3521	12.3232	79.1238	17.0496	17.7062	16.2933	18.445
	11.8917	-15416852	-5884038	-6347500	-3676028	-7672754	-4717388	-8927231	-11100325	-7862810	-13064968			11.8918	13.9526	13.9755	13.3087	13.082	12.7916	12.6882	12.64	12.4621	12.3541	12.3248	79.1259	17.0455	17.7127	16.2859	18.4455
	11.9	-15448488	-5918021	-6343047	-3745241	-7739625	-4842140	-9027214	-11190957	-7872608	-13161084			11.9002	13.9695	13.9597	13.3038	13.0769	12.7954	12.6997	12.6287	12.4645	12.3517	12.3279	79.1325	17.0573	17.7148	16.2746	18.4481
	11.9083	-15479151	-5951244	-6341934	-3818659	-7803596	-4970375	-9125949	-11282901	-7886008	-13258571			11.9085	13.9553	13.971	13.3032	13.073	12.7927	12.6928	12.6418	12.462	12.3521	12.3314	79.1611	17.0652	17.7135	16.2676	18.444
	11.9167	-15508328	-5983503	-6343926	-3894866	-7864363	-5099712	-9221901	-11374554	-7902644	-13356244			11.9168	13.901	13.9581	13.3068	13.0681	12.7894	12.6946	12.6379	12.4627	12.3518	12.3232	79.2302	17.0686	17.711	16.2605	18.4448
	11.925	-15535022	-6014668	-6348341	-3972606	-7921915	-5228034	-9314337	-11464634	-7921912	-13452796			11.9252	13.9368	13.9551	13.3043	13.0737	12.7964	12.7033	12.6311	12.4566	12.3578	12.3379	79.2782	17.066	17.7164	16.2529	18.44
	11.9333	-15558949	-6044589	-6354471	-4050504	-7976190	-5353507	-9402760	-11552098	-7943127	-13547133			11.9335	13.9259	13.9545	13.3016	13.0847	12.7938	12.6979	12.6387	12.4546	12.3567	12.3239	79.3014	17.0592	17.7118	16.2405	18.4366
	11.9417	-15580327	-6073497	-6361825	-4127514	-8026958	-5474209	-9486920	-11636088	-7965470	-13638449			11.9418	13.9402	13.9348	13.3138	13.0764	12.7997	12.6931	12.6365	12.4523	12.3595	12.334	79.3134	17.0609	17.7144	16.2264	18.437
	11.95	-15599008	-6101636	-6370023	-4203170	-8074459	-5588353	-9566586	-11716507	-7988047	-13725798			11.9502	13.9551	13.9567	13.3025	13.0717	12.8052	12.7015	12.6227	12.4602	12.3552	12.3352	79.3226	17.0592	17.7201	16.2202	18.4352
	11.9583	-15614869	-6129149	-6378870	-4277414	-8118588	-5694784	-9641272	-11793508	-8010068	-13808538			11.9585	13.9314	13.9597	13.2987	13.0807	12.807	12.6949	12.6386	12.4507	12.3511	12.3279	79.3313	17.0649	17.7125	16.2092	18.4347
	11.9667	-15628452	-6156202	-6388333	-4350149	-8159079	-5792979	-9710446	-11867158	-8030975	-13886501			11.9668	13.9442	13.9371	13.2893	13.0765	12.8109	12.6907	12.6351	12.4508	12.3524	12.3306	79.3413	17.0614	17.72	16.2029	18.4383
	11.975	-15640283	-6182588	-6398550	-4420801	-8195940	-5882740	-9773284	-11937082	-8050661	-13960084			11.9752	13.9383	13.9626	13.2974	13.0659	12.8105	12.6858	12.6337	12.4485	12.3612	12.3295	79.35	17.0602	17.7183	16.1918	18.4378
	11.9833	-15650420	-6208070	-6409550	-4488663	-8229369	-5963519	-9829347	-12002874	-8069237	-14029057			11.9835	13.9479	13.9354	13.2966	13.0786	12.8159	12.6832	12.6324	12.4476	12.3642	12.3174	79.3644	17.0615	17.7182	16.1846	18.4357
	11.9917	-15658610	-6232221	-6421332	-4552462	-8259061	-6035031	-9878671	-12063935	-8086418	-14092429			11.9918	13.9359	13.9624	13.2981	13.0731	12.8119	12.6968	12.6234	12.45	12.3592	12.3175	79.3774	17.0655	17.7243	16.1793	18.4338
	12	-15664517	-6254755	-6433537	-4610848	-8284177	-6096904	-9921210	-12119386	-8101914	-14149284			12.0002	13.9284	13.9756	13.2895	13.0792	12.8155	12.6955	12.6121	12.4489	12.3668	12.3104	79.3885	17.0645	17.7265	16.1765	18.4358
	12.0083	-15667885	-6275582	-6445799	-4662996	-8304390	-6149146	-9956690	-12169135	-8115662	-14199148			12.0085	13.9762	13.9675	13.3026	13.0807	12.8147	12.6857	12.6183	12.4396	12.3638	12.3115	79.395	17.065	17.7279	16.1818	18.4369
	12.0167	-15668752	-6294125	-6457712	-4708636	-8319517	-6191870	-9985346	-12213360	-8127712	-14241743			12.0168	13.9494	13.9709	13.2962	13.0823	12.8095	12.6893	12.6221	12.4433	12.358	12.3116	79.4081	17.0651	17.7242	16.175	18.4385
	12.025	-15667405	-6309544	-6468992	-4747515	-8329634	-6225114	-10007653	-12252130	-8137859	-14276854			12.0252	13.8896	13.9402	13.3074	13.1089	12.8145	12.6809	12.6194	12.4422	12.3541	12.3048	79.4216	17.0623	17.7275	16.1746	18.4372
	12.0333	-15663862	-6321867	-6479653	-4779834	-8335051	-6249426	-10024178	-12285334	-8145647	-14304631			12.0335	13.8958	13.9518	13.2983	13.0806	12.8189	12.6882	12.6145	12.4404	12.3462	12.2969	79.4252	17.0678	17.726	16.179	18.4369
	12.0417	-15658095	-6331238	-6489478	-4805857	-8336350	-6266122	-10035462	-12312965	-8150965	-14324934			12.0418	13.8963	13.9498	13.2882	13.0844	12.8223	12.6934	12.6106	12.4402	12.3562	12.3116	79.4591	17.0638	17.7325	16.1833	18.4351
	12.05	-15650107	-6337696	-6498266	-4826383	-8334700	-6276356	-10041905	-12335024	-8154079	-14337880			12.0502	13.8963	13.9412	13.2896	13.0892	12.8205	12.6948	12.6068	12.4363	12.3535	12.3123	79.5044	17.0739	17.7345	16.1871	18.4333
	12.0583	-15640078	-6341415	-6505753	-4842573	-8330615	-6281170	-10043996	-12351581	-8155512	-14344145			12.0585	13.9593	13.9387	13.3059	13.0744	12.8232	12.6797	12.6047	12.4374	12.3689	12.3163	79.5435	17.0714	17.7333	16.1938	18.4305
	12.0667	-15628014	-6342520	-6511955	-4855124	-8324260	-6281051	-10042084	-12362852	-8155372	-14344734			12.0668	13.9537	13.9458	13.2875	13.0655	12.8281	12.6806	12.6043	12.4337	12.3616	12.3119	79.5687	17.0756	17.7397	16.205	18.4287
	12.075	-15614061	-6341564	-6517119	-4864272	-8316052	-6275786	-10036126	-12368977	-8153105	-14340746			12.0752	13.9277	13.939	13.2912	13.081	12.8248	12.6742	12.6038	12.4328	12.3598	12.305	79.5935	17.0772	17.7384	16.2131	18.4294
	12.0833	-15598758	-6338948	-6521445	-4870402	-8306631	-6265386	-10026674	-12370719	-8148508	-14333174			12.0835	13.9298	13.9443	13.2826	13.0876	12.8262	12.6806	12.5942	12.43	12.3568	12.3037	79.6192	17.0863	17.7333	16.2214	18.4241
	12.0917	-15582927	-6334678	-6524956	-4873828	-8296931	-6250852	-10014343	-12369282	-8141752	-14323210			12.0918	13.8991	13.9615	13.2819	13.0732	12.8262	12.6802	12.6038	12.425	12.3621	12.3004	79.6495	17.0902	17.7331	16.2278	18.4205
	12.1	-15567218	-6328634	-6527486	-4875055	-8287521	-6233680	-9999992	-12365380	-8132644	-14311502			12.1002	13.9009	13.9605	13.2907	13.0962	12.8247	12.6811	12.5977	12.432	12.3635	12.2936	79.6784	17.0927	17.7338	16.234	18.4169
	12.1083	-15551891	-6321187	-6529059	-4874567	-8278985	-6215306	-9984686	-12359820	-8121372	-14298710			12.1085	13.9319	13.9928	13.2851	13.0891	12.8235	12.6745	12.6	12.4325	12.3599	12.3063	79.7045	17.0967	17.7305	16.2463	18.4137
	12.1167	-15536915	-6313136	-6529867	-4872669	-8271740	-6197105	-9969578	-12353543	-8108921	-14285347			12.1168	13.8909	13.9908	13.2835	13.074	12.8186	12.6746	12.5927	12.4325	12.356	12.2952	79.7252	17.0969	17.7347	16.2528	18.4125
	12.125	-15521987	-6305396	-6529741	-4869988	-8266092	-6180151	-9955656	-12347278	-8096347	-14272140			12.1252	13.9666	14.0032	13.2857	13.0833	12.8187	12.6633	12.5802	12.4335	12.3558	12.2896	79.7392	17.1095	17.739	16.2677	18.4127
	12.1333	-15507232	-6298997	-6528714	-4867617	-8262547	-6165430	-9943847	-12341388	-8084059	-14260570			12.1335	13.9115	13.9962	13.2808	13.0749	12.8157	12.6754	12.5807	12.4262	12.3535	12.2878	79.7475	17.1105	17.7355	16.28	18.4139
	12.1417	-15493038	-6294447	-6527115	-4866495	-8261103	-6153932	-9934814	-12335893	-8072306	-14252185			12.1418	13.8988	13.9976	13.2722	13.0729	12.8169	12.6702	12.5816	12.4194	12.3591	12.278	79.7305	17.1105	17.7331	16.284	18.4087
	12.15	-15480108	-6291445	-6525398	-4866898	-8261431	-6146412	-9928950	-12331197	-8061249	-14247865			12.1502	13.9194	13.9917	13.2789	13.077	12.8146	12.6764	12.5721	12.4296	12.3461	12.2827	79.6874	17.1236	17.7331	16.2914	18.4066
	12.1583	-15469028	-6289781	-6524037	-4868850	-8263212	-6143643	-9926218	-12328163	-8050968	-14248091			12.1585	13.9538	13.9919	13.2811	13.0624	12.8124	12.6639	12.5646	12.4301	12.3556	12.2748	79.6372	17.1242	17.7259	16.2969	18.4034
	12.1667	-15460695	-6289114	-6523376	-4872860	-8266370	-6146311	-9926869	-12327476	-8041560	-14253178			12.1668	13.978	13.9901	13.2638	13.0927	12.8175	12.6627	12.567	12.4223	12.3477	12.2826	79.5961	17.1224	17.7294	16.302	18.4056
	12.175	-15456087	-6289184	-6523280	-4879488	-8271543	-6154510	-9931005	-12330047	-8033503	-14262839			12.1752	13.9199	13.9739	13.2786	13.0892	12.8147	12.6638	12.5607	12.4235	12.34	12.2771	79.5623	17.1257	17.728	16.3033	18.4014
	12.1833	-15455178	-6290562	-6523374	-4888877	-8279420	-6168431	-9938362	-12336843	-8027125	-14276501			12.1835	13.9307	13.9765	13.2686	13.0822	12.8115	12.6535	12.5568	12.4302	12.343	12.2774	79.5327	17.1353	17.7338	16.3108	18.4051
	12.1917	-15457064	-6293712	-6523023	-4901135	-8289922	-6188685	-9948252	-12347987	-8022530	-14293669			12.1918	13.9288	13.9694	13.2697	13.0685	12.8191	12.6567	12.5641	12.4238	12.3361	12.2788	79.5025	17.1352	17.7329	16.3127	18.4043
	12.2	-15461189	-6298719	-6522056	-4916253	-8302842	-6215428	-9960540	-12363380	-8019276	-14314118			12.2002	13.9421	13.9662	13.2691	13.077	12.8135	12.6453	12.5589	12.4198	12.3318	12.2797	79.4732	17.1405	17.7372	16.3156	18.4066
	12.2083	-15467126	-6305524	-6520913	-4934057	-8318333	-6247560	-9975416	-12383112	-8016765	-14337932			12.2085	13.9241	13.9348	13.2715	13.0828	12.818	12.638	12.5615	12.4238	12.3428	12.2773	79.4363	17.141	17.7337	16.3205	18.4078
	12.2167	-15474307	-6313770	-6519709	-4954009	-8336599	-6283783	-9992964	-12406608	-8014612	-14365451			12.2168	13.9406	13.9656	13.2633	13.0873	12.8113	12.6485	12.5601	12.4195	12.335	12.2673	79.3993	17.1454	17.7327	16.3185	18.4142
	12.225	-15482147	-6322921	-6518402	-4976179	-8357418	-6323446	-10013196	-12433055	-8013077	-14396831			12.2252	13.9674	13.9573	13.2678	13.0684	12.8115	12.6399	12.5557	12.4135	12.3333	12.2744	79.3627	17.1453	17.7331	16.3194	18.4136
	12.2333	-15490217	-6333088	-6517386	-5001010	-8380608	-6366285	-10036034	-12461862	-8012654	-14431651			12.2335	13.9317	13.9424	13.2465	13.0813	12.8125	12.6466	12.5612	12.4153	12.3321	12.2691	79.3252	17.1407	17.7253	16.3273	18.4133
	12.2417	-15498210	-6344761	-6517004	-5028505	-8405343	-6411969	-10061090	-12492277	-8013748	-14469467			12.2418	14.0045	13.9475	13.2467	13.0651	12.811	12.6476	12.5585	12.4134	12.3363	12.2659	79.2974	17.1383	17.7231	16.3259	18.4166
	12.25	-15506078	-6358176	-6517346	-5058259	-8430575	-6460073	-10087697	-12523974	-8016580	-14509647			12.2502	13.9642	13.9482	13.2517	13.0746	12.8092	12.645	12.5565	12.4169	12.3316	12.2561	79.2755	17.1343	17.7229	16.3275	18.4224
	12.2583	-15513924	-6372909	-6518367	-5089966	-8455457	-6510189	-10115678	-12556907	-8021045	-14551063			12.2585	13.9177	13.9317	13.279	13.0808	12.8105	12.6452	12.5484	12.4208	12.3295	12.2623	79.2318	17.1289	17.7294	16.3188	18.4285
	12.2667	-15521846	-6388235	-6519846	-5122690	-8479375	-6561898	-10145113	-12590666	-8026856	-14592867			12.2668	13.9686	13.9299	13.2808	13.0247	12.8134	12.6532	12.5494	12.4191	12.3317	12.2568	79.0447	17.1376	17.7305	16.3244	18.428
	12.275	-15529815	-6403345	-6521390	-5155283	-8502314	-6614852	-10175577	-12624848	-8034219	-14634991			12.2752	13.9177	13.9276	13.289	13.0335	12.812	12.6464	12.5617	12.4152	12.3348	12.2685	78.9353	17.1365	17.7314	16.3276	18.4318
	12.2833	-15537549	-6417690	-6522640	-5187040	-8524186	-6668034	-10206824	-12659304	-8042904	-14677226			12.2835	13.9141	13.9192	13.2274	13.0233	12.8132	12.6526	12.5602	12.4115	12.3359	12.2605	78.9048	17.1298	17.7284	16.3242	18.4373
	12.2917	-15544536	-6430949	-6523111	-5217537	-8544960	-6720230	-10238675	-12693829	-8052012	-14719068			12.2918	13.9776	13.9379	13.282	13.054	12.8102	12.6484	12.5546	12.4112	12.3314	12.2745	78.9218	17.1295	17.7238	16.3292	18.4414
	12.3	-15550073	-6442851	-6522488	-5246839	-8564963	-6770873	-10270812	-12728022	-8060621	-14759821			12.3002	13.9137	13.9271	13.277	13.0805	12.8087	12.6496	12.5489	12.4107	12.3204	12.2605	78.9625	17.123	17.7275	16.3273	18.4437
	12.3083	-15553492	-6453472	-6520799	-5275410	-8584677	-6819795	-10302732	-12761600	-8068269	-14798951			12.3085	13.9456	13.9153	13.2858	13.0776	12.8095	12.6509	12.5579	12.407	12.3048	12.2597	79.0186	17.1175	17.7295	16.3209	18.4508
	12.3167	-15554698	-6462798	-6518431	-5303343	-8604584	-6867054	-10333718	-12794290	-8074998	-14836188			12.3168	13.9093	13.9099	13.2914	13.0773	12.8177	12.6448	12.5555	12.4109	12.305	12.2499	79.0783	17.1113	17.7381	16.3183	18.4566
	12.325	-15554002	-6470491	-6515827	-5330475	-8624878	-6912832	-10363309	-12826322	-8081113	-14871529			12.3252	13.9587	13.9101	13.2858	13.0701	12.8066	12.6522	12.5506	12.4186	12.3156	12.2577	79.1341	17.1087	17.7449	16.3159	18.4618
	12.3333	-15551979	-6476505	-6512907	-5356585	-8645590	-6957067	-10391197	-12858321	-8086497	-14904997			12.3335	13.9528	13.8978	13.277	13.0669	12.8115	12.6546	12.5454	12.4238	12.3216	12.2699	79.1831	17.1089	17.7524	16.3138	18.4627
	12.3417	-15548766	-6481038	-6509486	-5381386	-8666412	-6999453	-10417666	-12890742	-8090873	-14936953			12.3418	13.9113	13.901	13.2916	13.0818	12.8119	12.6669	12.5564	12.4222	12.3124	12.2674	79.2222	17.1053	17.7531	16.3122	18.4676
	12.35	-15544167	-6484176	-6505620	-5404592	-8686975	-7039608	-10443233	-12923151	-8094079	-14967877			12.3502	13.9137	13.9067	13.2828	13.067	12.8151	12.6523	12.5636	12.4179	12.3093	12.2712	79.2532	17.1047	17.7499	16.313	18.4693
	12.3583	-15538187	-6485812	-6501458	-5426124	-8707261	-7077539	-10467664	-12954648	-8095677	-14997738			12.3585	13.9791	13.8948	13.2931	13.0539	12.8072	12.6537	12.5534	12.4064	12.3125	12.2662	79.2758	17.0997	17.7606	16.3087	18.4728
	12.3667	-15531155	-6486159	-6497200	-5446061	-8727223	-7113036	-10490736	-12984597	-8095212	-15026428			12.3668	13.9928	13.9085	13.2914	13.0627	12.8057	12.6612	12.5512	12.4019	12.3128	12.2635	79.2904	17.0999	17.7601	16.31	18.4704
	12.375	-15523177	-6485886	-6493172	-5464536	-8746624	-7145836	-10512224	-13012724	-8092681	-15053733			12.3752	13.9946	13.8882	13.2949	13.0628	12.8099	12.6636	12.552	12.4	12.304	12.2669	79.3106	17.1029	17.7577	16.3074	18.4775
	12.3833	-15514385	-6485437	-6489522	-5481888	-8765267	-7176026	-10531858	-13039153	-8088198	-15079872			12.3835	13.9741	13.9017	13.299	13.0488	12.7999	12.67	12.5485	12.4007	12.3173	12.2726	79.3408	17.0996	17.7567	16.3054	18.481
	12.3917	-15505107	-6484774	-6486516	-5498504	-8783082	-7203670	-10549585	-13064111	-8082291	-15105290			12.3918	13.9269	13.9057	13.2922	13.0556	12.8072	12.6634	12.551	12.3928	12.3077	12.2768	79.3731	17.0974	17.7589	16.2927	18.4838
	12.4	-15495558	-6484445	-6484852	-5514453	-8799934	-7229211	-10565539	-13087990	-8075434	-15130126			12.4002	13.9466	13.904	13.2806	13.0511	12.8049	12.6662	12.5485	12.3928	12.303	12.2858	79.4125	17.0954	17.758	16.2965	18.491
	12.4083	-15486327	-6485231	-6484877	-5529656	-8815928	-7252741	-10579873	-13111328	-8067983	-15154301			12.4085	13.9529	13.8918	13.284	13.0564	12.8094	12.6679	12.5432	12.4018	12.2915	12.2803	79.458	17.0955	17.7605	16.2945	18.493
	12.4167	-15478028	-6487319	-6486463	-5543973	-8831367	-7274565	-10592705	-13134578	-8060555	-15177592			12.4168	13.8915	13.9077	13.286	13.0335	12.8105	12.6607	12.5479	12.3974	12.296	12.2751	79.5313	17.1002	17.7606	16.2889	18.4962
	12.425	-15471226	-6490473	-6489590	-5557692	-8846959	-7295264	-10604441	-13157799	-8053804	-15199725			12.4252	13.9654	13.9106	13.2759	13.0382	12.8137	12.6599	12.5379	12.4006	12.2897	12.2727	79.6065	17.1014	17.7609	16.2903	18.5012
	12.4333	-15466294	-6494830	-6494154	-5571394	-8863115	-7315526	-10615902	-13180883	-8048213	-15220735			12.4335	13.9474	13.9128	13.2814	13.0507	12.8149	12.6465	12.5556	12.4004	12.296	12.2708	79.6757	17.105	17.7583	16.2901	18.5015
	12.4417	-15463462	-6500433	-6499854	-5585567	-8880092	-7335510	-10627630	-13203733	-8043800	-15241033			12.4418	13.9636	13.9156	13.2889	13.048	12.8116	12.655	12.5381	12.4011	12.2906	12.2741	79.7373	17.1008	17.7582	16.288	18.4979
	12.45	-15463075	-6507245	-6506573	-5600494	-8898109	-7355428	-10640003	-13226531	-8040972	-15261589			12.4502	13.9159	13.9131	13.2816	13.0523	12.8125	12.6607	12.5306	12.4053	12.2949	12.2691	79.778	17.0953	17.752	16.2865	18.5016
	12.4583	-15465298	-6514660	-6514337	-5616428	-8917235	-7375936	-10654125	-13249196	-8040091	-15283280			12.4585	13.9727	13.9248	13.2894	13.0569	12.8122	12.6673	12.5388	12.3978	12.2885	12.2678	79.7872	17.1009	17.7436	16.2843	18.5003
	12.4667	-15470255	-6522488	-6523203	-5633706	-8937373	-7397212	-10670579	-13271867	-8041283	-15306606			12.4668	13.9459	13.921	13.2849	13.054	12.81	12.6604	12.5421	12.4041	12.2972	12.2603	79.7832	17.0968	17.7462	16.2831	18.5005
	12.475	-15477840	-6531383	-6533338	-5652180	-8958141	-7419287	-10688941	-13295049	-8044732	-15331418			12.4752	13.9101	13.912	13.2771	13.0588	12.8122	12.6595	12.5399	12.3974	12.2955	12.2659	79.807	17.0997	17.7467	16.2848	18.5035
	12.4833	-15488198	-6542106	-6544991	-5671193	-8979224	-7442344	-10708728	-13318728	-8050737	-15357548			12.4835	13.8862	13.9094	13.2775	13.0599	12.8109	12.652	12.5409	12.3995	12.2967	12.2645	79.8405	17.1037	17.7423	16.2835	18.501
	12.4917	-15501388	-6555609	-6558418	-5690659	-9000540	-7466467	-10729518	-13342627	-8059345	-15385060			12.4918	13.9412	13.917	13.2729	13.0645	12.8093	12.6537	12.5398	12.4	12.2997	12.2663	79.8703	17.0977	17.7346	16.2872	18.5025
	12.5	-15517279	-6572121	-6573755	-5710886	-9022268	-7491942	-10750965	-13366671	-8070355	-15413873			12.5002	14.0041	13.9299	13.2666	13.067	12.8124	12.6501	12.5417	12.3997	12.2995	12.2689	79.8887	17.0922	17.7346	16.2957	18.5002
	12.5083	-15535856	-6591034	-6590541	-5732059	-9044699	-7518715	-10773065	-13391221	-8083474	-15443905			12.5085	13.9704	13.9253	13.2779	13.06	12.8083	12.6523	12.5305	12.4004	12.3035	12.2615	79.8931	17.0925	17.7294	16.2976	18.4957
	12.5167	-15556768	-6611326	-6608143	-5754173	-9067591	-7546671	-10795774	-13416729	-8098465	-15474730			12.5168	13.95	13.9312	13.2779	13.0709	12.8092	12.6306	12.526	12.4015	12.3073	12.2604	79.8909	17.0908	17.7271	16.2983	18.4936
	12.525	-15579208	-6632664	-6626174	-5777407	-9090250	-7575845	-10819095	-13443396	-8115354	-15505640			12.5252	13.9336	13.9295	13.2791	13.0748	12.8072	12.6304	12.5259	12.4033	12.2927	12.2533	79.8869	17.0873	17.7236	16.2966	18.489
	12.5333	-15602723	-6655104	-6644599	-5801550	-9112141	-7606339	-10843660	-13471325	-8134318	-15536629			12.5335	13.8964	13.9342	13.2742	13.0814	12.7994	12.6392	12.532	12.404	12.3043	12.2506	79.8311	17.0856	17.7182	16.293	18.4865
	12.5417	-15627264	-6678841	-6663212	-5825895	-9133137	-7638498	-10869863	-13500564	-8155178	-15568050			12.5418	13.9059	13.9319	13.2684	13.0715	12.7983	12.6352	12.5267	12.4068	12.3022	12.2493	79.6582	17.0791	17.7208	16.2918	18.4859
	12.55	-15652907	-6704090	-6681866	-5850033	-9153457	-7672466	-10897667	-13530826	-8177564	-15600109			12.5502	13.9724	13.9328	13.2677	13.0777	12.801	12.6363	12.529	12.4085	12.3003	12.2546	79.5138	17.0862	17.7216	16.2977	18.4795
	12.5583	-15679898	-6730589	-6700644	-5873986	-9173360	-7707909	-10926781	-13561553	-8201292	-15632935			12.5585	13.9497	13.928	13.2623	13.0698	12.8141	12.6334	12.5235	12.406	12.3109	12.2497	79.4252	17.0826	17.7179	16.3015	18.4768
	12.5667	-15708038	-6758429	-6719559	-5898079	-9192648	-7744335	-10956727	-13592503	-8226705	-15666273			12.5668	13.9598	13.9313	13.2713	13.0741	12.8051	12.6389	12.5261	12.4101	12.301	12.25	79.3637	17.0852	17.7199	16.3038	18.4742
	12.575	-15737032	-6788007	-6738444	-5922989	-9211193	-7781207	-10987121	-13623313	-8253917	-15699585			12.5752	13.9031	13.9356	13.2632	13.0747	12.7939	12.6308	12.5161	12.4093	12.3055	12.2455	79.3152	17.0847	17.715	16.3062	18.4723
	12.5833	-15766783	-6819343	-6757174	-5949199	-9229170	-7817942	-11017448	-13653388	-8282480	-15732714			12.5835	13.8965	13.9251	13.2622	13.0658	12.7984	12.6248	12.5182	12.4095	12.3109	12.2524	79.2685	17.0905	17.7124	16.3098	18.4718
	12.5917	-15797082	-6851777	-6775490	-5976667	-9246588	-7854406	-11047131	-13682641	-8311852	-15765476			12.5918	13.9731	13.9322	13.256	13.0654	12.7897	12.6251	12.5229	12.4105	12.3173	12.2528	79.2266	17.0902	17.7081	16.3101	18.468
	12.6	-15827823	-6884564	-6793149	-6004810	-9263476	-7890748	-11075642	-13711113	-8341537	-15797286			12.6002	13.9862	13.9411	13.2456	13.0731	12.7844	12.6258	12.5198	12.4049	12.2988	12.2375	79.1873	17.0929	17.7093	16.3081	18.4676
	12.6083	-15858758	-6916730	-6809935	-6032695	-9279738	-7926638	-11102795	-13738593	-8371350	-15827616			12.6085	13.8969	13.9207	13.255	13.0778	12.7882	12.625	12.5214	12.4121	12.2997	12.2576	79.1423	17.0906	17.7106	16.3022	18.4707
	12.6167	-15889504	-6948167	-6825631	-6059427	-9295148	-7961347	-11128742	-13764820	-8401066	-15855940			12.6168	13.9861	13.9253	13.2561	13.0769	12.7841	12.6328	12.5205	12.4085	12.2959	12.2562	79.0903	17.0917	17.7112	16.3101	18.4725
	12.625	-15919593	-6979003	-6840155	-6084323	-9309414	-7994434	-11153485	-13789446	-8430144	-15881464			12.6252	13.9231	13.9615	13.2417	13.0749	12.7817	12.626	12.5216	12.4067	12.2965	12.2564	79.0348	17.0923	17.7156	16.3039	18.4708
	12.6333	-15948473	-7008775	-6853452	-6107220	-9322215	-8025515	-11176641	-13812198	-8458098	-15903672			12.6335	13.9118	13.9621	13.2581	13.0797	12.7828	12.6181	12.5216	12.4073	12.2952	12.2463	78.9705	17.1037	17.7155	16.306	18.4733
	12.6417	-15975836	-7036658	-6865508	-6128319	-9333060	-8054353	-11198099	-13832739	-8484698	-15922408			12.6418	13.9243	13.9519	13.2614	13.0711	12.7776	12.6273	12.5264	12.4105	12.2951	12.2507	78.9002	17.1013	17.7169	16.3076	18.4701
	12.65	-16001745	-7061903	-6876331	-6147501	-9341521	-8080905	-11217659	-13850649	-8510048	-15937844			12.6502	13.9003	13.9596	13.2518	13.0571	12.7761	12.6209	12.5321	12.4128	12.2961	12.243	78.8335	17.1092	17.7197	16.309	18.4691
	12.6583	-16025989	-7084507	-6885742	-6164258	-9347619	-8104795	-11234847	-13865552	-8534053	-15949974			12.6585	13.9595	13.956	13.2597	13.074	12.7695	12.6158	12.5182	12.4077	12.2871	12.2397	78.7751	17.1104	17.7208	16.3045	18.4756
	12.6667	-16047684	-7104622	-6893451	-6178382	-9351445	-8125453	-11249343	-13877131	-8556315	-15958812			12.6668	13.9932	13.9556	13.2576	13.0807	12.7701	12.6126	12.5328	12.4112	12.2909	12.2384	78.7296	17.114	17.7263	16.2921	18.4724
	12.675	-16066020	-7122226	-6899061	-6189711	-9353149	-8142835	-11260975	-13885153	-8576550	-15964416			12.6752	13.9643	13.914	13.2575	13.079	12.7645	12.61	12.5402	12.4053	12.2845	12.2487	78.6929	17.1139	17.7271	16.3065	18.4757
	12.6833	-16080843	-7137308	-6902271	-6198237	-9352768	-8157301	-11269135	-13889619	-8594547	-15966695			12.6835	13.9692	13.9348	13.2566	13.0811	12.7725	12.6129	12.5237	12.4058	12.2899	12.2636	78.669	17.1141	17.7275	16.2984	18.4764
	12.6917	-16092672	-7149509	-6902967	-6203931	-9349835	-8169042	-11273502	-13890419	-8609974	-15965397			12.6918	13.9667	13.9305	13.2492	13.0938	12.7681	12.6112	12.5269	12.4061	12.2888	12.2468	78.6521	17.1173	17.7389	16.2898	18.477
	12.7	-16102036	-7158546	-6901158	-6206785	-9344051	-8177652	-11274017	-13887233	-8622491	-15960295			12.7002	13.966	13.9377	13.2188	13.0942	12.7659	12.6104	12.5235	12.4058	12.2894	12.2419	78.6403	17.1188	17.735	16.2943	18.4785
	12.7083	-16108633	-7164364	-6896949	-6206746	-9335691	-8182844	-11270850	-13879797	-8631570	-15951311			12.7085	13.9617	13.9464	13.246	13.0836	12.7597	12.6123	12.5331	12.4065	12.2885	12.2442	78.6316	17.1163	17.7366	16.2961	18.4815
	12.7167	-16111991	-7167142	-6890424	-6203708	-9325227	-8184568	-11264174	-13868206	-8636806	-15938851			12.7168	14.0171	13.9139	13.2415	13.0831	12.7585	12.6142	12.541	12.4053	12.2849	12.2502	78.6333	17.1234	17.7417	16.2902	18.4844
	12.725	-16112043	-7166923	-6882169	-6197340	-9312713	-8183015	-11254169	-13852900	-8638383	-15923450			12.7252	14.0183	13.8721	13.23	13.0738	12.7643	12.6	12.5294	12.4069	12.2942	12.2289	78.6423	17.124	17.743	16.2886	18.4895
	12.7333	-16108962	-7164099	-6872728	-6187211	-9298338	-8177996	-11241269	-13834364	-8636698	-15905484			12.7335	14.0068	13.8965	13.24	13.0757	12.7598	12.6062	12.5218	12.4197	12.2835	12.2357	78.6676	17.1198	17.7483	16.288	18.4841
	12.7417	-16102817	-7159408	-6862555	-6173162	-9282270	-8169003	-11225914	-13813376	-8632122	-15885568			12.7418	14.0043	13.9035	13.2215	13.0814	12.7573	12.6047	12.528	12.4191	12.2805	12.2386	78.707	17.1218	17.7507	16.2858	18.4865
	12.75	-16093416	-7153299	-6852097	-6155423	-9264915	-8155757	-11208732	-13790990	-8625268	-15864674			12.7502	14.0007	13.8977	13.2155	13.0713	12.757	12.6182	12.5241	12.4152	12.2814	12.2388	78.7567	17.1201	17.7562	16.2904	18.4853
	12.7583	-16080557	-7145553	-6841345	-6134518	-9246540	-8138537	-11190035	-13767815	-8616766	-15843519			12.7585	13.9976	13.8866	13.2217	13.0694	12.7566	12.6155	12.5249	12.4157	12.2928	12.2384	78.8161	17.1194	17.7542	16.2849	18.4889
	12.7667	-16064590	-7135663	-6830281	-6111214	-9227269	-8117990	-11169776	-13744279	-8606760	-15822450			12.7668	13.9711	13.8928	13.2385	13.07	12.7607	12.6209	12.5312	12.4239	12.2987	12.2356	78.8808	17.118	17.762	16.2848	18.4866
	12.775	-16046082	-7123653	-6818876	-6086138	-9207425	-8094263	-11148192	-13720687	-8595706	-15801318			12.7752	14.0143	13.8957	13.0739	13.0874	12.7578	12.6171	12.5277	12.4189	12.2987	12.2343	78.9403	17.1175	17.7642	16.279	18.4845
	12.7833	-16025758	-7110043	-6807068	-6059618	-9187551	-8067641	-11125589	-13697373	-8583904	-15780093			12.7835	14.0032	13.874	13.0826	13.0851	12.7556	12.6109	12.5255	12.4293	12.3	12.2325	79.0007	17.1165	17.7643	16.2832	18.4928
	12.7917	-16004227	-7095402	-6794991	-6032082	-9168446	-8039234	-11102193	-13674500	-8571331	-15759401			12.7918	13.9948	13.8938	13.0798	13.0868	12.7516	12.6168	12.5229	12.433	12.2968	12.2258	79.0612	17.1144	17.7671	16.2871	18.4861
	12.8	-15981352	-7079977	-6783019	-6004471	-9150759	-8010419	-11078884	-13652091	-8557719	-15739903			12.8002	13.9952	13.888	13.0941	13.0881	12.7497	12.605	12.5345	12.4353	12.2853	12.2314	79.1236	17.1116	17.7753	16.2829	18.4872
	12.8083	-15957304	-7063759	-6771443	-5978500	-9135095	-7982301	-11056571	-13631013	-8542801	-15722131			12.8085	13.9893	13.9055	13.0912	13.0776	12.7476	12.6143	12.5221	12.4271	12.2848	12.2379	79.1929	17.1135	17.7747	16.2825	18.4828
	12.8167	-15932679	-7047343	-6760403	-5954950	-9122120	-7955742	-11035823	-13612160	-8526681	-15706974			12.8168	13.9881	13.8439	13.0981	13.087	12.7521	12.609	12.5195	12.4405	12.2772	12.2505	79.2682	17.1146	17.7715	16.281	18.4817
	12.825	-15908290	-7031942	-6749820	-5933360	-9112096	-7931419	-11017334	-13596118	-8509607	-15695039			12.8252	13.9794	13.8561	13.1022	13.0871	12.7552	12.6089	12.5147	12.439	12.2703	12.2409	79.3374	17.1097	17.772	16.2804	18.4799
	12.8333	-15885026	-7018414	-6739556	-5913293	-9104860	-7909448	-11001351	-13583371	-8491953	-15686798			12.8335	13.9332	13.8315	13.1007	13.089	12.7578	12.6149	12.5102	12.445	12.2839	12.2381	79.3333	17.1056	17.7753	16.2822	18.4827
	12.8417	-15863271	-7006632	-6729713	-5895066	-9100362	-7889900	-10987887	-13574672	-8474502	-15682631			12.8418	13.9756	13.8613	13.0985	13.0889	12.7463	12.6184	12.5109	12.4432	12.281	12.2417	79.2927	17.1055	17.7739	16.279	18.4819
	12.85	-15843030	-6996045	-6720400	-5879220	-9098591	-7873011	-10977238	-13570517	-8457987	-15682783			12.8502	13.9673	13.9415	13.0891	13.0857	12.7463	12.6178	12.5099	12.4527	12.2774	12.2466	79.2475	17.103	17.7699	16.2785	18.4825
	12.8583	-15824305	-6985994	-6711783	-5866202	-9099493	-7858935	-10969906	-13570465	-8442674	-15687174			12.8585	13.9449	13.9599	13.0823	13.0935	12.748	12.6136	12.5072	12.4439	12.2883	12.2415	79.2024	17.0971	17.7744	16.281	18.485
	12.8667	-15807162	-6976429	-6704213	-5856328	-9103113	-7847840	-10966248	-13573804	-8428296	-15695656			12.8668	13.8964	13.9418	13.0797	13.0969	12.7401	12.6115	12.5128	12.4442	12.2852	12.2504	79.1779	17.0954	17.7676	16.2745	18.4799
	12.875	-15791308	-6967706	-6697788	-5850097	-9109570	-7840146	-10966224	-13580426	-8414836	-15708067			12.8752	13.9509	13.9384	13.0903	13.0956	12.7387	12.6105	12.5035	12.4484	12.2855	12.2613	79.1926	17.0905	17.7664	16.2737	18.4813
	12.8833	-15776367	-6959922	-6692376	-5848172	-9118608	-7836394	-10969368	-13590680	-8402483	-15723782			12.8835	13.9704	13.923	13.0967	13.0862	12.7295	12.6109	12.5031	12.4461	12.2881	12.2485	79.2202	17.0907	17.7654	16.2762	18.4808
	12.8917	-15762420	-6953293	-6687884	-5850716	-9129995	-7836813	-10975555	-13604559	-8391407	-15742042			12.8918	13.9372	13.9358	13.0847	13.082	12.7376	12.6036	12.5046	12.4458	12.291	12.2487	79.2303	17.0864	17.7633	16.2706	18.4805
	12.9	-15749932	-6948287	-6684183	-5857620	-9143463	-7841101	-10984890	-13621788	-8381809	-15762314			12.9002	13.9268	13.9423	13.0891	13.0671	12.7375	12.6165	12.4999	12.4459	12.2922	12.2481	79.2356	17.0889	17.7723	16.2708	18.4825
	12.9083	-15739525	-6945379	-6681129	-5868674	-9158983	-7848957	-10997155	-13642008	-8373759	-15784061			12.9085	13.9359	13.9413	13.0897	13.0791	12.7337	12.6055	12.4948	12.4455	12.296	12.265	79.2381	17.0881	17.7716	16.2658	18.4862
	12.9167	-15731533	-6944701	-6678491	-5883025	-9176431	-7860236	-11012151	-13664654	-8366882	-15806718			12.9168	13.9401	13.9205	13.0838	13.0694	12.7367	12.603	12.4879	12.4438	12.3036	12.2662	79.2589	17.0872	17.761	16.2596	18.489
	12.925	-15726077	-6946226	-6676364	-5900114	-9195507	-7874581	-11029846	-13689235	-8360528	-15829763			12.9252	13.9413	13.9169	13.0794	13.0665	12.727	12.612	12.4948	12.441	12.3054	12.2628	79.2982	17.0807	17.7633	16.2623	18.4917
	12.9333	-15723150	-6949795	-6675125	-5919685	-9215738	-7891558	-11049694	-13715252	-8354446	-15852822			12.9335	13.9563	13.9042	13.0834	13.0652	12.7394	12.6037	12.49	12.438	12.3025	12.2568	79.3348	17.073	17.7608	16.261	18.4937
	12.9417	-15722730	-6955356	-6674782	-5941375	-9236704	-7910790	-11071105	-13742221	-8349006	-15876203			12.9418	13.9392	13.8847	13.0923	13.0643	12.7326	12.6098	12.5038	12.4399	12.2973	12.2552	79.3659	17.0718	17.7551	16.2589	18.4896
	12.95	-15724607	-6962802	-6675269	-5964649	-9258320	-7931940	-11093461	-13769698	-8344411	-15900215			12.9502	13.969	13.8892	13.0889	13.0655	12.7387	12.6067	12.4896	12.4311	12.3018	12.243	79.3925	17.0532	17.7501	16.2629	18.4939
	12.9583	-15728649	-6971764	-6676443	-5988596	-9280340	-7954488	-11116377	-13797205	-8340547	-15924775			12.9585	13.9461	13.9061	13.0824	13.0588	12.7325	12.6038	12.4843	12.4334	12.3047	12.2481	79.4146	17.0532	17.7577	16.2551	18.4945
	12.9667	-15734765	-6981901	-6678337	-6012158	-9302271	-7977910	-11139683	-13824105	-8337188	-15949622			12.9668	13.952	13.8797	13.0984	13.0708	12.7316	12.6149	12.489	12.4291	12.3077	12.2449	79.43	17.0487	17.7574	16.2545	18.4993
	12.975	-15742549	-6992893	-6681099	-6034763	-9323645	-8001702	-11163102	-13850090	-8334521	-15974281			12.9752	13.9456	13.8738	13.0839	13.0582	12.735	12.6144	12.4916	12.4276	12.3008	12.2454	79.4373	17.0545	17.7598	16.2532	18.5043
	12.9833	-15751737	-7004270	-6684811	-6056575	-9344340	-8025492	-11186482	-13875136	-8332751	-15998175			12.9835	13.9558	13.8733	13.0843	13.0546	12.7325	12.6192	12.4767	12.4212	12.3034	12.2416	79.4406	17.0663	17.76	16.2586	18.5035
	12.9917	-15762253	-7015861	-6689490	-6077993	-9364043	-8049327	-11209859	-13899374	-8331844	-16021016			12.9918	13.9779	13.8737	13.09	13.0543	12.7355	12.6164	12.4792	12.4184	12.3001	12.2439	79.4411	17.0589	17.7586	16.262	18.5063
	13	-15774311	-7027879	-6694786	-6099092	-9382767	-8073282	-11232864	-13923069	-8331431	-16042696			13.0002	13.9921	13.8726	13.0886	13.0507	12.7471	12.6197	12.4797	12.415	12.3003	12.2363	79.4355	17.0586	17.7651	16.2572	18.5057
	13.0083	-15788252	-7040442	-6700656	-6119928	-9400562	-8096981	-11255198	-13946336	-8331471	-16063261			13.0085	13.9087	13.8547	13.0913	13.0607	12.7448	12.6216	12.4875	12.4153	12.3025	12.2365	79.4242	17.0514	17.7617	16.2581	18.5038
	13.0167	-15804072	-7053573	-6707347	-6140621	-9417638	-8120089	-11276698	-13969249	-8332308	-16082997			13.0168	13.9586	13.8721	13.0966	13.0511	12.7499	12.6121	12.4858	12.4123	12.2875	12.2323	79.4098	17.0504	17.759	16.2594	18.4966
	13.025	-15821454	-7067539	-6715260	-6161063	-9434327	-8142667	-11297498	-13991916	-8334401	-16101959			13.0252	13.9708	13.8271	13.0991	13.0466	12.7449	12.6037	12.4762	12.4115	12.286	12.2306	79.3985	17.0577	17.7622	16.2557	18.5015
	13.0333	-15840046	-7082973	-6724472	-6180766	-9450658	-8164879	-11317786	-14014328	-8337927	-16120032			13.0335	13.9764	13.831	13.077	13.0472	12.7486	12.609	12.486	12.4087	12.282	12.2314	79.3874	17.0573	17.7609	16.2527	18.5011
	13.0417	-15859728	-7100079	-6734631	-6199813	-9466600	-8186946	-11337393	-14036281	-8342711	-16137261			13.0418	13.9833	13.8378	13.0917	13.0385	12.7455	12.6087	12.4718	12.4033	12.2751	12.2158	79.3746	17.0615	17.7683	16.2571	18.4991
	13.05	-15880309	-7118495	-6745732	-6218848	-9482027	-8209177	-11356315	-14057573	-8348814	-16154081			13.0502	13.9739	13.8017	13.0853	13.0567	12.747	12.6152	12.4733	12.4069	12.2675	12.2214	79.3653	17.0655	17.7758	16.2609	18.5055
	13.0583	-15901333	-7137749	-6758142	-6238338	-9496849	-8231453	-11374625	-14078056	-8356259	-16171161			13.0585	14.0061	13.8927	13.0837	13.0413	12.7463	12.6146	12.4786	12.4004	12.263	12.2178	79.3555	17.0692	17.7793	16.2625	18.504
	13.0667	-15922397	-7157590	-6771906	-6258392	-9511045	-8253621	-11392279	-14097715	-8365009	-16188642			13.0668	13.9613	13.8683	13.0962	13.0426	12.7419	12.617	12.4827	12.3961	12.2517	12.229	79.3283	17.0668	17.778	16.2598	18.5042
	13.075	-15943130	-7178128	-6786769	-6278994	-9524427	-8275375	-11409490	-14116542	-8375285	-16206124			13.0752	13.9731	13.8448	13.0966	13.0464	12.738	12.6231	12.4763	12.3901	12.2528	12.2239	79.2908	17.0749	17.7863	16.265	18.4987
	13.0833	-15963608	-7199154	-6802139	-6299710	-9536946	-8296355	-11426513	-14134894	-8387638	-16223526			13.0835	13.9904	13.8604	13.0912	13.0524	12.7505	12.613	12.4741	12.3966	12.2431	12.2214	79.2501	17.0795	17.7822	16.2609	18.4916
	13.0917	-15984424	-7220196	-6817638	-6319997	-9548976	-8316298	-11443748	-14153083	-8402424	-16240968			13.0918	13.9961	13.8452	13.0914	13.0551	12.7439	12.6199	12.4732	12.3965	12.2207	12.2245	79.2133	17.0914	17.7802	16.2673	18.4876
	13.1	-16006089	-7240983	-6833134	-6339443	-9561174	-8334887	-11461287	-14171247	-8419575	-16258650			13.1002	13.9847	13.8349	13.0811	13.0676	12.7481	12.622	12.4726	12.3947	12.219	12.2257	79.1779	17.0807	17.7855	16.2724	18.4863
	13.1083	-16028892	-7261454	-6848534	-6357677	-9573864	-8352279	-11478890	-14189621	-8438891	-16276506			13.1085	13.951	13.8481	13.0858	13.0589	12.7469	12.6156	12.4746	12.3951	12.2096	12.2279	79.1479	17.0883	17.7883	16.2734	18.4824
	13.1167	-16052804	-7281516	-6863814	-6374560	-9587066	-8369090	-11496262	-14208508	-8459908	-16294201			13.1168	13.9468	13.8565	13.0793	13.0669	12.7491	12.6229	12.472	12.3968	12.1979	12.2156	79.1191	17.0961	17.7904	16.278	18.4833
	13.125	-16077253	-7301195	-6879152	-6390390	-9600473	-8385918	-11512970	-14228070	-8481731	-16311560			13.1252	13.9428	13.8654	13.0716	13.0689	12.7413	12.6158	12.4794	12.3991	12.1915	12.225	79.0934	17.0923	17.7899	16.2785	18.4793
	13.1333	-16101696	-7320972	-6894770	-6405510	-9613659	-8403080	-11528745	-14248472	-8503817	-16328760			13.1335	13.9693	13.8176	13.074	13.0658	12.7429	12.627	12.4716	12.3997	12.1923	12.2205	79.0846	17.1005	17.7933	16.2854	18.4768
	13.1417	-16125932	-7341665	-6910802	-6420126	-9626509	-8420549	-11543667	-14269291	-8526382	-16346072			13.1418	13.9253	13.8112	13.069	13.0701	12.7508	12.6278	12.4735	12.3988	12.1813	12.22	79.0817	17.103	17.7934	16.2871	18.4733
	13.15	-16149856	-7363667	-6926884	-6434350	-9639267	-8438293	-11557949	-14289453	-8549720	-16363419			13.1502	13.9618	13.8597	13.0696	13.0884	12.749	12.6203	12.4764	12.4077	12.1821	12.2169	79.0798	17.1028	17.7903	16.2817	18.47
	13.1583	-16173214	-7386620	-6942415	-6448170	-9651787	-8456509	-11571760	-14308243	-8574075	-16380331			13.1585	13.9537	13.8285	13.0678	13.068	12.7561	12.6166	12.4761	12.4079	12.176	12.207	79.0756	17.1007	17.7874	16.2828	18.4721
	13.1667	-16195673	-7410077	-6957155	-6461380	-9663975	-8475422	-11585251	-14325408	-8599697	-16396664			13.1668	13.9677	13.8269	13.0611	13.0835	12.7551	12.6164	12.4745	12.4058	12.1656	12.2168	79.0744	17.1029	17.7906	16.2838	18.4648
	13.175	-16217074	-7433773	-6971405	-6473819	-9675888	-8495044	-11598587	-14340966	-8626484	-16412234			13.1752	13.9724	13.8455	13.0673	13.0988	12.7501	12.6191	12.4766	12.4032	12.1615	12.2139	79.0749	17.114	17.7867	16.2884	18.4621
	13.1833	-16237610	-7457616	-6985410	-6485704	-9687272	-8515052	-11611855	-14355074	-8654150	-16426667			13.1835	13.9708	13.8505	13.0626	13.0811	12.7491	12.6131	12.4784	12.4079	12.164	12.2247	79.0769	17.1056	17.7878	16.2876	18.4582
	13.1917	-16257637	-7480971	-6999303	-6497434	-9697781	-8534908	-11625033	-14368250	-8682109	-16439712			13.1918	13.9756	13.8565	13.0641	13.0988	12.752	12.6086	12.4776	12.4048	12.1666	12.2149	79.0774	17.1072	17.7899	16.2857	18.4638
	13.2	-16277367	-7502958	-7013241	-6509180	-9707263	-8554030	-11637878	-14381068	-8709687	-16451145			13.2002	13.9561	13.8737	13.0576	13.0809	12.7488	12.603	12.4872	12.4107	12.1654	12.2236	79.0654	17.1131	17.7893	16.283	18.4575
	13.2083	-16296706	-7522842	-7027091	-6520625	-9715693	-8571879	-11650125	-14393412	-8736464	-16461440			13.2085	13.9926	13.8642	13.0556	13.1	12.7528	12.6141	12.4776	12.416	12.1634	12.2371	79.0426	17.1122	17.7873	16.2865	18.4589
	13.2167	-16315525	-7540264	-7040535	-6531553	-9723137	-8587800	-11661635	-14404905	-8762065	-16471366			13.2168	13.9547	13.8695	13.0657	13.0879	12.7385	12.6079	12.4803	12.4227	12.1703	12.2255	79.0236	17.1137	17.788	16.2895	18.4565
	13.225	-16333737	-7555639	-7053483	-6542050	-9729947	-8601809	-11672567	-14415102	-8786137	-16481379			13.2252	13.9925	13.881	13.0593	13.0991	12.7374	12.6032	12.4801	12.4184	12.1692	12.2308	79.0208	17.1062	17.7804	16.2856	18.4546
	13.2333	-16351302	-7569483	-7065877	-6552096	-9736583	-8614167	-11683008	-14423810	-8808631	-16491641			13.2335	13.9964	13.8971	13.0661	13.0894	12.7329	12.6015	12.4845	12.4149	12.1776	12.2259	79.0319	17.1136	17.7802	16.2901	18.4508
	13.2417	-16368013	-7582015	-7077663	-6561609	-9743360	-8625287	-11692941	-14431252	-8829606	-16501918			13.2418	13.9886	13.9129	13.0717	13.0953	12.7397	12.6043	12.4897	12.4144	12.1759	12.2222	79.0513	17.1071	17.7842	16.2782	18.4517
	13.25	-16383497	-7593364	-7088837	-6570810	-9750305	-8635807	-11702198	-14437775	-8849232	-16511536			13.2502	13.9369	13.9233	13.0707	13.0898	12.7389	12.6059	12.49	12.4125	12.1838	12.2364	79.0816	17.1058	17.774	16.2821	18.4526
	13.2583	-16397165	-7604140	-7099363	-6579663	-9757130	-8645875	-11710555	-14443758	-8867650	-16519900			13.2585	13.983	13.9261	13.0666	13.1037	12.7345	12.6118	12.49	12.4085	12.1852	12.2269	79.1135	17.0999	17.7766	16.2755	18.4541
	13.2667	-16408783	-7615001	-7109197	-6587638	-9763342	-8655040	-11717633	-14449564	-8884753	-16526854			13.2668	13.9558	13.9163	13.0655	13.0918	12.7442	12.6051	12.491	12.4136	12.1941	12.2258	79.1453	17.0935	17.7733	16.275	18.4535
	13.275	-16418558	-7626002	-7118255	-6594630	-9768692	-8663127	-11723456	-14455236	-8900624	-16532480			13.2752	13.9465	13.9001	13.0675	13.0857	12.7385	12.6105	12.4971	12.408	12.2043	12.2219	79.174	17.095	17.7758	16.2645	18.4535
	13.2833	-16427103	-7637149	-7126458	-6601095	-9773097	-8670248	-11728092	-14460533	-8915731	-16536900			13.2835	13.9777	13.9026	13.064	13.0899	12.7373	12.6054	12.4902	12.4123	12.2006	12.2302	79.1861	17.0963	17.7689	16.2704	18.456
	13.2917	-16434953	-7648395	-7133967	-6607462	-9776374	-8676094	-11731584	-14465197	-8930323	-16540156			13.2918	13.9544	13.8922	13.0652	13.0917	12.7402	12.6113	12.4916	12.4175	12.2114	12.2295	79.1957	17.0926	17.7693	16.2638	18.4561
	13.3	-16442153	-7659521	-7140787	-6613534	-9778537	-8680562	-11734036	-14469010	-8944038	-16542423			13.3002	13.9707	13.8905	13.063	13.0859	12.7311	12.6112	12.4898	12.4087	12.2162	12.2221	79.2036	17.0824	17.7667	16.2711	18.4506
	13.3083	-16448492	-7670109	-7146667	-6619086	-9779593	-8684118	-11735448	-14471829	-8956492	-16543993			13.3085	14.013	13.8981	13.0641	13.0923	12.7317	12.6046	12.4896	12.4049	12.2226	12.2308	79.2191	17.0846	17.7623	16.2622	18.4495
	13.3167	-16453615	-7679977	-7151453	-6624153	-9779622	-8687105	-11736050	-14473691	-8967606	-16544947			13.3168	14.0027	13.9032	13.0632	13.0886	12.7266	12.6088	12.4975	12.4063	12.2271	12.2296	79.2418	17.0789	17.7657	16.2621	18.45
	13.325	-16457402	-7688833	-7155068	-6628667	-9778794	-8689743	-11736054	-14474890	-8977528	-16545280			13.3252	13.8993	13.8965	13.0767	13.084	12.7285	12.616	12.5022	12.4024	12.2213	12.2384	79.2404	17.076	17.7594	16.2648	18.4464
	13.3333	-16460094	-7696537	-7157548	-6632429	-9777181	-8691703	-11735348	-14475618	-8986438	-16544924			13.3335	13.962	13.8941	13.0823	13.0786	12.7259	12.6197	12.4886	12.4009	12.2214	12.247	79.2505	17.0699	17.7561	16.26	18.4487
	13.3417	-16461941	-7703045	-7159293	-6635105	-9775170	-8692131	-11733913	-14476182	-8994491	-16543669			13.3418	13.9694	13.8772	13.073	13.0969	12.7292	12.612	12.5002	12.4064	12.2372	12.2287	79.2673	17.0664	17.7598	16.2528	18.4503
	13.35	-16463183	-7708172	-7160810	-6636224	-9773020	-8690645	-11731998	-14476820	-9001818	-16541829			13.3502	13.9526	13.8803	13.0678	13.0738	12.7196	12.6133	12.5071	12.4081	12.2409	12.2302	79.2871	17.0626	17.7599	16.2481	18.4504
	13.3583	-16464057	-7712056	-7162475	-6635744	-9770953	-8687432	-11729780	-14477530	-9008236	-16540047			13.3585	13.957	13.8674	13.0712	13.0803	12.7295	12.6159	12.4903	12.4062	12.2413	12.2368	79.3021	17.0628	17.7582	16.2547	18.4465
	13.3667	-16464351	-7714865	-7164553	-6634014	-9769125	-8683237	-11727160	-14477824	-9013405	-16538396			13.3668	13.9456	13.8812	13.0684	13.0682	12.7259	12.6188	12.5037	12.407	12.2487	12.2398	79.3127	17.0622	17.7595	16.2504	18.4438
	13.375	-16464035	-7716983	-7167206	-6631329	-9767549	-8678829	-11724282	-14477054	-9017166	-16536673			13.3752	13.9254	13.872	13.0755	13.0481	12.7249	12.6214	12.5132	12.4062	12.2505	12.239	79.3215	17.0543	17.7585	16.2514	18.4429
	13.3833	-16463573	-7718622	-7170409	-6628398	-9766206	-8674674	-11721437	-14474778	-9019637	-16535125			13.3835	13.9459	13.8712	13.0702	13.0694	12.7297	12.6167	12.5064	12.3971	12.2524	12.2392	79.3334	17.0568	17.762	16.2492	18.4474
	13.3917	-16463418	-7720151	-7173761	-6625633	-9765450	-8670902	-11718668	-14471060	-9020898	-16533976			13.3918	13.9335	13.8649	13.0762	13.0778	12.7271	12.6181	12.5107	12.3981	12.2643	12.2265	79.3477	17.059	17.7632	16.241	18.4473
	13.4	-16463979	-7721778	-7176938	-6623126	-9765707	-8667537	-11715927	-14466338	-9021259	-16533157			13.4002	13.9489	13.8689	13.0756	13.0672	12.722	12.6225	12.5	12.3864	12.2645	12.2447	79.3576	17.0561	17.7592	16.2436	18.4513
	13.4083	-16465329	-7723357	-7179719	-6621117	-9767075	-8664593	-11713302	-14461287	-9021156	-16532666			13.4085	13.9613	13.8805	13.0846	13.0603	12.7243	12.6269	12.4963	12.394	12.2707	12.2354	79.3691	17.0564	17.7667	16.2445	18.453
	13.4167	-16467404	-7724890	-7182085	-6619606	-9769338	-8662089	-11710391	-14456812	-9020708	-16532455			13.4168	13.9534	13.8776	13.0826	13.0397	12.7276	12.6161	12.5004	12.3828	12.2686	12.2312	79.3728	17.0601	17.7665	16.2453	18.4555
	13.425	-16470086	-7726716	-7184247	-6618584	-9772014	-8659858	-11706983	-14453464	-9020063	-16532509			13.4252	13.9907	13.8769	13.0799	13.042	12.7241	12.616	12.5043	12.3861	12.2718	12.2412	79.3472	17.0641	17.7693	16.2399	18.4591
	13.4333	-16473150	-7729061	-7186433	-6618162	-9774642	-8657812	-11703691	-14451461	-9019539	-16532831			13.4335	13.9831	13.8767	13.0899	13.0402	12.7187	12.6249	12.5031	12.391	12.2759	12.2407	79.2873	17.0687	17.7686	16.2436	18.4635
	13.4417	-16476306	-7731755	-7188615	-6618245	-9777136	-8656178	-11700963	-14450855	-9019350	-16533229			13.4418	13.9825	13.8755	13.0976	13.049	12.7234	12.6221	12.5024	12.3881	12.2776	12.2342	79.21	17.0721	17.7662	16.2385	18.4654
	13.45	-16479399	-7734547	-7190572	-6618609	-9780005	-8655233	-11698765	-14451628	-9019432	-16533898			13.4502	13.9634	13.8816	13.0983	13.0433	12.7163	12.6299	12.5016	12.3765	12.2716	12.2361	79.1629	17.0724	17.7765	16.2416	18.4731
	13.4583	-16482526	-7737512	-7192243	-6619038	-9783807	-8655020	-11697297	-14453684	-9019501	-16535312			13.4585	13.9657	13.8727	13.1077	13.0388	12.7167	12.6165	12.5083	12.3839	12.2829	12.2421	79.1682	17.0703	17.7721	16.2399	18.4759
	13.4667	-16485865	-7741138	-7193883	-6619316	-9788718	-8655541	-11697027	-14457010	-9019455	-16537890			13.4668	13.9604	13.8745	13.11	13.0308	12.7204	12.6292	12.5009	12.3818	12.2798	12.2338	79.1951	17.0751	17.7709	16.2415	18.4825
	13.475	-16489540	-7745444	-7195607	-6619544	-9794325	-8656937	-11698576	-14461394	-9019405	-16541978			13.4752	13.9466	13.8692	13.1088	13.0319	12.7201	12.6237	12.4936	12.3775	12.2752	12.236	79.2258	17.0799	17.765	16.2429	18.4928
	13.4833	-16493460	-7749946	-7197226	-6620265	-9800253	-8659364	-11702402	-14466591	-9019911	-16547650			13.4835	13.8745	13.8674	13.0946	13.033	12.7192	12.6224	12.4999	12.373	12.2729	12.2372	79.2511	17.0807	17.7728	16.2422	18.501
	13.4917	-16498013	-7754699	-7198545	-6621939	-9806453	-8662955	-11708311	-14472678	-9021205	-16554736			13.4918	13.8598	13.862	13.1225	13.0086	12.7167	12.6174	12.4947	12.3678	12.2767	12.2406	79.2674	17.0922	17.7631	16.244	18.5018
	13.5	-16503370	-7760063	-7199731	-6624628	-9813044	-8667646	-11715711	-14479436	-9023258	-16563010			13.5002	13.9166	13.8731	13.1281	13.0155	12.7201	12.6148	12.4833	12.3702	12.2832	12.2353	79.2761	17.0846	17.7589	16.2498	18.5134
	13.5083	-16509311	-7766105	-7200852	-6628345	-9820180	-8673099	-11724077	-14486558	-9026000	-16572316			13.5085	13.9245	13.8639	13.1256	13.0236	12.7154	12.612	12.4917	12.3758	12.2808	12.2345	79.2749	17.0905	17.7571	16.2503	18.5171
	13.5167	-16515909	-7772710	-7201838	-6632921	-9828054	-8679045	-11733004	-14493717	-9029323	-16582556			13.5168	13.9159	13.8825	13.1182	13.0221	12.7147	12.61	12.5028	12.3727	12.2808	12.2303	79.2643	17.0916	17.7581	16.2587	18.5224
	13.525	-16523283	-7779746	-7202942	-6638109	-9836832	-8685276	-11742166	-14500820	-9033299	-16593189			13.5252	13.9238	13.8661	13.1217	13.0215	12.7196	12.6165	12.4942	12.3715	12.2761	12.2287	79.2482	17.0872	17.7558	16.2664	18.5265
	13.5333	-16531468	-7786836	-7204323	-6643827	-9846262	-8691576	-11751341	-14507859	-9037782	-16603676			13.5335	13.9363	13.8728	13.1331	13.033	12.7256	12.611	12.4946	12.3788	12.2701	12.2254	79.2358	17.0883	17.7548	16.2696	18.5276
	13.5417	-16540544	-7793841	-7206013	-6650013	-9855839	-8698077	-11760215	-14515180	-9042464	-16613765			13.5418	13.9191	13.8588	13.1286	13.0135	12.7136	12.6006	12.4891	12.3719	12.2709	12.2346	79.2228	17.094	17.7524	16.2724	18.5308
	13.55	-16550512	-7800852	-7207862	-6656694	-9864803	-8705194	-11768567	-14523538	-9046969	-16623354			13.5502	13.9169	13.8524	13.1276	13.0289	12.7188	12.6005	12.4889	12.3817	12.2696	12.2271	79.2117	17.0894	17.7499	16.2767	18.535
	13.5583	-16561079	-7808061	-7209796	-6663994	-9872457	-8713256	-11776622	-14532990	-9051319	-16632705			13.5585	13.9123	13.8552	13.127	13.0183	12.7147	12.5992	12.4863	12.3754	12.2742	12.2242	79.2025	17.0898	17.7465	16.2726	18.5408
	13.5667	-16571757	-7815716	-7212115	-6671909	-9878862	-8722549	-11784601	-14543063	-9055736	-16642117			13.5668	13.9115	13.8464	13.1224	13.031	12.7124	12.5934	12.4839	12.3825	12.2696	12.2228	79.1946	17.0959	17.7394	16.285	18.5464
	13.575	-16582150	-7823961	-7215090	-6680293	-9884332	-8733160	-11792579	-14553327	-9060392	-16651651			13.5752	13.8863	13.8593	13.1327	13.0382	12.7128	12.5906	12.4788	12.3827	12.2689	12.2277	79.1774	17.1002	17.7474	16.2924	18.5452
	13.5833	-16592083	-7832786	-7218822	-6689024	-9889304	-8744707	-11801014	-14563760	-9065287	-16661271			13.5835	13.9108	13.8712	13.1319	13.0221	12.7068	12.5906	12.4761	12.3712	12.2696	12.2308	79.1448	17.0993	17.7391	16.2939	18.5468
	13.5917	-16601419	-7841903	-7223096	-6698079	-9894493	-8756498	-11810230	-14574447	-9070540	-16670798			13.5918	13.9318	13.8608	13.126	13.0271	12.7104	12.5856	12.472	12.3702	12.278	12.2201	79.1095	17.1013	17.7407	16.2918	18.5464
	13.6	-16610068	-7850987	-7227585	-6707226	-9900176	-8768050	-11820057	-14585294	-9076294	-16679919			13.6002	13.9691	13.8628	13.1256	13.0414	12.7068	12.5874	12.4776	12.372	12.2706	12.2225	79.079	17.1012	17.739	16.2902	18.5453
	13.6083	-16618228	-7859711	-7232288	-6716395	-9906206	-8779240	-11830046	-14595848	-9082598	-16688646			13.6085	13.9527	13.8566	13.1294	13.0404	12.6993	12.5756	12.4756	12.3704	12.2614	12.2362	79.054	17.1061	17.7429	16.2933	18.5462
	13.6167	-16626067	-7867878	-7237223	-6725678	-9912381	-8790083	-11839930	-14605876	-9089534	-16696966			13.6168	13.9591	13.8096	13.1299	13.0441	12.7013	12.5763	12.4794	12.3738	12.2533	12.2241	79.0322	17.1078	17.7441	16.2903	18.5463
	13.625	-16633623	-7875292	-7242053	-6735276	-9918635	-8800665	-11849615	-14615323	-9096765	-16705084			13.6252	13.9603	13.8268	13.1229	13.0419	12.6943	12.5915	12.4665	12.3728	12.2613	12.2233	79.0192	17.1046	17.7464	16.2932	18.5444
	13.6333	-16641034	-7882314	-7246630	-6745180	-9924990	-8811109	-11859009	-14624031	-9103809	-16713075			13.6335	13.9087	13.8295	13.1159	13.0312	12.7053	12.5827	12.4734	12.3724	12.2538	12.2179	79.0085	17.1111	17.7465	16.2942	18.5443
	13.6417	-16648622	-7889413	-7250945	-6755347	-9931410	-8821552	-11867918	-14631967	-9110614	-16720852			13.6418	13.8972	13.834	13.1186	13.0548	12.6944	12.569	12.4702	12.3786	12.2568	12.2185	78.9986	17.1153	17.7548	16.2939	18.5383
	13.65	-16656274	-7896620	-7255249	-6765704	-9937516	-8831614	-11876257	-14639134	-9117224	-16728376			13.6502	13.9343	13.8437	13.1188	13.0575	12.6915	12.578	12.4694	12.3701	12.2569	12.2148	78.9928	17.1187	17.7549	16.2891	18.5373
	13.6583	-16664010	-7903674	-7259648	-6775782	-9942954	-8841052	-11884150	-14645746	-9123740	-16735784			13.6585	13.9293	13.8455	13.1158	13.0518	12.6881	12.5788	12.4611	12.3672	12.2601	12.2198	78.9851	17.1193	17.7588	16.286	18.5353
	13.6667	-16671749	-7910215	-7263931	-6785312	-9947670	-8849902	-11891642	-14652032	-9130376	-16743021			13.6668	13.8817	13.8247	13.1115	13.0419	12.6846	12.5732	12.469	12.3686	12.2578	12.2136	78.9758	17.1224	17.7631	16.2864	18.5315
	13.675	-16679004	-7916128	-7268175	-6794178	-9951901	-8858198	-11898539	-14658001	-9137271	-16749898			13.6752	13.9103	13.8483	13.1175	13.0435	12.6886	12.5668	12.4577	12.3674	12.2462	12.2133	78.8956	17.1295	17.7609	16.2828	18.5258
	13.6833	-16685185	-7921718	-7272512	-6802240	-9955791	-8866002	-11904842	-14663791	-9144646	-16756162			13.6835	13.9006	13.881	13.111	13.0413	12.6843	12.5798	12.4591	12.3664	12.2547	12.2091	78.8364	17.1338	17.7602	16.2835	18.5214
	13.6917	-16690209	-7927416	-7276876	-6809328	-9959646	-8873266	-11910737	-14669758	-9152484	-16762002			13.6918	13.9041	13.8288	13.1073	13.039	12.6841	12.5816	12.4521	12.3642	12.2594	12.2043	78.8014	17.1366	17.7602	16.2768	18.5175
	13.7	-16694522	-7933280	-7281112	-6815382	-9963762	-8880141	-11916485	-14676136	-9160307	-16767808			13.7002	13.9357	13.8336	13.1096	13.0537	12.6842	12.5708	12.4644	12.3694	12.2541	12.2014	78.7802	17.1419	17.7633	16.2702	18.5129
	13.7083	-16698603	-7939278	-7285085	-6820741	-9968043	-8886588	-11922208	-14682648	-9167582	-16773849			13.7085	13.9494	13.8564	13.1111	13.05	12.6816	12.5694	12.4631	12.3671	12.2544	12.2047	78.7611	17.1359	17.7648	16.2626	18.505
	13.7167	-16702687	-7945153	-7288587	-6825750	-9972084	-8892386	-11927897	-14688811	-9173695	-16780157			13.7168	13.9306	13.8573	13.1065	13.014	12.6799	12.5773	12.4715	12.3693	12.2571	12.206	78.6907	17.1443	17.7643	16.2666	18.4991
	13.725	-16706854	-7950861	-7291546	-6830576	-9975441	-8897641	-11933347	-14694467	-9178223	-16786514			13.7252	13.8981	13.8735	13.1058	13.0336	12.6761	12.5757	12.4608	12.3625	12.2536	12.1982	78.882	17.1426	17.7662	16.265	18.4936
	13.7333	-16711059	-7956267	-7294346	-6835184	-9978134	-8902658	-11938677	-14699950	-9181301	-16792683			13.7335	13.9558	13.8564	13.1075	13.0383	12.6755	12.562	12.4664	12.3676	12.2588	12.204	79.209	17.1385	17.765	16.2642	18.4901
	13.7417	-16715267	-7961248	-7297187	-6839582	-9980176	-8907530	-11943657	-14705481	-9183744	-16798357			13.7418	13.9352	13.8565	13.1036	13.063	12.6784	12.5731	12.4552	12.3605	12.2561	12.2049	79.5671	17.1529	17.7641	16.2564	18.4828
	13.75	-16719368	-7965775	-7299782	-6843949	-9981585	-8912190	-11947986	-14710886	-9186167	-16803105			13.7502	13.8897	13.8124	13.1034	13.0607	12.676	12.5726	12.4607	12.3536	12.2499	12.195	79.5701	17.1479	17.7598	16.2595	18.4776
	13.7583	-16723062	-7970033	-7301813	-6848192	-9982549	-8916408	-11951714	-14715850	-9188630	-16806806			13.7585	13.9484	13.8537	13.1044	13.0468	12.6708	12.574	12.4557	12.355	12.2486	12.2006	80.2134	17.1506	17.7625	16.2614	18.4731
	13.7667	-16725951	-7974217	-7303090	-6852152	-9983403	-8919908	-11954975	-14719842	-9191124	-16809623			13.7668	13.936	13.825	13.1091	13.0357	12.6706	12.5719	12.4665	12.3527	12.2513	12.1966	80.4465	17.1473	17.7599	16.2532	18.4678
	13.775	-16727697	-7978175	-7303806	-6855782	-9984465	-8922288	-11957741	-14722694	-9193575	-16811656			13.7752	13.937	13.7761	13.11	13.0442	12.667	12.5762	12.4657	12.3537	12.2553	12.1804	80.6191	17.1501	17.7635	16.2527	18.465
	13.7833	-16728571	-7981726	-7304094	-6859192	-9985899	-8923601	-11960052	-14724708	-9195602	-16813059			13.7835	13.9076	13.83	13.1035	13.0417	12.6777	12.5727	12.4613	12.3546	12.2551	12.189	80.7272	17.1514	17.7644	16.2498	18.4638
	13.7917	-16729123	-7984596	-7303938	-6862427	-9987736	-8924415	-11961916	-14726559	-9196954	-16813701			13.7918	13.9378	13.8265	13.102	13.0351	12.67	12.5757	12.4596	12.3535	12.2543	12.2071	80.7831	17.1454	17.7646	16.2508	18.4601
	13.8	-16729688	-7986548	-7303418	-6865568	-9989658	-8925514	-11963372	-14728382	-9197671	-16813517			13.8002	13.9368	13.8591	13.1021	13.0356	12.6702	12.5726	12.4656	12.353	12.2557	12.1925	80.8076	17.1379	17.7652	16.2489	18.4523
	13.8083	-16730247	-7987664	-7302685	-6868492	-9991267	-8927387	-11964455	-14730077	-9197836	-16812579			13.8085	13.9159	13.8613	13.0996	13.0351	12.6677	12.5673	12.4627	12.3538	12.2553	12.1939	80.8074	17.1387	17.76	16.2503	18.4492
	13.8167	-16730614	-7988338	-7301755	-6871028	-9992329	-8929862	-11965314	-14731746	-9197872	-16811076			13.8168	13.9446	13.8641	13.1033	13.0404	12.6657	12.5808	12.464	12.3545	12.2476	12.1986	80.7955	17.1378	17.754	16.244	18.4487
	13.825	-16730609	-7988665	-7300498	-6873089	-9992892	-8932364	-11965927	-14733355	-9197825	-16809275			13.8252	13.9608	13.8555	13.1052	13.029	12.6603	12.5701	12.47	12.3527	12.2515	12.1997	80.7722	17.1315	17.7571	16.2479	18.4463
	13.8333	-16729900	-7988718	-7298770	-6874521	-9993179	-8934524	-11966139	-14734696	-9197451	-16807290			13.8335	13.9562	13.8513	13.1021	13.0336	12.6654	12.5759	12.4624	12.3503	12.247	12.1957	80.7426	17.1312	17.7553	16.2425	18.445
	13.8417	-16728387	-7988623	-7296597	-6875154	-9993333	-8936215	-11965929	-14735553	-9196802	-16805078			13.8418	13.9503	13.8704	13.1006	13.0252	12.6699	12.5822	12.452	12.3524	12.2524	12.1969	80.7103	17.1278	17.7539	16.2419	18.4456
	13.85	-16726131	-7988398	-7294212	-6874768	-9993141	-8937655	-11965161	-14736002	-9195662	-16802714			13.8502	13.9721	13.8756	13.0956	13.0253	12.663	12.5802	12.4709	12.3521	12.2518	12.1958	80.6714	17.1284	17.7611	16.2443	18.4455
	13.8583	-16723231	-7988282	-7291852	-6873425	-9992306	-8938977	-11963660	-14735937	-9193678	-16799997			13.8585	13.9714	13.8669	13.0912	13.0252	12.6684	12.58	12.4736	12.3564	12.2556	12.1898	80.62	17.1164	17.7564	16.2483	18.4502
	13.8667	-16719487	-7988111	-7289558	-6871173	-9990801	-8940247	-11961255	-14735130	-9190824	-16796656			13.8668	13.9597	13.8645	13.0999	13.025	12.6636	12.5753	12.4642	12.3542	12.2507	12.1918	80.5609	17.1213	17.7577	16.2434	18.4507
	13.875	-16714581	-7987310	-7287081	-6868096	-9988594	-8941311	-11958061	-14733564	-9187309	-16792689			13.8752	13.9505	13.8493	13.0947	13.0387	12.6634	12.5785	12.4624	12.3455	12.2487	12.2064	80.5003	17.1179	17.7597	16.2435	18.4518
	13.8833	-16708410	-7985125	-7284366	-6864295	-9985782	-8941965	-11954365	-14731330	-9183239	-16788069			13.8835	13.906	13.844	13.0899	13.0295	12.6592	12.5854	12.4654	12.3355	12.2445	12.2037	80.4453	17.108	17.756	16.2425	18.4578
	13.8917	-16700928	-7981139	-7281374	-6860031	-9982667	-8941947	-11950561	-14728374	-9178668	-16782737			13.8918	13.9228	13.8425	13.0943	13.0222	12.666	12.5861	12.4658	12.342	12.2315	12.1936	80.4044	17.1054	17.7606	16.2442	18.4585
	13.9	-16692263	-7975486	-7277873	-6855494	-9979482	-8941143	-11946838	-14724639	-9173713	-16776764			13.9002	13.8928	13.8514	13.0985	13.0255	12.6611	12.59	12.4668	12.3462	12.2331	12.1887	80.371	17.1011	17.7592	16.2466	18.4618
	13.9083	-16682762	-7968346	-7273754	-6851077	-9976515	-8939337	-11943136	-14720287	-9168509	-16770182			13.9085	13.8845	13.8306	13.0895	13.0299	12.6624	12.5934	12.4627	12.3448	12.2361	12.1953	80.3396	17.1044	17.758	16.2452	18.4703
	13.9167	-16672732	-7959995	-7268845	-6847250	-9973707	-8936321	-11939284	-14715592	-9163288	-16763047			13.9168	13.914	13.8611	13.0885	13.0279	12.6594	12.5656	12.4683	12.3424	12.2296	12.2003	80.3122	17.1039	17.7553	16.2455	18.4784
	13.925	-16662107	-7950986	-7263054	-6844059	-9970892	-8931956	-11934933	-14710481	-9157946	-16755228			13.9252	13.8811	13.8599	13.0892	13.0297	12.6561	12.5658	12.4596	12.3436	12.2322	12.2058	80.2809	17.0999	17.7615	16.2504	18.48
	13.9333	-16651053	-7941776	-7256472	-6841056	-9967983	-8926145	-11929694	-14704910	-9152137	-16746434			13.9335	13.8547	13.8246	13.0874	13.0308	12.6569	12.5716	12.467	12.3387	12.2284	12.1989	80.2503	17.0997	17.7599	16.2589	18.4833
	13.9417	-16639789	-7932477	-7249160	-6837893	-9964812	-8919323	-11923525	-14698985	-9145472	-16736754			13.9418	13.882	13.8171	13.0828	13.0214	12.6586	12.5676	12.4627	12.3377	12.2236	12.2059	80.2221	17.0967	17.7606	16.2587	18.4895
	13.95	-16628427	-7922944	-7241147	-6834260	-9961116	-8912030	-11916644	-14692443	-9137638	-16726682			13.9502	13.9513	13.8522	13.0797	13.021	12.6573	12.5724	12.4543	12.3295	12.2172	12.1971	80.1911	17.0983	17.7565	16.2581	18.4895
	13.9583	-16617076	-7913081	-7232433	-6830220	-9956666	-8904943	-11909437	-14684901	-9128764	-16716838			13.9585	13.9067	13.8305	13.0739	13.018	12.6647	12.5791	12.454	12.331	12.2191	12.1946	80.1612	17.0952	17.753	16.261	18.4966
	13.9667	-16605596	-7902636	-7223322	-6825911	-9951682	-8898476	-11901885	-14676346	-9118972	-16707520			13.9668	13.9299	13.8109	13.0776	13.0401	12.6601	12.5717	12.4538	12.3313	12.2144	12.192	80.142	17.0928	17.7592	16.2603	18.5018
	13.975	-16594112	-7891617	-7214298	-6821299	-9946709	-8892742	-11893877	-14667099	-9108337	-16698762			13.9752	13.9024	13.8198	13.0868	13.0209	12.6637	12.5775	12.4533	12.3315	12.2172	12.1951	80.1265	17.0942	17.7569	16.2607	18.51
	13.9833	-16582600	-7880455	-7205602	-6816494	-9942144	-8887252	-11885747	-14657616	-9097008	-16690417			13.9835	13.8966	13.7993	13.0831	13.0272	12.6661	12.5769	12.4443	12.3301	12.2167	12.1918	80.1089	17.0974	17.7592	16.2624	18.5167
	13.9917	-16570983	-7869666	-7197292	-6811640	-9938208	-8881281	-11877729	-14648285	-9085065	-16682174			13.9918	13.9421	13.8169	13.0689	13.0329	12.6724	12.5786	12.4484	12.3303	12.2041	12.1905	80.0905	17.0914	17.765	16.2584	18.52
	14	-16559418	-7859205	-7189593	-6806557	-9935199	-8874718	-11869901	-14639425	-9072605	-16673995			14.0002	13.9328	13.8213	13.0781	13.0312	12.6789	12.5795	12.4378	12.3215	12.2134	12.1966	80.0593	17.0891	17.7646	16.2597	18.5241
	14.0083	-16548106	-7848887	-7182639	-6801007	-9932807	-8867880	-11862400	-14631461	-9059936	-16666330			14.0085	13.9292	13.8178	13.0746	13.0176	12.6751	12.5742	12.4442	12.3226	12.2071	12.193	80.0039	17.0897	17.7625	16.2618	18.5274
	14.0167	-16537065	-7838392	-7176293	-6794933	-9930817	-8860900	-11855198	-14624566	-9047259	-16659850			14.0168	13.8911	13.8287	13.0764	13.0373	12.6822	12.5841	12.4478	12.3239	12.2034	12.1961	79.9381	17.0951	17.7638	16.2676	18.5279
	14.025	-16526381	-7827712	-7170478	-6788742	-9929212	-8854029	-11848331	-14618648	-9034769	-16654823			14.0252	13.9029	13.826	13.0805	13.0322	12.6865	12.5847	12.4365	12.3191	12.2029	12.1907	79.8701	17.0942	17.7496	16.2617	18.5319
	14.0333	-16516383	-7817442	-7165201	-6783010	-9927999	-8847631	-11841902	-14613198	-9022847	-16650979			14.0335	13.86	13.8173	13.0912	13.0201	12.6791	12.5845	12.4416	12.3187	12.2051	12.1989	79.8071	17.0923	17.7517	16.2582	18.5334
	14.0417	-16507332	-7807930	-7160509	-6777838	-9927089	-8842154	-11835894	-14607914	-9011758	-16648016			14.0418	13.9378	13.7789	13.078	13.0267	12.683	12.5874	12.4387	12.3182	12.1993	12.188	79.7488	17.0948	17.7522	16.2577	18.5362
	14.05	-16499292	-7799620	-7156372	-6772986	-9926305	-8837819	-11830238	-14602973	-9001499	-16645928			14.0502	13.9117	13.8169	13.071	13.0235	12.6879	12.5811	12.433	12.3218	12.2049	12.198	79.6926	17.0897	17.7549	16.2583	18.5318
	14.0583	-16492435	-7792880	-7152729	-6768324	-9925708	-8834461	-11825238	-14599042	-8991743	-16644956			14.0585	13.857	13.7912	13.0791	13.031	12.693	12.5849	12.4386	12.3147	12.1983	12.1885	79.6398	17.0908	17.7523	16.2552	18.5317
	14.0667	-16487126	-7787941	-7149461	-6763979	-9925350	-8831875	-11821191	-14596657	-8982172	-16645083			14.0668	13.8985	13.7773	13.0805	13.0203	12.6992	12.591	12.4376	12.3278	12.2059	12.1995	79.5886	17.1009	17.7546	16.2579	18.5298
	14.075	-16483358	-7784898	-7146351	-6760190	-9925286	-8830104	-11818275	-14595854	-8972812	-16645972			14.0752	13.919	13.7746	13.0823	13.0163	12.7004	12.5902	12.4334	12.3259	12.2053	12.1921	79.5406	17.1014	17.7523	16.26	18.5274
	14.0833	-16481023	-7783899	-7143612	-6757186	-9925812	-8829137	-11816551	-14596450	-8964304	-16647429			14.0835	13.9154	13.7973	13.082	13.0209	12.6923	12.5867	12.4382	12.3233	12.2066	12.1882	79.4911	17.0968	17.7582	16.2587	18.5279
	14.0917	-16479907	-7785101	-7141515	-6755322	-9927276	-8828972	-11815696	-14598583	-8957259	-16649590			14.0918	13.9226	13.7972	13.0939	13.0222	12.6896	12.5778	12.4306	12.3132	12.2001	12.1981	79.4438	17.0984	17.7634	16.2578	18.5217
	14.1	-16480055	-7788253	-7140409	-6754625	-9930066	-8829745	-11815464	-14602365	-8951963	-16652600			14.1002	13.8787	13.8163	13.0923	13.0291	12.6976	12.5806	12.4247	12.3181	12.2009	12.1809	79.4006	17.0999	17.7588	16.2569	18.5179
	14.1083	-16481678	-7793018	-7140635	-6755197	-9934318	-8831483	-11816160	-14607662	-8948682	-16656648			14.1085	13.9155	13.811	13.0887	13.027	12.6997	12.5877	12.4233	12.3134	12.2042	12.1888	79.3569	17.0974	17.7622	16.2563	18.513
	14.1167	-16485307	-7798819	-7142391	-6757267	-9939719	-8834093	-11818504	-14614147	-8947318	-16661888			14.1168	13.9601	13.7767	13.0859	13.0313	12.7009	12.5863	12.4243	12.3226	12.2017	12.1816	79.3132	17.1073	17.7601	16.2518	18.5095
	14.125	-16491387	-7805433	-7145524	-6760955	-9945820	-8837621	-11823071	-14621498	-8947627	-16668243			14.1252	13.9588	13.7495	13.0908	13.0255	12.7011	12.5887	12.4309	12.3188	12.2001	12.185	79.2572	17.1058	17.7595	16.2573	18.5053
	14.1333	-16499731	-7812903	-7149913	-6766098	-9952497	-8842214	-11829709	-14629548	-8949378	-16675626			14.1335	13.96	13.7897	13.0906	13.0215	12.6944	12.5828	12.4273	12.3162	12.1994	12.1814	79.1929	17.1075	17.763	16.2586	18.5013
	14.1417	-16509877	-7821079	-7155573	-6772257	-9959773	-8847947	-11837845	-14638083	-8952250	-16683937			14.1418	13.9595	13.7791	13.0851	13.0197	12.7136	12.5828	12.4328	12.3149	12.2054	12.189	79.1193	17.1054	17.7571	16.2559	18.4953
	14.15	-16521433	-7829823	-7162257	-6779088	-9967398	-8854896	-11847146	-14646868	-8956193	-16693032			14.1502	13.935	13.7839	13.0933	13.0238	12.7067	12.5844	12.4392	12.313	12.2104	12.1894	79.039	17.1059	17.755	16.2586	18.4931
	14.1583	-16533916	-7839585	-7169491	-6786393	-9975089	-8863054	-11857337	-14655893	-8961516	-16703074			14.1585	13.8628	13.8064	13.0861	13.0213	12.7033	12.5881	12.4405	12.3233	12.2124	12.1775	78.9477	17.1059	17.7594	16.2691	18.4888
	14.1667	-16546909	-7850904	-7177052	-6794280	-9982575	-8872306	-11868114	-14665383	-8968606	-16714214			14.1668	13.8697	13.7974	13.0914	13.0139	12.7076	12.5852	12.4381	12.3229	12.2128	12.1745	78.8474	17.1087	17.7614	16.2653	18.4825
	14.175	-16560062	-7863749	-7184892	-6803005	-9989857	-8882413	-11879289	-14675539	-8977508	-16726439			14.1752	13.8783	13.7808	13.0857	13.0183	12.7101	12.5809	12.442	12.3203	12.2108	12.1738	78.7818	17.1076	17.7557	16.2682	18.4766
	14.1833	-16573225	-7877939	-7193015	-6812495	-9997165	-8893116	-11890653	-14686269	-8987906	-16739541			14.1835	13.8459	13.7561	13.0824	13.025	12.7045	12.5778	12.4373	12.3245	12.2081	12.1762	78.7464	17.1038	17.7554	16.2665	18.4735
	14.1917	-16586557	-7893350	-7201319	-6822497	-10004584	-8904391	-11901892	-14697380	-8999317	-16753205			14.1918	13.928	13.798	13.0887	13.029	12.7024	12.5722	12.4398	12.3263	12.2079	12.1713	78.7263	17.1099	17.7547	16.2669	18.4671
	14.2	-16600105	-7910180	-7209973	-6832948	-10012044	-8916011	-11912770	-14708656	-9011103	-16767034			14.2002	13.9433	13.7977	13.0807	13.0155	12.7046	12.5775	12.4372	12.3205	12.2101	12.1624	78.7177	17.1162	17.7545	16.2703	18.467
	14.2083	-16613975	-7928211	-7219215	-6843876	-10019608	-8927853	-11923291	-14719739	-9023219	-16780761			14.2085	13.9692	13.8077	13.0813	13.0134	12.7101	12.5793	12.441	12.3253	12.2169	12.1675	78.7091	17.1158	17.7584	16.2778	18.4634
	14.2167	-16628412	-7946800	-7229105	-6855264	-10027208	-8940105	-11933824	-14730365	-9035793	-16794244			14.2168	13.9542	13.7885	13.083	13.017	12.7007	12.5806	12.4464	12.3214	12.2146	12.1614	78.6979	17.1124	17.7597	16.2803	18.4617
	14.225	-16643838	-7965651	-7239743	-6866969	-10034732	-8952874	-11944632	-14740419	-9048941	-16807399			14.2252	13.9558	13.7944	13.0809	13.0153	12.7076	12.5747	12.4445	12.3198	12.2178	12.1593	78.6564	17.112	17.7599	16.2797	18.4565
	14.2333	-16660404	-7984489	-7251344	-6878660	-10042380	-8966238	-11955950	-14749738	-9062878	-16820434			14.2335	13.9494	13.799	13.0902	13.0151	12.7017	12.5758	12.4487	12.3208	12.2207	12.1583	78.5901	17.1118	17.7537	16.285	18.4556
	14.2417	-16677826	-8002743	-7263509	-6889931	-10050298	-8980208	-11967768	-14758491	-9077789	-16833387			14.2418	13.8716	13.8048	13.0964	13.0043	12.7036	12.5726	12.4478	12.32	12.2173	12.1573	78.5165	17.1154	17.7572	16.295	18.4533
	14.25	-16695704	-8019874	-7275545	-6900725	-10058570	-8994819	-11979812	-14767238	-9093738	-16846112			14.2502	13.9474	13.8003	13.0909	12.9963	12.699	12.5754	12.4449	12.3144	12.2127	12.1522	78.4466	17.1105	17.7603	16.29	18.4542
	14.2583	-16713574	-8035519	-7286822	-6911250	-10067129	-9009799	-11991875	-14776721	-9110465	-16858496			14.2585	13.9129	13.8003	13.0813	13.0016	12.697	12.5725	12.4514	12.3082	12.2223	12.1539	78.3869	17.1071	17.7587	16.2879	18.4472
	14.2667	-16730760	-8049786	-7297131	-6921797	-10075888	-9024469	-12003906	-14787182	-9127813	-16870254			14.2668	13.8914	13.7887	13.0823	12.9999	12.6952	12.5756	12.4552	12.3017	12.2135	12.1484	78.3164	17.1081	17.7651	16.295	18.4476
	14.275	-16746963	-8062930	-7306459	-6932520	-10084702	-9038378	-12015930	-14798556	-9145694	-16881175			14.2752	13.9598	13.7809	13.0797	12.9997	12.6959	12.5734	12.4559	12.3091	12.2249	12.1602	78.2686	17.1067	17.768	16.2955	18.4486
	14.2833	-16762305	-8075233	-7314990	-6943059	-10093414	-9051402	-12027764	-14810490	-9163772	-16891316			14.2835	13.9285	13.786	13.0762	12.9954	12.6948	12.5752	12.4449	12.3073	12.2236	12.159	78.2596	17.111	17.7767	16.2941	18.4449
	14.2917	-16777055	-8086951	-7323141	-6952917	-10101837	-9063552	-12038981	-14822570	-9181482	-16900867			14.2918	13.875	13.778	13.0822	12.9969	12.6921	12.576	12.4546	12.3145	12.2165	12.1526	78.2648	17.1131	17.7809	16.2982	18.4471
	14.3	-16791569	-8098751	-7331387	-6961957	-10109510	-9074795	-12049399	-14834657	-9198733	-16910013			14.3002	13.935	13.7973	13.0843	12.9921	12.6901	12.5703	12.4556	12.3143	12.225	12.1259	78.2712	17.1106	17.7812	16.3009	18.4483
	14.3083	-16805954	-8110803	-7339952	-6970239	-10116356	-9085057	-12059257	-14846772	-9215837	-16918909			14.3085	13.9228	13.7919	13.0863	12.996	12.69	12.5696	12.4506	12.3067	12.2216	12.1625	78.2781	17.1131	17.7787	16.3016	18.4502
	14.3167	-16820040	-8122408	-7348605	-6977885	-10122530	-9094379	-12068658	-14858821	-9233000	-16927845			14.3168	13.8456	13.8001	13.0777	12.9976	12.6875	12.5745	12.4456	12.3233	12.2224	12.1473	78.2801	17.1154	17.7681	16.2602	18.4537
	14.325	-16833661	-8133007	-7357014	-6985437	-10128111	-9103178	-12077529	-14870349	-9249812	-16936865			14.3252	13.9038	13.7754	13.0786	12.9942	12.6882	12.5704	12.4499	12.3077	12.2219	12.1492	78.2791	17.1181	17.774	16.2711	18.4531
	14.3333	-16846639	-8142826	-7365014	-6993161	-10133276	-9111827	-12085768	-14880717	-9265784	-16945800			14.3335	13.8722	13.7955	13.0741	12.9891	12.6856	12.566	12.4534	12.3109	12.228	12.1644	78.2736	17.1168	17.7773	16.2836	18.4578
	14.3417	-16858799	-8152272	-7372718	-7001199	-10138273	-9120469	-12093395	-14889613	-9280661	-16954403			14.3418	13.8866	13.8022	13.0798	13.0005	12.6855	12.5686	12.4517	12.302	12.2171	12.1579	78.2701	17.1136	17.7802	16.2837	18.4592
	14.35	-16870217	-8161572	-7380150	-7009112	-10143439	-9129071	-12100539	-14897222	-9294187	-16962562			14.3502	13.8382	13.78	13.071	12.9977	12.6864	12.5725	12.4514	12.301	12.2215	12.1566	78.2648	17.1116	17.7869	16.2818	18.4625
	14.3583	-16880955	-8170701	-7387173	-7016433	-10148841	-9137580	-12107465	-14903982	-9306192	-16970306			14.3585	13.8258	13.7798	13.0808	13.0039	12.6867	12.5721	12.4487	12.297	12.2293	12.151	78.2643	17.1131	17.7877	16.2816	18.4654
	14.3667	-16891289	-8179600	-7393748	-7023209	-10154461	-9145765	-12114218	-14910404	-9316769	-16977675			14.3668	13.8971	13.7757	13.0799	13.0021	12.6818	12.5633	12.446	12.3031	12.2233	12.1619	78.2798	17.1174	17.7922	16.2779	18.4716
	14.375	-16901506	-8188067	-7399762	-7029471	-10160077	-9153482	-12120780	-14916553	-9326179	-16984479			14.3752	13.8823	13.7806	13.0913	12.9992	12.6727	12.5723	12.4414	12.2977	12.217	12.1707	78.3041	17.1171	17.7989	16.2819	18.4785
	14.3833	-16911439	-8195833	-7405158	-7035196	-10165272	-9160636	-12126825	-14922387	-9335032	-16990647			14.3835	13.8478	13.8039	13.0942	13.0016	12.6724	12.564	12.455	12.3003	12.2237	12.1587	78.3257	17.1226	17.8157	16.2728	18.4833
	14.3917	-16920750	-8202979	-7409953	-7040347	-10169748	-9167173	-12131975	-14928120	-9343765	-16996501			14.3918	13.8469	13.7993	13.0907	13.0076	12.6626	12.5579	12.4423	12.2911	12.2154	12.1539	78.3494	17.119	17.8077	16.2732	18.4887
	14.4	-16928861	-8209777	-7414242	-7044993	-10173450	-9172957	-12136369	-14934061	-9352395	-17002219			14.4002	13.8504	13.8042	13.0844	12.9986	12.6681	12.5545	12.4494	12.2947	12.2243	12.18	78.3727	17.1157	17.8017	16.2715	18.4934
	14.4083	-16935421	-8216666	-7417891	-7049360	-10176560	-9177691	-12140119	-14939913	-9360990	-17007371			14.4085	13.8547	13.7529	13.0946	12.9931	12.6758	12.5508	12.4541	12.2963	12.2282	12.1676	78.3877	17.1161	17.8073	16.2678	18.4999
	14.4167	-16940482	-8224032	-7420760	-7053516	-10179458	-9181350	-12143388	-14945082	-9369532	-17011670			14.4168	13.8478	13.7372	13.0925	13.0031	12.661	12.5567	12.4505	12.2924	12.2344	12.1655	78.3962	17.112	17.8026	16.268	18.5069
	14.425	-16944155	-8231833	-7423032	-7057601	-10182160	-9184054	-12146435	-14949372	-9377867	-17015128			14.4252	13.8545	13.7655	13.0859	13.0081	12.6565	12.5622	12.4453	12.2953	12.2242	12.1664	78.3944	17.1128	17.7976	16.2598	18.5123
	14.4333	-16946840	-8239308	-7424901	-7061666	-10184527	-9186085	-12149501	-14952829	-9385668	-17017633			14.4335	13.8515	13.7708	13.0899	13.0038	12.6555	12.5552	12.4461	12.3134	12.2293	12.1889	78.3799	17.1078	17.7951	16.2607	18.5159
	14.4417	-16948726	-8245774	-7426382	-7065313	-10186617	-9187819	-12152540	-14955339	-9392508	-17019007			14.4418	13.8599	13.7734	13.0861	13.0064	12.6623	12.554	12.443	12.2965	12.2254	12.1717	78.3581	17.1029	17.792	16.2658	18.5225
	14.45	-16949751	-8251170	-7427375	-7068165	-10188389	-9189333	-12155507	-14956875	-9398285	-17019167			14.4502	13.8985	13.7726	13.0889	12.998	12.6631	12.5648	12.4485	12.3005	12.2189	12.1725	78.3336	17.097	17.7876	16.2583	18.5251
	14.4583	-16949982	-8255714	-7427974	-7070063	-10189731	-9190580	-12158457	-14957681	-9403191	-17018420			14.4585	13.8619	13.7677	13.0866	13.0077	12.6629	12.5526	12.4446	12.2956	12.2216	12.1796	78.3083	17.0948	17.7883	16.2594	18.5282
	14.4667	-16949422	-8259827	-7428323	-7071249	-10190579	-9191729	-12161267	-14958289	-9407268	-17017213			14.4668	13.8374	13.764	13.0881	13.0026	12.6614	12.5538	12.4509	12.2934	12.2224	12.1721	78.2823	17.0913	17.7831	16.2548	18.5346
	14.475	-16948237	-8263427	-7428302	-7072055	-10191046	-9192801	-12163669	-14958899	-9410201	-17015830			14.4752	13.8771	13.7596	13.0901	12.9975	12.6589	12.5625	12.4501	12.2977	12.2277	12.1731	78.2583	17.0891	17.7826	16.2477	18.5362
	14.4833	-16946384	-8266122	-7427777	-7072494	-10190854	-9193582	-12165323	-14959423	-9411988	-17014245			14.4835	13.9361	13.7927	13.0895	12.9987	12.6641	12.5649	12.43	12.2975	12.2195	12.1737	78.2398	17.0868	17.7831	16.2467	18.5409
	14.4917	-16943734	-8267723	-7426540	-7072547	-10189798	-9194080	-12165932	-14959544	-9413030	-17012194			14.4918	13.935	13.7883	13.0864	12.998	12.6626	12.5537	12.435	12.2979	12.2209	12.1788	78.2284	17.0782	17.7828	16.2442	18.5423
	14.5	-16940054	-8268034	-7424576	-7072168	-10187920	-9194324	-12165177	-14959008	-9413551	-17009516			14.5002	13.9294	13.7992	13.0867	12.9894	12.6642	12.5545	12.4387	12.2941	12.2241	12.1882	78.2154	17.079	17.7711	16.2374	18.5481
	14.5083	-16935501	-8266720	-7422007	-7071288	-10185339	-9194055	-12163005	-14957887	-9413587	-17006300			14.5085	13.9472	13.7747	13.0834	12.9924	12.6619	12.5475	12.4405	12.2937	12.2209	12.1881	78.2025	17.0805	17.7738	16.2429	18.5503
	14.5167	-16930159	-8263535	-7418842	-7069718	-10182188	-9192970	-12159579	-14956134	-9412777	-17002385			14.5168	13.9133	13.7856	13.0847	12.9897	12.6633	12.5497	12.4311	12.2982	12.2252	12.1769	78.185	17.0728	17.7764	16.2383	18.5554
	14.525	-16923876	-8258609	-7414947	-7067299	-10178588	-9190967	-12154935	-14953688	-9410761	-16997280			14.5252	13.8404	13.7722	13.0851	12.9926	12.6626	12.5435	12.4312	12.2993	12.2246	12.1869	78.1685	17.0752	17.767	16.2399	18.5479
	14.5333	-16916219	-8252098	-7410263	-7064011	-10174477	-9187946	-12149184	-14950334	-9407235	-16990867			14.5335	13.8901	13.7966	13.0831	12.9893	12.6699	12.551	12.4241	12.2977	12.2266	12.1802	78.153	17.0731	17.763	16.2366	18.5476
	14.5417	-16906851	-8244028	-7404581	-7060055	-10169461	-9183925	-12142398	-14945898	-9401883	-16983401			14.5418	13.8872	13.8278	13.0826	12.9974	12.6701	12.5486	12.4332	12.3024	12.2271	12.1729	78.1356	17.0694	17.7644	16.2343	18.5451
	14.55	-16895666	-8234241	-7397531	-7055543	-10163340	-9178926	-12134729	-14940283	-9394629	-16975035			14.5502	13.9102	13.7921	13.0824	12.991	12.6746	12.5437	12.4326	12.2965	12.225	12.1779	78.1127	17.0702	17.7611	16.2335	18.5453
	14.5583	-16882727	-8222966	-7388859	-7050538	-10156210	-9172907	-12126319	-14933355	-9385660	-16965816			14.5585	13.9464	13.8094	13.0745	12.9849	12.6814	12.5505	12.4225	12.2952	12.2247	12.1747	78.0742	17.0681	17.7657	16.2327	18.5477
	14.5667	-16868080	-8210475	-7378412	-7045168	-10147967	-9165515	-12117212	-14924983	-9375167	-16955395			14.5668	13.8703	13.7838	13.0805	12.9865	12.6795	12.5468	12.4207	12.2935	12.2203	12.1756	78.0192	17.0724	17.7629	16.2321	18.5441
	14.575	-16851803	-8196885	-7366122	-7039372	-10138705	-9156635	-12107361	-14915026	-9363140	-16943689			14.5752	13.889	13.7878	13.0721	12.9795	12.6905	12.5441	12.4145	12.2983	12.2213	12.1775	77.9446	17.0718	17.7646	16.2288	18.5428
	14.5833	-16833818	-8181978	-7352015	-7033012	-10128374	-9146307	-12096668	-14903374	-9349350	-16931005			14.5835	13.9837	13.7754	13.0712	12.9816	12.6898	12.5362	12.4215	12.2966	12.2251	12.1769	77.8836	17.0742	17.7573	16.2331	18.5438
	14.5917	-16813909	-8165348	-7336142	-7026079	-10116951	-9134764	-12084996	-14890512	-9333633	-16917702			14.5918	13.946	13.7307	13.0709	12.9826	12.6928	12.5341	12.4198	12.309	12.2215	12.1806	77.8532	17.0804	17.7525	16.2259	18.5375
	14.6	-16791735	-8146745	-7318714	-7018562	-10104800	-9122298	-12072020	-14877164	-9315852	-16904051			14.6002	13.9772	13.7494	13.0699	12.9808	12.693	12.5294	12.4099	12.3101	12.2212	12.1673	77.8358	17.081	17.7562	16.2245	18.5284
	14.6083	-16767135	-8126252	-7299803	-7010083	-10092576	-9109060	-12057681	-14863613	-9296090	-16890248			14.6085	13.9635	13.7583	13.0651	12.9802	12.6961	12.5304	12.4143	12.2967	12.2184	12.1787	77.8297	17.0829	17.7526	16.2218	18.5296
	14.6167	-16739999	-8104222	-7279531	-7000322	-10080603	-9095097	-12042131	-14849928	-9274237	-16876467			14.6168	13.9174	13.7853	13.0678	12.9685	12.6984	12.5268	12.4076	12.3064	12.2182	12.1732	77.8282	17.0778	17.7496	16.219	18.5244
	14.625	-16710368	-8081207	-7258214	-6989136	-10068945	-9080393	-12025343	-14836117	-9250183	-16862723			14.6252	13.9206	13.7815	13.0631	12.9832	12.702	12.5256	12.4123	12.3216	12.2226	12.1669	77.829	17.081	17.7514	16.2213	18.5212
	14.6333	-16678510	-8057650	-7236005	-6976859	-10057758	-9064791	-12007462	-14822123	-9223775	-16849019			14.6335	13.8645	13.7853	13.0687	12.9864	12.7053	12.5264	12.4019	12.3169	12.2141	12.1677	77.8259	17.0805	17.7506	16.2233	18.5241
	14.6417	-16644776	-8033836	-7213073	-6963928	-10046994	-9047969	-11989014	-14808236	-9195105	-16835497			14.6418	13.9482	13.7201	13.0605	12.9721	12.7063	12.5243	12.4086	12.3264	12.2147	12.1752	77.8199	17.0842	17.7522	16.2253	18.5199
	14.65	-16609823	-8009658	-7189580	-6950428	-10036791	-9029757	-11970485	-14794502	-9164180	-16822152			14.6502	13.9358	13.7512	13.0558	12.9782	12.7077	12.5224	12.4112	12.3324	12.2173	12.1706	77.8125	17.0842	17.7524	16.2289	18.5151
	14.6583	-16574331	-7984710	-7165906	-6936367	-10027528	-9010325	-11952151	-14780751	-9131360	-16809111			14.6585	13.9003	13.7354	13.0506	12.9751	12.7058	12.5302	12.4123	12.327	12.2156	12.1703	77.8011	17.086	17.7492	16.2291	18.5116
	14.6667	-16538940	-7958932	-7142719	-6921656	-10019303	-8990292	-11933921	-14767079	-9097535	-16796719			14.6668	13.8681	13.7386	13.0535	12.9765	12.6941	12.53	12.4043	12.3245	12.2208	12.1715	77.7866	17.0978	17.7523	16.2299	18.5104
	14.675	-16504272	-7932718	-7120570	-6906450	-10011993	-8970350	-11915721	-14753737	-9063488	-16785322			14.6752	13.9574	13.759	13.0545	12.981	12.7027	12.5276	12.4076	12.3317	12.218	12.1619	77.7733	17.095	17.7497	16.2227	18.5028
	14.6833	-16471010	-7906638	-7099733	-6891379	-10005559	-8950970	-11897473	-14740822	-9029782	-16775119			14.6835	13.9302	13.7485	13.0522	12.9913	12.705	12.5219	12.4108	12.33	12.2073	12.1567	77.7624	17.089	17.7474	16.2228	18.5021
	14.6917	-16439684	-7881151	-7080539	-6877021	-9999692	-8932647	-11879280	-14728643	-8996949	-16766530			14.6918	13.9337	13.7573	13.0485	12.9726	12.6991	12.5217	12.4197	12.3285	12.2102	12.1647	77.7515	17.0928	17.7447	16.2185	18.499
	14.7	-16410730	-7856708	-7063232	-6863766	-9994215	-8915897	-11861738	-14717735	-8965545	-16759759			14.7002	13.8726	13.7488	13.0479	12.9802	12.6981	12.5201	12.4208	12.3247	12.208	12.1724	77.7443	17.0905	17.7517	16.2199	18.4951
	14.7083	-16384590	-7834261	-7047962	-6851766	-9989274	-8900828	-11845647	-14708694	-8936046	-16754384			14.7085	13.9091	13.733	13.0531	12.9775	12.699	12.5195	12.4282	12.3242	12.2147	12.1607	77.7327	17.0956	17.7556	16.2221	18.4941
	14.7167	-16361629	-7814551	-7035043	-6841079	-9985055	-8887456	-11831630	-14701855	-8908816	-16749980			14.7168	13.8896	13.7262	13.0518	12.9714	12.7	12.5179	12.4316	12.3239	12.2163	12.1647	77.7154	17.0975	17.7509	16.2248	18.4933
	14.725	-16342161	-7797793	-7025039	-6831854	-9981464	-8876056	-11819971	-14697384	-8883905	-16746395			14.7252	13.9616	13.7282	13.0495	12.9807	12.6875	12.5289	12.435	12.3279	12.2055	12.1596	77.6917	17.0986	17.746	16.2206	18.4935
	14.7333	-16326365	-7784440	-7018206	-6824138	-9978609	-8867002	-11810889	-14695223	-8861333	-16743440			14.7335	13.9262	13.7573	13.0475	12.9839	12.6865	12.517	12.4394	12.3384	12.2013	12.1557	77.6637	17.1066	17.7464	16.2262	18.4881
	14.7417	-16314282	-7774625	-7014533	-6817769	-9976876	-8860283	-11804507	-14694908	-8841307	-16741369			14.7418	13.8827	13.7308	13.0572	12.9877	12.6821	12.5206	12.4441	12.3316	12.2036	12.1479	77.6369	17.0991	17.7467	16.223	18.489
	14.75	-16306107	-7768154	-7014062	-6813083	-9976527	-8855868	-11801079	-14695963	-8824538	-16740850			14.7502	13.8898	13.7557	13.051	12.9804	12.6858	12.5166	12.4446	12.329	12.212	12.1956	77.615	17.1007	17.7409	16.2281	18.4849
	14.7583	-16302274	-7764773	-7016686	-6810510	-9977710	-8853659	-11800796	-14698221	-8811526	-16742437			14.7585	13.8394	13.7426	13.0525	12.9903	12.6926	12.5166	12.4423	12.3437	12.2096	12.1822	77.6008	17.0958	17.7393	16.2217	18.4863
	14.7667	-16303000	-7764273	-7022282	-6810223	-9980667	-8853249	-11803537	-14701616	-8802613	-16745931			14.7668	13.8359	13.7291	13.0488	12.9842	12.6868	12.5191	12.4456	12.349	12.2111	12.1712	77.5892	17.0962	17.7484	16.2161	18.4836
	14.775	-16307998	-7766572	-7030666	-6812087	-9985868	-8854765	-11809062	-14706213	-8798183	-16750827			14.7752	13.8571	13.7327	13.0419	12.989	12.6858	12.5228	12.457	12.3416	12.2018	12.1601	77.5797	17.0962	17.7503	16.2138	18.484
	14.7833	-16316835	-7771462	-7041486	-6815800	-9993511	-8858821	-11816998	-14712053	-8798791	-16756958			14.7835	13.8939	13.7271	13.042	12.9826	12.6862	12.513	12.4544	12.3379	12.2108	12.1571	77.5721	17.0955	17.7508	16.2133	18.4859
	14.7917	-16329623	-7778970	-7054305	-6821147	-10003253	-8865589	-11827119	-14719270	-8804662	-16764423			14.7918	13.8863	13.7387	13.0431	12.9901	12.6782	12.5174	12.4561	12.3384	12.2068	12.1532	77.5624	17.0883	17.7468	16.2181	18.4843
	14.8	-16346597	-7789039	-7068688	-6827901	-10014537	-8874878	-11839175	-14728045	-8815521	-16773571			14.8002	13.8399	13.776	13.0414	12.9929	12.6844	12.522	12.4501	12.3354	12.203	12.1564	77.5644	17.0929	17.7523	16.2257	18.4895
	14.8083	-16367367	-7801727	-7084342	-6835942	-10026881	-8886545	-11852953	-14738500	-8830676	-16784732			14.8085	13.8804	13.7568	13.034	13.0066	12.6762	12.5201	12.457	12.3242	12.2104	12.1504	77.5692	17.0864	17.7555	16.2248	18.4914
	14.8167	-16391324	-7816921	-7101155	-6845287	-10039981	-8900412	-11868225	-14750281	-8849367	-16797689			14.8168	13.9033	13.7564	13.0352	12.9962	12.6801	12.525	12.4597	12.3245	12.2004	12.1507	77.5765	17.0868	17.7562	16.2203	18.4931
	14.825	-16417921	-7834261	-7118949	-6856001	-10053490	-8916148	-11884816	-14763093	-8870874	-16811978			14.8252	13.8561	13.6951	13.0384	12.9961	12.677	12.5346	12.4526	12.3354	12.1992	12.1468	77.5884	17.0806	17.7573	16.2199	18.4937
	14.8333	-16446582	-7853489	-7137584	-6868109	-10067163	-8933214	-11902534	-14776802	-8894536	-16827426			14.8335	13.8591	13.7395	13.0343	12.9848	12.6646	12.5274	12.4491	12.3445	12.1908	12.1514	77.6055	17.0804	17.766	16.2133	18.4933
[truncated: 12,033 more rows]
