# Supplementary material for: Carbohydrate-active enzymes from Akkermansia muciniphila break down mucin O-glycans to completion
Source: Nat Microbiol. 2025 Jan 31;10(2):585–98. doi: 10.1038/s41564-024-01911-7 (PMC11790493; doi:10.1038/s41564-024-01911-7)
Supplement: Supplementary file 11 — LC chromatograms and TLCs. [file 41564_2024_1911_MOESM11_ESM.xlsx]

## Sheet: Main Figure 4
	b																				c
			Control 3	Control 4	Amuc_0052	Amuc_0369	Amuc_0397	Amuc_0868	Amuc_1032	Amuc_1669	Amuc_1815	Amuc_1924	Amuc_2018	Amuc_2019	Amuc_2136	Amuc_2148	Amuc_0803	Amuc_2109
		0	0			0
		0.008333	0			0
		0.016667	0			0
		0.025	0			0
		0.033333	0			0
		0.041667	-24			7
		0.05	-78			27
		0.058333	-123			48
		0.066667	-119			47
		0.075	-44			14
		0.083333	74			-41
		0.091667	202			-108
		0.1	327	0	0	-183	0	0	0	0	0	0	0	0	0	0	0	0
		0.108333	410	0	0	-285	0	0	0	0	0	0	0	0	0	0	0	0
		0.116667	440	0	0	-428	0	0	0	0	0	0	0	0	0	0	0	0
		0.125	467	0	0	-609	0	0	0	0	0	0	0	0	0	0	0	0
		0.133333	544	0	0	-794	0	0	0	0	0	0	0	0	0	0	0	0
		0.141667	686	47	-100	-927	8	-30	55	3	-46	-8	-34	74	53	-57	-10	-17
		0.15	864	203	-361	-983	44	-108	207	-2	-172	-16	-116	277	191	-208	-15	-59
		0.158333	1021	440	-601	-941	116	-208	373	-63	-341	-4	-190	510	360	-365	4	-120
		0.166667	1114	709	-715	-825	240	-321	518	-223	-511	39	-268	707	565	-468	30	-181
		0.175	1110	997	-744	-660	433	-397	682	-495	-632	123	-359	858	809	-475	76	-242
		0.183333	980	1311	-752	-474	688	-430	867	-820	-685	213	-476	986	1053	-380	188	-276
		0.191667	744	1653	-782	-286	961	-457	1050	-1131	-634	262	-628	1108	1253	-211	361	-249
		0.2	485	1980	-827	-130	1183	-503	1169	-1416	-500	262	-794	1200	1389	-31	582	-154
		0.208333	279	2259	-896	-42	1331	-558	1177	-1626	-321	218	-947	1255	1457	113	828	-16
		0.216667	122	2480	-1033	-25	1410	-596	1106	-1729	-94	120	-1082	1263	1444	176	1086	98
		0.225	-47	2639	-1229	-88	1401	-588	989	-1718	158	-20	-1215	1227	1367	130	1308	155
		0.233333	-237	2737	-1439	-227	1313	-510	844	-1597	428	-196	-1331	1190	1273	-40	1479	168
		0.241667	-429	2769	-1667	-414	1207	-369	662	-1416	704	-364	-1399	1199	1196	-309	1579	167
		0.25	-585	2744	-1877	-660	1121	-200	452	-1273	961	-487	-1454	1277	1175	-634	1602	175
		0.258333	-630	2685	-1996	-930	1053	-66	261	-1226	1200	-545	-1522	1385	1217	-997	1544	176
		0.266667	-525	2623	-2011	-1122	964	-25	135	-1262	1429	-546	-1595	1460	1278	-1369	1411	178
		0.275	-304	2541	-1960	-1192	826	-82	83	-1306	1635	-512	-1673	1508	1325	-1682	1214	201
		0.283333	-52	2418	-1874	-1180	645	-221	99	-1275	1834	-496	-1758	1559	1357	-1848	1008	227
		0.291667	128	2241	-1782	-1143	478	-394	202	-1146	2006	-494	-1834	1608	1403	-1849	828	222
		0.3	175	2009	-1710	-1077	345	-522	417	-957	2121	-510	-1878	1671	1485	-1737	688	168
		0.308333	85	1746	-1649	-972	226	-565	753	-735	2163	-565	-1872	1746	1579	-1577	596	70
		0.316667	-116	1492	-1618	-839	92	-517	1176	-502	2099	-630	-1804	1819	1667	-1428	573	-37
		0.325	-365	1264	-1635	-719	-72	-434	1617	-275	1902	-661	-1669	1899	1724	-1344	597	-132
		0.333333	-587	1036	-1688	-637	-246	-371	1994	-73	1588	-652	-1483	2025	1728	-1322	621	-203
		0.341667	-705	797	-1747	-601	-378	-338	2242	79	1253	-607	-1284	2215	1647	-1310	589	-223
		0.35	-709	563	-1800	-636	-446	-309	2332	162	1001	-545	-1113	2449	1493	-1256	474	-174
		0.358333	-644	390	-1824	-744	-461	-256	2286	197	869	-486	-991	2678	1282	-1145	285	-60
		0.366667	-546	322	-1814	-909	-435	-133	2134	202	845	-414	-933	2842	1068	-1010	101	98
		0.375	-464	374	-1762	-1123	-367	73	1898	160	899	-308	-926	2926	920	-878	-37	261
		0.383333	-427	528	-1665	-1362	-242	272	1623	48	1007	-162	-964	2919	827	-725	-122	369
		0.391667	-381	753	-1536	-1584	-53	393	1350	-120	1123	-3	-1002	2816	775	-503	-148	401
		0.4	-275	1043	-1412	-1757	174	437	1111	-347	1185	117	-1013	2627	782	-256	-124	368
		0.408333	-128	1364	-1309	-1857	417	406	927	-620	1143	180	-1008	2404	873	-68	-52	287
		0.416667	26	1665	-1250	-1910	661	318	824	-915	988	191	-988	2185	1008	47	64	164
		0.425	136	1873	-1236	-1982	904	206	838	-1201	766	171	-959	1970	1125	125	233	5
		0.433333	171	1954	-1259	-2069	1102	93	931	-1452	515	124	-983	1742	1240	219	468	-176
		0.441667	145	1919	-1304	-2129	1236	-1	1019	-1672	280	77	-1085	1472	1390	358	742	-368
		0.45	101	1792	-1337	-2135	1335	-66	1043	-1853	120	16	-1264	1174	1555	510	1016	-552
		0.458333	98	1598	-1338	-2065	1404	-155	970	-2002	65	-75	-1491	913	1668	613	1231	-696
		0.466667	165	1398	-1324	-1922	1461	-287	822	-2129	118	-195	-1729	763	1720	643	1364	-735
		0.475	269	1265	-1326	-1721	1534	-431	670	-2245	261	-301	-1961	753	1729	632	1418	-651
		0.483333	375	1242	-1378	-1475	1625	-563	571	-2347	447	-365	-2147	849	1709	663	1416	-491
		0.491667	430	1331	-1468	-1226	1714	-659	527	-2409	598	-390	-2294	1003	1654	756	1354	-300
		0.5	371	1495	-1559	-1025	1736	-696	526	-2436	669	-411	-2425	1199	1559	853	1202	-121
		0.508333	194	1665	-1602	-887	1637	-657	534	-2450	637	-457	-2549	1444	1433	903	1009	-23
		0.516667	-54	1793	-1569	-809	1408	-568	531	-2461	496	-550	-2658	1714	1277	875	841	-37
		0.525	-341	1894	-1472	-773	1106	-459	515	-2459	299	-687	-2713	1946	1119	723	722	-129
		0.533333	-612	1992	-1337	-778	816	-346	491	-2412	107	-853	-2661	2089	988	447	685	-228
		0.541667	-789	2072	-1192	-811	599	-232	496	-2342	-12	-1023	-2491	2129	922	89	763	-306
		0.55	-852	2129	-1075	-874	478	-91	583	-2307	-53	-1180	-2202	2073	914	-298	981	-363
		0.558333	-812	2180	-1035	-937	467	79	767	-2303	-56	-1297	-1842	1947	932	-643	1311	-364
		0.566667	-658	2239	-1103	-990	538	216	1029	-2294	-47	-1363	-1464	1808	985	-850	1663	-274
		0.575	-434	2302	-1231	-1039	649	277	1310	-2268	-47	-1396	-1073	1733	1094	-879	1967	-97
		0.583333	-198	2366	-1347	-1062	752	233	1550	-2217	-62	-1396	-712	1760	1228	-778	2195	117
		0.591667	37	2435	-1427	-1029	832	95	1740	-2139	-120	-1346	-436	1874	1337	-627	2340	331
		0.6	261	2488	-1463	-981	896	-127	1866	-2042	-260	-1210	-268	2044	1376	-469	2405	543
		0.608333	444	2519	-1467	-964	940	-452	1919	-1930	-432	-1008	-212	2244	1324	-337	2403	735
		0.616667	549	2537	-1459	-1026	979	-829	1924	-1789	-560	-786	-257	2459	1211	-227	2352	877
		0.625	557	2563	-1430	-1163	1024	-1182	1877	-1639	-612	-592	-393	2638	1056	-113	2264	957
		0.633333	492	2591	-1387	-1341	1070	-1479	1780	-1500	-592	-462	-602	2710	883	8	2138	987
		0.641667	394	2641	-1339	-1507	1112	-1700	1644	-1368	-477	-418	-841	2654	708	127	2009	990
		0.65	315	2700	-1303	-1620	1120	-1864	1481	-1225	-258	-456	-1022	2497	569	238	1899	1002
		0.658333	311	2719	-1264	-1647	1077	-1987	1308	-1078	13	-540	-1115	2313	505	306	1796	1013
		0.666667	393	2693	-1196	-1580	991	-2032	1141	-932	262	-624	-1149	2190	514	323	1680	997
		0.675	516	2657	-1072	-1454	853	-1965	960	-818	444	-657	-1171	2135	574	278	1549	942
		0.683333	668	2630	-891	-1312	647	-1818	755	-799	532	-622	-1196	2122	649	190	1378	865
		0.691667	848	2639	-666	-1183	419	-1633	547	-893	535	-549	-1245	2126	720	124	1147	795
		0.7	1025	2685	-436	-1057	188	-1423	385	-1083	501	-467	-1308	2129	764	111	877	754
		0.708333	1136	2759	-249	-924	-44	-1169	341	-1331	473	-391	-1353	2130	784	178	606	780
		0.716667	1149	2867	-126	-776	-217	-845	434	-1583	477	-333	-1362	2120	814	288	375	845
		0.725	1059	3014	-74	-604	-259	-444	630	-1794	520	-329	-1337	2098	858	364	187	918
		0.733333	877	3178	-96	-413	-149	-2	858	-1925	606	-390	-1293	2063	899	375	48	984
		0.741667	658	3322	-200	-248	104	391	1086	-1955	719	-508	-1246	1997	914	353	-30	1030
		0.75	448	3433	-375	-150	473	653	1299	-1875	853	-610	-1219	1885	906	356	-43	1027
		0.758333	278	3495	-547	-33	902	748	1455	-1694	988	-638	-1227	1712	890	377	10	959
		0.766667	175	3496	-674	182	1278	704	1508	-1458	1079	-581	-1282	1481	904	372	100	875
		0.775	153	3447	-749	453	1510	540	1458	-1218	1122	-433	-1359	1219	956	354	203	797
		0.783333	231	3374	-784	713	1594	300	1325	-989	1128	-215	-1421	993	1026	376	318	725
		0.791667	433	3271	-786	933	1574	31	1142	-789	1137	13	-1456	854	1094	466	445	705
		0.8	744	3146	-757	1114	1492	-258	959	-634	1177	200	-1466	817	1126	615	610	748
		0.808333	1092	3043	-745	1288	1352	-550	804	-533	1267	309	-1480	887	1091	782	802	812
		0.816667	1441	2980	-807	1505	1142	-823	714	-472	1378	336	-1520	1045	1057	929	973	873
		0.825	1842	2942	-983	1828	888	-1063	718	-406	1478	301	-1594	1228	1102	1024	1074	895
		0.833333	2419	2915	-1221	2448	634	-1245	815	-334	1541	178	-1688	1390	1238	1027	1115	865
		0.841667	3389	2888	-1451	3725	470	-1325	992	-265	1569	-49	-1760	1529	1422	933	1134	759
		0.85	4980	2849	-1647	6112	458	-1293	1215	-191	1594	-319	-1781	1673	1617	786	1134	557
		0.858333	7372	2806	-1798	9964	545	-1137	1443	-136	1630	-553	-1744	1811	1813	601	1143	300
		0.866667	10617	2755	-1902	15380	664	-856	1628	-118	1663	-688	-1663	1893	1977	379	1178	49
		0.875	14549	2707	-1953	22129	814	-474	1747	-174	1681	-691	-1545	1936	2107	153	1249	-133
		0.883333	18809	2661	-1964	29628	965	-83	1809	-307	1665	-563	-1409	1994	2228	-67	1346	-186
		0.891667	22920	2613	-1900	37025	1082	211	1846	-471	1628	-328	-1277	2104	2349	-266	1461	-89
		0.9	26398	2609	-1692	43433	1163	361	1883	-585	1613	-17	-1142	2292	2449	-387	1588	135
		0.908333	28893	2689	-1314	48122	1233	422	1966	-567	1670	327	-952	2556	2509	-354	1701	463
		0.916667	30240	2852	-823	50654	1346	480	2126	-426	1825	655	-639	2899	2573	-142	1829	883
		0.925	30438	3052	-215	50965	1554	655	2415	-156	2135	1008	-105	3379	2781	237	2080	1454
		0.933333	29625	3313	691	49290	1939	1166	2988	365	2764	1516	848	4148	3456	860	2713	2380
		0.941667	28012	3794	2257	46046	2686	2425	4123	1405	4063	2454	2602	5465	5128	1912	4095	4063
		0.95	25847	4767	4946	41763	4091	4906	6199	3324	6512	4237	5648	7686	8399	3745	6637	7003
		0.958333	23425	6478	9189	37018	6413	9001	9569	6433	10480	7196	10352	11126	13717	6680	10713	11640
		0.966667	21052	9051	15124	32394	9771	14813	14420	10859	16032	11418	16755	15885	21158	10875	16470	18099
		0.975	18988	12393	22458	28363	14092	22025	20598	16470	22869	16685	24501	21787	30282	16230	23708	26002
		0.983333	17428	16190	30522	25204	19069	29924	27553	22855	30392	22520	32887	28345	40235	22375	31858	34563
		0.991667	16472	20008	38436	23019	24165	37635	34486	29362	37736	28382	41001	34878	49935	28704	40062	42776
		1	16069	23405	45286	21739	28808	44267	40584	35241	44019	33690	47953	40675	58273	34523	47393	49670
		1.00833	16128	26062	50339	21208	32514	49084	45167	39846	48629	37945	53045	45105	64325	39191	53106	54532
		1.01667	16551	27818	53209	21256	34943	51650	47826	42788	51255	40813	55864	47752	67559	42260	56755	56990
		1.025	17219	28567	53838	21737	35923	51908	48538	43938	51876	42182	56308	48492	67924	43563	58192	57000
		1.03333	18066	28295	52437	22722	35474	50106	47494	43430	50670	42149	54569	47491	65760	43185	57514	54830
		1.04167	19237	27151	49390	24679	33794	46706	45000	41546	47942	41015	51079	45109	61630	41411	55019	50982
		1.05	21001	25440	45216	28281	31221	42286	41487	38649	44058	39328	46418	41806	56246	38636	51149	46020
		1.05833	23508	23471	40509	33848	28182	37448	37473	35180	39490	37832	41208	38062	50374	35307	46413	40557
		1.06667	26619	21542	35882	40960	25126	32735	33415	31596	34804	37211	36024	34364	44746	31849	41324	35136
		1.075	29876	19904	31890	48548	22390	28576	29721	28307	30553	37841	31380	31154	39934	28631	36341	30211
		1.08333	32698	18742	28893	55306	20194	25234	26685	25648	27119	39739	27728	28791	36369	25956	31818	26117
		1.09167	34693	18130	27033	60181	18658	22811	24433	23773	24632	42535	25394	27548	34294	23965	27988	22999
		1.1	35729	17991	26205	62632	17745	21292	22969	22648	23074	45646	24514	27527	33744	22660	24915	20811
		1.10833	35961	18167	26136	62632	17341	20521	22159	22120	22314	48495	25033	28600	34546	21982	22620	19418
		1.11667	35847	18504	26568	60571	17306	20281	21815	22014	22146	50623	26706	30530	36357	21855	21094	18709
		1.125	35968	18897	27431	57118	17528	20380	21774	22213	22403	51861	29217	33070	38878	22208	20277	18679
		1.13333	36994	19386	29119	53032	18000	20869	22060	22757	23140	52422	32342	36078	42100	23051	20141	19661
		1.14167	40626	20229	32703	49162	18950	22173	23075	23967	24867	52923	36003	39677	46422	24618	20919	22423
		1.15	52500	21793	39423	46912	20811	24936	25453	26396	28346	54142	40263	44110	52428	27240	23016	27811
		1.15833	80984	24325	49712	49752	23939	29551	29495	30458	33996	56597	45168	49430	60309	31051	26660	35937
		1.16667	129150	27702	62601	62080	28314	35772	34852	35976	41449	60187	50571	55265	69577	35795	31569	45805
		1.175	193151	31445	75977	84442	33412	42677	40621	42217	49604	64332	56061	60840	79104	40859	36968	55713
		1.18333	266004	34950	87463	112576	38425	49024	45746	48201	57150	68250	61077	65302	87498	45443	41935	63916
		1.19167	339512	37729	95285	140377	42579	53794	49401	53016	63050	71270	65161	68040	93610	48906	45753	69244
		1.2	404927	39514	98712	162607	45402	56506	51184	56121	66732	73062	68140	68733	96871	50934	48063	71285
		1.20833	454585	40314	98017	176181	46818	57148	51117	57546	68130	73653	70135	67436	97278	51649	48866	70224
		1.21667	483601	40408	94182	180379	47062	56087	49579	58267	67644	73383	71502	64578	95358	51463	48404	66671
		1.225	490534	40236	88588	176393	46586	53945	47203	61609	66052	72774	72698	60807	92155	50918	47038	61617
		1.23333	477147	40496	82822	166611	45935	51403	45338	73831	64403	72497	74244	56885	90693	50605	45303	57312
		1.24167	447492	42708	78975	153895	45668	49303	49138	101026	64672	74014	76752	53735	101816	51152	44345	60206
		1.25	406717	50773	81865	140970	46431	49576	69851	146887	73006	82308	81387	53449	144811	54285	47912	79372
		1.25833	360103	71052	99658	129934	49597	57226	117078	214383	100203	107330	91057	60887	232612	65057	62489	118129
		1.26667	312335	106638	136081	121978	59120	77377	190283	301465	150801	154793	111724	80468	358449	88798	90847	170758
		1.275	267090	154178	185727	117389	79976	109197	278407	396369	217859	218879	148398	110902	499350	124644	128824	226457
		1.28333	226905	206694	238505	115779	112146	146321	365496	482825	289314	286611	198341	145985	628392	165768	168833	274473
		1.29167	193230	256977	285281	116346	149995	181004	437010	547359	354666	344989	252124	178390	724458	203716	204000	307362
		1.3	166522	298993	320804	118227	186016	207351	483553	583212	407472	385401	299228	202489	776455	231844	230218	321995
		1.30833	146518	328546	343589	120613	214027	222600	501886	590649	444779	404675	331988	215534	783162	246771	246059	319106
		1.31667	132567	343629	354473	122850	230552	227042	494002	574962	465905	404073	346893	217516	750775	248369	251900	302016
		1.325	123885	344268	355243	124514	234933	223080	465334	543603	471688	387542	344259	210444	689689	238887	249160	275300
		1.33333	119818	332171	347909	125436	228662	213937	422827	503761	463972	360058	327205	197365	611558	221904	239745	243612
		1.34167	119909	310178	334377	125745	214451	202568	373325	461066	445286	326428	300255	181350	527220	201197	225648	210901
		1.35	124063	281665	316406	125743	195354	191087	322631	419312	418546	290757	268059	164896	445335	179908	208718	180109
		1.35833	132401	249965	295598	125749	174202	180627	275102	380606	386762	256148	234653	149689	371808	160215	190589	153091
		1.36667	145007	218013	273379	126073	153289	171555	233528	345772	352746	224691	203096	136573	309945	143303	172556	130785
		1.375	161624	188115	250942	126976	134276	163781	199308	314860	318835	197574	175411	125793	260939	129615	155558	113399
		1.38333	181608	161826	229302	128709	118332	156986	172752	287585	286808	175213	152732	117243	224552	118992	140220	100629
		1.39167	204044	140008	209308	131552	106333	150817	153408	263616	257957	157476	135665	110606	199738	110944	126928	91897
		1.4	227574	122945	191594	135835	99052	145087	140484	242676	233093	143903	124608	105520	185184	104897	115859	86607
		1.40833	250504	110443	176573	141948	97123	139759	133162	224613	212644	133938	119924	101611	179551	100352	107092	84203
		1.41667	271162	102000	164465	150198	100870	134891	130781	209341	196718	127016	121878	98587	181535	96949	100571	84240
		1.425	288155	97026	155315	160763	110204	130652	132839	196835	185169	122681	130407	96272	189947	94492	96141	86346
		1.43333	300557	95032	149002	173770	124432	127238	138866	187116	177700	120518	144865	94635	203589	92853	93605	90104
		1.44167	308018	95848	145288	189008	142337	124782	148373	180190	174037	120087	163984	93733	221115	91985	92708	95141
		1.45	310846	99690	143956	205642	162344	123418	160676	175978	174097	121003	186043	93611	240926	91915	93253	101096
		1.45833	309999	107030	144956	222397	182836	123245	174949	174388	178091	123141	209198	94310	261459	92673	95232	107605
		1.46667	306762	118387	148600	237897	202434	124295	190371	175533	186554	126781	231812	95838	281474	94275	98808	114255
		1.475	302290	134093	155469	251007	220072	126646	206097	179781	200165	132478	252659	98234	300098	96727	104256	120654
		1.48333	297409	153924	166041	260963	235142	130514	221400	187632	219295	140744	270978	101636	316754	100166	111854	126563
		1.49167	292608	176897	180445	267453	247523	136210	235692	199630	243568	151879	286503	106270	331197	104875	121668	131885
		1.5	288185	201485	198259	270567	257495	144093	248746	216379	271872	165922	299469	112438	343491	111159	133435	136702
		1.50833	284365	226174	218669	270653	265736	154481	260858	238258	302977	182444	311214	120403	354194	119201	146584	141300
		1.51667	281278	249475	240497	268216	273201	167702	272421	264716	335858	200659	324410	130237	364180	129015	160553	146091
		1.525	279105	270004	262617	264023	281095	183780	283635	294206	369369	219884	341969	141956	374199	140654	175016	151407
		1.53333	277975	286604	284364	259109	290817	202013	294346	324519	402020	239653	365788	155408	384621	154038	189698	157324
		1.54167	277814	298458	305364	254980	303751	221132	304218	353235	432111	259452	396044	170012	395254	168650	204092	163680
		1.55	278241	305196	325068	253767	320599	239553	312972	378304	457990	278509	431172	184771	405520	183528	217445	170217
		1.55833	278715	307058	342752	257899	340712	255809	320429	398393	478562	295962	468438	198605	414802	197560	229020	176644
		1.56667	278803	304842	357671	269374	362282	268928	326596	413018	493466	311059	504772	210596	422798	209868	238370	182807
		1.575	279340	299695	369312	289050	382976	278482	331635	422489	502927	323301	537424	220122	429671	219894	245345	188762
		1.58333	287238	292820	377473	316412	400612	284522	335822	427414	507442	332629	564227	226971	435722	227443	250092	194717
		1.59167	331169	285225	382150	349718	413460	287435	339425	428397	507572	339349	583669	231306	441162	232679	252959	200870
		1.6	494862	277655	383432	386734	420279	287686	342735	425800	503864	344094	594814	233476	445941	236032	254314	207286
		1.60833	957772	270674	381480	427217	420399	285628	345920	419889	496779	347596	597205	233899	449766	238015	254460	213818
		1.61667	2004657	264723	376539	481530	413832	281598	348868	411029	486727	350568	590923	233040	452166	239152	253680	220213
		1.625	3962954	260143	368994	591048	401144	275975	351236	399741	474092	353807	576650	231371	452619	239936	252347	226142
		1.63333	7087978	257122	359282	854834	383303	269156	352582	386728	459398	358295	555556	229302	450562	240866	250834	231168
		1.64167	11449761	255689	347916	1437240	361553	261658	352493	372948	443329	365088	529097	227218	445506	242412	249363	234892
		1.65	16875848	255552	335496	2533177	337371	254173	350784	359494	426612	375119	499055	225613	437382	245021	248090	237144
		1.65833	22978508	256151	322572	4301160	312378	247450	347905	347343	409867	389051	467564	225000	427202	249079	247089	238276
		1.66667	29246470	256839	309607	6801551	288248	242123	346802	337156	393572	406998	436934	225727	419763	254726	246302	240703
		1.675	35150261	257450	297000	9970786	266568	238523	361987	329236	378186	428430	409308	227851	434565	261727	245568	255030
		1.68333	40237094	261385	285302	13637257	248579	236627	448696	323645	365374	452380	386318	231185	534054	269552	244876	318019
		1.69167	44198390	288080	276685	17562945	235040	236442	756999	321921	364271	478624	368751	235438	862967	277688	246001	522368
		1.7	46886230	407180	282858	21488378	226106	240299	1568363	334393	413782	513505	356590	240851	1655657	286386	259684	1032793
		1.70833	48297706	796113	350763	25168508	221482	262103	3249670	402437	628865	588880	349328	251876	3167448	300009	326270	2049963
		1.71667	48540735	1788414	607262	28394268	221565	351947	6123656	640190	1248640	799194	347131	288684	5562102	337881	546622	3724889
		1.725	47786791	3850464	1285879	30997089	233395	633992	10340059	1270444	2631599	1333851	356273	408897	8840024	454087	1095591	6089373
		1.73333	46224269	7449969	2689004	32847669	292498	1326556	15821034	2608889	5173272	2461679	407714	726706	12838646	753890	2187803	9044083
		1.74167	44028358	12871716	5084933	33855187	511454	2708004	22284382	4977596	9173391	4453935	593493	1403826	17284232	1383091	4004897	12393993
		1.75	41345027	20072969	8607260	33972024	1135250	5028965	29312441	8587061	14716150	7484991	1101283	2604955	21862618	2485701	6628788	15900112
		1.75833	38287509	28649822	13205786	33200107	2542891	8419110	36443522	13452682	21632810	11568081	2203299	4436725	26281626	4150297	10008648	19330203
		1.76667	34947284	37923602	18656169	31598134	5154036	12834827	43261945	19382132	29544679	16544359	4179918	6904176	30308659	6375870	13971778	22494923
		1.775	31410742	47092922	24619853	29284130	9285232	18063531	49444334	26024255	37953375	22119661	7217348	9906302	33788689	9071144	18269948	25264137
		1.78333	27770597	55395068	30714776	26427263	15024893	23780481	54776129	32949135	46337640	27934236	11336528	13262779	36646212	12073378	22630365	27569438
		1.79167	24129187	62232583	36577602	23228382	22195832	29618811	59148726	39725521	54234245	33627278	16376858	16753553	38867601	15183702	26794537	29394696
		1.8	20593168	67237632	41906361	19895432	30387428	35222082	62532412	45972730	61270276	38882453	22032708	20154752	40483034	18202748	30547861	30757928
		1.80833	17263397	70279891	46471540	16619598	39034120	40279506	64940573	51379812	67168953	43447411	27910960	23267813	41542985	20955889	33735588	31694891
		1.81667	14223633	71427122	50110013	13557069	47510830	44539496	66399472	55715068	71738277	47138719	33592105	25933513	42099205	23305424	36259840	32243433
		1.825	11532695	70879210	52715383	10818538	55199847	47807319	66923515	58813490	74849775	49829330	38675993	28031399	42188811	25150399	38065149	32431365
		1.83333	9221382	68898643	54219088	8466952	61542635	49939123	66503109	60557420	76415601	51434695	42811998	29475601	41820046	26421777	39122392	32267308
		1.84167	7293737	65757345	54573983	6521841	66079306	50836548	65105729	60872296	76375390	51900951	45717603	30213405	40969838	27075161	39415248	31738722
		1.85	5731332	61705949	53754767	4968367	68490392	50452902	62696261	59739737	74707355	51204869	47201023	30220627	39599220	27088002	38936437	30817965
		1.85833	4499896	56964063	51778983	3767988	68632517	48810037	59276309	57216331	71454423	49370937	47182364	29503554	37676264	26462719	37695940	29477701
		1.86667	3556586	51726069	48728083	2868689	66560476	46012764	54919258	53448727	66755240	46487845	45705805	28106528	35203210	25234876	35733945	27710836
		1.875	2856547	46175489	44761071	2213782	62524199	42251454	49785970	48674932	60859430	42718198	42938345	26117159	32235805	23479256	33132496	25547249
		1.88333	2357727	40495637	40110070	1748594	56933799	37786608	44115235	43204525	54112617	38290963	39148186	23664289	28885503	21308525	30020460	23059456
		1.89167	2023436	34870199	35054542	1425087	50297536	32917712	38193026	37381498	46915780	33476668	34667029	20906729	25306104	18862227	26565803	20356168
		1.9	1822723	29473892	29885147	1204338	43150562	27946192	32311256	31542588	39673220	28554335	29845067	18014775	21670844	16290240	22956570	17566793
		1.90833	1729185	24458751	24868657	1057276	35988589	23141149	26730031	25979935	32744532	23778527	25007982	15150036	18146998	13735791	19377551	14822502
		1.91667	1719132	19941585	20221083	964142	29218306	18714351	21650736	20915760	26409502	19354464	20424522	12448571	14875420	11320395	15989555	12238862
		1.925	1770118	15995848	16092822	912912	23130433	14807815	17203903	16491610	20851621	15424524	16288459	10010642	11958234	9134185	12915113	9904140
		1.93333	1861319	12650720	12565661	897196	17894760	11493882	13449776	12771045	16158809	12065721	12714612	7897138	9454897	7232566	10232022	7874204
		1.94167	1974613	9895710	9659765	913472	13572137	8784215	10388342	9751734	12336560	9296531	9746460	6131766	7385101	5638285	7974254	6173082
		1.95	2096518	7689128	7346868	958681	10136705	6644176	7974540	7382472	9327851	7089671	7370449	4707694	5736074	4346870	6138652	4797792
		1.95833	2219560	5968569	5565512	1028726	7502895	5008655	6134477	5581431	7035212	5386808	5533241	3596101	4472207	3333952	4694228	3725476
		1.96667	2341635	4661371	4235864	1118299	5551551	3796645	4780426	4252533	5341635	4112356	4158434	2754811	3544081	2562915	3592383	2920525
		1.975	2463960	3693681	3272778	1221667	4151517	2923524	3822605	3298419	4127623	3185374	3160566	2136003	2895651	1991934	2776433	2341045
		1.98333	2587851	2997278	2595968	1333727	3175561	2310081	3176421	2629842	3283408	2528937	2455623	1692394	2469979	1579768	2189533	1943900
		1.99167	2712440	2513454	2136245	1451077	2510828	1888274	2766657	2171633	2716185	2076092	1968156	1381775	2213790	1289483	1779931	1688250
		2	2833454	2194182	1838081	1572287	2064380	1604025	2529551	1864943	2352257	1772528	1635332	1169647	2080643	1090703	1504328	1537805
		2.00833	2943602	2001095	1659361	1697016	1764823	1417412	2413299	1666763	2135799	1576577	1408706	1030242	2032954	960648	1328880	1462277
		2.01667	3034221	1902822	1569078	1824504	1561187	1300873	2377605	1547216	2025548	1457537	1253927	946009	2042537	883841	1228231	1437858
		2.025	3097493	1873028	1544233	1952330	1419826	1236174	2393292	1486111	1991219	1393316	1149293	905933	2089840	850535	1183400	1447142
		2.03333	3128698	1889246	1567166	2075928	1320269	1211043	2441174	1469321	2010145	1368054	1083412	903369	2162217	854315	1179887	1478336
		2.04167	3127816	1932497	1623684	2189435	1251398	1216593	2509383	1486193	2064629	1369963	1052416	933779	2251570	890134	1206221	1523593
		2.05	3099586	1987733	1702316	2287227	1207957	1245706	2590408	1527821	2141035	1389719	1057039	992809	2351828	952906	1253020	1577464
		2.05833	3052818	2044567	1794385	2365517	1187355	1291711	2678935	1586517	2229469	1419604	1099226	1075352	2457318	1036719	1312631	1635966
		2.06667	2998083	2097428	1894493	2423402	1187277	1347935	2770395	1655782	2323481	1453446	1179433	1175222	2562527	1135263	1379406	1695622
		2.075	2944704	2144549	2000615	2463300	1204331	1408355	2859641	1730631	2419436	1486507	1294795	1286155	2662506	1242605	1449845	1753178
		2.08333	2898511	2186169	2112692	2490187	1233580	1468023	2941150	1807448	2515255	1515313	1438547	1403294	2753006	1354215	1522121	1805587
		2.09167	2860792	2222644	2230592	2509724	1269125	1523290	3009731	1883861	2609074	1537410	1601073	1524021	2830603	1467598	1595000	1850245
		2.1	2828703	2252955	2352674	2526073	1305188	1571410	3061175	1957674	2697851	1550749	1772319	1647502	2892843	1581959	1666950	1885359
		2.10833	2796796	2274722	2475037	2540340	1337089	1609956	3092982	2025978	2776956	1553523	1944599	1773411	2938606	1696965	1735389	1910152
		2.11667	2758393	2284644	2591989	2550474	1361706	1636682	3105063	2085056	2840939	1544331	2113979	1900395	2968104	1811327	1797087	1925002
		2.125	2707111	2279313	2697034	2552285	1377369	1649789	3099876	2131149	2884885	1522294	2279449	2025342	2983265	1922171	1848709	1931565
		2.13333	2637990	2256727	2783988	2540612	1383633	1648173	3082366	2161257	2905576	1487535	2440653	2143638	2987819	2025159	1887516	1933014
		2.14167	2548367	2217804	2848443	2510838	1380407	1631996	3059389	2174450	2902718	1441568	2595559	2249830	2986533	2115223	1912248	1933802
		2.15	2438325	2167098	2888742	2459822	1367823	1603440	3038718	2172668	2879774	1387680	2739502	2338939	2983956	2188261	1923753	1938710
		2.15833	2310109	2112302	2906746	2386006	1346593	1567092	3027029	2160729	2843852	1330975	2866294	2407852	2983223	2242551	1925075	1951744
		2.16667	2167386	2062641	2907035	2289355	1318340	1529961	3028155	2145812	2804277	1278052	2969703	2456282	2985328	2279118	1921019	1974825
		2.175	2014595	2026492	2895554	2171280	1286391	1500363	3042747	2136226	2770231	1235842	3045559	2487028	2988844	2301584	1917073	2007469
		2.18333	1856663	2008911	2877736	2034517	1255981	1485943	3068226	2139454	2748326	1210359	3093537	2504934	2991036	2315423	1918124	2047345
		2.19167	1698452	2010546	2857148	1882984	1233740	1492143	3099354	2159687	2741449	1205138	3117195	2515569	2988412	2325845	1927204	2090768
		2.2	1544410	2027483	2834788	1721537	1225940	1520728	3129347	2196777	2748263	1220266	3122310	2523279	2976972	2336197	1944596	2133198
		2.20833	1398367	2052238	2809004	1555794	1236509	1569200	3151010	2246765	2763598	1252741	3114348	2529815	2952812	2347316	1967951	2169802
		2.21667	1263601	2075720	2776118	1391747	1266052	1631649	3157582	2302774	2779809	1297419	3096376	2533974	2912525	2357319	1993015	2196104
		2.225	1142777	2089124	2731523	1235197	1311865	1700108	3143614	2356289	2788420	1347864	3068811	2532141	2853911	2362263	2014739	2208454
		2.23333	1037816	2085510	2670987	1091320	1368499	1765833	3105822	2398874	2782004	1397248	3029822	2519442	2776065	2357138	2027860	2204424
		2.24167	949502	2060596	2591653	964426	1428419	1820636	3042974	2423354	2755098	1439164	2976303	2491012	2679075	2337192	2027824	2182924
		2.25	877292	2012993	2492449	857559	1483113	1857827	2955398	2424340	2704398	1468408	2904922	2443239	2564166	2298739	2011208	2143951
		2.25833	819387	1943881	2374065	772035	1524511	1872456	2844648	2398260	2628641	1481184	2812869	2374314	2433624	2239659	1975929	2088045
		2.26667	773230	1856181	2238684	707306	1545815	1861252	2713048	2343374	2528102	1475006	2698398	2284011	2290483	2159621	1921457	2016159
		2.275	735925	1753797	2089549	661030	1542231	1822658	2563337	2259744	2404661	1448848	2561263	2173456	2138110	2059685	1848449	1929618
		2.28333	704459	1641088	1930566	629498	1511604	1757196	2398788	2149296	2261546	1403104	2403104	2044844	1979803	1941941	1758420	1830065
		2.29167	676066	1522464	1765989	608221	1454718	1667645	2223640	2015926	2103001	1339456	2227370	1901400	1818951	1809353	1653830	1719530
		2.3	648524	1402312	1600389	592601	1374776	1558578	2043054	1865217	1934377	1261096	2038845	1747395	1659140	1665825	1538030	1600665
		2.30833	620321	1284673	1438407	578651	1276841	1435878	1862906	1704087	1761910	1172355	1843290	1587810	1504110	1516121	1415124	1476968
		2.31667	590710	1173301	1284528	563312	1167375	1306406	1689466	1540091	1592124	1078301	1647161	1428103	1357538	1365499	1289707	1352736
		2.325	559658	1071547	1142832	544789	1053388	1177289	1528561	1380660	1431408	984315	1457014	1273814	1222773	1219304	1166541	1232634
		2.33333	527682	981989	1016765	522450	941694	1055118	1384756	1232430	1285545	895480	1278900	1130163	1102620	1082463	1050218	1121002
		2.34167	495577	906152	908789	496622	838281	945450	1260927	1100799	1159091	815915	1118010	1001574	998909	959269	944696	1021397
		2.35	464183	844176	820048	468266	747759	852251	1158043	989466	1054828	748442	978319	891173	912111	853045	852817	936052
		2.35833	434285	794733	750188	438621	673146	777558	1075191	899976	973436	694358	862363	800642	841480	765704	775973	865559
		2.36667	406550	755564	697496	408942	615698	721280	1009791	831654	913486	653373	770936	730118	785175	697514	714233	808922
		2.375	381505	723928	659287	380387	574722	681309	958226	781923	871737	623795	703135	678141	740663	647182	666507	764048
		2.38333	359517	696911	632126	353838	547824	654095	916350	746793	843586	602965	656299	641845	705098	612101	630606	728163
		2.39167	340687	671806	612187	329912	531485	635283	880029	721515	823781	587677	626202	617344	675611	588672	603603	698286
		2.4	324878	646489	595802	309035	521562	620396	845796	701338	807305	574694	607807	600288	649562	572827	582305	671532
		2.40833	311904	619547	579975	291374	514047	605621	811062	682169	789913	561307	596062	586527	624822	560539	563736	645530
		2.41667	301563	590411	562624	276875	505700	588218	774317	660976	768557	545541	586365	572660	599887	548382	545520	618694
		2.425	293743	559301	542600	265373	494269	566711	735179	635948	741706	526360	575105	556345	573906	533933	526066	590198
		2.43333	288455	526896	519603	256673	478589	540829	694072	606562	709316	503654	559982	536418	546600	515831	504623	559835
		2.44167	285707	494149	493982	250704	458562	511202	651954	573355	672498	477995	540078	512767	518187	493733	481171	527988
		2.45	285401	462091	466497	247489	434869	479029	610081	537633	633068	450460	515594	486033	489230	468192	456192	495472
		2.45833	287264	431686	438167	247021	408657	445747	569736	501072	592920	422307	487563	457324	460552	440344	430444	463246
		2.46667	290841	403629	410160	249263	381357	412807	532046	465247	553757	394718	457485	427921	432925	411535	404795	432172
		2.475	295617	378344	383534	254123	354398	381568	497795	431466	517029	368694	426927	399104	407075	383046	380117	403040
		2.48333	301028	355981	359045	261396	328982	353014	467496	400735	483852	345028	397281	371944	383709	355954	357158	376564
		2.49167	306548	336514	337174	270813	305971	327763	441423	373744	454964	324251	369642	347219	363424	331059	336477	353248
		2.5	311755	319861	318159	281968	285866	306105	419661	350802	430690	306617	344769	325412	346596	308853	318454	333405
		2.50833	316337	305863	302017	294381	268800	288052	402165	331849	411057	292112	323071	306763	333439	289609	303358	317329
		2.51667	320338	294386	288709	307432	254668	273392	388744	316556	395864	280457	304689	291277	324110	273438	291293	305298
		2.525	324139	285449	278125	320442	243204	261752	379066	304508	384878	271242	289525	278901	318579	260333	282395	297384
		2.53333	328450	279054	270243	332839	234046	252797	372725	295314	377869	264047	277338	269586	316695	250221	276729	293439
		2.54167	334690	275080	265111	344170	226789	246253	369250	288696	374604	258472	267866	263288	318063	243030	274144	293160
		2.55	345633	273301	262721	354424	221041	241864	368159	284438	374768	254187	260861	259953	322029	238605	274383	295979
		2.55833	366507	273451	263013	364818	216531	239402	368990	282300	377906	250882	256203	259482	327883	236785	277167	301226
		2.56667	405778	275228	265917	378809	213136	238645	371271	282097	383420	248282	253883	261729	334963	237439	282150	308245
		2.575	474776	278241	271328	403273	210806	239373	374623	283649	390600	246130	253921	266393	342678	240396	288924	316382
		2.58333	585886	282055	278953	449386	209512	241322	378865	286685	398720	244240	256362	273028	350610	245347	296978	325084
		2.59167	749990	286208	288273	532256	209235	244243	383904	290882	407124	242500	260987	281097	358537	251904	305754	333971
		2.6	973650	290400	298642	668534	209983	247905	389769	295956	415285	240797	267391	290145	366375	259717	314763	342732
		2.60833	1256977	294439	309325	873153	211783	251979	396741	301632	422801	239053	275133	299824	374179	268416	323630	351204
		2.61667	1594318	298349	319635	1155223	214504	256077	405397	307636	429453	237354	283784	309824	382323	277625	331992	359451
		2.625	1977715	302535	329088	1515170	217868	259911	416939	313839	435244	235990	292830	319775	391860	286931	339577	367902
		2.63333	2401419	307881	337546	1944556	221525	263420	434211	320368	440420	235423	301716	329387	405249	295948	346372	377906
		2.64167	2863968	315865	345435	2428345	225074	266814	463253	327669	445713	236408	309867	338494	427427	304378	352711	392675
		2.65	3366804	329360	354384	2949771	228222	270797	514712	336762	452867	240311	316810	347117	466426	312183	359681	418290
		2.65833	3909496	353736	368174	3495243	230980	276854	604132	349923	465532	249682	322406	355974	532918	320168	370030	464345
		2.66667	4485030	397693	394085	4057636	234031	288083	750453	371819	490473	269276	327269	367423	638319	330979	389310	543392
		2.675	5077865	473311	443287	4634598	239240	310358	972658	410626	538506	306924	333471	386742	792292	350496	426815	668547
		2.68333	5663665	594365	529720	5220833	250875	353187	1285825	478570	624647	373399	345674	423594	1001029	388763	495235	850762
		2.69167	6209957	773270	667698	5799021	276872	430343	1698694	591117	766979	480991	372696	491910	1267102	460123	609026	1097082
		2.7	6678656	1017347	869176	6334609	329244	558507	2213557	764712	983774	641162	428600	608228	1591459	581648	781932	1411284
		2.70833	7030377	1326468	1141549	6778868	422875	754199	2829022	1013376	1289612	862078	531801	788906	1976382	770210	1024464	1796688
		2.71667	7230206	1694927	1486977	7081153	572574	1030132	3542971	1345748	1693386	1146901	701566	1046679	2426299	1039075	1342716	2258706
		2.725	7254455	2115618	1903164	7203950	788226	1392138	4353469	1763297	2198141	1493258	952825	1387573	2945639	1395374	1738971	2805235
		2.73333	7096829	2584963	2385573	7134384	1070929	1838106	5257076	2261048	2801819	1894331	1291186	1809446	3535072	1839315	2213584	3443650
		2.74167	6770518	3105005	2928942	6887053	1411045	2358634	6246338	2830855	3499256	2340655	1710358	2302950	4187712	2365828	2765961	4175188
		2.75	6305634	3680388	3528339	6497787	1790182	2939698	7306300	3463866	4283767	2822425	2194231	2854775	4887378	2967777	3394760	4990965
		2.75833	5742839	4311682	4180053	6012406	2187575	3566913	8413572	4150889	5147733	3331319	2723965	3452399	5611239	3639324	4097502	5871907
		2.76667	5125700	4989215	4880198	5475190	2587449	4229014	9537963	4882846	6081771	3861586	3287001	4088161	6335356	4378038	4869468	6792519
		2.775	4494237	5691113	5620780	4921485	2983435	4918371	10644781	5650168	7072096	4408442	3882263	4759053	7035987	5183544	5700931	7724766
		2.78333	3881284	6383244	6382709	4375471	3377337	5627854	11693350	6439578	8095693	4963111	4516209	5461594	7686399	6050769	6572394	8636892
		2.79167	3311675	7020874	7128514	3852218	3771407	6343473	12632530	7227753	9113386	5506198	5191227	6182427	8252332	6959442	7447414	9488025
		2.8	2803358	7552503	7801509	3361691	4158486	7035648	13398631	7976450	10064215	6003576	5891612	6888969	8691333	7865221	8269138	10224339
		2.80833	2369754	7927512	8333415	2913008	4516117	7655777	13921579	8631587	10868668	6409037	6574481	7527634	8959441	8698059	8965116	10783139
		2.81667	2021995	8106084	8661020	2518015	4809117	8142554	14140207	9129883	11443135	6674087	7173916	8032846	9023228	9373471	9462134	11105681
		2.825	1769366	8067707	8743289	2193681	4998989	8437243	14021386	9414765	11720631	6761406	7618645	8344058	8870732	9813526	9705641	11153684
		2.83333	1617369	7816395	8572024	1961874	5056652	8501344	13572349	9453609	11670174	6656146	7853375	8423673	8516259	9968545	9674147	10921737
		2.84167	1564839	7379723	8172571	1845552	4972226	8328108	12840753	9246956	11306196	6369660	7854394	8267253	7996389	9830208	9383201	10439150
		2.85	1602313	6802391	7594967	1863488	4757139	7943822	11902310	8828206	10682410	5935514	7634161	7902744	7360265	9430781	8878390	9760836
		2.85833	1712082	6136717	6900658	2024103	4439532	7399020	10841774	8253378	9875368	5400070	7233890	7380165	6658442	8831060	8221479	8952339
		2.86667	1869656	5433164	6149149	2319090	4055524	6753912	9735069	7585347	8965114	4811682	6709024	6757144	5934781	8102421	7475272	8076116
		2.875	2047150	4733931	5389632	2720063	3640179	6064590	8638833	6879446	8019536	4212270	6114442	6086034	5223463	7310594	6693077	7183650
		2.88333	2217030	4070199	4658341	3180146	3221725	5374289	7589593	6174877	7087398	3633318	5494454	5406900	4549645	6506272	5915099	6313892
		2.89167	2355689	3463108	3979780	3641727	2819282	4711098	6609692	5494090	6199630	3095810	4879636	4747236	3932641	5723549	5170457	5496146
		2.9	2446118	2926588	3370287	4047368	2443938	4091006	5715822	4848303	5375594	2612658	4289449	4125687	3390163	4984213	4481644	4754725
		2.90833	2479357	2470482	2841951	4350886	2101770	3523242	4926469	4244931	4629956	2192163	3737374	3556800	2941310	4304101	3869252	4112815
		2.91667	2454480	2102854	2405987	4524476	1796602	3015657	4265384	3693912	3978432	1841341	3235654	3055304	2606845	3698588	3354984	3593773
		2.925	2377251	1830856	2074681	4560029	1532693	2579073	3760200	3211483	3441111	1568214	2798695	2639202	2407315	3186430	2961534	3219181
		2.93333	2258066	1660014	1860781	4465913	1317184	2228650	3438205	2820626	3043109	1382193	2444733	2330162	2358849	2790567	2708940	3005679
		2.94167	2109579	1593346	1775032	4261321	1161393	1981706	3321601	2547829	2812243	1292698	2194931	2150358	2466556	2534381	2610141	2960666
		2.95	1944461	1629473	1821992	3971188	1079927	1854227	3421107	2419341	2774552	1305923	2070759	2117659	2716919	2435551	2665991	3076760
		2.95833	1773965	1759490	1993955	3622663	1087896	1856678	3727064	2455334	2945599	1420017	2089544	2239463	3074859	2499845	2861356	3327641
		2.96667	1607266	1964288	2266408	3242778	1195530	1989116	4202888	2661807	3317630	1620672	2257429	2505770	3487704	2715504	3162943	3668147
		2.975	1451009	2214940	2599052	2856767	1400898	2236266	4788763	3022933	3851241	1879861	2561269	2885398	3895740	3049744	3522134	4041016
		2.98333	1310057	2476573	2942803	2486166	1685069	2566208	5412385	3499165	4477756	2159778	2964779	3328662	4244333	3451124	3884080	4388153
		2.99167	1188731	2714021	3249241	2148122	2012578	2934392	6000776	4032346	5111188	2419623	3412890	3776197	4493122	3859040	4197997	4661019
		3	1101001	2896967	3478963	1883284	2337688	3290733	6490006	4555738	5665002	2623243	3842264	4170208	4620923	4216504	4425906	4827738
		3.00833	1101001	3003428	3606707	1883284	2614625	3587514	6831207	5004760	6067152	2744917	4194853	4465074	4625714	4480629	4547725	4875506
		3.01667	1101001	3022443	3622649	1883284	2807109	3786880	6993457	5325982	6270936	2772685	4429058	4634238	4520519	4627839	4561340	4809260
		3.025	1101001	2954956	3530449	1883284	2894271	3866459	6965371	5484485	6260440	2708792	4524861	4671360	4327043	4654013	4478312	4647395
		3.03333	1101001	2812261	3344224	1883284	2872100	3821916	6755820	5467568	6049321	2567216	4483006	4586221	4069527	4570134	4317129	4415885
		3.04167	1222183	2612905	3085118	1950596	2751130	3665384	6392723	5284774	5673603	2369157	4319673	4398580	3770641	4395810	4097218	4142257
		3.05	1714861	2378780	2778012	2233282	2551867	3421168	5918748	4964347	5181647	2138233	4059977	4132179	3449803	4152926	3835489	3850656
		3.05833	2305293	2131667	2448550	2603792	2299729	3119820	5384001	4546999	4624510	1896501	3732490	3811052	3122856	3861943	3545737	3559100
		3.06667	2736805	1890286	2120323	2935725	2020772	2792421	4836539	4078471	4048839	1662066	3365543	3458217	2802751	3541022	3239596	3279092
		3.075	2805737	1668289	1812709	3110652	1738523	2466047	4315820	3601937	3492631	1448253	2985450	3094772	2500801	3206339	2927666	3016556
		3.08333	2396015	1474332	1539868	3039215	1472041	2161052	3851767	3152063	2983941	1263836	2614820	2739051	2228648	2872263	2620324	2774785
		3.09167	1500900	1314285	1311326	2687814	1234807	1890712	3467672	2753340	2542407	1114317	2271204	2406769	1999609	2551672	2328626	2558492
		3.1	216049	1194275	1133941	2091982	1034943	1683959	3206555	2422528	2182798	1003005	1967295	2139560	1828348	2256978	2065100	2392623
		3.10833	-1279885	1194275	1133941	1356865	1034943	1683959	3206555	2422528	2182798	1003005	1967295	2139560	1828348	2256978	2065100	2392623
		3.11667	-2728496	1194275	1133941	660128	1034943	1683959	3206555	2422528	2182798	1003005	1967295	2139560	1828348	2256978	2065100	2392623
		3.125	-3777367	1194275	1133941	265710	1034943	1683959	3206555	2422528	2182798	1003005	1967295	2139560	1828348	2256978	2065100	2392623
		3.13333	-3995669	1194275	1133941	540555	1034943	1683959	3206555	2422528	2182798	1003005	1967295	2139560	1828348	2256978	2065100	2392623
		3.14167	-2987959	1228400	1156988	1926857	1069698	1749520	3174297	2476642	2216022	1014184	2016667	2202847	1804676	2303364	2098810	2394187
		3.15	-589084	1392494	1273814	4800517	1267111	2026193	2996848	2759740	2382222	1067027	2292124	2465916	1655589	2555951	2273802	2377062
		3.15833	2988109	1527752	1398584	9248034	1580101	2395729	2587702	3106328	2550396	1105516	2708022	2799537	1351552	2910075	2480991	2257422
		3.16667	7168468	1460450	1435129	14907427	1957864	2742603	1828112	3334635	2574211	1065603	3171913	3074882	840224	3251391	2599053	1936961
		3.175	11191082	1067036	1306338	21005657	2332314	2955357	655883	3293138	2339072	899217	3577599	3176005	95117	3468427	2528524	1352328
		3.18333	14346417	304740	972180	26586068	2621593	2946029	-883358	2890594	1790509	588015	3815714	3021859	-852098	3469310	2213503	504941
		3.19167	16162575	-780402	441882	30799368	2754680	2673682	-2613020	2121105	950213	149620	3807622	2590531	-1901265	3208864	1656500	-530382
		3.2	16486509	-2058781	-223413	33121367	2694982	2157858	-4207479	1074808	-77330	-362020	3531946	1929776	-2874971	2703946	919189	-1604788
		3.20833	15458998	-3315326	-910710	33433621	2452635	1482485	-5167405	-53998	-1089753	-854757	3031816	1155586	-3499689	2034430	119165	-2486324
		3.21667	13420994	-4232522	-1446415	31966756	2087558	799926	-4814398	-949057	-1751983	-1189208	2415274	454562	-3387862	1342194	-561182	-2839427
		3.225	10785538	-4383423	-1574811	29155076	1713411	343023	-2391935	-1146183	-1557025	-1168371	1865987	101062	-2078174	842566	-849893	-2226426
		3.23333	7921043	-3309089	-949716	25500449	1512076	437455	2664728	-57374	140378	-547092	1670825	474028	818186	848077	-370212	-190872
		3.24167	5097423	-711684	797623	21486575	1745668	1469084	10374478	2876657	3927179	902467	2234097	2018145	5402866	1762517	1303065	3557014
		3.25	2490996	3335652	3892165	17524866	2728567	3762911	20019336	7904720	10003706	3272763	4006582	5090242	11340502	3986747	4473019	8931973
		3.25833	204826	8322911	8232440	13925280	4719528	7399700	30270274	14726685	17933521	6417802	7295554	9734735	17880784	7726827	9109448	15389779
		3.26667	-1712022	13438124	13330019	10885719	7760240	12086459	39584530	22478517	26674905	9945067	12040804	15541092	24059802	12806777	14751863	22034512
		3.275	-3249146	17829044	18431047	8499714	11574872	17189500	46677667	29979418	34891041	13322500	17720428	21703785	28976762	18623825	20583417	27869875
		3.28333	-4421536	20856113	22747353	6774903	15618425	21922522	50859967	36103937	41370047	16042985	23476491	27260671	32019093	24288467	25644329	32071557
		3.29167	-5257262	22240556	25677423	5656371	19252604	25588833	52121372	40102857	45354822	17766444	28382431	31378686	32967055	28873366	29127399	34171809
		3.3	-5789191	22072176	26932169	5050084	21950456	27770164	50956676	41752057	46670192	18391220	31704529	33553926	31966041	31680785	30595737	34110156
		3.30833	-6050532	20695354	26535957	4844962	23440076	28401918	48063388	41294888	45636757	18035310	33048147	33665108	29398376	32408404	30028060	32152416
		3.31667	-6070217	18543892	24742332	4929158	23740059	27719044	44093602	39244380	42852837	16948951	32387747	31915470	25744699	31154685	27733618	28746775
		3.325	-5866334	16006872	21938000	5198479	23088328	26112730	39535527	36167788	38977552	15411381	30011161	28735034	21495800	28313727	24213648	24408817
		3.33333	-5428221	13364526	18557301	5559730	21812402	23980682	34705313	32550264	34587783	13662104	26405709	24666025	17098578	24430394	20026293	19644930
		3.34167	-4677203	10784002	15009917	5934536	20212857	21638809	29894572	28738925	30109077	11872130	22131204	20253263	12918407	20069811	15682681	14897483
		3.35	-3391892	8388724	11631623	6265825	18507857	19292183	82077253	24955586	25838748	10139478	17714976	15962924	9218335	15724085	11585679	10509412
		3.35833	-1088638	36895918	8659297	6526873	16826308	17043145	54718169	56571948	57973308	8508097	13582170	12137732	6154731	11761969	8006424	6709514
		3.36667	30679011	24597279	6229134	6733489	15219436	14957097	82077253	37714632	38648872	7031206	10021884	8983484	3787291	8414627	5090623	3616121
		3.375	20452674	36895918	4389185	6966277	13685518	13365647	54718169	56571948	57973308	5845659	7184126	6581366	2098091	5785578	2879936	1252486
		3.38333	30679011	24597279	3119593	7412768	12206566	33271801	82077253	37714632	38648872	5209256	5099047	4914147	1012713	3877209	1340417	-431491
		3.39167	20452674	36895918	2354541	8442987	10787196	22181201	54718169	56571948	57973308	5591529	3709378	3898082	421368	2623539	390306	-1533944
		3.4	30679011	24597279	2003042	10729094	9483841	33271801	82077253	37714632	38648872	7858913	2906199	3412516	199859	1920468	-77709	-2176446
		3.40833	20452674	36895918	1963842	34149438	8432413	22181201	54718169	56571948	57973308	22646010	2558102	3326958	228043	1649531	-178617	-2483269
		3.41667	30679011	24597279	2134877	22766292	7902499	33271801	82077253	37714632	38648872	15097340	2533563	3517140	398789	1694476	-23530	-2567907
		3.425	20452674	36895918	2420007	34149438	8380483	22181201	54718169	56571948	57973308	22646010	2714950	3871308	623430	1949284	287451	-2524815
		3.43333	30679011	24597279	2734989	22766292	10643980	33271801	54718169	37714632	38648872	15097340	3004790	4291586	838731	2320167	668023	-2424761
		3.44167	20452674	24597279	3011770	34149438	27029568	22181201	54718169	37714632	38648872	22646010	3327115	4696308	1015558	2727210	1047398	-2311639
		3.45	20452674	24597279	3202352	22766292	18019712	33271801	54718169	37714632	38648872	15097340	3626281	5021934	1170322	3106320	1370786	-2198824
		3.45833	20452674	24597279	3281945	34149438	27029568	22181201	54718169	37714632	38648872	22646010	3862623	5225520	1386085	3409806	1599514	-2059059
		3.46667	20452674	24597279	3251382	22766292	18019712	22181201	54718169	37714632	38648872	15097340	4009901	5286178	1853751	3605339	1708990	-1803883
		3.475	20452674	24597279	3139053	34149438	27029568	22181201	54718169	37714632	38648872	22646010	4055051	5205833	2934067	3675008	1687698	-1244067
		3.48333	20452674	24597279	3006351	22766292	18019712	22181201	54718169	37714632	38648872	15097340	3997325	5008201	5252521	3612762	1534607	-24020
		3.49167	20452674	24597279	2964382	22766292	27029568	22181201	54718169	37714632	38648872	15097340	3846333	4740672	35354035	3421914	1257801	2478527
		3.5	20452674	24597279	3211961	22766292	18019712	22181201	54718169	37714632	38648872	15097340	3620051	4485047	23569357	3113635	872204	30563034
		3.50833	20452674	24597279	4104553	22766292	27029568	22181201	54718169	37714632	38648872	15097340	3346295	4385043	35354035	2705085	397053	20375356
		3.51667	20452674	24597279	6257817	22766292	18019712	22181201	54718169	37714632	38648872	15097340	3072394	4697968	23569357	2218023	-144818	30563034
		3.525	20452674	24597279	28510150	22766292	18019712	22181201	54718169	37714632	38648872	15097340	2885724	5882788	35354035	1681058	-725479	20375356
		3.53333	20452674	24597279	19006767	22766292	18019712	22181201	54718169	37714632	38648872	15097340	2952946	8735162	23569357	1136135	-1307866	30563034
		3.54167	20452674	24597279	28510150	22766292	18019712	22181201	82077253	37714632	38648872	15097340	3588912	30027178	35354035	651483	-1838575	20375356
		3.55	20452674	24597279	19006767	22766292	18019712	22181201	54718169	37714632	38648872	15097340	5365361	20018119	23569357	346173	-2231295	30563034
		3.55833	20452674	24597279	28510150	22766292	18019712	22181201	82077253	56571948	38648872	15097340	9255208	30027178	35354035	432932	-2334865	20375356
		3.56667	20452674	24597279	19006767	22766292	18019712	22181201	54718169	37714632	38648872	15097340	24593797	20018119	23569357	1294936	-1881565	30563034
		3.575	20452674	24597279	28510150	22766292	18019712	22181201	82077253	56571948	38648872	15097340	16395865	30027178	23569357	3598974	-405318	20375356
		3.58333	20452674	24597279	19006767	22766292	18019712	22181201	54718169	37714632	38648872	15097340	24593797	20018119	23569357	22537887	2866527	20375356
		3.59167	20452674	36895918	28510150	22766292	18019712	22181201	82077253	56571948	57973308	15097340	16395865	30027178	23569357	15025258	23055669	20375356
		3.6	20452674	24597279	19006767	22766292	18019712	22181201	54718169	37714632	38648872	15097340	24593797	20018119	23569357	22537887	15370446	20375356
		3.60833	20452674	36895918	19006767	22766292	18019712	22181201	82077253	56571948	57973308	15097340	16395865	30027178	23569357	15025258	23055669	20375356
		3.61667	20452674	24597279	19006767	22766292	18019712	22181201	54718169	37714632	38648872	15097340	24593797	20018119	23569357	22537887	15370446	20375356
		3.625	20452674	36895918	19006767	22766292	18019712	22181201	66967195	56571948	57973308	22646010	16395865	20018119	23569357	15025258	23055669	20375356
		3.63333	20452674	24597279	19006767	22766292	18019712	33271801	61655865	37714632	38648872	15097340	24593797	20018119	23569357	22537887	15370446	20375356
		3.64167	20452674	36895918	19006767	22766292	18019712	22181201	56200856	67065838	57973308	22646010	16395865	20018119	23569357	15025258	23055669	20375356
		3.65	20452674	24597279	19006767	22766292	18019712	33271801	50960661	60933117	38648872	15097340	16395865	20018119	23569357	22537887	15370446	20375356
		3.65833	20452674	36895918	19006767	22766292	18019712	22181201	46286265	55065473	57973308	22646010	16395865	20018119	23569357	15025258	23055669	20375356
		3.66667	20452674	24597279	19006767	22766292	27029568	33271801	42479618	49770132	38648872	15097340	16395865	20018119	23569357	15025258	15370446	20375356
		3.675	20452674	65379454	19006767	22766292	18019712	22181201	39755847	45286684	80418456	22646010	16395865	20018119	23569357	15025258	15370446	20375356
		3.68333	20452674	59316505	19006767	22766292	27029568	33271801	38201883	41758383	76645849	15097340	16395865	20018119	23569357	15025258	15370446	20375356
		3.69167	20452674	53322659	19006767	22766292	18019712	22181201	37744562	39211922	72742206	22646010	16395865	20018119	23569357	15025258	15370446	20375356
		3.7	20452674	47588290	19006767	22766292	27029568	33271801	38142341	37551708	68819377	15097340	16395865	20018119	23569357	15025258	15370446	20375356
		3.70833	20452674	42241715	19006767	22766292	18019712	22181201	39017048	36572188	64932051	84769235	16395865	20018119	23569357	15025258	15370446	20375356
		3.71667	20452674	37356942	19006767	22766292	27029568	79850895	39922765	35994055	61092403	78783782	16395865	20018119	23569357	15025258	15370446	20375356
		3.725	20452674	32968772	19006767	22766292	18019712	74243347	40430364	35517033	57288180	72319873	16395865	20018119	23569357	15025258	15370446	20375356
		3.73333	20452674	29084704	19006767	22766292	27029568	68316733	40209507	34872285	53501540	65739587	16395865	20018119	23569357	15025258	15370446	20375356
		3.74167	20452674	25692309	19006767	22766292	18019712	62322218	39079796	33861853	49721474	59352118	16395865	20018119	23569357	15025258	15370446	20375356
		3.75	20452674	22762371	19006767	22766292	74830405	56480627	37020890	32380919	45952690	53380474	16395865	20018119	23569357	15025258	15370446	20375356
		3.75833	20452674	20250385	19006767	22766292	67587820	50962169	34147579	30419584	42217592	47950967	16395865	20018119	23569357	15025258	15370446	20375356
		3.76667	30679011	18098001	19006767	34149438	60421770	45877668	30664311	28043846	38550675	43104403	16395865	20018119	23569357	15025258	15370446	20375356
		3.775	20452674	16239903	19006767	22766292	53658942	41280090	26817838	25369728	34992826	38817574	16395865	20018119	23569357	15025258	15370446	20375356
		3.78333	30679011	14611153	19006767	34149438	47532149	37173704	22852542	22536700	31585288	35028932	16395865	20018119	23569357	15025258	15370446	20375356
		3.79167	20452674	13150329	19006767	22766292	42167815	33527465	18976952	19680095	28363686	31659331	16395865	20018119	23569357	15025258	15370446	20375356
		3.8	30679011	11800887	19006767	34149438	37593724	30289099	15345453	16915155	25353298	28629546	16395865	20018119	23569357	15025258	15370446	20375356
		3.80833	20452674	10515356	19006767	22766292	33758306	27398734	12054235	14326954	22566896	25871145	16395865	20018119	23569357	15025258	15370446	20375356
		3.81667	30679011	9259563	19006767	34149438	30558180	24797459	9144673	11968754	20005392	23330711	16395865	20018119	23569357	15025258	15370446	20375356
		3.825	20452674	8012906	19006767	22766292	27866106	22431175	6614497	9864540	17660594	20971371	16395865	20018119	23569357	15025258	15370446	20375356
		3.83333	30679011	6767242	19006767	34149438	25553940	20255118	4431173	8015245	15519010	18771034	16395865	20018119	23569357	15025258	15370446	20375356
		3.84167	20452674	5523879	19006767	22766292	23509229	18235589	2547094	6406489	13564112	16717916	16395865	20018119	23569357	15025258	15370446	20375356
		3.85	128870892	4290549	19006767	106540368	21643320	16349847	909216	5014311	11779873	14806734	16395865	20018119	23569357	15025258	15370446	20375356
		3.85833	85913928	3081335	19006767	122591201	19895055	14586537	-531336	3811015	10152362	13035998	16395865	20018119	23569357	15025258	15370446	20375356
		3.86667	128870892	1914944	19006767	143345956	18230040	12942472	-1812768	2770711	8670681	11406843	16395865	20018119	23569357	15025258	15370446	20375356
		3.875	85913928	811448	28510150	166942796	16636565	11419626	-2962968	1871405	7327543	9921659	16395865	20018119	23569357	15025258	15370446	20375356
		3.88333	128870892	-207994	19006767	191364835	15120588	10023195	-3998761	1095875	6118899	8583161	16395865	20018119	35354035	15025258	15370446	20375356
		3.89167	85913928	-1121371	28510150	214817138	13701773	8759820	-4926259	432786	5045394	7393840	16395865	30027178	23569357	15025258	15370446	30563034
		3.9	128870892	-1903712	19006767	235918489	12412418	7635937	-5740681	-123816	4115524	6357847	24593797	20018119	35354035	15025258	15370446	20375356
		3.90833	85913928	-2516769	28510150	253759919	11306349	6660451	-6422991	-572087	3352568	5484503	16395865	30027178	23569357	15025258	15370446	30563034
		3.91667	128870892	-2884974	19006767	267893032	10486073	5850873	-6926757	-892927	2811358	4800475	24593797	20018119	35354035	15025258	15370446	20375356
		3.925	85913928	-2847161	28510150	278280753	10161132	5251016	-7149566	-1030763	2616267	4376453	16395865	30027178	23569357	15025258	15370446	30563034
		3.93333	85913928	-2062156	19006767	285208197	10753279	4967775	-6866366	-855399	3041745	4379652	24593797	20018119	35354035	15025258	15370446	20375356
		3.94167	85913928	164916	28510150	289164990	13059275	5242895	-5588416	-81329	4667292	5167428	16395865	30027178	23569357	15025258	15370446	30563034
		3.95	85913928	26028111	19006767	290750890	27820537	6595963	30110229	1887311	29813113	7444465	24593797	20018119	35354035	15025258	15370446	20375356
		3.95833	85913928	17352074	136159197	290593778	18547025	25517590	20073486	27181653	19875409	23741004	16395865	30027178	23569357	15025258	15370446	30563034
		3.96667	85913928	26028111	157187269	289227203	27820537	17011727	30110229	18121102	29813113	15827336	24593797	20018119	137796938	15025258	15370446	20375356
		3.975	85913928	17352074	180041271	286736197	18547025	25517590	20073486	27181653	19875409	23741004	16395865	171901882	159336894	15025258	15370446	126050928
		3.98333	85913928	26028111	202787065	282617472	27820537	17011727	30110229	18121102	29813113	15827336	196480383	194583841	182353703	15025258	15370446	146556798
		3.99167	85913928	17352074	223824856	276123926	18547025	25517590	20073486	27181653	19875409	23741004	218106643	216590350	204980210	15025258	15370446	169649526
		4	85913928	26028111	242045849	266670716	27820537	17011727	30110229	18121102	29813113	15827336	237734346	236600584	225740619	15025258	15370446	193367819
		4.00833	128870892	17352074	256855406	254074749	18547025	25517590	20073486	27181653	19875409	23741004	254471045	253731442	243640381	15025258	15370446	216024851
		4.01667	85913928	26028111	268101430	238602190	27820537	17011727	30110229	18121102	29813113	15827336	267856127	267507809	258142001	15025258	15370446	236359431
		4.025	128870892	17352074	275983569	220891125	18547025	25517590	20073486	27181653	19875409	23741004	277827566	277830208	269107883	15025258	15370446	253556733
		4.03333	85913928	17352074	280932161	201801250	18547025	17011727	20073486	18121102	19875409	15827336	284623950	284900151	276718778	15025258	15370446	267226514
		4.04167	128870892	17352074	283355040	182252059	18547025	17011727	20073486	18121102	19875409	15827336	288680273	289124033	281385724	15025258	15370446	277334711
		4.05	85913928	17352074	283133259	163086997	18547025	17011727	20073486	18121102	19875409	15827336	290528278	291025156	283650077	15025258	15370446	284120443
		4.05833	128870892	17352074	279637250	144991862	18547025	17011727	20073486	18121102	19875409	15827336	290677431	291167707	284080995	15025258	15370446	288021508
		4.06667	85913928	17352074	272196095	128446284	27820537	17011727	20073486	18121102	19875409	15827336	289269895	290084424	282963979	15025258	15370446	289588828
		4.075	128870892	17352074	260505693	113716870	18547025	17011727	20073486	18121102	19875409	15827336	285832989	288077596	279943331	15025258	15370446	289401743
		4.08333	85913928	17352074	244804355	100878703	27820537	17011727	20073486	18121102	19875409	23741004	279606757	284880040	274267064	15025258	15370446	288002564
		4.09167	80388210	17352074	225840973	89860884	18547025	17011727	20073486	18121102	29813113	15827336	269985310	279772807	265263467	15025258	15370446	285860960
		4.1	75844717	17352074	204708384	80495440	27820537	17011727	20073486	18121102	19875409	23741004	256794505	271997908	252667820	22537887	23055669	283186732
		4.10833	70735334	17352074	182630188	72563322	18547025	17011727	20073486	18121102	29813113	15827336	240361363	261103771	236740101	15025258	15370446	279642615
		4.11667	65272222	26028111	160767290	65833615	27820537	17011727	20073486	18121102	19875409	23741004	221424852	247100340	218197751	22537887	23055669	274497142
		4.125	59685938	17352074	140078116	60088401	18547025	25517590	20073486	18121102	29813113	15827336	200968517	230441537	198039561	15025258	15370446	267005591
		4.13333	54187057	26028111	121250050	55137847	27820537	17011727	30110229	18121102	19875409	23741004	180038226	211896393	177345075	22537887	23055669	256719423
		4.14167	48941546	17352074	104684227	50823149	18547025	25517590	20073486	27181653	29813113	15827336	159590469	192379422	157106244	15025258	15370446	243616266
		4.15	44062317	26028111	90525241	47016281	85634201	17011727	30110229	18121102	19875409	23741004	140390289	172797661	138118496	22537887	23055669	228074560
		4.15833	39612684	17352074	78709947	43618123	79466951	25517590	20073486	27181653	29813113	15827336	122961794	153937485	120925401	15025258	15370446	210762971
		4.16667	35614627	26028111	69025466	40554652	72972846	17011727	30110229	18121102	19875409	82365782	107588232	136396973	105812047	22537887	23055669	192491244
		4.175	32059744	17352074	61171725	37769323	66451535	25517590	20073486	27181653	84286499	76083883	94345624	120555023	92838901	15025258	15370446	174070007
		4.18333	28916968	26028111	54817666	35216159	60157872	17011727	30110229	18121102	80286853	69456013	83147741	106584762	81896323	89805344	87566874	156203897
		4.19167	26143179	17352074	49641831	32859149	54279970	25517590	20073486	27181653	75781876	62784180	73799900	94492064	72764225	84651762	82059173	139431875
		4.2	23691910	83449544	45359092	30671473	48934114	17011727	30110229	18121102	70936646	56324742	66050802	84161072	65165626	79404742	76515586	124106196
		4.20833	21518203	79213241	41733909	28633412	44170048	87316482	20073486	27181653	65934229	50270695	59632084	75399490	58812250	74080409	70955230	110401996
		4.21667	19580283	74172615	38585571	26730618	39983192	81981154	80361051	18121102	60941140	44741618	54284716	67980553	53436436	68764611	65457465	98346211
		4.225	17841243	68614609	35785303	24953381	36331844	76064818	76936214	84972895	56091674	39791292	49778950	61676360	48808471	63569987	60126244	87857330
		4.23333	16269664	62825099	33247848	23295540	33153414	69874558	72597855	80675004	51483547	35422192	45927387	56280206	44746036	58609464	55063363	78787952
		4.24167	14837523	57055531	30920432	21753910	30377378	63687601	67625996	75594882	47176796	31601058	42585846	51618198	41115040	53975607	50351425	70960787
		4.25	13520851	51504549	28772635	20327209	27933857	57725150	62309017	70038773	43199608	28274665	39646493	47549376	37822006	49730565	46046522	64190270
		4.25833	12299950	46308790	26785889	19013491	25759573	52141758	56905091	64300743	39556215	25382496	37029125	43961746	34802012	45902148	42175202	58300734
		4.26667	11158938	41545503	24947745	17808455	23802800	47029096	51621661	58630004	36235451	22862873	34673630	40766213	32010190	42486687	38734594	53136464
		4.275	10085227	37244597	23246267	16705621	22025750	42428610	46610150	53217178	33217127	20657005	32533676	37892225	29417532	39456030	35699693	48564340
		4.28333	9069204	33400640	21666742	15696751	20401776	38340383	41965369	48188585	30477142	18714145	30571529	35283407	27007389	36767576	33028931	44477252
		4.29167	8103490	29984452	20193899	14773265	18912122	34735117	37730993	43611405	27990428	16992810	28756253	32892333	24768026	34369781	30670191	40793759
		4.3	7182419	26953649	18813850	13926929	17543455	31567303	33912488	39504723	25732689	15460467	27060476	30680811	22689963	32206832	28566874	37452738
		4.30833	6301990	24261604	17515605	13149008	16287101	28784481	30484806	35854242	23681426	14091493	25460430	28620746	20766310	30226021	26663932	34410081
		4.31667	5459782	21864161	16290572	12429669	15138164	26334843	27407847	32622364	21816201	12866555	23938702	26693346	18989856	28384467	24913522	31633200
		4.325	4655032	19720154	15132607	11759979	14093084	24172169	24636672	29759770	20117638	11769873	22485304	24886144	17353479	26650907	23278204	29096461
		4.33333	3887473	17791689	14039665	11133239	13147492	22255656	22127529	27211682	18566941	10786256	21097229	23190755	15850749	25006303	21732815	26779106
		4.34167	3156558	16045008	13012301	10544513	12295036	20548988	19839642	24923865	17145638	9901892	19775855	21603032	14474301	23440161	20262830	24663209
		4.35	2463014	14452971	12051758	9990018	11526050	19021378	17737204	22849310	15836189	9104331	18525302	20121203	13215272	21949718	18862757	22731468
		4.35833	1808077	12995324	11158924	9466152	10828932	17646091	15791789	20951858	14623894	8382571	17351063	18744872	12062461	20538317	17532932	20967925
		4.36667	1193236	11655858	10335552	8969693	10192499	16400050	13982558	19203811	13497518	7726580	16258529	17474267	11004564	19211609	16276399	19357293
		4.375	619712	10421420	9581135	8497248	9608019	15263994	12294402	17586007	12447096	7127680	15251505	16308545	10031484	17974797	15097924	17884712
		4.38333	86746	9281728	8892767	8044984	9067275	14221539	10716272	16084002	11463951	6577444	14331038	15243655	9134368	16831571	14002399	16536113
		4.39167	-408141	8228813	8265180	7609752	8563149	13258910	9241663	14687081	10541558	6068544	13494620	14272192	8305230	15782751	12993021	15296627
		4.4	-867890	7255202	7691993	7190338	8089178	12364479	7867535	13389090	9675279	5593915	12736670	13384868	7535387	14825661	12070751	14151428
		4.40833	-1295131	6353219	7166175	6785576	7640187	11529720	6591196	12186370	8862238	5147716	12050672	12573077	6816912	13954984	11232615	13087989
		4.41667	-1692454	5517079	6680144	6395158	7212970	10748260	5410462	11077171	8100039	4726465	11429445	11828640	6143650	13163831	10472308	12096398
		4.425	-2060538	4742617	6227538	6019816	6806054	10014922	4323579	10060077	7387537	4328469	10864330	11143238	5510283	12443623	9782660	11169451
		4.43333	-2398028	4025279	5803099	5662011	6419055	9325857	3328618	9131381	6722221	3952485	10346758	10510595	4912663	11785235	9155815	10302293
		4.44167	-2704745	3360449	5403225	5327211	6052440	8679247	2423616	8284821	6101929	3598409	9868941	9924464	4347551	11180197	8584036	9490541
		4.45	-2984313	2743721	5026225	5020875	5706812	8074053	1606307	7513399	5524727	3266184	9423788	9378773	3813500	10620425	8060223	8730067
		4.45833	-3242597	2170979	4670843	4745315	5382417	7509459	871095	6809831	4988024	2955538	9004989	8868872	3310711	10098068	7579553	8016706
		4.46667	-3485456	1638519	4336089	4500036	5079759	6984942	210953	6166836	4489941	2666346	8607447	8390165	2839340	9606342	7138797	7347540
		4.475	-3718260	1142214	4020201	4281726	4798887	6499600	-379629	5578628	4028962	2398461	8226799	7937544	2398949	9140839	6734435	6721104
		4.48333	-3944949	678877	3720412	4084190	4538933	6052801	-904695	5040794	3602393	2151087	7859422	7506616	1987899	8698857	6362181	6136803
		4.49167	-4166384	247046	3434314	3899422	4299192	5643237	-1366541	4550445	3205954	1922911	7501609	7093442	1603961	8276991	6016839	5593940
		4.5	-4382120	-153993	3160514	3720844	4078197	5269085	-1766880	4106823	2836823	1712708	7150650	6694456	1245229	7870893	5691556	5093492
		4.50833	-4593317	-524126	2897236	3544839	3873856	4927555	-2108444	3710610	2496514	1519787	6804288	6305433	911618	7477334	5377983	4637394
		4.51667	-4803108	-862130	2643031	3369878	3684105	4615238	-2397163	3361142	2188043	1344458	6460919	5924594	606920	7094701	5068485	4228131
		4.525	-5012743	-1167168	2397623	3194068	3507269	4330780	-2644109	3054799	1914288	1187638	6120477	5554824	336766	6722453	4758899	3869178
		4.53333	-5217809	-1441349	2162988	3015601	3342338	4073591	-2863970	2786170	1675249	1049153	5784820	5202200	103724	6361532	4448852	3562287
		4.54167	-5409196	-1689523	1943437	2836664	3188919	3842273	-3071708	2548327	1467103	926529	5458326	4873351	-94883	6015935	4141962	3303501
		4.55	-5582027	-1917771	1743948	2666340	3046574	3632996	-3280056	2332074	1282053	815628	5147926	4573037	-265331	5692887	3845120	3083978
		4.55833	-5740712	-2132867	1567170	2516327	2914536	3440850	-3498588	2126405	1110641	711752	4861471	4304031	-416728	5399875	3563027	2892435
		4.56667	-5898556	-2340314	1412103	2389882	2791646	3259142	-3734642	1921789	945096	610255	4605782	4065887	-558643	5140017	3296430	2717585
		4.575	-6071500	-2544177	1275874	2277481	2676293	3080515	-3991672	1709995	780121	507863	4384017	3853129	-698096	4911627	3044209	2549198
		4.58333	-6271814	-2746486	1153986	2162280	2566411	2899403	-4269331	1484178	611740	402365	4194620	3656693	-838470	4709579	2804306	2378792
		4.59167	-6504669	-2950014	1040905	2028101	2460386	2711970	-4564190	1240234	437004	291168	4032331	3468002	-980794	4527066	2574142	2200321
		4.6	-6767960	-3158533	930946	1864423	2357182	2516376	-4870433	976299	254737	171564	3889605	3282564	-1126227	4356899	2351559	2009442
		4.60833	-7053499	-3374891	820095	1667285	2256144	2313187	-5181445	693891	64997	42371	3758466	3098483	-1277223	4193391	2135391	1801544
		4.61667	-7351210	-3599924	705817	1437358	2156469	2104535	-5494063	396826	-131196	-94891	3632755	2915122	-1437353	4033805	1925958	1572779
		4.625	-7651871	-3833087	585583	1178932	2057162	1892990	-5809168	91525	-332082	-236663	3508871	2731984	-1610111	3877164	1723578	1321813
		4.63333	-7948603	-4070791	457355	900400	1957334	1682516	-6128808	-213873	-536015	-377583	3384933	2549583	-1798317	3722560	1527570	1049738
		4.64167	-8236186	-4307438	320172	613041	1857335	1479113	-6456873	-514717	-741632	-511216	3262730	2374395	-2001494	3573066	1338759	763376
		4.65	-8509340	-4539835	174896	328055	1759230	1287051	-6800684	-813645	-946615	-634532	3150534	2220021	-2210878	3439687	1165828	480460
		4.65833	-8763048	-4769599	28101	55833	1667274	1105082	-7168989	-1118123	-1149318	-749505	3058529	2096714	-2410688	3334093	1026849	219951
		4.66667	-8993234	-5001753	-105796	-196566	1584857	926738	-7568122	-1435143	-1352104	-860777	2987807	2000851	-2589196	3256560	934499	-13155
		4.675	-9196966	-5242397	-212750	-426532	1510901	743798	-7997601	-1767694	-1562354	-973163	2927576	1916215	-2747678	3192968	882473	-231134
		4.68333	-9371882	-5496069	-289268	-634198	1440438	549968	-8449479	-2114058	-1788666	-1089976	2862104	1823166	-2898307	3122494	849065	-453774
		4.69167	-9515019	-5763640	-342895	-820707	1367071	342080	-8912290	-2469123	-2036160	-1212506	2778503	1705914	-3055207	3026361	809849	-697047
		4.7	-9620933	-6041173	-386809	-987870	1285470	120672	-9372612	-2826085	-2304345	-1339791	2668674	1555398	-3229156	2892990	745112	-967779
		4.70833	-9679311	-6321999	-436277	-1136639	1193016	-109747	-9814851	-3177421	-2588074	-1469464	2528486	1367912	-3427642	2719003	641052	-1264227
		4.71667	-9672801	-6599546	-505481	-1264798	1089091	-343245	-10222430	-3515685	-2880136	-1599253	2357134	1144695	-3654366	2506959	491805	-1581350
		4.725	-9576616	-6868530	-604996	-1364331	974122	-574574	-10577595	-3834298	-3173594	-1727680	2156670	891479	-3908906	2262720	298261	-1914107
		4.73333	-9356112	-7124130	-740039	-1419972	848579	-800141	-10861830	-4128292	-3462963	-1854352	1932223	617213	-4187101	1995003	66163	-2257647
		4.74167	-8965621	-7360099	-909213	-1406410	713776	-1018128	-11056151	-4393361	-3742958	-1979321	1691395	332121	-4480079	1714118	-194593	-2605940
		4.75	-8347105	-7568013	-1105217	-1282472	572636	-1227644	-11140313	-4622805	-4006812	-2102118	1443069	46409	-4777388	1430918	-472099	-2951921
		4.75833	-7429277	-7735675	-1317710	-985311	428624	-1427860	-11090819	-4806849	-4245556	-2221258	1196008	-230875	-5069695	1155423	-753878	-3288410
		4.76667	-6132280	-7845987	-1536670	-427706	285324	-1616002	-10879951	-4932773	-4445849	-2334228	956520	-492345	-5348646	894873	-1027890	-3609229
		4.775	-4378508	-7878237	-1753315	497912	146702	-1787017	-10473650	-4983759	-4590274	-2437000	728928	-734128	-5606358	653207	-1285350	-3908310
		4.78333	-2112565	-7807545	-1961353	1906277	17066	-1933391	-9829900	-4936945	-4656305	-2523035	516804	-954806	-5835607	431754	-1522365	-4179915
		4.79167	670731	-7604492	-2155862	3890417	-99928	-2045219	-8898141	-4761142	-4614578	-2583148	322207	-1154586	-6028573	229717	-1738322	-4419550
		4.8	3891600	-7234874	-2332331	6484573	-200516	-2110849	-7616195	-4412859	-4427392	-2604753	145613	-1333603	-6175582	44355	-1934243	-4621840
		4.80833	7368939	-6658526	-2485636	9628602	-279103	-2115249	-5907662	-3835869	-4048872	-2571515	-12924	-1490987	-6263346	-128141	-2111828	-4778640
		4.81667	10837217	-5830423	-2608422	13153448	-326865	-2037013	-3689044	-2960768	-3422635	-2461720	-153454	-1624378	-6273886	-289584	-2272044	-4877041
		4.825	13996404	-4700787	-2688710	16797959	-330216	-1846128	-891426	-1706515	-2477696	-2246747	-274792	-1727209	-6181862	-437910	-2414016	-4898600
		4.83333	16578640	-3215566	-2707725	20254756	-268620	-1499927	2501625	8187	-1128732	-1889754	-373078	-1784857	-5951047	-566556	-2534001	-4816264
		4.84167	18407079	-1324299	-2636760	23234947	-111339	-943508	6411903	2243066	714801	-1345612	-440291	-1771032	-5531805	-663408	-2622417	-4591241
		4.85	19428484	1005488	-2432959	25526753	184286	-111137	10639433	5006608	3126688	-564910	-459953	-1642468	-4858399	-706566	-2659956	-4168786
		4.85833	19711844	3763554	-2036334	27029373	672601	1066095	14859328	8221972	6127964	494210	-400356	-1334920	-3848920	-659856	-2614860	-3476149
		4.86667	19414085	6866664	-1367585	27753824	1415161	2640396	18657815	11706720	9649004	1850539	-209285	-759826	-2411137	-468344	-2439075	-2420140
		4.875	18723124	10139951	-331446	27793535	2469994	4622037	21609642	15180799	13504026	3480122	189203	193897	-457572	-53383	-2063092	-894144
		4.88333	17807106	13327244	1165883	27280075	3872965	6955409	23370816	18304814	17394465	5301988	895117	1644210	2057318	686829	-1395033	1199483
		4.89167	16780355	16126545	3191490	26341958	5615196	9503739	23754729	20742417	20950731	7178595	2022554	3688447	5100313	1866410	-328218	3911003
		4.9	15687614	18252659	5753859	25079291	7626007	12057920	22772918	22233613	23801723	8936660	3676575	6366041	8535673	3589573	1241003	7201198
		4.90833	14515585	19499110	8771514	23558625	9770889	14371796	20628847	22653316	25653304	10401580	5921749	9622171	12125093	5916878	3381569	10915267
		4.91667	13217946	19785720	12066102	21819631	11870806	16211505	17674000	22034756	26353910	11435763	8743790	13288391	15564560	8832093	6091038	14784954
		4.925	11743706	19175665	15385954	19889050	13734078	17406680	14337957	20558222	25925206	11967715	12027802	17100087	18548959	12220094	9275943	18474146
		4.93333	10062110	17856171	18454946	17795928	15195384	17888969	11050685	18509632	24551255	12005544	15566230	20747355	20839522	15872949	12751425	21650154
		4.94167	8175919	16090898	21026819	15582084	16150839	17702443	8168365	16218951	22528931	11630342	19095051	23937654	22311540	19524537	16268829	24056987
		4.95	6123153	14160577	22933315	13304638	16577078	16985772	5922243	13995797	20200087	10970386	22346172	26454079	22969936	22900804	19565781	25570646
		4.95833	3970882	12307791	24106100	11031042	16525113	15934485	4393905	12075006	17880363	10166774	25096602	28188212	22925440	25774091	22417916	26211738
		4.96667	1803084	10695906	24569944	8831154	16096736	14753290	3525540	10583446	15804516	9343505	27202529	29140016	22347081	27998249	24673259	26119271
		4.975	-295026	9393808	24413150	6769931	15413247	13611549	3154971	9534775	14097556	8585694	28605799	29387130	21409727	29514635	26262486	25497813
		4.98333	-2247864	8382275	23749938	4901471	14585117	12612761	3063169	8849066	12773032	7929068	29314775	29043231	20251674	30333158	27184986	24553220
		4.99167	-3997521	7576785	22689906	3264695	13693559	11787712	3026780	8387444	11755165	7364500	29376642	28220386	18955056	30502382	27484072	23441493
		5	-5508160	6860375	21320671	1881296	12783502	11104162	2863146	7992949	10916508	6852570	28855208	27005188	17547430	30083895	27219028	22245380
		5.00833	-6766685	6117397	19707287	756375	11866925	10489933	2457775	7528720	10120088	6341157	27816353	25456089	16020064	29138745	26447330	20977013
		5.01667	-7780698	5259139	17899741	-119879	10935761	9861570	1771932	6902631	9253980	5782919	26324567	23615192	14352261	27724470	25221951	19600365
		5.025	-8574368	4239289	15942521	-771260	9975801	9148407	828878	6075787	8253629	5147849	24447306	21522678	12532270	25898812	23594856	18063543
		5.03333	-9183319	3057331	13882231	-1231479	8977805	8308178	-309600	5061258	7106372	4428780	22261120	19226861	10571808	23726929	21625519	16328063
		5.04167	-9647174	1749912	11771806	-1541078	7944727	7333586	-1568616	3912344	5844936	3640750	19854381	16788519	8509749	21287750	19386606	14386988
		5.05	-10003963	378279	9669748	-1743159	6892502	6248837	-2879354	2703222	4530923	2815157	17324242	14282618	6406873	18675122	16964188	12270627
		5.05833	-10286312	-987901	7635984	-1877670	5846908	5101080	-4188673	1509378	3235181	1990871	14770664	11792881	4336362	15991346	14453599	10042013
		5.06667	-10519014	-2285530	5726100	-1977292	4839212	3948896	-5460387	390804	2020189	1206620	12287332	9401007	2372030	13338359	11952393	7784483
		5.075	-10718498	-3468562	3986918	-2065143	3901874	2850664	-6670734	-617252	928303	494664	9953894	7178186	578116	10808764	9551135	5587550
		5.08333	-10893159	-4511731	2453434	-2153765	3063752	1854931	-7803067	-1504810	-22535	-123907	7832200	5179577	-997290	8477545	7325244	3533869
		5.09167	-11045752	-5408581	1146201	-2245890	2345453	993344	-8844159	-2280442	-836868	-641039	5964141	3441664	-2326204	6398536	5329601	1690051
		5.1	-11175869	-6168123	69296	-2337513	1757323	277851	-9779458	-2961530	-1533951	-1061226	4370985	1981210	-3402972	4603005	3597306	100384
		5.10833	-11282287	-6808556	-786956	-2421134	1298258	-298387	-10590719	-3566423	-2137841	-1397776	3055573	798190	-4243330	3101774	2141670	-1216604
		5.11667	-11364686	-7349783	-1442845	-2489021	956044	-755710	-11255278	-4108304	-2670455	-1668331	2006229	-121955	-4879402	1888548	959340	-2266895
		5.125	-11423877	-7809167	-1925896	-2536982	710032	-1120813	-11748920	-4592603	-3147159	-1890766	1200286	-806464	-5353543	944364	33507	-3076966
		5.13333	-11458209	-8199585	-2268768	-2565112	535733	-1420065	-12054663	-5016370	-3574575	-2080565	607625	-1292071	-5710629	240786	-663254	-3687528
		5.14167	-11458950	-8528786	-2506990	-2576021	408640	-1674915	-12174583	-5369855	-3949234	-2248085	193830	-1621926	-5991074	-258358	-1165285	-4145246
		5.15	-11408961	-8799770	-2674510	-2570569	306981	-1899165	-12139591	-5639058	-4259532	-2398408	-77995	-1840294	-6226033	-593275	-1510344	-4495474
		5.15833	-11290859	-9010880	-2799906	-2540821	214993	-2098605	-12008814	-5806140	-4487069	-2531769	-245064	-1987222	-6434775	-804950	-1737599	-4776118
		5.16667	-11101130	-9154794	-2904226	-2468008	124110	-2272224	-11857108	-5853996	-4609765	-2644541	-341972	-2095066	-6625665	-932980	-1884452	-5013778
		5.175	-10860323	-9218053	-2999858	-2332038	32449	-2414409	-11756290	-5776377	-4609524	-2731115	-398489	-2186293	-6798147	-1012254	-1983444	-5222777
		5.18333	-10610137	-9187437	-3091486	-2127071	-56438	-2517348	-11760149	-5589223	-4484824	-2784675	-437893	-2273100	-6946029	-1069545	-2059037	-5407402
		5.19167	-10400214	-9060836	-3177920	-1872566	-136332	-2572376	-11895964	-5335634	-4262939	-2796032	-475524	-2359054	-7061103	-1121862	-2126765	-5565261
		5.2	-10274169	-8858402	-3255276	-1610648	-200949	-2569395	-12165121	-5078920	-3998926	-2754842	-517915	-2441703	-7136549	-1177155	-2193800	-5690392
		5.20833	-10259624	-8622871	-3320336	-1393575	-245438	-2498489	-12549092	-4885495	-3762594	-2655738	-565022	-2516303	-7169482	-1236494	-2261512	-5776649
		5.21667	-10363202	-8409646	-3371397	-1267612	-266424	-2359004	-13017427	-4808422	-3619040	-2505380	-613930	-2578231	-7157888	-1297288	-2328057	-5820423
		5.225	-10572972	-8271850	-3408415	-1261003	-258777	-2167752	-13535894	-4877311	-3613822	-2325085	-662358	-2624850	-7095878	-1355957	-2390340	-5818308
		5.23333	-10864454	-8247100	-3431600	-1380180	-212861	-1959428	-14071733	-5095924	-3765859	-2148205	-709977	-2656072	-6975258	-1409894	-2446812	-5762786
		5.24167	-11206813	-8350548	-3438672	-1612122	-120143	-1778825	-14596609	-5445290	-4067078	-2011469	-758651	-2673888	-6793936	-1459679	-2498484	-5643410
		5.25	-11567965	-8575086	-3419907	-1929987	17779	-1669208	-15089061	-5891810	-4488418	-1944960	-811906	-2679101	-6565072	-1509255	-2548691	-5456293
		5.25833	-11918694	-8896992	-3359581	-2299177	183068	-1660779	-15536152	-6395087	-4989437	-1965630	-872905	-2664658	-6319610	-1563065	-2601703	-5214885
		5.26667	-12234053	-9283501	-3245635	-2683025	344550	-1764822	-15932336	-6915350	-5527324	-2074502	-941397	-2611774	-6099455	-1622467	-2658882	-4952868
		5.275	-12494457	-9700100	-3079947	-3047219	467022	-1973983	-16277491	-7419538	-6063154	-2259321	-1008603	-2497818	-5947135	-1681113	-2712304	-4717303
		5.28333	-12684574	-10116079	-2882820	-3362131	521337	-2266664	-16575304	-7884147	-6566729	-2499469	-1053172	-2311793	-5895629	-1721248	-2741548	-4555905
		5.29167	-12792562	-10507519	-2689577	-3603299	490914	-2613575	-16831491	-8295109	-7017644	-2770827	-1044908	-2067200	-5961662	-1714762	-2720287	-4504913
		5.3	-12811779	-10858487	-2539139	-3752207	374098	-2984544	-17052535	-8646685	-7405382	-3050439	-959941	-1803026	-6143729	-1634885	-2630217	-4581958
		5.30833	-12743608	-11161156	-2463053	-3799508	182639	-3352860	-17244087	-8939950	-7728313	-3319559	-795612	-1571732	-6424339	-1474135	-2474031	-4784895
		5.31667	-12599465	-11414265	-2479303	-3747808	-62849	-3697409	-17411353	-9180730	-7991154	-3564822	-576744	-1422892	-6776001	-1251859	-2278868	-5095870
		5.325	-12401845	-11621125	-2590202	-3612387	-338058	-4004417	-17557897	-9377267	-8202460	-3778255	-348853	-1390814	-7168179	-1009285	-2088376	-5486145
		5.33333	-12182843	-11787666	-2784521	-3421744	-619727	-4267613	-17684939	-9537959	-8372239	-3956819	-162681	-1488298	-7571462	-796860	-1948707	-5922352
		5.34167	-11978655	-11920969	-3041472	-3213985	-888646	-4486610	-17791979	-9669858	-8509549	-4101167	-59942	-1706912	-7960620	-659805	-1896141	-6372677
		5.35	-11822564	-12026875	-3335253	-3030523	-1130901	-4664665	-17875562	-9777244	-8621138	-4214056	-63615	-2021497	-8315988	-626636	-1949618	-6809697
		5.35833	-11738518	-12108672	-3639082	-2908047	-1338031	-4806236	-17928475	-9860810	-8710091	-4298870	-175118	-2395957	-8623319	-704102	-2107185	-7211871
		5.36667	-11737662	-12167026	-3928598	-2870901	-1506295	-4914669	-17940249	-9917385	-8774871	-4358155	-376696	-2790065	-8872777	-877938	-2348993	-7563074
		5.375	-11818499	-12199640	-4183521	-2927648	-1634404	-4990671	-17898428	-9939137	-8809784	-4392650	-637419	-3164661	-9056155	-1118674	-2643375	-7851430
		5.38333	-11970101	-12200783	-4387235	-3072026	-1722427	-5032003	-17790075	-9914870	-8805854	-4401081	-918809	-3484662	-9165836	-1387577	-2951994	-8066269
		5.39167	-12175026	-12162386	-4526672	-3286711	-1770636	-5033287	-17605489	-9832906	-8752310	-4380914	-1182005	-3721442	-9195619	-1642602	-3235248	-8196415
		5.4	-12412928	-12077354	-4594274	-3548843	-1779272	-4988328	-17342591	-9684275	-8640926	-4330174	-1393953	-3855814	-9144009	-1844937	-3458141	-8232337
		5.40833	-12664697	-11943286	-4589656	-3834851	-1750257	-4893137	-17009811	-9466630	-8470395	-4249284	-1531706	-3881291	-9017400	-1965880	-3596292	-8170029
		5.41667	-12914548	-11766051	-4521907	-4124082	-1688727	-4749887	-16627549	-9188274	-8248757	-4143107	-1586646	-3807089	-8832742	-1992144	-3640072	-8015161
		5.425	-13150442	-11559940	-4410365	-4400466	-1602765	-4568537	-16226598	-8868554	-7993404	-4021160	-1566515	-3659055	-8618026	-1929675	-3597193	-7785794
		5.43333	-13363713	-11345341	-4281088	-4653668	-1503438	-4365289	-15845320	-8535165	-7729199	-3896654	-1494145	-3475616	-8408223	-1803569	-3492039	-7512929
		5.44167	-13549588	-11144379	-4161768	-4879345	-1404321	-4159880	-15523563	-8220476	-7483687	-3783624	-1402320	-3300170	-8238464	-1652677	-3361274	-7236809
		5.45	-13706741	-10976891	-4077892	-5077999	-1318926	-3972409	-15296144	-7957480	-7282179	-3694226	-1326168	-3173194	-8136956	-1520751	-3245699	-6999973
		5.45833	-13836777	-10857326	-4047569	-5252729	-1258001	-3820844	-15187867	-7773319	-7143313	-3636730	-1295703	-3124766	-8119563	-1445971	-3181633	-6838798
		5.46667	-13943679	-10793933	-4079119	-5406204	-1226922	-3718779	-15210020	-7685047	-7076902	-3615032	-1330321	-3168998	-8188041	-1453951	-3194492	-6776046
		5.475	-14032665	-10788688	-4170745	-5539517	-1225943	-3674769	-15359234	-7699098	-7085415	-3628724	-1436250	-3303645	-8331663	-1554649	-3294754	-6818215
		5.48333	-14107897	-10838055	-4312222	-5654524	-1251981	-3691620	-15619383	-7811075	-7165049	-3674454	-1607932	-3513793	-8531071	-1742626	-3477711	-6956745
		5.49167	-14170739	-10934329	-4487983	-5756023	-1300319	-3766530	-15965311	-8007381	-7306751	-3747218	-1830301	-3776583	-8763950	-2000513	-3726955	-7172430
		5.5	-14222793	-11067396	-4680729	-5850227	-1365891	-3892065	-16367038	-8268611	-7497963	-3840905	-2083183	-4066818	-9009510	-2304751	-4019572	-7441053
		5.50833	-14268773	-11226979	-4874908	-5942461	-1444102	-4057144	-16794116	-8572628	-7724278	-3949219	-2346114	-4361068	-9251233	-2630858	-4331190	-7737663
		5.51667	-14315307	-11403363	-5058702	-6036090	-1531254	-4249076	-17218049	-8897636	-7971002	-4066045	-2602131	-4641386	-9477530	-2956892	-4639807	-8039738
		5.525	-14368264	-11588168	-5224263	-6132012	-1624611	-4455591	-17613713	-9224408	-8224729	-4185621	-2838783	-4895965	-9681277	-3265797	-4928997	-8329115
		5.53333	-14430708	-11774917	-5368200	-6229312	-1721904	-4665730	-17958530	-9537042	-8474358	-4303200	-3048586	-5118723	-9859796	-3546521	-5188178	-8593271
		5.54167	-14502196	-11958672	-5490695	-6326324	-1820793	-4870082	-18228350	-9823787	-8711502	-4415484	-3228545	-5308643	-10013892	-3793451	-5411614	-8824950
		5.55	-14579055	-12135837	-5593617	-6420721	-1919252	-5061636	-18388571	-10077156	-8930009	-4520367	-3379322	-5468219	-10146999	-4005522	-5597727	-9021361
		5.55833	-14654630	-12303603	-5679522	-6510081	-2015212	-5236288	-18380129	-10292803	-9124767	-4616553	-3503124	-5600912	-10262693	-4183811	-5747346	-9183544
		5.56667	-14718972	-12459550	-5752645	-6592252	-2106552	-5392069	-18096337	-10466999	-9291761	-4703850	-3601627	-5709755	-10363262	-4329564	-5861899	-9315553
		5.575	-14757570	-12600586	-5818986	-6664791	-2190964	-5528566	-17345782	-10594876	-9426589	-4782341	-3676778	-5797865	-10451605	-4446497	-5944776	-9421932
		5.58333	-14747232	-12721311	-5884552	-6724861	-2265339	-5646746	-15802111	-10665796	-9520476	-4850574	-3733566	-5870885	-10533518	-4541656	-6002891	-9507382
		5.59167	-14648764	-12810942	-5953794	-6768826	-2327878	-5748023	-12947177	-10654701	-9555759	-4904604	-3779701	-5936841	-10616067	-4623025	-6045453	-9578538
		5.6	-14397309	-12851521	-6028822	-6790419	-2380125	-5831346	-8055583	-10508180	-9504228	-4941535	-3823040	-6003299	-10704459	-4697576	-6081451	-9644844
		5.60833	-13886204	-12817895	-6108918	-6778172	-2426373	-5892611	-267922	-10130737	-9324155	-4962897	-3869348	-6075274	-10800568	-4770033	-6117411	-9716073
		5.61667	-12938379	-12674448	-6191629	-6711513	-2471278	-5928710	37597779	-9381203	-8951821	-4972939	-3921807	-6154226	-10903346	-4842411	-6156652	-9799070
		5.625	-11268168	-12363292	-6273912	-6552929	-2517991	-5939176	25065186	-8073375	-8286317	-4974956	-3981442	-6239170	-11009530	-4915130	-6200303	-9896055
		5.63333	-8434106	-11786466	-6353181	-6237093	-2567605	-5922681	37597779	-5963724	-7171553	-4968051	-4047004	-6327992	-11113995	-4987475	-6248348	-10004880
		5.64167	-3781594	-10787753	-6427470	-5654663	-2619397	-5870599	25065186	-2729773	-5375726	-4944246	-4116215	-6417979	-11210602	-5058105	-6299860	-10120387
		5.65	29111721	-9132496	-6495757	-4628197	-2671107	-5760614	37597779	2049232	-2572265	-4886009	-4186610	-6506519	-11291209	-5125855	-6353561	-10235470
		5.65833	19407814	-6483742	-6557329	-2879498	-2719346	-5551189	25065186	8899213	1667787	-4763910	-4255677	-6591302	-11343168	-5190163	-6408090	-10340734
		5.66667	29111721	-2378998	-6611572	7460	-2759271	-5175300	37597779	18431184	7881736	-4532878	-4321309	-6669653	-11346788	-5250571	-6461674	-10424126
		5.675	19407814	3785766	-6656807	4624393	-2783888	-4531530	25065186	53958928	16708660	-4127372	-4381943	-6738861	-11269815	-5306748	-6512693	-10468369
		5.68333	29111721	12752175	-6689508	11777077	-2783073	-3472394	37597779	35972619	49261360	-3455185	-4436341	-6795996	-11056951	-5358354	-6559483	-10445975
		5.69167	19407814	42820665	-6703739	32799588	-2740819	-1794680	25065186	53958928	32840907	-2391419	-4483930	-6837468	-10615345	-5404813	-6600228	-10311979
		5.7	29111721	28547110	-6689355	21866392	-2631561	770363	25065186	35972619	49261360	-772864	-4524206	-6856804	-9792273	-5444298	-6632593	-9991627
		5.70833	19407814	42820665	-6628200	32799588	-2415789	4565103	25065186	53958928	32840907	1605941	-4556375	-6842190	-8344126	-5473907	-6653861	-9361610
		5.71667	29111721	28547110	-6488047	21866392	-2033797	10010129	25065186	35972619	49261360	4992679	-4578985	-6774488	-5897275	-5489350	-6660189	-8222568
		5.725	19407814	42820665	-6212543	32799588	-1399041	17596704	25065186	53958928	32840907	9668899	-4588817	-6620018	-1903834	-5483846	-6644834	-6263329
		5.73333	19407814	28547110	-5707668	21866392	-387162	27856083	25065186	35972619	49261360	15935197	-4579001	-6319869	4400517	-5445804	-6595855	-3018589
		5.74167	19407814	42820665	-4821312	32799588	1172035	58966348	25065186	53958928	32840907	24089834	-4536915	-5773818	31393168	-5354460	-6491991	2178007
		5.75	19407814	28547110	-3315198	21866392	3504825	39310899	25065186	35972619	49261360	34390854	-4439738	-4817432	20928779	-5172502	-6295110	32189256
		5.75833	19407814	42820665	-831003	32799588	6894629	58966348	25065186	35972619	32840907	47013216	-4247469	-3194449	31393168	-4833489	-5938755	21459504
		5.76667	19407814	28547110	3141370	21866392	11674364	39310899	25065186	35972619	32840907	62017256	-3892175	-515382	20928779	-4223665	-5310099	32189256
		5.775	19407814	28547110	9284551	21866392	18215042	58966348	25065186	35972619	32840907	103883524	-3262871	3784657	31393168	-3157538	-4228128	21459504
		5.78333	19407814	28547110	35735436	21866392	26900606	39310899	25065186	35972619	32840907	69255683	-2182811	10478398	20928779	-1347238	-2411481	32189256
		5.79167	19407814	28547110	23823624	21866392	38095515	58966348	25065186	35972619	32840907	103883524	-380785	32587254	31393168	1636891	558562	21459504
		5.8	19407814	28547110	35735436	21866392	78448395	39310899	25065186	35972619	32840907	69255683	2538203	21724836	20928779	6408861	5277899	32189256
		5.80833	19407814	28547110	23823624	21866392	52298930	58966348	25065186	35972619	32840907	103883524	7122410	32587254	31393168	13800998	12542489	21459504
		5.81667	19407814	28547110	35735436	21866392	78448395	39310899	25065186	35972619	32840907	69255683	14093198	21724836	20928779	32755654	35829666	32189256
		5.825	19407814	28547110	23823624	21866392	52298930	39310899	25065186	35972619	32840907	103883524	36663499	32587254	20928779	21837103	23886444	21459504
		5.83333	19407814	28547110	35735436	21866392	78448395	39310899	25065186	35972619	32840907	69255683	24442333	21724836	20928779	32755654	35829666	21459504
		5.84167	19407814	28547110	23823624	21866392	52298930	39310899	25065186	35972619	32840907	103883524	36663499	32587254	20928779	21837103	23886444	21459504
		5.85	19407814	28547110	35735436	21866392	78448395	39310899	25065186	35972619	32840907	69255683	24442333	21724836	20928779	32755654	35829666	21459504
		5.85833	19407814	28547110	23823624	21866392	52298930	39310899	25065186	35972619	32840907	69255683	36663499	32587254	20928779	21837103	23886444	21459504
		5.86667	19407814	28547110	23823624	21866392	78448395	39310899	25065186	35972619	32840907	69255683	24442333	21724836	20928779	32755654	35829666	21459504
		5.875	19407814	28547110	23823624	21866392	52298930	39310899	25065186	35972619	32840907	69255683	36663499	21724836	20928779	21837103	23886444	21459504
		5.88333	19407814	28547110	23823624	21866392	52298930	39310899	25065186	35972619	32840907	69255683	24442333	21724836	20928779	32755654	35829666	21459504
		5.89167	19407814	28547110	23823624	21866392	52298930	39310899	25065186	35972619	32840907	69255683	36663499	21724836	20928779	21837103	23886444	21459504
		5.9	19407814	28547110	23823624	21866392	52298930	39310899	25065186	35972619	32840907	69255683	24442333	21724836	20928779	21837103	23886444	21459504
		5.90833	19407814	28547110	23823624	21866392	52298930	39310899	25065186	35972619	32840907	69255683	24442333	21724836	20928779	21837103	23886444	21459504
		5.91667	19407814	28547110	23823624	21866392	52298930	39310899	25065186	35972619	32840907	69255683	24442333	21724836	20928779	21837103	23886444	21459504
		5.925	19407814	28547110	23823624	21866392	52298930	39310899	25065186	35972619	32840907	69255683	24442333	21724836	20928779	21837103	23886444	21459504
		5.93333	19407814	28547110	23823624	21866392	52298930	39310899	25065186	35972619	32840907	69255683	24442333	21724836	20928779	21837103	23886444	21459504
		5.94167	19407814	28547110	23823624	21866392	52298930	39310899	25065186	35972619	32840907	69255683	24442333	21724836	20928779	21837103	23886444	21459504
		5.95	19407814	28547110	23823624	21866392	52298930	39310899	25065186	35972619	32840907	69255683	24442333	21724836	20928779	21837103	23886444	21459504
		5.95833	19407814	28547110	23823624	21866392	52298930	39310899	25065186	35972619	32840907	69255683	24442333	21724836	20928779	21837103	23886444	21459504
		5.96667	19407814	28547110	23823624	21866392	52298930	39310899	25065186	35972619	32840907	69255683	24442333	21724836	20928779	21837103	23886444	21459504
		5.975	19407814	28547110	23823624	21866392	52298930	39310899	25065186	35972619	32840907	69255683	24442333	21724836	20928779	21837103	23886444	21459504
		5.98333	19407814	28547110	23823624	21866392	52298930	39310899	25065186	35972619	32840907	69255683	24442333	21724836	20928779	21837103	23886444	21459504
		5.99167	19407814	28547110	23823624	21866392	52298930	39310899	25065186	35972619	32840907	69255683	24442333	21724836	20928779	21837103	23886444	21459504
		6	19407814	28547110	23823624	21866392	52298930	39310899	25065186	35972619	32840907	69255683	24442333	21724836	20928779	21837103	23886444	21459504
		6.00833	19407814	28547110	23823624	21866392	52298930	39310899	25065186	35972619	32840907	69255683	24442333	21724836	20928779	21837103	23886444	21459504
		6.01667	19407814	28547110	23823624	21866392	52298930	39310899	25065186	35972619	32840907	69255683	24442333	21724836	20928779	21837103	23886444	21459504
		6.025	19407814	28547110	23823624	21866392	52298930	39310899	25065186	35972619	32840907	69255683	24442333	21724836	20928779	21837103	23886444	21459504
		6.03333	19407814	28547110	23823624	21866392	52298930	39310899	25065186	35972619	32840907	69255683	24442333	21724836	20928779	21837103	23886444	21459504
		6.04167	19407814	28547110	23823624	21866392	52298930	39310899	25065186	35972619	32840907	69255683	24442333	21724836	20928779	21837103	23886444	21459504
		6.05	19407814	28547110	23823624	21866392	52298930	39310899	25065186	35972619	32840907	69255683	24442333	21724836	20928779	21837103	23886444	21459504
		6.05833	19407814	28547110	23823624	21866392	52298930	39310899	25065186	35972619	32840907	69255683	24442333	21724836	20928779	21837103	23886444	21459504
		6.06667	19407814	28547110	23823624	21866392	52298930	39310899	25065186	35972619	32840907	69255683	24442333	21724836	20928779	21837103	23886444	21459504
		6.075	19407814	28547110	23823624	21866392	52298930	39310899	25065186	35972619	32840907	69255683	24442333	21724836	20928779	21837103	23886444	21459504
		6.08333	19407814	28547110	23823624	21866392	52298930	39310899	25065186	35972619	32840907	69255683	24442333	21724836	20928779	21837103	23886444	21459504
		6.09167	19407814	28547110	23823624	21866392	52298930	39310899	25065186	35972619	32840907	69255683	24442333	21724836	20928779	21837103	23886444	21459504
		6.1	19407814	28547110	23823624	21866392	52298930	39310899	25065186	35972619	32840907	69255683	24442333	21724836	20928779	21837103	23886444	21459504
		6.10833	19407814	28547110	23823624	21866392	52298930	39310899	25065186	35972619	32840907	69255683	24442333	21724836	20928779	21837103	23886444	21459504
		6.11667	19407814	28547110	23823624	21866392	52298930	39310899	25065186	35972619	32840907	69255683	24442333	21724836	20928779	21837103	23886444	21459504
		6.125	19407814	28547110	23823624	21866392	52298930	39310899	25065186	35972619	32840907	69255683	24442333	21724836	20928779	21837103	23886444	21459504
		6.13333	19407814	28547110	23823624	21866392	52298930	39310899	25065186	35972619	32840907	69255683	24442333	21724836	20928779	21837103	23886444	21459504
		6.14167	19407814	28547110	23823624	21866392	52298930	39310899	25065186	35972619	32840907	69255683	24442333	21724836	20928779	21837103	23886444	21459504
		6.15	19407814	28547110	23823624	21866392	52298930	39310899	25065186	35972619	32840907	69255683	24442333	21724836	20928779	21837103	23886444	21459504
		6.15833	19407814	28547110	23823624	21866392	52298930	39310899	25065186	35972619	32840907	69255683	24442333	21724836	20928779	21837103	23886444	21459504
		6.16667	19407814	28547110	23823624	21866392	52298930	39310899	25065186	35972619	32840907	69255683	24442333	21724836	20928779	21837103	23886444	21459504
		6.175	19407814	28547110	23823624	21866392	52298930	39310899	25065186	35972619	32840907	69255683	24442333	21724836	20928779	21837103	23886444	21459504
		6.18333	29111721	28547110	23823624	21866392	52298930	39310899	25065186	35972619	32840907	69255683	24442333	21724836	20928779	21837103	23886444	21459504
		6.19167	19407814	28547110	23823624	21866392	52298930	39310899	25065186	35972619	32840907	103883524	24442333	21724836	20928779	21837103	23886444	21459504
		6.2	29111721	28547110	23823624	21866392	52298930	39310899	25065186	35972619	32840907	69255683	24442333	21724836	20928779	21837103	23886444	21459504
		6.20833	19407814	28547110	23823624	32799588	52298930	39310899	25065186	35972619	32840907	103883524	24442333	21724836	20928779	21837103	23886444	21459504
		6.21667	29111721	28547110	23823624	21866392	78448395	39310899	25065186	35972619	32840907	69255683	24442333	21724836	20928779	21837103	23886444	21459504
		6.225	19407814	28547110	23823624	32799588	52298930	39310899	25065186	35972619	32840907	103883524	24442333	21724836	20928779	21837103	23886444	21459504
		6.23333	29111721	28547110	23823624	21866392	78448395	39310899	25065186	35972619	32840907	69255683	24442333	21724836	20928779	21837103	23886444	21459504
		6.24167	19407814	42820665	23823624	32799588	52298930	58966348	25065186	35972619	32840907	103883524	24442333	21724836	20928779	21837103	23886444	21459504
		6.25	29111721	28547110	23823624	21866392	78448395	39310899	25065186	35972619	49261360	69255683	24442333	21724836	20928779	21837103	23886444	21459504
		6.25833	19407814	42820665	35735436	32799588	52298930	58966348	37597779	53958928	32840907	103883524	24442333	21724836	20928779	21837103	23886444	21459504
		6.26667	100361045	28547110	23823624	21866392	78448395	39310899	25065186	35972619	49261360	69255683	24442333	21724836	20928779	21837103	23886444	21459504
		6.275	100270996	42820665	35735436	32799588	52298930	58966348	37597779	53958928	32840907	91513607	24442333	21724836	20928779	21837103	23886444	21459504
		6.28333	99185726	28547110	23823624	21866392	78448395	39310899	25065186	35972619	49261360	87130812	24442333	21724836	20928779	21837103	23886444	21459504
		6.29167	97240978	42820665	35735436	126114413	52298930	58966348	37597779	53958928	32840907	82365152	24442333	21724836	31393168	21837103	23886444	21459504
		6.3	94591372	28547110	23823624	129372285	94182330	39310899	25065186	35972619	49261360	77487509	24442333	21724836	20928779	21837103	35829666	21459504
		6.30833	91382381	42820665	35735436	130845702	89570416	58966348	37597779	53958928	32840907	72773020	36663499	21724836	31393168	21837103	23886444	21459504
		6.31667	87736817	28547110	23823624	130567558	84608611	39310899	25065186	35972619	49261360	68456840	24442333	32587254	20928779	21837103	35829666	21459504
		6.325	83757198	93076513	35735436	128667570	79631939	100308848	37597779	53958928	32840907	64706644	36663499	21724836	31393168	21837103	23886444	21459504
		6.33333	79532518	91194500	23823624	125340924	74922736	98565065	25065186	35972619	112119558	61612688	24442333	32587254	20928779	21837103	35829666	21459504
		6.34167	75141640	88655614	116501255	120823965	70684729	96478096	104534519	106666268	114100689	59192142	36663499	21724836	31393168	21837103	23886444	21459504
		6.35	70653315	85696688	118801844	115377801	67035948	94278626	108296410	107542373	115391953	57401224	24442333	32587254	20928779	21837103	35829666	21459504
		6.35833	66132305	82534395	120232166	109273745	64015913	92148504	111429837	107922532	116080050	56147700	36663499	21724836	31393168	32755654	23886444	21459504
		6.36667	61639521	79339350	120834407	102782098	61596246	90199465	113994931	107933777	116243520	55306784	24442333	32587254	20928779	21837103	35829666	21459504
		6.375	57234957	76225159	120663052	96166463	59696056	88470353	116064337	107667788	115931433	54734938	36663499	21724836	120658577	32755654	23886444	21459504
		6.38333	52977073	73245112	119761080	89679797	58198701	86936189	117683862	107167820	115161554	54286539	24442333	32587254	123422162	21837103	125946606	32189256
		6.39167	48922036	70403443	118154742	83556973	56968935	85515355	118865440	106432613	113920319	53825999	132049659	21724836	124630434	32755654	128784187	21459504
		6.4	45118243	67669893	115858797	78008301	55866441	84090395	119595126	105422550	112169374	53238898	134534403	121435202	124365067	21837103	130014153	32189256
		6.40833	41601462	64993811	112887263	73219188	54761061	82536076	119846921	104073804	109864030	52437953	135109676	123824489	122781728	32755654	129670514	21459504
		6.41667	38392543	62319754	109264405	69346667	53542702	80740701	119611867	102321239	106978763	51366427	133892450	124083365	120087173	21837103	127862194	32189256
		6.425	35498383	59600759	105038560	66516779	52129248	78620340	118914481	100116163	103519534	50000312	131089058	122370360	116520575	32755654	124740988	21459504
		6.43333	32913983	56805233	100290154	64823272	50470657	76125251	117828115	97438974	99531461	48347728	126967591	118979741	112340327	21837103	120482979	32189256
		6.44167	30622349	53918196	95133024	64325717	48548010	73243792	116485675	94305878	95095022	46446616	121838563	114288809	107807703	110624146	115282721	21459504
		6.45	28594693	50944990	89717630	65060053	46370509	69998868	115092001	90775455	90319115	44362558	116037303	108710014	103169164	110587557	109344813	32189256
		6.45833	26796748	47908073	84221096	67041005	43972260	66445707	113925999	86951914	85336121	42182504	109912236	102657782	98649926	108754448	102879742	21459504
		6.46667	25193818	44843763	78834880	70252787	41407084	62665009	113334713	82983154	80292801	40009127	103822142	96531458	94447058	105564193	96098677	101165317
		6.475	23750657	41794988	73749716	74645361	38740649	58752284	113717853	79054845	75343796	37955183	98137490	90696984	90720465	101546390	89206555	100147298
		6.48333	22433758	38806418	69143572	80119000	36043269	54810318	115512621	75382422	70639191	36139958	93246251	85474852	87588822	97255214	82392996	97883201
		6.49167	21214837	35919915	65170065	86514082	33383622	50938950	119182107	72209024	66312336	34685363	89555892	81139074	85133234	93221982	75825876	94784167
		6.5	20070680	33172523	61951348	93609197	30826382	47227578	125204569	69804979	62477629	33709615	87491064	77917328	83401525	89920201	69646247	91256998
		6.50833	18986868	30592457	59571751	101119220	28428140	43750659	134033210	68471420	59230890	33321232	87497033	75993527	82418558	87742482	63965105	87660259
		6.51667	17958412	28196435	58074679	108693397	26232125	40563008	145824419	68543826	56648336	33620527	90029556	75508204	82193491	87000014	58862417	84287321
		6.525	16987808	25992169	57468427	115931315	24267148	37697370	160150139	70387717	54787771	34697216	95545752	76558321	82729158	87929446	54386658	81356014
		6.53333	16083848	23978740	57734450	122426965	22548001	35169223	176084824	74399498	53694887	36628176	104494256	79205003	84028316	90702795	50555313	79013349
		6.54167	15258591	22147688	58830397	127801720	21076799	32980649	192484637	81012474	53407111	39474992	117224428	83478390	86091214	95434010	47356526	77349229
		6.55	14526736	20484432	60694185	131734958	19845435	31122982	208249871	90686466	53950530	43283231	133635500	89366027	88915682	102177504	44754125	76411722
		6.55833	13905084	18969892	63244580	133996391	18837100	29580620	222519073	103844428	55337698	48078184	152928211	96811272	92492292	110925893	42693397	76220368
		6.56667	13412490	17582984	66379163	134467844	18028878	28332298	234752858	120534930	57567016	53851202	173789924	105699452	96788943	121596716	41105643	76770022
		6.575	13067499	16304458	69973535	133154061	17393868	27352877	244732245	140103100	60613397	60535867	194737065	115836672	101728449	134012384	39912682	78027708
		6.58333	12888727	15118285	73880952	130183356	16902223	26615379	252511633	161327794	64422065	67996213	214428955	126935184	107170325	147880218	39033648	79933491
		6.59167	12898431	14011925	77933325	125790778	16523089	26092139	258333091	182758932	68896395	76021438	231867001	138590664	112898095	162774780	38391040	82394463
		6.6	13129030	12976407	81937811	120287023	16228236	25754448	262543340	203040031	73886919	84317292	246468859	150287192	118628875	178137458	37913286	85281220
		6.60833	13630281	12006916	85681745	114023176	15994872	25571857	265514712	221138453	79185888	92510703	258049931	161438718	124024791	193287831	37538256	88421336
		6.61667	14483537	11102593	88945804	107354107	15805270	25512659	267582340	236422700	84530543	100177141	266735352	171438073	128715024	207457193	37218776	91600783
		6.625	15817587	10266045	91525170	100612223	15646274	25545370	269016896	248647756	89626827	106877216	272851393	179696641	132338525	219849523	36922877	94580526
		6.63333	17826317	9504369	93249670	94095530	15509349	25638503	270013447	257892309	94170757	112199040	276836131	185701935	134590342	229724977	36633856	97121873
		6.64167	20788696	8830738	93994140	88071063	15391359	25762384	270695488	264468369	97883179	115805206	279163258	189076643	135264087	236467353	36348891	99007083
		6.65	25089375	8264908	93693222	82789802	15294772	25892140	271121639	268818588	100540097	117469113	280282621	189619901	134273882	239644177	36078524	100061282
		6.65833	31228698	7833607	92355705	78516268	15225407	26012903	271315284	271423104	102005590	117098374	280566884	187326903	131673739	239051755	35843613	100175834
		6.66667	84362817	7573587	90061742	75566432	15190968	26119365	271289540	272736773	102256146	114741234	280114635	182379211	127656247	234744352	35672393	99325813
		6.675	56241878	7534794	86954090	74348910	15200493	26214400	271057817	273151389	101387625	110582498	278513145	175118888	122537992	227021891	35595190	97577115
		6.68333	84362817	7785443	83225109	75390288	15263242	26314687	270639044	272885330	99616580	104923612	275010746	166012605	116740472	216398882	35635744	95081349
		6.69167	56241878	8420995	79100606	130571649	15387530	26452517	270066896	271736908	97271393	98154467	268854823	155601939	110767899	203538604	35808560	92068142
		6.7	84362817	9572484	74826733	87047766	15578802	26673794	269392325	269159802	94783257	90720630	259568951	144447862	105186107	189175081	36115731	88829249
		6.70833	56241878	11417693	70660078	130571649	15838359	27041133	268664323	264601355	92667711	83088307	247095913	133080595	100614037	174042692	36546122	85702230
		6.71667	84362817	14192772	66866229	87047766	16164791	27635830	267928604	257814812	91498209	75715304	231796363	121965053	97725536	158809915	37077911	83063686
		6.725	56241878	18200534	63731886	130571649	16559103	28562821	267222305	249031853	91888772	69034781	214343073	111485589	97254552	144032357	37682365	81326918
		6.73333	84362817	23811425	61593474	87047766	17031533	29956756	266577071	238965241	94476318	63446465	195585481	101943923	99995351	130134032	38331414	80943106
		6.74167	56241878	31455088	60869682	130571649	17608589	31992082	266019585	228713215	162701416	59314047	176409756	93574784	106771242	117407911	39013369	82409918
		6.75	56241878	41600606	62095236	87047766	18342352	34895934	265568314	219606390	108467611	56962872	157627048	86580300	118114022	106040054	39751558	86275860
		6.75833	56241878	85951479	111590442	130571649	19323246	38948012	265234616	213011613	162701416	56683596	139901836	81176076	133748258	96144344	40622752	93123811
		6.76667	56241878	57300986	74393628	87047766	20690161	44474021	265020096	209971083	108467611	58733303	123733143	77635396	152586999	87800510	41781939	103531944
		6.775	56241878	85951479	111590442	87047766	22638992	51833676	264923278	210798611	162701416	63322696	109469088	76319556	173077803	81099603	43484871	117805160
		6.78333	56241878	57300986	74393628	87047766	25430531	61391223	264938708	215071655	108467611	70591301	97345146	77700907	193594171	76184033	46099518	135545154
		6.79167	56241878	85951479	111590442	87047766	29384940	112412218	265049787	221877073	162701416	80598345	87538302	82371496	212749912	73284992	50106510	155656941
		6.8	56241878	57300986	74393628	87047766	34874406	74941479	265232122	230115877	108467611	135248127	80223941	91012853	229564589	72742063	56093035	176682550
		6.80833	56241878	85951479	111590442	87047766	42303498	112412218	265452755	238750362	162701416	90165418	75615755	104168602	243515799	75006463	104444733	197157061
		6.81667	56241878	57300986	74393628	87047766	52079685	74941479	265677346	246961509	108467611	135248127	74002838	121675726	254488377	127147579	69629822	215867974
		6.825	56241878	85951479	111590442	87047766	92169595	112412218	265885003	254209875	108467611	90165418	75765252	142505896	262676346	84765053	104444733	232001263
		6.83333	56241878	57300986	74393628	87047766	61446397	74941479	266067922	260215746	108467611	135248127	125711724	165082734	268473724	127147579	69629822	245174026
		6.84167	56241878	57300986	74393628	87047766	92169595	112412218	266234375	264909803	108467611	90165418	83807816	187713954	272372813	84765053	104444733	255376107
		6.85	56241878	57300986	74393628	87047766	61446397	74941479	266412883	268380480	108467611	135248127	125711724	208943883	274870944	127147579	69629822	262862528
		6.85833	56241878	57300986	74393628	87047766	92169595	112412218	266661760	270808493	108467611	90165418	83807816	227733334	276422450	84765053	104444733	268054289
		6.86667	56241878	57300986	74393628	87047766	61446397	74941479	267066250	272424579	108467611	135248127	125711724	243525269	277430326	127147579	69629822	271450091
		6.875	56241878	57300986	74393628	87047766	92169595	74941479	267781235	273482895	108467611	90165418	83807816	256218592	278234844	84765053	104444733	273550672
		6.88333	56241878	57300986	74393628	87047766	61446397	74941479	269074977	274248337	108467611	90165418	125711724	266085534	279136348	127147579	69629822	274815971
		6.89167	56241878	57300986	74393628	87047766	92169595	74941479	271320702	275011978	108467611	90165418	83807816	273688474	280430531	84765053	69629822	275650682
		6.9	56241878	57300986	74393628	87047766	61446397	74941479	274930028	276118433	108467611	90165418	125711724	279790978	282414885	84765053	69629822	276406546
		6.90833	56241878	57300986	74393628	87047766	61446397	74941479	280243082	277955133	108467611	90165418	83807816	285221912	285362915	84765053	69629822	277402202
		6.91667	56241878	57300986	74393628	87047766	61446397	74941479	287406559	280902940	108467611	90165418	83807816	290719519	289470956	84765053	69629822	278945239
		6.925	56241878	57300986	74393628	87047766	61446397	74941479	296276595	285252479	108467611	90165418	83807816	296822481	294797412	84765053	69629822	281321684
		6.93333	56241878	57300986	74393628	87047766	61446397	74941479	306419211	291112147	108467611	90165418	83807816	303788870	301224790	84765053	69629822	284755784
		6.94167	56241878	57300986	74393628	87047766	61446397	74941479	317178850	298349585	108467611	90165418	83807816	311581896	308458577	84765053	69629822	289364990
		6.95	56241878	57300986	74393628	87047766	61446397	74941479	327792188	306610726	108467611	90165418	83807816	319924766	316075765	84765053	69629822	295107658
		6.95833	56241878	57300986	74393628	87047766	61446397	74941479	337494518	315377598	108467611	90165418	83807816	328370215	323583239	84765053	69629822	301773703
		6.96667	56241878	57300986	74393628	87047766	61446397	74941479	345618771	324048651	108467611	90165418	83807816	336402267	330507266	84765053	69629822	309013453
		6.975	56241878	57300986	74393628	87047766	61446397	74941479	351681885	332021999	108467611	90165418	83807816	343530836	336452979	84765053	69629822	316392404
		6.98333	56241878	57300986	74393628	87047766	61446397	74941479	355425295	338776746	108467611	90165418	83807816	349371863	341133663	84765053	69629822	323459453
		6.99167	56241878	57300986	74393628	87047766	61446397	74941479	356812907	343917633	108467611	90165418	83807816	353677157	344383971	84765053	69629822	329793211
		7	56241878	57300986	74393628	87047766	61446397	74941479	356002150	347216934	108467611	90165418	83807816	356333791	346164421	84765053	69629822	335056302
		7.00833	56241878	57300986	74393628	87047766	61446397	74941479	353304058	348618209	108467611	90165418	83807816	357357607	346540608	84765053	69629822	339024220
		7.01667	56241878	57300986	74393628	87047766	61446397	74941479	349114392	348219848	108467611	90165418	83807816	356873137	345650249	84765053	69629822	341587416
		7.025	56241878	57300986	74393628	87047766	61446397	74941479	343852374	346238173	108467611	90165418	83807816	355085480	343675698	84765053	69629822	342735357
		7.03333	56241878	57300986	74393628	87047766	61446397	74941479	337922672	342966696	108467611	90165418	83807816	352237714	340815643	84765053	69629822	342540838
		7.04167	56241878	57300986	74393628	87047766	61446397	74941479	331686220	338741646	108467611	90165418	83807816	348584317	337266431	84765053	69629822	341147413
		7.05	56241878	57300986	74393628	87047766	61446397	74941479	325444465	333897208	108467611	90165418	83807816	344367134	333216641	84765053	69629822	338746389
		7.05833	56241878	57300986	74393628	87047766	61446397	74941479	319421179	328732355	108467611	90165418	83807816	339804566	328836269	84765053	69629822	335546932
		7.06667	56241878	57300986	74393628	87047766	61446397	74941479	313758131	323494048	108467611	90165418	83807816	335081772	324280699	84765053	69629822	331763767
		7.075	56241878	57300986	74393628	87047766	61446397	74941479	308529789	318370775	108467611	90165418	83807816	330331495	319684030	84765053	69629822	327601385
		7.08333	56241878	57300986	74393628	87047766	61446397	74941479	303764017	313492201	108467611	90165418	83807816	325649808	315157523	84765053	69629822	323227166
		7.09167	56241878	57300986	74393628	87047766	61446397	74941479	299458673	308942034	108467611	90165418	83807816	321108025	310787279	84765053	69629822	318777135
		7.1	56241878	57300986	74393628	87047766	61446397	74941479	295582012	304772223	108467611	90165418	83807816	316744298	306635776	84765053	69629822	314359962
		7.10833	56241878	57300986	74393628	87047766	61446397	74941479	292085995	300995858	108467611	90165418	83807816	312573977	302733911	84765053	69629822	310059193
		7.11667	56241878	57300986	74393628	87047766	61446397	74941479	288925647	297596706	108467611	90165418	83807816	308609699	299101159	84765053	69629822	305944418
		7.125	56241878	57300986	74393628	87047766	61446397	74941479	286060558	294553672	108467611	90165418	83807816	304870155	295745121	84765053	69629822	302070115
		7.13333	56241878	57300986	74393628	87047766	61446397	74941479	283456813	291843272	108467611	90165418	83807816	301374744	292663946	84765053	69629822	298470239
		7.14167	56241878	57300986	74393628	87047766	61446397	74941479	281091635	289435126	108467611	90165418	83807816	298137962	289852280	84765053	69629822	295173738
		7.15	56241878	57300986	74393628	87047766	61446397	74941479	278955190	287296145	108467611	90165418	83807816	295171860	287304208	84765053	69629822	292188021
		7.15833	56241878	57300986	74393628	87047766	61446397	74941479	277031007	285383524	108467611	90165418	83807816	292483621	285008951	84765053	69629822	289503661
		7.16667	56241878	57300986	74393628	87047766	61446397	74941479	275297239	283657340	108467611	90165418	83807816	290072727	282960313	84765053	69629822	287106233
		7.175	56241878	57300986	74393628	87047766	61446397	74941479	273730743	282089439	108467611	90165418	83807816	287940684	281154367	84765053	69629822	284976295
		7.18333	56241878	57300986	74393628	87047766	61446397	74941479	272304088	280660096	108467611	90165418	83807816	286084120	279582591	84765053	69629822	283091102
		7.19167	56241878	57300986	74393628	87047766	61446397	74941479	270990603	279358043	108467611	90165418	83807816	284478615	278219917	84765053	69629822	281424455
		7.2	56241878	57300986	74393628	87047766	61446397	74941479	269774608	278180056	108467611	90165418	83807816	283086113	277034984	84765053	69629822	279947009
		7.20833	56241878	57300986	74393628	87047766	61446397	74941479	268654698	277121172	108467611	90165418	83807816	281868519	275998841	84765053	69629822	278629918
		7.21667	56241878	57300986	74393628	87047766	61446397	74941479	267635705	276165986	108467611	90165418	83807816	280797195	275085605	84765053	69629822	277448577
		7.225	56241878	57300986	74393628	87047766	61446397	74941479	266722460	275297591	108467611	90165418	83807816	279849881	274273001	84765053	69629822	276383034
		7.23333	56241878	57300986	74393628	87047766	61446397	74941479	265915758	274512001	108467611	90165418	83807816	279010631	273544364	84765053	69629822	275416262
		7.24167	56241878	57300986	74393628	87047766	61446397	74941479	265217743	273820606	108467611	135248127	83807816	278273065	272887843	84765053	69629822	274541830
		7.25	56241878	57300986	74393628	87047766	92169595	74941479	264618273	273223293	108467611	90165418	83807816	277639321	272289516	84765053	69629822	273758375
		7.25833	56241878	57300986	74393628	87047766	61446397	74941479	264098305	272713532	108467611	135248127	83807816	277100555	271641362	84765053	69629822	273064054
		7.26667	56241878	57300986	74393628	87047766	92169595	74941479	263645113	272266116	108467611	90165418	83807816	276581340	270640547	84765053	69629822	272446040
		7.275	56241878	57300986	74393628	87047766	61446397	74941479	263249134	271788525	108467611	135248127	83807816	275828191	268863889	84765053	69629822	271794655
		7.28333	84362817	57300986	74393628	87047766	92169595	74941479	262906419	271023290	108467611	90165418	83807816	274422043	265929809	84765053	69629822	270802847
		7.29167	56241878	57300986	74393628	87047766	61446397	74941479	262626186	269594073	108467611	135248127	83807816	271912692	261623006	84765053	69629822	269040370
		7.3	84362817	57300986	74393628	87047766	92169595	74941479	262422953	267144211	108467611	90165418	83807816	267954027	255949039	84765053	69629822	266112325
		7.30833	56241878	57300986	74393628	87047766	61446397	74941479	262310537	263447707	108467611	135248127	83807816	262385000	249138447	84765053	69629822	261781428
		7.31667	84362817	57300986	74393628	87047766	92169595	74941479	262293657	258495008	108467611	90165418	83807816	255244610	241607558	84765053	104444733	256023821
		7.325	56241878	57300986	74393628	87047766	61446397	74941479	262365406	252502356	108467611	105404864	83807816	246742529	233913252	84765053	69629822	249035266
		7.33333	84362817	57300986	74393628	87047766	107755909	112412218	262512633	245882024	108467611	103782315	125711724	237220810	226700985	84765053	104444733	241206054
		7.34167	56241878	57300986	74393628	87047766	106054166	74941479	262718108	239190512	108467611	101520847	83807816	227096192	220661914	84765053	69629822	233061437
		7.35	84362817	57300986	74393628	87047766	103306973	112412218	262974252	233063230	108467611	99014551	125711724	216811493	216472050	127147579	104444733	225207855
		7.35833	56241878	57300986	74393628	87047766	99811209	74941479	263280426	228146781	108467611	96691919	83807816	206805763	214739415	84765053	69629822	218283528
		7.36667	103531175	57300986	74393628	87047766	95908691	112412218	263632297	225046225	108467611	94983056	125711724	197494674	215804435	127147579	104444733	212911655
		7.375	104792734	57300986	74393628	87047766	91941817	74941479	264019026	224230074	108467611	94291146	83807816	189264682	219527057	84765053	69629822	209664313
		7.38333	104671623	57300986	74393628	87047766	88228006	112412218	264425279	225826485	108467611	94968779	125711724	182473949	225348819	127147579	104444733	209023340
		7.39167	103379170	57300986	74393628	87047766	85051977	74941479	264828750	229556141	108467611	97310877	83807816	177475729	232485653	84765053	69629822	211209992
		7.4	101186651	57300986	74393628	87047766	82663706	112412218	265211581	234849572	108467611	101544299	125711724	174631007	240121355	127147579	116393267	216000121
		7.40833	98373947	57300986	74393628	87047766	81281447	74941479	265567300	241008665	108467611	107821609	83807816	174310119	247553760	84765053	120173324	222773413
		7.41667	95200546	57300986	74393628	87047766	81101689	138912326	265901594	247368130	108467611	116216403	121198872	176885437	254273247	127147579	124139491	230701831
		7.425	91879019	57300986	74393628	87047766	82308424	149391484	266225504	253396222	108467611	126724979	125974279	182603054	259990470	84765053	128808535	238954338
		7.43333	88566663	57300986	74393628	87047766	85073543	160314985	266551427	258731515	108467611	139263199	131501549	191274803	264603894	137725458	134738893	246833627
		7.44167	85372378	57300986	74393628	87047766	89552869	171872001	266876810	263180686	108467611	153677418	138575976	202221210	268148570	150098058	142478252	253842690
		7.45	82361681	57300986	74393628	87047766	95884670	184206130	267199998	266689134	108467611	169645662	148025726	214460281	270750214	163965764	152489633	259711378
		7.45833	79564886	57300986	74393628	87047766	104182291	197214935	267530708	269306128	108467611	186547629	160261108	226952661	272583186	179180730	164916387	264369917
		7.46667	76987686	57300986	74393628	87047766	114518888	210495648	267870492	271154322	108467611	203541339	174979897	238798896	273829013	195158347	179355591	267887333
		7.475	74619392	57300986	74393628	87047766	126918210	223471599	268225047	272393271	108467611	219743886	191305430	249356424	274657056	211079870	194962159	270421240
		7.48333	72440717	57300986	74393628	87047766	141354688	235558398	268616390	273189820	108467611	234403290	208102035	258262729	275221236	226115618	210705001	272173669
		7.49167	70429261	57300986	74393628	87047766	157673981	246289261	269083602	273706272	108467611	247015601	224272757	265409251	275657581	239599708	225616398	273343882
		7.5	68561302	57300986	74393628	87047766	175389443	255382673	269685290	274086648	108467611	257356925	238960977	270894888	276063607	251120387	238957078	274117216
		7.50833	66817177	57300986	74393628	87047766	193678937	262745416	270484263	274445356	108467611	265450518	251634155	274953611	276503417	260532733	250278799	274652007
		7.51667	65180746	57300986	74393628	87047766	211569569	268446092	271539083	274870076	108467611	271507549	262088640	277879868	277019842	267909845	259420010	275074825
		7.525	63638976	57300986	74393628	87047766	228160704	272662237	272907357	275431107	108467611	275842290	270397085	279981990	277640832	273490005	266463627	275487468
		7.53333	62180797	57300986	74393628	87047766	242783418	275649643	274626422	276178258	108467611	278809471	276826636	281555930	278383283	277604740	271666178	275959844
		7.54167	60797068	57300986	74393628	87047766	255055887	277707799	276689476	277161971	108467611	280767978	281747334	282854376	279253315	280615476	275385277	276538504
		7.55	59480676	57300986	74393628	87047766	264876250	279137685	279051598	278417985	108467611	282054294	285554063	284074068	280251467	282857875	277995566	277246310
		7.55833	58225478	57300986	74393628	87047766	272375691	280198517	281640230	279945193	108467611	282957947	288618223	285352685	281370571	284627376	279832749	278093245
		7.56667	57027166	57300986	74393628	87047766	277848652	281086473	284361325	281712542	108467611	283709841	291241755	286756142	282593300	286157868	281188213	279087457
		7.575	55881071	57300986	74393628	87047766	281673201	281943923	287110127	283672857	108467611	284462345	293630505	288286767	283890782	287600472	282279958	280228961
		7.58333	54784580	57300986	74393628	87047766	284249671	282858350	289776011	285767901	108467611	285286772	295880046	289904082	285208102	289036320	283255259	281505110
		7.59167	53736904	57300986	74393628	87047766	285942635	283864285	292248319	287926302	108467611	286188376	298005279	291539044	286480462	290494518	284207570	282893511
		7.6	52738607	57300986	74393628	87047766	287060858	284956829	294405923	290050436	108467611	287138213	299976872	293111284	287650723	291966016	285175680	284347748
		7.60833	51792214	57300986	74393628	87047766	287849934	286106919	296139377	292035688	108467611	288089134	301735227	294542390	288663970	293410516	286142991	285806359
		7.61667	50900582	57300986	74393628	87047766	288469567	287266687	297371752	293791683	108467611	288987170	303212492	295763817	289471078	294766571	287059820	287200734
		7.625	50064751	57300986	74393628	87047766	289009177	288383081	298065805	295247900	108467611	289802501	304345260	296713922	290029279	295964742	287875340	288457186
		7.63333	49284041	57300986	74393628	87047766	289509559	289404312	298215661	296362059	108467611	290512861	305084788	297344645	290308194	296938088	288548652	289512619
		7.64167	48555029	57300986	74393628	87047766	289971824	290283805	297843443	297114779	108467611	291082826	305404912	297630939	290304658	297628827	289044842	290319211
		7.65	47869655	57300986	74393628	87047766	290368416	290977779	297006780	297489998	108467611	291481895	305308440	297571637	290032519	297997872	289339361	290843349
		7.65833	47218693	57300986	74393628	87047766	290666600	291449390	295789492	297488531	108467611	291682532	304806661	297183266	289511173	298024708	289417838	291070343
		7.66667	46591046	57300986	74393628	87047766	290839480	291679745	294273645	297121969	108467611	291668537	303926547	296496897	288764523	297714248	289271997	290999670
		7.675	45971176	57300986	74393628	87047766	290871475	291672873	292528848	296419084	108467611	291437616	302714439	295556474	287830231	297101200	288896766	290639518
		7.68333	45342229	57300986	74393628	87047766	290760764	291445764	290617771	295429945	108467611	291004405	301237930	294408716	286750738	296233761	288304843	290009085
		7.69167	44685775	57300986	74393628	87047766	290515985	291018722	288593736	294213583	108467611	290400291	299571468	293097757	285570370	295158644	287535503	289140184
		7.7	43982449	57300986	74393628	87047766	290152311	290420080	286504493	292818706	108467611	289665075	297792409	291674156	284324556	293920474	286645837	288072202
		7.70833	43214327	57300986	74393628	87047766	289683679	289684319	284392677	291295842	108467611	288835524	295967684	290184531	283045732	292556668	285681608	286845414
		7.71667	42366903	57300986	74393628	87047766	289120233	288852178	282300261	289696987	108467611	287947705	294147347	288673278	281761573	291106945	284679788	285499792
		7.725	41431352	57300986	74393628	130571649	288473222	287954266	280265696	288072722	108467611	287023906	292369638	287179374	280489349	289620797	283668512	284087470
		7.73333	40403233	57300986	74393628	87047766	287760286	287007707	278320839	286464816	108467611	286077903	290670177	285729584	279236464	288148332	282665540	282665565
		7.74167	39281877	57300986	74393628	130571649	287005128	286026262	276484409	284903682	108467611	285121721	289065035	284339904	278011005	286724966	281687121	281274713
		7.75	38073351	57300986	74393628	87047766	286133846	285023605	274763225	283406697	108467611	284179577	287554524	283027747	276824926	285370303	280741914	279937655
		7.75833	36789516	57300986	74393628	130571649	284735037	284017815	273152344	281984978	108467611	283249584	286142007	281811412	275560934	284100036	279675420	278676015
		7.76667	35445261	57300986	74393628	87047766	282092297	283028181	271650457	280649046	108467611	282076060	284829812	280678908	273769237	282917349	277973207	277499412
		7.775	34057469	57300986	74393628	130571649	277444343	282075900	270259073	279402240	108467611	280034183	283524210	279404139	270763035	281775948	274882975	276408745
		7.78333	32642261	57300986	74393628	87047766	270229345	281146459	268987355	278231648	108467611	276330948	281817537	277421931	265864303	280384290	269688322	275364173
		7.79167	31213534	57300986	111590442	130571649	260220817	279975138	267843400	277125262	108467611	270277298	279025859	274009742	258612263	278132765	261931435	274074762
		7.8	29785611	57300986	74393628	87047766	247549833	277963306	266825726	276076916	108467611	261483992	274439526	268537986	248880309	274298226	251509976	271935558
		7.80833	28374694	57300986	111590442	100416214	232642371	274381256	265899113	275013850	108467611	249935837	267555929	260648573	236872049	268289818	238667482	268234265
		7.81667	26995091	57300986	74393628	98453540	216121193	268607413	264838060	273598922	162701416	235952259	258192475	250319696	223049947	259810872	223910324	262393409
		7.825	25657888	57300986	111590442	95523706	198697950	260290087	263135475	271222277	108467611	220099452	246507256	237837153	208026871	248909173	207889122	254117025
		7.83333	24371097	57300986	74393628	91837136	181070791	249414063	260162513	267215384	162701416	203069081	232927004	223706458	192454799	235927028	191290923	243435222
		7.84167	23141659	85951479	111590442	87648831	163846065	236279164	255378098	261065987	108467611	185571490	218039649	208551141	176933213	221405191	174756572	230670128
		7.85	21973213	57300986	74393628	83208798	147495699	221408838	248472767	252554402	162701416	168259569	202489580	193011275	161958771	205977440	158815423	216351337
		7.85833	20865613	85951479	111590442	78732875	132348260	205444937	239423183	241772767	108467611	151671423	186889520	177660453	147898793	190276407	143859399	201101177
		7.86667	19817985	57300986	74393628	74389564	118596707	189051367	228470893	229073340	162701416	136199062	171759695	162962406	134985829	174859151	130139647	185539521
		7.875	18829533	85951479	97241132	70295608	106314805	172832509	216046401	214986683	108467611	122085105	157492713	149247931	123330324	160164542	117778680	170218467
		7.88333	17899630	57300986	94784594	66517984	95484210	157279252	202677467	200120001	162701416	109440112	144344431	136712849	112941830	146499327	106796649	155576717
		7.89167	17027108	85951479	91449461	63080091	86022458	142747131	188903385	185066065	108467611	98270238	132444184	125438193	103758265	134041045	97137981	141924519
		7.9	16211195	57300986	87426135	59974677	77806451	129457069	175213181	170339887	95601035	88506074	121816849	115415674	95675855	122856713	88697590	129448334
		7.90833	15451214	85951479	82955043	57176088	70694446	117506201	162003466	156340313	93508866	80027432	112412410	106574266	88572275	112929506	81343591	118224223
		7.91667	14744234	57300986	78279455	54650171	64540538	106896997	149561647	143338955	90433781	72688923	104135398	98803637	82319325	104183050	74935741	108243112
		7.925	14085385	90615694	73612212	52360210	59205219	97566917	138067302	131491472	86580890	66339380	96867459	91974844	76793319	96502096	69337590	99434551
		7.93333	13467441	88111976	69115303	50270365	54561003	89412377	127606489	120852098	82208684	60833571	90478176	85957695	71880349	89758732	64425473	91691381
		7.94167	12883728	84706637	64895960	48347302	50497798	82304908	118187847	111392940	77575327	56040649	84838879	80631989	67483358	83823953	60091846	84889648
		7.95	12328936	80607126	61011312	46562643	46923496	76109420	109764289	103034659	72906771	51848486	79832312	75894717	63524616	78575456	56245795	78901369
		7.95833	11799248	76063868	57482502	44894663	43763732	70694138	102257846	95667653	68380014	48160758	75358473	71659635	59941110	73905354	52813012	73608065
		7.96667	11292002	71323995	54304273	43326084	40959043	65936150	95571430	89169350	64116511	44895393	71336391	67852343	56680875	69723595	49732435	68905933
		7.975	10805573	66601602	51453040	41845132	38460134	61729661	89602956	83419543	60183619	41986563	67698571	64408982	53702505	65957604	46952471	64706692
		7.98333	10337664	62059470	48893928	40445017	36224517	57988012	84253847	78306268	56604202	39382641	64388256	61278224	50972622	62547489	44429943	60935524
		7.99167	9886195	57805437	46587391	39119370	34216531	54639625	79435957	73732374	53371165	37041141	61359224	58417576	48463483	59443161	42128396	57532094
		8	9449019	53896902	44494209	37863037	32407211	51625157	75071590	69615218	50460022	34926791	58575999	55791647	46151617	56605199	40021309	54444919
		8.00833	9024661	50352593	42581491	36672464	30771093	48895550	71093454	65886532	47834439	33009932	56012710	53371744	44015983	54003425	38088286	51630849
		8.01667	8613360	47162971	40821357	35544816	29285111	46413260	67445406	62492045	45454444	31265113	53647657	51135072	42039251	51611760	36308922	49054165
		8.025	8216012	44297775	39191305	34476978	27929071	44148747	64081142	59387417	43281034	29670005	51460974	49063643	40206460	49406528	34663458	46684081
		8.03333	7833253	41719530	37672905	33467033	26686610	42077457	60963071	56535917	41281692	28205438	49432674	47140521	38502688	47367616	33136215	44496549
		8.04167	7465140	39390256	36251412	32513781	25543103	40177006	58062340	53906814	39428846	26856004	47544839	45350174	36914039	45477627	31715514	42470453
		8.05	7110764	37273138	34916383	31613985	24485648	38426572	55356855	51473892	37699347	25609050	45782564	43678760	35428743	43719808	30392639	40587208
		8.05833	6767842	35333794	33660744	30760952	23503438	36808338	52828202	49215332	36076830	24454086	44132196	42112511	34035808	42079826	29160736	38832141
		8.06667	6433987	33544175	32478622	29946454	22587632	35308197	50461375	47114008	34549330	23381599	42581689	40639291	32724038	40546204	28013570	37192405
		8.075	6107901	31882892	31363626	29162892	21731388	33914015	48241214	45154378	33108286	22381711	41121383	39250186	31483998	39109409	26943400	35656546
		8.08333	5789267	30332049	30309722	28405790	20928961	32614836	46153380	43320593	31747485	21446563	39743311	37939328	30308201	37761951	25942939	34213090
		8.09167	5477853	28876461	29311780	27674121	20175541	31401097	44185719	41599938	30460832	20569152	38440502	36701514	29191331	36498450	25003444	32854496
		8.1	5174373	27503565	28364710	26968744	19467412	30262988	42328705	39983442	29243388	19743390	37207873	35531671	28127838	35312544	24115852	31575373
		8.10833	4879226	26204525	27462885	26289359	18801776	29191825	40573143	38464060	28090775	18965391	36039163	34425579	27112516	34194703	23272485	30369905
		8.11667	4591967	24973807	26601989	25633922	18174949	28182218	38909234	37034530	26998332	18232187	34928418	33379325	26141889	33135763	22469262	29231642
		8.125	4311558	23807439	25779099	25001745	17583151	27230459	37329765	35686704	25962403	17539687	33871440	32389010	25214624	32128724	21703476	28155648
		8.13333	4037996	22702890	24992177	24392054	17023345	26332097	35829735	34411453	24980210	16883841	32864708	31450015	24329208	31168827	20973245	27137078
		8.14167	3771934	21657474	24240324	23804354	16492182	25481879	34404154	33202071	24048812	16261112	31905693	30557205	23484006	30253302	20278083	26170452
		8.15	3513679	20668073	23524635	23237367	15987811	24673694	33049484	32052934	23165049	15669265	30993379	29705240	22675332	29380712	19616555	25251619
		8.15833	3261937	19731898	22846234	22688965	15508668	23902622	31763218	30960174	22325429	15106867	30126870	28890287	21899759	28549028	18986871	24377263
		8.16667	3015411	18846086	22202928	22156422	15053401	23166534	30540008	29919978	21527516	14571430	29305586	28109870	21155005	27755906	18388251	23545313
		8.175	2773460	18007222	21589916	21636397	14620170	22464810	29373703	28927636	20768026	14060573	28526022	27361411	20439973	26999473	17818930	22752256
		8.18333	2536093	17212035	21001982	21127593	14205994	21796213	28258485	27978459	20042404	13573707	27781452	26641070	19755665	26278620	17275481	21995046
		8.19167	2302845	16457109	20435325	20630656	13809023	21157461	27186682	27069367	19345956	13111496	27067613	25945948	19102345	25591006	16754291	21271829
		8.2	2072484	15738031	19887415	20147348	13429234	20543914	26153400	26197559	18675086	12672911	26382118	25274990	18478961	24932873	16252248	20578638
		8.20833	1845274	15048955	19356951	19679446	13066474	19953222	25156461	25360716	18028303	12255101	25723188	24626636	17883859	24301036	15767506	19911041
		8.21667	1621981	14385567	18842461	19227819	12720429	19384903	24194218	24556740	17405333	11855357	25088741	23999304	17315550	23692730	15299294	19266224
		8.225	1402431	13745649	18342730	18791069	12390513	18838691	23265153	23782252	16805316	11470599	24477702	23393061	16770098	23107596	14847547	18643162
		8.23333	1186292	13128244	17857532	18367213	12075247	18314553	22368842	23035152	16226855	11099878	23889046	22808785	16244037	22544052	14413094	18041116
		8.24167	973617	12532987	17386895	17954888	11771584	17812022	21504656	22314444	15669175	10743097	23320834	22244878	15733512	22000137	13995303	17460077
		8.25	766533	11960213	16930470	17553046	11477248	17328715	20671040	21619256	15132484	10398981	22771926	21698113	15235630	21473848	13592262	16899925
		8.25833	567666	11409594	16488024	17160585	11190906	16861514	19866289	20947820	14614437	10066518	22241834	21166285	14749342	20963069	13202504	16359325
		8.26667	376666	10880391	16059310	16776956	10911259	16408713	19089345	20298989	14111914	9744166	21729867	20648299	14274081	20465939	12825406	15835973
		8.275	191456	10370337	15643676	16402431	10637464	15969278	18338450	19670525	13623035	9430569	21235402	20144933	13810502	19981283	12459324	15327736
		8.28333	9878	9876879	15240201	16038543	10370390	15541772	17612497	19059841	13146652	9125614	20757595	19657717	13360103	19509223	12102735	14833558
		8.29167	-169667	9398923	14848675	15686247	10112445	15124856	16911297	18467332	12682939	8829511	20295743	19186931	12923306	19050846	11755974	14353159
		8.3	-346991	8936373	14469873	15346909	9865319	14719557	16233957	17894820	12233230	8542909	19848802	18731570	12498885	18606842	11420206	13886746
		8.30833	-521068	8490599	14104241	15021059	9628468	14327246	15577748	17342484	11797883	8266920	19414614	18290171	12085166	18177640	11096292	13435031
		8.31667	-691801	8062400	13751701	14707911	9400443	13947921	14940853	16808216	11376575	8002426	18991580	17861288	11682367	17762496	10784108	12997276
		8.325	-858699	7650330	13412078	14406471	9179891	13581238	14324132	16289663	10969916	7749773	18578800	17442981	11290794	17361241	10483277	12572767
		8.33333	-1021242	7251606	13084342	14116107	8965890	13226749	13728947	15785276	10578052	7507771	18176089	17034525	10910602	16972275	10192741	12161621
		8.34167	-1178871	6864083	12767307	13834927	8757622	12883381	13155094	15294535	10201349	7274178	17783534	16636153	10541707	16593867	9911296	11764485
		8.35	-1331318	6487641	12459734	13560323	8554423	12550064	12603857	14819516	9840149	7047161	17399883	16247997	10183228	16224723	9637679	11382101
		8.35833	-1477807	6123459	12159795	13290457	8355709	12225881	12076129	14362800	9494406	6825743	17024061	15870916	9833666	15865217	9370022	11015517
		8.36667	-1617406	5773137	11867048	13024820	8160941	11910647	11570341	13925299	9162627	6610044	16656475	15504772	9493105	15516644	9107045	10664602
		8.375	-1750732	5437622	11581010	12763283	7970385	11605517	11083165	13505969	8842470	6400120	16298652	15149920	9163168	15179210	8847499	10328521
		8.38333	-1877678	5116195	11301038	12507774	7785347	11311145	10611638	13102403	8531491	6196007	15951254	14805846	8845856	14852202	8591008	10005131
		8.39167	-1998404	4806731	11027448	12262126	7606918	11026821	10153466	12710938	8228556	5998563	15615544	14471360	8543666	14534759	8338801	9692634
		8.4	-2113532	4506608	10760949	12029328	7435030	10751544	9708195	12328178	7933543	5809191	15292423	14146084	8258508	14226204	8091923	9389983
		8.40833	-2223792	4214728	10502378	11810765	7269397	10483940	9277190	11953538	7646688	5628166	14981200	13829898	7989974	13926976	7851327	9096411
		8.41667	-2328675	3930851	10252504	11606134	7109536	10222289	8862377	11589343	7368033	5455672	14680704	13523162	7736511	13636634	7618197	8811822
		8.425	-2426753	3653899	10012435	11415297	6955489	9966363	8463736	11238440	7097742	5290888	14390771	13226627	7495442	13354561	7392501	8536972
		8.43333	-2516314	3383842	9782490	11238206	6807740	9717186	8079892	10902342	6837049	5132529	14110509	12939635	7263883	13081497	7174270	8271510
		8.44167	-2595588	3120667	9562561	11074586	6666002	9475911	7709435	10580944	6586816	4979581	13838870	12660727	7039533	12818288	6964121	8014004
		8.45	-2664511	2864405	9352915	10923637	6529571	9242824	7352227	10274015	6347371	4831818	13575490	12389799	6822200	12565096	6762494	7764940
		8.45833	-2723993	2616134	9153107	10785007	6397142	9017203	7008755	9981426	6119288	4689858	13320429	12126614	6612464	12321949	6569748	7525418
		8.46667	-2774397	2376802	8961737	10658971	6268372	8798811	6680700	9701391	5902999	4554419	13073301	11872489	6410966	12088414	6386516	7296507
		8.475	-2815392	2147942	8777786	10545641	6143184	8588345	6369503	9431989	5697705	4425355	12833738	11629203	6218819	11863794	6213268	7079598
		8.48333	-2846796	1930884	8600040	10445004	6021041	8386208	6073760	9171798	5502566	4302298	12601881	11398033	6035617	11647560	6049572	6874999
		8.49167	-2869350	1725324	8428107	10357775	5902343	8192953	5789949	8920220	5317036	4185425	12378255	11179246	5861684	11439729	5894888	6682739
		8.5	-2884805	1530713	8262969	10284860	5788706	8009375	5514982	8677472	5139697	4074979	12163712	10973548	5697205	11240111	5748306	6500901
		8.50833	-2893719	1346726	8106589	10226727	5681405	7835725	5248728	8443431	4969756	3970733	11959105	10780762	5542780	11049194	5609015	6327871
		8.51667	-2895713	1171553	7959812	10182752	5581330	7672309	4991894	8217936	4807760	3871707	11765705	10600306	5399163	10867992	5476900	6163278
		8.525	-2890942	1002801	7822308	10150395	5488803	7518240	4744543	8000962	4654661	3776992	11584974	10431820	5266941	10697257	5351760	6006807
		8.53333	-2879527	839944	7693451	10126791	5403321	7372307	4507443	7793730	4511094	3686910	11416664	10274555	5146113	10537044	5235068	5859509
		8.54167	-2861993	683064	7573788	10110279	5324051	7234436	4280639	7596826	4377855	3601904	11259248	10127928	5036955	10387523	5128560	5722970
		8.55	-2839889	532667	7464501	10099630	5250033	7105155	4064212	7411219	4254923	3521927	11111876	9992420	4939160	10249191	5032925	5597805
		8.55833	-2814992	389434	7365741	10092806	5180352	6984422	3858204	7238448	4141496	3446648	10975769	9868886	4851428	10122331	4948245	5484108
		8.56667	-2788150	253482	7276428	10087551	5115293	6872789	3662364	7079716	4036474	3375911	10852042	9758384	4772643	10007304	4874464	5382000
		8.575	-2760649	125430	7195621	10082042	5055534	6770573	3478171	6934639	3938390	3310041	10741003	9661747	4702663	9904776	4811192	5290796
		8.58333	-2734341	6096	7122928	10074406	5001917	6677440	3306489	6800711	3845199	3248469	10642367	9579051	4640582	9814849	4757469	5209243
		8.59167	-2711165	-103907	7057479	10061992	4954805	6592005	3145297	6674290	3756009	3190418	10555489	9509948	4585481	9736665	4713620	5135799
		8.6	-2692257	-204895	6998932	10042531	4914133	6513010	2991827	6552770	3671214	3135159	10479670	9454140	4535696	9669457	4679803	5068481
		8.60833	-2678617	-298375	6947771	10015369	4879137	6439014	2842562	6435084	3590685	3082230	10415053	9411029	4489754	9613251	4655090	5006502
		8.61667	-2671500	-385486	6903475	9981590	4848909	6369360	2694416	6321351	3514388	3031841	10361697	9380332	4446644	9568625	4638933	4949905
		8.625	-2672419	-466654	6864803	9940463	4823061	6303879	2547499	6211664	3442627	2983751	10318190	9360079	4406368	9535188	4631268	4898764
		8.63333	-2682994	-541796	6830031	9888568	4801416	6242516	2403318	6106324	3375835	2937878	10282888	9347296	4368681	9511108	4631101	4853085
		8.64167	-2704386	-611431	6797938	9822955	4783887	6186023	2261841	6005774	3314246	2893188	10254557	9338560	4332817	9494099	4636266	4811906
		8.65	-2737660	-676395	6767784	9741170	4769411	6135431	2123524	5909681	3256598	2848105	10232408	9330306	4297967	9482746	4644083	4774192
		8.65833	-2785292	-739445	6738489	9641844	4756529	6089720	1988873	5817607	3201475	2802291	10214557	9321181	4262897	9474971	4652523	4738328
		8.66667	-2849602	-803429	6707440	9524345	4744830	6046907	1856905	5728461	3147062	2756111	10199067	9311431	4226233	9468434	4659912	4702647
		8.675	-2932197	-870116	6673286	9389443	4734410	6005035	1725000	5640914	3090736	2708982	10183911	9300294	4186231	9461589	4665070	4666271
		8.68333	-3033846	-939413	6635258	9238344	4724230	5961781	1590791	5553961	3030343	2660726	10166726	9287470	4140612	9453070	4667381	4628196
		8.69167	-3154347	-1010730	6593283	9072379	4712281	5915841	1452307	5467116	2965052	2611385	10146215	9272207	4086574	9440701	4666478	4586445
		8.7	-3293106	-1084221	6546555	8892203	4696266	5866308	1308451	5379914	2894075	2560087	10120278	9251186	4021335	9423191	4660849	4539788
		8.70833	-3448991	-1160665	6493143	8697128	4674873	5812456	1158890	5290946	2817028	2505581	10086384	9220730	3943571	9399410	4647896	4488250
		8.71667	-3620659	-1240528	6431597	8485944	4647915	5753661	1003281	5198831	2733413	2446715	10043133	9178426	3853204	9367798	4625634	4430941
		8.725	-3806312	-1323380	6361257	8258148	4615504	5689481	841475	5101889	2642703	2382016	9989308	9123215	3750199	9326516	4593192	4364114
		8.73333	-4004238	-1409423	6281122	8013982	4577727	5619912	671925	4997324	2543505	2310400	9922758	9053296	3634950	9272870	4549640	4284310
		8.74167	-4212514	-1499565	6190467	7755341	4534623	5545437	492302	4883901	2433894	2231996	9842985	8967429	3508010	9204819	4493381	4189459
		8.75	-4429213	-1594517	6089211	7485194	4486156	5465592	301499	4760753	2313108	2147092	9750606	8865728	3369874	9121798	4424076	4079051
		8.75833	-4652661	-1695435	5977143	7207075	4432452	5379120	98500	4625347	2181379	2055931	9645143	8748423	3221647	9024464	4342022	3953708
		8.76667	-4881012	-1803445	5853838	6924769	4373385	5284224	-118060	4475846	2039123	1959326	9525563	8615390	3064093	8912764	4247124	3813777
		8.775	-5111118	-1920421	5719571	6641632	4308838	5179453	-347448	4310885	1888029	1858294	9390678	8466114	2897376	8785797	4139220	3659569
		8.78333	-5339057	-2047265	5575250	6360681	4238550	5063139	-587753	4129505	1730296	1753991	9239735	8300918	2721364	8642486	4019081	3491821
		8.79167	-5562930	-2183422	5421587	6084370	4162010	4934292	-838147	3931725	1566681	1646035	9072919	8119446	2534911	8482735	3887841	3311042
		8.8	-5781851	-2329221	5259007	5814328	4078342	4793235	-1098469	3718676	1396338	1534328	8891159	7921528	2337486	8307103	3746583	3116729
		8.80833	-5994652	-2484918	5087856	5551695	3987449	4640636	-1368669	3493114	1217807	1419984	8695479	7708045	2128934	8115847	3595325	2909043
		8.81667	-6199330	-2649887	4909005	5297321	3890253	4477496	-1648767	3258659	1030415	1304039	8486737	7481114	1909552	7909449	3433896	2689325
		8.825	-6393795	-2822430	4723623	5053391	3787244	4304998	-1938197	3018415	834484	1186314	8266812	7243041	1680707	7688957	3261693	2458819
		8.83333	-6576636	-3001235	4533111	4821357	3678286	4124939	-2234590	2774622	631112	1066529	8038178	6996283	1444935	7456826	3078370	2218657
		8.84167	-6747236	-3184542	4338720	4602298	3562996	3939480	-2534619	2528592	422160	945504	7803035	6742461	1205530	7215332	2884578	1969606
		8.85	-6906195	-3370326	4141265	4396211	3442235	3749944	-2835947	2280468	209323	824693	7563346	6482855	964786	6967538	2682239	1713418
		8.85833	-7055079	-3556642	3941284	4202159	3317605	3557865	-3136178	2030202	-5632	705364	7320427	6219437	724447	6716048	2474260	1452679
		8.86667	-7195025	-3742600	3740115	4019200	3190271	3364466	-3432634	1777663	-220590	588251	7075754	5954561	485905	6462578	2264111	1189578
		8.875	-7327191	-3927618	3539207	3844962	3061666	3171296	-3723244	1523878	-432826	473768	6831513	5690436	251170	6208753	2055119	927067
		8.88333	-7453274	-4110100	3340121	3677097	2933372	2980345	-4007032	1270590	-641110	362620	6589891	5429253	22040	5956171	1848703	668780
		8.89167	-7575277	-4288706	3144344	3513566	2806981	2793858	-4284284	1019853	-845172	255541	6353196	5172421	-200511	5707417	1645235	417553
		8.9	-7693759	-4462780	2952988	3353790	2683617	2613840	-4553712	774685	-1044286	152991	6123793	4921492	-416384	5464782	1445116	174735
		8.90833	-7809049	-4632098	2766559	3199169	2564357	2441623	-4813634	537400	-1237599	55085	5902363	4678375	-625960	5229200	1249365	-59151
		8.91667	-7921682	-4796679	2585936	3050723	2449623	2277469	-5062973	308554	-1424218	-38289	5689078	4444774	-828509	5001005	1059090	-283863
		8.925	-8032001	-4957088	2412399	2908764	2339080	2121011	-5302898	88429	-1603029	-128017	5484849	4221718	-1022853	4780669	875225	-499414
		8.93333	-8139552	-5112920	2246512	2772999	2232406	1971703	-5535293	-121770	-1772817	-214777	5290012	4010107	-1209152	4568972	698324	-706440
		8.94167	-8243543	-5263621	2088480	2642557	2129545	1829128	-5760298	-320733	-1933730	-298902	5104147	3811053	-1388383	4366432	529013	-904994
		8.95	-8343261	-5410087	1938415	2516879	2030527	1693053	-5976798	-508358	-2086448	-380222	4927332	3624389	-1561344	4173280	367922	-1094844
		8.95833	-8438348	-5553310	1796197	2395764	1935654	1563396	-6183815	-685742	-2231312	-457899	4759581	3448183	-1727914	3989801	216057	-1275668
		8.96667	-8528627	-5693536	1660686	2278909	1845076	1439849	-6381432	-853818	-2368278	-531260	4600044	3280194	-1887975	3815825	73839	-1447131
		8.975	-8614467	-5829982	1530688	2166069	1759185	1321754	-6571253	-1013828	-2498021	-600199	4448170	3119682	-2042255	3650898	-58869	-1609647
		8.98333	-8695702	-5961568	1405625	2057240	1678001	1208343	-6755067	-1166056	-2622242	-664851	4303106	2966219	-2191717	3494605	-182169	-1764032
		8.99167	-8771940	-6087333	1285340	1952615	1601207	1098688	-6934662	-1310989	-2742445	-726216	4163895	2819798	-2336636	3347189	-296926	-1910694
		9	-8844212	-6206537	1169561	1852046	1528442	992306	-7111580	-1449487	-2859462	-785846	4029954	2680223	-2476776	3208872	-404937	-2050376
		9.00833	-8913785	-6318547	1057971	1756281	1459118	889416	-7285475	-1581417	-2972935	-845265	3902187	2547041	-2611647	3080079	-507566	-2184088
		9.01667	-8981130	-6423777	949963	1666319	1392528	790489	-7455580	-1706693	-3082568	-904902	3780788	2419658	-2740302	2960357	-606087	-2312337
		9.025	-9047323	-6523518	845007	1582067	1328532	695253	-7621337	-1825899	-3188371	-963997	3665449	2297227	-2862292	2847742	-701400	-2435079
		9.03333	-9112939	-6619432	743194	1502764	1267192	603238	-7782974	-1940242	-3289949	-1021652	3556210	2178623	-2977842	2740002	-793850	-2552811
		9.04167	-9178260	-6713136	644615	1426611	1208775	513929	-7940492	-2051194	-3387048	-1076958	3453181	2062779	-3087348	2635562	-883462	-2666087
		9.05	-9243275	-6805079	549737	1351888	1153517	426406	-8093297	-2160101	-3479424	-1129449	3355693	1950024	-3191408	2533861	-969230	-2774790
		9.05833	-9307645	-6895278	459341	1277896	1101087	341100	-8241026	-2268175	-3566588	-1179392	3262677	1841301	-3290854	2435219	-1050018	-2878760
		9.06667	-9370826	-6982981	373755	1204597	1050204	259082	-8384679	-2375953	-3648947	-1227132	3172553	1737059	-3386822	2340184	-1125287	-2978138
		9.075	-9432359	-7068108	292865	1131812	999908	181115	-8524239	-2482720	-3727398	-1272974	3084254	1637345	-3480300	2249610	-1195244	-3072753
		9.08333	-9492734	-7150772	215499	1059182	950506	107647	-8659674	-2586843	-3803452	-1317417	2997242	1542676	-3572428	2163382	-1260868	-3162718
		9.09167	-9552504	-7231513	140341	986403	902613	38159	-8791594	-2686675	-3878549	-1360727	2911965	1452668	-3663962	2080640	-1323577	-3248932
		9.1	-9611607	-7311181	66644	912825	856303	-27611	-8920664	-2782059	-3953341	-1403178	2829322	1366228	-3754927	2000767	-1384382	-3333042
		9.10833	-9669432	-7390329	-5623	838901	811464	-89893	-9047142	-2873454	-4027341	-1445312	2749344	1282636	-3844324	1923247	-1443832	-3416148
		9.11667	-9725439	-7467690	-75901	764839	768035	-149309	-9170265	-2961468	-4099490	-1487642	2671992	1201114	-3931067	1847802	-1502491	-3498592
		9.125	-9780022	-7541747	-143304	690476	726340	-206285	-9289065	-3047732	-4169278	-1530748	2597230	1120888	-4014269	1774491	-1559933	-3579887
		9.13333	-9834933	-7612396	-208156	615580	686289	-261994	-9402511	-3133744	-4236435	-1574768	2524765	1041363	-4093589	1703302	-1616369	-3659576
		9.14167	-9891204	-7680503	-271509	539661	647132	-318648	-9509984	-3220060	-4301331	-1619174	2454947	962675	-4169956	1634266	-1672696	-3737908
		9.15	-9948716	-7747285	-333848	462767	607916	-377129	-9612167	-3306383	-4365096	-1663374	2387336	885281	-4243867	1566467	-1729106	-3815530
		9.15833	-10007080	-7813069	-395651	384863	568012	-437251	-9710718	-3391582	-4428221	-1707319	2321621	808812	-4315004	1498463	-1785750	-3892865
		9.16667	-10065716	-7878085	-457008	305812	527848	-498655	-9807799	-3474251	-4490851	-1751364	2257332	732343	-4383514	1429346	-1843327	-3969227
		9.175	-10124284	-7942798	-518509	226071	487956	-561045	-9905164	-3553341	-4553003	-1795400	2193783	654748	-4450468	1358821	-1902445	-4043919
		9.18333	-10183107	-8007468	-580874	146413	448170	-623761	-10004321	-3629220	-4614810	-1839263	2130013	575177	-4516942	1286740	-1963205	-4117358
		9.19167	-10242629	-8072233	-643855	67648	408334	-685604	-10105693	-3702670	-4676562	-1882869	2064915	493476	-4584186	1213139	-2025027	-4190006
		9.2	-10302722	-8137022	-707727	-8796	368732	-745859	-10208881	-3775671	-4738828	-1925742	1998051	410257	-4652740	1138044	-2087296	-4262183
		9.20833	-10362400	-8201389	-772754	-81528	329785	-804743	-10312610	-3849865	-4801651	-1966985	1929856	326849	-4722581	1062182	-2149529	-4334689
		9.21667	-10420798	-8265361	-838601	-149971	291918	-862438	-10415564	-3925769	-4865431	-2006658	1860790	244836	-4793216	986536	-2211931	-4407616
		9.225	-10477512	-8329488	-905067	-214633	255133	-920050	-10517330	-4002941	-4930258	-2045590	1791211	164345	-4864166	911487	-2274311	-4480867
		9.23333	-10532441	-8393916	-971316	-276154	219212	-978462	-10616897	-4080372	-4995410	-2084811	1721154	85056	-4935487	836769	-2336122	-4554622
		9.24167	-10585653	-8458529	-1036398	-334879	183931	-1037686	-10713249	-4157312	-5059912	-2124222	1650410	6696	-5007648	762180	-2396950	-4628747
		9.25	-10637486	-8523428	-1099767	-391081	148794	-1096763	-10806959	-4232969	-5123236	-2163191	1579084	-71234	-5080426	688372	-2456981	-4702849
		9.25833	-10688564	-8588421	-1161188	-444986	113773	-1154671	-10898483	-4306692	-5185154	-2201103	1507398	-149100	-5153046	616222	-2516314	-4776917
		9.26667	-10738751	-8652575	-1220881	-497089	79045	-1210730	-10987999	-4379238	-5245912	-2238095	1435334	-226589	-5224994	546237	-2575255	-4851425
		9.275	-10787940	-8715293	-1279706	-548290	44699	-1265172	-11076386	-4451135	-5306490	-2274399	1362969	-303295	-5294934	478398	-2634401	-4926474
		9.28333	-10836244	-8776741	-1337881	-600206	10483	-1318673	-11164434	-4522070	-5367798	-2310038	1291560	-378621	-5362109	412159	-2693757	-5001879
		9.29167	-10883374	-8837070	-1394996	-653194	-23695	-1371825	-11252849	-4592297	-5429685	-2345232	1222657	-451983	-5426842	346418	-2753076	-5076586
		9.3	-10929294	-8896145	-1450758	-706843	-57686	-1425021	-11341267	-4661619	-5491553	-2380043	1156726	-523772	-5489491	280267	-2812014	-5149060
		9.30833	-10973422	-8954331	-1504970	-760648	-91079	-1478557	-11428370	-4729736	-5552993	-2414348	1093582	-593691	-5550972	213834	-2869443	-5218649
		9.31667	-11015364	-9011905	-1557441	-813326	-123290	-1531778	-11513084	-4796419	-5613695	-2448112	1033245	-661111	-5611844	147936	-2924473	-5285444
		9.325	-11054687	-9068858	-1608379	-863470	-154115	-1584002	-11593855	-4861765	-5673235	-2481013	975192	-725214	-5671448	83084	-2976605	-5350273
		9.33333	-11090808	-9124476	-1658149	-910162	-183476	-1635122	-11669648	-4925618	-5730508	-2512391	918538	-785554	-5729119	19609	-3025873	-5412961
		9.34167	-11124429	-9178280	-1707323	-953203	-211427	-1684720	-11740897	-4987916	-5784922	-2542279	863498	-843126	-5784734	-42175	-3072436	-5473381
		9.35	-11156179	-9230086	-1755975	-993004	-238309	-1732377	-11808105	-5049216	-5835877	-2571118	810875	-898635	-5838429	-101403	-3116384	-5531298
		9.35833	-11186551	-9280141	-1803410	-1030385	-264327	-1778263	-11872489	-5109245	-5883081	-2598819	760790	-951431	-5890716	-157426	-3158236	-5586811
		9.36667	-11216716	-9329102	-1848990	-1066350	-289424	-1822259	-11934785	-5167354	-5926658	-2625110	712817	-1001301	-5941382	-209784	-3198866	-5640225
		9.375	-11247032	-9378104	-1892483	-1101538	-313484	-1864126	-11994085	-5223034	-5967277	-2649949	666930	-1048874	-5990730	-257932	-3238652	-5691823
		9.38333	-11276632	-9427454	-1934169	-1135839	-336916	-1904149	-12049086	-5276057	-6006371	-2673415	623071	-1094570	-6038986	-302265	-3277469	-5741877
		9.39167	-11304729	-9476482	-1973762	-1168955	-360007	-1943159	-12099130	-5325908	-6044594	-2695739	580644	-1138869	-6085332	-344081	-3315112	-5790021
		9.4	-11330714	-9524168	-2011414	-1200896	-383168	-1981823	-12144324	-5372365	-6081590	-2717215	539123	-1182507	-6128818	-384970	-3351610	-5836460
		9.40833	-11354495	-9569637	-2048534	-1231511	-407018	-2020719	-12184784	-5415937	-6117361	-2738174	498593	-1225784	-6168842	-425722	-3386928	-5881510
		9.41667	-11375895	-9612370	-2086255	-1260336	-431088	-2059765	-12220403	-5457509	-6151849	-2758907	459224	-1268577	-6205160	-466391	-3420742	-5925169
		9.425	-11394250	-9652427	-2124868	-1286639	-454353	-2098082	-12250405	-5497264	-6185362	-2779433	421065	-1310396	-6238313	-506755	-3453457	-5967525
		9.43333	-11408621	-9690543	-2163915	-1309812	-475881	-2134264	-12273529	-5534980	-6218185	-2799501	384468	-1350141	-6268848	-546185	-3485621	-6008241
		9.44167	-11417891	-9727113	-2202708	-1329571	-495589	-2167462	-12288203	-5569844	-6249923	-2818971	349799	-1386661	-6296553	-583795	-3517510	-6046239
		9.45	-11421574	-9762195	-2241006	-1345421	-513911	-2197784	-12293695	-5601488	-6280367	-2837474	317153	-1419735	-6321535	-618589	-3548554	-6080518
		9.45833	-11419240	-9796226	-2278140	-1356567	-531125	-2226353	-12290597	-5629998	-6309161	-2854264	287085	-1450036	-6343746	-649966	-3578102	-6110694
		9.46667	-11410934	-9829390	-2312762	-1362343	-547442	-2253959	-12279139	-5655272	-6335486	-2868800	260091	-1478304	-6362249	-678151	-3605908	-6136616
		9.475	-11396846	-9861320	-2343545	-1361993	-562998	-2281287	-12259446	-5676965	-6358410	-2881079	236558	-1504588	-6376604	-703701	-3631538	-6158962
		9.48333	-11377202	-9891655	-2370003	-1355583	-577918	-2308701	-12232300	-5695034	-6377401	-2891870	216946	-1528362	-6386715	-727022	-3654610	-6178517
		9.49167	-11351760	-9920189	-2392031	-1342399	-592824	-2336248	-12197636	-5710362	-6392489	-2901472	200887	-1549545	-6392952	-748276	-3674977	-6195322
		9.5	-11319606	-9947135	-2409211	-1321351	-607989	-2363453	-12155342	-5723575	-6403961	-2909364	187376	-1568431	-6395912	-767173	-3693015	-6208710
		9.50833	-11279539	-9972711	-2421481	-1291713	-623086	-2389747	-12105803	-5734525	-6411612	-2914777	175820	-1585565	-6395455	-783361	-3708720	-6217949
		9.51667	-11230328	-9996366	-2429233	-1252989	-638006	-2415016	-12049833	-5742495	-6415620	-2917333	165864	-1600968	-6390709	-797343	-3722144	-6222040
		9.525	-11171720	-10017225	-2433999	-1205190	-653002	-2438570	-11989353	-5746568	-6416433	-2917364	156983	-1614286	-6380840	-809397	-3733931	-6219786
		9.53333	-11103707	-10034445	-2436746	-1148279	-668785	-2459680	-11926887	-5746396	-6414051	-2915194	148702	-1625047	-6366144	-818704	-3744350	-6211060
		9.54167	-11026247	-10047680	-2436823	-1082629	-685041	-2477870	-11865066	-5742628	-6407962	-2910545	141412	-1633249	-6347426	-823994	-3753226	-6196736
		9.55	-10939854	-10056943	-2432496	-1008613	-700583	-2492824	-11805494	-5735928	-6398365	-2903001	135478	-1638299	-6325004	-823929	-3759782	-6177596
		9.55833	-10845144	-10062314	-2421948	-926903	-714455	-2504135	-11748967	-5727059	-6385242	-2892717	130669	-1639190	-6298609	-817993	-3762127	-6153886
		9.56667	-10742545	-10064421	-2404572	-837640	-726199	-2511470	-11696111	-5716130	-6368283	-2880009	126683	-1634267	-6268073	-806504	-3758642	-6125494
		9.575	-10632813	-10064010	-2381090	-741405	-735475	-2514899	-11647796	-5703240	-6346921	-2865288	123407	-1621944	-6233868	-789689	-3748221	-6092906
		9.58333	-10517508	-10061025	-2352943	-639400	-742156	-2514162	-11604277	-5688188	-6320767	-2848543	120709	-1601988	-6196624	-766831	-3729776	-6055787
		9.59167	-10398850	-10054434	-2320565	-533155	-746068	-2509530	-11563617	-5670620	-6289570	-2828930	118660	-1574732	-6156894	-736535	-3702728	-6013086
		9.6	-10279461	-10042885	-2283281	-424968	-746774	-2500948	-11523913	-5649899	-6252983	-2805722	118189	-1540358	-6114829	-696318	-3666744	-5964523
		9.60833	-10161693	-10025503	-2240705	-316584	-744142	-2488082	-11483116	-5625595	-6211420	-2778576	121239	-1498293	-6069556	-644029	-3622744	-5909994
		9.61667	-10046629	-10002358	-2193152	-209956	-738469	-2470551	-11439335	-5597023	-6165615	-2747261	130057	-1447434	-6019972	-579089	-3571795	-5849050
		9.625	-9936006	-9974273	-2140696	-108169	-730121	-2448161	-11391506	-5563750	-6115502	-2711578	147590	-1387347	-5965770	-501459	-3514326	-5781736
		9.63333	-9833613	-9942516	-2083341	-14491	-719474	-2421164	-11337991	-5525100	-6061262	-2671546	175725	-1318660	-5907220	-410853	-3449885	-5708081
		9.64167	-9744123	-9907353	-2021051	68203	-706975	-2389447	-11276515	-5479505	-6003064	-2627519	214605	-1242772	-5844341	-307660	-3378062	-5627988
		9.65	-9671198	-9868690	-1953722	136450	-692888	-2352356	-11205395	-5426456	-5940390	-2580012	263817	-1160964	-5777806	-191780	-3299339	-5540819
		9.65833	-9616690	-9826882	-1881785	186649	-677139	-2309759	-11123272	-5366051	-5873486	-2529733	322540	-1073773	-5708597	-63614	-3214248	-5446610
		9.66667	-9581908	-9781851	-1806849	214907	-658918	-2261708	-11029479	-5298820	-5802876	-2477602	389717	-982212	-5637711	74990	-3123575	-5345753
		9.675	-9568030	-9733596	-1730539	218329	-637951	-2208278	-10924434	-5225356	-5729599	-2424940	463633	-887200	-5566009	222227	-3027975	-5239145
		9.68333	-9575680	-9682363	-1653839	195384	-614856	-2149535	-10810255	-5146168	-5655211	-2372911	541992	-789767	-5494667	376093	-2928432	-5128791
		9.69167	-9605772	-9629487	-1577654	145656	-590094	-2085729	-10689774	-5062579	-5580472	-2322643	622994	-691351	-5425348	533991	-2825938	-5016410
		9.7	-9658777	-9577054	-1503211	70053	-564087	-2018029	-10567537	-4977039	-5506841	-2275062	704824	-593435	-5360398	692923	-2722303	-4903365
		9.70833	-9734393	-9526731	-1431970	-29593	-537436	-1948556	-10449162	-4892281	-5436123	-2231169	784575	-497724	-5301987	849352	-2620675	-4792820
		9.71667	-9831516	-9479560	-1366458	-150918	-511213	-1880241	-10340427	-4811889	-5370494	-2191998	859889	-406806	-5252278	999558	-2524527	-4689076
		9.725	-9949115	-9436582	-1309636	-292002	-486529	-1816518	-10246395	-4739362	-5312976	-2158809	928318	-324238	-5213256	1140294	-2436695	-4596274
		9.73333	-10085856	-9399079	-1264980	-450160	-464082	-1759746	-10171225	-4676761	-5266015	-2132895	987065	-254403	-5188132	1268321	-2360124	-4518025
		9.74167	-10239012	-9368047	-1234977	-621697	-444523	-1711291	-10118456	-4626182	-5231474	-2115358	1033100	-201467	-5180628	1380515	-2297260	-4456138
		9.75	-10404729	-9344210	-1220638	-802473	-428977	-1672419	-10091238	-4590310	-5212107	-2107075	1063527	-167825	-5192248	1473834	-2249704	-4412063
		9.75833	-10578725	-9329566	-1221937	-988794	-418901	-1644399	-10093172	-4571314	-5210412	-2108736	1076061	-154964	-5223105	1544720	-2219093	-4388232
		9.76667	-10756883	-9326102	-1239008	-1177500	-415264	-1628537	-10127124	-4571722	-5227874	-2120372	1068950	-164988	-5273349	1589422	-2206974	-4387099
		9.775	-10935566	-9334863	-1272790	-1366461	-418422	-1626293	-10195265	-4593743	-5264903	-2142122	1041422	-199661	-5342643	1605387	-2214913	-4410115
		9.78333	-11112111	-9356291	-1323954	-1553657	-428596	-1638535	-10299580	-4638188	-5321840	-2174033	993309	-259420	-5430859	1591459	-2244018	-4457648
		9.79167	-11284783	-9390682	-1392209	-1736744	-446392	-1665728	-10440385	-4705220	-5398400	-2215256	925139	-343704	-5538390	1547373	-2295435	-4529294
		9.8	-11451971	-9438040	-1476862	-1913268	-471750	-1708027	-10616458	-4795422	-5493641	-2264883	838230	-450732	-5664669	1474025	-2368972	-4624158
		9.80833	-11612055	-9498320	-1577076	-2081315	-504251	-1764935	-10824801	-4908792	-5606913	-2321935	734689	-578328	-5807151	1372650	-2462944	-4741114
		9.81667	-11763221	-9571100	-1691279	-2238825	-543422	-1835290	-11061040	-5044022	-5736739	-2385299	616851	-723166	-5962870	1244367	-2574798	-4878683
		9.825	-11903654	-9655185	-1817454	-2384242	-588499	-1917749	-11320034	-5197651	-5880527	-2453863	486753	-881615	-6129144	1090783	-2701644	-5034657
		9.83333	-12032455	-9748756	-1953409	-2517016	-638441	-2010565	-11595864	-5365343	-6034827	-2526727	346413	-1050907	-6302899	915136	-2840766	-5205876
		9.84167	-12149144	-9850238	-2096543	-2637068	-692100	-2111646	-11881664	-5543315	-6196282	-2602849	198455	-1228496	-6481182	721798	-2989481	-5389474
		9.85	-12253523	-9958154	-2244051	-2744158	-748284	-2219130	-12170935	-5727950	-6362073	-2681069	45842	-1411357	-6661094	515286	-3145145	-5582299
		9.85833	-12345133	-10070450	-2393802	-2838247	-805941	-2331038	-12458160	-5915855	-6529364	-2760539	-108599	-1595677	-6839333	300831	-3305016	-5780877
		9.86667	-12424119	-10184595	-2543699	-2919294	-864321	-2445500	-12739188	-6103763	-6695642	-2840210	-262509	-1778534	-7012662	83124	-3465701	-5981746
		9.875	-12491282	-10298499	-2691248	-2987140	-922564	-2560636	-13010359	-6288967	-6859018	-2918933	-414066	-1957730	-7178286	-134133	-3624102	-6181732
		9.88333	-12547146	-10410733	-2833789	-3041847	-979524	-2674763	-13268945	-6468679	-7016618	-2995460	-561882	-2130985	-7334257	-347652	-3777989	-6378103
		9.89167	-12591896	-10520116	-2969717	-3083793	-1034661	-2787083	-13512593	-6639833	-7165515	-3068790	-703790	-2296222	-7479365	-554333	-3925718	-6568246
		9.9	-12625622	-10625357	-3097746	-3112960	-1087840	-2896713	-13738538	-6799833	-7303859	-3138230	-837429	-2451539	-7612365	-752556	-4065989	-6749509
		9.90833	-12648057	-10725704	-3216504	-3129177	-1138690	-3002476	-13944802	-6947353	-7430625	-3203134	-961185	-2596127	-7732672	-940920	-4198501	-6919330
		9.91667	-12658373	-10820714	-3324839	-3131910	-1187031	-3103272	-14131447	-7081925	-7545710	-3263350	-1074073	-2729730	-7840259	-1118204	-4322832	-7076111
		9.925	-12655009	-10910029	-3421860	-3120021	-1233190	-3198425	-14300058	-7203897	-7649414	-3319110	-1176009	-2852331	-7935387	-1283317	-4438086	-7218973
		9.93333	-12636409	-10993079	-3507022	-3092141	-1277410	-3286882	-14451636	-7314500	-7742419	-3370453	-1267675	-2964096	-8017841	-1435708	-4543237	-7347662
		9.94167	-12601460	-11069336	-3580390	-3046760	-1319540	-3367675	-14586208	-7414541	-7825071	-3416850	-1350007	-3064805	-8087922	-1575233	-4637451	-7462330
		9.95	-12548947	-11138169	-3642330	-2982247	-1359259	-3440375	-14703883	-7504246	-7897354	-3457811	-1423996	-3153973	-8147086	-1701903	-4720647	-7563543
		9.95833	-12477614	-11199501	-3692627	-2896670	-1395802	-3505274	-14804839	-7583816	-7959754	-3493150	-1490238	-3231353	-8195890	-1815674	-4793199	-7652002
		9.96667	-12385982	-11253698	-3731438	-2788421	-1428260	-3562806	-14889674	-7653181	-8012630	-3522744	-1549153	-3296064	-8234045	-1916173	-4855595	-7727638
		9.975	-12272365	-11300903	-3758907	-2655841	-1456040	-3613261	-14958523	-7711847	-8055839	-3546318	-1601084	-3347433	-8260916	-2003352	-4908325	-7789819
		9.98333	-12136223	-11341042	-3775440	-2497596	-1478869	-3656455	-15011230	-7759603	-8088945	-3563426	-1645701	-3385532	-8275945	-2077388	-4951247	-7837862
		9.99167	-11978529	-11374255	-3780997	-2313236	-1496578	-3691291	-15047124	-7796017	-8111743	-3573480	-1681843	-3411334	-8278633	-2138679	-4984045	-7871649
		10	-11800959	-11400125	-3774851	-2103728	-1509359	-3716988	-15066343	-7819610	-8124115	-3576083	-1708058	-3425080	-8268374	-2187074	-5006761	-7891843
		10.0083	-11605101	-11417470	-3756815	-1871004	-1517041	-3733193	-15069001	-7829158	-8125107	-3570452	-1722994	-3425643	-8245090	-2221900	-5019545	-7898864
		10.0167	-11393454	-11425760	-3726120	-1618360	-1518609	-3739383	-15054381	-7823848	-8113798	-3555800	-1725801	-3411081	-8208819	-2242112	-5022113	-7892908
		10.025	-11169291	-11424495	-3681656	-1351141	-1513099	-3734641	-15021990	-7802497	-8089463	-3531813	-1716239	-3380019	-8159266	-2247114	-5013903	-7873446
		10.0333	-10936861	-11413122	-3622607	-1076183	-1500017	-3717550	-14970618	-7763657	-8051301	-3498671	-1694395	-3331149	-8095567	-2236252	-4993587	-7839940
		10.0417	-10701504	-11391411	-3548490	-800734	-1478677	-3686349	-14898481	-7705893	-7998634	-3456421	-1660374	-3262663	-8016358	-2208999	-4959211	-7791612
		10.05	-10468732	-11358825	-3458842	-533192	-1448632	-3639969	-14804187	-7627817	-7931628	-3405110	-1612960	-3173029	-7920930	-2164672	-4909419	-7727198
		10.0583	-10244350	-11314493	-3353423	-282927	-1409322	-3577656	-14686487	-7527532	-7850462	-3344370	-1550229	-3060599	-7809208	-2101659	-4843126	-7645627
		10.0667	-10034939	-11257585	-3232015	-58354	-1360422	-3498409	-14543961	-7403820	-7754873	-3274272	-1470164	-2924953	-7680789	-2017850	-4759290	-7546622
		10.075	-9848285	-11187085	-3094497	132783	-1301574	-3401374	-14376318	-7256273	-7644185	-3195580	-1371300	-2766190	-7535765	-1912027	-4657717	-7429742
		10.0833	-9691606	-11102795	-2940939	283585	-1232860	-3286134	-14184047	-7085428	-7518790	-3108625	-1253548	-2585212	-7375953	-1783835	-4538873	-7294685
		10.0917	-9570821	-11006007	-2772919	389254	-1154027	-3152775	-13969000	-6892615	-7380047	-3014605	-1117985	-2384219	-7203588	-1634195	-4403863	-7142192
		10.1	-9489646	-10897984	-2593301	445999	-1065017	-3002167	-13734595	-6680306	-7230589	-2915249	-966442	-2165903	-7020446	-1465618	-4254000	-6973932
		10.1083	-9450599	-10780159	-2405902	451035	-966688	-2836086	-13485322	-6451361	-7073534	-2813251	-801223	-1933866	-6828922	-1281184	-4090902	-6791927
		10.1167	-9455464	-10654103	-2215342	404132	-860736	-2657232	-13227234	-6209061	-6911744	-2711839	-625640	-1692318	-6632436	-1084699	-3916794	-6599086
		10.125	-9504019	-10521695	-2026175	306990	-749776	-2468922	-12967987	-5958776	-6748360	-2614097	-444510	-1447438	-6436081	-880577	-3735415	-6399007
		10.1333	-9594592	-10385370	-1842654	163360	-636885	-2274887	-12715388	-5707680	-6587725	-2523087	-263082	-1206121	-6245937	-674058	-3551719	-6195958
		10.1417	-9725188	-10247740	-1669519	-21290	-524950	-2079646	-12476919	-5463159	-6435326	-2441910	-86698	-974601	-6068599	-470405	-3371235	-5995278
		10.15	-9892211	-10111814	-1511618	-241148	-416501	-1888663	-12259623	-5232949	-6296103	-2373747	78523	-758942	-5910461	-275497	-3199904	-5803907
		10.1583	-10090174	-9981346	-1374023	-490115	-314247	-1708106	-12071022	-5024714	-6174171	-2321481	227270	-566185	-5776752	-94863	-3042940	-5629077
		10.1667	-10312663	-9860387	-1262535	-760757	-221076	-1544332	-11919680	-4846575	-6073177	-2287301	355249	-403948	-5671893	66412	-2905966	-5477536
		10.175	-10553285	-9753386	-1181772	-1045147	-139939	-1402966	-11813211	-4706388	-5996779	-2272279	458417	-279792	-5599344	202870	-2794155	-5355105
		10.1833	-10805246	-9665159	-1135689	-1336242	-74163	-1289143	-11757080	-4609689	-5948421	-2276813	533115	-200027	-5561546	308553	-2710603	-5266060
		10.1917	-11062347	-9599858	-1126385	-1627584	-26592	-1207612	-11753522	-4559589	-5930736	-2300676	576747	-168331	-5560136	378247	-2656692	-5214311
		10.2	-11318951	-9560705	-1153970	-1913836	1011	-1162316	-11801860	-4558155	-5945430	-2343293	587927	-185861	-5596361	408421	-2633759	-5202519
		10.2083	-11569546	-9550061	-1217366	-2190394	7827	-1155143	-11899405	-4605599	-5993042	-2403583	566024	-251507	-5670467	397445	-2643139	-5231684
		10.2167	-11810070	-9568864	-1314961	-2453211	-6192	-1185860	-12042669	-4699949	-6072058	-2480438	511795	-362091	-5780922	344810	-2685683	-5301740
		10.225	-12037356	-9616387	-1444634	-2699813	-40932	-1252550	-12227763	-4837726	-6179204	-2572178	426627	-512918	-5924173	251871	-2760810	-5410824
		10.2333	-12249423	-9690835	-1602717	-2929073	-95728	-1352713	-12449675	-5014285	-6310622	-2676158	312771	-698138	-6095637	121998	-2866771	-5555032
		10.2417	-12445503	-9789267	-1784359	-3140853	-168603	-1483277	-12702372	-5223894	-6462639	-2789402	173955	-911815	-6290525	-39786	-3000756	-5729204
		10.25	-12625171	-9908289	-1984397	-3334635	-257131	-1640074	-12979016	-5459711	-6631392	-2908830	13871	-1148129	-6503075	-228125	-3158941	-5927133
		10.2583	-12788106	-10044664	-2197483	-3510212	-358076	-1817529	-13271959	-5714926	-6812978	-3031506	-163884	-1400361	-6727410	-438140	-3336671	-6142375
		10.2667	-12934825	-10194955	-2418602	-3668517	-467846	-2009945	-13574068	-5982824	-7002765	-3154776	-355161	-1661749	-6958314	-664648	-3528494	-6369606
		10.275	-13066349	-10355401	-2643455	-3810369	-583206	-2211978	-13879260	-6256464	-7195669	-3275764	-554518	-1926469	-7191184	-902053	-3729009	-6604341
		10.2833	-13184456	-10521883	-2867935	-3936557	-701300	-2418800	-14181025	-6529604	-7386337	-3392505	-756196	-2189883	-7421143	-1144342	-3933603	-6842113
		10.2917	-13290692	-10690009	-3088255	-4048206	-819642	-2626057	-14473666	-6797601	-7570868	-3504238	-955300	-2447880	-7643839	-1385308	-4137838	-7078735
		10.3	-13385851	-10855761	-3300886	-4147079	-936353	-2830029	-14753187	-7056464	-7746978	-3610501	-1148177	-2696699	-7856486	-1619527	-4337485	-7310956
		10.3083	-13470980	-11015926	-3502932	-4235108	-1049852	-3027814	-15017601	-7302730	-7913307	-3710694	-1332823	-2933088	-8057773	-1843568	-4529145	-7536247
		10.3167	-13546909	-11168626	-3692044	-4313954	-1158611	-3217146	-15265928	-7534377	-8069008	-3804324	-1507818	-3154807	-8247034	-2055202	-4710402	-7752030
		10.325	-13614276	-11312711	-3866464	-4385114	-1261770	-3396857	-15497466	-7750495	-8213625	-3891083	-1671700	-3360612	-8424014	-2253221	-4880063	-7956104
		10.3333	-13673808	-11447719	-4025576	-4449390	-1358555	-3565916	-15711204	-7950375	-8347387	-3970932	-1823554	-3549709	-8588276	-2437174	-5037474	-8147249
		10.3417	-13726112	-11573578	-4169499	-4506914	-1448462	-3723355	-15906901	-8133807	-8470732	-4043869	-1963129	-3722714	-8739614	-2607282	-5182162	-8324512
		10.35	-13771854	-11690558	-4298556	-4558128	-1531073	-3868585	-16085001	-8301131	-8584145	-4110074	-2090489	-3880371	-8878077	-2763953	-5314437	-8487216
		10.3583	-13812275	-11798942	-4413968	-4604402	-1606259	-4001231	-16246015	-8452840	-8688248	-4169815	-2206108	-4022780	-9004025	-2907163	-5434899	-8635190
		10.3667	-13849788	-11898766	-4517069	-4647079	-1674791	-4121770	-16390894	-8589432	-8783816	-4223515	-2310826	-4150558	-9117939	-3036476	-5544174	-8768771
		10.375	-13885803	-11989975	-4609064	-4687293	-1737518	-4230868	-16520915	-8711768	-8871784	-4271737	-2405577	-4264967	-9220030	-3152547	-5642744	-8889008
		10.3833	-13920660	-12072894	-4691331	-4725562	-1794850	-4329133	-16637387	-8822055	-8953068	-4315169	-2490744	-4367367	-9310500	-3256884	-5731187	-8997600
		10.3917	-13954141	-12148256	-4765027	-4762653	-1847133	-4417388	-16741899	-8922457	-9028347	-4354956	-2567079	-4458554	-9390225	-3350785	-5810256	-9096450
		10.4	-13986142	-12216533	-4831134	-4798879	-1894950	-4497106	-16836122	-9014029	-9097974	-4392378	-2635540	-4539480	-9460478	-3435351	-5880649	-9186559
		10.4083	-14016365	-12278374	-4890080	-4833904	-1939033	-4569682	-16922164	-9097786	-9162141	-4428306	-2696870	-4611412	-9522973	-3511304	-5943413	-9268378
		10.4167	-14044601	-12334396	-4942439	-4867628	-1980050	-4636149	-17001808	-9174569	-9221314	-4462998	-2751630	-4675286	-9579383	-3579776	-5999783	-9342149
		10.425	-14071154	-12385296	-4989171	-4900234	-2018309	-4697448	-17076054	-9244351	-9276181	-4496380	-2800753	-4732186	-9630989	-3643056	-6051144	-9408298
		10.4333	-14096488	-12431752	-5030968	-4932043	-2053828	-4753967	-17145408	-9307082	-9327020	-4527944	-2845338	-4783419	-9678327	-3702912	-6098599	-9467471
		10.4417	-14121271	-12474462	-5068866	-4962943	-2086480	-4805613	-17210082	-9363428	-9374052	-4557166	-2886078	-4830505	-9721589	-3759358	-6142922	-9520366
		10.45	-14146144	-12514518	-5104082	-4992987	-2116216	-4852064	-17269962	-9414466	-9417565	-4583985	-2923454	-4874088	-9760877	-3811578	-6184347	-9568028
		10.4583	-14171510	-12552544	-5137307	-5022488	-2143161	-4893698	-17325416	-9461945	-9457522	-4608923	-2958312	-4914278	-9796436	-3858929	-6222831	-9611351
		10.4667	-14197259	-12588393	-5168850	-5051766	-2167783	-4931590	-17376795	-9507273	-9494247	-4632409	-2991586	-4951631	-9829487	-3901840	-6258219	-9651313
		10.475	-14222899	-12621709	-5199090	-5081412	-2190663	-4966533	-17424613	-9550826	-9528290	-4654296	-3024002	-4986991	-9860708	-3941070	-6290737	-9688792
		10.4833	-14247989	-12652380	-5228282	-5111386	-2212138	-4998975	-17469190	-9592623	-9560458	-4674590	-3055923	-5020884	-9889662	-3977318	-6320752	-9724653
		10.4917	-14272171	-12680806	-5256316	-5141245	-2232348	-5029367	-17510966	-9632636	-9591619	-4693681	-3087359	-5053545	-9916741	-4011325	-6348620	-9759216
		10.5	-14295225	-12707769	-5283059	-5170571	-2251357	-5058285	-17550503	-9671207	-9622298	-4711691	-3118320	-5085303	-9943632	-4044085	-6374505	-9792384
		10.5083	-14317694	-12733733	-5308776	-5199070	-2269356	-5086012	-17588654	-9709062	-9652480	-4729022	-3148972	-5116300	-9971990	-4076485	-6398404	-9824476
		10.5167	-14340288	-12758618	-5333515	-5226819	-2286679	-5112456	-17626437	-9746503	-9681967	-4746029	-3178974	-5146893	-10002119	-4108463	-6420919	-9855753
		10.525	-14362961	-12782029	-5357711	-5254008	-2303316	-5137618	-17664876	-9783359	-9710655	-4762385	-3207787	-5177270	-10032944	-4139769	-6442987	-9886420
		10.5333	-14385827	-12804028	-5381995	-5280760	-2319177	-5161498	-17704116	-9819232	-9738266	-4777804	-3235132	-5207511	-10063257	-4170303	-6465246	-9916970
		10.5417	-14408919	-12825566	-5406527	-5307332	-2334361	-5184212	-17743637	-9854277	-9764970	-4792161	-3260976	-5237607	-10092458	-4199725	-6488335	-9947826
		10.55	-14431774	-12847525	-5431222	-5334409	-2349036	-5206476	-17782913	-9888976	-9791079	-4805266	-3285720	-5267739	-10120755	-4227982	-6512506	-9978820
		10.5583	-14454341	-12870400	-5455846	-5362080	-2363349	-5229192	-17821548	-9923596	-9816938	-4817349	-3309697	-5298385	-10148441	-4255729	-6537174	-10009270
		10.5667	-14476630	-12894154	-5480110	-5390094	-2377189	-5252788	-17859561	-9958178	-9842668	-4829202	-3333011	-5329090	-10175814	-4283509	-6561850	-10038321
		10.575	-14498233	-12917913	-5503708	-5417748	-2390513	-5277249	-17896768	-9992949	-9867875	-4841513	-3355778	-5359104	-10203268	-4311315	-6586085	-10065768
		10.5833	-14518753	-12940690	-5526547	-5444249	-2403654	-5302396	-17932667	-10027485	-9892136	-4854512	-3378223	-5388245	-10230908	-4338839	-6609928	-10092015
		10.5917	-14538198	-12962230	-5548413	-5469277	-2417001	-5327538	-17967211	-10060837	-9915486	-4868241	-3400355	-5417085	-10258669	-4365490	-6633459	-10117364
		10.6	-14556870	-12982528	-5568880	-5492918	-2430670	-5351704	-18000768	-10092049	-9938045	-4882530	-3422046	-5445937	-10286685	-4390737	-6656208	-10141642
		10.6083	-14575013	-13001639	-5588277	-5515714	-2444331	-5374486	-18033443	-10120903	-9959651	-4897020	-3443448	-5474929	-10314797	-4414308	-6677624	-10164932
		10.6167	-14592803	-13020084	-5607214	-5538395	-2457701	-5396214	-18065385	-10147866	-9980080	-4911520	-3464654	-5504306	-10342421	-4436568	-6698085	-10187615
		10.625	-14610193	-13038646	-5626475	-5561599	-2470609	-5416693	-18097206	-10173233	-9999279	-4926014	-3485984	-5533913	-10369228	-4457653	-6718380	-10210198
		10.6333	-14627556	-13057618	-5647247	-5585448	-2482735	-5435589	-18129201	-10197071	-10017265	-4940444	-3507770	-5563547	-10395962	-4478004	-6739171	-10232654
		10.6417	-14645222	-13076915	-5669935	-5609684	-2493995	-5452840	-18161069	-10220024	-10034704	-4954604	-3530228	-5593261	-10423192	-4498177	-6760564	-10254710
		10.65	-14662997	-13096457	-5694167	-5633592	-2504531	-5469104	-18191929	-10242624	-10052574	-4968104	-3553158	-5622581	-10451432	-4518675	-6782004	-10276951
		10.6583	-14680927	-13115796	-5719591	-5656270	-2514420	-5485100	-18221448	-10264963	-10071515	-4980542	-3576043	-5650891	-10480813	-4539340	-6802851	-10299633
		10.6667	-14698865	-13134239	-5745668	-5677188	-2523794	-5501312	-18249409	-10287371	-10091287	-4991710	-3598225	-5677936	-10510403	-4559990	-6822734	-10322834
		10.675	-14716733	-13151236	-5771675	-5696438	-2532942	-5518129	-18275254	-10310188	-10110884	-5001563	-3618970	-5703389	-10539219	-4580634	-6841767	-10346832
		10.6833	-14734643	-13166966	-5797105	-5714471	-2542008	-5535523	-18299293	-10333520	-10129793	-5010160	-3638148	-5727052	-10566652	-4601261	-6860345	-10371755
		10.6917	-14752392	-13181819	-5821482	-5731762	-2550948	-5553317	-18322351	-10356753	-10148331	-5017874	-3656440	-5749177	-10592594	-4621722	-6878883	-10397217
		10.7	-14769672	-13196019	-5844045	-5748937	-2559550	-5571795	-18345079	-10379080	-10166865	-5025452	-3674158	-5770271	-10617338	-4642007	-6897679	-10422474
		10.7083	-14786125	-13209784	-5864391	-5766260	-2567740	-5591021	-18367529	-10400315	-10185546	-5033332	-3691438	-5790746	-10641345	-4662025	-6916728	-10447303
		10.7167	-14801598	-13223791	-5882549	-5783548	-2575794	-5610260	-18389575	-10420499	-10204255	-5041389	-3708574	-5811372	-10664542	-4681799	-6935836	-10471327
		10.725	-14816406	-13238824	-5898994	-5800440	-2584176	-5628591	-18411201	-10439549	-10222772	-5049274	-3725809	-5832553	-10686778	-4701241	-6954902	-10493807
		10.7333	-14830708	-13255170	-5914481	-5816724	-2592986	-5645488	-18432124	-10457521	-10240988	-5056788	-3743432	-5854014	-10707571	-4720962	-6973720	-10514384
		10.7417	-14844736	-13272840	-5929399	-5831926	-2601980	-5661180	-18451894	-10474823	-10258772	-5064186	-3761293	-5874853	-10726681	-4740880	-6991749	-10533074
		10.75	-14858600	-13291274	-5944108	-5846047	-2610819	-5675601	-18470792	-10491820	-10275646	-5071647	-3779349	-5894662	-10744394	-4760787	-7008291	-10550240
		10.7583	-14871962	-13309686	-5959256	-5859698	-2619212	-5688607	-18488864	-10508512	-10291199	-5079179	-3797789	-5913322	-10761161	-4780846	-7023076	-10566123
		10.7667	-14884376	-13327370	-5975307	-5873753	-2627026	-5700598	-18506038	-10525193	-10305440	-5087128	-3816657	-5930867	-10777036	-4800951	-7036729	-10580564
		10.775	-14896197	-13344238	-5992068	-5888955	-2634320	-5712133	-18522588	-10542323	-10318451	-5095473	-3835559	-5947521	-10792063	-4820983	-7049914	-10593840
		10.7833	-14907788	-13360405	-6008875	-5905244	-2641400	-5723752	-18539109	-10560199	-10330332	-5103960	-3854182	-5963662	-10806619	-4840929	-7062908	-10607052
		10.7917	-14919313	-13375892	-6025183	-5922280	-2648574	-5736007	-18555964	-10578526	-10341224	-5112407	-3872549	-5979298	-10820780	-4860546	-7075863	-10620982
		10.8	-14930809	-13390804	-6040691	-5939668	-2655850	-5748824	-18573277	-10596649	-10351677	-5120419	-3890395	-5994527	-10834883	-4879590	-7088893	-10636038
		10.8083	-14942476	-13405260	-6055114	-5957070	-2663370	-5762209	-18591312	-10614186	-10362382	-5127989	-3907073	-6009280	-10849419	-4897599	-7101704	-10652564
		10.8167	-14954612	-13419178	-6068175	-5974253	-2671308	-5775902	-18610405	-10630968	-10373511	-5135370	-3922132	-6023734	-10864470	-4914106	-7114432	-10669928
		10.825	-14967767	-13432551	-6080248	-5990880	-2679629	-5789218	-18630961	-10647281	-10384954	-5143151	-3935462	-6038027	-10879654	-4928921	-7127083	-10687459
		10.8333	-14981885	-13445474	-6091987	-6006557	-2688120	-5801429	-18652130	-10663156	-10396753	-5151343	-3947488	-6052549	-10894190	-4942520	-7139630	-10704800
		10.8417	-14996485	-13458244	-6103790	-6021148	-2696586	-5812258	-18672581	-10678236	-10409003	-5159633	-3958977	-6067778	-10907441	-4955325	-7151807	-10721524
		10.85	-15011428	-13470555	-6115796	-6035012	-2704741	-5821924	-18692106	-10692413	-10421791	-5167671	-3970453	-6083980	-10919120	-4967810	-7163319	-10737099
		10.8583	-15026414	-13481652	-6127820	-6048884	-2712386	-5831035	-18711268	-10705774	-10435160	-5175464	-3982448	-6100854	-10929519	-4980220	-7174360	-10751075
		10.8667	-15040807	-13491179	-6139938	-6062924	-2719579	-5840192	-18730241	-10718087	-10448922	-5183165	-3995073	-6117806	-10939430	-4992763	-7185305	-10763509
		10.875	-15054650	-13499729	-6152477	-6077093	-2726419	-5849832	-18748250	-10728706	-10462808	-5190737	-4007803	-6133886	-10949555	-5005952	-7196324	-10774986
		10.8833	-15068336	-13508373	-6165516	-6091320	-2732980	-5860038	-18765029	-10738146	-10476495	-5198180	-4020118	-6148175	-10960247	-5019895	-7207344	-10786656
		10.8917	-15081994	-13517856	-6178840	-6105256	-2739342	-5870485	-18781114	-10747421	-10490102	-5205545	-4032051	-6160251	-10972098	-5034379	-7218041	-10799402
		10.9	-15095479	-13528244	-6192355	-6118680	-2745482	-5881314	-18796760	-10757006	-10503937	-5212950	-4043711	-6170632	-10985622	-5049382	-7228392	-10813504
		10.9083	-15108579	-13539103	-6206094	-6131712	-2751298	-5892690	-18811556	-10767498	-10517716	-5220686	-4055175	-6180565	-11000757	-5064735	-7238860	-10828741
		10.9167	-15121174	-13550006	-6219694	-6144614	-2756827	-5904309	-18825284	-10779537	-10531162	-5228817	-4066737	-6191252	-11016955	-5079945	-7250002	-10844605
		10.925	-15132784	-13560791	-6232926	-6157618	-2762164	-5915857	-18838136	-10793305	-10544074	-5237057	-4078803	-6203424	-11033620	-5094617	-7262357	-10860659
		10.9333	-15143012	-13571496	-6245829	-6170694	-2767475	-5926910	-18850440	-10808453	-10556393	-5245053	-4091392	-6217668	-11050027	-5108780	-7275735	-10876425
		10.9417	-15151823	-13582060	-6258350	-6183718	-2772959	-5937292	-18862732	-10824467	-10568075	-5252449	-4104350	-6234137	-11066040	-5122955	-7289474	-10891872
		10.95	-15158932	-13592444	-6270691	-6196537	-2778917	-5947312	-18875444	-10840584	-10579143	-5259056	-4117721	-6252299	-11081936	-5137403	-7302839	-10906963
		10.9583	-15163823	-13602807	-6282909	-6209129	-2785604	-5957253	-18888680	-10856055	-10589799	-5264895	-4131592	-6271380	-11097528	-5151799	-7315486	-10921576
		10.9667	-15166238	-13613449	-6294652	-6220961	-2792827	-5967130	-18902032	-10870356	-10600114	-5270165	-4145650	-6290555	-11112574	-5165687	-7327104	-10935667
		10.975	-15166228	-13624728	-6305619	-6231743	-2799854	-5976630	-18914865	-10883874	-10609987	-5275045	-4159346	-6309444	-11126933	-5179005	-7337818	-10949097
		10.9833	-15164237	-13636556	-6315715	-6241402	-2806067	-5985226	-18926277	-10896742	-10619416	-5279544	-4172138	-6327414	-11140457	-5191778	-7347947	-10961425
		10.9917	-15160877	-13648594	-6324987	-6249574	-2811490	-5992769	-18935828	-10908452	-10628383	-5283786	-4183618	-6344075	-11153168	-5204225	-7357496	-10972348
		11	-15156634	-13660413	-6333718	-6255808	-2816317	-5999528	-18943561	-10918739	-10636240	-5288084	-4193706	-6359694	-11164807	-5216564	-7366472	-10981804
		11.0083	-15151857	-13671517	-6342380	-6259969	-2820605	-6005769	-18949662	-10927198	-10642683	-5292487	-4203128	-6374493	-11175204	-5228675	-7375101	-10990050
		11.0167	-15146329	-13681224	-6351307	-6261867	-2824462	-6011602	-18954686	-10933568	-10647515	-5296993	-4212725	-6388568	-11184635	-5240321	-7383432	-10997386
		11.025	-15139367	-13688905	-6360277	-6261330	-2828098	-6016865	-18958855	-10938174	-10650425	-5301322	-4222900	-6402218	-11193117	-5251788	-7391108	-11004306
		11.0333	-15130657	-13693961	-6368904	-6258160	-2831775	-6021461	-18962507	-10941980	-10651725	-5304907	-4233663	-6415410	-11200294	-5263278	-7397890	-11010902
		11.0417	-15120480	-13696111	-6377040	-6252464	-2835536	-6025513	-18965611	-10946207	-10651756	-5307342	-4244619	-6427695	-11206176	-5274819	-7403700	-11016569
		11.05	-15109044	-13695783	-6384657	-6244777	-2839063	-6028952	-18967915	-10951173	-10650996	-5308684	-4255389	-6438591	-11211075	-5285938	-7408403	-11021150
		11.0583	-15096216	-13693586	-6391624	-6235604	-2841991	-6031562	-18968848	-10955989	-10649437	-5309433	-4265386	-6447818	-11215238	-5295827	-7411623	-11025168
		11.0667	-15082067	-13690112	-6397830	-6225461	-2844011	-6033620	-18967947	-10959774	-10646817	-5310137	-4273988	-6455427	-11218635	-5303830	-7413029	-11028803
		11.075	-15067040	-13685896	-6403148	-6214792	-2845031	-6035882	-18964806	-10962183	-10643363	-5311210	-4280788	-6461157	-11221008	-5309318	-7412447	-11031520
		11.0833	-15051504	-13681114	-6407151	-6203877	-2845266	-6038689	-18959403	-10963178	-10639117	-5312614	-4285698	-6464646	-11222496	-5311394	-7409915	-11032719
		11.0917	-15035698	-13675890	-6409575	-6192516	-2845103	-6041691	-18951982	-10962527	-10633986	-5313970	-4289022	-6465728	-11223161	-5309881	-7405815	-11032253
		11.1	-15020005	-13670334	-6410023	-6180408	-2844765	-6044005	-18942602	-10959757	-10628589	-5314801	-4290889	-6464640	-11223045	-5305766	-7400750	-11030371
		11.1083	-15005139	-13664479	-6408543	-6168078	-2844465	-6044973	-18930883	-10954214	-10623424	-5314649	-4291404	-6461501	-11222345	-5300157	-7395471	-11027051
		11.1167	-14991453	-13658300	-6405782	-6155910	-2844138	-6044293	-18917337	-10945708	-10618458	-5313600	-4290313	-6456574	-11220682	-5293638	-7390444	-11022116
		11.125	-14978844	-13651313	-6402360	-6144111	-2843947	-6041628	-18902980	-10934861	-10613312	-5312139	-4287142	-6450264	-11217976	-5286533	-7385850	-11015854
		11.1333	-14966936	-13643365	-6398165	-6132629	-2844083	-6037017	-18888266	-10923092	-10607505	-5310663	-4282257	-6443102	-11214516	-5278645	-7381368	-11008273
		11.1417	-14955410	-13635149	-6392972	-6121515	-2844274	-6030743	-18872898	-10911477	-10600450	-5309396	-4276221	-6435555	-11210475	-5269364	-7376662	-10999145
		11.15	-14944171	-13627340	-6386445	-6110471	-2844129	-6023459	-18856503	-10900165	-10592316	-5308469	-4269226	-6427370	-11205420	-5258358	-7371491	-10988578
		11.1583	-14933630	-13620212	-6378888	-6099030	-2843291	-6015231	-18838983	-10888421	-10583574	-5307749	-4261473	-6418424	-11198900	-5245802	-7365370	-10976663
		11.1667	-14923870	-13613298	-6371142	-6086852	-2841732	-6006155	-18820524	-10875437	-10574620	-5306893	-4252753	-6408623	-11190384	-5232049	-7357881	-10963150
		11.175	-14914686	-13606095	-6363728	-6073666	-2839710	-5996775	-18801405	-10861191	-10565951	-5305601	-4242706	-6397781	-11179258	-5217445	-7348714	-10948420
		11.1833	-14905667	-13598230	-6356506	-6059407	-2837499	-5987879	-18781858	-10846623	-10557943	-5303811	-4231236	-6385925	-11165685	-5202496	-7337908	-10933096
		11.1917	-14897311	-13589625	-6348711	-6044214	-2835440	-5979507	-18761814	-10832646	-10550449	-5301377	-4218729	-6373417	-11150163	-5187355	-7325526	-10917715
		11.2	-14890572	-13580238	-6339844	-6028370	-2833541	-5971706	-18741398	-10819389	-10542895	-5298564	-4205762	-6360232	-11133359	-5171747	-7312078	-10902335
		11.2083	-14885851	-13570251	-6329836	-6011562	-2831507	-5964955	-18721094	-10806510	-10535082	-5295444	-4192868	-6346359	-11115811	-5155513	-7298494	-10886201
		11.2167	-14883368	-13560622	-6318665	-5993293	-2829267	-5959691	-18701357	-10793740	-10526845	-5291846	-4180264	-6331904	-11097614	-5138480	-7285489	-10868587
		11.225	-14883469	-13551870	-6306519	-5973020	-2826815	-5956084	-18682319	-10781182	-10518026	-5287408	-4167930	-6316674	-11078822	-5120610	-7273652	-10849182
		11.2333	-14886384	-13543831	-6293370	-5950537	-2824512	-5953755	-18664435	-10768549	-10508535	-5281838	-4156005	-6300336	-11059798	-5101812	-7263414	-10828337
		11.2417	-14891892	-13535853	-6279421	-5926136	-2822650	-5951957	-18648095	-10755963	-10497884	-5275103	-4144451	-6282709	-11040565	-5082409	-7254662	-10806660
		11.25	-14899479	-13527712	-6264551	-5899838	-2821010	-5949985	-18632708	-10743770	-10485228	-5267186	-4133150	-6263623	-11021340	-5063033	-7246680	-10784855
		11.2583	-14909113	-13519709	-6248525	-5871266	-2819069	-5947255	-18616942	-10731688	-10470280	-5257791	-4121670	-6243261	-11001928	-5044272	-7238906	-10763467
		11.2667	-14920749	-13512175	-6231388	-5840158	-2816406	-5943681	-18600427	-10719331	-10453201	-5246846	-4109405	-6221906	-10981930	-5026383	-7231086	-10742980
		11.275	-14934513	-13505080	-6212985	-5806662	-2813104	-5939348	-18583310	-10706934	-10434447	-5234834	-4096155	-6199708	-10961078	-5009167	-7223547	-10723672
		11.2833	-14950583	-13497675	-6192625	-5771284	-2809293	-5934637	-18565641	-10694781	-10414431	-5222076	-4081995	-6177276	-10939605	-4992099	-7216827	-10705386
		11.2917	-14968652	-13489339	-6169887	-5734626	-2804997	-5929915	-18547780	-10682630	-10393262	-5208734	-4066687	-6155292	-10918231	-4974774	-7210882	-10687204
		11.3	-14988435	-13480013	-6144993	-5697794	-2799953	-5925251	-18529358	-10669956	-10371243	-5194659	-4049828	-6133332	-10897044	-4956998	-7205269	-10668257
		11.3083	-15009888	-13469986	-6118088	-5661940	-2793931	-5920106	-18509387	-10656098	-10348471	-5179206	-4030957	-6110971	-10875668	-4938887	-7199350	-10648028
		11.3167	-15033469	-13459415	-6089208	-5627657	-2786476	-5913964	-18487356	-10640076	-10324623	-5161657	-4009411	-6087904	-10853696	-4920384	-7192766	-10626798
		11.325	-15059197	-13447878	-6058115	-5595592	-2777053	-5906091	-18462741	-10620898	-10299165	-5141403	-3984849	-6063972	-10830686	-4901306	-7185258	-10605400
		11.3333	-15086460	-13434718	-6024705	-5566373	-2765560	-5896170	-18434634	-10597649	-10271173	-5118030	-3957046	-6038848	-10806417	-4881370	-7176651	-10584116
		11.3417	-15114731	-13419516	-5989314	-5540292	-2752233	-5884434	-18402546	-10570145	-10239863	-5091265	-3925372	-6012345	-10781144	-4860094	-7166797	-10562594
		11.35	-15143806	-13402451	-5952719	-5518115	-2737191	-5870981	-18366355	-10538883	-10204910	-5061202	-3889663	-5984600	-10755223	-4837010	-7155556	-10540356
		11.3583	-15173840	-13383691	-5915758	-5501179	-2720744	-5855399	-18326435	-10504687	-10166102	-5028414	-3850409	-5955862	-10728554	-4811746	-7142704	-10516943
		11.3667	-15204821	-13363057	-5879462	-5491042	-2703108	-5837129	-18283293	-10467152	-10123667	-4993471	-3808365	-5926596	-10701143	-4784130	-7128180	-10492001
		11.375	-15236284	-13340698	-5844285	-5489012	-2684320	-5815682	-18237146	-10425296	-10078544	-4957189	-3764177	-5896927	-10673630	-4754395	-7111946	-10465787
		11.3833	-15267680	-13316497	-5810104	-5495780	-2664511	-5790670	-18188608	-10379312	-10031936	-4920625	-3718735	-5867128	-10646673	-4722670	-7093878	-10439262
		11.3917	-15298682	-13290314	-5776837	-5511881	-2643637	-5762295	-18138810	-10329985	-9985264	-4884444	-3673354	-5837720	-10620777	-4689137	-7073459	-10413351
		11.4	-15329211	-13262125	-5744838	-5537467	-2621657	-5731263	-18088684	-10278435	-9940243	-4849039	-3629224	-5808834	-10596564	-4654507	-7050649	-10388665
		11.4083	-15359231	-13232134	-5714890	-5572672	-2598636	-5698287	-18039619	-10226620	-9898370	-4815027	-3587230	-5780954	-10574984	-4619943	-7026474	-10365535
		11.4167	-15388552	-13200802	-5687995	-5617066	-2575093	-5664322	-17993397	-10176719	-9861116	-4783254	-3548458	-5755030	-10557134	-4586833	-7001873	-10344369
		11.425	-15416574	-13168855	-5665408	-5669293	-2551974	-5630487	-17951671	-10130202	-9829675	-4754761	-3514053	-5732477	-10543851	-4556486	-6977556	-10326164
		11.4333	-15442777	-13137548	-5648173	-5727788	-2530160	-5598103	-17915438	-10087971	-9804888	-4730290	-3484950	-5714891	-10535536	-4529969	-6954323	-10311672
		11.4417	-15467226	-13108136	-5636991	-5790887	-2510420	-5568290	-17885307	-10051087	-9787954	-4710509	-3461997	-5703914	-10532416	-4508148	-6933402	-10301273
		11.45	-15490317	-13081930	-5632474	-5857391	-2493624	-5541941	-17862310	-10021094	-9779924	-4695990	-3446484	-5700867	-10535450	-4491821	-6916203	-10295646
		11.4583	-15512433	-13060075	-5635044	-5926249	-2480521	-5519843	-17848302	-9999777	-9780873	-4687481	-3439503	-5706792	-10545702	-4481949	-6903939	-10295522
		11.4667	-15533902	-13043575	-5645056	-5996160	-2471529	-5502348	-17845033	-9988623	-9790958	-4685566	-3441621	-5721990	-10563655	-4479346	-6897222	-10301476
		11.475	-15554364	-13033274	-5662436	-6066080	-2467115	-5490030	-17852904	-9988492	-9810106	-4690362	-3453005	-5746252	-10589311	-4484529	-6896680	-10314136
		11.4833	-15573145	-13029814	-5687088	-6135431	-2467698	-5483664	-17871643	-9999960	-9838015	-4701689	-3473319	-5779426	-10622234	-4498072	-6902759	-10334078
		11.4917	-15589699	-13033090	-5719318	-6203695	-2473008	-5483626	-17900950	-10023437	-9874891	-4719093	-3502328	-5821612	-10661806	-4519785	-6915638	-10361818
		11.5	-15603486	-13042740	-5759174	-6270138	-2482621	-5490251	-17939931	-10058738	-9920796	-4742160	-3540681	-5872712	-10707284	-4549369	-6934913	-10397188
		11.5083	-15614412	-13058616	-5806379	-6334005	-2496550	-5504292	-17987704	-10104550	-9975195	-4770514	-3588581	-5930961	-10758054	-4586295	-6959938	-10439373
		11.5167	-15622735	-13081037	-5860009	-6394554	-2514980	-5525717	-18042732	-10158990	-10036596	-4803543	-3645381	-5994162	-10814109	-4629878	-6990623	-10487416
		11.525	-15628721	-13110110	-5918736	-6451070	-2538082	-5553971	-18102204	-10220018	-10102860	-4840457	-3710030	-6061026	-10875052	-4679760	-7026958	-10540674
		11.5333	-15632298	-13145161	-5981256	-6502849	-2565354	-5588384	-18162272	-10285025	-10172263	-4880542	-3780957	-6130877	-10939644	-4735380	-7067975	-10598980
		11.5417	-15633136	-13185201	-6046246	-6549870	-2595906	-5628015	-18218687	-10352083	-10243296	-4923038	-3856584	-6202905	-11006075	-4796304	-7112642	-10661551
		11.55	-15631206	-13229181	-6112398	-6593006	-2628977	-5671765	-18266986	-10419464	-10314486	-4967038	-3934816	-6276108	-11073200	-4861598	-7160397	-10727077
		11.5583	-15626596	-13275926	-6178730	-6632638	-2663943	-5718773	-18302207	-10485063	-10384541	-5011664	-4013466	-6349086	-11140558	-4929819	-7210737	-10794365
		11.5667	-15619567	-13324283	-6244098	-6668741	-2700264	-5767937	-18320184	-10546825	-10452077	-5055917	-4091000	-6420084	-11207435	-4999858	-7263100	-10862905
		11.575	-15610521	-13373023	-6307623	-6701277	-2737297	-5817441	-18317500	-10602119	-10515787	-5098925	-4166346	-6488296	-11273034	-5071099	-7316543	-10932167
		11.5833	-15599729	-13420826	-6368620	-6730498	-2774408	-5865737	-18290708	-10648251	-10574404	-5139866	-4238669	-6553719	-11336643	-5142724	-7369800	-11001375
		11.5917	-15586788	-13466427	-6426796	-6756624	-2810784	-5912172	-18237225	-10682922	-10626847	-5177944	-4308011	-6616457	-11397348	-5213328	-7421353	-11069750
		11.6	-15571043	-13508421	-6482404	-6779867	-2845982	-5956189	-18155058	-10703484	-10671808	-5212379	-4374545	-6676348	-11454053	-5281443	-7470150	-11136148
		11.6083	-15552338	-13545386	-6535364	-6799964	-2879819	-5996452	-18042440	-10707333	-10707941	-5242250	-4437831	-6733511	-11506227	-5345955	-7515800	-11199205
		11.6167	-15530759	-13575790	-6585328	-6816637	-2912101	-6031140	-17897685	-10692393	-10733761	-5266670	-4497473	-6787546	-11553756	-5406522	-7558470	-11257773
		11.625	-15506121	-13598158	-6631886	-6830154	-2942300	-6058588	-17719218	-10656153	-10747985	-5284729	-4553368	-6838078	-11597260	-5463097	-7598470	-11311084
		11.6333	-15478200	-13611322	-6674884	-6840986	-2969888	-6077445	-17506606	-10596043	-10749737	-5295743	-4605212	-6885089	-11637305	-5515919	-7635848	-11358810
		11.6417	-15447045	-13614147	-6714264	-6849450	-2994748	-6086576	-17260031	-10509670	-10737666	-5299002	-4652342	-6928290	-11673843	-5564938	-7670510	-11401282
		11.65	-15413010	-13605766	-6749951	-6855528	-3016722	-6085074	-16980331	-10395371	-10710629	-5293721	-4694564	-6967552	-11706418	-5610055	-7702560	-11439006
		11.6583	-15376622	-13585314	-6781890	-6859077	-3035633	-6071836	-16669983	-10252211	-10668280	-5279395	-4732404	-7003131	-11734455	-5651376	-7732293	-11471830
		11.6667	-15339114	-13551673	-6810229	-6859261	-3051503	-6045462	-16332543	-10079745	-10610283	-5255254	-4766525	-7034797	-11758274	-5689403	-7760069	-11499579
		11.675	-15302016	-13503726	-6835182	-6855032	-3064826	-6004824	-15971901	-9878538	-10535627	-5220463	-4797243	-7062298	-11778234	-5724580	-7785508	-11522886
		11.6833	-15266183	-13441061	-6857185	-6845937	-3076000	-5949073	-15592587	-9649774	-10443441	-5174179	-4825057	-7085783	-11794363	-5757201	-7808072	-11542094
		11.6917	-15231956	-13364229	-6876403	-6831591	-3084903	-5877007	-15200119	-9394503	-10332740	-5115388	-4850629	-7105332	-11806815	-5786878	-7827706	-11557020
		11.7	-15199326	-13273863	-6893089	-6811237	-3091101	-5787211	-14800901	-9113949	-10202901	-5043430	-4874273	-7121340	-11815421	-5813180	-7844787	-11567617
		11.7083	-15168468	-13170864	-6907734	-6784537	-3093936	-5678334	-14401340	-8810901	-10053787	-4957707	-4895774	-7134699	-11819550	-5836432	-7859766	-11573857
		11.7167	-15140018	-13056504	-6920653	-6751620	-3092447	-5549575	-14006925	-8489543	-9885641	-4858134	-4914800	-7145819	-11818543	-5856935	-7872863	-11575328
		11.725	-15114698	-12932328	-6931733	-6712799	-3085719	-5400812	-13623541	-8154313	-9699012	-4744873	-4931460	-7154809	-11812088	-5874727	-7884256	-11571267
		11.7333	-15093122	-12799696	-6940598	-6668848	-3072877	-5232034	-13257465	-7811052	-9494655	-4618274	-4946222	-7161411	-11799897	-5889705	-7894047	-11561159
		11.7417	-15075852	-12660204	-6946630	-6620423	-3053012	-5043440	-12915005	-7466917	-9273985	-4478645	-4959312	-7165221	-11782200	-5901887	-7901930	-11544935
		11.75	-15063163	-12516133	-6949011	-6567907	-3025216	-4836372	-12601854	-7129353	-9039647	-4326748	-4970395	-7165872	-11759466	-5911267	-7907846	-11522495
		11.7583	-15055236	-12370413	-6947009	-6511921	-2988556	-4613170	-12322452	-6805484	-8794849	-4164251	-4978874	-7162684	-11732073	-5917910	-7911678	-11493719
		11.7667	-15052088	-12225893	-6940298	-6452880	-2942383	-4377589	-12080458	-6500874	-8542870	-3993416	-4984090	-7154950	-11700027	-5921976	-7912813	-11458384
		11.775	-15054025	-12085173	-6928649	-6391138	-2885839	-4134158	-11878367	-6220701	-8287371	-3816629	-4985829	-7141655	-11663160	-5923721	-7910636	-11416354
		11.7833	-15061296	-11950859	-6911912	-6327606	-2817761	-3887303	-11717653	-5970552	-8031937	-3635981	-4983543	-7122023	-11621382	-5923233	-7904938	-11368024
		11.7917	-15074000	-11824716	-6889838	-6263089	-2737228	-3640852	-11599283	-5755038	-7780301	-3454065	-4976565	-7096011	-11574965	-5920216	-7895770	-11314232
		11.8	-15091722	-11708747	-6862171	-6198404	-2644146	-3397841	-11523757	-5577048	-7536770	-3274024	-4964635	-7064116	-11524269	-5914327	-7882919	-11255602
		11.8083	-15113777	-11605184	-6829174	-6134569	-2539281	-3160794	-11490900	-5438568	-7305923	-3099099	-4948163	-7026863	-11469175	-5904900	-7866113	-11192659
		11.8167	-15139270	-11515904	-6791116	-6073164	-2423312	-2932740	-11500095	-5340632	-7091606	-2932364	-4927385	-6984162	-11409975	-5891259	-7844995	-11126018
		11.825	-15167029	-11442239	-6748384	-6015567	-2296795	-2717402	-11549560	-5283459	-6896163	-2776755	-4901865	-6936276	-11347506	-5872960	-7819068	-11056612
		11.8333	-15196064	-11384664	-6701520	-5962538	-2160252	-2519085	-11636341	-5266041	-6721764	-2634723	-4871483	-6884238	-11282860	-5850203	-7788453	-10985507
		11.8417	-15225760	-11343395	-6650648	-5914911	-2014311	-2341762	-11756295	-5286545	-6571538	-2508990	-4836657	-6828955	-11217422	-5823305	-7753342	-10914001
		11.85	-15256020	-11318647	-6596137	-5873805	-1860070	-2188639	-11905204	-5342351	-6448265	-2401924	-4797743	-6770982	-11152427	-5791807	-7714138	-10843458
		11.8583	-15287053	-11310278	-6538499	-5840416	-1699290	-2062095	-12078930	-5431096	-6353053	-2314863	-4755120	-6710573	-11089035	-5755219	-7671333	-10775468
		11.8667	-15318919	-11317872	-6477970	-5815357	-1534382	-1963550	-12274056	-5549591	-6286002	-2248118	-4709184	-6648307	-11028058	-5713412	-7625380	-10711266
		11.875	-15351447	-11340687	-6414961	-5798658	-1368049	-1893956	-12487204	-5694199	-6246896	-2201873	-4659926	-6585150	-10970176	-5666789	-7577200	-10651733
		11.8833	-15384336	-11378062	-6350316	-5790152	-1202668	-1853342	-12715256	-5861824	-6235138	-2176061	-4607611	-6521824	-10915951	-5616358	-7527715	-10597457
		11.8917	-15416852	-11429362	-6284932	-5789591	-1039888	-1841598	-12956105	-6049163	-6249382	-2169962	-4552966	-6459110	-10866263	-5563229	-7477112	-10548895
		11.9	-15448488	-11493176	-6219432	-5796693	-881965	-1857610	-13207332	-6252856	-6287267	-2182585	-4496913	-6397756	-10821806	-5508659	-7425090	-10506558
		11.9083	-15479151	-11567235	-6154732	-5810917	-731749	-1899498	-13466608	-6469208	-6346836	-2212965	-4440816	-6338876	-10782863	-5453953	-7372001	-10470983
		11.9167	-15508328	-11648777	-6092206	-5831480	-592503	-1965349	-13731446	-6693791	-6426615	-2259837	-4385881	-6284083	-10749609	-5399969	-7319020	-10442019
		11.925	-15535022	-11735759	-6033502	-5857218	-466947	-2052529	-13998420	-6922338	-6524509	-2321685	-4333141	-6234500	-10722117	-5347088	-7267277	-10418931
		11.9333	-15558949	-11826788	-5979972	-5886591	-357256	-2158135	-14263999	-7151525	-6638188	-2396766	-4283246	-6190653	-10700462	-5295585	-7217332	-10401367
		11.9417	-15580327	-11920779	-5932069	-5918192	-265361	-2279467	-14524779	-7378353	-6765890	-2482807	-4236935	-6152664	-10684735	-5246290	-7169879	-10389038
		11.95	-15599008	-12016724	-5889776	-5950799	-192757	-2413900	-14778367	-7600356	-6905695	-2577176	-4195089	-6120992	-10674626	-5200462	-7125975	-10382126
		11.9583	-15614869	-12113183	-5853523	-5983984	-140553	-2558933	-15022159	-7815550	-7055251	-2677872	-4158899	-6096396	-10669646	-5159292	-7086751	-10381374
		11.9667	-15628452	-12208673	-5823426	-6017415	-108986	-2711603	-15254098	-8022296	-7211817	-2783523	-4129033	-6078893	-10669840	-5123336	-7052996	-10386814
		11.975	-15640283	-12302198	-5799290	-6050221	-97558	-2868746	-15472284	-8218871	-7372754	-2893077	-4104955	-6068266	-10675607	-5092818	-7025173	-10398382
		11.9833	-15650420	-12392440	-5781118	-6081552	-104956	-3027647	-15675049	-8403576	-7535462	-3004872	-4086482	-6064263	-10686659	-5067653	-7003154	-10416114
		11.9917	-15658610	-12478648	-5769315	-6110730	-129543	-3185855	-15861362	-8575330	-7697593	-3117112	-4073534	-6066551	-10702267	-5047730	-6986915	-10439646
		12	-15664517	-12560750	-5764130	-6137295	-169650	-3340852	-16031170	-8733951	-7856762	-3228850	-4066174	-6074742	-10721388	-5032455	-6976178	-10468002
		12.0083	-15667885	-12638913	-5765357	-6160656	-222855	-3490600	-16184998	-8879458	-8010307	-3339461	-4064211	-6087984	-10742633	-5021357	-6970575	-10499717
		12.0167	-15668752	-12713416	-5772361	-6180210	-286449	-3633984	-16323390	-9011822	-8156091	-3448280	-4067034	-6105782	-10764944	-5014869	-6969837	-10533584
		12.025	-15667405	-12784022	-5784426	-6195382	-358363	-3770391	-16446956	-9130749	-8293083	-3554015	-4073953	-6127745	-10787777	-5013646	-6973957	-10568761
		12.0333	-15663862	-12850393	-5800764	-6205083	-437242	-3899138	-16556255	-9236115	-8421164	-3654948	-4084711	-6153281	-10810897	-5017332	-6982821	-10604607
		12.0417	-15658095	-12912393	-5820838	-6207710	-521637	-4019340	-16651004	-9327552	-8540204	-3749707	-4098948	-6181248	-10834107	-5025170	-6995959	-10641028
		12.05	-15650107	-12969819	-5844286	-6201818	-610148	-4130173	-16729832	-9405221	-8649484	-3837058	-4116410	-6210013	-10856675	-5036870	-7012466	-10678218
		12.0583	-15640078	-13022481	-5870605	-6186671	-701245	-4230499	-16791728	-9469278	-8748170	-3915920	-4136545	-6237939	-10877622	-5052226	-7031353	-10716293
		12.0667	-15628014	-13070520	-5899074	-6162400	-793071	-4319982	-16835495	-9519471	-8835958	-3985767	-4158426	-6263783	-10896469	-5070661	-7051850	-10755152
		12.075	-15614061	-13113581	-5928567	-6129408	-883650	-4398581	-16860505	-9555383	-8912891	-4047002	-4181214	-6286099	-10912331	-5091441	-7073520	-10794391
		12.0833	-15598758	-13151172	-5957860	-6088192	-971414	-4466212	-16867517	-9576914	-8979134	-4100658	-4204245	-6303645	-10924046	-5113755	-7096318	-10833785
		12.0917	-15582927	-13182827	-5985821	-6038847	-1055337	-4523025	-16856934	-9584219	-9034643	-4147285	-4226602	-6315922	-10930984	-5136694	-7120291	-10872617
		12.1	-15567218	-13208004	-6011339	-5981292	-1134830	-4568822	-16829478	-9577654	-9079084	-4187061	-4247629	-6322988	-10932875	-5159232	-7145233	-10909847
		12.1083	-15551891	-13226627	-6033797	-5915791	-1209560	-4603339	-16786464	-9557773	-9112132	-4220009	-4266428	-6324411	-10929347	-5180313	-7170561	-10944471
		12.1167	-15536915	-13238926	-6052704	-5842505	-1279134	-4626962	-16728879	-9525049	-9134183	-4245806	-4281922	-6319377	-10919922	-5199678	-7195643	-10975193
		12.125	-15521987	-13245572	-6067430	-5761929	-1342893	-4640377	-16658657	-9479305	-9146436	-4264287	-4293352	-6306930	-10904285	-5217342	-7220251	-11000841
		12.1333	-15507232	-13247195	-6077627	-5675132	-1400331	-4643896	-16578029	-9420950	-9149967	-4275736	-4300250	-6286367	-10882230	-5233056	-7243802	-11021308
		12.1417	-15493038	-13244518	-6083528	-5583075	-1450822	-4637808	-16488626	-9350511	-9145343	-4280753	-4302621	-6256820	-10853823	-5246399	-7265394	-11036641
		12.15	-15480108	-13238312	-6085074	-5487185	-1493810	-4622204	-16392153	-9268993	-9133074	-4280059	-4300840	-6217657	-10818394	-5256743	-7284205	-11047093
		12.1583	-15469028	-13229230	-6082043	-5389219	-1529014	-4597442	-16289848	-9177327	-9114212	-4274093	-4295128	-6168182	-10775660	-5262749	-7299724	-11053145
		12.1667	-15460695	-13217685	-6074274	-5290408	-1556673	-4564546	-16182877	-9076730	-9090209	-4263208	-4285630	-6107533	-10725491	-5263436	-7312028	-11055479
		12.175	-15456087	-13203912	-6061468	-5191795	-1577742	-4524406	-16072702	-8968778	-9061941	-4247793	-4272119	-6035236	-10668546	-5258391	-7321673	-11054688
		12.1833	-15455178	-13188937	-6043032	-5095053	-1593037	-4478227	-15960626	-8855383	-9030688	-4228718	-4254279	-5951654	-10605876	-5247202	-7328723	-11051170
		12.1917	-15457064	-13173729	-6018872	-5002044	-1603383	-4427354	-15848344	-8738374	-8998344	-4207185	-4232328	-5857530	-10538778	-5229715	-7333233	-11045016
		12.2	-15461189	-13158820	-5989403	-4914529	-1609140	-4373193	-15738152	-8619656	-8966230	-4184266	-4206746	-5754455	-10468944	-5206815	-7335477	-11036292
		12.2083	-15467126	-13144720	-5955582	-4833970	-1611094	-4317956	-15633275	-8501439	-8934418	-4160783	-4178031	-5644227	-10397962	-5179637	-7335803	-11025444
		12.2167	-15474307	-13131862	-5918146	-4761901	-1610538	-4263894	-15536984	-8385750	-8903608	-4137446	-4146204	-5528226	-10326715	-5149074	-7334467	-11013094
		12.225	-15482147	-13120823	-5877418	-4699820	-1608629	-4212260	-15452215	-8274813	-8875257	-4115173	-4111041	-5408034	-10255861	-5115827	-7332174	-10999943
		12.2333	-15490217	-13112324	-5834011	-4648909	-1606464	-4163601	-15381160	-8170620	-8850753	-4095091	-4072588	-5285750	-10186049	-5080062	-7329397	-10986586
		12.2417	-15498210	-13106433	-5788547	-4610654	-1604914	-4118250	-15324779	-8074091	-8831482	-4078143	-4031300	-5163647	-10118298	-5042085	-7326152	-10973625
		12.25	-15506078	-13103073	-5741599	-4585906	-1604650	-4077224	-15283516	-7985999	-8817791	-4065157	-3988533	-5043799	-10053708	-5002129	-7322401	-10961419
		12.2583	-15513924	-13102490	-5694170	-4575241	-1606337	-4041429	-15257094	-7908072	-8809651	-4056720	-3946061	-4928409	-9992567	-4961140	-7318248	-10949942
		12.2667	-15521846	-13104985	-5647730	-4578445	-1610658	-4011583	-15244901	-7841900	-8807547	-4052943	-3905060	-4819234	-9934976	-4920726	-7314274	-10939256
		12.275	-15529815	-13110908	-5603949	-4595023	-1617839	-3988848	-15246996	-7788714	-8812007	-4053909	-3866149	-4717690	-9881880	-4881856	-7311399	-10929740
		12.2833	-15537549	-13120220	-5564232	-4623870	-1628075	-3974191	-15263360	-7749897	-8823379	-4059325	-3829654	-4625448	-9834401	-4845145	-7310315	-10921427
		12.2917	-15544536	-13132770	-5529536	-4663452	-1641431	-3967990	-15293829	-7726392	-8841865	-4068903	-3795925	-4543678	-9793620	-4811429	-7311367	-10914528
		12.3	-15550073	-13148743	-5500469	-4712952	-1658040	-3970436	-15337694	-7718241	-8867521	-4082486	-3765477	-4473735	-9760307	-4781432	-7314353	-10909442
		12.3083	-15553492	-13168153	-5477506	-4771695	-1678002	-3981605	-15394151	-7724674	-8900234	-4100257	-3739331	-4416831	-9734974	-4755506	-7319107	-10906951
		12.3167	-15554698	-13190742	-5460938	-4838569	-1701155	-4001477	-15463045	-7745385	-8939394	-4122290	-3718288	-4374145	-9718434	-4734003	-7325351	-10907703
		12.325	-15554002	-13215812	-5450616	-4912991	-1727091	-4029997	-15544128	-7779849	-8984394	-4148557	-3702727	-4346816	-9711711	-4717180	-7332781	-10912215
		12.3333	-15551979	-13242320	-5446427	-4994363	-1755761	-4067401	-15636416	-7827321	-9034930	-4178758	-3693138	-4336129	-9715764	-4705375	-7341533	-10920828
		12.3417	-15548766	-13269606	-5448292	-5081568	-1787127	-4113385	-15738726	-7887511	-9090413	-4212154	-3689990	-4342463	-9730515	-4698500	-7351650	-10933418
		12.35	-15544167	-13297183	-5456291	-5173018	-1820707	-4166465	-15850118	-7959996	-9149593	-4248615	-3693792	-4365714	-9754739	-4696542	-7362821	-10949050
		12.3583	-15538187	-13324621	-5469923	-5266742	-1856146	-4225249	-15969662	-8043531	-9211317	-4288311	-3704626	-4404677	-9787069	-4699702	-7374850	-10966227
		12.3667	-15531155	-13351828	-5488530	-5361212	-1892959	-4288654	-16096607	-8136839	-9274797	-4331195	-3722226	-4457534	-9826094	-4707984	-7387912	-10983731
		12.375	-15523177	-13379022	-5511585	-5455182	-1930827	-4355826	-16230104	-8239048	-9339339	-4376621	-3745799	-4522611	-9870394	-4721585	-7401939	-11001519
		12.3833	-15514385	-13406196	-5538980	-5547186	-1969809	-4426423	-16368333	-8349219	-9404163	-4423250	-3774170	-4598541	-9919231	-4740284	-7416571	-11019933
		12.3917	-15505107	-13432843	-5570873	-5636154	-2009958	-4500417	-16508522	-8466687	-9468367	-4470146	-3805719	-4683884	-9972604	-4763586	-7431453	-11038806
		12.4	-15495558	-13458318	-5606949	-5721153	-2051034	-4577634	-16648180	-8590345	-9531397	-4516693	-3839273	-4777097	-10030714	-4791180	-7446238	-11057827
		12.4083	-15486327	-13482352	-5646584	-5801778	-2092623	-4657165	-16786569	-8718693	-9593081	-4562608	-3874438	-4876947	-10094026	-4822817	-7460841	-11076653
		12.4167	-15478028	-13505076	-5689282	-5878362	-2134208	-4737599	-16923625	-8849824	-9653100	-4607901	-3911453	-4982168	-10162495	-4858381	-7475178	-11095259
		12.425	-15471226	-13526852	-5734982	-5951452	-2174889	-4818027	-17059430	-8981394	-9711521	-4652648	-3950709	-5091672	-10235420	-4897041	-7489033	-11113767
		12.4333	-15466294	-13547812	-5783600	-6021648	-2213944	-4897220	-17193484	-9111329	-9768329	-4696621	-3992201	-5204430	-10311560	-4937855	-7502242	-11131963
		12.4417	-15463462	-13568378	-5834613	-6089298	-2251204	-4973666	-17324941	-9238501	-9823662	-4739625	-4035266	-5318860	-10389637	-4980460	-7515164	-11149620
		12.45	-15463075	-13588848	-5887053	-6154725	-2286693	-5046016	-17453389	-9362239	-9877929	-4781371	-4078855	-5432747	-10468640	-5024407	-7528441	-11166785
		12.4583	-15465298	-13608924	-5940078	-6217769	-2320204	-5113982	-17578354	-9482147	-9931349	-4821448	-4121908	-5544258	-10547411	-5068821	-7542488	-11183614
		12.4667	-15470255	-13627922	-5993293	-6278434	-2351458	-5177802	-17699848	-9597763	-9983767	-4859605	-4163571	-5652538	-10625625	-5112949	-7556887	-11200713
		12.475	-15477840	-13645430	-6046092	-6336887	-2380468	-5238045	-17817683	-9709066	-10035236	-4895697	-4203759	-5757025	-10703283	-5155748	-7571125	-11218769
		12.4833	-15488198	-13661800	-6097965	-6393522	-2407334	-5295730	-17931346	-9815800	-10085511	-4929823	-4242586	-5857322	-10779694	-5196486	-7584699	-11237706
		12.4917	-15501388	-13677514	-6148994	-6448826	-2432561	-5351870	-18040363	-9917630	-10134315	-4961934	-4280024	-5952925	-10854362	-5234859	-7597247	-11256773
		12.5	-15517279	-13692878	-6199044	-6503248	-2456715	-5406909	-18144658	-10014446	-10181435	-4991973	-4316113	-6043512	-10926608	-5271063	-7608562	-11275510
		12.5083	-15535856	-13707732	-6247878	-6557083	-2480051	-5460419	-18244421	-10105773	-10226711	-5020348	-4350845	-6129539	-10995715	-5305622	-7618612	-11293949
		12.5167	-15556768	-13721924	-6295428	-6610521	-2502849	-5511838	-18340075	-10191358	-10270349	-5047958	-4384272	-6211487	-11061623	-5338860	-7627735	-11312140
		12.525	-15579208	-13736312	-6341800	-6663314	-2525608	-5561050	-18431844	-10271902	-10312736	-5075288	-4416452	-6289177	-11124616	-5370962	-7636477	-11330046
		12.5333	-15602723	-13751732	-6386855	-6715161	-2548599	-5608010	-18520007	-10348040	-10354288	-5102368	-4447949	-6362833	-11185133	-5401995	-7645012	-11347874
		12.5417	-15627264	-13767988	-6430621	-6765558	-2572009	-5652213	-18605034	-10420560	-10395100	-5129399	-4479346	-6433286	-11243441	-5432108	-7653336	-11365779
		12.55	-15652907	-13784219	-6473372	-6813946	-2595655	-5693638	-18687197	-10490258	-10434805	-5156410	-4510661	-6501235	-11299764	-5461950	-7661659	-11384169
		12.5583	-15679898	-13800146	-6515348	-6860305	-2619106	-5733150	-18766710	-10557642	-10473498	-5183224	-4541776	-6566867	-11354157	-5492297	-7670311	-11403495
		12.5667	-15708038	-13816096	-6556306	-6904986	-2642281	-5771636	-18843941	-10623006	-10511757	-5209639	-4572960	-6629929	-11406833	-5523379	-7679763	-11424221
		12.575	-15737032	-13832441	-6595772	-6948033	-2665144	-5809720	-18919734	-10686585	-10550342	-5235403	-4604369	-6690083	-11457899	-5554796	-7690560	-11446639
		12.5833	-15766783	-13849479	-6633482	-6989353	-2687574	-5847646	-18994620	-10748754	-10589521	-5260229	-4635891	-6747185	-11507247	-5586016	-7702984	-11470658
		12.5917	-15797082	-13867507	-6669316	-7028941	-2709455	-5885324	-19068488	-10809615	-10628949	-5284180	-4666916	-6801710	-11554760	-5616755	-7717050	-11496130
		12.6	-15827823	-13886936	-6703859	-7067120	-2730785	-5922336	-19140364	-10868971	-10667997	-5307497	-4697039	-6854194	-11600593	-5646991	-7732595	-11522742
		12.6083	-15858758	-13908220	-6738041	-7104507	-2751705	-5958343	-19209558	-10926588	-10706318	-5330205	-4726549	-6904911	-11644973	-5677028	-7749580	-11550532
		12.6167	-15889504	-13931263	-6772279	-7141446	-2772397	-5993245	-19275674	-10982249	-10743700	-5352683	-4756088	-6954203	-11688353	-5707306	-7768221	-11579632
		12.625	-15919593	-13955941	-6806669	-7178081	-2793387	-6027275	-19338655	-11036415	-10779882	-5375110	-4786125	-7002515	-11730852	-5738684	-7788729	-11609735
		12.6333	-15948473	-13982041	-6841252	-7213805	-2815188	-6060970	-19399103	-11090125	-10814535	-5397280	-4816567	-7050050	-11772308	-5772068	-7810898	-11640447
		12.6417	-15975836	-14008936	-6875886	-7247827	-2837928	-6094956	-19457736	-11143738	-10848246	-5419105	-4847342	-7096755	-11812549	-5807984	-7834469	-11671548
		12.65	-16001745	-14036107	-6910407	-7279264	-2861118	-6129320	-19515278	-11197272	-10881994	-5440387	-4878643	-7142570	-11851729	-5845958	-7859452	-11702539
		12.6583	-16025989	-14063980	-6944476	-7307764	-2883960	-6164086	-19571789	-11250587	-10916663	-5460999	-4910631	-7187568	-11889988	-5884368	-7885623	-11732853
		12.6667	-16047684	-14092792	-6977907	-7333175	-2906199	-6199063	-19626695	-11303189	-10952273	-5480979	-4943356	-7231460	-11927307	-5921682	-7912539	-11762301
		12.675	-16066020	-14122033	-7010574	-7354945	-2927921	-6234010	-19679465	-11354439	-10987917	-5500001	-4976597	-7273899	-11963355	-5957406	-7939923	-11791164
		12.6833	-16080843	-14151282	-7042204	-7373099	-2949276	-6268354	-19730015	-11403795	-11022675	-5518043	-5010015	-7314166	-11997838	-5991468	-7967276	-11819823
		12.6917	-16092672	-14180116	-7072506	-7387772	-2970506	-6301631	-19777892	-11450812	-11055682	-5535577	-5043112	-7351334	-12030620	-6023903	-7993862	-11848309
		12.7	-16102036	-14208128	-7101293	-7399391	-2991759	-6333767	-19821975	-11494849	-11086014	-5552846	-5075197	-7384702	-12061102	-6054921	-8019365	-11876606
		12.7083	-16108633	-14234921	-7128362	-7408035	-3012937	-6364458	-19861554	-11535569	-11112904	-5569849	-5105782	-7414086	-12088608	-6084572	-8043618	-11904154
		12.7167	-16111991	-14260167	-7153549	-7413560	-3033641	-6393455	-19896531	-11572702	-11136171	-5586352	-5134550	-7439519	-12112702	-6112706	-8066480	-11930299
		12.725	-16112043	-14283610	-7176853	-7416157	-3053307	-6420578	-19927270	-11605865	-11155755	-5602129	-5161307	-7461076	-12133379	-6139142	-8088210	-11954938
		12.7333	-16108962	-14305333	-7198250	-7416115	-3071588	-6445213	-19954044	-11635218	-11171768	-5617141	-5186242	-7479134	-12150708	-6163800	-8108861	-11977781
		12.7417	-16102817	-14325716	-7217525	-7413658	-3088070	-6466817	-19976905	-11660950	-11184460	-5631189	-5209270	-7494306	-12164810	-6186900	-8128342	-11998277
		12.75	-16093416	-14344759	-7234581	-7408941	-3102497	-6485321	-19995366	-11682800	-11193920	-5644222	-5230089	-7507250	-12175752	-6208417	-8146423	-12016095
		12.7583	-16080557	-14361936	-7249554	-7402466	-3114792	-6501222	-20008795	-11700335	-11199910	-5656363	-5248440	-7518280	-12183676	-6228138	-8162777	-12031041
		12.7667	-16064590	-14376607	-7262583	-7394754	-3125111	-6515088	-20016654	-11713180	-11202070	-5667831	-5263936	-7527091	-12188929	-6245707	-8177215	-12042726
		12.775	-16046082	-14388388	-7273483	-7386007	-3133629	-6527172	-20018623	-11721270	-11200594	-5678649	-5276670	-7533223	-12191724	-6260976	-8189483	-12050981
		12.7833	-16025758	-14397060	-7281959	-7376129	-3140160	-6537726	-20015268	-11724701	-11196056	-5688654	-5286765	-7536697	-12192251	-6273930	-8199249	-12056272
		12.7917	-16004227	-14402569	-7287721	-7365408	-3144581	-6546683	-20007452	-11723312	-11188655	-5697887	-5294336	-7537949	-12191059	-6284640	-8206282	-12059490
		12.8	-15981352	-14404681	-7290728	-7354481	-3146849	-6553369	-19995829	-11717046	-11178220	-5706380	-5299878	-7537640	-12188535	-6293072	-8210764	-12061382
		12.8083	-15957304	-14402913	-7291246	-7344094	-3146955	-6557266	-19980924	-11706201	-11164185	-5714180	-5303887	-7536014	-12184823	-6299341	-8213206	-12062115
		12.8167	-15932679	-14397090	-7289596	-7334579	-3144961	-6558224	-19963397	-11691539	-11146343	-5721454	-5306752	-7533172	-12180114	-6303808	-8214588	-12061490
		12.825	-15908290	-14387518	-7285748	-7326032	-3141227	-6556288	-19943790	-11674032	-11125407	-5728305	-5308780	-7529341	-12175050	-6306811	-8215539	-12059516
		12.8333	-15885026	-14374595	-7279735	-7318349	-3136173	-6551827	-19922705	-11654381	-11102342	-5734725	-5310025	-7524906	-12169717	-6308389	-8216389	-12056397
		12.8417	-15863271	-14358665	-7271821	-7311225	-3129783	-6545202	-19901491	-11633202	-11078377	-5740487	-5310217	-7520817	-12163820	-6308615	-8217348	-12052904
		12.85	-15843030	-14340197	-7262229	-7304612	-3121972	-6536626	-19881820	-11611680	-11055510	-5745536	-5309260	-7517638	-12157412	-6307983	-8218279	-12049622
		12.8583	-15824305	-14319817	-7251539	-7299072	-3113101	-6526331	-19864929	-11591066	-11035480	-5749913	-5307246	-7515238	-12150911	-6306748	-8218908	-12046385
		12.8667	-15807162	-14297925	-7240359	-7294573	-3103836	-6514847	-19851373	-11572057	-11019126	-5753653	-5304419	-7513126	-12144852	-6304906	-8219145	-12043156
		12.875	-15791308	-14275207	-7229236	-7290438	-3094794	-6503074	-19841346	-11555312	-11006510	-5756902	-5301414	-7511254	-12139713	-6302710	-8219489	-12040138
		12.8833	-15776367	-14252219	-7218703	-7286514	-3086140	-6491746	-19834918	-11541428	-10997616	-5760099	-5298779	-7509667	-12135510	-6300748	-8220383	-12037554
		12.8917	-15762420	-14229357	-7208854	-7282934	-3077877	-6481463	-19832305	-11530965	-10992260	-5763571	-5297106	-7508549	-12131850	-6299054	-8221883	-12035324
		12.9	-15749932	-14207080	-7199743	-7279760	-3070136	-6472682	-19833818	-11524431	-10990117	-5767348	-5296920	-7507952	-12128649	-6297146	-8224061	-12033254
		12.9083	-15739525	-14185799	-7191201	-7277135	-3063179	-6465879	-19839607	-11522228	-10991152	-5771334	-5298230	-7507674	-12126412	-6294820	-8227156	-12031248
		12.9167	-15731533	-14165695	-7183035	-7274804	-3057223	-6461354	-19849899	-11524533	-10995747	-5775218	-5300431	-7507000	-12125344	-6292290	-8231339	-12029332
		12.925	-15726077	-14147217	-7175293	-7272592	-3052398	-6459297	-19865285	-11530975	-11004406	-5778680	-5303011	-7505599	-12125239	-6289879	-8236598	-12027464
		12.9333	-15723150	-14130915	-7168268	-7270724	-3048941	-6459590	-19885957	-11541061	-11017048	-5781744	-5305301	-7503363	-12125913	-6287791	-8243058	-12025767
		12.9417	-15722730	-14116931	-7162099	-7269501	-3047172	-6462338	-19911212	-11554617	-11033085	-5784368	-5306958	-7500835	-12127413	-6286184	-8250604	-12024281
		12.95	-15724607	-14105367	-7156532	-7268700	-3047294	-6467739	-19939838	-11571157	-11051762	-5786442	-5308081	-7498409	-12129723	-6284602	-8258658	-12023135
		12.9583	-15728649	-14096378	-7151479	-7267946	-3049267	-6475660	-19970647	-11590196	-11072325	-5787949	-5308822	-7496191	-12132378	-6282585	-8266790	-12022362
		12.9667	-15734765	-14090345	-7147171	-7267293	-3053049	-6485378	-20002474	-11611564	-11094220	-5788923	-5309147	-7494510	-12134816	-6280000	-8274986	-12021687
		12.975	-15742549	-14087584	-7143628	-7266891	-3058603	-6496529	-20034743	-11634990	-11117288	-5789458	-5308957	-7493379	-12136791	-6276834	-8283299	-12020758
		12.9833	-15751737	-14088290	-7140498	-7267206	-3065714	-6509038	-20067296	-11659820	-11141368	-5789748	-5308376	-7492450	-12138382	-6273263	-8291594	-12019666
		12.9917	-15762253	-14092790	-7137137	-7268504	-3073913	-6522617	-20099863	-11685699	-11166187	-5790134	-5307551	-7491556	-12139703	-6269686	-8299747	-12018549
		13	-15774311	-14101509	-7133376	-7270988	-3082664	-6537098	-20132176	-11712471	-11191512	-5790928	-5306525	-7490643	-12140870	-6266319	-8307432	-12017566
		13.0083	-15788252	-14114136	-7129854	-7274805	-3091962	-6552584	-20163885	-11739978	-11217153	-5792088	-5304975	-7489647	-12142211	-6262766	-8314307	-12017026
		13.0167	-15804072	-14130123	-7127036	-7279999	-3101911	-6569141	-20194966	-11768077	-11242849	-5793501	-5302324	-7488431	-12144129	-6258620	-8320443	-12017184
		13.025	-15821454	-14148634	-7124914	-7286229	-3112318	-6586369	-20225070	-11796563	-11268114	-5795468	-5298331	-7486834	-12146727	-6253953	-8326424	-12018480
		13.0333	-15840046	-14169123	-7123495	-7292882	-3122896	-6603623	-20253723	-11825398	-11292570	-5798379	-5292815	-7484918	-12149858	-6249213	-8332991	-12021384
		13.0417	-15859728	-14191526	-7122872	-7300070	-3133444	-6620314	-20280709	-11854578	-11315897	-5802085	-5285910	-7482988	-12153548	-6244677	-8340156	-12025595
		13.05	-15880309	-14215211	-7122888	-7308335	-3143904	-6635970	-20306181	-11883927	-11338138	-5806286	-5278219	-7481428	-12157655	-6240587	-8347665	-12030351
		13.0583	-15901333	-14239111	-7123359	-7318139	-3154389	-6650374	-20330489	-11912898	-11359662	-5810943	-5270617	-7480332	-12162448	-6236926	-8354773	-12035217
		13.0667	-15922397	-14262647	-7124178	-7329801	-3165328	-6663465	-20353785	-11940790	-11380855	-5816139	-5263523	-7479504	-12168240	-6233540	-8360965	-12039721
		13.075	-15943130	-14286020	-7125393	-7343649	-3176673	-6675104	-20375837	-11967464	-11401740	-5821784	-5257280	-7478993	-12174909	-6230251	-8366432	-12044131
		13.0833	-15963608	-14309678	-7127059	-7359852	-3187863	-6685092	-20396704	-11993145	-11422495	-5827624	-5252199	-7479157	-12182232	-6227198	-8371343	-12049056
		13.0917	-15984424	-14334041	-7129400	-7378046	-3198212	-6693772	-20416386	-12018039	-11443339	-5833358	-5248449	-7480634	-12189911	-6224701	-8375824	-12054997
		13.1	-16006089	-14358614	-7132628	-7397775	-3207312	-6701715	-20434819	-12042313	-11464036	-5838837	-5246154	-7484048	-12197826	-6223097	-8379972	-12062066
		13.1083	-16028892	-14382854	-7137058	-7418841	-3215276	-6709351	-20452298	-12066171	-11484222	-5844248	-5245216	-7489871	-12206072	-6222643	-8383841	-12070528
		13.1167	-16052804	-14406473	-7142857	-7441131	-3222617	-6717137	-20468846	-12089568	-11503598	-5849922	-5245389	-7497722	-12214981	-6223506	-8387427	-12080741
		13.125	-16077253	-14429161	-7150179	-7464488	-3229749	-6725002	-20484568	-12112002	-11522064	-5856054	-5246572	-7506953	-12224818	-6225877	-8390730	-12092340
		13.1333	-16101696	-14450735	-7159303	-7488598	-3236780	-6732709	-20499438	-12133278	-11539895	-5862819	-5248998	-7517423	-12235754	-6230034	-8393497	-12104635
		13.1417	-16125932	-14471075	-7170182	-7513389	-3243765	-6740274	-20513406	-12153519	-11557277	-5870310	-5253154	-7529306	-12247982	-6235792	-8395509	-12117521
		13.15	-16149856	-14490335	-7182585	-7538777	-3250758	-6747737	-20526573	-12173127	-11574259	-5878535	-5259321	-7542822	-12261314	-6242967	-8397102	-12131262
		13.1583	-16173214	-14508771	-7196405	-7564290	-3258094	-6755423	-20539380	-12192643	-11591415	-5887531	-5267557	-7558059	-12275645	-6251737	-8398852	-12146262
		13.1667	-16195673	-14526752	-7211653	-7589767	-3265991	-6764113	-20552654	-12212293	-11609344	-5897268	-5278015	-7575110	-12291296	-6262063	-8401291	-12163261
		13.175	-16217074	-14544792	-7228201	-7615211	-3274406	-6774386	-20566889	-12232364	-11628267	-5907365	-5290835	-7594307	-12308188	-6273938	-8405192	-12182421
		13.1833	-16237610	-14563404	-7245492	-7640554	-3283322	-6786172	-20582389	-12253074	-11647790	-5917443	-5305787	-7615825	-12326228	-6287459	-8411273	-12203188
		13.1917	-16257637	-14582550	-7263196	-7665704	-3292593	-6798844	-20599335	-12274319	-11667539	-5927389	-5322709	-7639616	-12345265	-6302781	-8419621	-12224776
		13.2	-16277367	-14601815	-7280973	-7690358	-3302040	-6811777	-20617623	-12295853	-11687191	-5937241	-5341582	-7665175	-12365290	-6319891	-8429854	-12246150
		13.2083	-16296706	-14620905	-7298953	-7714387	-3311778	-6824695	-20636999	-12317319	-11706581	-5947033	-5362451	-7692086	-12386285	-6338922	-8441304	-12266601
		13.2167	-16315525	-14639679	-7317908	-7737807	-3321904	-6837858	-20657016	-12338343	-11725886	-5956920	-5384814	-7720198	-12408311	-6359965	-8453332	-12286020
		13.225	-16333737	-14658232	-7338376	-7760731	-3332324	-6851844	-20677593	-12358799	-11745214	-5967029	-5407998	-7748892	-12430947	-6382422	-8465688	-12304664
		13.2333	-16351302	-14676763	-7360080	-7783161	-3342985	-6866949	-20698684	-12378583	-11764614	-5977079	-5431646	-7777125	-12453351	-6405613	-8478093	-12323042
		13.2417	-16368013	-14695392	-7382585	-7804912	-3354130	-6883299	-20720479	-12397999	-11784119	-5986751	-5455559	-7804422	-12475109	-6429213	-8490105	-12341960
		13.25	-16383497	-14713700	-7405494	-7825541	-3365693	-6900826	-20743146	-12417111	-11803192	-5996001	-5479421	-7830692	-12496246	-6452861	-8501374	-12362015
		13.2583	-16397165	-14731221	-7428458	-7844904	-3377561	-6919451	-20766192	-12435951	-11821254	-6005072	-5502794	-7855410	-12516983	-6475961	-8511772	-12383252
		13.2667	-16408783	-14747309	-7451160	-7862987	-3389636	-6938672	-20788727	-12454691	-11837825	-6014151	-5525429	-7878605	-12537700	-6498335	-8521638	-12405680
		13.275	-16418558	-14761708	-7473615	-7879903	-3401862	-6957649	-20810090	-12473253	-11852704	-6023109	-5547336	-7900642	-12558533	-6520393	-8531449	-12428890
		13.2833	-16427103	-14774595	-7496224	-7895731	-3413956	-6976011	-20830470	-12491483	-11866169	-6031752	-5568847	-7921744	-12579459	-6542679	-8541627	-12452172
		13.2917	-16434953	-14786344	-7519147	-7910469	-3425720	-6993543	-20850063	-12508832	-11878954	-6039843	-5590102	-7942187	-12600428	-6565538	-8552215	-12475063
		13.3	-16442153	-14797073	-7541836	-7924153	-3437207	-7010200	-20869003	-12524482	-11891899	-6047146	-5610619	-7961890	-12621056	-6588598	-8563231	-12497049
		13.3083	-16448492	-14806845	-7563810	-7936865	-3448308	-7026194	-20887276	-12537759	-11905065	-6053736	-5629933	-7981061	-12640926	-6611085	-8574440	-12517855
		13.3167	-16453615	-14816236	-7584637	-7948601	-3458673	-7041774	-20904883	-12547959	-11918045	-6059943	-5647984	-7999772	-12659811	-6632177	-8585604	-12537445
		13.325	-16457402	-14825545	-7603736	-7959308	-3468156	-7057001	-20921884	-12555243	-11930388	-6065877	-5664982	-8017966	-12677812	-6651701	-8596571	-12555496
		13.3333	-16460094	-14834472	-7620828	-7968941	-3476892	-7071961	-20938287	-12560782	-11941831	-6071614	-5681333	-8035556	-12695245	-6670065	-8607564	-12571746
		13.3417	-16461941	-14842650	-7636162	-7977678	-3485255	-7086511	-20953381	-12565826	-11952053	-6077078	-5697093	-8052110	-12712378	-6687367	-8618856	-12586408
		13.35	-16463183	-14849815	-7649870	-7985691	-3493438	-7100297	-20966454	-12571170	-11960848	-6082157	-5712226	-8067245	-12729254	-6703929	-8630548	-12599680
		13.3583	-16464057	-14855888	-7662185	-7992919	-3501698	-7113026	-20977750	-12577009	-11968092	-6086780	-5726693	-8080673	-12745682	-6720122	-8642543	-12611639
		13.3667	-16464351	-14860769	-7673693	-7999312	-3510090	-7124440	-20987692	-12582998	-11973754	-6090851	-5740220	-8092459	-12761334	-6735859	-8654517	-12622415
		13.375	-16464035	-14864298	-7684865	-8004963	-3518185	-7134457	-20996354	-12588742	-11977901	-6094344	-5752913	-8102833	-12775981	-6750696	-8665826	-12632389
		13.3833	-16463573	-14866648	-7695638	-8009987	-3525344	-7143511	-21003913	-12594025	-11980727	-6097330	-5765052	-8112113	-12789444	-6764430	-8675636	-12641894
		13.3917	-16463418	-14868184	-7706020	-8014329	-3531465	-7152089	-21010468	-12598624	-11982609	-6099871	-5776511	-8120448	-12801473	-6777262	-8683395	-12651220
		13.4	-16463979	-14869704	-7716295	-8017950	-3536701	-7159904	-21016441	-12602420	-11984019	-6102189	-5786923	-8128050	-12812130	-6789129	-8689164	-12660231
		13.4083	-16465329	-14871883	-7726713	-8020755	-3541172	-7166862	-21022265	-12605288	-11985618	-6104424	-5796142	-8135265	-12821678	-6799814	-8693397	-12668710
		13.4167	-16467404	-14874753	-7737068	-8022563	-3545023	-7173189	-21027904	-12607038	-11987608	-6106407	-5804557	-8142136	-12830426	-6809421	-8696516	-12676448
		13.425	-16470086	-14877991	-7746882	-8023714	-3548455	-7178789	-21033084	-12607639	-11989764	-6108025	-5812587	-8148845	-12838726	-6818128	-8698762	-12683474
		13.4333	-16473150	-14881075	-7756026	-8024579	-3551617	-7183440	-21037963	-12607371	-11991962	-6109356	-5820244	-8155456	-12846698	-6825993	-8700630	-12690047
		13.4417	-16476306	-14883131	-7764429	-8025306	-3554604	-7186992	-21042715	-12606737	-11994133	-6110659	-5827395	-8161977	-12854224	-6832849	-8702457	-12696392
		13.45	-16479399	-14883481	-7771940	-8026076	-3557021	-7189673	-21047616	-12606201	-11996306	-6112235	-5834106	-8168311	-12861427	-6838889	-8704586	-12702687
		13.4583	-16482526	-14882084	-7778623	-8027113	-3558478	-7191645	-21053151	-12605807	-11998167	-6114042	-5840290	-8174552	-12868238	-6844675	-8707530	-12709017
		13.4667	-16485865	-14879214	-7784685	-8028571	-3558805	-7192875	-21059826	-12605502	-11999430	-6115924	-5845664	-8180701	-12874661	-6850371	-8711544	-12715202
		13.475	-16489540	-14875493	-7790169	-8030412	-3558116	-7193674	-21067726	-12605578	-12000109	-6117820	-5850220	-8186568	-12880691	-6856082	-8716206	-12720988
		13.4833	-16493460	-14871716	-7795134	-8032385	-3556703	-7194860	-21076698	-12606313	-12000589	-6119792	-5854341	-8191964	-12885977	-6861896	-8720721	-12726030
		13.4917	-16498013	-14868703	-7799727	-8034408	-3554722	-7197069	-21086286	-12607548	-12001287	-6121995	-5858288	-8196551	-12890362	-6867536	-8724518	-12730203
		13.5	-16503370	-14867057	-7803887	-8036496	-3552584	-7200392	-21096715	-12609664	-12002610	-6124501	-5862010	-8200326	-12894060	-6872732	-8727460	-12733718
		13.5083	-16509311	-14867080	-7807306	-8038886	-3551094	-7204289	-21108232	-12612939	-12004839	-6127348	-5865416	-8203292	-12897468	-6877574	-8729920	-12736697
		13.5167	-16515909	-14868428	-7809961	-8042087	-3550624	-7208180	-21120632	-12617222	-12007957	-6130395	-5868370	-8205534	-12900597	-6882084	-8732287	-12739416
		13.525	-16523283	-14870756	-7812092	-8046194	-3551001	-7211769	-21133398	-12622001	-12011912	-6133511	-5870921	-8207170	-12903510	-6886166	-8734420	-12742411
		13.5333	-16531468	-14874060	-7814111	-8051195	-3552079	-7215039	-21146456	-12626968	-12016451	-6136739	-5873202	-8208477	-12906524	-6889814	-8735888	-12746060
		13.5417	-16540544	-14878200	-7816181	-8057169	-3553682	-7218303	-21160198	-12632345	-12021222	-6139952	-5875284	-8209678	-12909839	-6893024	-8736789	-12750325
		13.55	-16550512	-14882903	-7818227	-8063926	-3555550	-7221941	-21174506	-12638456	-12026038	-6143081	-5877062	-8211196	-12913676	-6895845	-8737664	-12754866
		13.5583	-16561079	-14887855	-7819993	-8071170	-3557496	-7226199	-21189127	-12645409	-12030847	-6146253	-5878629	-8213739	-12918238	-6898629	-8738805	-12759239
		13.5667	-16571757	-14892828	-7821244	-8078679	-3559432	-7231311	-21203281	-12653287	-12035413	-6149535	-5880281	-8217508	-12923600	-6901830	-8740266	-12763397
		13.575	-16582150	-14897635	-7822125	-8086298	-3561458	-7237308	-21216390	-12662118	-12039852	-6153078	-5882279	-8222285	-12929458	-6905567	-8741973	-12767647
		13.5833	-16592083	-14902452	-7822977	-8094198	-3563713	-7244074	-21228710	-12671833	-12044603	-6156859	-5884915	-8227970	-12935430	-6909966	-8743563	-12772173
		13.5917	-16601419	-14907879	-7824044	-8102568	-3566161	-7251355	-21241095	-12682307	-12050266	-6160702	-5888268	-8234203	-12941337	-6914790	-8744738	-12777064
		13.6	-16610068	-14914119	-7825477	-8111115	-3568772	-7258896	-21254374	-12693380	-12057174	-6164537	-5892187	-8240801	-12947158	-6919592	-8745771	-12782301
		13.6083	-16618228	-14920554	-7827336	-8119469	-3571395	-7266565	-21269232	-12705331	-12065503	-6168335	-5896467	-8247653	-12952774	-6924279	-8746868	-12787830
		13.6167	-16626067	-14926858	-7829762	-8127568	-3574013	-7274411	-21285713	-12718258	-12075380	-6172171	-5900682	-8254863	-12957921	-6929091	-8748289	-12793556
		13.625	-16633623	-14933109	-7832782	-8135491	-3576728	-7282477	-21303443	-12732159	-12086449	-6175990	-5904612	-8262231	-12962531	-6934054	-8750289	-12799732
		13.6333	-16641034	-14939254	-7836586	-8143236	-3579999	-7290840	-21322111	-12747052	-12098072	-6179743	-5908393	-8269569	-12966701	-6938840	-8753233	-12806729
		13.6417	-16648622	-14945220	-7841109	-8150637	-3584165	-7299494	-21341215	-12762550	-12109514	-6183503	-5912555	-8276936	-12970687	-6943058	-8757220	-12814434
		13.65	-16656274	-14951139	-7846063	-8157607	-3589248	-7308305	-21359947	-12777677	-12120457	-6187341	-5917164	-8284394	-12974734	-6946285	-8761738	-12822688
		13.6583	-16664010	-14957493	-7851074	-8164006	-3595318	-7317197	-21377786	-12791887	-12130921	-6191229	-5921978	-8292079	-12978867	-6948424	-8766400	-12831465
		13.6667	-16671749	-14964577	-7855896	-8169857	-3602175	-7326230	-21394195	-12805258	-12141008	-6195235	-5926853	-8299798	-12983113	-6950060	-8771159	-12840498
		13.675	-16679004	-14972302	-7860541	-8175215	-3609324	-7335365	-21408764	-12817941	-12150793	-6199739	-5931647	-8307421	-12987416	-6952043	-8775870	-12849383
		13.6833	-16685185	-14980203	-7865104	-8180365	-3616227	-7344425	-21421768	-12830014	-12160396	-6205246	-5936271	-8314707	-12991946	-6954887	-8780660	-12857534
		13.6917	-16690209	-14988070	-7869542	-8185643	-3622648	-7353280	-21433856	-12841329	-12169902	-6211727	-5940970	-8321365	-12996867	-6958540	-8785726	-12864921
		13.7	-16694522	-14996331	-7873617	-8190810	-3628457	-7361661	-21445566	-12851922	-12179178	-6218749	-5946055	-8327617	-13002233	-6963106	-8790982	-12871643
		13.7083	-16698603	-15005277	-7877343	-8195308	-3633676	-7369305	-21457433	-12861988	-12188185	-6225873	-5951661	-8333790	-13008217	-6968697	-8796451	-12878025
		13.7167	-16702687	-15014872	-7881197	-8198783	-3638611	-7376038	-21469362	-12871779	-12197038	-6232642	-5957628	-8339993	-13014919	-6975204	-8802135	-12884452
		13.725	-16706854	-15024650	-7885665	-8201831	-3643469	-7382162	-21481236	-12881449	-12205418	-6238705	-5964018	-8346316	-13022013	-6982511	-8807939	-12890963
		13.7333	-16711059	-15034258	-7890699	-8205261	-3648286	-7387861	-21493240	-12890953	-12213081	-6244008	-5970950	-8352720	-13028910	-6990506	-8813854	-12897464
		13.7417	-16715267	-15043547	-7895868	-8209319	-3652990	-7392966	-21505424	-12900380	-12220043	-6248583	-5978042	-8359298	-13035410	-6998926	-8819800	-12903637
		13.75	-16719368	-15052557	-7900856	-8213658	-3657604	-7397505	-21517492	-12909693	-12226416	-6252580	-5984919	-8366287	-13041519	-7007264	-8825725	-12909262
		13.7583	-16723062	-15061258	-7905565	-8217941	-3662217	-7401975	-21529299	-12918398	-12232386	-6256140	-5991389	-8373770	-13047121	-7014829	-8831458	-12914367
		13.7667	-16725951	-15069429	-7909873	-8221924	-3666877	-7406749	-21540504	-12926249	-12238016	-6259422	-5997373	-8381623	-13051758	-7021250	-8836898	-12919213
		13.775	-16727697	-15076893	-7913804	-8225329	-3671681	-7412006	-21550916	-12933214	-12243237	-6262358	-6002588	-8389989	-13055077	-7026585	-8842092	-12923988
		13.7833	-16728571	-15083619	-7917441	-8227935	-3676676	-7417933	-21560074	-12939442	-12247987	-6264836	-6006952	-8398543	-13057356	-7030979	-8846838	-12928812
		13.7917	-16729123	-15089660	-7920665	-8229693	-3681882	-7424434	-21567747	-12945297	-12252414	-6266772	-6010879	-8406339	-13058700	-7034585	-8850963	-12933419
		13.8	-16729688	-15095519	-7923218	-8230525	-3687469	-7431105	-21574136	-12951026	-12256512	-6268266	-6014611	-8412541	-13059140	-7037897	-8854797	-12937379
		13.8083	-16730247	-15101455	-7925106	-8230314	-3693139	-7437416	-21579753	-12956711	-12260381	-6269540	-6018394	-8416956	-13059206	-7041566	-8858605	-12940330
		13.8167	-16730614	-15107288	-7926567	-8229342	-3698376	-7442922	-21585057	-12962614	-12264279	-6270748	-6022163	-8419688	-13059281	-7045837	-8862331	-12942232
		13.825	-16730609	-15112755	-7927822	-8228113	-3703061	-7447494	-21589701	-12968882	-12268397	-6271958	-6025792	-8421322	-13059442	-7050218	-8865983	-12943431
		13.8333	-16729900	-15117629	-7929045	-8226996	-3707175	-7451351	-21593169	-12975224	-12272497	-6273132	-6028880	-8422507	-13060048	-7054414	-8869471	-12944226
		13.8417	-16728387	-15121554	-7930162	-8225923	-3710589	-7454722	-21595386	-12981512	-12276001	-6274330	-6031089	-8423601	-13061258	-7058288	-8872569	-12944744
		13.85	-16726131	-15124309	-7931209	-8224844	-3713371	-7457738	-21596310	-12987481	-12278637	-6275818	-6032290	-8424463	-13062676	-7061496	-8875267	-12945301
		13.8583	-16723231	-15126058	-7932343	-8223760	-3715647	-7460361	-21596009	-12992935	-12280616	-6277654	-6032517	-8425169	-13064001	-7063755	-8877571	-12945932
		13.8667	-16719487	-15127068	-7933561	-8222740	-3717668	-7462607	-21594653	-12997579	-12282264	-6279835	-6031869	-8425883	-13065062	-7065176	-8879377	-12946440
		13.875	-16714581	-15127543	-7934759	-8221651	-3719539	-7464551	-21592810	-13000803	-12283675	-6282091	-6030659	-8426526	-13065619	-7066114	-8881034	-12946522
		13.8833	-16708410	-15128034	-7935836	-8220077	-3721320	-7466547	-21591127	-13002109	-12284361	-6283988	-6029446	-8426834	-13065420	-7066806	-8883069	-12946044
		13.8917	-16700928	-15129133	-7936730	-8217619	-3723170	-7468746	-21589919	-13001593	-12284144	-6285176	-6028668	-8426623	-13064358	-7067512	-8885456	-12945119
		13.9	-16692263	-15130773	-7937396	-8214270	-3725202	-7470622	-21589048	-13000107	-12283141	-6285794	-6028394	-8425964	-13062779	-7068194	-8887891	-12943890
		13.9083	-16682762	-15132686	-7937834	-8210232	-3727494	-7472054	-21588424	-12998509	-12281627	-6286109	-6028344	-8424932	-13061075	-7068389	-8890192	-12942422
		13.9167	-16672732	-15134702	-7938197	-8205436	-3730147	-7473199	-21587822	-12997083	-12279905	-6286237	-6028504	-8423706	-13059417	-7067725	-8892280	-12940800
		13.925	-16662107	-15136652	-7938591	-8199812	-3733012	-7473981	-21587102	-12995779	-12277988	-6286160	-6028997	-8422439	-13057786	-7066294	-8893975	-12939209
		13.9333	-16651053	-15138132	-7938920	-8193266	-3735684	-7474427	-21586349	-12994599	-12275904	-6285700	-6029804	-8421129	-13056169	-7064549	-8895040	-12937731
		13.9417	-16639789	-15138908	-7939291	-8185584	-3737873	-7474521	-21585300	-12993446	-12273796	-6284908	-6030583	-8419517	-13054315	-7062596	-8895478	-12936188
		13.95	-16628427	-15138942	-7939668	-8176698	-3739529	-7474328	-21583260	-12992003	-12271660	-6283937	-6030900	-8417537	-13051671	-7060339	-8895112	-12934282
		13.9583	-16617076	-15138203	-7940010	-8166891	-3740754	-7473711	-21579612	-12989984	-12269644	-6282849	-6030281	-8415145	-13047915	-7057463	-8893841	-12931643
		13.9667	-16605596	-15136835	-7940293	-8156601	-3741553	-7472347	-21574239	-12987149	-12267616	-6281487	-6028549	-8412323	-13043096	-7053867	-8891847	-12927861
		13.975	-16594112	-15135042	-7940328	-8145840	-3741920	-7470411	-21567312	-12983491	-12265126	-6279538	-6026047	-8409071	-13037449	-7049730	-8889076	-12922665
		13.9833	-16582600	-15132769	-7939732	-8134400	-3741799	-7468396	-21558954	-12978636	-12261697	-6277008	-6023057	-8404912	-13031246	-7045400	-8885431	-12916115
		13.9917	-16570983	-15129697	-7938220	-8122225	-3740991	-7466350	-21549602	-12972343	-12257405	-6273953	-6019755	-8399274	-13024619	-7041028	-8881119	-12908523
		14	-16559418	-15125415	-7935575	-8109086	-3739592	-7463827	-21539534	-12964820	-12252469	-6270224	-6016151	-8392071	-13017603	-7036472	-8876649	-12900271
		14.0083	-16548106	-15119776	-7931828	-8095201	-3737847	-7460488	-21528827	-12956035	-12246966	-6266016	-6012065	-8383539	-13010033	-7031828	-8872405	-12891492
		14.0167	-16537065	-15113004	-7927119	-8081317	-3735730	-7456501	-21517509	-12946026	-12240749	-6261514	-6007482	-8373888	-13001581	-7026825	-8868244	-12882042
		14.025	-16526381	-15105686	-7921343	-8067837	-3733292	-7452186	-21505562	-12935031	-12233814	-6256853	-6002548	-8363437	-12991841	-7021126	-8863894	-12871685
		14.0333	-16516383	-15098441	-7914795	-8054912	-3730690	-7447666	-21493194	-12923271	-12226142	-6252123	-5997391	-8352271	-12981189	-7014634	-8858969	-12860234
		14.0417	-16507332	-15091709	-7907789	-8042708	-3728249	-7442900	-21480321	-12911034	-12218108	-6247267	-5991798	-8340502	-12970514	-7007305	-8853022	-12847718
		14.05	-16499292	-15085665	-7900584	-8031452	-3726173	-7437937	-21467409	-12898779	-12210101	-6242468	-5985703	-8328337	-12960190	-6999079	-8845852	-12834599
		14.0583	-16492435	-15080132	-7893312	-8021277	-3724442	-7432679	-21455138	-12886869	-12202233	-6238011	-5979049	-8316166	-12950272	-6990007	-8837629	-12821746
		14.0667	-16487126	-15074809	-7885865	-8012495	-3722719	-7427037	-21443865	-12875313	-12194298	-6234039	-5971574	-8304321	-12940950	-6980068	-8828967	-12809754
		14.075	-16483358	-15069315	-7878056	-8005377	-3720720	-7420904	-21433710	-12864231	-12185880	-6230612	-5963300	-8293032	-12932476	-6969410	-8820440	-12798565
		14.0833	-16481023	-15063366	-7869733	-8000005	-3718254	-7414195	-21424585	-12853547	-12176779	-6227513	-5954681	-8282268	-12924756	-6958401	-8812343	-12787703
		14.0917	-16479907	-15056741	-7860910	-7996338	-3715304	-7406814	-21416584	-12843261	-12167475	-6224563	-5946217	-8271980	-12917655	-6947233	-8804536	-12776588
		14.1	-16480055	-15049615	-7851579	-7994049	-3711936	-7399019	-21409878	-12833853	-12158593	-6221788	-5938039	-8262239	-12911501	-6936169	-8796835	-12764895
		14.1083	-16481678	-15042575	-7841987	-7992922	-3708177	-7391033	-21404618	-12825859	-12150637	-6219340	-5929844	-8253266	-12906384	-6925404	-8789337	-12753131
		14.1167	-16485307	-15036145	-7832602	-7993202	-3704137	-7383239	-21401217	-12819499	-12143786	-6217248	-5921155	-8245312	-12902051	-6915000	-8782310	-12741858
		14.125	-16491387	-15030572	-7823897	-7995013	-3700087	-7376131	-21399845	-12814832	-12138204	-6215303	-5911778	-8238305	-12898359	-6904964	-8775887	-12731661
		14.1333	-16499731	-15026040	-7816294	-7998426	-3695895	-7370113	-21400322	-12812080	-12133802	-6213584	-5902046	-8231787	-12895321	-6895456	-8770136	-12723392
		14.1417	-16509877	-15022715	-7809950	-8003769	-3691630	-7365518	-21402712	-12811375	-12130514	-6212198	-5892799	-8225646	-12893166	-6886742	-8765099	-12717484
		14.15	-16521433	-15020612	-7804755	-8011172	-3687580	-7362448	-21407130	-12812499	-12128120	-6211342	-5884724	-8219971	-12892093	-6878971	-8760793	-12713732
		14.1583	-16533916	-15019686	-7800501	-8020430	-3683966	-7360715	-21413516	-12814837	-12126521	-6211280	-5878150	-8215173	-12892368	-6871921	-8757521	-12711535
		14.1667	-16546909	-15019739	-7797045	-8031477	-3680947	-7360082	-21421715	-12817866	-12126018	-6212226	-5872921	-8211675	-12894022	-6865426	-8755736	-12710476
		14.175	-16560062	-15020361	-7794247	-8044565	-3678455	-7360598	-21431511	-12821569	-12126916	-6214221	-5868960	-8209905	-12896982	-6859805	-8755465	-12710714
		14.1833	-16573225	-15021456	-7792344	-8059652	-3676297	-7361925	-21442817	-12826249	-12129429	-6217127	-5866320	-8210182	-12901083	-6855360	-8756382	-12712492
		14.1917	-16586557	-15023157	-7791592	-8076190	-3674314	-7363691	-21455908	-12832060	-12133849	-6220708	-5865126	-8212531	-12905992	-6852262	-8757917	-12715795
		14.2	-16600105	-15025627	-7791960	-8093819	-3672647	-7365965	-21470622	-12838864	-12139931	-6224805	-5865422	-8216997	-12911729	-6850966	-8759891	-12720434
		14.2083	-16613975	-15029115	-7793594	-8112292	-3671602	-7368998	-21486040	-12846594	-12147557	-6229336	-5867038	-8223494	-12918751	-6851771	-8762676	-12726246
		14.2167	-16628412	-15033654	-7796855	-8131356	-3671542	-7372968	-21501088	-12855381	-12156565	-6234132	-5869852	-8231501	-12927412	-6854174	-8766651	-12733376
		14.225	-16643838	-15038677	-7801705	-8150756	-3672588	-7378052	-21515839	-12865546	-12166532	-6239079	-5873875	-8240249	-12937465	-6857643	-8772002	-12741832
		14.2333	-16660404	-15043912	-7807846	-8170011	-3674502	-7384524	-21530695	-12877389	-12177158	-6244189	-5878983	-8249482	-12948607	-6861847	-8778737	-12751642
		14.2417	-16677826	-15049621	-7814931	-8188909	-3677114	-7392625	-21545700	-12890768	-12188470	-6249540	-5885023	-8259523	-12960505	-6867008	-8786612	-12763055
		14.25	-16695704	-15056229	-7822797	-8207499	-3680162	-7402463	-21561250	-12905439	-12200432	-6254938	-5892056	-8270764	-12972899	-6873429	-8795301	-12775947
		14.2583	-16713574	-15064156	-7831381	-8225719	-3683516	-7413810	-21577534	-12921409	-12212749	-6260179	-5900364	-8283182	-12985772	-6880886	-8804765	-12789777
		14.2667	-16730760	-15073518	-7840743	-8243452	-3687345	-7426082	-21594590	-12938172	-12225003	-6265445	-5909912	-8296768	-12999407	-6889366	-8814965	-12804233
		14.275	-16746963	-15083985	-7850957	-8261028	-3691673	-7438707	-21612528	-12955020	-12237020	-6270842	-5920431	-8311313	-13013883	-6899206	-8825733	-12819185
		14.2833	-16762305	-15095078	-7861891	-8279028	-3696635	-7451159	-21630838	-12971683	-12248765	-6276414	-5931846	-8326441	-13028901	-6910494	-8837024	-12834278
		14.2917	-16777055	-15106355	-7873653	-8297692	-3702386	-7463108	-21648746	-12987885	-12260048	-6282309	-5944130	-8341904	-13044142	-6923204	-8848701	-12849330
		14.3	-16791569	-15117682	-7886462	-8316713	-3708845	-7474416	-21665821	-13003245	-12270723	-6288656	-5957073	-8357773	-13059560	-6937046	-8860563	-12864694
		14.3083	-16805954	-15128975	-7900244	-8335377	-3715793	-7484897	-21681908	-13017823	-12280838	-6295379	-5970505	-8374279	-13074954	-6951884	-8872396	-12880850
		14.3167	-16820040	-15140092	-7914705	-8353118	-3722813	-7494537	-21697399	-13032136	-12290527	-6302255	-5984270	-8391375	-13090123	-6967835	-8884014	-12897792
		14.325	-16833661	-15150754	-7929608	-8369662	-3729617	-7503766	-21712774	-13046354	-12300218	-6309016	-5998347	-8408794	-13105152	-6984776	-8895329	-12915118
		14.3333	-16846639	-15161009	-7944735	-8384969	-3735948	-7512767	-21728121	-13059891	-12310328	-6315483	-6012807	-8426513	-13120365	-7002364	-8906486	-12932464
		14.3417	-16858799	-15171067	-7960040	-8399084	-3741868	-7521843	-21743219	-13072493	-12321012	-6321796	-6027616	-8444370	-13136324	-7020405	-8917714	-12949934
		14.35	-16870217	-15181249	-7975408	-8411908	-3747678	-7531390	-21757923	-13084540	-12332186	-6328060	-6042605	-8462274	-13152787	-7038358	-8929147	-12967585
		14.3583	-16880955	-15191778	-7990640	-8423413	-3753914	-7541251	-21772170	-13096554	-12343708	-6334275	-6057357	-8479968	-13168989	-7055721	-8940847	-12985376
		14.3667	-16891289	-15202837	-8005400	-8433697	-3760825	-7551251	-21786090	-13109015	-12355631	-6340265	-6071593	-8496798	-13184614	-7072292	-8952623	-13003240
		14.375	-16901506	-15214316	-8019193	-8443164	-3768146	-7561025	-21799797	-13121935	-12368050	-6345839	-6085410	-8512279	-13199531	-7087961	-8964083	-13020962
		14.3833	-16911439	-15226039	-8031919	-8452055	-3775461	-7569872	-21813512	-13135053	-12380784	-6351033	-6099222	-8526259	-13213436	-7102523	-8974939	-13037959
		14.3917	-16920750	-15237643	-8043848	-8460288	-3782553	-7577652	-21827210	-13147976	-12393261	-6356025	-6113220	-8539061	-13226157	-7116077	-8985030	-13053850
		14.4	-16928861	-15248646	-8055135	-8467793	-3789278	-7584775	-21840672	-13160300	-12405070	-6360769	-6127218	-8551240	-13237834	-7129028	-8994319	-13068512
		14.4083	-16935421	-15258524	-8065917	-8474427	-3795762	-7591786	-21853661	-13171741	-12416012	-6365026	-6141040	-8563281	-13248996	-7141763	-9002882	-13081853
		14.4167	-16940482	-15267066	-8076422	-8480187	-3802176	-7599065	-21866018	-13182312	-12425994	-6368568	-6154451	-8575331	-13260343	-7154384	-9010651	-13094026
		14.425	-16944155	-15274374	-8087078	-8485372	-3808347	-7606543	-21877588	-13192078	-12435083	-6371625	-6166910	-8587136	-13272236	-7167106	-9017676	-13105514
		14.4333	-16946840	-15280785	-8098022	-8490095	-3814100	-7614140	-21888054	-13201061	-12443332	-6374344	-6178137	-8598474	-13284585	-7179888	-9024242	-13116498
		14.4417	-16948726	-15286525	-8108841	-8494542	-3819266	-7621721	-21897140	-13209406	-12450826	-6376876	-6188258	-8609163	-13297007	-7192192	-9030763	-13127018
		14.45	-16949751	-15291570	-8119311	-8498876	-3823748	-7629056	-21904651	-13216999	-12457777	-6379278	-6197703	-8619065	-13308827	-7204034	-9037421	-13137129
		14.4583	-16949982	-15296020	-8129346	-8502877	-3827667	-7635593	-21910699	-13223817	-12464320	-6381517	-6206578	-8628140	-13319650	-7215619	-9043646	-13146667
		14.4667	-16949422	-15300310	-8138909	-8506185	-3831284	-7641116	-21915683	-13230062	-12470441	-6383395	-6214900	-8636777	-13329399	-7226790	-9048872	-13154998
		14.475	-16948237	-15304784	-8147796	-8508585	-3834769	-7645951	-21919602	-13235883	-12475969	-6384968	-6222688	-8645216	-13338135	-7237143	-9053084	-13161996
		14.4833	-16946384	-15309667	-8155996	-8510200	-3838269	-7650465	-21922511	-13241147	-12480746	-6386411	-6229984	-8653372	-13345798	-7246688	-9056628	-13168071
		14.4917	-16943734	-15315120	-8163425	-8510940	-3841851	-7655008	-21924346	-13245994	-12484574	-6387959	-6236774	-8661037	-13352317	-7255704	-9059878	-13173499
		14.5	-16940054	-15320982	-8169926	-8510353	-3845603	-7659598	-21925185	-13250575	-12487654	-6389563	-6242947	-8667655	-13357553	-7264280	-9063385	-13178347
		14.5083	-16935501	-15326934	-8175516	-8508273	-3849565	-7663946	-21925060	-13254970	-12490270	-6390884	-6248550	-8672740	-13361604	-7272238	-9067312	-13182659
		14.5167	-16930159	-15332709	-8180388	-8504796	-3853607	-7667709	-21923929	-13258990	-12492406	-6391708	-6253605	-8676115	-13364501	-7279465	-9071530	-13186318
		14.525	-16923876	-15337781	-8184753	-8500125	-3857269	-7670588	-21921795	-13262451	-12493953	-6391984	-6258170	-8678024	-13366097	-7286265	-9075478	-13189232
		14.5333	-16916219	-15341723	-8188637	-8494395	-3860264	-7672526	-21918963	-13264957	-12495042	-6391590	-6262331	-8678756	-13366167	-7292689	-9078541	-13191125
		14.5417	-16906851	-15344594	-8191717	-8487392	-3862662	-7673716	-21915351	-13266075	-12496029	-6390546	-6265916	-8678352	-13364624	-7298446	-9080094	-13191658
		14.55	-16895666	-15346620	-8193856	-8478840	-3864687	-7674313	-21910235	-13265808	-12497133	-6389232	-6268790	-8676691	-13361457	-7303372	-9080010	-13190677
		14.5583	-16882727	-15347972	-8195038	-8468408	-3866469	-7674196	-21903294	-13264461	-12497930	-6387901	-6270918	-8673817	-13356633	-7307317	-9078554	-13188070
		14.5667	-16868080	-15348575	-8195256	-8455886	-3868078	-7673211	-21894677	-13262415	-12497814	-6386544	-6272360	-8670094	-13349953	-7310171	-9076062	-13183787
		14.575	-16851803	-15348522	-8194346	-8441194	-3869474	-7671385	-21884382	-13259837	-12496097	-6384889	-6273114	-8665319	-13341383	-7311617	-9072966	-13177923
		14.5833	-16833818	-15347878	-8192143	-8424461	-3870368	-7669047	-21872251	-13256522	-12492571	-6382711	-6273063	-8659004	-13330866	-7311226	-9069263	-13170506
		14.5917	-16813909	-15346490	-8188662	-8405925	-3870626	-7666435	-21857915	-13252306	-12487377	-6379994	-6272176	-8650927	-13318390	-7308899	-9064817	-13161644
		14.6	-16791735	-15344058	-8183851	-8385857	-3870449	-7663450	-21841507	-13247206	-12480972	-6376764	-6270554	-8640898	-13303907	-7304933	-9059220	-13151650
		14.6083	-16767135	-15340349	-8177782	-8364635	-3870139	-7659755	-21823710	-13241325	-12473572	-6372933	-6268025	-8628761	-13287411	-7299772	-9052329	-13140750
		14.6167	-16739999	-15335669	-8170658	-8342259	-3869567	-7655216	-21805314	-13234530	-12465055	-6368314	-6264340	-8614041	-13268757	-7293716	-9044176	-13128883
		14.625	-16710368	-15330202	-8162599	-8318643	-3868311	-7650226	-21786806	-13226451	-12455264	-6362925	-6259066	-8596275	-13247413	-7286646	-9034771	-13115525
		14.6333	-16678510	-15323984	-8153577	-8293435	-3865984	-7644847	-21768140	-13216726	-12443943	-6356781	-6251585	-8575156	-13222929	-7278024	-9023986	-13100083
		14.6417	-16644776	-15316826	-8143563	-8266612	-3862584	-7638696	-21748863	-13205243	-12430997	-6349936	-6241328	-8550422	-13195262	-7267405	-9011760	-13081747
		14.65	-16609823	-15308515	-8132315	-8238414	-3858461	-7631376	-21728833	-13191917	-12416230	-6342648	-6228316	-8522253	-13164826	-7254562	-8998195	-13060152
		14.6583	-16574331	-15299287	-8119617	-8209010	-3853712	-7622739	-21708120	-13176593	-12399436	-6335246	-6213034	-8491265	-13132317	-7239176	-8983073	-13035694
		14.6667	-16538940	-15289203	-8105473	-8178759	-3848131	-7612783	-21686586	-13159342	-12380968	-6328008	-6195930	-8457800	-13098139	-7221036	-8966089	-13008563
		14.675	-16504272	-15278207	-8089757	-8148090	-3841674	-7601452	-21664049	-13140473	-12361477	-6321017	-6177033	-8422180	-13062239	-7200429	-8947204	-12978851
		14.6833	-16471010	-15266191	-8072148	-8117510	-3834450	-7588666	-21640291	-13120718	-12341228	-6313847	-6156116	-8384741	-13024780	-7177442	-8926368	-12946706
		14.6917	-16439684	-15253171	-8052545	-8087370	-3826656	-7574556	-21615724	-13100696	-12320441	-6305873	-6132946	-8345430	-12986281	-7151642	-8903495	-12912499
		14.7	-16410730	-15239170	-8031059	-8057995	-3818391	-7559314	-21591186	-13080424	-12299380	-6296696	-6107340	-8303838	-12947169	-7122429	-8878563	-12876564
		14.7083	-16384590	-15224444	-8007623	-8029916	-3809542	-7543008	-21567253	-13059846	-12278380	-6286399	-6079238	-8259486	-12907697	-7089690	-8851772	-12838984
		14.7167	-16361629	-15208974	-7982243	-8003834	-3799846	-7525697	-21544552	-13038801	-12257649	-6275274	-6048754	-8212483	-12867809	-7053961	-8823056	-12799887
		14.725	-16342161	-15192597	-7955146	-7980488	-3789117	-7507752	-21523039	-13016895	-12237181	-6263725	-6016251	-8163731	-12827520	-7016105	-8792234	-12759630
		14.7333	-16326365	-15175232	-7926762	-7960396	-3777306	-7489768	-21502447	-12994218	-12216862	-6252174	-5982048	-8113813	-12787370	-6976772	-8759465	-12718803
		14.7417	-16314282	-15156712	-7897972	-7943845	-3764438	-7472226	-21483150	-12971443	-12196876	-6240947	-5946613	-8063293	-12747979	-6936472	-8725310	-12678030
		14.75	-16306107	-15137333	-7869418	-7931239	-3750653	-7455348	-21465476	-12949241	-12177311	-6230403	-5910469	-8013093	-12710092	-6895809	-8690326	-12637797
		14.7583	-16302274	-15117804	-7841324	-7922943	-3736433	-7438953	-21449724	-12927937	-12158251	-6220705	-5873924	-7964443	-12674643	-6855189	-8654974	-12598487
		14.7667	-16303000	-15098441	-7813981	-7918795	-3722101	-7422707	-21435858	-12907642	-12140314	-6212013	-5837202	-7918598	-12642426	-6814583	-8619810	-12560104
		14.775	-16307998	-15079291	-7787882	-7918626	-3707863	-7406354	-21423821	-12888871	-12124046	-6204535	-5800846	-7876661	-12614224	-6774107	-8584948	-12522754
		14.7833	-16316835	-15060590	-7763611	-7922509	-3694085	-7389870	-21413639	-12872108	-12109742	-6198519	-5765830	-7839308	-12590369	-6734132	-8550737	-12486921
		14.7917	-16329623	-15042649	-7741627	-7930628	-3681235	-7373589	-21405363	-12857285	-12097729	-6193915	-5732841	-7807041	-12570728	-6695283	-8517852	-12453474
		14.8	-16346597	-15025708	-7721840	-7943151	-3669611	-7358245	-21399403	-12844573	-12088100	-6190610	-5702130	-7780199	-12554931	-6658432	-8486910	-12423064
		14.8083	-16367367	-15010231	-7704309	-7959995	-3659403	-7344794	-21396344	-12834273	-12080773	-6188486	-5674390	-7759436	-12542851	-6624340	-8458489	-12396281
		14.8167	-16391324	-14996958	-7689492	-7980777	-3650644	-7333931	-21396683	-12826441	-12076218	-6187417	-5650503	-7745453	-12534638	-6594207	-8433306	-12373929
		14.825	-16417921	-14986484	-7678013	-8004882	-3643076	-7325793	-21400258	-12821189	-12074675	-6187356	-5630903	-7738770	-12530415	-6569154	-8412176	-12356226
		14.8333	-16446582	-14978862	-7670372	-8031879	-3636483	-7320274	-21406902	-12818943	-12075872	-6188292	-5615974	-7739339	-12530233	-6549921	-8395722	-12343377
		14.8417	-16476866	-14974107	-7666703	-8060882	-3631194	-7317321	-21416753	-12820246	-12079886	-6190605	-5606200	-7746605	-12534420	-6536840	-8383935	-12335640
		14.85	-16508368	-14972085	-7666816	-8091053	-3627642	-7317077	-21430033	-12825115	-12086997	-6194718	-5601890	-7760002	-12543402	-6529696	-8376777	-12332920
		14.8583	-16540491	-14972446	-7670407	-8121850	-3626067	-7319510	-21446655	-12833419	-12097251	-6200647	-5603122	-7778828	-12557353	-6528330	-8374168	-12335129
		14.8667	-16572861	-14974815	-7677214	-8152970	-3626680	-7324355	-21465942	-12844978	-12110066	-6208091	-5609578	-7802450	-12575972	-6532969	-8375816	-12341803
		14.875	-16605591	-14978899	-7687231	-8184495	-3629422	-7331354	-21487581	-12859398	-12124668	-6216724	-5620814	-7830610	-12598689	-6543417	-8381357	-12352468
		14.8833	-16638783	-14984763	-7700468	-8216394	-3634135	-7340376	-21511354	-12876077	-12140538	-6226311	-5636686	-7863193	-12624692	-6559270	-8390606	-12366870
		14.8917	-16672244	-14992446	-7716845	-8248005	-3640749	-7351118	-21536978	-12894189	-12157463	-6236414	-5656879	-7900043	-12653350	-6580230	-8403474	-12385040
		14.9	-16705359	-15001765	-7736326	-8278684	-3649056	-7363264	-21564515	-12913188	-12175628	-6246727	-5680830	-7940816	-12684616	-6605738	-8420167	-12406867
		14.9083	-16737635	-15012736	-7758247	-8307911	-3658687	-7376861	-21593686	-12933174	-12195271	-6257190	-5708113	-7984849	-12718372	-6635195	-8440920	-12432078
		14.9167	-16768815	-15025352	-7781807	-8335389	-3669214	-7391802	-21623899	-12954198	-12216316	-6267449	-5738385	-8031271	-12754076	-6668010	-8465645	-12460392
		14.925	-16798692	-15039669	-7806471	-8361089	-3680374	-7407877	-21654816	-12976255	-12238408	-6277287	-5771150	-8079067	-12791185	-6703397	-8493980	-12491340
		14.9333	-16827004	-15055682	-7831830	-8385115	-3692075	-7425001	-21686176	-12999285	-12261332	-6286723	-5805496	-8127456	-12829274	-6740419	-8525112	-12524776
		14.9417	-16853534	-15073635	-7857672	-8407703	-3704331	-7443358	-21717587	-13023221	-12284813	-6295782	-5840412	-8175870	-12867733	-6778227	-8558153	-12560569
		14.95	-16878091	-15093586	-7883766	-8429020	-3717124	-7462913	-21748882	-13047856	-12308481	-6304616	-5875288	-8223904	-12906315	-6816380	-8592217	-12598715
		14.9583	-16900699	-15115023	-7909836	-8448965	-3730274	-7483123	-21779700	-13072661	-12332025	-6313400	-5909797	-8271005	-12944763	-6854765	-8626400	-12639075
		14.9667	-16921211	-15137051	-7935612	-8467541	-3743533	-7503452	-21809353	-13097156	-12355333	-6322168	-5943856	-8316270	-12982887	-6893497	-8660189	-12681203
		14.975	-16939443	-15158828	-7960753	-8484930	-3756663	-7523748	-21837477	-13120945	-12378440	-6330893	-5977257	-8358903	-13020497	-6932516	-8693626	-12724027
		14.9833	-16955578	-15179994	-7985132	-8500999	-3769401	-7543971	-21864127	-13143940	-12401204	-6339535	-6009556	-8398642	-13057402	-6971226	-8726481	-12766491
		14.9917	-16970038	-15200512	-8008936	-8515432	-3781321	-7563903	-21889197	-13166162	-12423001	-6348054	-6040416	-8435771	-13092962	-7009121	-8758576	-12807689
		15	-16983079	-15220105	-8032137	-8528047	-3792289	-7583122	-21912525	-13187342	-12443514	-6356409	-6069758	-8470753	-13126535	-7045684	-8789693	-12846882
		15.0083	-16994678	-15238626	-8054761	-8538901	-3802392	-7601195	-21934153	-13207346	-12462725	-6364561	-6097439	-8503643	-13158228	-7080585	-8819548	-12883871
		15.0167	-17004851	-15256076	-8076854	-8548364	-3811794	-7617717	-21954300	-13226336	-12480725	-6372244	-6123217	-8534191	-13188028	-7113556	-8848079	-12918703
		15.025	-17013787	-15272448	-8098180	-8556865	-3820685	-7632672	-21973253	-13244352	-12497416	-6379224	-6146921	-8562261	-13215658	-7144194	-8875343	-12951229
		15.0333	-17021644	-15287907	-8118338	-8564700	-3829156	-7646166	-21991179	-13261391	-12512395	-6385515	-6168710	-8587946	-13240752	-7172634	-8901458	-12981614
		15.0417	-17028808	-15302565	-8137219	-8571970	-3837213	-7657991	-22008090	-13277175	-12525509	-6391328	-6189011	-8611229	-13263293	-7199108	-8926307	-13010146
		15.05	-17035925	-15316493	-8154669	-8578634	-3844854	-7668150	-22023750	-13291432	-12537092	-6396716	-6208143	-8632104	-13283327	-7223796	-8949775	-13036709
		15.0583	-17043342	-15329680	-8170403	-8584511	-3852122	-7677142	-22037951	-13303918	-12547631	-6401639	-6226202	-8650771	-13301042	-7246792	-8971781	-13061363
		15.0667	-17050936	-15341957	-8184495	-8589355	-3859028	-7685446	-22050517	-13314595	-12557529	-6406282	-6243338	-8667451	-13316842	-7268038	-8992294	-13084240
		15.075	-17058450	-15353288	-8197081	-8593288	-3865489	-7693469	-22061145	-13323861	-12567100	-6410713	-6259772	-8682410	-13331153	-7287135	-9010900	-13105502
		15.0833	-17065617	-15363498	-8208309	-8596547	-3871466	-7701418	-22069584	-13331899	-12576307	-6414852	-6275457	-8695794	-13344154	-7304000	-9027202	-13124943
		15.0917	-17072159	-15372486	-8218259	-8599420	-3876961	-7709305	-22076135	-13338852	-12585034	-6418551	-6290216	-8707554	-13355668	-7318891	-9041320	-13142184
		15.1	-17077950	-15380572	-8227297	-8602017	-3881843	-7716941	-22081727	-13345128	-12593308	-6421767	-6303787	-8717806	-13365514	-7331918	-9053727	-13157413
		15.1083	-17083080	-15388060	-8235823	-8604380	-3886142	-7724100	-22087105	-13351233	-12600971	-6424624	-6315810	-8726770	-13373632	-7343046	-9065028	-13171517
		15.1167	-17087507	-15394903	-8243784	-8606641	-3890138	-7730805	-22092566	-13357511	-12607995	-6427211	-6326096	-8734464	-13380165	-7352362	-9075611	-13185056
		15.125	-17091260	-15400897	-8250973	-8608816	-3894008	-7737266	-22098275	-13363787	-12614340	-6429676	-6334546	-8740868	-13385426	-7360125	-9085354	-13198074
		15.1333	-17094378	-15405826	-8257099	-8610863	-3897740	-7743438	-22104304	-13369618	-12620158	-6432100	-6341205	-8746284	-13389734	-7366677	-9094308	-13210324
		15.1417	-17096783	-15410010	-8262220	-8612768	-3901279	-7749255	-22110736	-13374481	-12625469	-6434526	-6346306	-8751347	-13393014	-7372514	-9102684	-13221508
		15.15	-17098597	-15414224	-8266730	-8614243	-3904691	-7754544	-22117736	-13378278	-12630336	-6436962	-6350122	-8756307	-13395366	-7377798	-9110772	-13231787
		15.1583	-17100385	-15418942	-8270926	-8615337	-3908140	-7759195	-22125396	-13381328	-12634535	-6439207	-6352829	-8761119	-13397053	-7382318	-9118753	-13241324
		15.1667	-17102502	-15424163	-8274669	-8616036	-3911683	-7763115	-22133306	-13383974	-12637886	-6441006	-6354808	-8765777	-13398298	-7385908	-9126713	-13250333
		15.175	-17105097	-15429787	-8277721	-8616180	-3915151	-7766310	-22140870	-13386589	-12640516	-6442403	-6356650	-8770353	-13399292	-7388653	-9134578	-13258923
		15.1833	-17108193	-15435597	-8280116	-8615973	-3918352	-7768786	-22147892	-13389352	-12642778	-6443703	-6358460	-8774628	-13400051	-7390643	-9141970	-13267148
		15.1917	-17111626	-15441304	-8282041	-8615844	-3921087	-7770697	-22154580	-13392269	-12645069	-6445026	-6360043	-8778323	-13400617	-7391851	-9148585	-13275135
		15.2	-17115299	-15446695	-8283696	-8616132	-3923182	-7772325	-22161040	-13395402	-12647496	-6446283	-6361464	-8781095	-13401256	-7392242	-9154402	-13282838
		15.2083	-17119188	-15451458	-8285098	-8617049	-3924514	-7773974	-22167198	-13398565	-12649781	-6447535	-6363319	-8782929	-13402174	-7391681	-9159480	-13290261
		15.2167	-17123022	-15455267	-8286289	-8618592	-3925391	-7776025	-22172743	-13401316	-12651677	-6448869	-6366132	-8784236	-13403284	-7390154	-9163683	-13297394
		15.225	-17126689	-15458270	-8287308	-8620573	-3926303	-7778558	-22177054	-13403646	-12653257	-6450041	-6369814	-8785491	-13404209	-7388219	-9167071	-13303937
		15.2333	-17130380	-15460983	-8288148	-8622660	-3927500	-7781194	-22179872	-13405810	-12654897	-6450983	-6373939	-8786959	-13404583	-7386558	-9169733	-13309582
		15.2417	-17133931	-15463717	-8288917	-8624924	-3929031	-7783419	-22181311	-13407835	-12656778	-6451910	-6378200	-8788590	-13404310	-7385589	-9171928	-13314280
		15.25	-17137157	-15466471	-8289879	-8627576	-3930781	-7785140	-22182196	-13409908	-12659217	-6452924	-6382258	-8790313	-13403625	-7385424	-9173922	-13318409
		15.2583	-17139881	-15469202	-8291086	-8630700	-3932576	-7786618	-22183229	-13411949	-12662093	-6454096	-6385905	-8792186	-13402984	-7386094	-9175984	-13322172
		15.2667	-17142110	-15471910	-8292491	-8634072	-3934231	-7788045	-22185103	-13413877	-12665229	-6455321	-6389093	-8793811	-13402692	-7387508	-9178483	-13325492
		15.275	-17143863	-15474546	-8294028	-8637284	-3935890	-7789579	-22188291	-13415614	-12668583	-6456461	-6391753	-8794820	-13402612	-7389380	-9181546	-13328452
		15.2833	-17145308	-15477454	-8295729	-8640193	-3937694	-7791374	-22192668	-13417261	-12671924	-6457518	-6393810	-8795181	-13402671	-7391189	-9185297	-13331198
		15.2917	-17146683	-15480957	-8297565	-8643148	-3939607	-7793492	-22197804	-13419212	-12675114	-6458616	-6395341	-8795000	-13403252	-7392573	-9189574	-13333888
		15.3	-17147892	-15485004	-8299438	-8646383	-3941694	-7796008	-22203098	-13421705	-12678162	-6459836	-6396672	-8794672	-13404466	-7393514	-9194095	-13336550
		15.3083	-17148534	-15489333	-8301349	-8649459	-3944109	-7798846	-22208081	-13424734	-12681030	-6461340	-6398024	-8794500	-13406148	-7393997	-9198585	-13339231
		15.3167	-17148238	-15493580	-8303260	-8651889	-3946824	-7801850	-22212852	-13428149	-12683468	-6463350	-6399432	-8794689	-13408022	-7394129	-9202892	-13341843
		15.325	-17146895	-15497357	-8305295	-8653499	-3949580	-7805127	-22217673	-13431930	-12685324	-6465853	-6401012	-8795505	-13410055	-7394119	-9206992	-13344216
		15.3333	-17144788	-15500761	-8307703	-8654785	-3952213	-7808540	-22222483	-13436166	-12686758	-6468475	-6403154	-8797293	-13412343	-7394169	-9210725	-13346352
		15.3417	-17142461	-15503785	-8310506	-8655962	-3954593	-7811732	-22226896	-13440733	-12688003	-6471022	-6405902	-8799900	-13414984	-7394482	-9214114	-13348521
		15.35	-17140277	-15505908	-8313617	-8657083	-3956650	-7814361	-22230520	-13445281	-12689222	-6473532	-6408806	-8802923	-13417863	-7395197	-9217202	-13350800
		15.3583	-17138520	-15507104	-8316974	-8658332	-3958515	-7816247	-22233246	-13449616	-12690448	-6476053	-6411567	-8805984	-13420929	-7396517	-9219764	-13353232
		15.3667	-17137130	-15507910	-8320672	-8659660	-3960273	-7817492	-22235116	-13453957	-12691944	-6478270	-6414113	-8808727	-13424244	-7398392	-9221717	-13355697
		15.375	-17135733	-15509025	-8324612	-8660790	-3961896	-7818578	-22235997	-13458675	-12693797	-6479892	-6416154	-8811280	-13428010	-7400566	-9223276	-13357660
		15.3833	-17133903	-15510856	-8328586	-8661276	-3963454	-7819802	-22235641	-13463758	-12696262	-6480933	-6417503	-8813779	-13431969	-7403166	-9224563	-13358858
		15.3917	-17131445	-15513559	-8332444	-8660702	-3964985	-7821334	-22234304	-13468783	-12699249	-6481484	-6418402	-8816246	-13435624	-7406254	-9225391	-13359189
		15.4	-17128600	-15516816	-8335962	-8659104	-3966450	-7823433	-22232342	-13473367	-12702303	-6481651	-6419223	-8818906	-13438888	-7409614	-9225704	-13358881
		15.4083	-17125537	-15520001	-8338956	-8656615	-3967942	-7826118	-22230117	-13477388	-12705179	-6481327	-6420128	-8821759	-13442137	-7413003	-9225661	-13358305
		15.4167	-17121990	-15522287	-8341409	-8653371	-3969427	-7829191	-22227568	-13480747	-12707447	-6480595	-6421389	-8824406	-13445790	-7416187	-9225244	-13357630
		15.425	-17117784	-15523266	-8343559	-8649467	-3970813	-7832574	-22224447	-13483407	-12708595	-6479793	-6423039	-8826390	-13449741	-7419126	-9224502	-13356736
		15.4333	-17112936	-15523219	-8345811	-8644871	-3972030	-7835966	-22220621	-13485566	-12708464	-6479214	-6424746	-8827112	-13453677	-7421911	-9223363	-13355667
		15.4417	-17107477	-15522694	-8348213	-8639778	-3972856	-7838898	-22216350	-13487472	-12707345	-6478932	-6426239	-8826501	-13457595	-7424496	-9221965	-13354525
		15.45	-17101515	-15522196	-8350490	-8634199	-3973306	-7841115	-22211948	-13489177	-12705645	-6478974	-6427258	-8824794	-13461492	-7426840	-9220522	-13353244
		15.4583	-17094998	-15521978	-8352385	-8628187	-3973499	-7842622	-22207903	-13490526	-12703633	-6479307	-6427599	-8822132	-13465307	-7428778	-9219112	-13351474
		15.4667	-17088064	-15522081	-8354005	-8621999	-3973494	-7843585	-22204393	-13491461	-12701303	-6479710	-6427481	-8818746	-13468826	-7430176	-9217730	-13349092
		15.475	-17081126	-15522329	-8355552	-8615782	-3973326	-7844256	-22201254	-13492198	-12698674	-6480086	-6427157	-8815084	-13471645	-7431193	-9216374	-13346292
		15.4833	-17074420	-15522288	-8356645	-8609825	-3973119	-7844868	-22198084	-13492636	-12695905	-6480261	-6426632	-8811476	-13473329	-7431863	-9214638	-13343222
		15.4917	-17068156	-15521553	-8356841	-8604420	-3972851	-7845312	-22194616	-13492198	-12693037	-6480156	-6425837	-8807935	-13473480	-7432151	-9212294	-13339946
		15.5	-17062676	-15520212	-8356114	-8599786	-3972435	-7845422	-22190863	-13490491	-12690079	-6479841	-6424644	-8804543	-13471880	-7432277	-9209131	-13336587
		15.5083	-17058132	-15518485	-8354737	-8595881	-3971615	-7844990	-22186911	-13487542	-12687182	-6479460	-6422853	-8801108	-13468710	-7432307	-9205042	-13333161
		15.5167	-17054301	-15516354	-8353035	-8592436	-3970345	-7843881	-22182523	-13483898	-12684409	-6479094	-6420588	-8797270	-13464505	-7431760	-9200180	-13329566
		15.525	-17050966	-15513731	-8351004	-8589311	-3968676	-7842260	-22177384	-13480193	-12681845	-6478613	-6418110	-8792901	-13460021	-7430183	-9195007	-13325626
		15.5333	-17048017	-15510739	-8348501	-8586347	-3966778	-7840399	-22171753	-13476536	-12679524	-6477896	-6415725	-8787933	-13455791	-7427746	-9189924	-13321092
		15.5417	-17045394	-15507434	-8345580	-8583395	-3964861	-7838281	-22166344	-13472838	-12677291	-6477022	-6413458	-8782308	-13452135	-7424823	-9185060	-13315903
		15.55	-17043234	-15503581	-8342250	-8580609	-3963058	-7835747	-22161602	-13469203	-12674879	-6476172	-6411126	-8776282	-13449096	-7421819	-9180667	-13310243
		15.5583	-17041800	-15499232	-8338528	-8578358	-3961490	-7832781	-22157499	-13465810	-12672102	-6475238	-6408711	-8770115	-13446534	-7419147	-9176626	-13304194
		15.5667	-17040924	-15494838	-8334647	-8576944	-3960208	-7829440	-22154011	-13462949	-12668951	-6474143	-6406599	-8763902	-13444215	-7417046	-9172510	-13297780
		15.575	-17040546	-15490780	-8330758	-8576454	-3959130	-7825812	-22150816	-13460876	-12665563	-6472782	-6405174	-8757498	-13442288	-7415383	-9168241	-13291201
		15.5833	-17040629	-15487544	-8327045	-8576876	-3958135	-7822080	-22147690	-13459580	-12662036	-6470955	-6404656	-8751061	-13441488	-7413650	-9163600	-13284595
		15.5917	-17041305	-15485284	-8323598	-8578143	-3957214	-7818483	-22144713	-13458641	-12658633	-6468586	-6405028	-8745135	-13442210	-7411679	-9158149	-13278079
		15.6	-17042353	-15483805	-8320571	-8580072	-3956332	-7815319	-22141858	-13457907	-12655702	-6465784	-6405796	-8739996	-13444303	-7409623	-9151959	-13271639
		15.6083	-17043564	-15482492	-8317972	-8582338	-3955264	-7812856	-22139177	-13457312	-12653403	-6462671	-6406517	-8735669	-13447228	-7407502	-9145477	-13265589
		15.6167	-17044736	-15480872	-8315731	-8584654	-3954024	-7811159	-22136916	-13456800	-12651837	-6459226	-6407180	-8732094	-13450282	-7405121	-9139060	-13260362
		15.625	-17045551	-15478731	-8313780	-8586675	-3952518	-7809926	-22135495	-13456212	-12651144	-6455552	-6407645	-8729185	-13452953	-7402522	-9133137	-13256320
		15.6333	-17045639	-15476099	-8311969	-8588104	-3950611	-7808900	-22135344	-13455414	-12651374	-6452105	-6407661	-8726939	-13454851	-7399887	-9127915	-13253603
		15.6417	-17044914	-15473060	-8310198	-8588993	-3948267	-7808067	-22136535	-13454486	-12652560	-6448968	-6407114	-8725354	-13455706	-7397068	-9123371	-13251746
		15.65	-17043609	-15469684	-8308629	-8589372	-3945599	-7807121	-22138992	-13453477	-12654489	-6445960	-6406172	-8724386	-13455583	-7393842	-9119732	-13249963
		15.6583	-17041996	-15466296	-8307553	-8589264	-3942620	-7805719	-22142213	-13452638	-12656727	-6442835	-6404963	-8724157	-13454876	-7390212	-9117180	-13247879
		15.6667	-17040420	-15463473	-8307093	-8588852	-3939391	-7803745	-22145746	-13452085	-12658705	-6439212	-6403756	-8724609	-13454314	-7386368	-9115264	-13244977
		15.675	-17039219	-15461476	-8307169	-8588342	-3935991	-7801304	-22149209	-13451816	-12660261	-6434651	-6402716	-8725480	-13454078	-7382461	-9113187	-13241075
		15.6833	-17038267	-15460247	-8307580	-8587762	-3932649	-7798743	-22152152	-13451778	-12661431	-6428896	-6402175	-8726732	-13453963	-7378457	-9110579	-13236543
		15.6917	-17037148	-15459649	-8308134	-8586725	-3929590	-7796242	-22154033	-13451918	-12662237	-6421941	-6402155	-8728390	-13454009	-7374187	-9107277	-13231914
		15.7	-17035500	-15459461	-8308538	-8584898	-3926938	-7793449	-22154765	-13452122	-12662835	-6413938	-6402441	-8730213	-13454286	-7369557	-9103200	-13227826
		15.7083	-17033291	-15459526	-8308625	-8582035	-3924766	-7789950	-22154685	-13452074	-12663330	-6405195	-6402661	-8732033	-13454722	-7364291	-9098609	-13224470
		15.7167	-17030363	-15460016	-8308456	-8577968	-3923375	-7785899	-22154356	-13451353	-12663704	-6396116	-6402383	-8733669	-13455469	-7357667	-9093830	-13221620
		15.725	-17026518	-15461075	-8308340	-8572614	-3922950	-7781561	-22154128	-13449683	-12664088	-6386639	-6401516	-8734914	-13456339	-7349364	-9089141	-13218850
		15.7333	-17022060	-15462567	-8308325	-8566177	-3923316	-7777073	-22154101	-13446892	-12664534	-6376471	-6400141	-8735768	-13456695	-7339497	-9084463	-13215816
		15.7417	-17017270	-15464155	-8308301	-8558838	-3924208	-7772344	-22154141	-13443234	-12664644	-6365454	-6398586	-8736189	-13455983	-7328212	-9079562	-13212165
		15.75	-17012350	-15465409	-8308139	-8550858	-3925478	-7767210	-22154169	-13439095	-12664093	-6353679	-6397086	-8735859	-13454126	-7315847	-9074124	-13207742
		15.7583	-17007260	-15465961	-8307661	-8542284	-3926887	-7761571	-22154105	-13434691	-12663088	-6341342	-6395773	-8734538	-13451663	-7302745	-9067995	-13202644
		15.7667	-17002069	-15465726	-8306956	-8533205	-3928037	-7755276	-22153862	-13429983	-12661852	-6328372	-6394496	-8732178	-13449182	-7289183	-9061011	-13196950
		15.775	-16996996	-15464876	-8306068	-8523873	-3928664	-7748147	-22153142	-13424704	-12660248	-6314744	-6393149	-8728549	-13447060	-7275126	-9053173	-13190658
		15.7833	-16991960	-15463466	-8304896	-8514575	-3928700	-7740356	-22151458	-13418483	-12658170	-6300627	-6391792	-8723544	-13445429	-7260371	-9044818	-13183622
		15.7917	-16986591	-15461371	-8303401	-8505508	-3928154	-7732198	-22148455	-13411331	-12655915	-6286043	-6390260	-8717556	-13444061	-7244295	-9036215	-13175717
		15.8	-16980594	-15458516	-8301423	-8496607	-3927012	-7723699	-22143835	-13403155	-12653837	-6271003	-6388216	-8710864	-13442630	-7226419	-9027409	-13166714
		15.8083	-16973664	-15455141	-8298665	-8487866	-3925354	-7714735	-22137662	-13393755	-12652040	-6255630	-6385345	-8703492	-13440809	-7206666	-9018461	-13156106
		15.8167	-16965730	-15451485	-8295244	-8479560	-3923183	-7705386	-22130690	-13383318	-12650322	-6240023	-6381610	-8695602	-13438161	-7185217	-9009387	-13143691
		15.825	-16957338	-15447521	-8291349	-8471913	-3920380	-7695531	-22123719	-13372457	-12648457	-6224283	-6377240	-8687502	-13434392	-7162186	-9000114	-13129840
		15.8333	-16949257	-15443124	-8286933	-8464977	-3917169	-7685034	-22116862	-13361366	-12646140	-6208763	-6372509	-8679090	-13429766	-7137642	-8990380	-13114934
		15.8417	-16941957	-15438205	-8281943	-8458682	-3913936	-7673971	-22109950	-13349768	-12643136	-6193606	-6367413	-8670071	-13424606	-7111706	-8979968	-13098931
		15.85	-16935769	-15432974	-8276212	-8453096	-3910960	-7662644	-22102915	-13337489	-12639443	-6179003	-6361752	-8660435	-13419125	-7084684	-8969127	-13082218
		15.8583	-16930998	-15427646	-8269829	-8448351	-3908383	-7651401	-22096177	-13324608	-12635092	-6165091	-6355505	-8650474	-13413602	-7057280	-8958359	-13065606
		15.8667	-16927746	-15422316	-8262863	-8444844	-3906089	-7640391	-22090082	-13311207	-12630179	-6151766	-6348659	-8640658	-13408401	-7030433	-8948051	-13049652
		15.875	-16925712	-15416893	-8255472	-8442898	-3903697	-7629727	-22084638	-13297745	-12624811	-6139046	-6341353	-8631358	-13403752	-7004554	-8938402	-13034355
		15.8833	-16924601	-15411272	-8247966	-8442310	-3901009	-7619447	-22079533	-13285305	-12619360	-6127214	-6333912	-8622616	-13399762	-6979704	-8929521	-13019915
		15.8917	-16924388	-15405756	-8240656	-8442907	-3898187	-7609448	-22074787	-13274628	-12614384	-6116438	-6326584	-8614419	-13396317	-6956041	-8921386	-13006653
		15.9	-16925193	-15400662	-8233702	-8444601	-3895570	-7599748	-22070812	-13265704	-12610285	-6106622	-6319715	-8607060	-13393371	-6933932	-8914112	-12994777
		15.9083	-16927207	-15395979	-8227602	-8447479	-3893448	-7590518	-22067987	-13258275	-12607288	-6097804	-6313634	-8600949	-13391007	-6913762	-8907851	-12984127
		15.9167	-16930592	-15391536	-8222733	-8451819	-3891836	-7582003	-22066382	-13252323	-12605320	-6090189	-6308542	-8596324	-13389121	-6895647	-8902748	-12974719
		15.925	-16935376	-15387182	-8219024	-8457840	-3890642	-7574486	-22066119	-13247737	-12604186	-6084026	-6304304	-8593132	-13387696	-6879712	-8898739	-12966690
		15.9333	-16941276	-15382960	-8216247	-8465591	-3889831	-7568375	-22066885	-13244292	-12604136	-6079373	-6300754	-8591255	-13386817	-6865867	-8895564	-12960436
		15.9417	-16948017	-15379199	-8214503	-8474834	-3889315	-7563817	-22068102	-13241888	-12605361	-6076224	-6297990	-8590633	-13386575	-6854007	-8893038	-12956114
		15.95	-16955577	-15376273	-8213817	-8485136	-3888854	-7560655	-22069552	-13240427	-12607619	-6074559	-6296070	-8591513	-13387242	-6844461	-8891376	-12953647
		15.9583	-16964099	-15374384	-8213882	-8496200	-3888185	-7558728	-22071073	-13239896	-12610589	-6074361	-6294967	-8593937	-13389202	-6837782	-8890936	-12953179
		15.9667	-16973567	-15373581	-8214244	-8507914	-3887479	-7558087	-22072817	-13240267	-12613883	-6075677	-6294661	-8597716	-13392660	-6833810	-8891932	-12954763
		15.975	-16983808	-15373807	-8214700	-8520084	-3887010	-7558384	-22075402	-13241567	-12617467	-6078643	-6295287	-8602529	-13397663	-6832154	-8894486	-12957985
		15.9833	-16994489	-15374868	-8215212	-8532754	-3887272	-7559400	-22079240	-13243920	-12621557	-6083156	-6296870	-8607883	-13403799	-6832569	-8898711	-12962634
		15.9917	-17005238	-15376598	-8215906	-8546078	-3888729	-7561169	-22084265	-13247607	-12626443	-6089150	-6299383	-8613911	-13410856	-6834791	-8904654	-12968938
		16	-17015740	-15378780	-8217138	-8559726	-3891648	-7563914	-22090766	-13252683	-12632269	-6096848	-6302933	-8620896	-13418716	-6838975	-8912128	-12977073
		16.0083	-17025727	-15381149	-8219209	-8573275	-3895866	-7567974	-22098885	-13258991	-12639040	-6106393	-6307525	-8628961	-13427264	-6845529	-8920790	-12986887
		16.0167	-17035052	-15383800	-8222242	-8586757	-3900861	-7573253	-22108372	-13266639	-12646683	-6117546	-6313074	-8638227	-13436335	-6854940	-8930389	-12998028
		16.025	-17043952	-15387144	-8226661	-8600083	-3906178	-7579719	-22118973	-13275890	-12655036	-6129825	-6319424	-8648707	-13445927	-6867179	-8940737	-13010479
		16.0333	-17052627	-15391478	-8232786	-8612634	-3911428	-7587566	-22130038	-13286779	-12663854	-6142886	-6326632	-8660232	-13455735	-6881790	-8951623	-13024266
		16.0417	-17061344	-15397065	-8240516	-8623687	-3916364	-7596629	-22140927	-13298976	-12672782	-6156524	-6335017	-8672495	-13465182	-6898404	-8962852	-13039248
		16.05	-17070200	-15403803	-8249393	-8632336	-3920864	-7606495	-22151811	-13311841	-12681447	-6170444	-6344667	-8685283	-13473980	-6916951	-8974369	-13055223
		16.0583	-17079004	-15411329	-8258947	-8637868	-3924908	-7616747	-22162719	-13324747	-12689695	-6184587	-6355209	-8698258	-13482516	-6936998	-8986201	-13071970
		16.0667	-17087629	-15419259	-8268883	-8640228	-3928944	-7627225	-22173323	-13337248	-12697591	-6198765	-6366327	-8711085	-13491124	-6957718	-8998551	-13089470
		16.075	-17096070	-15427399	-8279085	-8639674	-3933543	-7637956	-22183265	-13349217	-12705210	-6212702	-6377766	-8723437	-13499711	-6978513	-9011494	-13107821
		16.0833	-17104418	-15435505	-8289497	-8636228	-3938822	-7649008	-22192538	-13360386	-12712579	-6226220	-6389249	-8735267	-13507875	-6999238	-9024809	-13126796
		16.0917	-17112483	-15443605	-8299767	-8629772	-3944652	-7660153	-22201250	-13370580	-12719612	-6239287	-6400472	-8746339	-13515363	-7019827	-9038394	-13146068
		16.1	-17119769	-15452055	-8309469	-8620058	-3950895	-7670919	-22209277	-13380046	-12726191	-6252000	-6411240	-8756261	-13521767	-7040375	-9052077	-13165408
		16.1083	-17125623	-15460974	-8318432	-8606790	-3957294	-7681253	-22216508	-13389183	-12732186	-6264510	-6421346	-8764664	-13526534	-7061318	-9065516	-13184535
		16.1167	-17129735	-15470478	-8326273	-8589889	-3963488	-7691511	-22222568	-13397950	-12737295	-6276789	-6430310	-8771375	-13529186	-7082813	-9078675	-13202786
		16.125	-17132120	-15480629	-8332786	-8569251	-3969360	-7701838	-22226610	-13406093	-12741153	-6288549	-6437936	-8776246	-13529420	-7104842	-9091583	-13219622
		16.1333	-17132792	-15491450	-8338013	-8544517	-3974849	-7712256	-22227661	-13413520	-12743472	-6299385	-6444356	-8778940	-13527092	-7127360	-9104343	-13234945
		16.1417	-17131772	-15502724	-8341968	-8514993	-3979812	-7722824	-22225317	-13419751	-12743909	-6309230	-6449521	-8779037	-13522041	-7150048	-9116799	-13248872
		16.15	-17129345	-15513757	-8344487	-8480289	-3984099	-7733316	-22219378	-13423708	-12742465	-6318249	-6453628	-8776009	-13513922	-7172271	-9128515	-13261264
		16.1583	-17125570	-15523969	-8345384	-8440718	-3987575	-7743138	-22209516	-13424604	-12739041	-6326431	-6457202	-8769408	-13502537	-7193404	-9138940	-13272113
		16.1667	-17120443	-15533108	-8344618	-8397105	-3990162	-7751786	-22195514	-13421961	-12733676	-6333616	-6460425	-8758959	-13487745	-7212666	-9147822	-13281632
		16.175	-17113996	-15541005	-8342184	-8350452	-3992038	-7758810	-22177429	-13415755	-12726480	-6339525	-6462967	-8744251	-13469471	-7229604	-9155089	-13290014
		16.1833	-17106217	-15547655	-8338002	-8301889	-3993305	-7763658	-22155338	-13406015	-12717488	-6344065	-6464287	-8724926	-13447822	-7244171	-9160592	-13297290
		16.1917	-17096913	-15553163	-8331988	-8252292	-3993887	-7765866	-22129602	-13392549	-12706385	-6347508	-6463884	-8700977	-13422811	-7256319	-9164347	-13303423
		16.2	-17086097	-15557775	-8323747	-8202006	-3993573	-7765192	-22100441	-13375133	-12692688	-6349979	-6461681	-8672447	-13394457	-7266204	-9166510	-13308287
		16.2083	-17074194	-15561699	-8312942	-8151313	-3992338	-7761562	-22068162	-13353807	-12676156	-6351428	-6457842	-8639742	-13363073	-7274052	-9167362	-13311799
		16.2167	-17061626	-15565141	-8299528	-8101112	-3990406	-7754836	-22033204	-13328619	-12656918	-6351859	-6452412	-8603597	-13329411	-7280006	-9167279	-13313958
		16.225	-17048732	-15568041	-8283474	-8052571	-3987889	-7744848	-21995854	-13299561	-12634989	-6351230	-6445070	-8564616	-13294208	-7284002	-9166206	-13314780
		16.2333	-17035932	-15570360	-8264928	-8006906	-3984822	-7731902	-21956104	-13266521	-12610735	-6349546	-6435720	-8523199	-13257955	-7286055	-9163713	-13314364
		16.2417	-17023647	-15571885	-8243946	-7965188	-3981102	-7716644	-21914037	-13229409	-12584808	-6346939	-6424233	-8479622	-13220854	-7286357	-9159612	-13312847
		16.25	-17012371	-15572532	-8220603	-7928348	-3976599	-7699308	-21870221	-13188494	-12557969	-6343541	-6410910	-8434117	-13183278	-7284856	-9154002	-13310300
		16.2583	-17002335	-15572192	-8195234	-7897497	-3971132	-7680191	-21825996	-13144100	-12530818	-6339575	-6396230	-8387119	-13145868	-7281441	-9147333	-13307072
		16.2667	-16993364	-15570781	-8167929	-7873634	-3964519	-7659695	-21782875	-13096693	-12503653	-6335371	-6380467	-8339430	-13109287	-7275855	-9140005	-13303639
		16.275	-16985269	-15568519	-8138810	-7857743	-3956858	-7638114	-21741765	-13047884	-12476775	-6331332	-6363940	-8291995	-13073892	-7268313	-9132221	-13300197
		16.2833	-16978211	-15565639	-8108403	-7851074	-3948582	-7615756	-21702993	-12999774	-12450698	-6327553	-6346919	-8245974	-13040293	-7259368	-9124513	-13296747
		16.2917	-16972444	-15562077	-8077435	-7854073	-3940147	-7593089	-21667273	-12954115	-12426203	-6324094	-6329813	-8202679	-13009142	-7249607	-9117262	-13293560
		16.3	-16968465	-15557989	-8046741	-7866117	-3931811	-7570561	-21635307	-12911959	-12403815	-6321107	-6313120	-8163462	-12981017	-7239493	-9110365	-13291058
		16.3083	-16966765	-15553599	-8017153	-7886150	-3923657	-7548644	-21607583	-12873822	-12383785	-6318665	-6297254	-8129386	-12956610	-7229233	-9103683	-13289453
		16.3167	-16967564	-15549153	-7989362	-7913041	-3915839	-7527867	-21584593	-12839972	-12366541	-6316862	-6282442	-8101226	-12936510	-7219079	-9097275	-13288762
		16.325	-16970781	-15544862	-7964061	-7945980	-3908275	-7508531	-21566867	-12810880	-12352465	-6316000	-6269246	-8079651	-12921014	-7209549	-9091134	-13288998
		16.3333	-16976320	-15540511	-7941675	-7984185	-3900894	-7490940	-21555170	-12787201	-12342093	-6316444	-6258129	-8065314	-12910558	-7201536	-9085563	-13289970
		16.3417	-16983957	-15536016	-7922276	-8026738	-3893961	-7475621	-21550576	-12769994	-12335941	-6318405	-6249308	-8058761	-12905755	-7195897	-9081015	-13291198
		16.35	-16993199	-15531805	-7906063	-8072699	-3887920	-7463133	-21553686	-12759868	-12334460	-6321870	-6243006	-8060359	-12906757	-7192865	-9078009	-13292576
		16.3583	-17003703	-15528265	-7893460	-8121179	-3883110	-7453946	-21564595	-12756840	-12338066	-6326701	-6239638	-8070136	-12913371	-7192428	-9077023	-13294399
		16.3667	-17015269	-15525673	-7885082	-8171343	-3879794	-7448457	-21582711	-12760795	-12346958	-6332701	-6239478	-8087662	-12925512	-7194357	-9078185	-13296850
		16.375	-17027699	-15523941	-7881723	-8222232	-3877872	-7447036	-21607176	-12771910	-12360790	-6339741	-6242415	-8112192	-12943065	-7198382	-9081675	-13300061
		16.3833	-17040604	-15522897	-7883902	-8272824	-3877145	-7449963	-21637337	-12789988	-12378857	-6347625	-6248266	-8142721	-12965343	-7204715	-9087388	-13304274
		16.3917	-17053652	-15522521	-7891333	-8322096	-3877753	-7457412	-21672553	-12814805	-12399965	-6356189	-6256736	-8178567	-12991722	-7213627	-9095008	-13309911
		16.4	-17066942	-15522903	-7903268	-8369452	-3879792	-7469235	-21712170	-12845879	-12422955	-6365422	-6267386	-8219208	-13021775	-7224815	-9104163	-13316891
		16.4083	-17080446	-15524050	-7919062	-8414572	-3883230	-7484899	-21755541	-12882309	-12447391	-6375391	-6279726	-8263875	-13055055	-7237801	-9114571	-13324783
		16.4167	-17094109	-15526057	-7938314	-8457352	-3888251	-7504062	-21801867	-12922963	-12473215	-6386056	-6293461	-8311621	-13091311	-7252241	-9125987	-13333129
		16.425	-17107670	-15529075	-7960637	-8497482	-3894863	-7526323	-21850056	-12966707	-12500234	-6397296	-6308143	-8361306	-13130039	-7267922	-9138251	-13341681
		16.4333	-17120834	-15533172	-7985653	-8534589	-3902853	-7550886	-21899241	-13012723	-12527983	-6409011	-6323356	-8411498	-13170542	-7284493	-9151303	-13350192
		16.4417	-17133561	-15538455	-8012717	-8568565	-3912088	-7576805	-21948830	-13060315	-12555641	-6420981	-6338694	-8460787	-13211843	-7301470	-9164965	-13358442
		16.45	-17145833	-15544960	-8041262	-8599628	-3922341	-7603345	-21998067	-13108614	-12582784	-6433046	-6354096	-8508256	-13252607	-7318709	-9178970	-13366569
		16.4583	-17157572	-15552346	-8070625	-8627947	-3933184	-7630197	-22045952	-13156721	-12609066	-6444870	-6369615	-8553430	-13291845	-7336301	-9193078	-13374817
		16.4667	-17168678	-15560156	-8099979	-8653478	-3944249	-7657304	-22091544	-13203880	-12634333	-6456046	-6385189	-8596156	-13329049	-7354275	-9206786	-13383253
		16.475	-17179117	-15568103	-8128707	-8676050	-3955215	-7684479	-22134274	-13249656	-12658593	-6466313	-6400885	-8636612	-13363935	-7372368	-9219602	-13391980
		16.4833	-17189061	-15576125	-8156508	-8695732	-3965811	-7711607	-22173984	-13293573	-12681752	-6475590	-6416707	-8674733	-13396492	-7389959	-9231427	-13400865
		16.4917	-17198754	-15584244	-8183153	-8713036	-3975992	-7738467	-22210766	-13335192	-12703426	-6483882	-6432354	-8710414	-13426594	-7406560	-9242500	-13409487
		16.5	-17207999	-15592348	-8208383	-8728633	-3985721	-7764653	-22245061	-13374261	-12723210	-6491118	-6447246	-8743542	-13454248	-7421915	-9253053	-13417362
		16.5083	-17216399	-15600452	-8232035	-8742941	-3994752	-7789769	-22277061	-13410998	-12740844	-6497392	-6460925	-8773764	-13479568	-7435913	-9263135	-13424341
		16.5167	-17223857	-15608439	-8254272	-8756120	-4002914	-7813422	-22306485	-13445530	-12756372	-6502919	-6473134	-8800669	-13502658	-7448528	-9272777	-13430616
		16.525	-17230853	-15616090	-8275231	-8767968	-4010067	-7835133	-22333109	-13477652	-12770362	-6507875	-6483709	-8824077	-13523723	-7459750	-9281906	-13436507
		16.5333	-17237865	-15623388	-8294935	-8777985	-4016419	-7854584	-22357143	-13507252	-12783382	-6512328	-6492603	-8844571	-13542852	-7469863	-9290596	-13442107
		16.5417	-17245125	-15630543	-8313277	-8785939	-4022406	-7871709	-22378968	-13534210	-12795582	-6516389	-6499979	-8862907	-13559975	-7479292	-9299002	-13447375
		16.55	-17252846	-15637542	-8330276	-8792197	-4028253	-7886664	-22398539	-13558240	-12806930	-6520118	-6506311	-8879286	-13575201	-7488039	-9306964	-13452374
		16.5583	-17261068	-15644376	-8346032	-8797274	-4033923	-7900061	-22415882	-13579333	-12817227	-6523709	-6512010	-8893864	-13588793	-7496226	-9314274	-13457373
		16.5667	-17269703	-15651065	-8360522	-8801614	-4039238	-7912379	-22431438	-13597850	-12826378	-6527265	-6517140	-8906935	-13601095	-7504194	-9321002	-13462305
		16.575	-17278640	-15657525	-8373760	-8805479	-4044154	-7923842	-22445447	-13614334	-12834541	-6530642	-6521887	-8918838	-13612292	-7511962	-9327088	-13467177
		16.5833	-17287590	-15663612	-8385636	-8808950	-4048841	-7934511	-22458010	-13629496	-12841873	-6533657	-6526528	-8930037	-13622252	-7519238	-9332184	-13471943
		16.5917	-17296361	-15669117	-8396085	-8812250	-4053394	-7944415	-22469188	-13643709	-12848472	-6536170	-6531227	-8940917	-13630854	-7525716	-9336029	-13476398
		16.6	-17304713	-15673913	-8405277	-8815762	-4057796	-7953501	-22478985	-13657093	-12854356	-6538159	-6536011	-8951471	-13638296	-7531559	-9338529	-13480467
		16.6083	-17312280	-15678098	-8413502	-8819531	-4062027	-7961633	-22487490	-13669338	-12859616	-6539835	-6540795	-8961480	-13644998	-7537288	-9339694	-13484178
		16.6167	-17319023	-15681870	-8421108	-8823278	-4065963	-7968811	-22495001	-13680036	-12864229	-6541486	-6545431	-8970788	-13651445	-7543266	-9339679	-13487615
		16.625	-17325226	-15685677	-8428357	-8826599	-4069417	-7975092	-22501895	-13689355	-12868036	-6543344	-6549955	-8979270	-13657885	-7549441	-9338910	-13490969
		16.6333	-17331245	-15690007	-8435450	-8829392	-4072362	-7980535	-22508336	-13697689	-12870879	-6545369	-6554308	-8986837	-13664506	-7555637	-9337966	-13494641
		16.6417	-17337363	-15694783	-8442284	-8831990	-4074817	-7985246	-22514468	-13705708	-12872837	-6547282	-6558291	-8993616	-13671420	-7561695	-9336842	-13499016
[truncated: 11,828 more rows]
