# Supplementary material for: Carbohydrate-active enzymes from Akkermansia muciniphila break down mucin O-glycans to completion
Source: Nat Microbiol. 2025 Jan 31;10(2):585–98. doi: 10.1038/s41564-024-01911-7 (PMC11790493; doi:10.1038/s41564-024-01911-7)
Supplement: Supplementary file 12 — Growth curves. [file 41564_2024_1911_MOESM12_ESM.xlsx]

## Sheet: Growth curves
Time	Control (water)																														Sialic acid												Fucose
0.041667	0.0125	0.0073	0.0133	0.005	0.0103	0.0064	0.0087	0.0092	0.0101	0.0053	0.0174	0.0166	0.0112	0.003	0.0092	0.0098	0.0131	0.0133	0.0102	0.0154	0.0093	0.0157	0.014	0.0095	0.009	0.01	0.011	0.0067	0.0021	0.0136	0.0086	0.0076	0.011	0.0095	0.0078	0.0134	0.0094	0.0053	0.009	0.0084	0.0117	0.0128	0.0081	0.0082	0.0105	0.0055	0.0085	0.0084	0.0072
0.091667	0.0291	0.015	0.0212	0.0151	0.0173	0.0139	0.0165	0.0181	0.0161	0.011	0.0265	0.0316	0.0194	0.0094	0.0163	0.0171	0.023	0.0241	0.0177	0.02	0.0195	0.026	0.0196	0.0169	0.0175	0.0177	0.0193	0.0137	0.0117	0.0237	0.0183	0.0163	0.0184	0.0179	0.0154	0.0182	0.0157	0.0106	0.0197	0.0183	0.0201	0.0283	0.0152	0.0156	0.0186	0.0132	0.0144	0.0149	0.0136
0.141667	0.0354	0.0199	0.024	0.0237	0.0199	0.0188	0.0209	0.0249	0.023	0.0172	0.0341	0.0447	0.0258	0.0158	0.0214	0.0239	0.0322	0.0321	0.0228	0.021	0.028	0.0322	0.0244	0.0233	0.0241	0.0228	0.0243	0.019	0.0191	0.0307	0.0272	0.0243	0.0237	0.0247	0.0219	0.0219	0.0201	0.0167	0.029	0.0271	0.0272	0.042	0.0206	0.0208	0.0242	0.0199	0.0185	0.02	0.0183
0.191667	0.0425	0.025	0.0266	0.0322	0.0227	0.0242	0.0241	0.0307	0.0275	0.0234	0.0375	0.0574	0.0312	0.02	0.0255	0.0299	0.04	0.0382	0.0269	0.0223	0.0348	0.0364	0.0281	0.029	0.03	0.0262	0.028	0.0243	0.0252	0.0359	0.0329	0.0314	0.0286	0.0302	0.0265	0.0239	0.0237	0.0215	0.0363	0.0345	0.034	0.0548	0.0247	0.0249	0.0279	0.0254	0.0219	0.0239	0.0221
0.241667	0.0491	0.0295	0.029	0.0399	0.0238	0.0292	0.0271	0.036	0.03	0.0293	0.0391	0.0699	0.0364	0.0235	0.0289	0.0353	0.047	0.0434	0.0306	0.0238	0.0397	0.0402	0.0317	0.0338	0.035	0.0291	0.031	0.0285	0.0298	0.0392	0.0372	0.0369	0.0328	0.0349	0.0304	0.0257	0.0265	0.0253	0.0423	0.0409	0.0408	0.0657	0.0279	0.0278	0.0315	0.0303	0.0249	0.0274	0.0252
0.291667	0.0542	0.0335	0.0307	0.0465	0.0247	0.0336	0.0293	0.0405	0.0317	0.034	0.04	0.0812	0.0397	0.0259	0.0324	0.0407	0.0526	0.048	0.0331	0.0255	0.0435	0.0431	0.0342	0.0376	0.0399	0.0316	0.0341	0.0329	0.0341	0.0421	0.0397	0.042	0.036	0.0392	0.0338	0.0272	0.0283	0.0283	0.0472	0.0466	0.0472	0.0762	0.0311	0.031	0.0346	0.0351	0.0282	0.0304	0.0279
0.341667	0.0595	0.037	0.0325	0.0524	0.0262	0.0381	0.0257	0.0442	0.0331	0.0383	0.043	0.0938	0.0419	0.0277	0.0358	0.0459	0.0574	0.0523	0.0352	0.0274	0.0461	0.0453	0.0371	0.0421	0.044	0.034	0.0371	0.0367	0.0378	0.0444	0.0416	0.0454	0.0386	0.0426	0.0363	0.0282	0.0304	0.0314	0.0514	0.0518	0.0536	0.077	0.0338	0.034	0.0376	0.0394	0.0306	0.0333	0.0301
0.391667	0.0638	0.0397	0.0337	0.0571	0.0273	0.042	0.0279	0.0472	0.035	0.0424	0.0465	0.1053	0.0434	0.0294	0.0391	0.0505	0.0607	0.0562	0.0364	0.0295	0.0479	0.047	0.0403	0.0458	0.0476	0.0359	0.0401	0.0406	0.0403	0.0457	0.0436	0.0478	0.041	0.0454	0.0392	0.0292	0.0304	0.0347	0.0553	0.0571	0.0596	0.0861	0.0361	0.0372	0.0401	0.0427	0.033	0.036	0.0317
0.441667	0.0676	0.0418	0.0345	0.0609	0.0282	0.045	0.029	0.0512	0.038	0.0477	0.0495	0.115	0.0449	0.0313	0.0418	0.0542	0.0636	0.0599	0.0375	0.0315	0.05	0.0497	0.0427	0.0493	0.0508	0.038	0.0428	0.0438	0.0428	0.0467	0.0458	0.0491	0.0431	0.0483	0.0414	0.0295	0.0334	0.0372	0.06	0.0625	0.0653	0.094	0.039	0.04	0.0423	0.0458	0.0354	0.0381	0.0334
0.491667	0.0705	0.0433	0.0346	0.064	0.0295	0.0482	0.0313	0.0551	0.0408	0.0521	0.0529	0.1235	0.0464	0.033	0.0439	0.0573	0.0661	0.0636	0.0389	0.0336	0.0527	0.0523	0.0452	0.0527	0.0537	0.0394	0.0449	0.047	0.0448	0.0476	0.048	0.0499	0.0453	0.0514	0.0439	0.0307	0.0352	0.04	0.0637	0.0678	0.0708	0.0905	0.0416	0.0426	0.0442	0.0478	0.0372	0.0403	0.0354
0.541667	0.0732	0.0454	0.0354	0.0671	0.0304	0.0519	0.0335	0.0585	0.0432	0.0553	0.0565	0.1313	0.0486	0.0351	0.046	0.0606	0.0688	0.0678	0.0396	0.0355	0.0546	0.0548	0.0474	0.0559	0.0565	0.041	0.047	0.05	0.0467	0.0474	0.0511	0.0501	0.0474	0.0544	0.046	0.0312	0.0355	0.0417	0.0669	0.0727	0.076	0.099	0.0442	0.0453	0.0465	0.0498	0.0391	0.0418	0.0375
0.591667	0.0756	0.0483	0.0365	0.0704	0.0317	0.0549	0.0347	0.0613	0.045	0.0587	0.0604	0.1388	0.0514	0.037	0.0479	0.0632	0.0709	0.0717	0.0406	0.0366	0.0558	0.0564	0.0496	0.0588	0.0591	0.0426	0.0493	0.0534	0.0492	0.0486	0.0542	0.0509	0.0494	0.0576	0.048	0.0323	0.0358	0.0433	0.0697	0.0775	0.0807	0.1057	0.0475	0.0481	0.0484	0.0514	0.0413	0.0444	0.0399
0.641667	0.0765	0.0512	0.0383	0.0739	0.0335	0.0573	0.0354	0.0639	0.0467	0.061	0.0641	0.1446	0.0543	0.0391	0.0495	0.0657	0.0732	0.0748	0.0415	0.0378	0.0568	0.058	0.0518	0.0613	0.0611	0.0444	0.0517	0.0564	0.0515	0.0503	0.0568	0.0512	0.0509	0.06	0.0495	0.0334	0.0367	0.0449	0.0726	0.0822	0.0854	0.1123	0.0511	0.0517	0.0506	0.0539	0.0433	0.0444	0.0418
0.691667	0.0795	0.0532	0.0399	0.077	0.0347	0.0591	0.0364	0.0661	0.0483	0.0634	0.0672	0.1503	0.0572	0.0409	0.0506	0.0674	0.0752	0.0765	0.0427	0.0386	0.058	0.0598	0.0544	0.0644	0.0633	0.0461	0.0539	0.0589	0.0535	0.052	0.0596	0.0521	0.0528	0.0623	0.0509	0.0344	0.0379	0.046	0.0754	0.0865	0.0895	0.1183	0.0546	0.0548	0.0526	0.0557	0.0456	0.0465	0.0434
0.741667	0.0819	0.0554	0.0419	0.0799	0.035	0.0606	0.037	0.0677	0.0496	0.065	0.0699	0.1552	0.0599	0.0425	0.0514	0.0692	0.0773	0.0789	0.0442	0.0395	0.0596	0.0614	0.0564	0.0665	0.0654	0.0479	0.0556	0.0611	0.0551	0.0533	0.062	0.0529	0.0543	0.0646	0.0521	0.0353	0.0395	0.047	0.0783	0.0906	0.0933	0.1233	0.0582	0.0578	0.0546	0.0572	0.0478	0.0482	0.0447
0.791667	0.0848	0.057	0.0438	0.0826	0.0355	0.0621	0.0376	0.0692	0.0509	0.065	0.0725	0.1596	0.0618	0.0436	0.0522	0.0712	0.0797	0.0808	0.0457	0.0403	0.0609	0.0629	0.0588	0.069	0.0669	0.0492	0.057	0.063	0.0571	0.0548	0.0643	0.0537	0.0563	0.0663	0.0531	0.0361	0.039	0.0341	0.0806	0.098	0.0966	0.1286	0.0618	0.0603	0.0563	0.0583	0.0498	0.0495	0.0461
0.841667	0.0875	0.0583	0.0452	0.0853	0.0357	0.0634	0.0381	0.0705	0.052	0.065	0.0748	0.1635	0.0632	0.0447	0.0529	0.0725	0.0815	0.0821	0.0471	0.0408	0.0621	0.0642	0.0603	0.0706	0.0685	0.0501	0.0581	0.065	0.0594	0.0557	0.066	0.0546	0.058	0.0684	0.0543	0.0367	0.0408	0.0327	0.0827	0.101	0.0998	0.1328	0.0648	0.0629	0.0584	0.0593	0.0518	0.0512	0.0476
0.891667	0.0901	0.0592	0.047	0.0878	0.0361	0.0647	0.0383	0.0715	0.0528	0.0669	0.0765	0.1671	0.0646	0.0454	0.053	0.074	0.083	0.0824	0.0481	0.0407	0.0631	0.0651	0.0618	0.072	0.0697	0.0513	0.0589	0.0668	0.0619	0.0568	0.0673	0.0555	0.06	0.0701	0.0548	0.0378	0.0415	0.0322	0.0847	0.1036	0.1032	0.1365	0.0678	0.0651	0.0599	0.0597	0.0537	0.0521	0.0483
0.941667	0.0921	0.0599	0.0484	0.0901	0.0362	0.066	0.0382	0.0693	0.0538	0.0687	0.0781	0.1702	0.0652	0.0462	0.0532	0.0756	0.0848	0.0845	0.0491	0.0405	0.0639	0.0657	0.0631	0.0735	0.0708	0.052	0.0595	0.0685	0.0646	0.0579	0.0686	0.0565	0.0612	0.072	0.0558	0.038	0.0406	0.0314	0.0869	0.106	0.1061	0.1399	0.0705	0.0673	0.062	0.0602	0.0554	0.053	0.0493
0.991667	0.0944	0.0608	0.0493	0.0925	0.0366	0.067	0.039	0.0676	0.0547	0.0694	0.0791	0.1734	0.0656	0.0466	0.0534	0.0771	0.0863	0.0851	0.0499	0.0402	0.0647	0.0667	0.0644	0.0744	0.0717	0.0529	0.06	0.0703	0.0669	0.0586	0.0696	0.0577	0.0628	0.0737	0.0563	0.0389	0.0418	0.0308	0.0892	0.1083	0.1093	0.1431	0.073	0.0689	0.0634	0.0608	0.0568	0.054	0.05
1.04167	0.0963	0.0621	0.05	0.0945	0.0368	0.0682	0.0394	0.0674	0.0555	0.0696	0.0799	0.1758	0.0662	0.0468	0.0533	0.0787	0.0878	0.0862	0.0506	0.0401	0.0656	0.0673	0.0653	0.0754	0.0722	0.0535	0.0605	0.072	0.0691	0.06	0.0699	0.0586	0.0638	0.0813	0.0572	0.0396	0.0421	0.0309	0.0911	0.1107	0.1116	0.146	0.0754	0.0705	0.0654	0.0614	0.0585	0.0547	0.0507
1.09194	0.0981	0.0628	0.0503	0.0963	0.0368	0.0691	0.0402	0.0667	0.0566	0.0705	0.0806	0.1783	0.0669	0.0473	0.0537	0.0797	0.0892	0.0873	0.051	0.0397	0.0663	0.0679	0.0665	0.0762	0.0731	0.0542	0.0609	0.0736	0.071	0.0606	0.0705	0.0595	0.0653	0.082	0.0578	0.0402	0.0422	0.0305	0.0928	0.1125	0.1143	0.1485	0.0772	0.0718	0.0666	0.0619	0.06	0.0553	0.0517
1.14194	0.0956	0.0639	0.0509	0.0977	0.0365	0.0702	0.0409	0.0675	0.0571	0.0703	0.0812	0.1803	0.0672	0.0476	0.0538	0.0808	0.0905	0.0877	0.0515	0.0397	0.0669	0.0686	0.0672	0.0773	0.0734	0.0551	0.0613	0.0751	0.0724	0.061	0.0707	0.0604	0.0663	0.0833	0.0583	0.0405	0.0424	0.0302	0.0947	0.1143	0.117	0.1504	0.0787	0.0732	0.0863	0.0626	0.0611	0.0543	0.0522
1.19194	0.0971	0.0653	0.0511	0.0989	0.0366	0.071	0.041	0.0674	0.0579	0.0711	0.0815	0.1823	0.0679	0.0479	0.0539	0.0819	0.0917	0.0887	0.0517	0.0396	0.0673	0.0693	0.0682	0.0775	0.0737	0.0554	0.0615	0.0765	0.0742	0.0619	0.0711	0.061	0.0672	0.0847	0.0589	0.041	0.0421	0.0297	0.0961	0.1161	0.119	0.1529	0.0798	0.0743	0.0879	0.0628	0.0624	0.0553	0.0533
1.24194	0.099	0.0663	0.0514	0.1003	0.0366	0.0716	0.0409	0.0675	0.0584	0.0714	0.0822	0.1839	0.0692	0.0482	0.0539	0.0829	0.0928	0.0894	0.0518	0.0393	0.0678	0.0701	0.069	0.0777	0.0758	0.056	0.0616	0.0775	0.075	0.0622	0.0714	0.0617	0.0681	0.0858	0.0595	0.0416	0.0428	0.0298	0.0977	0.1175	0.1214	0.1548	0.0813	0.0756	0.089	0.0614	0.0634	0.056	0.0536
1.29194	0.101	0.0671	0.0513	0.1017	0.0369	0.0722	0.0414	0.0684	0.059	0.0715	0.0825	0.1857	0.0698	0.0488	0.0542	0.084	0.0936	0.0903	0.0523	0.0397	0.0685	0.071	0.07	0.0785	0.0754	0.0563	0.0618	0.079	0.0764	0.0624	0.0714	0.0623	0.0691	0.0869	0.06	0.0428	0.043	0.0295	0.0988	0.119	0.1232	0.1565	0.0827	0.0766	0.0899	0.0613	0.0645	0.0564	0.054
1.34194	0.102	0.0676	0.0515	0.1029	0.037	0.073	0.0418	0.07	0.0594	0.071	0.083	0.187	0.0696	0.0492	0.0542	0.0845	0.0944	0.0908	0.0531	0.0394	0.0688	0.0712	0.0707	0.0788	0.0753	0.0565	0.0621	0.0803	0.0775	0.0632	0.0718	0.0631	0.0697	0.0885	0.0603	0.0432	0.0428	0.0295	0.0999	0.1203	0.125	0.1581	0.0841	0.0777	0.0907	0.0615	0.0653	0.057	0.0542
1.39194	0.1035	0.0688	0.0528	0.1049	0.0386	0.0743	0.0433	0.076	0.0604	0.0727	0.0838	0.19	0.071	0.0497	0.054	0.0853	0.0953	0.0915	0.0533	0.0381	0.0691	0.0719	0.0715	0.0794	0.075	0.0565	0.0622	0.0816	0.0784	0.0631	0.0721	0.0634	0.0703	0.0899	0.0608	0.0433	0.0435	0.0291	0.1006	0.1216	0.1271	0.1596	0.0852	0.079	0.0914	0.0617	0.0659	0.0576	0.0547
1.44194	0.1117	0.0694	0.0534	0.1062	0.0385	0.0748	0.0438	0.0772	0.0607	0.0728	0.0843	0.1913	0.0711	0.05	0.0544	0.086	0.0961	0.0911	0.0536	0.0388	0.0696	0.0722	0.0721	0.0798	0.0751	0.0568	0.0624	0.0824	0.0796	0.0634	0.0716	0.0639	0.0711	0.0909	0.0616	0.044	0.0443	0.0288	0.1017	0.1224	0.1318	0.1609	0.0863	0.0798	0.0923	0.062	0.0668	0.0584	0.0559
1.49194	0.1122	0.0696	0.0534	0.1071	0.0386	0.0753	0.0437	0.0777	0.0609	0.0731	0.0844	0.1924	0.0722	0.0503	0.0546	0.0867	0.0972	0.0924	0.054	0.0393	0.0701	0.073	0.073	0.08	0.0752	0.0578	0.0624	0.0831	0.0803	0.0635	0.0721	0.0641	0.0715	0.0923	0.0618	0.0438	0.0433	0.0292	0.1025	0.1238	0.1337	0.162	0.0874	0.0804	0.0927	0.062	0.0673	0.0577	0.0569
1.54194	0.1126	0.07	0.0534	0.108	0.0384	0.0758	0.0441	0.0781	0.0616	0.0738	0.085	0.1936	0.0728	0.0504	0.0549	0.087	0.0978	0.0935	0.0543	0.0406	0.0704	0.0735	0.0739	0.0805	0.0758	0.0583	0.0626	0.0838	0.0813	0.0637	0.0724	0.0643	0.0718	0.093	0.0622	0.0443	0.0447	0.0304	0.1033	0.1248	0.1342	0.1632	0.0885	0.0814	0.0937	0.0622	0.068	0.0582	0.0572
1.59194	0.1132	0.0705	0.0532	0.109	0.0384	0.0762	0.0441	0.0784	0.0621	0.0742	0.0853	0.1946	0.0736	0.0509	0.0553	0.088	0.0983	0.0931	0.0546	0.0412	0.0706	0.0739	0.0744	0.0811	0.0757	0.0586	0.0627	0.0845	0.0816	0.064	0.0725	0.0647	0.0722	0.0931	0.0626	0.0444	0.0449	0.0312	0.1038	0.1257	0.135	0.1641	0.0893	0.0821	0.0939	0.063	0.0686	0.0584	0.0574
1.64194	0.114	0.0711	0.0537	0.11	0.0383	0.0767	0.044	0.0789	0.0624	0.0746	0.0855	0.1956	0.0738	0.0513	0.0556	0.0882	0.0988	0.0945	0.0547	0.0405	0.0711	0.0746	0.075	0.0814	0.0756	0.0595	0.0626	0.0852	0.0826	0.0642	0.073	0.0649	0.0726	0.0937	0.0629	0.0448	0.0446	0.032	0.1045	0.1268	0.135	0.165	0.0902	0.0826	0.0947	0.0635	0.0693	0.0609	0.0578
1.69194	0.1145	0.0712	0.0535	0.1111	0.0384	0.077	0.0445	0.0793	0.0628	0.0746	0.0858	0.1965	0.074	0.0518	0.0559	0.0891	0.0995	0.0948	0.0553	0.0413	0.0716	0.0757	0.0755	0.0822	0.0762	0.0599	0.0625	0.085	0.0829	0.0644	0.0735	0.0653	0.074	0.0914	0.0638	0.0447	0.0452	0.0429	0.1052	0.1276	0.1335	0.1665	0.0916	0.084	0.0956	0.0637	0.0699	0.0612	0.0575
1.74194	0.1148	0.0718	0.0536	0.1117	0.0384	0.0769	0.045	0.0797	0.0632	0.075	0.0861	0.1973	0.0747	0.0528	0.0564	0.0899	0.1007	0.096	0.0555	0.042	0.072	0.0769	0.076	0.0828	0.0764	0.0605	0.0628	0.0852	0.0831	0.0642	0.0741	0.0656	0.0746	0.0896	0.0645	0.045	0.0448	0.0485	0.1061	0.1276	0.1333	0.1677	0.0924	0.0845	0.0963	0.0651	0.0705	0.0611	0.0579
1.79194	0.1158	0.072	0.0538	0.1126	0.0385	0.0772	0.0454	0.0799	0.0633	0.0754	0.0864	0.1976	0.0757	0.0528	0.0566	0.0904	0.1014	0.0963	0.0561	0.0424	0.0725	0.0774	0.077	0.0828	0.0772	0.0611	0.063	0.0863	0.0833	0.0641	0.074	0.0655	0.0752	0.09	0.0648	0.045	0.0445	0.0499	0.107	0.1282	0.1338	0.1688	0.0933	0.085	0.0967	0.0656	0.0704	0.0613	0.058
1.84194	0.1164	0.0726	0.0537	0.1133	0.0384	0.0774	0.0458	0.0799	0.0637	0.0757	0.0867	0.1982	0.0762	0.0532	0.0569	0.0907	0.102	0.097	0.0559	0.0428	0.0727	0.078	0.0773	0.0832	0.0778	0.0616	0.063	0.0865	0.084	0.064	0.0741	0.0657	0.0755	0.0904	0.065	0.0452	0.045	0.0509	0.1071	0.1286	0.1347	0.1697	0.0937	0.0854	0.0973	0.0662	0.0712	0.062	0.0583
1.89194	0.1168	0.0729	0.0538	0.1139	0.0382	0.078	0.046	0.0803	0.0638	0.0756	0.0869	0.199	0.0767	0.0535	0.0572	0.0908	0.1025	0.0973	0.0567	0.043	0.073	0.0783	0.0778	0.0833	0.0788	0.0626	0.0635	0.0873	0.0855	0.0652	0.0742	0.066	0.0755	0.0908	0.0649	0.0455	0.0439	0.0514	0.1076	0.129	0.1349	0.1701	0.0946	0.0859	0.0978	0.0666	0.0713	0.0623	0.0587
1.94194	0.1173	0.0734	0.0542	0.1144	0.0382	0.0783	0.046	0.0801	0.0644	0.0764	0.0868	0.1996	0.0771	0.0534	0.057	0.0912	0.103	0.0981	0.0568	0.0435	0.0732	0.0786	0.0783	0.0834	0.0789	0.0626	0.064	0.0876	0.0863	0.0654	0.0744	0.066	0.0758	0.0914	0.0653	0.0457	0.044	0.0519	0.1077	0.1299	0.1356	0.1707	0.0953	0.0864	0.0983	0.0669	0.0715	0.0613	0.0592
1.99194	0.1179	0.0732	0.0542	0.1152	0.0382	0.0785	0.0463	0.0799	0.0644	0.0763	0.0869	0.1999	0.0774	0.0534	0.0574	0.0916	0.1034	0.0984	0.0574	0.0437	0.0731	0.079	0.0785	0.0835	0.0795	0.0627	0.0641	0.0877	0.0868	0.0657	0.0743	0.0658	0.076	0.0915	0.0658	0.0457	0.0453	0.0525	0.1079	0.1305	0.1361	0.1712	0.0952	0.0869	0.0983	0.0672	0.0718	0.0619	0.0594
2.04194	0.1181	0.0733	0.0542	0.1159	0.0381	0.0781	0.0458	0.0802	0.0645	0.0765	0.0872	0.2004	0.0787	0.0531	0.0576	0.0916	0.1037	0.0979	0.0575	0.044	0.0731	0.0796	0.0788	0.0836	0.0799	0.063	0.0641	0.0879	0.0869	0.0655	0.0746	0.0663	0.0761	0.0915	0.0658	0.0458	0.0454	0.0528	0.1079	0.1311	0.1368	0.1718	0.0966	0.0869	0.0983	0.0673	0.0717	0.0617	0.0597
2.09194	0.1179	0.0733	0.0541	0.1163	0.0379	0.0783	0.0456	0.0804	0.0646	0.0767	0.0874	0.2007	0.0786	0.0536	0.0579	0.0919	0.1042	0.0985	0.0573	0.0442	0.0731	0.0796	0.0791	0.0837	0.0797	0.0631	0.0639	0.0881	0.087	0.0659	0.0745	0.0664	0.0761	0.0916	0.0659	0.0458	0.0458	0.0529	0.1081	0.1314	0.1374	0.1722	0.0964	0.0874	0.0986	0.0676	0.0722	0.0617	0.0597
2.14194	0.1183	0.0738	0.0542	0.1168	0.0377	0.0783	0.0448	0.0806	0.0651	0.077	0.0873	0.201	0.0789	0.0535	0.0582	0.092	0.1045	0.0987	0.0576	0.0447	0.0733	0.0794	0.0798	0.0837	0.0799	0.0636	0.0636	0.0886	0.0879	0.0658	0.0749	0.0664	0.0761	0.0915	0.066	0.0459	0.0446	0.0533	0.1083	0.1312	0.1379	0.1725	0.0965	0.0875	0.0985	0.0681	0.0728	0.0618	0.0598
2.19194	0.1183	0.0743	0.0542	0.1173	0.0377	0.078	0.0444	0.0806	0.065	0.0772	0.0872	0.2014	0.0793	0.0532	0.0581	0.0917	0.1047	0.0987	0.0576	0.0446	0.0735	0.0796	0.0797	0.0843	0.0801	0.0634	0.0634	0.0889	0.088	0.0657	0.0748	0.0665	0.0765	0.0912	0.0656	0.0458	0.0461	0.0534	0.1083	0.1319	0.1386	0.1733	0.0973	0.088	0.0985	0.0685	0.0731	0.0622	0.06
2.24194	0.1184	0.0745	0.0542	0.1176	0.0377	0.0781	0.0443	0.0806	0.0653	0.0771	0.0873	0.2019	0.0798	0.0532	0.0587	0.0919	0.1054	0.0988	0.0576	0.0447	0.0734	0.0798	0.08	0.0841	0.0797	0.0636	0.0636	0.0892	0.0886	0.0654	0.0746	0.0665	0.0768	0.0913	0.0652	0.0457	0.0453	0.0537	0.1083	0.1326	0.1392	0.1733	0.0976	0.0885	0.0988	0.0687	0.073	0.0623	0.06
2.29194	0.1188	0.0746	0.054	0.1179	0.0377	0.0785	0.0438	0.0807	0.0656	0.0767	0.0874	0.202	0.0798	0.0533	0.0588	0.0919	0.1059	0.0988	0.0577	0.0449	0.0731	0.0802	0.0798	0.0843	0.0796	0.0638	0.0638	0.0894	0.0891	0.0656	0.0748	0.0666	0.0768	0.0918	0.0651	0.0462	0.0452	0.0537	0.1082	0.1329	0.1395	0.1736	0.098	0.0887	0.0993	0.0685	0.0731	0.0631	0.0598
2.34194	0.1189	0.0744	0.0543	0.1181	0.0377	0.0786	0.0435	0.0806	0.0655	0.0762	0.0876	0.2023	0.0799	0.0533	0.0589	0.0919	0.1061	0.0992	0.0578	0.0448	0.0731	0.0803	0.0797	0.0844	0.0801	0.0638	0.064	0.0895	0.0896	0.0653	0.0747	0.0666	0.0771	0.0919	0.0649	0.0462	0.0464	0.0538	0.1079	0.1332	0.1399	0.1737	0.0983	0.0886	0.0995	0.069	0.0737	0.0636	0.06
2.39194	0.1189	0.0748	0.0543	0.1189	0.0378	0.0787	0.0427	0.0805	0.0655	0.0763	0.0878	0.2024	0.0808	0.0534	0.0596	0.0922	0.106	0.0993	0.0578	0.0453	0.073	0.0801	0.0796	0.0845	0.0796	0.0626	0.0642	0.0895	0.0891	0.065	0.0748	0.0669	0.0767	0.0922	0.0651	0.0468	0.0466	0.0538	0.108	0.1335	0.1402	0.1738	0.0991	0.0886	0.0995	0.0695	0.0734	0.0639	0.0602
2.44194	0.1194	0.0749	0.0544	0.1193	0.0378	0.0786	0.0431	0.0804	0.0656	0.0763	0.0878	0.2026	0.0806	0.0537	0.0599	0.0925	0.106	0.0996	0.0579	0.0451	0.073	0.0799	0.0797	0.0847	0.079	0.0614	0.064	0.0899	0.0895	0.0652	0.0748	0.0665	0.0766	0.0922	0.065	0.0473	0.0456	0.0541	0.1079	0.1339	0.1406	0.1739	0.0994	0.0885	0.0999	0.0699	0.0734	0.0639	0.0606
2.49194	0.1194	0.0752	0.0547	0.1194	0.0374	0.0783	0.0433	0.0806	0.0658	0.0762	0.0878	0.2026	0.081	0.0534	0.06	0.0926	0.106	0.0991	0.0579	0.045	0.0731	0.0795	0.0802	0.0848	0.079	0.0614	0.0641	0.0898	0.0897	0.065	0.0745	0.067	0.0766	0.0923	0.0651	0.0481	0.0457	0.0541	0.1076	0.1344	0.1407	0.174	0.0996	0.0889	0.1003	0.0699	0.0737	0.0641	0.0604
2.54194	0.1193	0.0759	0.0547	0.1198	0.037	0.0784	0.0434	0.0806	0.0659	0.0757	0.0879	0.2028	0.0813	0.0534	0.0601	0.0924	0.106	0.0998	0.0578	0.0451	0.0731	0.0801	0.0805	0.0847	0.0786	0.0617	0.0637	0.0896	0.0905	0.065	0.0745	0.0669	0.0762	0.0924	0.0649	0.0486	0.0466	0.0539	0.1076	0.1346	0.1412	0.174	0.1001	0.0895	0.1005	0.0702	0.0734	0.0645	0.0606
2.59194	0.1196	0.0761	0.0545	0.1202	0.0371	0.0782	0.0442	0.0805	0.0657	0.0756	0.088	0.2031	0.0816	0.0533	0.06	0.0925	0.106	0.0998	0.0578	0.0455	0.0731	0.08	0.0805	0.0847	0.0785	0.0617	0.0637	0.0896	0.0907	0.0645	0.075	0.067	0.0764	0.0926	0.0653	0.0487	0.0474	0.0538	0.1076	0.1348	0.1418	0.1747	0.1007	0.0899	0.1007	0.07	0.0734	0.0651	0.0608
2.64194	0.1199	0.0759	0.0545	0.1208	0.037	0.078	0.0442	0.0804	0.0659	0.0754	0.0881	0.203	0.0818	0.0538	0.06	0.0922	0.1062	0.0997	0.0581	0.0458	0.0731	0.0805	0.0799	0.0846	0.0784	0.0616	0.0633	0.0897	0.0911	0.0641	0.075	0.0663	0.0766	0.0923	0.0652	0.0485	0.0471	0.0538	0.1078	0.1353	0.1419	0.1746	0.1007	0.0909	0.1005	0.0701	0.0732	0.0651	0.0609
2.69194	0.1201	0.0758	0.0546	0.121	0.0371	0.0779	0.0431	0.0806	0.0656	0.0761	0.0881	0.2032	0.0821	0.0537	0.0602	0.0925	0.1065	0.1006	0.0581	0.0464	0.0731	0.0805	0.08	0.0846	0.078	0.0614	0.0634	0.0901	0.0917	0.0642	0.0748	0.0665	0.0767	0.093	0.0657	0.049	0.0475	0.0536	0.1076	0.1358	0.142	0.1744	0.1007	0.0906	0.1009	0.0712	0.0737	0.065	0.0609
2.74194	0.1201	0.0755	0.0547	0.121	0.037	0.078	0.0432	0.0805	0.0655	0.0761	0.0879	0.2034	0.0821	0.0535	0.0601	0.0928	0.1067	0.0997	0.0584	0.0463	0.0729	0.0808	0.08	0.0848	0.0785	0.0615	0.0635	0.0893	0.0921	0.0637	0.0752	0.0667	0.077	0.0931	0.0662	0.0488	0.0464	0.0534	0.1074	0.1357	0.1419	0.1741	0.101	0.09	0.1001	0.0714	0.0739	0.0648	0.0613
2.79194	0.1203	0.0762	0.0549	0.1212	0.0371	0.0779	0.0429	0.0804	0.0652	0.076	0.0881	0.2034	0.0831	0.0534	0.0604	0.0926	0.1068	0.1005	0.058	0.0462	0.0728	0.081	0.0801	0.0847	0.0784	0.0614	0.0635	0.0895	0.0925	0.0639	0.0749	0.0671	0.0771	0.0935	0.0663	0.0487	0.0476	0.0534	0.1074	0.1363	0.1421	0.174	0.1014	0.0902	0.1001	0.0718	0.0744	0.0651	0.0611
2.84194	0.12	0.0765	0.0549	0.1215	0.0373	0.0779	0.0431	0.0806	0.0653	0.0761	0.088	0.2034	0.0825	0.0533	0.0606	0.0926	0.107	0.1001	0.0581	0.0462	0.0727	0.081	0.0803	0.0847	0.0779	0.0615	0.0636	0.0901	0.0925	0.0646	0.0752	0.0676	0.0773	0.0933	0.0663	0.0483	0.0472	0.0534	0.1073	0.1364	0.1424	0.174	0.1018	0.0911	0.0998	0.0717	0.0747	0.0656	0.061
2.89194	0.1203	0.0764	0.055	0.1215	0.037	0.0777	0.043	0.0805	0.0648	0.0753	0.0883	0.2035	0.083	0.0531	0.0607	0.0926	0.107	0.1011	0.0583	0.0462	0.0727	0.0812	0.0802	0.0849	0.0782	0.062	0.0639	0.0901	0.0926	0.0648	0.0754	0.0672	0.0776	0.0933	0.0669	0.0486	0.0485	0.0539	0.1075	0.1368	0.1433	0.1737	0.102	0.0912	0.1	0.0716	0.0753	0.066	0.0607
2.94222	0.1205	0.0763	0.0552	0.1217	0.0369	0.0777	0.0422	0.0805	0.0645	0.0754	0.0886	0.2037	0.0831	0.0531	0.0608	0.0929	0.107	0.1007	0.0583	0.0461	0.0726	0.081	0.0802	0.0847	0.0785	0.0624	0.0637	0.091	0.0928	0.0646	0.0752	0.067	0.0775	0.0932	0.0681	0.0491	0.0491	0.054	0.1076	0.1374	0.1438	0.1737	0.1027	0.0913	0.1	0.0718	0.0761	0.0659	0.0608
2.99222	0.1207	0.076	0.0552	0.1222	0.0372	0.0776	0.0417	0.0803	0.0645	0.0751	0.0885	0.2036	0.0837	0.0535	0.0614	0.0934	0.1068	0.1016	0.0583	0.046	0.0724	0.0811	0.0805	0.0845	0.0786	0.0627	0.0632	0.0909	0.0935	0.0651	0.075	0.0674	0.0775	0.0937	0.0668	0.0491	0.049	0.0541	0.1076	0.137	0.1441	0.1735	0.1031	0.0912	0.1002	0.072	0.076	0.0659	0.0609
3.04222	0.1208	0.0759	0.0552	0.122	0.0372	0.0777	0.0414	0.0805	0.0647	0.0749	0.0883	0.2038	0.0838	0.0536	0.0619	0.0932	0.107	0.1019	0.0587	0.0458	0.0723	0.0813	0.0804	0.0844	0.0781	0.0627	0.0634	0.0907	0.0935	0.0646	0.0752	0.0681	0.0774	0.0936	0.0661	0.0488	0.0495	0.0542	0.1076	0.1375	0.1441	0.174	0.1032	0.0915	0.1003	0.0723	0.0762	0.0665	0.0611
3.09222	0.121	0.0763	0.0554	0.1219	0.0371	0.0775	0.0413	0.0803	0.0645	0.075	0.0884	0.2037	0.0841	0.0543	0.0621	0.0936	0.1071	0.1019	0.058	0.046	0.0723	0.0814	0.0804	0.0843	0.0774	0.063	0.0634	0.091	0.0928	0.064	0.0749	0.0689	0.0765	0.0934	0.066	0.0484	0.0485	0.0547	0.1075	0.1376	0.144	0.174	0.1035	0.0925	0.1003	0.0723	0.0761	0.0668	0.0608
3.14222	0.1209	0.0765	0.0557	0.1221	0.0373	0.0778	0.0415	0.0804	0.0661	0.0753	0.0881	0.2038	0.0842	0.0543	0.0621	0.0941	0.107	0.102	0.0583	0.0458	0.0722	0.0816	0.08	0.0845	0.0773	0.0637	0.0637	0.0909	0.0937	0.0636	0.0753	0.0689	0.0757	0.0925	0.0661	0.0493	0.0485	0.0544	0.1074	0.1379	0.1446	0.1742	0.1036	0.092	0.1006	0.0726	0.0762	0.0668	0.061
3.19222	0.125	0.0763	0.0558	0.1221	0.0373	0.0783	0.0419	0.0805	0.0663	0.0748	0.0881	0.2041	0.0844	0.0549	0.0621	0.0938	0.107	0.102	0.0587	0.0459	0.0723	0.0818	0.0799	0.0845	0.0767	0.0642	0.0634	0.0908	0.0938	0.0637	0.0775	0.0678	0.0752	0.093	0.068	0.0497	0.049	0.054	0.108	0.1387	0.1453	0.1742	0.1039	0.0918	0.1007	0.0721	0.0763	0.0666	0.0609
3.24222	0.1259	0.0764	0.056	0.1219	0.0373	0.0788	0.0413	0.0804	0.0658	0.0746	0.0879	0.2042	0.0847	0.0541	0.0627	0.0936	0.1073	0.1019	0.0587	0.0462	0.0717	0.0819	0.0798	0.085	0.0765	0.0647	0.0638	0.091	0.0942	0.0632	0.0785	0.0676	0.0753	0.0925	0.0689	0.0498	0.0495	0.0541	0.1084	0.1395	0.1451	0.1741	0.1039	0.0913	0.1008	0.073	0.0763	0.0665	0.0608
3.29222	0.1264	0.076	0.0561	0.1218	0.0371	0.0786	0.0403	0.08	0.0656	0.0747	0.0877	0.204	0.085	0.0538	0.0627	0.0934	0.1074	0.1016	0.0588	0.0468	0.072	0.0817	0.0799	0.0853	0.0767	0.0641	0.0635	0.0915	0.0945	0.0631	0.0786	0.0675	0.0743	0.0925	0.0675	0.05	0.0496	0.0536	0.1086	0.14	0.1451	0.174	0.1044	0.0908	0.1007	0.0726	0.0764	0.0669	0.061
3.34222	0.1265	0.076	0.0564	0.1216	0.0374	0.0784	0.0407	0.08	0.0661	0.0747	0.0878	0.2045	0.085	0.0534	0.0628	0.0933	0.1074	0.1019	0.0592	0.0466	0.0722	0.0822	0.0794	0.0845	0.0772	0.0639	0.0632	0.0914	0.0947	0.0631	0.0786	0.0671	0.0747	0.0921	0.0656	0.0506	0.0494	0.0534	0.1085	0.1401	0.1448	0.1738	0.105	0.0908	0.1007	0.0732	0.0766	0.067	0.0615
3.39222	0.1265	0.0759	0.0566	0.1223	0.0372	0.0783	0.0415	0.0801	0.0664	0.075	0.0877	0.2041	0.086	0.0532	0.0633	0.0935	0.107	0.1021	0.0587	0.0465	0.0723	0.0821	0.0793	0.0835	0.077	0.0637	0.0636	0.0906	0.0947	0.0633	0.0791	0.0664	0.0754	0.0922	0.0645	0.0513	0.0502	0.0538	0.1086	0.1412	0.1452	0.1735	0.1057	0.0911	0.101	0.0734	0.0766	0.0671	0.0617
3.44222	0.1264	0.0761	0.057	0.1228	0.0375	0.0783	0.0416	0.0801	0.0664	0.0754	0.0879	0.2041	0.0858	0.0533	0.0633	0.0932	0.1072	0.102	0.0584	0.0467	0.0719	0.0814	0.0795	0.0832	0.0767	0.0636	0.0643	0.0914	0.0949	0.0629	0.0789	0.0666	0.0751	0.0922	0.0646	0.0512	0.0513	0.0538	0.1085	0.1416	0.1452	0.1731	0.1055	0.0917	0.1013	0.0732	0.0773	0.0667	0.0614
3.49222	0.1263	0.076	0.0571	0.1223	0.0374	0.078	0.0415	0.0801	0.0664	0.0753	0.0881	0.2041	0.0857	0.0533	0.063	0.0936	0.107	0.1022	0.0586	0.0465	0.0719	0.0813	0.0793	0.083	0.0764	0.0637	0.0642	0.0914	0.0954	0.0628	0.0792	0.0669	0.0754	0.0923	0.065	0.051	0.0499	0.0536	0.1084	0.1416	0.1457	0.1748	0.1057	0.0925	0.1015	0.0731	0.0783	0.0678	0.0606
3.54222	0.1262	0.076	0.0572	0.122	0.0376	0.078	0.042	0.0804	0.0664	0.0755	0.0884	0.2043	0.0855	0.0533	0.0631	0.093	0.1071	0.1017	0.0586	0.0467	0.0718	0.0811	0.0794	0.084	0.0768	0.0636	0.0639	0.0909	0.0958	0.0626	0.0798	0.0673	0.076	0.0925	0.0654	0.0508	0.0505	0.0538	0.1084	0.1416	0.1453	0.1752	0.1059	0.0918	0.1014	0.0734	0.0785	0.0687	0.0604
3.59222	0.126	0.0761	0.0571	0.122	0.0379	0.0779	0.042	0.0799	0.0662	0.0749	0.0887	0.2043	0.0855	0.0535	0.0629	0.0924	0.1072	0.1023	0.059	0.0462	0.072	0.0809	0.0795	0.0845	0.0767	0.0638	0.0635	0.0904	0.0959	0.0624	0.0801	0.0671	0.077	0.093	0.0674	0.0508	0.0512	0.0535	0.1089	0.1416	0.1456	0.1754	0.1062	0.0912	0.1013	0.073	0.0796	0.0694	0.0608
3.64222	0.1255	0.0764	0.0573	0.1214	0.0379	0.078	0.042	0.0797	0.0659	0.0748	0.0886	0.2042	0.0859	0.0537	0.0632	0.0927	0.1071	0.1032	0.0587	0.0454	0.0724	0.0811	0.0793	0.0842	0.0767	0.0629	0.0639	0.0906	0.0957	0.062	0.08	0.0672	0.0771	0.0933	0.0696	0.0506	0.0503	0.0537	0.109	0.1418	0.1452	0.1753	0.1057	0.0908	0.1017	0.0733	0.079	0.0705	0.0615
3.69222	0.1254	0.0757	0.0577	0.121	0.0379	0.0777	0.0417	0.0799	0.0655	0.0748	0.089	0.2045	0.0862	0.0535	0.0631	0.0921	0.1072	0.1029	0.0585	0.0451	0.0724	0.0816	0.0795	0.0835	0.076	0.0627	0.0637	0.0906	0.0961	0.0621	0.0798	0.0676	0.0767	0.0931	0.0687	0.0511	0.0493	0.053	0.1093	0.1422	0.1456	0.1744	0.1058	0.0906	0.1022	0.0732	0.078	0.0712	0.0616
3.74222	0.1251	0.0759	0.0576	0.1208	0.0381	0.0776	0.0415	0.08	0.0652	0.0749	0.0883	0.2046	0.0859	0.0536	0.0635	0.0928	0.1073	0.103	0.0585	0.0456	0.0721	0.0816	0.0793	0.0839	0.0754	0.062	0.0632	0.0906	0.0962	0.0625	0.0797	0.0683	0.0769	0.0933	0.0692	0.0515	0.0501	0.0532	0.1099	0.1426	0.1463	0.1741	0.1057	0.0907	0.1023	0.0737	0.0778	0.0716	0.0617
3.79222	0.1251	0.0761	0.0576	0.1211	0.0381	0.0778	0.0416	0.0802	0.0645	0.0747	0.0879	0.205	0.0868	0.0537	0.0638	0.0936	0.1074	0.1023	0.0592	0.0452	0.072	0.0816	0.0789	0.0846	0.0754	0.0625	0.0633	0.0906	0.0964	0.0625	0.0795	0.0681	0.0762	0.093	0.0686	0.0516	0.05	0.0531	0.1113	0.1423	0.1464	0.1746	0.1057	0.0906	0.1021	0.0736	0.0776	0.0715	0.0616
3.84222	0.1253	0.0755	0.0578	0.1213	0.0381	0.0779	0.0412	0.0802	0.0645	0.0748	0.0881	0.2049	0.0868	0.0536	0.0639	0.0938	0.1076	0.1028	0.0591	0.0456	0.0718	0.0812	0.079	0.085	0.075	0.0627	0.0627	0.0905	0.0964	0.0621	0.0797	0.0677	0.0753	0.0928	0.0684	0.0519	0.0501	0.0534	0.1124	0.142	0.1462	0.1745	0.1066	0.0908	0.1018	0.0735	0.0792	0.0716	0.0615
3.89222	0.1253	0.0756	0.0583	0.1214	0.0378	0.078	0.041	0.0801	0.0643	0.0751	0.0879	0.2046	0.0873	0.0534	0.0639	0.0937	0.1074	0.1031	0.059	0.0453	0.0719	0.0808	0.0789	0.0849	0.0757	0.0635	0.0628	0.0898	0.0968	0.062	0.08	0.068	0.0745	0.0926	0.0694	0.0514	0.0498	0.0526	0.1122	0.1417	0.1461	0.1737	0.1069	0.0914	0.1015	0.0736	0.0791	0.0716	0.0621
3.94222	0.1252	0.0753	0.0592	0.1214	0.0374	0.0789	0.0414	0.0799	0.0643	0.0755	0.0878	0.2041	0.0874	0.0532	0.0642	0.0938	0.1071	0.1033	0.0581	0.0453	0.0722	0.081	0.0788	0.0853	0.0763	0.0636	0.0631	0.0898	0.0969	0.062	0.0803	0.0677	0.0739	0.0928	0.0701	0.0515	0.0507	0.0523	0.1113	0.1415	0.1461	0.1736	0.1074	0.0914	0.1012	0.074	0.0795	0.0714	0.0621
3.99222	0.1252	0.0753	0.0598	0.1217	0.0376	0.0792	0.0416	0.0797	0.0639	0.0757	0.0878	0.204	0.0875	0.0531	0.064	0.094	0.1066	0.1031	0.0579	0.0454	0.0719	0.0813	0.0786	0.085	0.0763	0.0634	0.0629	0.0899	0.0972	0.0622	0.0805	0.0674	0.0739	0.0931	0.0701	0.0521	0.0506	0.0521	0.1111	0.1418	0.1466	0.1735	0.1071	0.0937	0.1012	0.0741	0.0797	0.0717	0.0619
4.04222	0.1253	0.0758	0.0597	0.122	0.0375	0.0794	0.0415	0.0797	0.0637	0.0756	0.0878	0.2039	0.0881	0.0529	0.0639	0.0941	0.1066	0.1027	0.0577	0.0456	0.0718	0.0808	0.0788	0.0861	0.0762	0.0643	0.0628	0.0898	0.0976	0.0623	0.0804	0.0684	0.0742	0.093	0.07	0.0515	0.0506	0.0514	0.1115	0.1419	0.1464	0.1733	0.1071	0.094	0.1014	0.0745	0.08	0.0718	0.062
4.09222	0.1248	0.0759	0.0598	0.1222	0.0377	0.0791	0.0415	0.0797	0.0636	0.0757	0.0879	0.2041	0.0892	0.0533	0.0644	0.0943	0.1062	0.1035	0.0577	0.0457	0.0719	0.0809	0.0792	0.0862	0.0759	0.0652	0.0628	0.0895	0.0981	0.0628	0.0806	0.0693	0.0742	0.0927	0.0694	0.0517	0.0506	0.0518	0.1113	0.1425	0.1462	0.1731	0.1072	0.0937	0.1011	0.0746	0.0797	0.0715	0.0623
4.14222	0.1253	0.0761	0.0597	0.1221	0.0378	0.0789	0.0417	0.0796	0.0631	0.0753	0.0878	0.2041	0.0895	0.0534	0.0649	0.0935	0.1066	0.1039	0.0577	0.0455	0.072	0.0808	0.079	0.0849	0.0761	0.0662	0.0633	0.0899	0.0986	0.0627	0.0803	0.0685	0.074	0.0922	0.0692	0.0515	0.0505	0.0514	0.1117	0.1429	0.1462	0.1727	0.1069	0.0936	0.1012	0.0744	0.0797	0.0717	0.0623
4.19222	0.1257	0.0759	0.0601	0.1225	0.0378	0.0787	0.0416	0.0795	0.0631	0.0756	0.0875	0.2043	0.0895	0.0535	0.065	0.094	0.1074	0.1039	0.0576	0.0453	0.0719	0.0808	0.0786	0.084	0.0761	0.0666	0.0636	0.09	0.0979	0.0629	0.0799	0.0678	0.0743	0.0927	0.0702	0.0516	0.0508	0.0509	0.1117	0.1435	0.1467	0.1731	0.1069	0.0933	0.1026	0.0745	0.0802	0.0724	0.0622
4.24222	0.1257	0.0759	0.0598	0.1223	0.0376	0.0785	0.0422	0.0793	0.0628	0.0758	0.0877	0.2046	0.0892	0.0537	0.0656	0.0953	0.1084	0.103	0.0572	0.0455	0.0721	0.0809	0.0784	0.0837	0.0762	0.0665	0.0644	0.0898	0.0976	0.063	0.0802	0.0676	0.0751	0.0932	0.0724	0.0518	0.0512	0.0508	0.1119	0.1435	0.1467	0.1727	0.1066	0.0933	0.1042	0.0746	0.0809	0.0725	0.0615
4.29222	0.1254	0.0754	0.0605	0.1219	0.0377	0.0782	0.0424	0.0795	0.0628	0.0758	0.0883	0.2041	0.089	0.0536	0.0659	0.0955	0.1089	0.1035	0.0577	0.0456	0.0716	0.0806	0.0782	0.0841	0.0756	0.0655	0.0643	0.0894	0.0979	0.0637	0.0798	0.0674	0.0749	0.0931	0.0731	0.0512	0.0516	0.0504	0.1118	0.1432	0.1461	0.1723	0.1067	0.0923	0.105	0.0748	0.0819	0.0728	0.061
4.34222	0.1251	0.0753	0.0608	0.1217	0.0379	0.0784	0.0422	0.0795	0.0626	0.0754	0.0883	0.2041	0.0891	0.0536	0.0663	0.0962	0.1081	0.1026	0.0582	0.0452	0.0715	0.0808	0.0781	0.085	0.0749	0.0649	0.0636	0.0896	0.0984	0.0632	0.0813	0.0672	0.0744	0.093	0.0718	0.0516	0.0537	0.0493	0.1116	0.1428	0.1461	0.1721	0.1066	0.0917	0.1052	0.0749	0.0827	0.0736	0.061
4.39222	0.125	0.0753	0.0613	0.1217	0.0382	0.078	0.0422	0.0792	0.0623	0.0752	0.0879	0.2039	0.09	0.054	0.0666	0.096	0.108	0.1029	0.0585	0.045	0.0714	0.0807	0.0783	0.0854	0.0747	0.065	0.0634	0.0901	0.0984	0.0637	0.0812	0.0663	0.0742	0.0932	0.0708	0.0516	0.053	0.0488	0.1115	0.1434	0.1469	0.1724	0.107	0.0912	0.1052	0.0746	0.0842	0.0741	0.0611
4.44222	0.1254	0.0757	0.0613	0.1218	0.0379	0.0784	0.0418	0.0792	0.0626	0.0753	0.0877	0.2038	0.09	0.054	0.0668	0.0945	0.1079	0.1036	0.058	0.0449	0.0714	0.0808	0.0786	0.0848	0.0746	0.0657	0.0634	0.0911	0.0988	0.0627	0.0821	0.0666	0.0746	0.0936	0.071	0.0518	0.055	0.0486	0.1113	0.1446	0.1477	0.1733	0.1067	0.0914	0.1055	0.0748	0.085	0.0751	0.0614
4.49222	0.1251	0.0757	0.061	0.1216	0.0381	0.0784	0.0417	0.0792	0.0627	0.0752	0.0878	0.2027	0.091	0.0536	0.0667	0.0941	0.1075	0.104	0.0573	0.0451	0.0712	0.0809	0.0783	0.0847	0.0743	0.0658	0.0631	0.0911	0.099	0.0621	0.0809	0.0678	0.0742	0.0935	0.071	0.0516	0.054	0.0478	0.1118	0.1453	0.1482	0.1733	0.1066	0.0909	0.1047	0.0748	0.0854	0.0749	0.0615
4.54222	0.1248	0.0755	0.0609	0.1212	0.0379	0.0781	0.0416	0.0793	0.0632	0.0751	0.0876	0.2027	0.0907	0.0536	0.0673	0.0945	0.107	0.1043	0.0568	0.0448	0.0713	0.0809	0.0775	0.0843	0.0754	0.0659	0.0631	0.0907	0.0993	0.0613	0.0801	0.0679	0.0739	0.0932	0.0707	0.0524	0.0547	0.0474	0.1121	0.1454	0.1479	0.1734	0.1069	0.0907	0.1039	0.0751	0.0863	0.0752	0.0614
4.59222	0.1252	0.0759	0.0608	0.1209	0.0379	0.0779	0.0418	0.0794	0.063	0.0751	0.0874	0.2028	0.0909	0.0539	0.0678	0.0951	0.1068	0.1046	0.0567	0.0445	0.0709	0.0809	0.0773	0.0841	0.0762	0.065	0.0634	0.0907	0.0992	0.0613	0.0794	0.0692	0.0735	0.0927	0.0716	0.0529	0.0545	0.0474	0.1127	0.1448	0.1482	0.1736	0.1078	0.0909	0.1022	0.0753	0.0859	0.0756	0.0615
4.64222	0.1251	0.0757	0.0607	0.1205	0.0381	0.0782	0.0421	0.0795	0.0634	0.0754	0.0875	0.2031	0.0914	0.0539	0.0681	0.0943	0.1067	0.1043	0.0567	0.0442	0.0709	0.0807	0.0772	0.0844	0.0761	0.0652	0.0635	0.0906	0.0989	0.0615	0.0795	0.0691	0.0735	0.0926	0.0717	0.0533	0.0536	0.0481	0.113	0.1438	0.1483	0.1739	0.1086	0.0913	0.102	0.0749	0.0866	0.0757	0.0617
4.69222	0.1249	0.0754	0.0609	0.1204	0.0381	0.0783	0.042	0.0792	0.0629	0.0756	0.0876	0.2037	0.0928	0.0529	0.0677	0.0938	0.1065	0.1056	0.0572	0.0447	0.0708	0.0812	0.0774	0.0834	0.0765	0.0654	0.0628	0.0907	0.0987	0.0619	0.0799	0.0688	0.0737	0.093	0.0703	0.0527	0.0525	0.0484	0.1131	0.1437	0.1488	0.1745	0.1091	0.0912	0.1015	0.0749	0.0876	0.0754	0.0618
4.74222	0.1252	0.0754	0.0608	0.1199	0.0384	0.0786	0.0419	0.0792	0.0628	0.0751	0.0882	0.2041	0.0923	0.0529	0.0679	0.0939	0.1072	0.1052	0.0579	0.0445	0.0708	0.0816	0.0776	0.0828	0.0766	0.0654	0.0612	0.0909	0.0995	0.0608	0.0795	0.0692	0.074	0.0936	0.0697	0.0531	0.0534	0.0485	0.1129	0.1451	0.1496	0.1746	0.1085	0.091	0.1013	0.0749	0.087	0.0752	0.062
4.7925	0.1252	0.0753	0.0603	0.1199	0.0384	0.0787	0.0422	0.0789	0.0631	0.0751	0.0884	0.2044	0.0929	0.0529	0.0677	0.0939	0.1078	0.1049	0.0583	0.044	0.0706	0.0814	0.0776	0.0822	0.0763	0.0655	0.0621	0.0911	0.1001	0.0601	0.0794	0.069	0.0739	0.0937	0.0704	0.0541	0.0544	0.0488	0.1128	0.1453	0.1491	0.1751	0.1087	0.0906	0.1013	0.0751	0.0869	0.0745	0.0621
4.8425	0.1251	0.0752	0.0601	0.1196	0.0386	0.079	0.042	0.0785	0.0628	0.0753	0.0888	0.2046	0.0929	0.0531	0.0678	0.0942	0.1085	0.1051	0.0591	0.0439	0.0707	0.0815	0.0773	0.0833	0.076	0.0662	0.0629	0.0915	0.1007	0.0601	0.0804	0.0692	0.0744	0.0938	0.0723	0.0556	0.054	0.0491	0.1123	0.1447	0.1497	0.1752	0.1097	0.0903	0.1012	0.075	0.0868	0.0746	0.0616
4.8925	0.125	0.0748	0.0597	0.1195	0.0384	0.079	0.0421	0.0782	0.0624	0.0754	0.0886	0.2048	0.0932	0.0531	0.0678	0.0944	0.1087	0.105	0.0597	0.0434	0.0703	0.0809	0.0772	0.0843	0.0753	0.0666	0.0623	0.0918	0.1012	0.06	0.0803	0.0693	0.074	0.0941	0.0747	0.0568	0.0542	0.049	0.112	0.1446	0.1487	0.1755	0.1099	0.0906	0.1019	0.0756	0.0878	0.0755	0.0614
4.9425	0.1248	0.0749	0.0599	0.1196	0.0385	0.0787	0.0423	0.0784	0.0625	0.075	0.0882	0.205	0.0934	0.053	0.0676	0.0949	0.1089	0.1051	0.0586	0.0438	0.0703	0.0813	0.0778	0.0839	0.0748	0.0661	0.0633	0.091	0.102	0.0603	0.08	0.0688	0.0731	0.0939	0.0759	0.0594	0.0548	0.0511	0.1124	0.145	0.149	0.175	0.1096	0.091	0.1053	0.0755	0.0881	0.0766	0.0613
4.9925	0.1249	0.0747	0.0599	0.1206	0.0385	0.0785	0.0426	0.0784	0.0626	0.0749	0.0885	0.205	0.0927	0.053	0.0675	0.0967	0.1093	0.1044	0.0579	0.044	0.0699	0.0814	0.0777	0.0835	0.0744	0.066	0.0638	0.0914	0.1023	0.0605	0.08	0.0685	0.0729	0.0944	0.0743	0.0624	0.0553	0.0521	0.1124	0.1449	0.1493	0.1745	0.1095	0.091	0.1057	0.0756	0.0876	0.0768	0.0611
5.0425	0.1251	0.0743	0.061	0.1206	0.0385	0.0785	0.0424	0.0786	0.0625	0.0753	0.088	0.2043	0.093	0.0538	0.0673	0.0979	0.1097	0.1039	0.0573	0.0439	0.0702	0.0812	0.0777	0.0837	0.0745	0.0662	0.0634	0.0915	0.103	0.0598	0.08	0.0691	0.0724	0.0942	0.0734	0.0631	0.0549	0.0523	0.1121	0.1444	0.1505	0.1744	0.1094	0.092	0.1059	0.0757	0.0868	0.0766	0.0616
5.0925	0.1253	0.0748	0.0625	0.1206	0.0386	0.0788	0.0424	0.0787	0.0624	0.0754	0.0876	0.2039	0.0931	0.0546	0.0677	0.0967	0.1103	0.1044	0.0564	0.0441	0.0702	0.0806	0.078	0.0835	0.0746	0.0668	0.0626	0.0916	0.1034	0.0601	0.0797	0.0692	0.0722	0.0944	0.0733	0.0627	0.0557	0.0531	0.1122	0.1454	0.1492	0.1745	0.1103	0.0944	0.106	0.076	0.0868	0.077	0.0617
5.1425	0.125	0.0742	0.0639	0.1205	0.0385	0.0787	0.0429	0.079	0.0628	0.075	0.0878	0.2036	0.0932	0.0542	0.0677	0.0956	0.1096	0.1038	0.0563	0.0436	0.0702	0.0803	0.0785	0.0832	0.0747	0.0665	0.0626	0.0919	0.1039	0.0602	0.0792	0.0692	0.072	0.0957	0.073	0.0609	0.0549	0.0532	0.1128	0.1455	0.1484	0.1754	0.1094	0.0953	0.1048	0.0759	0.0868	0.077	0.0619
5.1925	0.1251	0.0737	0.0652	0.1206	0.0386	0.0787	0.0428	0.0794	0.063	0.0746	0.0879	0.2038	0.0936	0.0532	0.0675	0.0951	0.1086	0.1041	0.0562	0.0431	0.0701	0.0801	0.0783	0.0828	0.0744	0.066	0.0623	0.092	0.1034	0.0596	0.0784	0.0685	0.0721	0.0952	0.0731	0.0583	0.0548	0.0532	0.1123	0.1454	0.1477	0.1757	0.1094	0.0956	0.1049	0.0763	0.0881	0.0784	0.0619
5.2425	0.125	0.0732	0.0652	0.1207	0.0387	0.0784	0.043	0.0798	0.0629	0.0745	0.088	0.2039	0.0928	0.0526	0.0672	0.0947	0.1083	0.1042	0.0559	0.043	0.07	0.08	0.0786	0.0825	0.0745	0.0658	0.0624	0.0932	0.1022	0.0592	0.0782	0.0675	0.072	0.0954	0.0722	0.0574	0.0561	0.0541	0.1116	0.1473	0.1482	0.1757	0.1091	0.095	0.1046	0.0759	0.0891	0.08	0.0619
5.2925	0.1248	0.0729	0.0643	0.1208	0.0383	0.0786	0.0432	0.0795	0.0628	0.0745	0.0873	0.2039	0.0938	0.0521	0.0671	0.0944	0.1081	0.1038	0.0559	0.043	0.0702	0.0796	0.0795	0.083	0.074	0.0654	0.0627	0.0944	0.1014	0.0593	0.0784	0.0674	0.0719	0.0948	0.0719	0.0572	0.0562	0.0533	0.111	0.1476	0.1493	0.1757	0.1088	0.0942	0.1041	0.0762	0.0893	0.0807	0.062
5.3425	0.1245	0.0725	0.0649	0.1211	0.0385	0.0784	0.0433	0.0793	0.0626	0.0745	0.0871	0.2044	0.093	0.0521	0.0671	0.0939	0.108	0.104	0.0562	0.0432	0.0699	0.0797	0.08	0.0834	0.074	0.0652	0.0628	0.0945	0.1016	0.0596	0.0788	0.068	0.0721	0.0954	0.0701	0.0573	0.0548	0.0539	0.111	0.1473	0.15	0.1757	0.1087	0.0944	0.1042	0.0768	0.0903	0.0785	0.0622
5.3925	0.1242	0.0722	0.0651	0.121	0.0386	0.0784	0.043	0.0793	0.0622	0.0747	0.0873	0.205	0.0933	0.0518	0.067	0.0935	0.1075	0.1037	0.0563	0.0433	0.0697	0.0803	0.0799	0.0834	0.0737	0.065	0.0629	0.0937	0.1007	0.0595	0.0789	0.0684	0.0722	0.0958	0.07	0.0572	0.0532	0.0537	0.1119	0.147	0.1492	0.1749	0.1087	0.0959	0.1041	0.0767	0.0913	0.0768	0.0624
5.4425	0.1244	0.0722	0.0657	0.1216	0.0386	0.0785	0.0431	0.0793	0.0623	0.0747	0.0872	0.2049	0.0934	0.0514	0.0673	0.0937	0.1075	0.1035	0.0566	0.0432	0.0694	0.0811	0.0799	0.0837	0.074	0.0652	0.0629	0.0922	0.1008	0.0593	0.0788	0.0685	0.0725	0.0965	0.0696	0.057	0.0533	0.0537	0.1122	0.1462	0.1491	0.1736	0.1089	0.0972	0.1048	0.077	0.0932	0.0764	0.0621
5.4925	0.1242	0.0719	0.0652	0.123	0.0386	0.0787	0.043	0.0793	0.0621	0.0746	0.0879	0.2049	0.0936	0.0509	0.0671	0.0946	0.1075	0.1031	0.0573	0.0433	0.0692	0.0816	0.0793	0.0842	0.0744	0.0664	0.0627	0.091	0.1007	0.0592	0.0786	0.0683	0.073	0.0958	0.0687	0.0566	0.0533	0.0537	0.1118	0.1465	0.15	0.1748	0.1089	0.0976	0.1053	0.0771	0.094	0.0763	0.0622
5.5425	0.1244	0.0717	0.0653	0.1227	0.0387	0.0786	0.0432	0.0794	0.0623	0.0745	0.0879	0.2044	0.0952	0.0511	0.0672	0.0952	0.1082	0.1035	0.0574	0.0433	0.0691	0.0805	0.079	0.0842	0.0741	0.0674	0.0629	0.0916	0.1001	0.0585	0.0794	0.0679	0.0726	0.0957	0.0685	0.0563	0.0547	0.0533	0.1112	0.1468	0.151	0.1752	0.1086	0.0969	0.1059	0.0774	0.094	0.0765	0.0623
5.5925	0.1245	0.0713	0.065	0.1236	0.039	0.0786	0.0427	0.0797	0.0624	0.0743	0.088	0.2041	0.0953	0.0514	0.0674	0.0944	0.1096	0.1036	0.0572	0.0431	0.0693	0.0792	0.0798	0.0846	0.0737	0.0679	0.0624	0.0925	0.0993	0.0588	0.0793	0.0677	0.0721	0.0957	0.0703	0.056	0.0563	0.0534	0.1113	0.1468	0.1514	0.1748	0.1088	0.097	0.1056	0.0778	0.0941	0.077	0.0623
5.6425	0.1247	0.0718	0.0653	0.1241	0.0389	0.0786	0.0427	0.0804	0.0626	0.0739	0.0881	0.204	0.0957	0.052	0.0675	0.094	0.1101	0.1041	0.057	0.0431	0.0693	0.0785	0.0798	0.0846	0.075	0.0693	0.0616	0.0916	0.0984	0.0586	0.079	0.0674	0.072	0.0956	0.0698	0.0561	0.0572	0.0533	0.1111	0.1467	0.1518	0.1744	0.1094	0.0981	0.1064	0.0773	0.0948	0.0773	0.0626
5.6925	0.1244	0.0721	0.066	0.1237	0.0387	0.0784	0.0425	0.0805	0.0624	0.0735	0.0878	0.2042	0.0966	0.0527	0.0676	0.0942	0.1106	0.104	0.0567	0.0436	0.0685	0.0784	0.0786	0.0863	0.0753	0.0695	0.0611	0.0913	0.0984	0.0584	0.0784	0.0666	0.0725	0.0957	0.0694	0.0571	0.0568	0.0531	0.1115	0.1467	0.1512	0.1738	0.1099	0.1003	0.107	0.0777	0.0943	0.079	0.0628
5.7425	0.1245	0.0719	0.066	0.1228	0.0387	0.0784	0.0424	0.0802	0.0623	0.0734	0.0875	0.2041	0.0976	0.0533	0.0668	0.0937	0.1109	0.1047	0.0567	0.0435	0.0685	0.0784	0.0788	0.0865	0.0745	0.0683	0.061	0.0917	0.0978	0.0587	0.0783	0.0664	0.0728	0.0957	0.0691	0.0584	0.0578	0.0529	0.1112	0.1473	0.1509	0.1741	0.1107	0.0975	0.1072	0.0777	0.0937	0.0804	0.0625
5.7925	0.1246	0.0721	0.0664	0.1225	0.0386	0.0788	0.0425	0.0803	0.0617	0.0731	0.0872	0.2037	0.0975	0.0535	0.0666	0.0935	0.1108	0.1049	0.0571	0.0436	0.0683	0.0782	0.0785	0.0861	0.0739	0.0676	0.0611	0.0918	0.0978	0.0588	0.0779	0.0666	0.0727	0.0956	0.0691	0.0592	0.0578	0.0533	0.1111	0.1476	0.1507	0.1748	0.1114	0.0963	0.107	0.0783	0.093	0.0816	0.0627
5.8425	0.1244	0.0719	0.0668	0.122	0.0385	0.0794	0.0426	0.0801	0.0615	0.0736	0.0873	0.2037	0.0979	0.0527	0.0673	0.0934	0.1114	0.1059	0.0571	0.0435	0.0684	0.0784	0.0778	0.0859	0.0744	0.0668	0.0622	0.0898	0.0978	0.0586	0.0779	0.0667	0.0723	0.0959	0.0695	0.0597	0.0574	0.0531	0.1113	0.1479	0.1503	0.1748	0.1116	0.0957	0.107	0.0782	0.0924	0.0825	0.0629
5.8925	0.1245	0.0719	0.0675	0.1214	0.0387	0.0806	0.0425	0.0804	0.0615	0.0736	0.0877	0.2036	0.0979	0.0535	0.068	0.0942	0.1124	0.1056	0.0578	0.0432	0.0682	0.0786	0.0774	0.0854	0.0748	0.0665	0.0632	0.09	0.097	0.058	0.0771	0.0664	0.0722	0.0957	0.0707	0.0605	0.0561	0.0528	0.1106	0.1476	0.1509	0.1744	0.1119	0.0959	0.1074	0.0787	0.0935	0.0831	0.0631
5.9425	0.1246	0.0721	0.0684	0.1214	0.0385	0.0809	0.0426	0.0804	0.0615	0.0741	0.0878	0.204	0.0991	0.0541	0.0702	0.0949	0.1095	0.1054	0.0585	0.0434	0.0679	0.0787	0.0774	0.0842	0.0749	0.0661	0.0636	0.09	0.0977	0.0581	0.0771	0.0668	0.0721	0.095	0.0733	0.0601	0.0582	0.0522	0.1098	0.1479	0.1506	0.1736	0.1122	0.0966	0.1066	0.0788	0.0949	0.0832	0.0631
5.9925	0.1241	0.0728	0.0686	0.1211	0.0389	0.081	0.0422	0.08	0.0616	0.0743	0.0873	0.2038	0.0984	0.0541	0.0693	0.0955	0.1082	0.1052	0.0588	0.0432	0.0682	0.0781	0.077	0.0841	0.0744	0.0662	0.0647	0.0897	0.0976	0.0576	0.0774	0.0676	0.073	0.0946	0.0744	0.0595	0.058	0.0523	0.1099	0.1493	0.1506	0.1741	0.113	0.0973	0.1071	0.0786	0.0963	0.0823	0.0633
6.0425	0.1247	0.0731	0.0689	0.1209	0.0389	0.08	0.0423	0.08	0.0616	0.0747	0.0873	0.204	0.0977	0.054	0.0686	0.0952	0.1075	0.1043	0.0586	0.0427	0.0678	0.0784	0.0764	0.0848	0.0744	0.0663	0.0657	0.0891	0.0974	0.0577	0.078	0.0688	0.0731	0.095	0.0736	0.0613	0.0562	0.0523	0.1102	0.1515	0.15	0.1735	0.1132	0.0973	0.1074	0.0792	0.0967	0.0808	0.0636
6.0925	0.1246	0.0731	0.0683	0.1213	0.0389	0.0791	0.0423	0.08	0.0613	0.0744	0.0873	0.2039	0.0971	0.0553	0.0685	0.0935	0.1075	0.1047	0.058	0.043	0.0674	0.0788	0.0764	0.0853	0.0754	0.066	0.0657	0.0885	0.0978	0.0577	0.0779	0.0709	0.0725	0.0952	0.0742	0.0621	0.0567	0.0522	0.1112	0.1518	0.15	0.1729	0.1128	0.0976	0.1073	0.079	0.0966	0.0801	0.0633
6.1425	0.1252	0.0733	0.0679	0.1216	0.0387	0.0789	0.0424	0.0795	0.0614	0.0741	0.0879	0.2046	0.0962	0.0556	0.0698	0.0927	0.1073	0.1044	0.0583	0.0433	0.0677	0.0797	0.0765	0.0851	0.0755	0.0663	0.0644	0.0896	0.0981	0.0576	0.078	0.0714	0.0715	0.0949	0.0737	0.0613	0.0574	0.0518	0.1117	0.1519	0.1525	0.1722	0.1124	0.0967	0.1081	0.0797	0.0975	0.0801	0.0631
6.1925	0.1249	0.0732	0.0665	0.1218	0.0384	0.0784	0.0424	0.0796	0.0615	0.0741	0.087	0.2048	0.0966	0.0556	0.071	0.0923	0.1074	0.1048	0.0585	0.0435	0.0678	0.0802	0.0766	0.0849	0.0751	0.0667	0.0639	0.0901	0.0982	0.0574	0.0787	0.0703	0.0714	0.0948	0.0727	0.0611	0.057	0.052	0.111	0.1523	0.1554	0.1719	0.1119	0.0979	0.1106	0.0798	0.0982	0.0805	0.0634
6.2425	0.1247	0.0745	0.0664	0.1217	0.0381	0.0786	0.0427	0.0796	0.0616	0.0739	0.0866	0.2051	0.0969	0.0567	0.0716	0.0923	0.1071	0.1045	0.0586	0.0437	0.0677	0.0808	0.0766	0.0856	0.0748	0.0675	0.0634	0.0915	0.0986	0.0578	0.0784	0.0705	0.0707	0.0948	0.0728	0.0612	0.0559	0.0517	0.1102	0.1524	0.156	0.1715	0.1114	0.0996	0.1117	0.0796	0.0987	0.0814	0.0639
6.2925	0.1245	0.0749	0.0664	0.1222	0.0384	0.0785	0.0425	0.0792	0.0612	0.0738	0.0868	0.2035	0.0965	0.0562	0.0721	0.0917	0.1072	0.1049	0.0604	0.0438	0.0681	0.0801	0.0771	0.0852	0.0747	0.0685	0.0635	0.093	0.1001	0.0578	0.0781	0.0705	0.0704	0.0952	0.0734	0.0619	0.0562	0.0512	0.1097	0.1503	0.1559	0.1715	0.1111	0.1009	0.1114	0.0799	0.0992	0.083	0.064
6.3425	0.1244	0.0753	0.0655	0.1233	0.0381	0.0786	0.0424	0.0793	0.0612	0.0738	0.0869	0.2029	0.0961	0.0565	0.072	0.0917	0.1071	0.1057	0.0618	0.0441	0.068	0.0795	0.0768	0.0846	0.0745	0.0693	0.0626	0.0937	0.1012	0.0577	0.0782	0.0703	0.071	0.0952	0.0732	0.0622	0.0547	0.0515	0.1101	0.1493	0.1554	0.1722	0.1116	0.1035	0.1115	0.0798	0.1003	0.0836	0.0647
6.3925	0.1246	0.0757	0.0654	0.1243	0.0382	0.0785	0.0426	0.0794	0.0614	0.0738	0.0869	0.2024	0.0966	0.057	0.0736	0.0918	0.107	0.1068	0.0626	0.0437	0.0687	0.0797	0.0765	0.0852	0.0754	0.0685	0.0621	0.0948	0.1013	0.0569	0.0779	0.0701	0.0717	0.0955	0.0735	0.0617	0.0554	0.0513	0.1101	0.1488	0.156	0.173	0.1128	0.1037	0.1118	0.0801	0.0996	0.0843	0.0643
6.4425	0.1246	0.0755	0.0666	0.1252	0.0384	0.0788	0.0423	0.0792	0.0616	0.0735	0.0877	0.2022	0.096	0.057	0.0745	0.0917	0.1069	0.1064	0.0638	0.0438	0.0685	0.0802	0.0765	0.0846	0.0788	0.0676	0.0615	0.0951	0.1012	0.0573	0.0788	0.0707	0.0717	0.0956	0.0733	0.0616	0.0558	0.0516	0.1107	0.1492	0.155	0.1749	0.1153	0.104	0.1118	0.08	0.1006	0.0846	0.064
6.4925	0.1247	0.0761	0.0678	0.1258	0.0384	0.0786	0.0413	0.0791	0.062	0.0733	0.0881	0.2015	0.096	0.0581	0.0728	0.0916	0.1075	0.1068	0.0632	0.0438	0.0685	0.0809	0.0772	0.084	0.0795	0.0673	0.0615	0.0951	0.1022	0.0571	0.0799	0.0686	0.0717	0.095	0.0732	0.0623	0.0559	0.0514	0.111	0.1507	0.1535	0.1766	0.1154	0.1038	0.1117	0.0805	0.1011	0.0859	0.0641
6.5425	0.1248	0.0782	0.0681	0.1262	0.0383	0.0784	0.0412	0.0792	0.0618	0.0731	0.0885	0.2011	0.0974	0.0561	0.0721	0.0922	0.1081	0.1076	0.0629	0.0431	0.0688	0.0807	0.0779	0.0829	0.079	0.0669	0.0613	0.0943	0.1026	0.0571	0.0807	0.0673	0.0724	0.095	0.0726	0.0624	0.0553	0.0518	0.1111	0.1526	0.1558	0.1768	0.1166	0.1029	0.1115	0.0803	0.1004	0.085	0.0644
6.59278	0.1253	0.0796	0.068	0.1268	0.0382	0.0785	0.041	0.079	0.0615	0.0729	0.0894	0.2013	0.0985	0.0549	0.0716	0.0929	0.1098	0.1081	0.062	0.0436	0.0685	0.0802	0.0776	0.0834	0.0795	0.0669	0.0612	0.0947	0.103	0.0564	0.0804	0.0664	0.0737	0.0952	0.0745	0.0623	0.0553	0.0514	0.1108	0.1527	0.1568	0.1775	0.1174	0.1025	0.1121	0.0805	0.0991	0.0842	0.064
6.64278	0.1253	0.0797	0.0681	0.1279	0.038	0.0783	0.0407	0.0789	0.0615	0.0731	0.0896	0.2016	0.099	0.0542	0.0704	0.093	0.1112	0.1082	0.0602	0.0439	0.0685	0.0807	0.0772	0.0851	0.0798	0.067	0.062	0.0955	0.1032	0.056	0.0807	0.0661	0.0735	0.0954	0.0805	0.0621	0.0567	0.0518	0.1111	0.1524	0.1564	0.1764	0.119	0.1019	0.1132	0.0808	0.0986	0.0848	0.0642
6.69278	0.126	0.0805	0.0686	0.1281	0.0381	0.0779	0.0407	0.079	0.0616	0.0737	0.0899	0.2019	0.0998	0.0536	0.0694	0.0928	0.1115	0.1087	0.0593	0.044	0.0685	0.081	0.0768	0.0859	0.08	0.0678	0.0629	0.0958	0.1055	0.056	0.0804	0.0664	0.0734	0.0957	0.0813	0.0622	0.0551	0.0522	0.1114	0.152	0.1547	0.1763	0.12	0.1021	0.1146	0.081	0.0985	0.0854	0.0646
6.74278	0.1254	0.0813	0.0687	0.1283	0.038	0.0776	0.0408	0.0789	0.0618	0.0745	0.0902	0.2025	0.0998	0.053	0.0689	0.0926	0.1116	0.1087	0.059	0.044	0.0681	0.0811	0.0771	0.0861	0.0779	0.0689	0.0645	0.0951	0.1068	0.0563	0.0803	0.0664	0.0741	0.095	0.0782	0.062	0.056	0.0525	0.1119	0.1514	0.1543	0.1776	0.1207	0.1026	0.1141	0.0815	0.0986	0.0856	0.065
6.79278	0.1252	0.0815	0.0698	0.1283	0.0378	0.0775	0.0406	0.0789	0.0619	0.0749	0.09	0.2033	0.0997	0.052	0.0686	0.0929	0.1116	0.1077	0.0591	0.0442	0.0677	0.0814	0.0776	0.0857	0.0772	0.0709	0.0646	0.0948	0.1064	0.0563	0.0804	0.0667	0.0753	0.0961	0.0768	0.0622	0.0558	0.0514	0.1119	0.1507	0.1546	0.1783	0.1208	0.1016	0.1125	0.0818	0.0996	0.0876	0.0652
6.84278	0.1252	0.082	0.0706	0.1286	0.0382	0.0772	0.0405	0.0788	0.0617	0.0749	0.0893	0.2041	0.0988	0.052	0.0687	0.0933	0.1113	0.1067	0.0597	0.0443	0.0677	0.0815	0.0784	0.0858	0.0774	0.073	0.0627	0.0944	0.1062	0.0567	0.0795	0.0666	0.0753	0.0963	0.0773	0.0615	0.0565	0.0516	0.1126	0.1508	0.1564	0.1769	0.1205	0.1016	0.1129	0.0826	0.1012	0.0882	0.0654
6.89278	0.1248	0.0822	0.071	0.1287	0.0379	0.0773	0.0404	0.0788	0.0615	0.0746	0.0889	0.2047	0.0974	0.0516	0.0683	0.0932	0.1106	0.1066	0.0606	0.0444	0.068	0.0817	0.0783	0.0848	0.0766	0.0742	0.0617	0.0935	0.1054	0.057	0.0789	0.0675	0.0728	0.0962	0.0775	0.0611	0.0599	0.0519	0.1117	0.152	0.1578	0.1748	0.1204	0.1012	0.1145	0.0822	0.1028	0.0865	0.0653
6.94278	0.125	0.0824	0.0706	0.1289	0.0379	0.0774	0.0401	0.0785	0.0614	0.0749	0.0887	0.2047	0.0974	0.0512	0.0679	0.0938	0.1102	0.1065	0.0608	0.044	0.0684	0.0824	0.0779	0.085	0.0765	0.0747	0.0606	0.0931	0.1044	0.0569	0.0781	0.0696	0.0719	0.0957	0.0766	0.0616	0.0613	0.0516	0.1107	0.1526	0.1555	0.1733	0.1206	0.1012	0.1144	0.0826	0.1041	0.0857	0.0653
6.99278	0.1248	0.0826	0.0707	0.1296	0.038	0.0773	0.04	0.0786	0.0617	0.0746	0.0887	0.2043	0.0974	0.0512	0.0681	0.0948	0.1093	0.1068	0.0592	0.044	0.069	0.0825	0.0785	0.0877	0.0766	0.075	0.0598	0.0937	0.1037	0.0571	0.078	0.0708	0.0716	0.095	0.0745	0.065	0.0603	0.0518	0.1095	0.1527	0.1546	0.1729	0.1215	0.1046	0.1133	0.0829	0.1039	0.0853	0.0652
7.04278	0.1254	0.082	0.0712	0.1304	0.0377	0.0771	0.04	0.0786	0.0619	0.0741	0.0881	0.2032	0.0967	0.0514	0.0675	0.0958	0.109	0.1069	0.0588	0.0441	0.0692	0.082	0.0788	0.0867	0.0758	0.0744	0.0599	0.0935	0.103	0.057	0.0773	0.0706	0.072	0.0949	0.0738	0.0683	0.0576	0.0518	0.1086	0.1532	0.1532	0.1721	0.1214	0.107	0.1125	0.0831	0.1034	0.0852	0.0654
7.09278	0.1265	0.0824	0.0711	0.1305	0.0379	0.0769	0.0399	0.0783	0.0619	0.0738	0.0879	0.2024	0.0967	0.0516	0.0676	0.0952	0.1089	0.1068	0.0587	0.0441	0.0697	0.0816	0.0786	0.0847	0.0756	0.0741	0.0595	0.0937	0.1043	0.0579	0.0774	0.0694	0.0719	0.0951	0.0743	0.0664	0.0571	0.0516	0.108	0.1536	0.1531	0.1718	0.1217	0.1078	0.1117	0.0835	0.1042	0.0858	0.0652
7.14278	0.1275	0.0827	0.0719	0.1297	0.038	0.077	0.0395	0.0782	0.0618	0.074	0.0877	0.2018	0.097	0.0515	0.0678	0.0948	0.1084	0.1059	0.0582	0.0442	0.0689	0.0824	0.0786	0.0841	0.0754	0.0743	0.0594	0.0955	0.1056	0.0574	0.0793	0.0678	0.0718	0.0965	0.0742	0.0648	0.0563	0.0519	0.1079	0.1537	0.1526	0.1726	0.1213	0.1075	0.1116	0.0838	0.1052	0.0861	0.0654
7.19278	0.128	0.0821	0.0716	0.13	0.0381	0.0771	0.04	0.0795	0.0621	0.074	0.0879	0.2017	0.0972	0.0511	0.0676	0.0959	0.1071	0.1057	0.0581	0.0438	0.0689	0.0827	0.079	0.0844	0.0758	0.0755	0.059	0.0962	0.1075	0.057	0.0802	0.0671	0.0717	0.0967	0.0738	0.0636	0.0559	0.0516	0.1078	0.1538	0.1529	0.1742	0.1211	0.1079	0.1123	0.0838	0.1055	0.0869	0.0654
7.24278	0.1273	0.0821	0.072	0.1304	0.0382	0.0769	0.0407	0.0801	0.0627	0.0734	0.0879	0.2014	0.0964	0.0507	0.0677	0.0966	0.1065	0.1058	0.0585	0.0442	0.0689	0.0824	0.0795	0.0858	0.0762	0.0752	0.059	0.0953	0.1084	0.0564	0.0807	0.067	0.0709	0.0962	0.0739	0.064	0.0557	0.0515	0.1086	0.1536	0.1532	0.1745	0.1208	0.1073	0.1125	0.0844	0.1068	0.0882	0.0656
7.29278	0.1283	0.0814	0.0726	0.1306	0.0382	0.0773	0.0412	0.0805	0.0633	0.073	0.0881	0.2012	0.0973	0.0506	0.0678	0.096	0.1061	0.1051	0.0595	0.045	0.0685	0.0826	0.0799	0.0856	0.0758	0.0745	0.0584	0.0962	0.1083	0.057	0.0807	0.0664	0.0712	0.0963	0.0765	0.0639	0.054	0.0514	0.1086	0.1542	0.1542	0.1749	0.1217	0.1062	0.1129	0.085	0.107	0.0892	0.0657
7.34278	0.1293	0.0814	0.072	0.1311	0.038	0.0783	0.0409	0.0805	0.0634	0.073	0.0883	0.2013	0.0966	0.0505	0.068	0.0955	0.106	0.1053	0.0602	0.0452	0.0683	0.0831	0.0792	0.0852	0.075	0.0745	0.0574	0.0963	0.1057	0.0568	0.0818	0.0659	0.0713	0.0963	0.0787	0.0645	0.0532	0.0512	0.109	0.1537	0.1547	0.1763	0.1226	0.106	0.1138	0.0856	0.1077	0.0894	0.0659
7.39278	0.13	0.081	0.0712	0.1309	0.0379	0.08	0.0407	0.0804	0.0641	0.0729	0.0892	0.2018	0.0967	0.0501	0.0682	0.0966	0.1058	0.1056	0.0601	0.0452	0.0683	0.0829	0.0791	0.0868	0.0748	0.0742	0.0575	0.0944	0.1037	0.0565	0.0825	0.0657	0.0712	0.0966	0.0791	0.0637	0.0548	0.0513	0.1088	0.154	0.1551	0.1773	0.1227	0.1072	0.1158	0.0858	0.106	0.0893	0.0665
7.44278	0.1296	0.0804	0.071	0.1303	0.0379	0.0807	0.0411	0.0802	0.0643	0.0731	0.0895	0.2025	0.097	0.0497	0.0687	0.0959	0.1057	0.1051	0.0593	0.0452	0.0682	0.0829	0.0783	0.0872	0.0754	0.0747	0.0573	0.0935	0.1027	0.0563	0.083	0.0659	0.0711	0.097	0.0801	0.063	0.0578	0.0513	0.1087	0.1524	0.1569	0.1767	0.1232	0.1079	0.1189	0.0859	0.1056	0.09	0.0671
7.49278	0.1298	0.0806	0.0724	0.1297	0.038	0.0799	0.041	0.0803	0.0638	0.0734	0.0897	0.2032	0.0987	0.0493	0.0692	0.0944	0.1058	0.1056	0.0585	0.0454	0.068	0.0824	0.0776	0.0867	0.0758	0.0755	0.0577	0.0929	0.1022	0.0557	0.0833	0.0656	0.0713	0.0971	0.0801	0.0627	0.0598	0.051	0.1094	0.1515	0.1563	0.1749	0.1245	0.1088	0.1191	0.0859	0.1056	0.093	0.0671
7.54278	0.1297	0.0802	0.0739	0.1296	0.0379	0.0789	0.041	0.0801	0.0636	0.0733	0.09	0.2039	0.1002	0.0496	0.0701	0.0936	0.1058	0.1056	0.0583	0.0458	0.068	0.0822	0.0774	0.0864	0.0758	0.0756	0.0585	0.0928	0.1017	0.0561	0.0821	0.065	0.0705	0.0971	0.0782	0.0626	0.0586	0.0509	0.1098	0.1516	0.1562	0.1745	0.1243	0.1093	0.1189	0.0859	0.1059	0.0943	0.067
7.59278	0.1296	0.0801	0.0742	0.1298	0.0385	0.0784	0.0409	0.0802	0.0632	0.0735	0.0899	0.2042	0.1018	0.051	0.071	0.0927	0.105	0.1044	0.058	0.0461	0.068	0.0822	0.0771	0.0858	0.0772	0.0756	0.0586	0.092	0.1015	0.0562	0.0816	0.0646	0.0698	0.0969	0.0777	0.0624	0.0593	0.051	0.1093	0.1527	0.1573	0.1742	0.1248	0.1092	0.1185	0.0863	0.1071	0.0944	0.0672
7.64278	0.129	0.0797	0.0736	0.1302	0.0385	0.078	0.0409	0.0803	0.0635	0.0737	0.0897	0.2049	0.1021	0.052	0.0715	0.0924	0.1046	0.1046	0.0588	0.0462	0.0683	0.0819	0.0769	0.085	0.079	0.0751	0.0576	0.0926	0.1014	0.0559	0.0808	0.0651	0.0691	0.0973	0.0772	0.0625	0.0602	0.0512	0.1077	0.1536	0.1565	0.1734	0.1245	0.1084	0.1198	0.0869	0.1074	0.0945	0.0679
7.69278	0.1289	0.0795	0.0727	0.1305	0.0388	0.0778	0.041	0.0801	0.0638	0.0736	0.0895	0.2045	0.1021	0.0533	0.0717	0.0928	0.104	0.1047	0.0598	0.0459	0.068	0.0817	0.0768	0.0848	0.0791	0.075	0.0571	0.0927	0.1021	0.0568	0.0798	0.0667	0.0688	0.0973	0.0779	0.0626	0.0588	0.0508	0.1068	0.1555	0.1562	0.1731	0.1258	0.1074	0.1194	0.0875	0.1078	0.0964	0.0677
7.74278	0.1288	0.0795	0.072	0.1308	0.0389	0.0774	0.041	0.0804	0.0645	0.0731	0.089	0.2043	0.1018	0.0544	0.0712	0.0935	0.104	0.1042	0.0595	0.0459	0.0679	0.0814	0.0769	0.087	0.0787	0.0751	0.0563	0.094	0.102	0.0571	0.0796	0.0677	0.0688	0.0978	0.0776	0.063	0.0582	0.0507	0.1066	0.156	0.1565	0.1733	0.1257	0.1074	0.1174	0.0873	0.1084	0.096	0.0675
7.79278	0.1282	0.0795	0.072	0.1309	0.0387	0.0773	0.0408	0.0805	0.064	0.0728	0.089	0.2037	0.102	0.0549	0.0707	0.0938	0.1047	0.104	0.0594	0.0458	0.0678	0.0812	0.0764	0.0876	0.0775	0.0746	0.0559	0.0936	0.1019	0.0577	0.0796	0.0672	0.0684	0.0988	0.0789	0.0627	0.0593	0.0506	0.1066	0.1551	0.1567	0.1737	0.125	0.1071	0.1161	0.0877	0.1104	0.0937	0.0674
7.84278	0.1285	0.0805	0.0726	0.1302	0.0387	0.0771	0.0409	0.0804	0.0638	0.0728	0.0889	0.2034	0.1029	0.0549	0.0701	0.0931	0.1062	0.1051	0.0593	0.0458	0.0679	0.0812	0.0763	0.0868	0.0764	0.0747	0.0556	0.0923	0.1016	0.058	0.0793	0.0667	0.0689	0.1005	0.0824	0.0635	0.0592	0.0506	0.1077	0.1552	0.1604	0.1749	0.1248	0.107	0.1151	0.0876	0.1123	0.0926	0.0682
7.89278	0.1278	0.0807	0.0726	0.1295	0.0383	0.0771	0.041	0.0806	0.0637	0.0728	0.0889	0.2035	0.1038	0.0541	0.0697	0.0939	0.1059	0.1061	0.0602	0.0459	0.0675	0.0808	0.0773	0.0863	0.0753	0.0756	0.0558	0.0915	0.1014	0.0592	0.0788	0.0661	0.0689	0.1012	0.0831	0.0651	0.0599	0.0509	0.1092	0.1551	0.1593	0.1767	0.1255	0.1077	0.1141	0.0882	0.1129	0.0929	0.0685
7.94278	0.1277	0.0802	0.0728	0.1301	0.0386	0.0781	0.0408	0.0809	0.0635	0.0734	0.0892	0.2035	0.1046	0.0549	0.0695	0.0943	0.1054	0.1067	0.0613	0.0463	0.0675	0.081	0.0802	0.0853	0.0746	0.0756	0.056	0.0907	0.1013	0.0602	0.0788	0.0659	0.0699	0.1023	0.0824	0.0666	0.0595	0.0509	0.11	0.1547	0.1581	0.1781	0.1272	0.1075	0.114	0.0883	0.1131	0.0933	0.0687
7.99278	0.1276	0.0802	0.0728	0.1308	0.0386	0.0793	0.0404	0.0808	0.0632	0.0732	0.0897	0.203	0.1055	0.0564	0.0701	0.0952	0.105	0.1074	0.0627	0.0464	0.0676	0.0811	0.0808	0.0841	0.0751	0.0756	0.0561	0.0903	0.102	0.0595	0.0784	0.0653	0.0708	0.1024	0.0828	0.0674	0.0596	0.0504	0.1107	0.1566	0.1591	0.1791	0.1283	0.1071	0.115	0.0882	0.1147	0.0945	0.0689
8.04278	0.1279	0.0798	0.0729	0.1311	0.0387	0.0799	0.0407	0.081	0.0637	0.0737	0.0898	0.2035	0.1049	0.0582	0.0706	0.0968	0.1045	0.1073	0.0642	0.0463	0.0676	0.0817	0.0798	0.0836	0.0757	0.0763	0.056	0.0906	0.1027	0.0582	0.0778	0.0664	0.0705	0.1015	0.0827	0.0675	0.0586	0.0509	0.1109	0.1565	0.1594	0.1783	0.1288	0.1076	0.1143	0.0885	0.1148	0.0957	0.0688
8.09278	0.1276	0.0798	0.0733	0.1313	0.039	0.0802	0.0407	0.0811	0.0643	0.0744	0.0903	0.2046	0.1048	0.0562	0.0715	0.0987	0.1041	0.1064	0.0651	0.0467	0.0684	0.0817	0.0791	0.0831	0.076	0.0768	0.0559	0.0927	0.1029	0.0581	0.078	0.0686	0.0701	0.1005	0.0827	0.0671	0.0589	0.0508	0.1104	0.1555	0.161	0.1763	0.1296	0.1093	0.1151	0.0889	0.1148	0.097	0.0689
8.14278	0.1278	0.0796	0.0734	0.1314	0.0388	0.0804	0.0408	0.0813	0.0646	0.0743	0.0907	0.2058	0.1046	0.0543	0.0732	0.1	0.1033	0.1062	0.0642	0.0468	0.0684	0.0822	0.0787	0.0829	0.0763	0.0763	0.0561	0.0937	0.1022	0.0586	0.0782	0.0706	0.0702	0.0993	0.0836	0.0666	0.0586	0.0509	0.1097	0.1545	0.1607	0.1759	0.1297	0.1109	0.1175	0.0896	0.1161	0.0971	0.0688
8.19278	0.1278	0.0796	0.0733	0.1314	0.0387	0.0799	0.041	0.0811	0.0649	0.0735	0.0905	0.2058	0.1059	0.0527	0.0746	0.1004	0.1037	0.106	0.0635	0.0468	0.0684	0.0829	0.0786	0.0817	0.0764	0.076	0.0556	0.0935	0.102	0.0588	0.0779	0.0716	0.0701	0.0996	0.0831	0.0671	0.0602	0.0507	0.1095	0.1548	0.1586	0.1754	0.1301	0.1126	0.1192	0.0899	0.119	0.0974	0.0691
8.24278	0.1275	0.079	0.074	0.1305	0.0388	0.0788	0.0412	0.0814	0.0645	0.0736	0.0905	0.2054	0.1074	0.0516	0.0753	0.1	0.1038	0.1066	0.0634	0.0471	0.0682	0.0836	0.0789	0.0812	0.0763	0.0757	0.0555	0.094	0.1021	0.0584	0.0777	0.0706	0.0699	0.0998	0.0818	0.0676	0.0597	0.0508	0.1094	0.1552	0.159	0.1755	0.1302	0.1142	0.1202	0.0901	0.1188	0.0986	0.0697
8.29278	0.1279	0.0792	0.0749	0.1296	0.0389	0.0786	0.0409	0.0813	0.064	0.0736	0.0907	0.204	0.1062	0.0512	0.0753	0.0985	0.104	0.1065	0.0633	0.0474	0.0681	0.0843	0.079	0.0813	0.0772	0.0755	0.0555	0.0949	0.1021	0.0576	0.0773	0.0708	0.0696	0.0987	0.0815	0.0677	0.0602	0.0511	0.1099	0.1558	0.1597	0.1762	0.1302	0.1139	0.1208	0.0911	0.1191	0.0997	0.0705
8.34278	0.1281	0.0786	0.0758	0.1301	0.0387	0.0785	0.0407	0.0812	0.0643	0.0736	0.0905	0.2034	0.1072	0.0518	0.0743	0.0967	0.1044	0.1064	0.0624	0.0472	0.0682	0.0844	0.0786	0.0819	0.0782	0.0761	0.0556	0.0952	0.1025	0.0577	0.0765	0.0717	0.0699	0.0987	0.08	0.0664	0.0613	0.0508	0.1098	0.1568	0.1595	0.1767	0.1309	0.1159	0.1218	0.0914	0.1181	0.1018	0.0705
8.39278	0.1279	0.0784	0.0782	0.1306	0.0388	0.0786	0.0405	0.0812	0.0648	0.0732	0.0908	0.2026	0.1071	0.0527	0.0729	0.0956	0.1049	0.1058	0.0624	0.0471	0.0685	0.0835	0.0785	0.0821	0.0788	0.076	0.0559	0.0951	0.1025	0.058	0.0767	0.0728	0.0703	0.0998	0.0789	0.0655	0.061	0.0505	0.1093	0.1566	0.1591	0.177	0.1317	0.1147	0.1228	0.0917	0.115	0.1014	0.0706
8.44306	0.1283	0.0787	0.0779	0.1314	0.0389	0.0785	0.0403	0.0813	0.0639	0.0731	0.0917	0.2024	0.1072	0.0531	0.0721	0.0952	0.1066	0.1055	0.0634	0.0472	0.0688	0.083	0.0786	0.0831	0.0782	0.0767	0.0565	0.0941	0.102	0.0585	0.0789	0.0742	0.071	0.1015	0.0792	0.0648	0.0605	0.0503	0.1095	0.157	0.159	0.1772	0.1314	0.1138	0.1232	0.0922	0.1136	0.0992	0.071
8.49306	0.1279	0.0792	0.0777	0.1325	0.0387	0.0788	0.0406	0.0813	0.0637	0.0735	0.0923	0.2026	0.1062	0.053	0.0722	0.0943	0.1082	0.1042	0.0647	0.0472	0.0688	0.0826	0.0791	0.0832	0.0799	0.0769	0.0574	0.0941	0.1016	0.0578	0.0791	0.0739	0.0713	0.1019	0.0784	0.0645	0.0627	0.0502	0.1087	0.1568	0.1594	0.177	0.1324	0.1134	0.1229	0.0923	0.1124	0.0993	0.0712
8.54306	0.1278	0.0794	0.0768	0.1325	0.039	0.0789	0.0402	0.0809	0.0636	0.0731	0.092	0.2027	0.1057	0.0526	0.0726	0.0938	0.1105	0.1052	0.0658	0.0473	0.0685	0.0824	0.0783	0.0832	0.0813	0.0772	0.0586	0.0942	0.102	0.0577	0.0784	0.0732	0.0722	0.1019	0.0788	0.0651	0.0635	0.05	0.1085	0.1573	0.1582	0.1771	0.1343	0.1138	0.122	0.0926	0.1119	0.1008	0.0709
8.59306	0.1275	0.0797	0.0741	0.1325	0.0391	0.0787	0.0408	0.0809	0.0641	0.0726	0.0916	0.2032	0.1059	0.0519	0.0725	0.0939	0.1112	0.1041	0.0659	0.0478	0.0686	0.0819	0.078	0.0837	0.0813	0.077	0.0593	0.0934	0.1014	0.0574	0.0783	0.0747	0.0731	0.1011	0.0791	0.0655	0.065	0.05	0.1086	0.158	0.1583	0.1769	0.1337	0.1138	0.1214	0.0932	0.1124	0.1014	0.0709
8.64306	0.1269	0.0797	0.0728	0.1327	0.0392	0.0789	0.0403	0.081	0.0643	0.072	0.0909	0.2034	0.1058	0.0521	0.0719	0.0955	0.1118	0.1046	0.0657	0.0479	0.0688	0.0821	0.0793	0.0834	0.0799	0.0769	0.0595	0.0932	0.1015	0.0571	0.0796	0.074	0.0755	0.1	0.0792	0.0652	0.0645	0.05	0.1084	0.1589	0.1598	0.1773	0.1355	0.1131	0.1217	0.0931	0.1138	0.102	0.0713
8.69306	0.1273	0.0798	0.0723	0.1338	0.0395	0.0791	0.0402	0.081	0.0646	0.0722	0.0914	0.2035	0.1062	0.0527	0.0733	0.0965	0.1115	0.1055	0.0657	0.0484	0.0684	0.0823	0.0809	0.0829	0.0788	0.0771	0.0589	0.0932	0.102	0.0563	0.0794	0.072	0.0764	0.1001	0.0805	0.065	0.0626	0.05	0.108	0.1602	0.1596	0.1773	0.1357	0.1136	0.1231	0.0936	0.1148	0.1024	0.0716
8.74306	0.1276	0.0798	0.0722	0.135	0.0391	0.0792	0.0404	0.0812	0.0644	0.073	0.0914	0.204	0.1046	0.0536	0.0764	0.0963	0.1115	0.1051	0.0658	0.0482	0.0686	0.0825	0.0818	0.0851	0.0784	0.0777	0.0593	0.093	0.1031	0.056	0.0797	0.0708	0.0765	0.1008	0.0821	0.0658	0.0613	0.0499	0.1082	0.1594	0.1596	0.1777	0.1348	0.1162	0.1245	0.0941	0.1141	0.1029	0.0718
8.79306	0.1274	0.0798	0.0728	0.1353	0.0391	0.0794	0.0404	0.081	0.0642	0.0733	0.0911	0.2048	0.1037	0.0536	0.0764	0.0959	0.1107	0.1055	0.0668	0.0482	0.0689	0.0824	0.0824	0.0883	0.0779	0.079	0.059	0.0933	0.1052	0.0555	0.0798	0.0702	0.076	0.1006	0.0842	0.067	0.0616	0.0498	0.1086	0.1593	0.1596	0.1797	0.1367	0.1192	0.1241	0.0948	0.1154	0.1039	0.0718
8.84306	0.1273	0.0802	0.0736	0.1343	0.039	0.0796	0.04	0.081	0.0645	0.0737	0.0916	0.2055	0.104	0.0527	0.0756	0.0948	0.1087	0.1053	0.0674	0.0484	0.0692	0.0822	0.0819	0.0884	0.0784	0.0806	0.0585	0.0933	0.1054	0.0554	0.0802	0.07	0.0751	0.1014	0.0854	0.0684	0.0619	0.0506	0.1084	0.1596	0.1591	0.1793	0.1353	0.1185	0.1234	0.0955	0.117	0.1061	0.0724
8.89306	0.1267	0.0805	0.0728	0.1341	0.0393	0.0795	0.04	0.0806	0.0651	0.074	0.0917	0.2056	0.1035	0.052	0.0746	0.0938	0.1073	0.1053	0.068	0.0484	0.0692	0.082	0.0818	0.0875	0.0795	0.0808	0.0581	0.0929	0.1046	0.0549	0.0792	0.0697	0.074	0.1007	0.0854	0.0707	0.061	0.0509	0.1085	0.1583	0.16	0.1771	0.1341	0.1195	0.1247	0.0961	0.1184	0.1073	0.0731
8.94306	0.127	0.0809	0.0734	0.1349	0.0394	0.0799	0.0397	0.0807	0.0658	0.0753	0.0921	0.2063	0.1038	0.0519	0.074	0.0932	0.1065	0.1052	0.0686	0.0482	0.069	0.082	0.0832	0.0869	0.0796	0.0804	0.0579	0.092	0.105	0.0556	0.0783	0.0689	0.0737	0.1007	0.0865	0.0724	0.0615	0.0511	0.1095	0.1566	0.1601	0.1754	0.1329	0.1203	0.1269	0.0959	0.1196	0.1055	0.0731
8.99306	0.1269	0.0811	0.0743	0.1371	0.0396	0.0795	0.0396	0.0808	0.0661	0.0757	0.0936	0.2065	0.103	0.0519	0.0749	0.0931	0.1066	0.1052	0.0688	0.048	0.0689	0.0826	0.084	0.0858	0.0796	0.0801	0.0583	0.0918	0.1064	0.0557	0.0784	0.0682	0.0736	0.0999	0.0856	0.0719	0.0622	0.0512	0.1098	0.1565	0.1603	0.1742	0.1327	0.1195	0.1279	0.0964	0.12	0.1056	0.0731
9.04306	0.1267	0.0811	0.0755	0.1383	0.0396	0.0792	0.0397	0.0813	0.0669	0.0755	0.0946	0.2065	0.1035	0.0531	0.0768	0.0928	0.1072	0.1057	0.0678	0.0482	0.0688	0.0828	0.083	0.085	0.0799	0.0797	0.0588	0.0932	0.107	0.0556	0.0791	0.0678	0.0735	0.0994	0.0847	0.0717	0.0625	0.0516	0.1092	0.1566	0.1617	0.1734	0.1361	0.1194	0.1285	0.0961	0.1205	0.1047	0.0735
9.09306	0.1263	0.0819	0.0766	0.1382	0.0394	0.0792	0.0399	0.0813	0.0675	0.075	0.0953	0.2066	0.1066	0.0546	0.0786	0.0928	0.1073	0.106	0.0666	0.0491	0.0686	0.0829	0.0817	0.0855	0.0786	0.0794	0.0588	0.0936	0.1072	0.0557	0.0792	0.0681	0.073	0.0985	0.0829	0.0703	0.0629	0.0514	0.1085	0.157	0.1603	0.1737	0.1384	0.1188	0.1288	0.0967	0.1223	0.105	0.0738
9.14306	0.1264	0.0827	0.0763	0.138	0.0393	0.0787	0.0401	0.0811	0.0673	0.0753	0.0946	0.2058	0.1078	0.0553	0.0798	0.0924	0.1088	0.1057	0.0662	0.0491	0.0686	0.0832	0.0801	0.0851	0.0781	0.0802	0.0588	0.0938	0.1063	0.0556	0.079	0.0694	0.073	0.0993	0.0826	0.0703	0.0629	0.0512	0.1086	0.1579	0.161	0.1751	0.1379	0.1182	0.129	0.0968	0.1228	0.1054	0.0744
9.19306	0.1259	0.0837	0.0764	0.1378	0.0392	0.0791	0.04	0.0813	0.0672	0.075	0.0936	0.2047	0.1082	0.0554	0.0802	0.092	0.1094	0.1044	0.0665	0.0493	0.0693	0.0835	0.0795	0.0843	0.0777	0.0812	0.0588	0.0951	0.1047	0.0561	0.0789	0.0713	0.0732	0.099	0.0828	0.0707	0.0625	0.0516	0.1084	0.1592	0.1621	0.1761	0.1366	0.1175	0.1281	0.0978	0.1226	0.1061	0.075
9.24306	0.126	0.0841	0.0762	0.1379	0.0394	0.0789	0.0397	0.0809	0.067	0.0757	0.0942	0.2039	0.1086	0.0549	0.0803	0.0927	0.1098	0.1055	0.0676	0.049	0.069	0.0833	0.0794	0.0849	0.0775	0.0808	0.0586	0.0954	0.1045	0.0555	0.0788	0.0714	0.0734	0.0987	0.084	0.0714	0.0634	0.0515	0.1085	0.1596	0.1614	0.1771	0.1376	0.1171	0.1283	0.0978	0.1212	0.1056	0.0755
9.29306	0.1258	0.0842	0.0764	0.1372	0.0395	0.0787	0.0399	0.0813	0.0673	0.0762	0.0952	0.2029	0.1095	0.054	0.08	0.093	0.1109	0.1049	0.0687	0.0492	0.0697	0.0836	0.0793	0.0851	0.0776	0.0802	0.0586	0.0943	0.1049	0.0551	0.0794	0.0715	0.0733	0.0987	0.0846	0.0738	0.0646	0.052	0.1082	0.1595	0.1611	0.1777	0.1359	0.1171	0.1293	0.0985	0.121	0.1071	0.0759
9.34306	0.1262	0.0855	0.0766	0.1374	0.0397	0.0783	0.0398	0.0815	0.0672	0.0763	0.0947	0.2022	0.1097	0.0539	0.0796	0.0928	0.111	0.1053	0.0692	0.0492	0.0702	0.0841	0.0798	0.0844	0.0778	0.0795	0.059	0.0936	0.1059	0.0557	0.0794	0.071	0.0741	0.0991	0.0843	0.0743	0.0656	0.0515	0.1079	0.1592	0.1621	0.1786	0.1349	0.1217	0.1294	0.0983	0.1212	0.1091	0.0764
9.39306	0.1262	0.0866	0.0754	0.1362	0.0396	0.078	0.0397	0.0817	0.067	0.0767	0.0946	0.202	0.1086	0.0534	0.0795	0.0928	0.1118	0.1053	0.0695	0.0493	0.0697	0.0846	0.0802	0.0843	0.0778	0.0789	0.0591	0.0938	0.106	0.0575	0.0787	0.0717	0.0757	0.0996	0.0839	0.0735	0.0652	0.0509	0.1083	0.1588	0.162	0.1789	0.1352	0.1234	0.1301	0.0993	0.1213	0.1097	0.0764
9.44306	0.1275	0.0855	0.076	0.136	0.0395	0.0777	0.0399	0.0817	0.0666	0.076	0.0947	0.2016	0.1077	0.0527	0.0785	0.0926	0.1113	0.1056	0.0692	0.0493	0.0701	0.0848	0.0807	0.084	0.0773	0.0786	0.0588	0.094	0.1062	0.0583	0.0795	0.0732	0.0781	0.1002	0.0831	0.0722	0.0648	0.0507	0.1085	0.1585	0.1621	0.1786	0.1349	0.1245	0.13	0.0994	0.1218	0.1085	0.0765
9.49306	0.1285	0.0853	0.0776	0.1359	0.0396	0.0778	0.0399	0.0816	0.0664	0.0753	0.0949	0.2014	0.1083	0.0526	0.0778	0.0921	0.1112	0.1061	0.0683	0.0495	0.0698	0.0846	0.0812	0.0836	0.0772	0.0781	0.0588	0.0942	0.1053	0.058	0.0799	0.0749	0.077	0.101	0.0835	0.0718	0.0653	0.0505	0.1093	0.1582	0.1609	0.177	0.1362	0.1256	0.13	0.1001	0.1235	0.109	0.0772
9.54306	0.1279	0.0862	0.0777	0.1362	0.0396	0.0782	0.0399	0.0819	0.0663	0.075	0.0952	0.2017	0.1096	0.0524	0.0768	0.092	0.1122	0.1053	0.068	0.0498	0.0707	0.0848	0.0814	0.083	0.0769	0.0776	0.0592	0.0938	0.105	0.0585	0.0803	0.0744	0.0764	0.1024	0.0846	0.0712	0.064	0.0503	0.111	0.158	0.1605	0.1768	0.1385	0.1269	0.1304	0.1003	0.1235	0.1094	0.0778
9.59306	0.127	0.0877	0.0771	0.1366	0.0398	0.0784	0.0397	0.0821	0.0666	0.0749	0.0961	0.202	0.1097	0.0523	0.0761	0.0923	0.1128	0.1065	0.0672	0.05	0.0709	0.0858	0.0813	0.0827	0.0767	0.0777	0.0589	0.0931	0.1058	0.0594	0.081	0.0722	0.0763	0.104	0.0847	0.0716	0.0651	0.0505	0.112	0.158	0.1607	0.1768	0.1391	0.127	0.1315	0.1008	0.1233	0.1116	0.0778
9.64306	0.127	0.0886	0.0765	0.1363	0.0398	0.0782	0.0396	0.0822	0.0666	0.0748	0.0957	0.2032	0.1099	0.0523	0.0757	0.0925	0.1125	0.107	0.0671	0.0501	0.0705	0.0877	0.0809	0.082	0.0771	0.0781	0.0585	0.0929	0.1078	0.0592	0.081	0.0708	0.0757	0.1061	0.083	0.0711	0.0637	0.0504	0.1118	0.1586	0.1614	0.1773	0.1396	0.127	0.1335	0.1011	0.1256	0.1125	0.0775
9.69306	0.1269	0.0898	0.0769	0.136	0.0402	0.0784	0.0399	0.0821	0.0668	0.0753	0.0961	0.2039	0.1098	0.0533	0.0756	0.093	0.1124	0.1077	0.0676	0.0502	0.0706	0.0885	0.0813	0.0814	0.0784	0.0789	0.0578	0.0923	0.108	0.0585	0.0811	0.0703	0.0761	0.1088	0.0832	0.0712	0.063	0.0503	0.1107	0.1603	0.162	0.1773	0.1415	0.1276	0.1349	0.1018	0.1271	0.1125	0.0779
9.74306	0.1264	0.0892	0.0762	0.1363	0.04	0.0794	0.0403	0.0819	0.0668	0.0766	0.0965	0.2036	0.1099	0.054	0.0751	0.0939	0.1119	0.1078	0.0687	0.0503	0.0705	0.088	0.082	0.0817	0.0787	0.0801	0.0569	0.0918	0.1071	0.0577	0.0819	0.0707	0.0751	0.1076	0.0843	0.0706	0.0634	0.0503	0.1096	0.1611	0.1623	0.1765	0.1415	0.1278	0.1359	0.1021	0.1269	0.1136	0.078
9.79306	0.1257	0.0881	0.075	0.1378	0.0401	0.0795	0.0398	0.0824	0.0666	0.0769	0.0948	0.2034	0.1109	0.0548	0.0748	0.0943	0.1113	0.108	0.0694	0.0506	0.0704	0.0871	0.0835	0.0838	0.0789	0.0815	0.0574	0.092	0.1061	0.057	0.0807	0.0727	0.0745	0.1056	0.0853	0.071	0.0661	0.0501	0.1091	0.1606	0.1625	0.1772	0.142	0.1276	0.1389	0.1021	0.1267	0.1147	0.0782
9.84306	0.1255	0.0877	0.0746	0.1391	0.0399	0.0788	0.0399	0.0829	0.0665	0.0769	0.0942	0.2036	0.1101	0.0549	0.0761	0.0948	0.1108	0.1073	0.0698	0.0508	0.0705	0.0858	0.0839	0.0852	0.078	0.0818	0.0576	0.0914	0.1049	0.0573	0.0796	0.0738	0.0742	0.104	0.0859	0.0729	0.0654	0.05	0.1091	0.1607	0.164	0.1767	0.1431	0.1278	0.1386	0.1021	0.1267	0.1147	0.0786
9.89306	0.1251	0.0872	0.0748	0.1397	0.0399	0.0785	0.0399	0.0829	0.0667	0.077	0.0938	0.2041	0.1091	0.0551	0.0768	0.0954	0.1109	0.107	0.0696	0.0518	0.0704	0.0848	0.0834	0.0863	0.0772	0.0819	0.0579	0.0906	0.1036	0.057	0.0796	0.0729	0.0748	0.1041	0.0868	0.074	0.0643	0.0501	0.1089	0.162	0.1639	0.1766	0.1427	0.1294	0.1378	0.1022	0.1266	0.1155	0.0786
9.94306	0.1252	0.0856	0.0754	0.1388	0.0397	0.0782	0.0399	0.0831	0.0677	0.0773	0.0938	0.2044	0.1089	0.0551	0.0774	0.0964	0.1107	0.1069	0.0698	0.0527	0.0703	0.0842	0.084	0.0868	0.0766	0.0822	0.0572	0.09	0.1034	0.0567	0.0793	0.072	0.0751	0.1053	0.0862	0.0749	0.0623	0.0502	0.1097	0.1632	0.1632	0.1773	0.1436	0.1325	0.1362	0.1027	0.1287	0.1158	0.0791
9.99306	0.125	0.085	0.0767	0.1386	0.0399	0.0787	0.04	0.0829	0.0681	0.0768	0.093	0.2039	0.1077	0.0555	0.0775	0.0969	0.1107	0.1059	0.0697	0.0529	0.0702	0.0845	0.085	0.0862	0.0768	0.0824	0.0562	0.09	0.1044	0.0577	0.0787	0.0715	0.0759	0.1063	0.0848	0.0769	0.0616	0.05	0.1106	0.1633	0.163	0.1779	0.144	0.1324	0.1337	0.1031	0.1296	0.1159	0.0787
10.0431	0.1246	0.0847	0.0783	0.1384	0.0401	0.0788	0.0402	0.0829	0.0679	0.0766	0.0923	0.2035	0.1081	0.0568	0.0771	0.0971	0.1106	0.1063	0.0695	0.0522	0.0701	0.0846	0.0849	0.0852	0.0777	0.0829	0.0556	0.0914	0.1039	0.0578	0.0787	0.0704	0.0777	0.1073	0.0835	0.0754	0.0624	0.0502	0.1115	0.163	0.1625	0.1785	0.1449	0.1318	0.1327	0.104	0.1304	0.1132	0.0796
10.0931	0.1247	0.0857	0.0795	0.1386	0.04	0.0788	0.04	0.0832	0.0678	0.0765	0.0919	0.2035	0.108	0.0575	0.0774	0.0975	0.1096	0.1072	0.0691	0.0516	0.0701	0.0843	0.0852	0.0855	0.079	0.0824	0.0559	0.0919	0.1036	0.057	0.079	0.0696	0.0789	0.1096	0.0847	0.0752	0.0617	0.05	0.1123	0.1618	0.1619	0.1784	0.146	0.132	0.1318	0.1038	0.1307	0.1145	0.0799
10.1431	0.1253	0.086	0.0784	0.1399	0.04	0.0789	0.0398	0.083	0.0668	0.0775	0.0925	0.203	0.1088	0.0594	0.0773	0.0967	0.1087	0.1079	0.0694	0.0509	0.0703	0.084	0.0842	0.0876	0.0799	0.082	0.0564	0.0927	0.1038	0.0565	0.0792	0.0693	0.0795	0.1123	0.0855	0.0755	0.0622	0.05	0.1123	0.16	0.1614	0.1778	0.1448	0.1324	0.1339	0.1048	0.1301	0.1156	0.0805
10.1931	0.126	0.0867	0.0777	0.1405	0.0401	0.0793	0.0398	0.0831	0.0668	0.0775	0.0932	0.2034	0.1116	0.0608	0.0782	0.095	0.1092	0.1078	0.0696	0.0503	0.0699	0.0848	0.0837	0.0884	0.0788	0.0814	0.0569	0.0934	0.1038	0.056	0.0803	0.07	0.0799	0.1127	0.086	0.0749	0.062	0.0497	0.1119	0.1609	0.1618	0.1772	0.1439	0.1318	0.1367	0.1047	0.131	0.1162	0.0816
10.2431	0.1272	0.0881	0.0772	0.141	0.0404	0.0792	0.0398	0.0831	0.0662	0.0773	0.0942	0.2046	0.1116	0.0613	0.0806	0.0936	0.1111	0.1074	0.0692	0.0507	0.0701	0.0856	0.0838	0.0894	0.0786	0.0816	0.0568	0.0933	0.1031	0.0554	0.08	0.0718	0.0802	0.1127	0.0849	0.0743	0.0654	0.0498	0.111	0.1624	0.1634	0.1762	0.1432	0.1306	0.1381	0.1052	0.1314	0.1163	0.0825
10.2933	0.1279	0.0894	0.0766	0.1414	0.0404	0.0793	0.0398	0.0829	0.0663	0.0772	0.0953	0.2046	0.111	0.0613	0.083	0.0927	0.1132	0.1073	0.0689	0.0509	0.0699	0.0863	0.0839	0.0893	0.0792	0.0829	0.059	0.0933	0.103	0.0556	0.0794	0.0739	0.0801	0.1125	0.0825	0.0749	0.0658	0.0499	0.1104	0.1615	0.1638	0.1755	0.143	0.1294	0.1373	0.1056	0.1299	0.1176	0.0824
10.3433	0.1287	0.0903	0.0766	0.1417	0.0405	0.0794	0.0398	0.083	0.0664	0.0768	0.0949	0.2044	0.1124	0.0611	0.0833	0.0927	0.1144	0.1068	0.0686	0.051	0.0701	0.0863	0.0848	0.0885	0.0792	0.0833	0.0609	0.0928	0.1026	0.0571	0.0791	0.0749	0.0795	0.1118	0.082	0.0755	0.0672	0.0496	0.1097	0.1617	0.1643	0.1753	0.145	0.1298	0.1374	0.1058	0.1297	0.1185	0.0832
10.3933	0.1296	0.0907	0.0768	0.141	0.0402	0.0797	0.0398	0.083	0.0662	0.076	0.0936	0.2042	0.1132	0.0613	0.0825	0.0934	0.1138	0.1077	0.0685	0.0507	0.0708	0.086	0.085	0.0881	0.0799	0.0821	0.0616	0.0929	0.1023	0.0592	0.0787	0.0761	0.0781	0.1122	0.0842	0.0758	0.0674	0.0494	0.1103	0.1618	0.1628	0.1744	0.1485	0.1323	0.1379	0.1059	0.1304	0.1188	0.0834
10.4433	0.1293	0.0899	0.0766	0.1396	0.0403	0.0802	0.0396	0.0831	0.0667	0.0755	0.0927	0.2041	0.1133	0.061	0.081	0.0959	0.1137	0.1075	0.0688	0.051	0.0712	0.0852	0.0839	0.0885	0.0813	0.0813	0.0612	0.0932	0.1028	0.0606	0.0787	0.0759	0.0772	0.1117	0.0873	0.0758	0.0669	0.0494	0.1116	0.1608	0.1624	0.1728	0.1483	0.1324	0.1373	0.1061	0.1326	0.1188	0.084
10.4933	0.1293	0.0891	0.0767	0.1391	0.0403	0.0803	0.0398	0.083	0.0682	0.0758	0.092	0.2047	0.1128	0.0601	0.0817	0.098	0.114	0.1076	0.0688	0.0511	0.0707	0.0843	0.0825	0.0883	0.0816	0.0807	0.0602	0.0933	0.1032	0.0609	0.0794	0.0755	0.0768	0.1111	0.0864	0.0755	0.0666	0.0491	0.1124	0.1599	0.1625	0.172	0.1483	0.1356	0.1357	0.1072	0.1343	0.1199	0.0846
10.5433	0.129	0.0885	0.0764	0.1391	0.0405	0.0809	0.0398	0.0834	0.0693	0.0763	0.0918	0.205	0.1136	0.0602	0.0818	0.0986	0.1138	0.1066	0.0686	0.0512	0.0704	0.0839	0.0819	0.0869	0.0816	0.0806	0.0593	0.0926	0.1031	0.0612	0.0813	0.076	0.0759	0.1105	0.0847	0.0745	0.0666	0.0492	0.1131	0.1598	0.1632	0.1728	0.1486	0.1339	0.1364	0.1074	0.1349	0.1203	0.0845
10.5933	0.1287	0.0881	0.0765	0.1389	0.0403	0.0815	0.04	0.0834	0.0692	0.076	0.0923	0.2049	0.1128	0.0607	0.081	0.0969	0.1131	0.1072	0.0681	0.0516	0.0701	0.0839	0.0811	0.0865	0.0819	0.0809	0.0601	0.0922	0.1029	0.0611	0.0832	0.0766	0.0749	0.1098	0.0849	0.0742	0.0673	0.0491	0.1144	0.1596	0.163	0.1737	0.1499	0.1332	0.1366	0.1073	0.1332	0.12	0.0845
10.6433	0.1285	0.0876	0.0757	0.1395	0.0403	0.0818	0.0398	0.0834	0.0685	0.0755	0.0928	0.2047	0.1126	0.0608	0.0809	0.0955	0.1123	0.108	0.0687	0.0515	0.0699	0.0841	0.0807	0.0864	0.0812	0.0814	0.06	0.093	0.103	0.0598	0.0837	0.0761	0.0742	0.1089	0.0831	0.0742	0.0686	0.0495	0.1149	0.161	0.1627	0.1742	0.1513	0.1344	0.1359	0.1077	0.1353	0.1195	0.0857
10.6933	0.128	0.0874	0.0744	0.1396	0.0402	0.0817	0.04	0.0834	0.0679	0.0761	0.0936	0.2047	0.1125	0.0623	0.0804	0.0942	0.1117	0.1076	0.0685	0.0513	0.0697	0.085	0.081	0.0863	0.0808	0.0828	0.0591	0.0935	0.1031	0.0585	0.0832	0.0762	0.0749	0.1085	0.0826	0.0742	0.0671	0.0497	0.115	0.1623	0.164	0.1738	0.1526	0.1347	0.1362	0.1084	0.1362	0.1198	0.086
10.7433	0.1278	0.087	0.0737	0.1398	0.0403	0.0812	0.0398	0.0834	0.0677	0.0764	0.0941	0.2062	0.1131	0.0633	0.0799	0.0923	0.1106	0.108	0.0687	0.0514	0.0699	0.0854	0.081	0.0861	0.0802	0.0832	0.0587	0.0939	0.1032	0.0578	0.0818	0.077	0.0768	0.1083	0.0836	0.0737	0.0676	0.0497	0.1144	0.1627	0.1643	0.1729	0.1539	0.1352	0.1383	0.1086	0.1335	0.1215	0.0868
10.7933	0.1272	0.0862	0.0735	0.1398	0.0402	0.0812	0.0396	0.0835	0.0679	0.0765	0.0935	0.2061	0.1122	0.0635	0.0798	0.0912	0.11	0.1074	0.0686	0.0516	0.0701	0.0855	0.0816	0.0861	0.0799	0.0822	0.0585	0.0934	0.1032	0.0572	0.0807	0.077	0.077	0.1084	0.0851	0.0744	0.0671	0.0496	0.1135	0.1611	0.1646	0.1731	0.155	0.1359	0.141	0.1087	0.134	0.1227	0.0873
10.8433	0.1269	0.0863	0.0737	0.1394	0.0403	0.0813	0.0395	0.0832	0.0681	0.0766	0.0928	0.2052	0.1117	0.0638	0.0791	0.0899	0.1097	0.1069	0.0684	0.0516	0.07	0.0858	0.0817	0.0875	0.08	0.0804	0.0586	0.092	0.1026	0.0569	0.0803	0.0769	0.079	0.109	0.0846	0.0768	0.0651	0.0493	0.1135	0.1616	0.165	0.1734	0.1548	0.1359	0.1441	0.1094	0.1357	0.1224	0.0878
10.8933	0.1262	0.0873	0.0737	0.1388	0.0402	0.0815	0.0394	0.0835	0.068	0.0757	0.0925	0.2046	0.1098	0.0648	0.0782	0.09	0.1092	0.1062	0.0687	0.0514	0.0699	0.0858	0.0812	0.0885	0.0795	0.0798	0.061	0.0915	0.1031	0.0573	0.0805	0.0768	0.0814	0.1096	0.0823	0.0802	0.0657	0.0492	0.1137	0.162	0.1672	0.1736	0.1542	0.1371	0.1445	0.1098	0.1379	0.1229	0.0882
10.9433	0.1258	0.0888	0.0739	0.1388	0.0401	0.0812	0.0394	0.0832	0.0681	0.0745	0.0924	0.2039	0.1092	0.0659	0.0781	0.0896	0.1088	0.1063	0.0699	0.0521	0.0698	0.0853	0.0808	0.0877	0.0796	0.0792	0.0613	0.0916	0.105	0.0582	0.0789	0.0764	0.0816	0.1103	0.0814	0.0797	0.0657	0.0488	0.1136	0.162	0.1673	0.1751	0.1534	0.1387	0.1452	0.1106	0.1385	0.1235	0.0885
10.9933	0.1248	0.0899	0.0745	0.1385	0.0401	0.0813	0.0397	0.0831	0.0684	0.0741	0.0939	0.2041	0.1086	0.0651	0.0781	0.0892	0.1092	0.1067	0.0713	0.0528	0.0698	0.0844	0.0801	0.0872	0.0817	0.0786	0.0597	0.0924	0.1049	0.06	0.0776	0.0753	0.0817	0.1111	0.0824	0.0779	0.0686	0.0488	0.1148	0.1614	0.1677	0.1742	0.1536	0.1373	0.1448	0.1106	0.1371	0.1242	0.0891
11.0433	0.1248	0.0912	0.0754	0.1379	0.0402	0.0813	0.0396	0.0832	0.0688	0.0738	0.0965	0.2041	0.1078	0.0642	0.0783	0.0886	0.1114	0.1083	0.0706	0.0529	0.0697	0.0838	0.0794	0.0868	0.0854	0.0783	0.059	0.0925	0.1048	0.0595	0.0782	0.0749	0.0822	0.1118	0.0843	0.0772	0.0689	0.0488	0.116	0.1609	0.1677	0.1729	0.1543	0.1372	0.1464	0.1112	0.1366	0.1244	0.0901
11.0933	0.1252	0.0914	0.0767	0.1372	0.0402	0.0821	0.0396	0.0831	0.0687	0.0735	0.0968	0.2036	0.1069	0.0632	0.0784	0.0878	0.113	0.1105	0.0692	0.0532	0.0695	0.0835	0.0791	0.0866	0.0865	0.078	0.0586	0.0925	0.1046	0.0585	0.0789	0.0748	0.082	0.1117	0.0847	0.0771	0.0693	0.0489	0.1166	0.1607	0.1672	0.1737	0.1545	0.1384	0.1493	0.1117	0.1367	0.126	0.0904
11.1433	0.1253	0.0915	0.0764	0.1369	0.0403	0.082	0.0396	0.0832	0.0682	0.0736	0.096	0.2034	0.1062	0.0619	0.079	0.0881	0.1128	0.1123	0.0687	0.0535	0.0699	0.083	0.0789	0.0874	0.0862	0.0775	0.0575	0.0928	0.1044	0.0575	0.0806	0.0739	0.0812	0.1115	0.0838	0.0769	0.0682	0.0487	0.1175	0.1606	0.1668	0.1749	0.1555	0.1388	0.1509	0.1122	0.1386	0.1264	0.0906
11.1933	0.1249	0.0924	0.0769	0.1368	0.0403	0.0813	0.0396	0.0837	0.0682	0.0743	0.0957	0.2033	0.1065	0.0622	0.0804	0.0885	0.1128	0.1128	0.0682	0.0533	0.07	0.0825	0.0793	0.0873	0.0858	0.0774	0.0571	0.0925	0.1051	0.0573	0.0813	0.0738	0.0803	0.1118	0.0831	0.0761	0.0682	0.0489	0.1178	0.1608	0.1662	0.1749	0.1567	0.1394	0.1485	0.1127	0.1387	0.1262	0.0912
11.2433	0.1245	0.0931	0.0779	0.1367	0.0407	0.0813	0.0396	0.0835	0.068	0.0751	0.095	0.203	0.1063	0.0606	0.082	0.0886	0.1124	0.1133	0.0672	0.0528	0.07	0.0826	0.0791	0.0866	0.084	0.077	0.057	0.0929	0.1068	0.0571	0.0828	0.0739	0.0807	0.1126	0.0831	0.0757	0.0673	0.0488	0.118	0.1609	0.1653	0.1751	0.1581	0.1403	0.1489	0.1129	0.1391	0.1298	0.0921
11.2933	0.1237	0.0931	0.0777	0.1369	0.0404	0.0811	0.0395	0.0833	0.0683	0.0757	0.0949	0.2023	0.1055	0.0603	0.0836	0.0883	0.1117	0.1129	0.0671	0.0526	0.0698	0.0828	0.0796	0.0871	0.0828	0.0766	0.0569	0.0937	0.1078	0.0581	0.0831	0.0759	0.0811	0.1138	0.0835	0.0762	0.0674	0.0488	0.1177	0.1604	0.1665	0.1757	0.159	0.1444	0.1477	0.1136	0.1409	0.1337	0.092
11.3433	0.1239	0.0934	0.0775	0.1379	0.0402	0.0811	0.0397	0.0834	0.0682	0.0758	0.0948	0.2024	0.107	0.0593	0.0831	0.0887	0.1119	0.1127	0.0669	0.0523	0.0699	0.0829	0.0797	0.0889	0.0827	0.0762	0.0574	0.0945	0.1079	0.0583	0.0818	0.0774	0.0818	0.1144	0.0843	0.0763	0.0663	0.0487	0.1179	0.1624	0.1667	0.1763	0.1591	0.1453	0.1484	0.1142	0.1445	0.133	0.0919
11.3933	0.1244	0.0937	0.0776	0.1378	0.0403	0.0812	0.0397	0.0834	0.0682	0.075	0.0955	0.2023	0.1094	0.0583	0.0813	0.0885	0.1119	0.1122	0.0668	0.0522	0.0698	0.0822	0.0806	0.0891	0.0821	0.0758	0.0575	0.0946	0.1075	0.0585	0.0801	0.077	0.082	0.1134	0.0852	0.0768	0.0674	0.0485	0.1186	0.1627	0.1657	0.1754	0.159	0.1467	0.1476	0.1148	0.1442	0.132	0.0919
11.4433	0.1242	0.0934	0.078	0.1382	0.0402	0.0817	0.0399	0.0836	0.0682	0.076	0.0961	0.2026	0.1095	0.0588	0.0811	0.0881	0.1117	0.1111	0.0673	0.0527	0.0699	0.0821	0.0818	0.0884	0.0816	0.075	0.0584	0.0928	0.1076	0.058	0.0785	0.0763	0.0811	0.1134	0.0849	0.0774	0.0666	0.0488	0.1187	0.1623	0.166	0.176	0.1595	0.147	0.1489	0.1158	0.144	0.1288	0.0924
11.4933	0.1237	0.0936	0.0792	0.1389	0.0404	0.0818	0.04	0.0832	0.0683	0.0774	0.0956	0.2029	0.1102	0.0601	0.0813	0.0877	0.1115	0.1104	0.0675	0.0531	0.0705	0.0817	0.0816	0.0885	0.081	0.0744	0.0604	0.0921	0.1089	0.0583	0.0769	0.0754	0.0796	0.113	0.0839	0.0777	0.0688	0.0487	0.1181	0.1626	0.1665	0.175	0.16	0.1464	0.1487	0.1161	0.1453	0.1277	0.0936
11.5433	0.1236	0.0939	0.0804	0.1393	0.0406	0.0818	0.0397	0.0833	0.0679	0.0776	0.0949	0.2038	0.1121	0.0604	0.0815	0.0881	0.1107	0.1094	0.0668	0.0532	0.0707	0.0815	0.0804	0.0884	0.0806	0.0742	0.0607	0.0927	0.1091	0.0583	0.076	0.0752	0.0789	0.1121	0.0836	0.0774	0.0694	0.0483	0.1178	0.1623	0.1659	0.1737	0.1602	0.1457	0.1493	0.1166	0.1457	0.1304	0.0936
11.5933	0.1237	0.094	0.0812	0.1397	0.0403	0.0813	0.0397	0.0833	0.0677	0.0781	0.0948	0.2041	0.1126	0.0606	0.081	0.0875	0.1097	0.1084	0.0665	0.054	0.0704	0.0816	0.0794	0.0873	0.0801	0.0761	0.0603	0.093	0.1084	0.0585	0.0757	0.0751	0.0783	0.1123	0.0832	0.0766	0.0682	0.0484	0.1175	0.1625	0.1657	0.1728	0.1606	0.1443	0.1494	0.1171	0.1454	0.1324	0.0948
11.6433	0.1238	0.0937	0.0813	0.1401	0.0407	0.0819	0.0399	0.0834	0.0682	0.0788	0.0945	0.204	0.1111	0.0602	0.0812	0.0876	0.1088	0.1078	0.0674	0.0556	0.0703	0.0809	0.0785	0.0859	0.0812	0.0801	0.061	0.093	0.1082	0.0579	0.0754	0.0741	0.0786	0.1127	0.0838	0.0768	0.0684	0.0484	0.118	0.1627	0.1657	0.1737	0.1615	0.145	0.1516	0.1175	0.1448	0.1328	0.0956
11.6933	0.1243	0.0937	0.0813	0.1408	0.0411	0.0823	0.04	0.0834	0.069	0.0781	0.0944	0.2035	0.1096	0.0599	0.0819	0.0882	0.1078	0.1079	0.0685	0.056	0.0703	0.0811	0.0777	0.0854	0.0833	0.0834	0.0614	0.0934	0.1085	0.0571	0.0766	0.0738	0.0799	0.1127	0.0831	0.0764	0.0675	0.0481	0.1196	0.1637	0.1675	0.1738	0.1614	0.1447	0.1535	0.1175	0.1457	0.1314	0.0964
11.7433	0.1243	0.0936	0.0807	0.1407	0.0408	0.0823	0.0398	0.0836	0.0699	0.0778	0.0944	0.2034	0.1097	0.0594	0.0822	0.0887	0.1071	0.1077	0.0694	0.056	0.0705	0.0809	0.0774	0.0848	0.0836	0.0852	0.0624	0.0928	0.109	0.0566	0.0779	0.0735	0.0792	0.1131	0.0835	0.0769	0.067	0.0478	0.1211	0.1636	0.1677	0.173	0.1598	0.1453	0.1538	0.1176	0.1462	0.1308	0.097
11.7933	0.1244	0.0933	0.0793	0.1404	0.0405	0.0819	0.04	0.0835	0.0699	0.0786	0.0958	0.203	0.1105	0.0595	0.0827	0.0886	0.1071	0.1079	0.07	0.0559	0.0708	0.0807	0.0771	0.0858	0.083	0.0855	0.0633	0.0923	0.1094	0.0558	0.0803	0.0751	0.078	0.1127	0.0839	0.076	0.0679	0.0477	0.1223	0.1636	0.1684	0.1725	0.1621	0.1468	0.1538	0.1186	0.1467	0.132	0.0969
11.8433	0.1248	0.0935	0.0786	0.1406	0.0405	0.0818	0.04	0.0836	0.07	0.0782	0.0961	0.2029	0.11	0.059	0.0814	0.0888	0.1065	0.1081	0.0697	0.0556	0.071	0.0804	0.0774	0.0872	0.082	0.0856	0.0627	0.0912	0.1091	0.0563	0.0808	0.0757	0.0777	0.1125	0.0845	0.0761	0.0695	0.0476	0.123	0.1625	0.1677	0.1737	0.1661	0.1464	0.1544	0.1192	0.1473	0.133	0.0964
11.8933	0.1243	0.0938	0.0779	0.1414	0.0405	0.0819	0.0397	0.0837	0.0699	0.0782	0.0953	0.2026	0.1095	0.0592	0.0802	0.09	0.1061	0.1088	0.0694	0.0551	0.0705	0.0807	0.0779	0.0865	0.0818	0.0855	0.0619	0.0907	0.1093	0.0561	0.0801	0.075	0.0779	0.1121	0.0843	0.0767	0.07	0.0473	0.1235	0.1611	0.1669	0.1737	0.1671	0.1464	0.1558	0.1198	0.1477	0.1337	0.0965
11.9433	0.1241	0.0931	0.078	0.1418	0.0403	0.0825	0.0395	0.0839	0.0699	0.0785	0.0953	0.2027	0.1093	0.059	0.0803	0.0906	0.1066	0.1088	0.0696	0.055	0.0703	0.0809	0.0782	0.0859	0.0822	0.0855	0.0603	0.0909	0.1084	0.0569	0.0804	0.0746	0.0789	0.1127	0.0839	0.0768	0.0684	0.0478	0.1238	0.161	0.1655	0.1734	0.1688	0.1479	0.1554	0.1201	0.148	0.1352	0.0973
11.9933	0.1248	0.0926	0.0778	0.143	0.0406	0.0833	0.0393	0.0837	0.0699	0.0776	0.0954	0.2023	0.1097	0.0596	0.0809	0.0906	0.1078	0.1089	0.0693	0.055	0.0702	0.0817	0.0786	0.0863	0.0827	0.0858	0.0592	0.0902	0.1075	0.0576	0.0813	0.0746	0.0828	0.1134	0.0837	0.0763	0.0686	0.0474	0.1242	0.1613	0.1649	0.1732	0.1703	0.1509	0.1567	0.1208	0.1468	0.1376	0.0986
12.0433	0.1244	0.0921	0.0773	0.1435	0.0406	0.0835	0.039	0.0836	0.0697	0.0772	0.0957	0.2022	0.1098	0.0617	0.0814	0.0902	0.1079	0.1089	0.0685	0.0546	0.0701	0.0821	0.078	0.0863	0.0829	0.0834	0.0591	0.0898	0.1072	0.0587	0.0812	0.075	0.0835	0.116	0.0845	0.0768	0.0684	0.0472	0.1242	0.1617	0.1662	0.1748	0.1678	0.1504	0.1561	0.1219	0.1477	0.1391	0.0997
12.0936	0.1242	0.0924	0.0784	0.1429	0.0406	0.0842	0.0389	0.0837	0.07	0.0779	0.097	0.2025	0.1107	0.0622	0.0811	0.0895	0.1078	0.1095	0.0682	0.0543	0.0703	0.0811	0.0786	0.0874	0.0834	0.0823	0.0591	0.0911	0.1072	0.0588	0.0805	0.0767	0.0834	0.1187	0.0857	0.0775	0.0689	0.0472	0.1229	0.162	0.1665	0.1759	0.1663	0.149	0.155	0.1224	0.1491	0.1406	0.1004
12.1436	0.1233	0.0935	0.0788	0.1418	0.0407	0.0854	0.0384	0.0837	0.0702	0.0789	0.0981	0.2024	0.1106	0.063	0.0815	0.0895	0.1086	0.1094	0.0682	0.0541	0.071	0.0807	0.0807	0.088	0.0837	0.0822	0.059	0.0917	0.1074	0.0591	0.0797	0.0776	0.0815	0.1191	0.0862	0.0776	0.0676	0.047	0.1222	0.1612	0.1651	0.1764	0.1663	0.148	0.156	0.1231	0.152	0.1393	0.1008
12.1936	0.1231	0.0952	0.0783	0.1411	0.0408	0.0865	0.0383	0.0838	0.0706	0.0806	0.0982	0.2027	0.11	0.064	0.0816	0.0891	0.112	0.109	0.0684	0.0538	0.0717	0.0804	0.0819	0.0876	0.0835	0.0815	0.0613	0.0911	0.1074	0.06	0.0782	0.0773	0.0813	0.1186	0.0854	0.0774	0.068	0.047	0.1219	0.1606	0.1649	0.1756	0.1683	0.1483	0.158	0.1233	0.1544	0.1391	0.1014
12.2436	0.1228	0.0966	0.0784	0.1405	0.0407	0.0855	0.0383	0.0839	0.0707	0.0811	0.0982	0.2034	0.1092	0.0639	0.0813	0.0888	0.1153	0.1083	0.0698	0.0535	0.0716	0.0805	0.082	0.0885	0.0814	0.0806	0.0638	0.0902	0.1072	0.0606	0.0786	0.0773	0.082	0.1179	0.0862	0.0784	0.0674	0.0465	0.1217	0.1608	0.165	0.1754	0.1694	0.1486	0.1604	0.1232	0.1586	0.1387	0.1019
12.2936	0.1224	0.0972	0.0789	0.1403	0.0407	0.0846	0.0384	0.0839	0.0704	0.0806	0.0975	0.2039	0.1088	0.0625	0.0806	0.0886	0.1122	0.1075	0.0715	0.053	0.0711	0.081	0.0808	0.0884	0.0806	0.08	0.0643	0.0909	0.1065	0.0601	0.0797	0.0775	0.0815	0.1175	0.0878	0.081	0.0685	0.0469	0.1223	0.1616	0.165	0.1744	0.1695	0.1501	0.1628	0.124	0.1601	0.1388	0.1025
12.3436	0.1225	0.0979	0.0785	0.1406	0.0408	0.0849	0.0384	0.0839	0.0701	0.0791	0.0959	0.205	0.1086	0.0612	0.0792	0.0883	0.1107	0.1074	0.0707	0.0533	0.0711	0.0815	0.0797	0.087	0.0798	0.0804	0.0646	0.0926	0.1056	0.0602	0.0797	0.0771	0.0812	0.1192	0.087	0.0831	0.0686	0.0469	0.1226	0.1628	0.1661	0.1737	0.1694	0.1517	0.1629	0.1246	0.1565	0.1428	0.1032
12.3936	0.1225	0.0974	0.079	0.1408	0.0405	0.0846	0.0385	0.0837	0.07	0.0782	0.095	0.2056	0.1085	0.0606	0.079	0.0878	0.1106	0.1078	0.07	0.0532	0.0711	0.0822	0.0792	0.0861	0.0796	0.0809	0.0652	0.0932	0.105	0.06	0.0793	0.0767	0.081	0.1187	0.0839	0.0822	0.0686	0.0466	0.1228	0.163	0.1671	0.1731	0.1694	0.1526	0.1615	0.1256	0.1554	0.1442	0.1034
12.4436	0.1228	0.0971	0.0794	0.141	0.0406	0.0844	0.0385	0.0835	0.07	0.0782	0.0955	0.2067	0.1087	0.06	0.0784	0.0873	0.1103	0.1078	0.0696	0.0534	0.0709	0.0827	0.0806	0.0858	0.0795	0.0809	0.0659	0.0932	0.1043	0.0596	0.0788	0.076	0.0807	0.1182	0.0845	0.0815	0.0675	0.0465	0.1246	0.1624	0.169	0.1736	0.1691	0.1522	0.1613	0.1261	0.1568	0.1452	0.1043
12.4936	0.1222	0.0975	0.0792	0.1408	0.041	0.085	0.0385	0.0837	0.0701	0.0776	0.0959	0.2071	0.1099	0.0603	0.0781	0.0872	0.1096	0.108	0.0694	0.0533	0.0707	0.0831	0.0853	0.0869	0.0795	0.0808	0.0665	0.0944	0.1044	0.0601	0.0797	0.0755	0.0807	0.1174	0.0845	0.0811	0.0661	0.0464	0.1252	0.1623	0.168	0.1742	0.1694	0.152	0.1636	0.1265	0.1613	0.1451	0.1031
12.5436	0.1219	0.1001	0.078	0.1413	0.0409	0.0851	0.0382	0.0838	0.0701	0.0777	0.0964	0.207	0.1098	0.061	0.0773	0.0876	0.1086	0.1077	0.069	0.0539	0.0717	0.0844	0.0858	0.0881	0.0796	0.0808	0.0663	0.0946	0.104	0.0597	0.0829	0.076	0.0803	0.1164	0.0844	0.0802	0.0667	0.047	0.1259	0.1629	0.1684	0.1753	0.1705	0.153	0.1673	0.1273	0.1606	0.1443	0.1025
12.5936	0.1219	0.1025	0.0775	0.1423	0.0409	0.0842	0.0383	0.0838	0.0706	0.0779	0.0968	0.2067	0.1103	0.0617	0.0769	0.0891	0.1087	0.1096	0.0684	0.0542	0.072	0.0859	0.0839	0.0889	0.0802	0.0811	0.0634	0.0952	0.1043	0.0601	0.0835	0.0757	0.0798	0.1147	0.0844	0.0797	0.0666	0.0467	0.1255	0.1617	0.1679	0.1739	0.1727	0.1535	0.1679	0.1273	0.1583	0.1442	0.1052
12.6436	0.1223	0.1024	0.0765	0.1429	0.0409	0.0842	0.0385	0.0836	0.0715	0.0785	0.0969	0.206	0.111	0.0597	0.0772	0.0895	0.1089	0.11	0.0686	0.0545	0.0722	0.0865	0.0829	0.0896	0.0804	0.0806	0.0615	0.0955	0.1074	0.0606	0.0823	0.0756	0.0804	0.115	0.0844	0.0802	0.0677	0.0468	0.1242	0.1606	0.1683	0.1729	0.1768	0.1522	0.1682	0.1281	0.1589	0.145	0.1057
12.6936	0.1213	0.1016	0.0761	0.1432	0.0414	0.0845	0.0383	0.084	0.0723	0.0794	0.0961	0.2059	0.1122	0.0585	0.0808	0.0892	0.1092	0.1089	0.0692	0.0549	0.0716	0.0875	0.0827	0.0886	0.0798	0.0802	0.0608	0.0963	0.109	0.0598	0.081	0.0757	0.0807	0.115	0.0856	0.0796	0.0705	0.0468	0.1239	0.1604	0.169	0.1736	0.1766	0.1529	0.167	0.1288	0.1587	0.1444	0.1068
12.7436	0.1215	0.1021	0.0764	0.1442	0.0413	0.0849	0.0386	0.0846	0.0719	0.0798	0.0958	0.2059	0.1113	0.0577	0.0861	0.0881	0.1082	0.1085	0.0691	0.0549	0.0712	0.0883	0.0837	0.0868	0.079	0.0804	0.0604	0.0959	0.1081	0.0592	0.08	0.076	0.0808	0.1139	0.086	0.0797	0.0717	0.0468	0.1231	0.1609	0.1664	0.1738	0.1761	0.1507	0.166	0.13	0.1583	0.1444	0.1073
12.7936	0.1221	0.101	0.0777	0.1464	0.0414	0.0856	0.0387	0.0843	0.0712	0.0803	0.0954	0.2067	0.1111	0.0574	0.0863	0.0873	0.1073	0.1081	0.0687	0.054	0.0705	0.0868	0.0831	0.0861	0.0791	0.079	0.0609	0.0955	0.1073	0.0594	0.0796	0.0769	0.0809	0.1142	0.0867	0.0811	0.0695	0.0463	0.1221	0.1619	0.1656	0.173	0.1768	0.1534	0.165	0.1307	0.1588	0.1449	0.1071
12.8436	0.122	0.1009	0.0782	0.1462	0.041	0.0859	0.039	0.0848	0.071	0.0805	0.0954	0.207	0.111	0.0579	0.0831	0.0871	0.1071	0.1078	0.0684	0.0534	0.0705	0.0857	0.0821	0.0865	0.0796	0.08	0.0611	0.0944	0.1079	0.0592	0.0794	0.0794	0.0805	0.1151	0.0873	0.0808	0.0704	0.0461	0.1218	0.1644	0.167	0.1727	0.1761	0.16	0.1644	0.1311	0.1599	0.1479	0.1086
12.8936	0.122	0.1024	0.0776	0.1458	0.0408	0.0861	0.039	0.0852	0.0706	0.0799	0.0958	0.207	0.1105	0.0596	0.0825	0.0873	0.1072	0.108	0.0684	0.0528	0.0707	0.0854	0.0813	0.087	0.0822	0.0816	0.0618	0.0963	0.1077	0.0589	0.0801	0.0786	0.0811	0.1159	0.088	0.0808	0.0695	0.0455	0.1217	0.164	0.1685	0.1716	0.1757	0.162	0.1661	0.1316	0.1614	0.1503	0.1096
12.9436	0.122	0.1023	0.0788	0.146	0.041	0.0859	0.0394	0.0853	0.0704	0.0799	0.096	0.2076	0.1106	0.0606	0.0832	0.0891	0.1074	0.1078	0.0684	0.0524	0.0711	0.0863	0.081	0.0883	0.0818	0.0815	0.0619	0.0959	0.1069	0.0587	0.0808	0.078	0.0822	0.1161	0.0881	0.0799	0.0698	0.0453	0.1215	0.1641	0.1702	0.1718	0.1763	0.1625	0.1686	0.1321	0.1647	0.1509	0.1104
12.9936	0.1212	0.1029	0.0788	0.1458	0.0413	0.0856	0.0393	0.0854	0.0701	0.0795	0.0965	0.2076	0.1094	0.0625	0.0844	0.0916	0.1075	0.1097	0.0681	0.0521	0.0719	0.0867	0.0826	0.0895	0.0816	0.0821	0.0622	0.0936	0.1069	0.0588	0.0812	0.0781	0.0824	0.1166	0.0886	0.0789	0.0707	0.0453	0.1214	0.1643	0.1675	0.1729	0.1778	0.1615	0.1685	0.1335	0.1657	0.1514	0.1106
13.0436	0.1216	0.1031	0.0785	0.1452	0.0413	0.0861	0.0393	0.0856	0.0706	0.0791	0.096	0.2084	0.1086	0.0647	0.0845	0.0928	0.1073	0.1107	0.0678	0.0527	0.0731	0.0859	0.0843	0.0884	0.0822	0.0837	0.0626	0.0928	0.1069	0.0603	0.0809	0.0783	0.0816	0.1176	0.0859	0.0772	0.071	0.045	0.1211	0.1632	0.1661	0.1745	0.1778	0.1638	0.17	0.1342	0.164	0.1532	0.1109
13.0936	0.1221	0.1027	0.0777	0.145	0.0409	0.087	0.0391	0.0851	0.071	0.0784	0.0952	0.2093	0.1079	0.0642	0.0837	0.0922	0.1066	0.1097	0.0669	0.0528	0.0737	0.0858	0.0857	0.087	0.0831	0.0838	0.0629	0.0922	0.1071	0.06	0.0808	0.0772	0.0808	0.119	0.0859	0.0765	0.0712	0.0447	0.1205	0.1629	0.1649	0.1749	0.1773	0.1648	0.1702	0.1342	0.163	0.1552	0.1112
13.1436	0.1219	0.103	0.0778	0.1451	0.041	0.0874	0.0389	0.0851	0.0715	0.0783	0.0942	0.209	0.1075	0.0635	0.0837	0.0928	0.1064	0.1084	0.0663	0.0541	0.073	0.0866	0.0857	0.0876	0.0847	0.083	0.064	0.092	0.1071	0.0596	0.0797	0.076	0.0811	0.1203	0.0871	0.0754	0.072	0.0446	0.1203	0.1621	0.1643	0.1752	0.1781	0.1643	0.17	0.1348	0.163	0.1551	0.1117
13.1936	0.1217	0.1033	0.0787	0.1455	0.0411	0.0874	0.0387	0.0852	0.0725	0.0791	0.0942	0.2091	0.1077	0.0631	0.0826	0.0919	0.1058	0.1078	0.0653	0.0546	0.0721	0.0865	0.0844	0.0883	0.0866	0.0835	0.0636	0.092	0.1073	0.0588	0.079	0.075	0.0811	0.1201	0.0874	0.0756	0.0709	0.0445	0.1204	0.1635	0.1646	0.1751	0.1801	0.1646	0.1692	0.1349	0.1644	0.1547	0.1125
13.2436	0.1209	0.1032	0.079	0.1463	0.0412	0.0879	0.0388	0.0852	0.0732	0.0802	0.0954	0.2096	0.1086	0.0622	0.0823	0.0907	0.1051	0.1081	0.0652	0.0547	0.0713	0.0862	0.0837	0.0875	0.0874	0.084	0.0624	0.0927	0.1072	0.0583	0.0791	0.0744	0.0798	0.1191	0.0874	0.0767	0.0706	0.0443	0.1205	0.1668	0.1654	0.175	0.181	0.1629	0.1696	0.1361	0.1676	0.1557	0.1128
13.2936	0.1214	0.1023	0.0793	0.1469	0.0415	0.088	0.0389	0.0852	0.0737	0.0799	0.0973	0.2119	0.1102	0.0611	0.082	0.0905	0.1047	0.1075	0.065	0.0541	0.0707	0.0849	0.0835	0.0875	0.0867	0.0842	0.0615	0.093	0.1075	0.0592	0.0791	0.0738	0.0791	0.1181	0.0875	0.0789	0.0693	0.0439	0.1216	0.1657	0.1657	0.1745	0.1812	0.1626	0.1701	0.1373	0.1714	0.1566	0.1142
13.3436	0.1215	0.1019	0.0797	0.1476	0.0416	0.0877	0.0393	0.0854	0.0739	0.0797	0.0967	0.2133	0.1107	0.0601	0.082	0.0915	0.105	0.1077	0.0649	0.054	0.0705	0.0841	0.0838	0.0874	0.086	0.0841	0.0606	0.0924	0.1093	0.0593	0.0788	0.0738	0.0792	0.1191	0.087	0.0812	0.0692	0.0437	0.1221	0.1643	0.1662	0.1748	0.181	0.1633	0.1716	0.1371	0.1747	0.1571	0.1155
13.3936	0.1215	0.1002	0.08	0.1469	0.0415	0.088	0.039	0.0856	0.0747	0.0789	0.0962	0.2136	0.1097	0.0589	0.082	0.0917	0.1057	0.1084	0.0655	0.0545	0.0697	0.0835	0.0831	0.088	0.086	0.0839	0.0605	0.0925	0.1105	0.0591	0.0788	0.0741	0.0795	0.1195	0.0874	0.0824	0.069	0.0439	0.1223	0.1629	0.1669	0.1742	0.1802	0.165	0.1743	0.138	0.1762	0.157	0.115
13.4436	0.121	0.0998	0.0801	0.1461	0.0415	0.0877	0.0392	0.0855	0.0747	0.0786	0.0962	0.2125	0.1087	0.0582	0.0811	0.0918	0.1067	0.1094	0.0667	0.0549	0.0702	0.0824	0.0824	0.0888	0.0848	0.0837	0.0613	0.0924	0.111	0.0593	0.0796	0.0751	0.0792	0.1184	0.0875	0.0824	0.0685	0.0437	0.1225	0.1619	0.1678	0.1737	0.1802	0.1652	0.1757	0.1391	0.1744	0.1584	0.1178
13.4936	0.1211	0.1	0.0799	0.1458	0.0415	0.0874	0.0391	0.0859	0.0748	0.0787	0.0965	0.2111	0.1082	0.0587	0.0806	0.0909	0.1075	0.1111	0.0672	0.0552	0.07	0.0823	0.0828	0.0887	0.0831	0.0834	0.0623	0.0921	0.1105	0.0592	0.0805	0.0753	0.0787	0.1186	0.088	0.0818	0.068	0.0435	0.1246	0.1611	0.1674	0.1733	0.1822	0.1666	0.1763	0.1397	0.1732	0.1594	0.119
13.5436	0.1209	0.1012	0.0789	0.1455	0.0416	0.0878	0.039	0.0858	0.0752	0.0796	0.0954	0.2104	0.1072	0.06	0.0799	0.0913	0.1084	0.1128	0.0672	0.0558	0.0698	0.0821	0.0833	0.087	0.0825	0.0824	0.0628	0.0916	0.1101	0.0586	0.0797	0.0758	0.0781	0.1192	0.0875	0.0806	0.0665	0.0439	0.1262	0.1612	0.1678	0.1748	0.184	0.1681	0.1748	0.1404	0.174	0.1604	0.12
13.5936	0.1207	0.1015	0.0781	0.1457	0.0419	0.0878	0.0388	0.0856	0.0747	0.0793	0.0952	0.2099	0.1055	0.0636	0.0791	0.092	0.1096	0.1131	0.0672	0.056	0.07	0.0821	0.083	0.0863	0.0813	0.0824	0.0622	0.0928	0.1097	0.0584	0.0784	0.0766	0.0779	0.1203	0.0874	0.0805	0.0648	0.0436	0.1261	0.1613	0.1683	0.1766	0.1825	0.1681	0.177	0.1408	0.1732	0.1612	0.1201
13.6436	0.1199	0.1011	0.0776	0.147	0.0418	0.0876	0.0391	0.0855	0.0745	0.0784	0.0948	0.2095	0.1053	0.0642	0.0786	0.0928	0.1099	0.1127	0.0677	0.0553	0.0701	0.0821	0.0818	0.0858	0.0813	0.0826	0.0613	0.0934	0.1089	0.0586	0.0774	0.0754	0.0802	0.1214	0.0881	0.0809	0.0632	0.0438	0.1255	0.1625	0.1683	0.1766	0.1819	0.1724	0.1767	0.1417	0.1741	0.1611	0.1206
13.6936	0.12	0.1029	0.077	0.1484	0.042	0.0876	0.0393	0.085	0.0738	0.078	0.094	0.2093	0.1046	0.0658	0.0778	0.0937	0.1101	0.1125	0.0693	0.0548	0.0708	0.0827	0.0813	0.0852	0.0815	0.0826	0.0606	0.0925	0.1078	0.0576	0.0767	0.0748	0.0824	0.1216	0.0894	0.0826	0.0634	0.0436	0.1266	0.1638	0.169	0.1763	0.1809	0.1752	0.1778	0.143	0.1737	0.1605	0.1204
13.7436	0.1215	0.1037	0.0771	0.1486	0.0417	0.0879	0.0394	0.0849	0.0733	0.0783	0.0943	0.2089	0.1043	0.0665	0.0773	0.0943	0.1093	0.1113	0.0694	0.0544	0.0716	0.0834	0.0809	0.0847	0.0817	0.082	0.0602	0.0929	0.1079	0.0574	0.0781	0.0742	0.0811	0.12	0.0898	0.0818	0.0647	0.0436	0.1285	0.1638	0.1699	0.1763	0.1839	0.1771	0.1804	0.1432	0.1716	0.1619	0.1215
13.7936	0.1231	0.1041	0.0781	0.1488	0.0416	0.0883	0.0392	0.0849	0.073	0.0787	0.0946	0.2092	0.1038	0.0637	0.0773	0.0941	0.1083	0.1114	0.0682	0.054	0.0728	0.0838	0.08	0.0849	0.0818	0.0815	0.061	0.0936	0.1077	0.0582	0.0805	0.0742	0.0794	0.1195	0.0892	0.0814	0.0657	0.0435	0.1298	0.1651	0.1688	0.1749	0.1891	0.1763	0.1811	0.1439	0.1745	0.1616	0.1224
13.8436	0.1262	0.1022	0.0783	0.1472	0.0417	0.0885	0.0393	0.0849	0.0734	0.0793	0.0949	0.2101	0.105	0.0628	0.0776	0.0936	0.1076	0.1121	0.067	0.0544	0.073	0.0837	0.0801	0.0862	0.0809	0.081	0.0623	0.0945	0.1074	0.0599	0.0801	0.0748	0.0788	0.1207	0.0886	0.0811	0.0676	0.0432	0.1305	0.1625	0.1683	0.1738	0.1888	0.1772	0.1787	0.1432	0.175	0.1623	0.1237
13.8936	0.1275	0.1012	0.0794	0.1467	0.0419	0.0881	0.0392	0.085	0.074	0.0798	0.0952	0.2102	0.108	0.063	0.078	0.0934	0.1075	0.1123	0.0661	0.0542	0.0719	0.0838	0.0799	0.0876	0.0807	0.0814	0.0632	0.0938	0.1069	0.0611	0.0803	0.0748	0.0792	0.1226	0.0888	0.0803	0.0668	0.043	0.1291	0.1625	0.1671	0.1733	0.1884	0.178	0.1808	0.1455	0.1759	0.1641	0.1247
13.9439	0.1256	0.1006	0.0799	0.1466	0.0421	0.0869	0.0393	0.0849	0.0744	0.0799	0.095	0.2096	0.109	0.0636	0.0792	0.0936	0.1076	0.1126	0.0668	0.054	0.0719	0.0851	0.0813	0.0886	0.0813	0.0816	0.0656	0.0952	0.1069	0.0616	0.0809	0.074	0.0809	0.124	0.088	0.0793	0.0679	0.0432	0.1276	0.1626	0.1666	0.1738	0.1894	0.1784	0.1809	0.1462	0.1767	0.1634	0.1248
13.9939	0.1232	0.101	0.0799	0.1459	0.0423	0.0864	0.0394	0.0848	0.0753	0.0815	0.0953	0.2097	0.1095	0.0627	0.0806	0.0942	0.1086	0.1127	0.068	0.0541	0.0722	0.0859	0.0832	0.0879	0.0834	0.0809	0.0675	0.0962	0.1062	0.0621	0.0821	0.0741	0.0804	0.1258	0.0877	0.0806	0.0679	0.0431	0.1268	0.162	0.1662	0.1747	0.1905	0.1785	0.1806	0.147	0.1794	0.1648	0.1263
14.0439	0.1242	0.1021	0.0799	0.1459	0.0421	0.0861	0.04	0.0846	0.0761	0.0821	0.0953	0.2094	0.1105	0.0612	0.0815	0.0942	0.1094	0.1127	0.0689	0.0539	0.0729	0.0866	0.0833	0.0877	0.0846	0.0798	0.0657	0.0952	0.1064	0.0625	0.0822	0.0752	0.0793	0.1265	0.0868	0.0835	0.0706	0.0428	0.1267	0.1611	0.1669	0.1755	0.1905	0.1785	0.1808	0.1479	0.1817	0.1664	0.1271
14.0939	0.1253	0.1028	0.0796	0.1454	0.0421	0.0861	0.0402	0.0845	0.0772	0.0821	0.095	0.2098	0.1099	0.0603	0.0831	0.0939	0.1091	0.1124	0.0677	0.0536	0.0732	0.0875	0.0828	0.0876	0.0859	0.0793	0.0649	0.0942	0.1062	0.0618	0.0815	0.0761	0.0786	0.1265	0.0874	0.0833	0.0708	0.0432	0.1262	0.1615	0.1677	0.1758	0.1916	0.1785	0.1812	0.1478	0.1826	0.1678	0.1266
14.1439	0.1237	0.1033	0.0795	0.145	0.0419	0.0866	0.0404	0.0848	0.0769	0.0825	0.0955	0.2099	0.1113	0.0597	0.0848	0.0943	0.1094	0.1114	0.067	0.054	0.074	0.0877	0.0841	0.0863	0.0858	0.0788	0.0654	0.0951	0.1056	0.0612	0.0812	0.0778	0.0774	0.1269	0.0883	0.0826	0.07	0.043	0.1249	0.1633	0.1677	0.1763	0.1928	0.1773	0.1811	0.1482	0.1844	0.1677	0.1266
14.1939	0.1228	0.1057	0.0793	0.145	0.0421	0.0865	0.0403	0.085	0.0761	0.0836	0.096	0.2098	0.1119	0.059	0.0851	0.0943	0.1095	0.1102	0.0663	0.0541	0.0742	0.0871	0.0852	0.0856	0.0843	0.0795	0.0655	0.0962	0.1054	0.06	0.0811	0.079	0.0763	0.1252	0.0892	0.0819	0.0696	0.0425	0.1236	0.1628	0.1678	0.1763	0.1945	0.1781	0.1827	0.1489	0.1848	0.1691	0.1274
14.2439	0.1227	0.1058	0.079	0.1453	0.0422	0.0862	0.0399	0.085	0.0757	0.0841	0.0969	0.2101	0.1117	0.059	0.0853	0.0951	0.1097	0.1093	0.0657	0.0557	0.0749	0.0866	0.0854	0.0861	0.0827	0.0796	0.0658	0.0959	0.1056	0.0594	0.0816	0.0789	0.0763	0.1254	0.0906	0.0812	0.0706	0.0426	0.1228	0.163	0.1688	0.177	0.1938	0.1802	0.1843	0.1499	0.1851	0.1699	0.1288
14.2939	0.1227	0.1059	0.0791	0.1458	0.0421	0.0852	0.0395	0.0847	0.0752	0.0834	0.0985	0.2097	0.1125	0.0601	0.0849	0.0945	0.1101	0.1085	0.0653	0.0569	0.0752	0.0865	0.0848	0.0876	0.0819	0.0796	0.0661	0.0961	0.1054	0.059	0.0819	0.0779	0.0761	0.1263	0.0922	0.0806	0.0698	0.0429	0.1227	0.1628	0.168	0.1771	0.1935	0.1789	0.186	0.1503	0.1864	0.1701	0.1291
14.3439	0.1224	0.1054	0.0792	0.1457	0.0423	0.0853	0.0393	0.0849	0.0749	0.083	0.1007	0.2097	0.1123	0.0613	0.0844	0.0935	0.1099	0.1083	0.0656	0.0582	0.0749	0.0875	0.0834	0.0863	0.0812	0.0792	0.0657	0.096	0.1048	0.0586	0.0841	0.0767	0.0756	0.1271	0.0928	0.0801	0.0678	0.0429	0.1242	0.1628	0.1691	0.1764	0.1943	0.1776	0.1866	0.1512	0.1879	0.17	0.131
14.3939	0.1222	0.1053	0.079	0.1455	0.0424	0.0848	0.0396	0.0843	0.075	0.0828	0.1006	0.2096	0.1101	0.0621	0.083	0.0928	0.1109	0.108	0.0657	0.0583	0.0746	0.0878	0.0827	0.0854	0.0812	0.0795	0.0654	0.0952	0.1044	0.0591	0.086	0.0755	0.0759	0.1283	0.0891	0.0802	0.0682	0.0429	0.125	0.1634	0.1691	0.1771	0.1946	0.177	0.1862	0.1525	0.1879	0.1694	0.1312
14.4439	0.1231	0.1052	0.0792	0.1454	0.0421	0.0846	0.04	0.0847	0.0747	0.0839	0.0998	0.2092	0.1097	0.0641	0.0815	0.0926	0.1121	0.1078	0.0653	0.0583	0.0739	0.0883	0.0828	0.0854	0.0811	0.0805	0.0659	0.0931	0.1044	0.0603	0.0859	0.0737	0.0772	0.1285	0.086	0.0804	0.0666	0.0431	0.1246	0.1634	0.1689	0.1772	0.1936	0.1787	0.1871	0.1523	0.1851	0.1701	0.1323
14.4939	0.1231	0.1047	0.0787	0.145	0.042	0.0842	0.0407	0.0849	0.0746	0.0839	0.0993	0.209	0.1085	0.0653	0.0812	0.0931	0.1116	0.1075	0.0652	0.0577	0.0733	0.0881	0.0841	0.0855	0.0807	0.0814	0.0648	0.0915	0.1055	0.0603	0.0847	0.0725	0.0811	0.1282	0.0874	0.0825	0.0675	0.043	0.1246	0.163	0.17	0.1761	0.1949	0.1828	0.1897	0.1532	0.1852	0.1712	0.131
14.5439	0.1241	0.1041	0.0785	0.1443	0.0419	0.0846	0.0409	0.0847	0.0758	0.0833	0.0992	0.2092	0.108	0.0663	0.0812	0.0949	0.1108	0.1073	0.0651	0.0575	0.0729	0.0888	0.0844	0.0851	0.0806	0.084	0.063	0.0909	0.1065	0.0602	0.0837	0.0719	0.0826	0.129	0.0901	0.0831	0.0681	0.0435	0.1244	0.1633	0.1728	0.1753	0.1978	0.1866	0.1917	0.1544	0.1851	0.1737	0.1333
14.5939	0.1244	0.1032	0.0781	0.1445	0.042	0.085	0.0415	0.0848	0.076	0.083	0.1003	0.2096	0.1079	0.0679	0.0809	0.0964	0.1096	0.1077	0.0644	0.0573	0.0728	0.0894	0.0837	0.0863	0.082	0.0865	0.0613	0.0903	0.1071	0.0606	0.0826	0.0724	0.0827	0.1304	0.0912	0.0818	0.0692	0.0438	0.1248	0.1637	0.1707	0.1753	0.2018	0.1862	0.1945	0.1554	0.1861	0.1745	0.1347
14.6439	0.1245	0.1026	0.0777	0.144	0.042	0.0858	0.0414	0.0849	0.0762	0.0831	0.1021	0.2097	0.1081	0.0682	0.0809	0.0962	0.1085	0.1073	0.0639	0.0572	0.0741	0.0888	0.0835	0.0868	0.082	0.0859	0.0601	0.0914	0.1076	0.0601	0.0819	0.0768	0.0833	0.1294	0.0911	0.0809	0.0678	0.0439	0.1257	0.164	0.1686	0.1761	0.1991	0.1849	0.1945	0.1558	0.1856	0.1757	0.1359
14.6939	0.1251	0.1033	0.0772	0.1443	0.0422	0.086	0.0404	0.0854	0.0762	0.0829	0.1013	0.2101	0.1087	0.0679	0.0814	0.0949	0.1083	0.1069	0.0633	0.0569	0.0741	0.0888	0.0829	0.0856	0.0801	0.0843	0.0601	0.0929	0.1072	0.0588	0.0815	0.0785	0.0842	0.1294	0.0914	0.0807	0.0668	0.0437	0.1258	0.1641	0.1675	0.1766	0.1987	0.1847	0.1943	0.156	0.1875	0.177	0.1375
14.7439	0.1267	0.1034	0.0779	0.1451	0.0421	0.0861	0.0398	0.0854	0.0763	0.0825	0.0996	0.2111	0.1088	0.0682	0.082	0.0935	0.1077	0.1069	0.0628	0.0569	0.074	0.0891	0.0824	0.0852	0.0787	0.0829	0.0621	0.0937	0.1074	0.0583	0.0826	0.0791	0.0842	0.1291	0.0917	0.0789	0.067	0.043	0.1257	0.1651	0.168	0.176	0.2009	0.1869	0.1916	0.1565	0.1878	0.1755	0.1374
14.7939	0.1264	0.1034	0.082	0.1472	0.0422	0.0867	0.0394	0.0851	0.0772	0.0821	0.0982	0.2127	0.109	0.0659	0.0822	0.093	0.1092	0.1072	0.0627	0.0573	0.0743	0.0896	0.0821	0.0852	0.0787	0.0819	0.0624	0.0936	0.1072	0.0578	0.0836	0.0787	0.0873	0.1295	0.0904	0.0792	0.0672	0.0431	0.1259	0.1651	0.17	0.1748	0.2023	0.1874	0.1893	0.1574	0.1857	0.1738	0.1375
14.8439	0.1261	0.1036	0.0824	0.1481	0.042	0.0867	0.0393	0.0846	0.0775	0.0817	0.0974	0.2133	0.1088	0.0645	0.0823	0.0928	0.1111	0.1083	0.0632	0.057	0.0754	0.0911	0.0836	0.0848	0.0807	0.0805	0.0618	0.0925	0.1068	0.0577	0.0828	0.0784	0.0871	0.1302	0.0874	0.0798	0.0685	0.0434	0.1262	0.1646	0.1685	0.175	0.1994	0.1869	0.1907	0.1575	0.1858	0.176	0.1388
14.8939	0.1259	0.1041	0.0818	0.1481	0.0419	0.0871	0.0396	0.0844	0.0779	0.0819	0.0971	0.2138	0.1087	0.0635	0.0825	0.0934	0.1132	0.11	0.0642	0.0564	0.0765	0.092	0.0857	0.0848	0.0827	0.0809	0.0611	0.0919	0.1063	0.0569	0.0814	0.0786	0.0855	0.1324	0.0869	0.0801	0.0687	0.0436	0.1259	0.165	0.1685	0.1751	0.1992	0.1895	0.1931	0.1585	0.1861	0.1767	0.139
14.9439	0.126	0.1037	0.0806	0.148	0.0423	0.0875	0.0398	0.0839	0.0764	0.0818	0.0981	0.2128	0.1092	0.0623	0.0825	0.093	0.1145	0.112	0.0643	0.0561	0.0758	0.0909	0.0861	0.0871	0.0829	0.0814	0.06	0.0921	0.1062	0.0556	0.0819	0.0799	0.0832	0.1325	0.0877	0.0812	0.069	0.0435	0.1255	0.1649	0.1689	0.1756	0.199	0.1932	0.1964	0.1597	0.1869	0.1759	0.1395
14.9939	0.1268	0.1037	0.0796	0.1478	0.0422	0.0876	0.0398	0.0841	0.0752	0.0823	0.0992	0.2126	0.1114	0.0616	0.0831	0.0927	0.1145	0.1125	0.0637	0.0559	0.0758	0.0899	0.0859	0.089	0.0824	0.0816	0.0592	0.0918	0.1047	0.0555	0.0826	0.0825	0.0805	0.1328	0.0887	0.0823	0.0697	0.0436	0.1247	0.165	0.1696	0.1769	0.1986	0.1945	0.1985	0.1611	0.1876	0.1773	0.1407
15.0439	0.1248	0.1028	0.0806	0.1472	0.0421	0.0876	0.0399	0.0848	0.075	0.0822	0.0993	0.2124	0.1132	0.061	0.0837	0.0915	0.1136	0.1121	0.0631	0.0562	0.0759	0.0896	0.0868	0.0905	0.0812	0.0818	0.0591	0.0922	0.1045	0.0556	0.0837	0.0815	0.0793	0.132	0.0888	0.0828	0.07	0.0433	0.1243	0.1656	0.172	0.177	0.1995	0.1942	0.1964	0.1622	0.1925	0.1788	0.1407
15.0939	0.1239	0.1004	0.0804	0.1465	0.0422	0.0879	0.0395	0.0846	0.0755	0.0828	0.0979	0.2123	0.113	0.0609	0.0838	0.0917	0.1126	0.1109	0.0631	0.0572	0.0764	0.0891	0.0867	0.0897	0.0803	0.0816	0.0605	0.0932	0.1049	0.0559	0.0846	0.0813	0.0782	0.1319	0.0887	0.0821	0.0698	0.0443	0.1249	0.1657	0.1733	0.1778	0.2015	0.192	0.1974	0.1622	0.1965	0.1788	0.1413
15.1439	0.1235	0.0997	0.0801	0.1461	0.0424	0.0881	0.0394	0.0848	0.0764	0.0835	0.0981	0.2117	0.1143	0.0607	0.0832	0.0917	0.1108	0.1092	0.0635	0.0575	0.0769	0.0889	0.0863	0.0888	0.0808	0.0812	0.0622	0.0935	0.1057	0.056	0.0847	0.0793	0.0777	0.1322	0.0864	0.0818	0.0718	0.0444	0.1258	0.1665	0.171	0.1781	0.2054	0.1933	0.1985	0.1629	0.1999	0.1797	0.142
15.1939	0.123	0.0984	0.0797	0.1462	0.0426	0.0886	0.0395	0.0846	0.0768	0.0841	0.1009	0.2118	0.1145	0.0612	0.0828	0.092	0.1095	0.1078	0.0637	0.0573	0.0775	0.0886	0.0877	0.0874	0.0813	0.0809	0.0638	0.0943	0.1058	0.0564	0.0849	0.0774	0.0769	0.1329	0.0873	0.0819	0.073	0.0448	0.1267	0.1653	0.1696	0.178	0.2079	0.196	0.2	0.1634	0.1999	0.1817	0.1409
15.2439	0.1228	0.0991	0.0785	0.1467	0.0424	0.0878	0.0389	0.0845	0.0764	0.0836	0.1016	0.212	0.1138	0.0637	0.0819	0.0912	0.1077	0.1061	0.0639	0.0572	0.0779	0.0888	0.0885	0.0866	0.0808	0.0826	0.0644	0.0945	0.1055	0.0561	0.0848	0.0762	0.0766	0.133	0.0883	0.0827	0.0725	0.0447	0.1264	0.1654	0.1695	0.1781	0.2079	0.1955	0.1995	0.1634	0.1996	0.1831	0.143
15.2939	0.1215	0.0989	0.0777	0.1474	0.0426	0.0871	0.0391	0.0842	0.0764	0.0826	0.1006	0.2112	0.1131	0.0671	0.0819	0.0905	0.1071	0.1054	0.0634	0.0564	0.077	0.0887	0.0876	0.087	0.0804	0.0828	0.0627	0.0949	0.1062	0.0555	0.0847	0.0756	0.077	0.1321	0.0865	0.0837	0.0714	0.0446	0.1269	0.1658	0.1693	0.1791	0.2063	0.1929	0.1979	0.1648	0.1985	0.1834	0.1445
15.3439	0.1212	0.0989	0.0777	0.1502	0.0425	0.0862	0.0393	0.0839	0.0765	0.0819	0.0995	0.211	0.1107	0.0668	0.0824	0.0902	0.1074	0.105	0.0621	0.056	0.076	0.0884	0.0862	0.0872	0.08	0.0823	0.0605	0.0949	0.1065	0.0552	0.0843	0.0752	0.0777	0.1328	0.0861	0.0847	0.0706	0.0449	0.126	0.1655	0.1702	0.1786	0.2067	0.1926	0.1985	0.1658	0.1983	0.1829	0.1448
15.3939	0.1211	0.1002	0.0778	0.1514	0.0426	0.0863	0.0399	0.0838	0.0767	0.0813	0.0988	0.2108	0.1119	0.067	0.0839	0.0899	0.1071	0.1047	0.0627	0.0555	0.0754	0.0886	0.0848	0.0872	0.0795	0.0838	0.0592	0.0942	0.107	0.0549	0.085	0.0748	0.0787	0.1333	0.0881	0.0844	0.0694	0.0456	0.1259	0.1649	0.1676	0.1777	0.2076	0.1921	0.2002	0.167	0.1995	0.1842	0.1462
15.4439	0.1216	0.1041	0.0778	0.1508	0.0425	0.0858	0.04	0.0835	0.0776	0.0822	0.0989	0.2105	0.1117	0.0681	0.0844	0.0893	0.1073	0.1045	0.0639	0.0555	0.0747	0.0879	0.0839	0.0866	0.0788	0.0865	0.0592	0.0931	0.1077	0.0547	0.0842	0.0741	0.0797	0.1356	0.0894	0.0852	0.0704	0.0457	0.127	0.1646	0.1693	0.1755	0.2069	0.1936	0.2018	0.166	0.2001	0.1857	0.146
15.4939	0.1223	0.1068	0.0782	0.1498	0.0424	0.0858	0.0401	0.0833	0.0783	0.0835	0.0985	0.2111	0.1125	0.0688	0.0841	0.0891	0.1077	0.1047	0.0638	0.0557	0.0745	0.0877	0.0853	0.0861	0.0784	0.0872	0.0588	0.0924	0.1088	0.055	0.0834	0.0733	0.0813	0.137	0.0901	0.0859	0.0709	0.0468	0.1283	0.1643	0.1708	0.1736	0.2066	0.1957	0.2005	0.167	0.2011	0.1881	0.1467
15.5439	0.1219	0.1071	0.079	0.1504	0.0423	0.0858	0.0395	0.083	0.0796	0.0841	0.0992	0.2115	0.1127	0.069	0.0845	0.0891	0.1082	0.1055	0.0641	0.0563	0.075	0.0878	0.0874	0.0857	0.0793	0.088	0.0586	0.0927	0.1112	0.0561	0.0824	0.0727	0.0829	0.1375	0.0896	0.0846	0.0718	0.0469	0.1292	0.1648	0.1693	0.1732	0.2068	0.1979	0.2006	0.1667	0.2016	0.1889	0.1492
15.5939	0.1218	0.1073	0.08	0.1516	0.0425	0.086	0.0395	0.0832	0.0801	0.0853	0.1012	0.2123	0.1123	0.0671	0.0844	0.0885	0.1085	0.1059	0.0645	0.0564	0.0753	0.0874	0.0872	0.0851	0.0801	0.0872	0.0574	0.0937	0.1103	0.056	0.082	0.0717	0.0827	0.1364	0.088	0.0841	0.0699	0.0479	0.1285	0.1658	0.1701	0.1732	0.2074	0.2008	0.201	0.1676	0.2015	0.1869	0.1496
15.6439	0.1212	0.1079	0.0813	0.1525	0.0423	0.0867	0.0391	0.0832	0.0796	0.0867	0.1027	0.2124	0.1114	0.065	0.0837	0.0882	0.1084	0.1063	0.0655	0.0561	0.0754	0.0871	0.087	0.0845	0.0822	0.0856	0.0582	0.0951	0.109	0.056	0.0815	0.072	0.0808	0.1361	0.0883	0.0841	0.071	0.0482	0.1288	0.165	0.1683	0.1733	0.2084	0.2009	0.2016	0.1689	0.2009	0.1858	0.1507
15.6939	0.1212	0.1075	0.0802	0.152	0.0427	0.0871	0.0391	0.0835	0.0791	0.0872	0.1038	0.2121	0.1113	0.0646	0.0831	0.0878	0.1087	0.1059	0.0665	0.056	0.0756	0.0881	0.0862	0.0842	0.0843	0.0849	0.0613	0.0941	0.108	0.0552	0.0811	0.0724	0.0798	0.136	0.0885	0.083	0.0696	0.0479	0.1285	0.164	0.1661	0.1736	0.2091	0.2001	0.2024	0.1694	0.2026	0.188	0.1517
15.7439	0.1216	0.1072	0.0786	0.1507	0.0426	0.088	0.039	0.0835	0.0798	0.0864	0.1028	0.212	0.1096	0.0648	0.0821	0.0881	0.1094	0.1057	0.0668	0.0561	0.0751	0.0893	0.085	0.0852	0.0851	0.0852	0.0644	0.094	0.1076	0.056	0.0813	0.0722	0.0794	0.1358	0.0886	0.0856	0.0695	0.0476	0.1279	0.1646	0.1684	0.1736	0.2081	0.2005	0.2024	0.1694	0.2047	0.1889	0.1521
15.7942	0.1217	0.1077	0.0769	0.1506	0.0431	0.0887	0.0393	0.0838	0.0796	0.0862	0.1024	0.2119	0.1096	0.064	0.0821	0.0882	0.1107	0.1047	0.0662	0.0564	0.075	0.089	0.0851	0.0862	0.0851	0.0847	0.0655	0.0935	0.1075	0.0566	0.0819	0.0715	0.078	0.1341	0.0893	0.0844	0.0704	0.0475	0.1266	0.1636	0.1714	0.1735	0.2073	0.2019	0.2001	0.1711	0.2071	0.1897	0.1529
15.8442	0.1219	0.1081	0.0789	0.1498	0.0432	0.0888	0.0388	0.084	0.0795	0.0872	0.1028	0.2119	0.109	0.0639	0.084	0.088	0.1118	0.1043	0.0655	0.0561	0.0748	0.0884	0.0859	0.0852	0.0848	0.084	0.0649	0.0929	0.1077	0.0585	0.0826	0.0712	0.0778	0.1331	0.0896	0.0828	0.0708	0.0477	0.1265	0.1633	0.1683	0.1739	0.2073	0.2027	0.2029	0.1716	0.2093	0.1903	0.1536
15.8942	0.123	0.1071	0.0802	0.1496	0.0433	0.0895	0.0389	0.0846	0.079	0.0876	0.1028	0.212	0.1089	0.0647	0.0875	0.0877	0.1123	0.1045	0.0645	0.0558	0.0748	0.088	0.0859	0.0861	0.084	0.0838	0.063	0.0925	0.1075	0.0598	0.0835	0.0719	0.0789	0.1326	0.0891	0.0824	0.0712	0.0478	0.1262	0.163	0.1674	0.1742	0.2107	0.2039	0.2057	0.1735	0.2077	0.1932	0.1541
15.9442	0.1249	0.106	0.0803	0.1495	0.0432	0.0904	0.0386	0.0845	0.0794	0.0866	0.1016	0.2118	0.1096	0.0658	0.0914	0.0876	0.1114	0.1046	0.0645	0.0556	0.0755	0.0893	0.0868	0.0876	0.0842	0.0836	0.0612	0.0923	0.1076	0.0596	0.085	0.0748	0.0792	0.1322	0.0894	0.0821	0.0718	0.0477	0.1265	0.1628	0.1677	0.1742	0.2119	0.2034	0.2075	0.1742	0.2101	0.1945	0.1546
15.9942	0.1255	0.1059	0.0807	0.1497	0.0434	0.091	0.039	0.0844	0.0794	0.0858	0.1023	0.212	0.1117	0.0671	0.0888	0.0878	0.1095	0.1042	0.065	0.0556	0.0776	0.0909	0.0891	0.0901	0.0849	0.0836	0.0598	0.0928	0.1075	0.0586	0.0857	0.0764	0.0792	0.1322	0.089	0.0816	0.0707	0.0478	0.126	0.1644	0.1691	0.1736	0.2145	0.2031	0.2091	0.173	0.2101	0.1933	0.1556
16.0442	0.1291	0.1047	0.0797	0.1489	0.0435	0.0899	0.0391	0.0843	0.079	0.086	0.1033	0.2124	0.1124	0.0658	0.0882	0.0876	0.1075	0.1036	0.066	0.0552	0.0805	0.0912	0.0904	0.0924	0.0872	0.086	0.0585	0.0931	0.1072	0.0576	0.0854	0.0757	0.0784	0.1329	0.0888	0.081	0.0703	0.0477	0.1269	0.1651	0.1712	0.1731	0.2168	0.2028	0.2104	0.1731	0.2077	0.1924	0.1551
16.0942	0.1305	0.1032	0.0797	0.1484	0.0435	0.0886	0.0392	0.0842	0.0791	0.0865	0.1017	0.2127	0.1122	0.064	0.0889	0.0884	0.1074	0.104	0.0659	0.0557	0.0817	0.0901	0.0916	0.0923	0.0873	0.0881	0.058	0.0931	0.1063	0.0592	0.0851	0.0753	0.0778	0.1336	0.0891	0.0802	0.0679	0.0476	0.1266	0.1652	0.1705	0.1728	0.2164	0.2037	0.2111	0.1742	0.2089	0.1934	0.1564
16.1442	0.1329	0.1035	0.0802	0.1485	0.0434	0.0879	0.0392	0.0841	0.0796	0.0858	0.1016	0.2124	0.1119	0.0634	0.0901	0.0896	0.1094	0.1037	0.0656	0.056	0.0819	0.0889	0.0908	0.0884	0.0858	0.0885	0.0583	0.0937	0.1047	0.0589	0.0847	0.0746	0.0771	0.1354	0.0905	0.0802	0.068	0.0475	0.1268	0.1669	0.1696	0.1736	0.2155	0.2045	0.2134	0.1753	0.2081	0.1926	0.1585
16.1942	0.1344	0.1045	0.0799	0.1493	0.0437	0.0876	0.0391	0.0842	0.0789	0.0855	0.1016	0.2123	0.1119	0.0637	0.091	0.0914	0.1117	0.1035	0.0656	0.0563	0.0818	0.0886	0.0897	0.0862	0.0851	0.0874	0.0588	0.0937	0.1044	0.0586	0.0839	0.0757	0.0769	0.135	0.0922	0.0811	0.0683	0.0476	0.1286	0.1678	0.1696	0.1738	0.2162	0.2061	0.2145	0.1755	0.2088	0.1913	0.159
16.2442	0.1346	0.1051	0.0797	0.15	0.0436	0.0872	0.0393	0.084	0.0796	0.0849	0.1014	0.2125	0.1121	0.0648	0.0915	0.0922	0.1129	0.1033	0.0663	0.0562	0.0823	0.089	0.0886	0.0858	0.0857	0.0874	0.0597	0.0939	0.1038	0.0583	0.0838	0.078	0.0771	0.1342	0.0913	0.0819	0.0694	0.0475	0.1287	0.1663	0.1705	0.174	0.2166	0.2066	0.2142	0.1762	0.21	0.1887	0.1577
16.2942	0.1366	0.1045	0.0807	0.1509	0.0437	0.087	0.0394	0.0843	0.0799	0.0855	0.1012	0.2135	0.1122	0.0661	0.0905	0.0917	0.1116	0.1029	0.0678	0.0562	0.0834	0.0892	0.0876	0.0856	0.0853	0.0868	0.061	0.0928	0.1034	0.0589	0.0831	0.0787	0.0779	0.135	0.091	0.0826	0.0699	0.0476	0.1284	0.1651	0.1693	0.1741	0.2171	0.2061	0.2129	0.177	0.2116	0.1922	0.1605
16.3442	0.1382	0.1049	0.0813	0.1514	0.0436	0.0876	0.0392	0.0844	0.0804	0.0855	0.1009	0.2138	0.111	0.0669	0.0891	0.091	0.1104	0.103	0.0692	0.0567	0.0843	0.0899	0.088	0.0859	0.0852	0.0837	0.0605	0.0916	0.1036	0.0594	0.0828	0.0784	0.079	0.1353	0.0886	0.0823	0.0703	0.0476	0.1273	0.1641	0.1708	0.1737	0.2175	0.2073	0.2126	0.1775	0.2108	0.1966	0.1625
16.3942	0.1388	0.1053	0.0804	0.1519	0.0439	0.0886	0.0394	0.084	0.0811	0.0855	0.1006	0.214	0.11	0.0659	0.088	0.0897	0.1101	0.1017	0.0699	0.0568	0.0843	0.0897	0.0882	0.0863	0.0851	0.0822	0.0602	0.0906	0.1056	0.0597	0.0818	0.078	0.0801	0.134	0.0866	0.082	0.0706	0.0476	0.1268	0.163	0.1728	0.1734	0.2175	0.2088	0.2128	0.1774	0.2095	0.1955	0.162
16.4442	0.1398	0.1051	0.0796	0.1516	0.0438	0.0883	0.0393	0.0841	0.0819	0.0859	0.1007	0.2131	0.1082	0.0656	0.0865	0.0894	0.1112	0.1025	0.069	0.0566	0.0837	0.09	0.0878	0.0864	0.0845	0.0809	0.0595	0.0909	0.1063	0.06	0.0823	0.0779	0.0809	0.1342	0.087	0.0806	0.0714	0.0474	0.1275	0.1636	0.1687	0.1722	0.2162	0.2085	0.2137	0.1783	0.2108	0.1956	0.1621
16.4942	0.1404	0.1049	0.0792	0.1509	0.0439	0.088	0.0394	0.0839	0.0824	0.0857	0.1016	0.2131	0.1078	0.0663	0.0861	0.0893	0.113	0.1024	0.0677	0.0574	0.0833	0.0919	0.0873	0.0858	0.0837	0.0801	0.0583	0.0936	0.1058	0.0596	0.0837	0.0777	0.081	0.1342	0.088	0.0801	0.0715	0.0477	0.1277	0.1642	0.169	0.1717	0.2182	0.2095	0.2131	0.1783	0.2136	0.1936	0.1613
16.5442	0.1398	0.1038	0.0793	0.1507	0.0437	0.0875	0.0394	0.0841	0.0833	0.0858	0.1018	0.2132	0.1078	0.0664	0.0862	0.0892	0.1137	0.1029	0.0672	0.0581	0.0829	0.0948	0.0873	0.085	0.0837	0.0796	0.0582	0.0946	0.1045	0.0591	0.0838	0.0775	0.0798	0.1353	0.0887	0.0798	0.0716	0.0474	0.127	0.166	0.1707	0.1707	0.2211	0.2075	0.214	0.1802	0.2131	0.1932	0.161
16.5942	0.138	0.1035	0.0786	0.151	0.0439	0.0864	0.039	0.0839	0.0825	0.0862	0.1006	0.214	0.1066	0.0654	0.0851	0.0903	0.1138	0.1038	0.0673	0.0581	0.0821	0.0954	0.0863	0.0854	0.0855	0.0791	0.063	0.0944	0.1034	0.0588	0.0845	0.0786	0.0791	0.1358	0.0881	0.0815	0.0721	0.0474	0.1281	0.1677	0.1692	0.1687	0.223	0.2071	0.2123	0.1808	0.2123	0.1955	0.1608
16.6442	0.1374	0.1048	0.0787	0.1514	0.044	0.086	0.0391	0.0842	0.0813	0.0859	0.1005	0.214	0.1067	0.0647	0.0854	0.0916	0.1136	0.1037	0.0679	0.0586	0.0818	0.0952	0.0856	0.0855	0.0861	0.0787	0.0674	0.0925	0.1026	0.0587	0.0867	0.0794	0.078	0.1372	0.0879	0.0825	0.0723	0.0466	0.1302	0.1667	0.1673	0.168	0.2231	0.2072	0.2123	0.1813	0.2145	0.1982	0.1632
16.6942	0.1366	0.1046	0.0781	0.1516	0.0442	0.0856	0.0392	0.0844	0.0802	0.0857	0.1015	0.2142	0.107	0.0638	0.0862	0.0932	0.1139	0.1041	0.069	0.06	0.0813	0.0949	0.085	0.0862	0.0869	0.079	0.0641	0.0915	0.1026	0.0576	0.0874	0.0785	0.0778	0.1378	0.0875	0.0828	0.0727	0.047	0.1294	0.1657	0.1673	0.1682	0.2222	0.2079	0.2133	0.1822	0.2151	0.1976	0.1667
16.7442	0.1372	0.1033	0.0787	0.1512	0.0442	0.0852	0.0395	0.0845	0.0803	0.086	0.1019	0.2135	0.1079	0.0637	0.0872	0.0929	0.1135	0.1037	0.0696	0.0616	0.081	0.094	0.0845	0.0868	0.0865	0.0785	0.062	0.0914	0.1024	0.0569	0.0862	0.0774	0.0781	0.1376	0.0892	0.083	0.0733	0.0474	0.1285	0.1664	0.167	0.1698	0.2216	0.2079	0.2163	0.1818	0.2132	0.198	0.1685
16.7942	0.1386	0.1032	0.0792	0.1509	0.0435	0.0852	0.0397	0.0846	0.0807	0.0867	0.101	0.2133	0.1078	0.0655	0.086	0.0922	0.1134	0.1031	0.0708	0.0626	0.0817	0.0933	0.0849	0.0871	0.0852	0.0789	0.0616	0.0929	0.1023	0.0584	0.0857	0.0765	0.0777	0.1371	0.0908	0.0836	0.0721	0.0472	0.1283	0.1655	0.1663	0.171	0.2211	0.2085	0.2162	0.1828	0.2121	0.1986	0.167
16.8442	0.1387	0.1028	0.0798	0.1512	0.0435	0.0852	0.0397	0.0848	0.0804	0.0871	0.1006	0.2128	0.11	0.0674	0.0853	0.0923	0.1127	0.1021	0.0722	0.0631	0.0832	0.0936	0.0855	0.0879	0.0857	0.079	0.0625	0.0944	0.1021	0.0596	0.0839	0.076	0.0772	0.1356	0.0915	0.0833	0.0736	0.0476	0.1277	0.1644	0.1682	0.1712	0.2218	0.2102	0.2152	0.1831	0.2149	0.1984	0.1672
16.8942	0.1389	0.1028	0.0805	0.1521	0.0433	0.0856	0.0395	0.0848	0.08	0.0874	0.0997	0.2124	0.1123	0.0682	0.0845	0.0929	0.1116	0.1034	0.0726	0.0628	0.0838	0.094	0.0872	0.0892	0.085	0.0789	0.0633	0.0941	0.1026	0.0609	0.0832	0.0762	0.0784	0.1363	0.0908	0.0824	0.0738	0.0476	0.1287	0.1643	0.1705	0.1712	0.222	0.2133	0.2161	0.1845	0.2153	0.2002	0.1679
16.9442	0.1377	0.1025	0.0806	0.1533	0.0439	0.0866	0.0394	0.0849	0.0804	0.0872	0.0998	0.2119	0.1124	0.067	0.0845	0.0931	0.1107	0.1042	0.0726	0.0622	0.0831	0.0951	0.0882	0.0887	0.0844	0.0791	0.0617	0.0933	0.1025	0.0611	0.0835	0.0764	0.0786	0.1384	0.0901	0.0837	0.0738	0.0476	0.1285	0.1651	0.1683	0.1716	0.2214	0.2138	0.2169	0.1838	0.2162	0.2016	0.1706
16.9942	0.1381	0.1015	0.0809	0.1534	0.0428	0.0864	0.0398	0.0857	0.0805	0.086	0.1002	0.2119	0.1119	0.0658	0.0857	0.0928	0.1106	0.1044	0.0725	0.0613	0.0824	0.0964	0.0879	0.0882	0.0839	0.0785	0.0603	0.0914	0.1024	0.0598	0.0832	0.0763	0.0778	0.1362	0.0912	0.0835	0.0723	0.0474	0.1275	0.1672	0.1685	0.1707	0.2213	0.217	0.2212	0.1843	0.2195	0.1996	0.1706
17.0442	0.1387	0.0998	0.0808	0.1528	0.0439	0.0861	0.0405	0.0857	0.0809	0.0852	0.1006	0.2115	0.1115	0.0646	0.086	0.0928	0.1112	0.1048	0.073	0.0609	0.0828	0.097	0.0873	0.0874	0.0829	0.0779	0.0603	0.0903	0.1023	0.0586	0.0827	0.077	0.0769	0.1349	0.093	0.083	0.0719	0.047	0.1267	0.1675	0.1693	0.1716	0.2211	0.2192	0.2217	0.1853	0.221	0.1999	0.1699
17.0942	0.1382	0.0996	0.0817	0.1532	0.0433	0.0857	0.0403	0.0858	0.0808	0.0857	0.1004	0.2112	0.1126	0.0641	0.0867	0.0929	0.1128	0.1054	0.0724	0.0615	0.0828	0.0962	0.0875	0.0868	0.0822	0.0782	0.0606	0.0905	0.1039	0.0584	0.0832	0.0758	0.0762	0.1353	0.0928	0.0833	0.0712	0.0467	0.1252	0.1664	0.1679	0.1714	0.2231	0.2206	0.2244	0.186	0.2219	0.2013	0.1705
17.1442	0.1361	0.1003	0.0811	0.1529	0.0429	0.085	0.0398	0.0858	0.0807	0.0856	0.0995	0.211	0.1127	0.0636	0.0876	0.093	0.114	0.1066	0.0717	0.0632	0.0835	0.0954	0.0893	0.0862	0.0817	0.0785	0.0611	0.0913	0.1061	0.0593	0.086	0.0744	0.0764	0.1353	0.0915	0.0836	0.0725	0.0468	0.1243	0.1671	0.1673	0.171	0.2249	0.2241	0.2264	0.1874	0.2213	0.2014	0.1688
17.1942	0.1363	0.1016	0.0799	0.1514	0.0432	0.0849	0.0397	0.0855	0.0798	0.0858	0.0987	0.2108	0.1121	0.0629	0.0909	0.0931	0.1142	0.1084	0.0707	0.0646	0.0854	0.0951	0.0902	0.0855	0.0809	0.0804	0.0608	0.0922	0.1075	0.0597	0.0856	0.0744	0.0771	0.1351	0.0912	0.0838	0.0741	0.0468	0.1243	0.1657	0.1684	0.1709	0.2272	0.2261	0.2298	0.1879	0.2213	0.2034	0.1698
17.2442	0.1371	0.1008	0.0793	0.1499	0.0435	0.0849	0.0395	0.0853	0.08	0.0857	0.098	0.2106	0.1105	0.0628	0.0929	0.0928	0.1128	0.1096	0.07	0.0645	0.0856	0.0952	0.09	0.0846	0.0805	0.0821	0.0608	0.0927	0.1067	0.0597	0.0835	0.0742	0.0788	0.1348	0.0913	0.083	0.0737	0.047	0.126	0.1644	0.1706	0.1705	0.2255	0.2258	0.2297	0.1876	0.222	0.2002	0.1724
17.2942	0.1373	0.1012	0.079	0.1495	0.0433	0.0843	0.0395	0.0854	0.0807	0.0861	0.0978	0.2107	0.1095	0.0641	0.0935	0.0913	0.1114	0.1109	0.0701	0.0641	0.0845	0.0942	0.0913	0.0837	0.0809	0.0827	0.0602	0.0919	0.1056	0.0603	0.0821	0.0744	0.0792	0.1331	0.0895	0.0834	0.0734	0.0472	0.1275	0.1645	0.1688	0.1697	0.2244	0.2248	0.2278	0.1873	0.2234	0.2017	0.1726
17.3442	0.1392	0.1013	0.0782	0.1484	0.0431	0.084	0.0392	0.0864	0.0806	0.0884	0.098	0.2106	0.109	0.0654	0.0931	0.0895	0.1119	0.1112	0.0709	0.0634	0.0838	0.0936	0.092	0.0834	0.0828	0.0827	0.0594	0.0925	0.1053	0.0608	0.0808	0.0757	0.0821	0.1319	0.0877	0.0845	0.0729	0.0471	0.1282	0.1643	0.1671	0.1714	0.2222	0.2221	0.2232	0.1882	0.2249	0.2029	0.1712
17.3942	0.1387	0.1016	0.0788	0.1477	0.0431	0.0849	0.0392	0.0872	0.0804	0.0896	0.0984	0.2108	0.1094	0.0672	0.093	0.0891	0.1141	0.1101	0.0719	0.063	0.0837	0.0941	0.0931	0.0849	0.0842	0.0823	0.058	0.0925	0.1074	0.0605	0.0798	0.0767	0.0821	0.1311	0.0877	0.0843	0.071	0.0473	0.1281	0.1647	0.1688	0.1741	0.2225	0.224	0.224	0.1892	0.2259	0.2046	0.1687
17.4442	0.138	0.1029	0.0786	0.147	0.0431	0.086	0.0391	0.0868	0.0802	0.0898	0.0985	0.2107	0.1092	0.0684	0.0933	0.0894	0.1144	0.1096	0.072	0.0624	0.0842	0.0942	0.0935	0.0865	0.0857	0.0811	0.0569	0.0909	0.1092	0.0596	0.0801	0.0775	0.0811	0.1322	0.0899	0.0836	0.0717	0.0473	0.1275	0.1654	0.1732	0.174	0.2245	0.2246	0.2259	0.1901	0.2265	0.204	0.1702
17.4942	0.1379	0.1038	0.0786	0.147	0.0434	0.088	0.0391	0.0863	0.0814	0.0889	0.0996	0.2104	0.1094	0.0688	0.0925	0.0901	0.1144	0.109	0.071	0.0627	0.0855	0.094	0.0938	0.086	0.0869	0.0801	0.0564	0.0907	0.1085	0.0602	0.08	0.0766	0.0799	0.1323	0.0915	0.0819	0.0718	0.047	0.1269	0.166	0.1719	0.1732	0.2263	0.2245	0.2262	0.1894	0.2264	0.2016	0.1728
17.5442	0.1389	0.1037	0.0779	0.1481	0.043	0.0894	0.0391	0.0859	0.0818	0.0882	0.1011	0.2102	0.1093	0.0693	0.091	0.0904	0.1138	0.1073	0.0706	0.0637	0.086	0.0939	0.0915	0.0852	0.0884	0.0801	0.0563	0.0907	0.1074	0.0616	0.0799	0.0759	0.0787	0.1333	0.0898	0.0825	0.0718	0.0475	0.1263	0.1644	0.1674	0.1719	0.2278	0.2233	0.2247	0.1898	0.2254	0.2021	0.1734
17.5942	0.1393	0.1024	0.078	0.15	0.0428	0.0906	0.039	0.086	0.0821	0.0882	0.103	0.2103	0.1092	0.0693	0.0907	0.0897	0.1136	0.1061	0.0709	0.0652	0.0866	0.0935	0.0904	0.0868	0.0859	0.08	0.0563	0.0911	0.1079	0.0615	0.0817	0.0753	0.0802	0.1348	0.0886	0.0831	0.0738	0.0468	0.1258	0.1638	0.1666	0.1703	0.229	0.2202	0.2246	0.1909	0.225	0.2018	0.1741
17.6444	0.1392	0.1024	0.0782	0.1514	0.0428	0.0907	0.0391	0.086	0.0823	0.0883	0.1045	0.2101	0.1098	0.069	0.0906	0.0896	0.1135	0.1059	0.0709	0.0652	0.087	0.0935	0.0901	0.0874	0.0838	0.0792	0.0578	0.0906	0.1081	0.061	0.0834	0.0753	0.0825	0.1378	0.0896	0.0824	0.0739	0.0471	0.1261	0.1642	0.168	0.1697	0.2289	0.221	0.2268	0.1923	0.2235	0.2047	0.1769
17.6944	0.1386	0.1034	0.0799	0.1516	0.0425	0.0905	0.0386	0.0863	0.0819	0.0885	0.1044	0.2101	0.1114	0.0675	0.0901	0.0896	0.1128	0.1067	0.0717	0.064	0.0869	0.0941	0.0899	0.0878	0.0825	0.0792	0.0612	0.0901	0.1102	0.0609	0.0834	0.0751	0.083	0.1376	0.0899	0.0812	0.0741	0.0466	0.1268	0.1654	0.1705	0.1688	0.2271	0.2195	0.2267	0.1926	0.2234	0.2059	0.1792
17.7444	0.1376	0.1026	0.0821	0.1511	0.0429	0.0895	0.0386	0.0863	0.0818	0.0878	0.1037	0.2103	0.1134	0.0661	0.0885	0.0895	0.1119	0.1067	0.0735	0.0638	0.0867	0.0945	0.0898	0.0883	0.0822	0.0796	0.0635	0.0901	0.1106	0.0611	0.0826	0.0745	0.0837	0.1364	0.0893	0.082	0.073	0.0473	0.1276	0.1652	0.1694	0.1688	0.2295	0.2258	0.2261	0.1924	0.2248	0.2052	0.1803
17.7944	0.1379	0.1011	0.0826	0.1508	0.0428	0.088	0.0385	0.0865	0.0817	0.0866	0.1032	0.2104	0.1152	0.0652	0.0876	0.0891	0.1113	0.1067	0.0745	0.0633	0.0867	0.0952	0.0896	0.089	0.0829	0.0821	0.0631	0.09	0.1093	0.0613	0.084	0.0733	0.0837	0.1348	0.0903	0.0838	0.0748	0.0469	0.1283	0.164	0.1678	0.1694	0.2338	0.2273	0.2289	0.1925	0.2261	0.2054	0.1793
17.8444	0.1379	0.1014	0.0814	0.1504	0.0432	0.0873	0.0385	0.0875	0.0817	0.0873	0.1032	0.2106	0.1147	0.0645	0.0869	0.0891	0.1109	0.1068	0.0743	0.0629	0.0864	0.0944	0.0888	0.0876	0.0836	0.0832	0.0635	0.0896	0.1088	0.0604	0.0856	0.0726	0.0828	0.1344	0.09	0.0839	0.0772	0.047	0.1287	0.1648	0.1681	0.1688	0.2337	0.227	0.2275	0.1936	0.2286	0.2087	0.182
17.8944	0.1359	0.1009	0.0818	0.1496	0.0432	0.0875	0.039	0.0877	0.0825	0.0868	0.1024	0.2103	0.1149	0.0646	0.0869	0.089	0.111	0.107	0.0741	0.062	0.0858	0.0937	0.0886	0.0857	0.0842	0.0836	0.0657	0.0892	0.1083	0.0597	0.0869	0.0719	0.0823	0.1355	0.0906	0.0844	0.075	0.0478	0.1293	0.1659	0.1673	0.1688	0.2346	0.2284	0.2276	0.1944	0.229	0.2102	0.1866
17.9444	0.1347	0.0997	0.0818	0.1491	0.0429	0.0881	0.0391	0.0878	0.0831	0.0867	0.1018	0.2103	0.1154	0.0647	0.0883	0.0894	0.1109	0.1087	0.0731	0.062	0.0861	0.0932	0.0895	0.0843	0.0832	0.084	0.0664	0.0894	0.1078	0.06	0.0868	0.0713	0.0811	0.1349	0.0921	0.0844	0.0753	0.0482	0.1286	0.1668	0.1679	0.1691	0.2335	0.2305	0.2285	0.1943	0.2277	0.2085	0.1896
17.9944	0.1336	0.099	0.0816	0.1489	0.0435	0.0898	0.0393	0.0877	0.0842	0.0872	0.1016	0.2099	0.1151	0.0651	0.0914	0.0923	0.1117	0.1097	0.0719	0.0619	0.0872	0.0932	0.0905	0.0836	0.0819	0.0836	0.0648	0.0901	0.1079	0.0604	0.0859	0.071	0.0784	0.1353	0.0916	0.0845	0.0754	0.048	0.1283	0.1682	0.1673	0.1689	0.2344	0.2307	0.2289	0.1943	0.2246	0.2073	0.1907
18.0444	0.1334	0.0996	0.0807	0.1497	0.0435	0.0907	0.0391	0.0879	0.0844	0.0874	0.1014	0.2101	0.1154	0.0647	0.0947	0.0963	0.1136	0.111	0.0706	0.0625	0.0891	0.0929	0.0907	0.0836	0.0815	0.0841	0.0642	0.0904	0.1084	0.0616	0.0847	0.0708	0.0772	0.1353	0.0907	0.0844	0.0748	0.0483	0.1275	0.1681	0.1659	0.1699	0.2353	0.2321	0.2283	0.1947	0.2251	0.2083	0.1912
18.0944	0.1327	0.0999	0.0792	0.1499	0.044	0.0913	0.0394	0.0883	0.0834	0.0872	0.102	0.2109	0.1145	0.0631	0.0958	0.0975	0.1143	0.111	0.0698	0.0632	0.0886	0.0933	0.0908	0.0838	0.0807	0.0875	0.0626	0.0906	0.1086	0.061	0.083	0.0703	0.0766	0.1356	0.0911	0.0845	0.0746	0.0483	0.1273	0.168	0.1653	0.1722	0.2359	0.2328	0.2291	0.1946	0.2285	0.2066	0.1905
18.1444	0.1347	0.1006	0.079	0.1505	0.0438	0.0917	0.0398	0.0885	0.0825	0.0871	0.1029	0.2116	0.1125	0.0624	0.0962	0.0968	0.1147	0.1099	0.0691	0.0642	0.0877	0.0942	0.0909	0.0849	0.0797	0.089	0.0603	0.0903	0.1075	0.0604	0.0808	0.0703	0.076	0.1346	0.0892	0.084	0.076	0.0477	0.1282	0.1667	0.1668	0.1717	0.2347	0.2315	0.2312	0.195	0.2306	0.2068	0.19
18.1944	0.139	0.1011	0.0806	0.1517	0.0436	0.0924	0.0403	0.0898	0.0824	0.0868	0.1029	0.2124	0.1107	0.0617	0.0958	0.0941	0.1149	0.109	0.0688	0.0659	0.0875	0.0955	0.092	0.086	0.0791	0.0896	0.0592	0.0901	0.1066	0.0599	0.0796	0.0703	0.076	0.1337	0.0884	0.0833	0.0766	0.0484	0.1297	0.1665	0.1671	0.1709	0.234	0.2283	0.2332	0.1953	0.2299	0.2116	0.1915
18.2444	0.1391	0.1032	0.0809	0.1529	0.0437	0.0928	0.0402	0.0907	0.0832	0.0866	0.104	0.2124	0.1107	0.0614	0.0948	0.0926	0.1151	0.1099	0.0684	0.067	0.087	0.095	0.0924	0.0875	0.0792	0.0893	0.0583	0.091	0.1059	0.0598	0.0792	0.0716	0.0764	0.1329	0.0878	0.0836	0.0745	0.0485	0.1304	0.1645	0.1674	0.1711	0.2344	0.2277	0.2313	0.1941	0.2334	0.2127	0.195
18.2944	0.1381	0.1061	0.0802	0.1533	0.0444	0.0922	0.0401	0.091	0.0838	0.0866	0.1046	0.213	0.1094	0.0609	0.0938	0.0917	0.1151	0.1113	0.0681	0.068	0.0868	0.0942	0.0918	0.0889	0.0792	0.0884	0.0577	0.0927	0.1055	0.0596	0.0789	0.0724	0.0817	0.1327	0.0873	0.0856	0.0739	0.0483	0.1303	0.1634	0.1666	0.1712	0.2341	0.2277	0.2324	0.1941	0.2314	0.211	0.1969
18.3444	0.1375	0.1054	0.0806	0.1539	0.0442	0.0915	0.0402	0.0908	0.0843	0.0869	0.105	0.2127	0.1087	0.0615	0.0924	0.091	0.1136	0.1112	0.0669	0.0692	0.0866	0.0948	0.0912	0.089	0.0794	0.0867	0.0589	0.0922	0.1053	0.0604	0.081	0.0722	0.0845	0.1338	0.0859	0.0849	0.073	0.0484	0.1293	0.1633	0.166	0.1693	0.2346	0.2277	0.2324	0.196	0.2297	0.2125	0.198
18.3944	0.138	0.1048	0.0798	0.1541	0.0444	0.0914	0.0398	0.0904	0.0849	0.0893	0.1057	0.2127	0.1086	0.0617	0.0909	0.0897	0.1125	0.1121	0.0667	0.07	0.0865	0.0955	0.0921	0.087	0.0801	0.0867	0.0597	0.0912	0.1049	0.0608	0.0833	0.0718	0.0845	0.1349	0.0876	0.0832	0.073	0.0484	0.1294	0.1643	0.1661	0.1679	0.233	0.228	0.2338	0.197	0.2285	0.2128	0.1966
18.4444	0.1394	0.1046	0.08	0.1528	0.0443	0.0908	0.0397	0.0905	0.0854	0.0906	0.1047	0.2129	0.1087	0.0611	0.0899	0.0897	0.1115	0.1115	0.066	0.07	0.0859	0.0952	0.0929	0.0854	0.0802	0.087	0.0608	0.0909	0.1052	0.0621	0.0836	0.0717	0.0839	0.1387	0.0898	0.0823	0.0737	0.048	0.1299	0.1672	0.1669	0.1665	0.2377	0.2302	0.2361	0.1973	0.2299	0.213	0.1989
18.4944	0.1385	0.1045	0.0806	0.1521	0.0443	0.0901	0.0405	0.0904	0.0854	0.0914	0.1038	0.2128	0.1106	0.0607	0.0882	0.0891	0.1107	0.1112	0.0664	0.0689	0.0856	0.0942	0.0927	0.0843	0.0817	0.0872	0.0626	0.0903	0.1069	0.0618	0.0843	0.0722	0.0815	0.1382	0.0907	0.0821	0.0748	0.0482	0.1307	0.1684	0.1679	0.1661	0.2422	0.2301	0.2389	0.1979	0.2308	0.2154	0.1979
18.5444	0.1388	0.1045	0.0799	0.1513	0.044	0.0899	0.0408	0.0901	0.085	0.0905	0.1042	0.2129	0.1111	0.0618	0.0873	0.089	0.1106	0.1108	0.067	0.0688	0.0858	0.0943	0.0925	0.0845	0.0836	0.0867	0.0649	0.0904	0.1072	0.0623	0.0839	0.0738	0.0796	0.1355	0.0919	0.0819	0.0744	0.048	0.13	0.1675	0.1694	0.1667	0.2413	0.23	0.2337	0.1981	0.2309	0.2162	0.1972
18.5944	0.1389	0.1034	0.0793	0.151	0.0445	0.0897	0.0405	0.0905	0.0834	0.0907	0.1056	0.2142	0.1121	0.0636	0.0867	0.0897	0.1111	0.1103	0.0675	0.0688	0.0865	0.0964	0.0929	0.0851	0.0833	0.085	0.0652	0.0901	0.1076	0.062	0.0848	0.0741	0.0787	0.1336	0.0908	0.0823	0.076	0.0483	0.1288	0.1666	0.1692	0.1672	0.2414	0.2303	0.2332	0.1972	0.2307	0.2159	0.1998
18.6444	0.1378	0.1028	0.079	0.1525	0.0444	0.0903	0.0405	0.09	0.0826	0.0908	0.1064	0.215	0.1126	0.0648	0.087	0.0898	0.1112	0.1089	0.0675	0.0691	0.0876	0.097	0.093	0.0856	0.0839	0.0847	0.0652	0.0902	0.1071	0.0623	0.0848	0.0727	0.0786	0.1343	0.0902	0.0817	0.0783	0.0481	0.1282	0.1664	0.1684	0.1669	0.242	0.2317	0.2365	0.198	0.2321	0.2145	0.1974
18.6944	0.1369	0.1031	0.0772	0.1528	0.0443	0.0906	0.0406	0.0903	0.0822	0.0905	0.1059	0.2145	0.1128	0.0665	0.0867	0.0907	0.1118	0.1104	0.068	0.0691	0.0885	0.0963	0.0924	0.0865	0.0852	0.0848	0.0641	0.0903	0.107	0.0622	0.085	0.0722	0.08	0.1351	0.0909	0.0832	0.0776	0.0485	0.129	0.1666	0.1703	0.1674	0.2426	0.2328	0.2393	0.1984	0.2327	0.213	0.1985
18.7444	0.1371	0.1038	0.0779	0.1525	0.0443	0.0901	0.0409	0.0906	0.0834	0.0905	0.1073	0.2149	0.1119	0.0665	0.0872	0.0914	0.112	0.1127	0.0681	0.0688	0.088	0.0958	0.0913	0.0872	0.0856	0.0849	0.0632	0.091	0.1067	0.0621	0.0847	0.0715	0.081	0.1365	0.091	0.0843	0.0767	0.0487	0.1301	0.1659	0.1721	0.1696	0.2409	0.2351	0.2403	0.1985	0.231	0.2134	0.2032
18.7944	0.1409	0.1035	0.078	0.1521	0.0439	0.0893	0.0404	0.0911	0.0851	0.0909	0.1081	0.2158	0.1132	0.0661	0.0872	0.0921	0.1119	0.1143	0.0685	0.0682	0.0868	0.0958	0.0908	0.0872	0.0842	0.0847	0.0625	0.0917	0.1063	0.061	0.084	0.0712	0.0813	0.1366	0.0913	0.0842	0.0765	0.049	0.1301	0.1647	0.1716	0.1696	0.2409	0.2376	0.2395	0.1997	0.2331	0.2137	0.2076
18.8444	0.141	0.1031	0.0786	0.1521	0.0435	0.0886	0.0405	0.0909	0.0852	0.0914	0.1075	0.215	0.1129	0.0674	0.0874	0.0923	0.1113	0.1144	0.0689	0.0687	0.0853	0.0953	0.0907	0.0885	0.0839	0.0855	0.0625	0.0903	0.1058	0.0602	0.0831	0.0713	0.0792	0.1363	0.0917	0.0834	0.0762	0.0491	0.1291	0.1657	0.1706	0.1689	0.2408	0.2376	0.2392	0.1997	0.236	0.2151	0.2083
18.8944	0.1418	0.1039	0.0796	0.1534	0.0441	0.0886	0.041	0.091	0.0844	0.091	0.108	0.2145	0.1132	0.0675	0.0884	0.092	0.112	0.1136	0.0697	0.0694	0.0854	0.0953	0.0912	0.0887	0.084	0.0867	0.0625	0.0899	0.1052	0.0593	0.0824	0.0707	0.0781	0.1337	0.092	0.0827	0.076	0.0487	0.1277	0.1669	0.17	0.168	0.2393	0.2371	0.2405	0.2003	0.2363	0.2163	0.208
18.9444	0.1387	0.1058	0.0805	0.1533	0.0442	0.089	0.0414	0.0913	0.0845	0.0898	0.1073	0.214	0.1129	0.0675	0.0889	0.0919	0.1133	0.1128	0.0714	0.0691	0.0853	0.0962	0.094	0.0875	0.0835	0.0872	0.0612	0.0899	0.1053	0.0586	0.0818	0.07	0.0768	0.1321	0.0914	0.084	0.0755	0.049	0.1282	0.1672	0.1706	0.1671	0.2395	0.2355	0.2406	0.1999	0.2382	0.2152	0.2082
18.9944	0.1381	0.1055	0.0812	0.1533	0.0442	0.0887	0.0419	0.0911	0.0854	0.0897	0.1062	0.2138	0.1121	0.0688	0.0894	0.0926	0.1146	0.1129	0.0721	0.0686	0.0853	0.0988	0.094	0.088	0.0822	0.0877	0.0605	0.09	0.1056	0.0577	0.0812	0.0705	0.0758	0.1326	0.0897	0.0837	0.0743	0.049	0.1288	0.1667	0.172	0.167	0.2375	0.237	0.2382	0.2034	0.2382	0.216	0.207
19.0444	0.1367	0.1038	0.0817	0.1544	0.0443	0.0882	0.043	0.0911	0.0856	0.0904	0.1062	0.2136	0.1115	0.0694	0.0916	0.0929	0.1144	0.1124	0.072	0.0684	0.0858	0.1019	0.0936	0.0918	0.0813	0.0886	0.0599	0.0902	0.1059	0.0577	0.0818	0.0727	0.0755	0.1329	0.0889	0.0836	0.0753	0.0499	0.1288	0.1658	0.1721	0.1663	0.2379	0.2352	0.2376	0.204	0.2389	0.2179	0.2057
19.0944	0.136	0.1032	0.0815	0.1553	0.0445	0.0876	0.0438	0.0911	0.0846	0.0906	0.1077	0.2138	0.1123	0.0683	0.0922	0.0938	0.1137	0.112	0.0718	0.0689	0.0871	0.0996	0.0919	0.0901	0.0806	0.0894	0.0606	0.0907	0.1055	0.0584	0.0862	0.0738	0.0748	0.1334	0.0896	0.0843	0.0754	0.0499	0.1282	0.165	0.1709	0.1677	0.2368	0.2356	0.2377	0.2047	0.2404	0.2186	0.209
19.1444	0.1365	0.1054	0.0818	0.1556	0.0445	0.0881	0.0435	0.091	0.084	0.0902	0.1082	0.2138	0.1142	0.0658	0.091	0.0957	0.1129	0.1126	0.0716	0.0695	0.0878	0.0974	0.091	0.0884	0.0799	0.0883	0.061	0.0907	0.1043	0.058	0.0888	0.0745	0.075	0.1335	0.0898	0.0842	0.0748	0.0495	0.1273	0.1654	0.1715	0.1678	0.2397	0.2369	0.2394	0.2041	0.24	0.2192	0.2103
19.1944	0.1372	0.1088	0.0832	0.1549	0.0445	0.0882	0.043	0.0912	0.0849	0.0895	0.1075	0.2135	0.1147	0.0646	0.0913	0.0963	0.1137	0.1128	0.0719	0.0689	0.0877	0.0961	0.0917	0.086	0.0798	0.088	0.0615	0.0899	0.1039	0.0587	0.0884	0.074	0.0745	0.1338	0.0896	0.0845	0.0746	0.0496	0.1268	0.1658	0.1722	0.1674	0.246	0.2369	0.2396	0.2054	0.2399	0.2187	0.2117
19.2444	0.1369	0.1085	0.0827	0.1533	0.0438	0.089	0.0427	0.0919	0.085	0.0901	0.1057	0.2128	0.1138	0.0639	0.0923	0.0959	0.1147	0.1134	0.0719	0.0691	0.0876	0.0949	0.0917	0.0857	0.0796	0.0882	0.063	0.0896	0.1034	0.0602	0.0874	0.074	0.0738	0.1342	0.0903	0.0851	0.0734	0.0499	0.1267	0.1663	0.1744	0.168	0.2474	0.2368	0.2407	0.2057	0.242	0.2196	0.2141
19.2944	0.1365	0.1066	0.0824	0.1522	0.0441	0.0896	0.043	0.0919	0.0856	0.0907	0.1051	0.2125	0.1146	0.0635	0.0923	0.0953	0.1146	0.1132	0.0727	0.07	0.0867	0.0943	0.0906	0.086	0.0803	0.088	0.0625	0.0895	0.1038	0.0613	0.0871	0.0734	0.0734	0.1356	0.0898	0.0828	0.0734	0.0501	0.1273	0.1667	0.1725	0.1682	0.2481	0.2363	0.2402	0.2088	0.2427	0.22	0.2166
19.3444	0.1357	0.105	0.0827	0.1523	0.0444	0.0896	0.0433	0.0918	0.086	0.0911	0.105	0.212	0.1137	0.0625	0.0911	0.0952	0.1135	0.1134	0.0723	0.0699	0.0851	0.0937	0.0908	0.0862	0.08	0.0867	0.0643	0.0896	0.1039	0.063	0.0859	0.073	0.0732	0.1382	0.0918	0.0807	0.0732	0.0501	0.1276	0.1665	0.1713	0.1687	0.2459	0.2357	0.2391	0.214	0.2432	0.2208	0.2198
19.3944	0.1354	0.1034	0.0822	0.1521	0.0445	0.0897	0.0435	0.0917	0.0862	0.0914	0.1069	0.2121	0.1128	0.063	0.0898	0.0953	0.1124	0.1128	0.0716	0.0694	0.0846	0.0931	0.0941	0.0868	0.0794	0.0852	0.0667	0.0889	0.1044	0.0621	0.0852	0.073	0.0729	0.138	0.0915	0.0794	0.0739	0.0499	0.1272	0.167	0.1719	0.1688	0.2456	0.2363	0.2397	0.2177	0.2428	0.2236	0.2213
19.4447	0.1351	0.1026	0.0815	0.1522	0.0446	0.0912	0.0439	0.0915	0.086	0.0914	0.1074	0.2115	0.1108	0.0652	0.0896	0.0955	0.1114	0.113	0.0714	0.0686	0.0849	0.0921	0.0947	0.0861	0.0795	0.0848	0.0661	0.0886	0.1055	0.0611	0.0852	0.0732	0.0737	0.1374	0.0916	0.0801	0.0749	0.0497	0.1264	0.1674	0.172	0.1701	0.2466	0.2351	0.2411	0.2193	0.2426	0.2221	0.2231
19.4947	0.1345	0.1021	0.0811	0.1525	0.0446	0.0914	0.0437	0.0917	0.0851	0.0906	0.1071	0.2111	0.11	0.0673	0.0905	0.0957	0.1132	0.1121	0.0723	0.0684	0.0842	0.0923	0.0941	0.086	0.0795	0.0861	0.0653	0.0884	0.1074	0.0603	0.0855	0.0735	0.0751	0.1368	0.0904	0.0809	0.0745	0.0503	0.1258	0.1687	0.1709	0.1686	0.247	0.2362	0.2424	0.2202	0.245	0.2212	0.2233
19.5447	0.1337	0.1027	0.0807	0.1536	0.0441	0.0923	0.0437	0.0917	0.084	0.0903	0.1063	0.2111	0.1096	0.0665	0.091	0.0958	0.1156	0.112	0.0734	0.0686	0.0836	0.094	0.094	0.0873	0.0802	0.0877	0.0648	0.0893	0.1086	0.0595	0.087	0.0732	0.0774	0.1376	0.0901	0.081	0.0739	0.0501	0.1262	0.1676	0.169	0.1679	0.2489	0.2342	0.2434	0.223	0.2446	0.2212	0.2235
19.5947	0.1332	0.1037	0.0814	0.1543	0.0445	0.0926	0.0443	0.0914	0.083	0.0905	0.1063	0.211	0.1102	0.0668	0.0924	0.0956	0.1165	0.1116	0.0746	0.0694	0.0841	0.0952	0.0953	0.0884	0.0804	0.0875	0.0652	0.0914	0.1092	0.0594	0.088	0.0726	0.0795	0.1362	0.0906	0.0794	0.0735	0.05	0.1273	0.1661	0.1688	0.1672	0.2483	0.2351	0.243	0.2228	0.246	0.2193	0.2223
19.6447	0.1345	0.1033	0.0804	0.1538	0.0443	0.0928	0.0447	0.0916	0.083	0.0894	0.1068	0.2108	0.1116	0.0667	0.0941	0.097	0.1159	0.1123	0.0734	0.0698	0.0857	0.0957	0.0962	0.0883	0.0799	0.0866	0.0651	0.0919	0.1094	0.0604	0.0861	0.0724	0.0818	0.1363	0.0914	0.0806	0.0732	0.0505	0.1279	0.1653	0.1686	0.1656	0.2483	0.2362	0.2438	0.2252	0.247	0.2204	0.2233
19.6947	0.137	0.1021	0.0789	0.1539	0.0449	0.0933	0.0449	0.0911	0.0836	0.0894	0.1066	0.2108	0.1159	0.0657	0.0943	0.0983	0.1158	0.1118	0.0737	0.0705	0.0865	0.0966	0.0949	0.0859	0.0796	0.086	0.0636	0.0917	0.1102	0.0603	0.0843	0.0726	0.0821	0.1358	0.0922	0.0811	0.0747	0.0507	0.1279	0.1683	0.1688	0.1657	0.2493	0.2374	0.2428	0.2247	0.2452	0.2206	0.2246
19.7447	0.1368	0.1038	0.0782	0.1542	0.0465	0.0948	0.0446	0.0908	0.0835	0.0891	0.107	0.2114	0.1154	0.0643	0.0936	0.098	0.1156	0.1112	0.0738	0.07	0.0864	0.0974	0.0936	0.086	0.0794	0.0854	0.0617	0.0909	0.1098	0.0604	0.0834	0.0732	0.0805	0.1356	0.0915	0.0813	0.0772	0.0501	0.1271	0.1681	0.1681	0.1652	0.249	0.2393	0.2445	0.2243	0.245	0.2208	0.2245
19.7947	0.1357	0.1035	0.0774	0.1543	0.0472	0.0952	0.0446	0.0914	0.084	0.0896	0.1062	0.2113	0.1154	0.063	0.0929	0.0967	0.1149	0.1112	0.0729	0.0691	0.0863	0.0965	0.092	0.0847	0.079	0.0867	0.0608	0.0895	0.1082	0.0604	0.0833	0.0733	0.0794	0.134	0.0906	0.0806	0.0775	0.0504	0.127	0.1666	0.1671	0.1643	0.2479	0.2393	0.2466	0.2261	0.245	0.2211	0.2229
19.8447	0.1352	0.1032	0.0775	0.1539	0.0472	0.0946	0.0444	0.092	0.0852	0.0902	0.1058	0.2108	0.1159	0.062	0.0925	0.0957	0.1145	0.1115	0.0724	0.0694	0.0862	0.0963	0.0918	0.084	0.0785	0.0872	0.0602	0.0893	0.1076	0.0602	0.0861	0.0736	0.0781	0.1339	0.0902	0.0811	0.0759	0.0506	0.1283	0.1667	0.1673	0.1645	0.2471	0.2428	0.2468	0.2282	0.2476	0.2229	0.2241
19.8947	0.1383	0.1045	0.0785	0.1524	0.047	0.0936	0.0436	0.0918	0.0861	0.0914	0.1063	0.2104	0.1159	0.0617	0.0943	0.0955	0.1147	0.113	0.0722	0.07	0.0876	0.097	0.0916	0.0843	0.0783	0.0885	0.0588	0.0888	0.1082	0.0592	0.0856	0.0745	0.0774	0.1341	0.0912	0.0813	0.0759	0.0507	0.1278	0.1675	0.1718	0.1659	0.2485	0.2455	0.2452	0.2262	0.2467	0.2248	0.2264
19.9447	0.1406	0.1068	0.0806	0.1519	0.0467	0.0929	0.0432	0.0913	0.0859	0.0919	0.1078	0.2103	0.1157	0.0621	0.0954	0.0953	0.1146	0.1127	0.0731	0.0698	0.0911	0.0989	0.0955	0.0846	0.0784	0.0882	0.0583	0.0894	0.1075	0.0602	0.0841	0.0756	0.0762	0.1351	0.0906	0.0813	0.0747	0.0509	0.1276	0.1674	0.1754	0.1668	0.2482	0.2491	0.2443	0.2265	0.2467	0.226	0.2272
19.9947	0.1394	0.1041	0.082	0.1522	0.0464	0.0923	0.0427	0.091	0.0855	0.0912	0.1085	0.2101	0.1155	0.0641	0.095	0.0948	0.1134	0.1121	0.0744	0.0699	0.0911	0.1001	0.0968	0.0856	0.0788	0.0886	0.0584	0.0893	0.1069	0.0615	0.0837	0.0757	0.0755	0.1363	0.0876	0.0827	0.0736	0.0513	0.1272	0.1661	0.1749	0.1669	0.2484	0.2478	0.2456	0.2281	0.2465	0.2249	0.2251
20.0447	0.1403	0.1036	0.0836	0.1534	0.0461	0.0925	0.042	0.0914	0.0845	0.0912	0.1081	0.2101	0.1149	0.0674	0.0939	0.0936	0.1132	0.1122	0.0753	0.0701	0.0893	0.0992	0.0952	0.0867	0.0802	0.0872	0.061	0.089	0.1074	0.0624	0.0831	0.075	0.0748	0.1355	0.0867	0.0845	0.074	0.052	0.1259	0.1682	0.1719	0.1661	0.2502	0.2464	0.2456	0.2302	0.2433	0.2233	0.2254
20.0947	0.1421	0.1052	0.0836	0.1541	0.0465	0.0922	0.0416	0.0916	0.0843	0.0905	0.1084	0.2105	0.1133	0.0686	0.0926	0.0935	0.113	0.1126	0.0748	0.0704	0.088	0.0978	0.0948	0.0865	0.083	0.0859	0.0627	0.089	0.1077	0.0614	0.0829	0.0744	0.0742	0.1356	0.0885	0.0849	0.0754	0.0529	0.1253	0.1687	0.1731	0.1655	0.251	0.2456	0.2454	0.2286	0.2442	0.2239	0.2273
20.1447	0.1434	0.1073	0.0834	0.1528	0.0464	0.0927	0.041	0.0926	0.0859	0.0896	0.1083	0.2107	0.1124	0.069	0.0909	0.0932	0.1129	0.1131	0.0733	0.072	0.0875	0.098	0.0947	0.0862	0.0846	0.0866	0.0642	0.0898	0.1074	0.0594	0.0829	0.0729	0.074	0.1347	0.0913	0.0841	0.0771	0.0532	0.1248	0.1682	0.1718	0.1678	0.2499	0.2464	0.2469	0.2308	0.2476	0.2259	0.2285
20.1947	0.1427	0.1071	0.084	0.1524	0.0462	0.0943	0.0409	0.0921	0.0871	0.0907	0.1079	0.2103	0.1117	0.0704	0.0902	0.093	0.1132	0.1125	0.0724	0.0721	0.0884	0.0977	0.0944	0.086	0.0861	0.0897	0.0651	0.0899	0.1067	0.0589	0.0842	0.0726	0.074	0.1355	0.0905	0.0844	0.0785	0.0531	0.1257	0.1664	0.1707	0.1703	0.2515	0.2478	0.2501	0.2327	0.2473	0.2281	0.2263
20.2447	0.1419	0.1081	0.0824	0.1519	0.0462	0.0947	0.0412	0.092	0.0876	0.0911	0.1069	0.211	0.1107	0.0718	0.0892	0.0922	0.1142	0.111	0.072	0.0725	0.0904	0.0976	0.0948	0.0849	0.0874	0.0899	0.065	0.0899	0.1059	0.0587	0.0876	0.0713	0.0739	0.1363	0.0897	0.0822	0.0758	0.0531	0.1265	0.1666	0.1713	0.1694	0.2528	0.2481	0.25	0.2343	0.2462	0.2276	0.2296
20.2947	0.1401	0.1063	0.0821	0.1516	0.0459	0.0947	0.0418	0.0925	0.0877	0.0905	0.1066	0.2117	0.1105	0.0717	0.0886	0.0917	0.1152	0.1109	0.0733	0.0724	0.0906	0.0991	0.0949	0.0843	0.0886	0.0891	0.0638	0.0905	0.106	0.0585	0.0875	0.0698	0.0732	0.1354	0.089	0.0816	0.0762	0.0538	0.1261	0.1691	0.1703	0.1674	0.2508	0.2496	0.2484	0.2349	0.2471	0.2262	0.2297
20.3447	0.138	0.1051	0.0827	0.1515	0.0462	0.0936	0.0435	0.093	0.087	0.0912	0.1075	0.2122	0.1104	0.0722	0.0877	0.0907	0.1151	0.1123	0.0751	0.0733	0.09	0.0997	0.0941	0.0842	0.0878	0.0883	0.0632	0.09	0.108	0.0588	0.0863	0.0686	0.0734	0.1365	0.0907	0.0839	0.0762	0.0542	0.1266	0.1699	0.1709	0.1667	0.2492	0.247	0.2493	0.2351	0.2489	0.2279	0.23
20.3947	0.1362	0.1073	0.0834	0.1513	0.0465	0.0922	0.0442	0.0933	0.0869	0.0925	0.1085	0.2128	0.1103	0.0725	0.0873	0.09	0.1156	0.1126	0.0747	0.0736	0.0896	0.0991	0.0944	0.0856	0.0871	0.0873	0.0628	0.0888	0.1094	0.0595	0.0861	0.072	0.0734	0.1391	0.0912	0.0855	0.0776	0.0547	0.1273	0.1696	0.1717	0.1664	0.2491	0.2462	0.2495	0.2354	0.2486	0.2294	0.2292
20.4447	0.135	0.1067	0.082	0.1507	0.0467	0.0918	0.045	0.0938	0.0867	0.0924	0.1071	0.2123	0.1106	0.0718	0.0881	0.0901	0.1157	0.1119	0.073	0.0737	0.0885	0.0983	0.0957	0.0874	0.085	0.0861	0.0626	0.0893	0.1096	0.0588	0.0857	0.0756	0.074	0.1387	0.0912	0.0851	0.0786	0.0548	0.1272	0.1674	0.1696	0.1668	0.2505	0.25	0.2483	0.2333	0.2502	0.2301	0.2296
20.4947	0.1347	0.1046	0.0799	0.15	0.0481	0.0925	0.0455	0.094	0.087	0.0916	0.1073	0.2119	0.1119	0.0688	0.0901	0.0905	0.1156	0.1114	0.0731	0.0731	0.088	0.0978	0.0962	0.089	0.0828	0.0852	0.0619	0.0897	0.1101	0.0594	0.0858	0.0765	0.075	0.1371	0.0917	0.0843	0.0769	0.0545	0.1274	0.1664	0.1689	0.1667	0.2542	0.2517	0.2492	0.2362	0.2524	0.2292	0.2289
20.5447	0.1363	0.1029	0.0785	0.1503	0.0488	0.0937	0.046	0.0937	0.0866	0.0912	0.1074	0.2116	0.1107	0.067	0.092	0.0918	0.1154	0.1124	0.0727	0.0729	0.0875	0.0993	0.0954	0.0883	0.081	0.0838	0.0611	0.0893	0.1097	0.0603	0.0864	0.0774	0.0793	0.1358	0.0909	0.0846	0.0774	0.0545	0.1287	0.167	0.1699	0.1667	0.2542	0.2524	0.2516	0.235	0.2496	0.2268	0.2302
20.5947	0.138	0.1034	0.0782	0.1516	0.0488	0.0943	0.0461	0.0937	0.0857	0.091	0.1072	0.2124	0.1104	0.066	0.0934	0.0941	0.1158	0.1119	0.0719	0.0729	0.0871	0.099	0.0955	0.0871	0.0816	0.0825	0.0613	0.0887	0.1091	0.0601	0.0861	0.079	0.0839	0.1352	0.0918	0.0837	0.0771	0.0545	0.1275	0.1668	0.1725	0.1668	0.2549	0.2525	0.2524	0.2345	0.2491	0.2257	0.2297
20.6447	0.1394	0.1047	0.0784	0.1536	0.0486	0.0944	0.0465	0.0947	0.0853	0.0903	0.1074	0.2126	0.1111	0.0652	0.0946	0.0957	0.1146	0.1112	0.0727	0.0735	0.0873	0.0989	0.096	0.0861	0.0837	0.082	0.0618	0.0885	0.1083	0.0609	0.0859	0.0767	0.0848	0.1358	0.0933	0.0826	0.0764	0.0542	0.126	0.1666	0.1724	0.1666	0.2544	0.2512	0.2521	0.2365	0.2493	0.229	0.2291
20.6947	0.1402	0.1049	0.0785	0.1549	0.0483	0.0945	0.0472	0.0952	0.0854	0.0904	0.1077	0.212	0.1122	0.0644	0.0956	0.0962	0.1132	0.1108	0.0736	0.0727	0.0868	0.0992	0.096	0.0869	0.0842	0.082	0.0615	0.0892	0.1074	0.0611	0.0862	0.0757	0.0849	0.1346	0.0918	0.0828	0.0773	0.0542	0.1262	0.1664	0.1716	0.1669	0.2535	0.2518	0.2504	0.2372	0.2493	0.229	0.2287
20.7447	0.14	0.104	0.0781	0.1554	0.0483	0.0962	0.0477	0.0958	0.0859	0.0908	0.1072	0.2116	0.1133	0.0637	0.0965	0.0958	0.1119	0.1111	0.073	0.0719	0.0881	0.0997	0.0964	0.0881	0.0852	0.082	0.0621	0.0899	0.1064	0.0606	0.0853	0.0749	0.0841	0.1335	0.0907	0.0841	0.0777	0.0546	0.1264	0.1658	0.1697	0.1674	0.2553	0.2516	0.2515	0.2373	0.2514	0.2279	0.2326
20.7947	0.1413	0.104	0.0795	0.1545	0.0493	0.0969	0.047	0.0959	0.0864	0.0915	0.1069	0.2114	0.1142	0.0625	0.0966	0.0955	0.1116	0.1122	0.0717	0.0725	0.0895	0.1002	0.0973	0.0889	0.0858	0.083	0.0629	0.0894	0.1053	0.0605	0.0841	0.0743	0.0842	0.1341	0.0905	0.0841	0.0797	0.0553	0.126	0.167	0.1714	0.1684	0.2577	0.2505	0.2526	0.24	0.253	0.2301	0.2322
20.8447	0.1426	0.1044	0.0822	0.154	0.0507	0.0971	0.0465	0.096	0.0862	0.0928	0.1063	0.211	0.1127	0.0619	0.0956	0.0961	0.1116	0.1133	0.0712	0.0746	0.0902	0.0984	0.0964	0.0881	0.0854	0.0841	0.063	0.0886	0.1054	0.0596	0.0839	0.0732	0.0844	0.1354	0.0882	0.0839	0.0791	0.0559	0.1266	0.1693	0.1696	0.1688	0.257	0.2471	0.2531	0.241	0.2518	0.2303	0.2322
20.8947	0.1414	0.1043	0.0857	0.1544	0.052	0.0972	0.0465	0.0963	0.0864	0.0925	0.1052	0.2108	0.1123	0.0621	0.0945	0.0962	0.1122	0.115	0.0723	0.0747	0.0899	0.0963	0.0955	0.0859	0.0848	0.0845	0.0643	0.0888	0.1063	0.0591	0.0842	0.0733	0.0851	0.1372	0.0869	0.0855	0.0799	0.0562	0.1271	0.169	0.17	0.1674	0.2589	0.248	0.2532	0.2407	0.2516	0.231	0.2347
20.9447	0.1396	0.1058	0.0867	0.1544	0.0527	0.097	0.0466	0.0964	0.0861	0.0916	0.1052	0.2108	0.111	0.0631	0.0936	0.0969	0.1119	0.1158	0.0722	0.0739	0.0902	0.0959	0.0956	0.0861	0.0841	0.0835	0.0641	0.0899	0.1066	0.0587	0.0873	0.0742	0.0825	0.1376	0.0863	0.0854	0.0775	0.0568	0.1268	0.1673	0.1692	0.1679	0.2589	0.2501	0.2538	0.2402	0.2517	0.232	0.2343
20.9947	0.1372	0.1045	0.0856	0.1543	0.0528	0.0975	0.0477	0.0968	0.0861	0.091	0.1051	0.211	0.1111	0.0674	0.0936	0.0963	0.1113	0.1157	0.0729	0.0735	0.0903	0.0968	0.095	0.0855	0.0835	0.0828	0.0623	0.0899	0.1074	0.0587	0.0872	0.0762	0.0795	0.1368	0.0878	0.0849	0.0773	0.0574	0.1254	0.1649	0.1687	0.1673	0.2573	0.2503	0.2554	0.2404	0.2503	0.2326	0.2345
21.0447	0.1365	0.1044	0.0843	0.1545	0.053	0.0977	0.0476	0.097	0.0854	0.0905	0.1053	0.2111	0.1101	0.0689	0.0938	0.0968	0.1116	0.1153	0.0728	0.0734	0.0899	0.098	0.0946	0.085	0.083	0.0819	0.0613	0.0907	0.1065	0.0598	0.0871	0.0772	0.0777	0.1361	0.0893	0.0847	0.0775	0.058	0.1263	0.1644	0.1695	0.1655	0.2584	0.2493	0.2547	0.2447	0.2503	0.234	0.2354
21.0947	0.1373	0.1041	0.0835	0.1548	0.0524	0.0972	0.0464	0.0974	0.0856	0.0916	0.1057	0.2108	0.1103	0.0697	0.0941	0.097	0.1126	0.1144	0.0721	0.0729	0.0889	0.0992	0.0961	0.0846	0.0825	0.0805	0.0608	0.0905	0.1056	0.0609	0.087	0.0773	0.0768	0.1354	0.09	0.0855	0.0789	0.0596	0.127	0.1659	0.1706	0.1645	0.2603	0.2493	0.2544	0.2474	0.2526	0.2319	0.2348
21.1447	0.1396	0.1041	0.0822	0.1545	0.0519	0.0967	0.0463	0.097	0.0856	0.0932	0.1059	0.2107	0.1123	0.0716	0.0939	0.0974	0.1138	0.1133	0.072	0.0721	0.0881	0.0987	0.098	0.0847	0.0814	0.0802	0.0609	0.0889	0.105	0.0618	0.0867	0.0769	0.076	0.1355	0.0883	0.0846	0.0784	0.0606	0.1282	0.1666	0.173	0.1652	0.2625	0.2496	0.2533	0.2467	0.2541	0.2321	0.2344
21.1947	0.1422	0.1058	0.0822	0.1538	0.0515	0.096	0.046	0.0963	0.0859	0.094	0.1058	0.2107	0.1128	0.0721	0.0931	0.0973	0.1143	0.1136	0.0719	0.0713	0.0874	0.0965	0.0971	0.0848	0.0808	0.0816	0.0596	0.0874	0.106	0.0605	0.0862	0.0761	0.0756	0.1376	0.0882	0.0842	0.0793	0.0611	0.1285	0.1671	0.1733	0.1658	0.2602	0.2501	0.2517	0.2432	0.2539	0.2312	0.2346
21.2447	0.143	0.1078	0.0823	0.1536	0.0512	0.0954	0.0457	0.0959	0.0866	0.0933	0.1057	0.2106	0.1151	0.0709	0.0923	0.0969	0.1145	0.1134	0.0715	0.0704	0.0871	0.0956	0.0949	0.0851	0.0804	0.0829	0.0588	0.0867	0.1085	0.0601	0.086	0.076	0.0764	0.1377	0.0883	0.0838	0.0791	0.0614	0.1279	0.1659	0.1701	0.1657	0.2605	0.2543	0.2511	0.2401	0.2539	0.2316	0.2331
21.295	0.1428	0.1054	0.082	0.1524	0.0517	0.0948	0.0452	0.0964	0.0882	0.092	0.1075	0.2106	0.1154	0.0694	0.0919	0.0966	0.114	0.1137	0.0714	0.0707	0.0876	0.0973	0.0949	0.0848	0.0811	0.0865	0.0582	0.0872	0.1116	0.06	0.0859	0.076	0.0769	0.1358	0.089	0.0837	0.0796	0.0607	0.1276	0.164	0.1698	0.1653	0.264	0.2569	0.2527	0.241	0.2517	0.2325	0.2349
21.345	0.1436	0.103	0.0814	0.151	0.0513	0.0943	0.0449	0.0976	0.0882	0.0916	0.1084	0.2105	0.1143	0.0683	0.0912	0.0969	0.1135	0.1129	0.0704	0.0736	0.0889	0.0976	0.0953	0.086	0.0829	0.0905	0.0593	0.0889	0.1113	0.0603	0.0861	0.0769	0.0769	0.1351	0.089	0.0826	0.0785	0.0608	0.1285	0.1647	0.1702	0.1653	0.2643	0.2546	0.2524	0.2425	0.2523	0.2324	0.2349
21.395	0.1432	0.1031	0.0816	0.1501	0.0515	0.0949	0.0457	0.0996	0.0874	0.0918	0.1078	0.2107	0.1129	0.0674	0.0904	0.0978	0.1131	0.1137	0.0701	0.0763	0.0911	0.0975	0.0962	0.0864	0.0847	0.0907	0.0604	0.0892	0.1107	0.0603	0.086	0.0767	0.0772	0.134	0.0898	0.0804	0.0803	0.0606	0.1294	0.1658	0.1695	0.1657	0.2646	0.2544	0.2533	0.2431	0.2534	0.2322	0.2337
21.445	0.1417	0.1049	0.0818	0.15	0.0512	0.0965	0.0454	0.1	0.0862	0.0916	0.1076	0.2108	0.1131	0.0675	0.0903	0.0976	0.1141	0.1114	0.0722	0.0755	0.0921	0.0974	0.0964	0.0861	0.0857	0.0886	0.0596	0.088	0.1094	0.0598	0.0849	0.077	0.0789	0.1347	0.0909	0.0812	0.0802	0.0603	0.1287	0.1654	0.1697	0.1678	0.2649	0.2554	0.2524	0.2455	0.2531	0.2341	0.2354
21.495	0.1409	0.1029	0.0813	0.1511	0.0508	0.0982	0.045	0.0996	0.0864	0.0909	0.1088	0.2102	0.1139	0.0676	0.0907	0.0977	0.1152	0.1115	0.0742	0.0744	0.0916	0.0991	0.097	0.0856	0.0868	0.0881	0.0583	0.0886	0.1095	0.0598	0.0868	0.0797	0.0804	0.135	0.0903	0.0826	0.0787	0.0603	0.1276	0.1651	0.1699	0.1691	0.2662	0.2558	0.2523	0.2475	0.257	0.2328	0.2377
21.545	0.1408	0.1022	0.0798	0.1531	0.0516	0.0982	0.0447	0.0982	0.0867	0.091	0.1094	0.2104	0.1126	0.0665	0.0905	0.0979	0.1158	0.1128	0.0736	0.0743	0.0909	0.0995	0.0965	0.086	0.0854	0.089	0.0578	0.0889	0.11	0.06	0.0874	0.0791	0.0794	0.1359	0.0911	0.0831	0.0796	0.0603	0.1265	0.1649	0.1695	0.1674	0.2642	0.2555	0.2545	0.2471	0.2577	0.2312	0.2373
21.595	0.1416	0.1018	0.0794	0.1539	0.0528	0.0969	0.0442	0.0984	0.0878	0.0919	0.1097	0.2103	0.1133	0.0653	0.091	0.0972	0.1153	0.1132	0.0739	0.0748	0.0909	0.099	0.095	0.0866	0.084	0.0882	0.0578	0.089	0.1104	0.0603	0.0875	0.0774	0.0787	0.1364	0.0905	0.0838	0.0798	0.06	0.1254	0.165	0.1699	0.1645	0.2609	0.2537	0.2539	0.2497	0.2554	0.2319	0.2363
21.645	0.1417	0.1021	0.0787	0.1547	0.0538	0.0959	0.044	0.0998	0.0885	0.0925	0.1093	0.2103	0.1117	0.065	0.0905	0.0966	0.1147	0.113	0.0744	0.0753	0.09	0.0971	0.0943	0.0856	0.0848	0.0865	0.057	0.0891	0.11	0.0602	0.0879	0.0753	0.0784	0.1364	0.0893	0.0857	0.0787	0.0611	0.1252	0.167	0.1706	0.1643	0.2585	0.2547	0.2529	0.2502	0.2553	0.2316	0.2358
21.695	0.1416	0.102	0.0779	0.1552	0.0551	0.0958	0.0441	0.1009	0.0881	0.0925	0.1089	0.2103	0.1115	0.0648	0.0915	0.0959	0.114	0.114	0.0753	0.0758	0.0891	0.0947	0.0947	0.0851	0.0838	0.0853	0.057	0.0889	0.1092	0.0606	0.087	0.0733	0.0787	0.1373	0.0898	0.0866	0.0778	0.0624	0.1258	0.1675	0.1702	0.1638	0.2591	0.2561	0.2535	0.2531	0.2543	0.2303	0.238
21.745	0.1413	0.1013	0.0788	0.156	0.0561	0.0956	0.0445	0.1016	0.0867	0.0927	0.1081	0.2113	0.1114	0.0646	0.0935	0.0954	0.1149	0.1151	0.0763	0.0762	0.0893	0.0941	0.0949	0.0864	0.0834	0.0836	0.0572	0.0888	0.1074	0.0615	0.0871	0.0716	0.0786	0.1358	0.0902	0.0857	0.0801	0.0634	0.1265	0.1678	0.1695	0.1631	0.2595	0.2543	0.2544	0.2528	0.2537	0.232	0.2378
21.795	0.1416	0.1004	0.0844	0.1563	0.0566	0.0955	0.0448	0.102	0.0872	0.0933	0.1078	0.2124	0.1096	0.0663	0.0951	0.0949	0.1146	0.1154	0.0752	0.0764	0.0895	0.0948	0.0953	0.0864	0.0829	0.0826	0.0586	0.0888	0.1068	0.0629	0.0865	0.0713	0.0784	0.1347	0.0917	0.0854	0.081	0.0651	0.1266	0.1673	0.1699	0.1636	0.2603	0.2559	0.2542	0.2524	0.2556	0.2327	0.2375
21.845	0.1416	0.1002	0.0872	0.1562	0.0554	0.096	0.0446	0.1021	0.087	0.0932	0.1073	0.2126	0.1098	0.0713	0.0959	0.095	0.113	0.1153	0.0739	0.0756	0.0892	0.096	0.0967	0.0862	0.0826	0.0813	0.0583	0.0891	0.1068	0.0632	0.0863	0.0707	0.0791	0.1341	0.0915	0.0844	0.081	0.0657	0.126	0.1654	0.1704	0.165	0.2598	0.2562	0.2588	0.2524	0.2533	0.2325	0.2384
21.895	0.141	0.0998	0.0856	0.155	0.055	0.0968	0.044	0.1011	0.0875	0.0924	0.108	0.2133	0.1112	0.0708	0.0957	0.0952	0.1126	0.1148	0.0735	0.0761	0.0906	0.0966	0.097	0.0877	0.0816	0.0803	0.0578	0.0892	0.1076	0.0616	0.0856	0.0719	0.0795	0.1355	0.0915	0.0831	0.0805	0.0642	0.1251	0.1653	0.1703	0.165	0.2595	0.2564	0.2603	0.2498	0.2569	0.2326	0.2395
21.945	0.1408	0.1003	0.0841	0.1545	0.0551	0.0972	0.0436	0.1004	0.0874	0.0918	0.109	0.215	0.1126	0.0704	0.0948	0.0945	0.113	0.114	0.0736	0.0763	0.0908	0.0962	0.0961	0.0883	0.0809	0.0804	0.0575	0.0897	0.1082	0.06	0.0855	0.0764	0.0819	0.1361	0.0911	0.0837	0.08	0.0625	0.1253	0.1651	0.1706	0.1649	0.2604	0.2582	0.2587	0.2499	0.2596	0.2314	0.2392
21.995	0.1393	0.1	0.0841	0.1546	0.0551	0.0969	0.0432	0.0996	0.0876	0.094	0.11	0.2162	0.114	0.0709	0.0945	0.0936	0.1142	0.1129	0.0736	0.076	0.09	0.0983	0.0956	0.0873	0.0807	0.0817	0.0574	0.0902	0.1075	0.0585	0.0861	0.0774	0.0833	0.1378	0.0917	0.0865	0.0785	0.0614	0.1259	0.1657	0.1704	0.1655	0.265	0.2561	0.2588	0.2497	0.2602	0.2314	0.2378
22.045	0.1401	0.1008	0.0832	0.1548	0.0558	0.0967	0.0432	0.0992	0.087	0.095	0.1114	0.216	0.1136	0.0701	0.0941	0.0938	0.1148	0.1126	0.0737	0.0744	0.0893	0.0963	0.0963	0.085	0.0813	0.0846	0.0573	0.0905	0.1074	0.0573	0.0852	0.0756	0.0837	0.1381	0.0925	0.0881	0.0786	0.061	0.1255	0.1677	0.1698	0.1664	0.267	0.2536	0.2578	0.2481	0.2596	0.2334	0.2377
22.095	0.1383	0.1031	0.0819	0.1542	0.0573	0.0964	0.0428	0.0997	0.0869	0.0948	0.1115	0.2158	0.1141	0.0675	0.0941	0.0951	0.1141	0.1145	0.0738	0.0733	0.0898	0.0955	0.0973	0.0851	0.083	0.085	0.0567	0.0893	0.1076	0.0569	0.0834	0.0753	0.0824	0.1381	0.0917	0.0885	0.0768	0.0617	0.1254	0.1696	0.1708	0.1676	0.2657	0.2569	0.2577	0.2488	0.2593	0.2363	0.2378
22.145	0.1385	0.1056	0.0829	0.1541	0.0585	0.0971	0.0428	0.1003	0.0882	0.0935	0.1101	0.2162	0.1148	0.0664	0.0934	0.0967	0.113	0.1152	0.0736	0.0722	0.0901	0.0956	0.0981	0.0855	0.0851	0.084	0.0563	0.0888	0.1081	0.0571	0.0832	0.0759	0.0823	0.1368	0.0917	0.0891	0.0765	0.0628	0.1268	0.1681	0.1708	0.1682	0.2641	0.2575	0.2586	0.2489	0.2604	0.2373	0.2391
22.195	0.1393	0.1065	0.0847	0.1541	0.0586	0.0978	0.0425	0.102	0.089	0.0925	0.1091	0.2161	0.1157	0.0656	0.0928	0.0975	0.1125	0.1147	0.0751	0.0724	0.0902	0.0964	0.0999	0.0852	0.087	0.0824	0.0558	0.0895	0.1075	0.0589	0.0848	0.0745	0.0823	0.1378	0.091	0.0882	0.0767	0.0638	0.1274	0.1668	0.1697	0.1693	0.2652	0.2578	0.2602	0.2499	0.2595	0.237	0.2384
22.245	0.1376	0.108	0.0851	0.1542	0.0585	0.0986	0.0427	0.1025	0.0883	0.0922	0.1092	0.2156	0.116	0.0646	0.093	0.0982	0.113	0.1141	0.0757	0.0735	0.0898	0.0973	0.0994	0.0857	0.0864	0.0812	0.055	0.0895	0.1061	0.0602	0.0881	0.0731	0.0837	0.1377	0.0907	0.0876	0.075	0.0635	0.1281	0.1656	0.1702	0.1719	0.2644	0.2579	0.2588	0.252	0.2581	0.2351	0.2372
22.295	0.1363	0.1065	0.0852	0.1547	0.0579	0.0985	0.0429	0.1028	0.0884	0.0925	0.1092	0.2162	0.1159	0.0637	0.0952	0.0989	0.1153	0.115	0.0753	0.0742	0.0892	0.0987	0.0958	0.087	0.0848	0.0808	0.055	0.0891	0.1053	0.0601	0.0889	0.0729	0.0823	0.1371	0.0922	0.0859	0.0757	0.0635	0.1273	0.1666	0.1702	0.1709	0.2639	0.2579	0.2581	0.2534	0.2583	0.2352	0.2394
22.345	0.1371	0.1073	0.0857	0.1555	0.0572	0.0972	0.0427	0.1025	0.0883	0.0943	0.1094	0.2168	0.114	0.0624	0.0961	0.0988	0.1159	0.1142	0.0743	0.0752	0.0891	0.0983	0.0939	0.0851	0.0826	0.0811	0.0552	0.0894	0.1062	0.0597	0.0877	0.0736	0.0809	0.1356	0.0916	0.0864	0.0767	0.0638	0.1264	0.1679	0.1718	0.1702	0.2647	0.2578	0.2579	0.2502	0.2579	0.2355	0.2403
22.395	0.1385	0.1072	0.0849	0.1539	0.0568	0.096	0.0424	0.1026	0.0881	0.0948	0.1083	0.2161	0.1113	0.0621	0.0961	0.0989	0.1158	0.1136	0.0723	0.0765	0.0884	0.0974	0.0945	0.0836	0.0807	0.0815	0.0581	0.0899	0.1078	0.0596	0.0877	0.0735	0.0804	0.1346	0.0912	0.0871	0.0772	0.0662	0.1264	0.1676	0.1714	0.1701	0.2653	0.2573	0.2588	0.2503	0.2584	0.235	0.2404
22.445	0.1388	0.1068	0.0842	0.1537	0.0577	0.0952	0.0426	0.1034	0.0877	0.0947	0.1072	0.2153	0.1103	0.0624	0.096	0.0986	0.1154	0.1126	0.0698	0.0774	0.0884	0.0973	0.0967	0.0835	0.0798	0.0819	0.0591	0.0919	0.1076	0.0594	0.0886	0.0729	0.0821	0.1344	0.0909	0.0872	0.0799	0.0675	0.125	0.1671	0.1696	0.1712	0.2615	0.2569	0.2605	0.2531	0.2593	0.2365	0.2398
22.495	0.1387	0.1085	0.084	0.1536	0.0583	0.0955	0.0427	0.103	0.0888	0.0941	0.1078	0.2153	0.1095	0.0643	0.0974	0.0978	0.1152	0.1128	0.069	0.0782	0.0888	0.099	0.0973	0.084	0.0793	0.0818	0.0588	0.0915	0.1075	0.0597	0.0878	0.0751	0.0828	0.1352	0.0902	0.0879	0.081	0.0677	0.1255	0.1671	0.1698	0.1695	0.2603	0.2576	0.2569	0.2541	0.2587	0.2379	0.2414
22.545	0.1384	0.109	0.0835	0.1532	0.0586	0.095	0.0432	0.1016	0.0893	0.0935	0.108	0.2171	0.1087	0.0654	0.0983	0.0972	0.1152	0.1126	0.0694	0.0763	0.0882	0.0985	0.097	0.0837	0.0783	0.0824	0.0602	0.0897	0.1082	0.0606	0.0865	0.0783	0.0817	0.1359	0.0887	0.0896	0.0788	0.067	0.1253	0.1658	0.171	0.1685	0.2602	0.2566	0.2575	0.2547	0.2592	0.2389	0.2411
22.595	0.138	0.1093	0.0832	0.1527	0.0584	0.0952	0.0433	0.1014	0.089	0.0928	0.1082	0.2177	0.1091	0.0661	0.0976	0.0964	0.115	0.1135	0.0699	0.0752	0.0881	0.0978	0.0981	0.0843	0.0775	0.0825	0.0621	0.0889	0.1077	0.0605	0.0849	0.078	0.0805	0.1373	0.0891	0.0901	0.0798	0.0668	0.1253	0.1668	0.1726	0.1681	0.2646	0.255	0.2581	0.2553	0.2601	0.2358	0.243
22.645	0.1391	0.1093	0.0836	0.1537	0.0578	0.0963	0.0439	0.1026	0.0889	0.0915	0.1083	0.2172	0.1107	0.0652	0.095	0.0961	0.1153	0.1143	0.0695	0.0766	0.0876	0.098	0.0973	0.0846	0.0771	0.0826	0.0632	0.0883	0.1078	0.0602	0.0838	0.0782	0.0804	0.1364	0.0894	0.0895	0.0803	0.068	0.1252	0.1677	0.1721	0.1673	0.2659	0.2518	0.259	0.2552	0.2599	0.2366	0.2433
22.695	0.1383	0.1095	0.0838	0.1539	0.0578	0.0979	0.0442	0.1033	0.088	0.0914	0.1082	0.2182	0.1128	0.0656	0.0937	0.0961	0.1152	0.1156	0.0693	0.0773	0.0878	0.098	0.0959	0.0836	0.0769	0.0821	0.062	0.0894	0.1076	0.06	0.083	0.0782	0.0795	0.1357	0.0908	0.0886	0.0802	0.0675	0.1252	0.1649	0.1711	0.1666	0.267	0.2517	0.2593	0.2556	0.2602	0.2364	0.2418
22.745	0.1372	0.1093	0.083	0.154	0.0578	0.0984	0.0436	0.1044	0.0871	0.0913	0.1089	0.2194	0.1123	0.066	0.0925	0.0954	0.1149	0.1164	0.07	0.0767	0.0884	0.0977	0.0952	0.0846	0.0779	0.0806	0.0617	0.0917	0.1073	0.0608	0.0822	0.0789	0.0783	0.1362	0.0906	0.088	0.0798	0.0667	0.1263	0.1643	0.1697	0.165	0.2683	0.2552	0.2602	0.2553	0.261	0.2367	0.2412
22.795	0.1375	0.1081	0.0822	0.1545	0.0585	0.0983	0.0435	0.1042	0.0871	0.0914	0.1091	0.2189	0.112	0.0665	0.092	0.0954	0.1145	0.1166	0.0697	0.0769	0.0899	0.0975	0.0953	0.0859	0.0812	0.0795	0.0619	0.0906	0.1071	0.0616	0.0819	0.0773	0.0776	0.1375	0.092	0.0881	0.081	0.067	0.1253	0.1643	0.1691	0.1653	0.2692	0.2555	0.2607	0.2547	0.2617	0.2372	0.2417
22.845	0.138	0.1086	0.0826	0.156	0.0582	0.0991	0.0439	0.1032	0.0875	0.0927	0.108	0.2184	0.1107	0.0671	0.0921	0.0958	0.114	0.1155	0.0694	0.0759	0.0906	0.0981	0.0992	0.0848	0.0836	0.0792	0.0611	0.0894	0.1081	0.0616	0.0828	0.076	0.0778	0.1369	0.0936	0.0883	0.0803	0.0675	0.1255	0.1646	0.168	0.1651	0.2693	0.2623	0.2622	0.2524	0.262	0.2363	0.243
22.895	0.1374	0.1092	0.0832	0.1562	0.0595	0.1001	0.0445	0.103	0.0887	0.0941	0.1076	0.2174	0.1117	0.066	0.0927	0.0967	0.1149	0.115	0.0698	0.0765	0.0908	0.0985	0.1028	0.0846	0.0845	0.08	0.0609	0.0892	0.109	0.0617	0.0845	0.0753	0.0788	0.1364	0.0931	0.089	0.0785	0.0687	0.1261	0.1667	0.1684	0.1655	0.2671	0.2675	0.2619	0.2528	0.2605	0.2358	0.2412
22.945	0.1375	0.1091	0.0862	0.155	0.0603	0.0989	0.0437	0.1024	0.0889	0.094	0.1075	0.2168	0.1127	0.0646	0.0934	0.0964	0.1159	0.1139	0.0705	0.0766	0.0914	0.0992	0.1021	0.0843	0.0858	0.0807	0.0602	0.0897	0.1102	0.0615	0.0842	0.0744	0.08	0.1363	0.0915	0.0871	0.0794	0.0689	0.127	0.1677	0.1703	0.1666	0.2648	0.2648	0.2604	0.2539	0.2614	0.2365	0.241
22.995	0.1377	0.1072	0.0864	0.1537	0.0607	0.0974	0.0439	0.1027	0.0899	0.093	0.1072	0.216	0.1134	0.0631	0.0941	0.0956	0.1157	0.1138	0.0712	0.0756	0.0905	0.0998	0.0978	0.084	0.0843	0.0821	0.0588	0.089	0.1094	0.0611	0.0828	0.0733	0.0811	0.1375	0.0921	0.0867	0.0783	0.0678	0.1265	0.1668	0.1704	0.1678	0.2621	0.2653	0.2588	0.2541	0.2621	0.2372	0.2404
23.045	0.1375	0.106	0.0848	0.1522	0.0598	0.0965	0.0442	0.1033	0.0896	0.0921	0.1089	0.216	0.1145	0.0626	0.0935	0.0956	0.1139	0.1151	0.0713	0.0754	0.09	0.099	0.0951	0.0832	0.0829	0.0839	0.058	0.0889	0.1082	0.0612	0.0817	0.0726	0.0828	0.1399	0.0928	0.0841	0.0802	0.0662	0.1253	0.1664	0.1706	0.1679	0.2657	0.2639	0.2599	0.2549	0.2604	0.2388	0.2416
23.095	0.1371	0.1082	0.0854	0.1512	0.0594	0.0961	0.0451	0.1036	0.0892	0.0921	0.1101	0.2164	0.1133	0.0627	0.0938	0.0956	0.1125	0.1139	0.0713	0.0764	0.0894	0.0983	0.0946	0.0831	0.0826	0.0847	0.0578	0.0886	0.1071	0.0603	0.0811	0.0713	0.0832	0.1399	0.0938	0.083	0.0792	0.0654	0.1252	0.1658	0.172	0.1667	0.2699	0.2617	0.2601	0.2533	0.2607	0.2385	0.2428
23.1453	0.1373	0.1099	0.086	0.1514	0.0595	0.0961	0.0449	0.1037	0.0896	0.0935	0.1101	0.2158	0.1133	0.0638	0.0959	0.0957	0.1115	0.1131	0.0713	0.0767	0.0891	0.0988	0.0955	0.0844	0.083	0.0841	0.0591	0.0877	0.1067	0.0602	0.0804	0.071	0.0837	0.1385	0.0931	0.0831	0.0805	0.0651	0.1247	0.1654	0.1733	0.1663	0.2722	0.2624	0.2603	0.2539	0.26	0.238	0.2422
23.1953	0.1369	0.1093	0.0858	0.1519	0.0601	0.0963	0.0462	0.1038	0.0909	0.0953	0.1105	0.2156	0.1126	0.0654	0.0968	0.0955	0.1108	0.1124	0.0712	0.0765	0.0889	0.1006	0.0953	0.0846	0.0828	0.083	0.0598	0.0872	0.1062	0.06	0.0799	0.0729	0.083	0.1367	0.0916	0.0855	0.08	0.0649	0.125	0.1664	0.1697	0.1666	0.2725	0.2631	0.2608	0.2507	0.2603	0.2385	0.2441
23.2453	0.1353	0.1115	0.0853	0.1522	0.0606	0.097	0.0453	0.1043	0.0904	0.0957	0.1114	0.2148	0.1121	0.0685	0.0971	0.0967	0.1107	0.1115	0.0709	0.0761	0.0895	0.1007	0.0953	0.0842	0.0819	0.082	0.0592	0.0883	0.1061	0.0602	0.0818	0.0767	0.0815	0.1363	0.0916	0.0866	0.0808	0.0651	0.1263	0.168	0.1682	0.1662	0.2726	0.2624	0.2622	0.2532	0.2586	0.2384	0.2441
23.2953	0.136	0.1107	0.0855	0.1527	0.0609	0.099	0.0444	0.1059	0.0903	0.0949	0.1112	0.2147	0.1123	0.0693	0.0958	0.0992	0.1111	0.1102	0.0715	0.0753	0.0913	0.0986	0.0955	0.0842	0.0811	0.0827	0.0582	0.0899	0.1068	0.0589	0.0837	0.0766	0.079	0.1359	0.0933	0.0879	0.0797	0.0657	0.1265	0.1677	0.1676	0.1663	0.2746	0.2621	0.2625	0.2554	0.2603	0.2393	0.243
23.3453	0.136	0.1095	0.0849	0.1528	0.0617	0.1006	0.0444	0.1064	0.0901	0.0946	0.1107	0.2148	0.1113	0.0688	0.0949	0.101	0.1123	0.1095	0.0732	0.0745	0.0904	0.0978	0.096	0.0844	0.0806	0.083	0.0571	0.09	0.109	0.0596	0.0832	0.0781	0.0775	0.1355	0.0932	0.0864	0.0797	0.0656	0.1264	0.1677	0.168	0.1667	0.2728	0.2588	0.2638	0.2571	0.2598	0.2385	0.2439
23.3953	0.136	0.111	0.0844	0.1526	0.0635	0.1007	0.0442	0.1064	0.0905	0.0976	0.1097	0.2152	0.1109	0.0666	0.0943	0.0996	0.1137	0.1097	0.0736	0.0745	0.0892	0.099	0.0965	0.0843	0.081	0.0819	0.056	0.0887	0.1096	0.0607	0.0827	0.0792	0.0766	0.1366	0.0914	0.085	0.0804	0.0643	0.1261	0.1676	0.17	0.1662	0.2728	0.2588	0.263	0.2571	0.2601	0.2409	0.2413
23.4453	0.1352	0.1106	0.0831	0.1518	0.0644	0.1003	0.0446	0.1055	0.0908	0.0991	0.1082	0.2152	0.1114	0.065	0.0952	0.098	0.114	0.1109	0.0733	0.0763	0.0872	0.0985	0.0966	0.084	0.0813	0.0812	0.0558	0.0869	0.1094	0.0616	0.0834	0.0798	0.0776	0.1371	0.0904	0.0846	0.0791	0.0635	0.1257	0.1644	0.1706	0.1652	0.2717	0.2582	0.2642	0.2578	0.2588	0.2419	0.2433
23.4953	0.1346	0.1092	0.0823	0.1512	0.0643	0.1004	0.0442	0.1054	0.0903	0.099	0.107	0.2157	0.1108	0.064	0.0958	0.0968	0.1142	0.113	0.0734	0.0768	0.0871	0.0977	0.0971	0.0843	0.0811	0.0813	0.0568	0.087	0.109	0.0618	0.084	0.0802	0.0807	0.1385	0.0927	0.0838	0.0781	0.0634	0.1253	0.1645	0.1716	0.1649	0.2685	0.2554	0.2647	0.2567	0.2608	0.2408	0.2452
23.5453	0.1333	0.1084	0.0825	0.1514	0.0652	0.0999	0.0446	0.1058	0.0889	0.0988	0.107	0.2157	0.1121	0.0633	0.0957	0.0967	0.1136	0.1147	0.0753	0.0762	0.087	0.0967	0.098	0.0849	0.0806	0.0818	0.0564	0.0876	0.1094	0.0611	0.0858	0.0825	0.0863	0.1396	0.0928	0.0841	0.0801	0.0638	0.1253	0.1652	0.171	0.164	0.2665	0.2552	0.2621	0.2573	0.2629	0.2395	0.2473
23.5953	0.1331	0.1082	0.0828	0.1517	0.0654	0.0991	0.0449	0.1058	0.0874	0.0971	0.1072	0.2164	0.114	0.0624	0.0958	0.0975	0.1137	0.1157	0.0757	0.0752	0.0891	0.0966	0.0989	0.0841	0.0803	0.0816	0.0565	0.0886	0.1103	0.0608	0.0862	0.0798	0.0862	0.1396	0.0927	0.0856	0.081	0.064	0.1252	0.1652	0.1709	0.1633	0.2652	0.2556	0.2598	0.2581	0.2647	0.2376	0.2454
23.6453	0.1325	0.11	0.0827	0.1518	0.0645	0.0988	0.0456	0.1046	0.0884	0.0956	0.1079	0.218	0.1153	0.0608	0.0951	0.0985	0.1146	0.1164	0.0759	0.0759	0.0896	0.0973	0.0997	0.0834	0.0804	0.0816	0.0582	0.0886	0.111	0.0605	0.0861	0.0779	0.0854	0.1389	0.0918	0.0845	0.0794	0.0672	0.1264	0.1639	0.1718	0.1624	0.2656	0.255	0.2622	0.257	0.2666	0.2381	0.2447
23.6953	0.1321	0.1097	0.0825	0.1538	0.0647	0.0998	0.0461	0.1043	0.0908	0.0949	0.1087	0.218	0.1158	0.0602	0.095	0.0991	0.1142	0.1163	0.0755	0.0774	0.0885	0.0967	0.1011	0.0835	0.0809	0.0816	0.0615	0.0883	0.1108	0.0597	0.0855	0.0761	0.083	0.1385	0.0922	0.0848	0.0785	0.0704	0.1294	0.164	0.1728	0.1628	0.2639	0.2603	0.2631	0.2587	0.2644	0.2384	0.2445
23.7453	0.1329	0.1091	0.0832	0.1544	0.0656	0.1007	0.0458	0.1046	0.0912	0.0945	0.109	0.218	0.1147	0.0599	0.0956	0.099	0.1128	0.1164	0.0734	0.078	0.0887	0.0965	0.1004	0.0842	0.0808	0.0815	0.0632	0.0888	0.1098	0.0595	0.0844	0.0759	0.0819	0.1393	0.0916	0.0861	0.0767	0.0728	0.1291	0.165	0.1725	0.1644	0.262	0.2643	0.2624	0.2595	0.2626	0.2364	0.2453
23.7953	0.1326	0.1102	0.082	0.1547	0.0656	0.1	0.0456	0.1057	0.0899	0.096	0.1098	0.2176	0.1127	0.0592	0.0959	0.0997	0.1119	0.1168	0.0734	0.0774	0.0886	0.0974	0.098	0.0843	0.0799	0.0814	0.0628	0.0893	0.1088	0.0598	0.0832	0.0745	0.0815	0.1382	0.0923	0.0852	0.0767	0.0734	0.1279	0.166	0.1734	0.1649	0.2613	0.2649	0.2636	0.2605	0.2603	0.236	0.2433
23.8453	0.1321	0.1093	0.0816	0.1552	0.0653	0.0992	0.0459	0.1056	0.0887	0.0968	0.1105	0.2178	0.1107	0.0593	0.0949	0.0991	0.1118	0.1157	0.0734	0.0773	0.0883	0.097	0.0979	0.0839	0.0793	0.0811	0.0608	0.0903	0.1091	0.0597	0.0828	0.0735	0.0806	0.1374	0.0931	0.0844	0.0799	0.0726	0.1272	0.1656	0.1743	0.1662	0.2679	0.2649	0.2648	0.262	0.2629	0.2402	0.2431
23.8953	0.1331	0.1093	0.0831	0.1553	0.066	0.0989	0.0467	0.1061	0.0892	0.0958	0.11	0.2172	0.1103	0.0605	0.0943	0.0981	0.1123	0.1152	0.0733	0.0772	0.0881	0.0963	0.0983	0.0845	0.0792	0.0808	0.0588	0.0898	0.1115	0.0592	0.0827	0.0725	0.0807	0.1376	0.0934	0.0834	0.0802	0.0723	0.1262	0.1656	0.17	0.1666	0.274	0.2668	0.2664	0.2599	0.2606	0.239	0.243
23.9453	0.133	0.1086	0.0828	0.1546	0.0678	0.1002	0.0476	0.107	0.0891	0.0949	0.1097	0.2172	0.1086	0.0625	0.0938	0.0975	0.1135	0.1147	0.0731	0.0772	0.0892	0.0969	0.0982	0.0849	0.0793	0.08	0.0574	0.0889	0.1136	0.0598	0.0829	0.0722	0.0822	0.1388	0.0924	0.083	0.0784	0.0723	0.1255	0.1687	0.1692	0.1675	0.2746	0.2709	0.2676	0.2605	0.2613	0.2388	0.242
23.9953	0.132	0.1085	0.0824	0.1539	0.0684	0.1015	0.0482	0.1074	0.0905	0.0945	0.1096	0.2172	0.1077	0.0636	0.0932	0.0983	0.1145	0.1154	0.0738	0.0783	0.0891	0.0986	0.0971	0.0847	0.0789	0.0801	0.0564	0.0898	0.1129	0.0603	0.083	0.072	0.0825	0.1384	0.0932	0.0833	0.077	0.0723	0.1259	0.1686	0.1697	0.1674	0.274	0.271	0.2657	0.2623	0.2647	0.2412	0.2419
24.0453	0.1321	0.1086	0.0828	0.1538	0.0675	0.1014	0.0488	0.1072	0.0907	0.0953	0.1091	0.2164	0.1074	0.0648	0.0937	0.0996	0.1154	0.1164	0.075	0.0772	0.0881	0.0989	0.097	0.0846	0.0785	0.0794	0.0557	0.0905	0.1109	0.0599	0.0831	0.0714	0.0838	0.1376	0.094	0.085	0.0778	0.0723	0.1275	0.1674	0.1701	0.1659	0.274	0.2717	0.2685	0.2624	0.2651	0.2408	0.2437
24.0953	0.1322	0.1064	0.0834	0.1535	0.0668	0.0999	0.0484	0.1077	0.0905	0.0958	0.1086	0.216	0.1063	0.0641	0.0942	0.1002	0.1156	0.1173	0.0748	0.0763	0.0867	0.0981	0.0988	0.0836	0.0784	0.0791	0.0553	0.0907	0.1091	0.0599	0.0849	0.0708	0.0814	0.1368	0.0942	0.0858	0.077	0.0724	0.128	0.1667	0.1698	0.1647	0.2758	0.2724	0.2673	0.2618	0.2634	0.239	0.2448
24.1453	0.1324	0.1053	0.084	0.153	0.067	0.0982	0.0491	0.1073	0.0904	0.0958	0.1095	0.2163	0.1057	0.065	0.0934	0.1	0.1146	0.1186	0.0747	0.0758	0.0872	0.0972	0.101	0.0828	0.0772	0.0799	0.0546	0.0897	0.1085	0.0596	0.0863	0.0698	0.0808	0.1368	0.0934	0.0876	0.0777	0.0709	0.1259	0.1666	0.1691	0.1647	0.2764	0.2704	0.2646	0.2605	0.26	0.2403	0.2431
24.1953	0.1327	0.1076	0.0851	0.1531	0.0669	0.0975	0.0505	0.1074	0.0896	0.0963	0.111	0.2164	0.1087	0.0665	0.093	0.0991	0.1128	0.1188	0.0738	0.0772	0.0865	0.0976	0.0998	0.0811	0.0764	0.0801	0.0541	0.0891	0.1081	0.0593	0.0852	0.0702	0.0808	0.1373	0.0923	0.088	0.0785	0.0717	0.1244	0.1679	0.1687	0.1639	0.2734	0.2684	0.2639	0.2628	0.2615	0.241	0.2431
24.2453	0.1333	0.1084	0.0858	0.1534	0.0669	0.0972	0.0502	0.1074	0.0909	0.0985	0.1121	0.2164	0.1106	0.0675	0.0923	0.098	0.1117	0.1171	0.0733	0.0772	0.0864	0.0989	0.0985	0.0802	0.0761	0.0808	0.0536	0.0879	0.1084	0.0606	0.0851	0.0722	0.0822	0.1378	0.0927	0.0863	0.077	0.0728	0.123	0.1677	0.1702	0.1632	0.2691	0.2666	0.2634	0.2643	0.2627	0.2405	0.242
24.2953	0.1338	0.109	0.0853	0.1535	0.0666	0.0975	0.0509	0.1069	0.0918	0.0984	0.1125	0.2172	0.111	0.0672	0.0913	0.0974	0.1119	0.1153	0.0732	0.077	0.0865	0.0986	0.0998	0.0801	0.0762	0.0829	0.0539	0.0877	0.1093	0.0613	0.0849	0.0729	0.0828	0.1385	0.0924	0.0851	0.0766	0.0734	0.1234	0.1665	0.1725	0.1634	0.2719	0.2681	0.2645	0.2638	0.2628	0.2402	0.2416
24.3453	0.1332	0.1091	0.0859	0.153	0.0658	0.0985	0.0526	0.1075	0.0913	0.0956	0.1121	0.2193	0.112	0.0676	0.0915	0.0981	0.111	0.1142	0.0726	0.0769	0.0862	0.0975	0.1003	0.0801	0.0762	0.0841	0.0537	0.0886	0.11	0.0608	0.0852	0.0727	0.0836	0.1387	0.0919	0.0839	0.0766	0.0721	0.1236	0.1669	0.1727	0.1638	0.2721	0.2667	0.265	0.261	0.2612	0.2397	0.2426
24.3953	0.1327	0.1093	0.0862	0.1522	0.0655	0.0995	0.0533	0.1077	0.0907	0.0942	0.1121	0.2204	0.1123	0.0669	0.092	0.0999	0.1107	0.113	0.0726	0.0773	0.0853	0.0974	0.1002	0.08	0.0757	0.0834	0.054	0.0901	0.1109	0.0605	0.085	0.0732	0.0826	0.1388	0.0925	0.0838	0.0764	0.0711	0.123	0.1679	0.1744	0.1653	0.2704	0.2636	0.264	0.2614	0.2645	0.2406	0.2431
24.4453	0.1332	0.1102	0.085	0.1517	0.0656	0.0998	0.0538	0.1075	0.0894	0.0939	0.1118	0.2201	0.1109	0.0659	0.091	0.1005	0.1106	0.1116	0.072	0.0775	0.0859	0.099	0.0994	0.0794	0.0757	0.0828	0.0545	0.0907	0.1116	0.06	0.0837	0.0729	0.0825	0.1372	0.0911	0.0837	0.0772	0.0716	0.1227	0.1674	0.1748	0.1665	0.2722	0.2624	0.265	0.2617	0.2644	0.2414	0.245
24.4953	0.1328	0.1087	0.0837	0.1512	0.0657	0.0988	0.0542	0.1066	0.0886	0.0946	0.1117	0.2203	0.1087	0.064	0.0902	0.1008	0.1117	0.1112	0.0716	0.0782	0.0858	0.0992	0.1002	0.0788	0.0766	0.0817	0.0554	0.0913	0.1128	0.0593	0.0825	0.0739	0.0829	0.1353	0.0905	0.0843	0.0787	0.0733	0.1233	0.1682	0.1735	0.1667	0.2731	0.2643	0.2647	0.2621	0.2637	0.2431	0.2435
24.5453	0.1326	0.1072	0.0846	0.1513	0.0668	0.0987	0.0535	0.1075	0.0894	0.0952	0.1113	0.2202	0.1089	0.0631	0.0904	0.1003	0.1118	0.1123	0.072	0.0783	0.0859	0.0987	0.1003	0.0782	0.0773	0.081	0.0573	0.0926	0.1135	0.0586	0.0813	0.0757	0.0824	0.1338	0.0911	0.0847	0.0796	0.0752	0.124	0.1674	0.1715	0.1668	0.273	0.2634	0.2645	0.2611	0.2629	0.243	0.2476
24.5953	0.132	0.1079	0.084	0.1516	0.0668	0.0988	0.0529	0.1085	0.0905	0.0952	0.1119	0.2206	0.108	0.063	0.0919	0.1007	0.1124	0.1135	0.0735	0.0775	0.0864	0.0999	0.1006	0.0794	0.0766	0.0802	0.058	0.0909	0.1131	0.0596	0.0805	0.0772	0.0798	0.1338	0.0907	0.0841	0.08	0.0747	0.1253	0.1654	0.1694	0.1664	0.2716	0.2656	0.2641	0.2622	0.2624	0.2448	0.2498
24.6453	0.1324	0.1091	0.0832	0.1516	0.0673	0.0982	0.0525	0.1087	0.0906	0.0958	0.1109	0.2214	0.1082	0.0643	0.0933	0.1006	0.1132	0.1151	0.0753	0.0769	0.0875	0.1002	0.0998	0.0825	0.0762	0.0792	0.0582	0.0887	0.1111	0.0607	0.0824	0.0762	0.0776	0.1341	0.0903	0.0855	0.0805	0.0754	0.1249	0.1664	0.1698	0.1665	0.2695	0.2667	0.2637	0.2626	0.2617	0.2464	0.2496
24.6953	0.1322	0.1094	0.0833	0.1514	0.0667	0.0983	0.0518	0.1083	0.0903	0.0964	0.1102	0.2226	0.1074	0.0654	0.0925	0.0991	0.1134	0.1158	0.0768	0.0776	0.0879	0.099	0.0989	0.085	0.0753	0.079	0.0587	0.0877	0.1094	0.0612	0.0861	0.0761	0.076	0.1346	0.0906	0.0857	0.08	0.0763	0.124	0.1668	0.1709	0.1676	0.271	0.266	0.2636	0.2626	0.2607	0.2434	0.2479
24.7453	0.1342	0.1045	0.0819	0.1513	0.0631	0.0968	0.0486	0.1088	0.0889	0.094	0.1099	0.2229	0.1071	0.0656	0.0922	0.098	0.1137	0.1156	0.0765	0.0771	0.0891	0.0981	0.1004	0.0859	0.0751	0.0783	0.0594	0.0881	0.1082	0.0602	0.0882	0.0747	0.0759	0.1346	0.0904	0.0861	0.0801	0.0772	0.1235	0.1651	0.1719	0.1665	0.2721	0.2669	0.2629	0.2626	0.2628	0.2434	0.2479
24.7953	0.1339	0.1051	0.082	0.152	0.063	0.0971	0.0478	0.1079	0.0894	0.094	0.1102	0.2222	0.1075	0.0641	0.0913	0.0977	0.114	0.1153	0.0755	0.0767	0.0903	0.0974	0.1013	0.086	0.075	0.0784	0.0616	0.0897	0.1071	0.0587	0.0876	0.0736	0.0768	0.135	0.0896	0.0859	0.0784	0.0765	0.1229	0.1643	0.1719	0.1642	0.2745	0.2677	0.2668	0.2623	0.2617	0.2427	0.2481
24.8453	0.1344	0.1038	0.0819	0.1529	0.0637	0.0972	0.0477	0.1086	0.0894	0.0949	0.1117	0.221	0.1074	0.0634	0.09	0.0973	0.1141	0.1148	0.0753	0.077	0.09	0.0972	0.101	0.0856	0.075	0.0784	0.062	0.0896	0.1061	0.0594	0.0858	0.0722	0.0791	0.136	0.0904	0.0853	0.0782	0.0749	0.1236	0.1651	0.1703	0.1627	0.2744	0.269	0.267	0.2623	0.2633	0.2437	0.2469
24.8953	0.1339	0.1042	0.082	0.1531	0.0643	0.0967	0.0471	0.1083	0.0891	0.0937	0.1129	0.2201	0.1084	0.0635	0.089	0.0981	0.1141	0.114	0.0754	0.0768	0.088	0.0974	0.0994	0.0853	0.0761	0.0787	0.0612	0.0892	0.1054	0.0612	0.0858	0.0717	0.0818	0.1374	0.0916	0.086	0.0781	0.0724	0.1253	0.165	0.1697	0.1621	0.2751	0.2695	0.2664	0.2651	0.2641	0.2437	0.2479
24.9456	0.1342	0.1045	0.082	0.1531	0.0647	0.0963	0.0471	0.1082	0.0886	0.0926	0.1126	0.219	0.1082	0.0645	0.0891	0.0992	0.1139	0.1147	0.0753	0.0769	0.0877	0.0982	0.0972	0.086	0.0788	0.0798	0.0594	0.0893	0.1071	0.061	0.0857	0.0717	0.0825	0.1383	0.0932	0.0854	0.0791	0.0723	0.1245	0.166	0.1698	0.1629	0.2762	0.2693	0.2696	0.2639	0.2637	0.2436	0.2457
24.9956	0.1332	0.1036	0.083	0.1517	0.0657	0.096	0.0473	0.1083	0.0889	0.0929	0.111	0.2181	0.1075	0.0659	0.0899	0.0999	0.114	0.1145	0.0753	0.0767	0.0871	0.1003	0.0957	0.0895	0.0814	0.0827	0.0585	0.0905	0.1115	0.0605	0.0851	0.0741	0.0831	0.1385	0.0937	0.0857	0.08	0.0726	0.1246	0.1664	0.171	0.1627	0.2802	0.2695	0.27	0.2623	0.2624	0.2424	0.2439
25.0456	0.1336	0.1026	0.0841	0.1513	0.0657	0.0952	0.0479	0.1085	0.0901	0.094	0.1109	0.2176	0.1094	0.0659	0.0906	0.1021	0.1146	0.1143	0.0757	0.077	0.0867	0.0997	0.0955	0.0901	0.0806	0.0859	0.0585	0.0898	0.1142	0.0598	0.0838	0.078	0.0841	0.1396	0.0924	0.0863	0.0802	0.0722	0.124	0.1657	0.1702	0.1625	0.278	0.2707	0.2706	0.2627	0.2638	0.2427	0.2452
25.0956	0.1346	0.1039	0.0844	0.1515	0.0647	0.0951	0.0479	0.1079	0.09	0.0937	0.1119	0.2185	0.1088	0.0646	0.0914	0.1031	0.1145	0.1142	0.0763	0.0774	0.0864	0.0973	0.0961	0.0891	0.0791	0.0867	0.0587	0.0896	0.1141	0.0587	0.0827	0.0792	0.085	0.1389	0.0928	0.0868	0.0791	0.0736	0.1241	0.1652	0.1697	0.1638	0.2792	0.2685	0.2705	0.2631	0.2668	0.2425	0.2468
25.1456	0.1334	0.1038	0.086	0.152	0.0648	0.0966	0.0479	0.1077	0.0897	0.0933	0.1124	0.2208	0.1091	0.0621	0.0922	0.1015	0.1139	0.1141	0.0762	0.0776	0.0866	0.0961	0.0972	0.086	0.0778	0.0866	0.0572	0.0893	0.1133	0.0579	0.0815	0.0805	0.0861	0.138	0.0921	0.0865	0.0793	0.0756	0.1229	0.1667	0.1696	0.1658	0.2761	0.269	0.2711	0.2639	0.268	0.2433	0.2471
25.1956	0.1332	0.1026	0.0858	0.1527	0.0653	0.0982	0.0477	0.1076	0.089	0.0944	0.1124	0.2222	0.1101	0.0615	0.0921	0.1005	0.1129	0.1138	0.0754	0.0792	0.087	0.0969	0.0979	0.0844	0.0773	0.0871	0.0558	0.0887	0.1125	0.0594	0.0815	0.0818	0.0844	0.14	0.0929	0.0854	0.0794	0.0747	0.121	0.1673	0.1703	0.1659	0.2743	0.2691	0.2694	0.2646	0.2683	0.2437	0.2485
25.2456	0.1334	0.1013	0.0872	0.154	0.0664	0.0983	0.0475	0.1083	0.0896	0.0941	0.1127	0.2229	0.1084	0.061	0.0919	0.1007	0.1133	0.1134	0.0746	0.0798	0.0877	0.0979	0.0988	0.084	0.0767	0.0874	0.0553	0.0882	0.1127	0.0619	0.0835	0.083	0.0834	0.1403	0.0932	0.0854	0.0778	0.0736	0.1212	0.1665	0.1717	0.1646	0.2732	0.2687	0.2684	0.2665	0.2678	0.2451	0.2493
25.2956	0.1325	0.1027	0.087	0.1548	0.0663	0.0976	0.0476	0.108	0.0895	0.0937	0.1131	0.2234	0.1069	0.0601	0.0915	0.101	0.1132	0.1123	0.0739	0.0783	0.0883	0.0987	0.0992	0.084	0.0762	0.0859	0.0559	0.0892	0.1118	0.0614	0.0841	0.0824	0.0815	0.1386	0.0928	0.0842	0.0759	0.0733	0.1224	0.1659	0.1715	0.1637	0.2728	0.2677	0.2676	0.2679	0.267	0.2469	0.2492
25.3456	0.1316	0.1032	0.0851	0.1548	0.0663	0.0974	0.0482	0.1083	0.0893	0.0933	0.1123	0.2239	0.1055	0.0587	0.0914	0.1013	0.1124	0.1129	0.0729	0.0761	0.0889	0.0995	0.098	0.0843	0.0756	0.084	0.058	0.0905	0.1112	0.0606	0.0832	0.0823	0.0806	0.1389	0.0917	0.0844	0.0769	0.0718	0.1235	0.1663	0.1725	0.164	0.2743	0.2683	0.267	0.2673	0.2637	0.2449	0.2483
25.3956	0.1311	0.1031	0.0851	0.1541	0.0664	0.0988	0.0479	0.1088	0.0891	0.0933	0.1116	0.2229	0.1057	0.0584	0.0924	0.102	0.1114	0.1134	0.0729	0.0742	0.0892	0.1003	0.0978	0.084	0.0748	0.0832	0.059	0.0907	0.1116	0.0598	0.0822	0.0802	0.0802	0.1376	0.0935	0.0857	0.0749	0.0715	0.124	0.1669	0.174	0.1651	0.2742	0.2686	0.2663	0.266	0.2647	0.2442	0.2487
25.4456	0.1308	0.1033	0.085	0.1542	0.0667	0.1	0.0475	0.1096	0.0899	0.0926	0.1112	0.2231	0.1058	0.0572	0.0927	0.1023	0.1107	0.1152	0.0732	0.0745	0.0898	0.0995	0.0975	0.0837	0.0749	0.0823	0.0607	0.0906	0.113	0.0597	0.0811	0.0777	0.0797	0.1361	0.0938	0.0871	0.0754	0.0734	0.1241	0.1665	0.1742	0.1647	0.2744	0.269	0.2688	0.265	0.2656	0.2449	0.2475
25.4956	0.131	0.1025	0.0837	0.1545	0.0664	0.0992	0.047	0.1115	0.0904	0.0915	0.1112	0.2227	0.1075	0.0594	0.0925	0.1014	0.1096	0.1147	0.0751	0.0757	0.0893	0.099	0.0997	0.0836	0.0757	0.082	0.0623	0.0897	0.1129	0.06	0.081	0.0771	0.0792	0.1363	0.0931	0.087	0.0756	0.0761	0.1243	0.1666	0.1742	0.1638	0.281	0.2677	0.2705	0.2647	0.2657	0.2434	0.2461
25.5456	0.1298	0.103	0.0822	0.1546	0.0661	0.0992	0.0471	0.1128	0.09	0.0909	0.1105	0.2227	0.1082	0.0645	0.0921	0.1014	0.1081	0.1139	0.0762	0.0767	0.088	0.0988	0.0998	0.0834	0.0767	0.082	0.0628	0.0885	0.1125	0.0605	0.0821	0.0776	0.0789	0.1374	0.0925	0.0856	0.075	0.0777	0.1242	0.1671	0.1739	0.1625	0.2796	0.2652	0.2679	0.2644	0.2664	0.242	0.2447
25.5956	0.1287	0.1034	0.0808	0.1536	0.0657	0.099	0.0469	0.1116	0.0901	0.0914	0.1106	0.2223	0.1081	0.0676	0.0924	0.1006	0.1073	0.1143	0.0756	0.0775	0.0877	0.097	0.0982	0.0848	0.0769	0.0829	0.0631	0.0878	0.1123	0.0622	0.0817	0.0758	0.0781	0.1392	0.0919	0.0856	0.0787	0.0783	0.1238	0.1691	0.1732	0.1619	0.2791	0.2648	0.2674	0.2665	0.2667	0.2425	0.2456
25.6456	0.129	0.1027	0.0804	0.1529	0.0647	0.0977	0.0472	0.1108	0.0905	0.0915	0.1104	0.2214	0.1087	0.0685	0.0919	0.0995	0.1068	0.1145	0.0749	0.0774	0.0882	0.0962	0.0977	0.0883	0.0766	0.084	0.0641	0.0876	0.1127	0.0612	0.081	0.0748	0.0782	0.1397	0.0924	0.0847	0.0791	0.0773	0.123	0.1676	0.1732	0.1624	0.278	0.2664	0.2679	0.2647	0.2661	0.2438	0.2482
25.6956	0.1293	0.1015	0.081	0.1519	0.0646	0.0968	0.0473	0.1106	0.0911	0.0922	0.1103	0.221	0.1098	0.0694	0.0915	0.0983	0.1067	0.1156	0.0737	0.0776	0.0887	0.0966	0.0989	0.0893	0.076	0.0836	0.063	0.0888	0.1127	0.0596	0.0808	0.0737	0.0795	0.14	0.0938	0.0833	0.0799	0.0769	0.1224	0.1677	0.175	0.1641	0.2768	0.2667	0.2699	0.2651	0.2672	0.2419	0.2494
25.7456	0.1291	0.1018	0.0817	0.1515	0.064	0.0968	0.0471	0.1103	0.0907	0.0937	0.1102	0.2211	0.1116	0.0692	0.0908	0.0985	0.1075	0.1171	0.073	0.0771	0.0883	0.0978	0.0984	0.0873	0.0771	0.0823	0.0613	0.0902	0.1119	0.0593	0.0808	0.0736	0.0817	0.1414	0.0921	0.0827	0.0792	0.0769	0.1244	0.1677	0.1741	0.1659	0.2763	0.2673	0.2699	0.2653	0.2669	0.2431	0.2495
25.7956	0.1285	0.1014	0.082	0.1513	0.0642	0.0976	0.047	0.1104	0.0895	0.0949	0.1105	0.2211	0.1127	0.0683	0.0901	0.0988	0.1097	0.1159	0.0721	0.078	0.0879	0.0977	0.0983	0.0844	0.0788	0.0818	0.0597	0.0891	0.1122	0.0596	0.0808	0.0725	0.0827	0.1428	0.0915	0.0841	0.081	0.0764	0.1242	0.1689	0.1725	0.1689	0.274	0.2702	0.2726	0.263	0.2679	0.2417	0.248
25.8456	0.1274	0.1	0.0809	0.1507	0.065	0.0978	0.0484	0.1108	0.0897	0.0947	0.1113	0.2211	0.1132	0.0672	0.0899	0.0983	0.1116	0.1146	0.0721	0.0778	0.0878	0.0975	0.0996	0.0838	0.0796	0.0811	0.0582	0.0881	0.1124	0.0608	0.0804	0.0727	0.0828	0.142	0.0917	0.0851	0.0811	0.0768	0.1235	0.1681	0.1721	0.1674	0.275	0.2676	0.2728	0.2652	0.2687	0.2416	0.2443
25.8956	0.1274	0.0978	0.0816	0.15	0.0655	0.098	0.0505	0.1108	0.0903	0.0946	0.1131	0.2221	0.1114	0.0668	0.0905	0.0975	0.1128	0.1135	0.0745	0.0772	0.0877	0.0985	0.0988	0.0841	0.0786	0.0802	0.0578	0.0868	0.1124	0.0597	0.0792	0.0759	0.0827	0.1396	0.0929	0.0841	0.0807	0.0771	0.1241	0.1675	0.1714	0.1667	0.2769	0.2662	0.272	0.2693	0.2695	0.2425	0.2475
25.9456	0.1271	0.0978	0.0819	0.1501	0.0659	0.0988	0.052	0.1105	0.0916	0.0949	0.1136	0.2224	0.1124	0.0652	0.0909	0.0999	0.1129	0.1131	0.0772	0.0779	0.0879	0.1	0.098	0.0836	0.0774	0.0803	0.0579	0.0861	0.1127	0.0599	0.0787	0.0789	0.0823	0.1378	0.0933	0.0844	0.0793	0.0768	0.125	0.1664	0.172	0.1669	0.2771	0.2664	0.2742	0.2693	0.27	0.2462	0.2492
25.9956	0.1278	0.0988	0.0822	0.1506	0.0669	0.0991	0.0506	0.1096	0.0909	0.0947	0.1132	0.2221	0.1133	0.0639	0.0909	0.1012	0.1122	0.1128	0.0775	0.0789	0.0905	0.1	0.0974	0.0838	0.0769	0.0816	0.0573	0.086	0.1135	0.0594	0.0793	0.0778	0.082	0.1384	0.0912	0.0847	0.0776	0.0765	0.1244	0.1655	0.1723	0.1637	0.2767	0.2663	0.2722	0.2681	0.271	0.2447	0.2499
26.0456	0.1272	0.0996	0.0828	0.1507	0.0681	0.0993	0.0486	0.1094	0.0899	0.0954	0.1129	0.2218	0.1162	0.0624	0.0921	0.1011	0.1138	0.1138	0.0766	0.0788	0.0906	0.099	0.0976	0.0843	0.0762	0.0823	0.0566	0.0861	0.1144	0.0591	0.0845	0.0774	0.0819	0.1393	0.0915	0.0847	0.0782	0.0763	0.1239	0.1653	0.1721	0.1626	0.2782	0.2638	0.2687	0.2659	0.2693	0.245	0.2488
26.0956	0.1266	0.0993	0.0852	0.1508	0.0691	0.0995	0.0479	0.1094	0.0888	0.0957	0.1124	0.221	0.1159	0.061	0.0942	0.1013	0.1153	0.1151	0.0755	0.0777	0.0902	0.0977	0.0991	0.085	0.0758	0.0821	0.0563	0.0878	0.1146	0.0586	0.0877	0.0776	0.0814	0.1394	0.0921	0.0843	0.078	0.076	0.1236	0.1664	0.1732	0.1626	0.2784	0.262	0.2696	0.2634	0.2688	0.245	0.2479
26.1456	0.1257	0.0975	0.085	0.1507	0.0699	0.1002	0.047	0.1083	0.0897	0.096	0.1126	0.2198	0.115	0.0601	0.0948	0.102	0.1149	0.1178	0.0747	0.0762	0.0899	0.097	0.0999	0.0848	0.0753	0.082	0.0564	0.089	0.1138	0.0589	0.0885	0.0763	0.0808	0.1383	0.0908	0.0843	0.0776	0.0775	0.1253	0.1674	0.1743	0.1635	0.2799	0.2633	0.2694	0.2646	0.2681	0.2448	0.2489
26.1956	0.1264	0.0957	0.0842	0.15	0.0703	0.1002	0.0465	0.1084	0.0898	0.0957	0.1147	0.2197	0.1149	0.0591	0.093	0.101	0.1144	0.1187	0.0747	0.0769	0.0895	0.0966	0.0987	0.085	0.0749	0.0813	0.0573	0.0899	0.1135	0.0597	0.0889	0.0755	0.0805	0.138	0.0896	0.0848	0.0786	0.0781	0.1251	0.1659	0.1733	0.1635	0.2797	0.2667	0.2694	0.2665	0.269	0.2444	0.2495
26.2456	0.1253	0.0959	0.0835	0.1496	0.0701	0.0995	0.0471	0.1094	0.0896	0.0969	0.1142	0.2194	0.1137	0.0596	0.0926	0.1006	0.1137	0.119	0.0744	0.0773	0.0905	0.0964	0.0955	0.085	0.0751	0.0808	0.0583	0.0907	0.1137	0.0605	0.0889	0.0743	0.0796	0.1371	0.0894	0.0841	0.0774	0.0776	0.1251	0.1656	0.1729	0.1629	0.282	0.2683	0.2672	0.2675	0.2673	0.2433	0.2489
26.2956	0.1249	0.0964	0.0829	0.1494	0.0693	0.0981	0.0484	0.1109	0.0896	0.0966	0.1139	0.2195	0.112	0.0615	0.0943	0.1001	0.113	0.118	0.0758	0.0771	0.091	0.0966	0.0945	0.083	0.0764	0.0809	0.059	0.0907	0.1139	0.0597	0.0867	0.0729	0.0807	0.1369	0.0888	0.0841	0.0776	0.0777	0.1247	0.1651	0.1729	0.1624	0.2808	0.267	0.2674	0.2673	0.267	0.2441	0.2479
26.3456	0.1248	0.097	0.0827	0.151	0.0687	0.0981	0.0499	0.1123	0.0895	0.095	0.116	0.2211	0.1117	0.0632	0.095	0.0985	0.1142	0.1173	0.0773	0.0757	0.0891	0.097	0.0953	0.0821	0.0781	0.0807	0.0596	0.0908	0.114	0.059	0.0851	0.0724	0.0798	0.1386	0.089	0.0849	0.0776	0.0775	0.1234	0.1651	0.1714	0.1625	0.2806	0.2673	0.2677	0.2671	0.2677	0.2413	0.2475
26.3956	0.1254	0.0971	0.0833	0.1527	0.0679	0.0984	0.05	0.1129	0.092	0.0942	0.1167	0.222	0.1115	0.0627	0.094	0.0973	0.1147	0.1175	0.0762	0.0758	0.0891	0.0988	0.0974	0.082	0.0789	0.0793	0.0601	0.091	0.1138	0.0593	0.0836	0.0723	0.0792	0.1384	0.0899	0.0836	0.0771	0.0773	0.1219	0.1659	0.1717	0.163	0.2808	0.2696	0.2699	0.2666	0.269	0.2425	0.25
26.4456	0.1259	0.0964	0.0845	0.1526	0.0677	0.0983	0.0492	0.1123	0.0926	0.0951	0.1153	0.2217	0.1112	0.0621	0.0926	0.0963	0.1144	0.1169	0.0753	0.0766	0.0892	0.0993	0.0979	0.0822	0.0795	0.0789	0.0609	0.0911	0.1129	0.0605	0.0832	0.0713	0.0782	0.1388	0.0898	0.083	0.0789	0.0765	0.1223	0.167	0.1714	0.1632	0.278	0.2703	0.271	0.2675	0.2697	0.2438	0.2501
26.4956	0.1267	0.0954	0.0853	0.1513	0.0673	0.0972	0.0488	0.1115	0.0914	0.0948	0.114	0.222	0.1105	0.0623	0.0914	0.0964	0.1129	0.1161	0.0748	0.0772	0.0899	0.0978	0.0986	0.0835	0.0794	0.0781	0.0625	0.0909	0.1124	0.0598	0.0831	0.071	0.0782	0.1396	0.0896	0.0811	0.0805	0.0758	0.1234	0.1666	0.1708	0.1627	0.2775	0.2683	0.2715	0.2698	0.2699	0.2457	0.2498
26.5456	0.1273	0.0956	0.0857	0.1513	0.0671	0.096	0.0488	0.111	0.09	0.0941	0.1121	0.2228	0.1105	0.0609	0.091	0.0967	0.1116	0.116	0.0739	0.0765	0.0913	0.0967	0.0994	0.0846							0.0835	0.0734	0.0782	0.1419	0.0893	0.0833	0.0792	0.0745	0.1224	0.1658	0.17	0.1618	0.275	0.2683	0.2729	0.2701	0.2719	0.2454	0.2509
26.5956	0.1275	0.0956	0.0845	0.1521	0.0678	0.0953	0.0499	0.1109	0.0895	0.0932	0.112	0.2238	0.1126	0.0597	0.0906	0.0992	0.1115	0.1166	0.073	0.077	0.0921	0.0978	0.0979	0.086							0.0826	0.078	0.0776	0.1433	0.0897	0.0837	0.078	0.0747	0.1221	0.1647	0.1695	0.1621	0.2729	0.2661	0.2721	0.2698	0.2702	0.248	0.2503
26.6456	0.1284	0.0953	0.0836	0.1519	0.068	0.0956	0.0502	0.1109	0.0895	0.0935	0.1127	0.2239	0.1121	0.0599	0.0907	0.1001	0.1112	0.1165	0.0733	0.0782	0.0896	0.1003	0.0975	0.0862							0.0823	0.0782	0.077	0.1422	0.0915	0.0817	0.0779	0.0759	0.1229	0.1645	0.1691	0.1627	0.2725	0.2673	0.2743	0.2691	0.2712	0.2488	0.2484
26.6956	0.1298	0.0954	0.0836	0.1514	0.0674	0.0958	0.0502	0.1115	0.0909	0.0945	0.1126	0.2242	0.1128	0.0627	0.0901	0.1002	0.1115	0.1165	0.0748	0.079	0.0878	0.1	0.0988	0.085							0.0813	0.0777	0.0769	0.1419	0.0938	0.0823	0.0775	0.0758	0.1231	0.1653	0.1711	0.1635	0.271	0.2692	0.2738	0.2682	0.2729	0.2475	0.2475
26.7456	0.13	0.0959	0.0829	0.1516	0.0681	0.096	0.0497	0.1117	0.0914	0.0963	0.1114	0.2236	0.1147	0.0632	0.0906	0.1	0.1119	0.1175	0.0753	0.0779	0.0872	0.0998	0.0993	0.084							0.0809	0.0777	0.0766	0.1429	0.0924	0.084	0.0777	0.0765	0.123	0.1657	0.1734	0.1627	0.2714	0.27	0.273	0.2696	0.2702	0.2451	0.2498
26.7958	0.1299	0.0954	0.0822	0.1515	0.0683	0.0965	0.0495	0.1115	0.0915	0.0967	0.1129	0.2228	0.115	0.0618	0.0913	0.1001	0.1121	0.1192	0.0749	0.0764	0.0874	0.0988	0.098	0.084							0.0805	0.0772	0.0771	0.1418	0.0912	0.0837	0.0785	0.0764	0.1222	0.1662	0.1728	0.1626	0.2712	0.2703	0.2727	0.2682	0.2709	0.2445	0.2516
26.8458	0.13	0.0957	0.0816	0.1526	0.0676	0.0973	0.0493	0.1107	0.0907	0.0958	0.1128	0.2224	0.116	0.0609	0.0915	0.0998	0.1125	0.1198	0.0739	0.0756	0.0889	0.0967	0.0969	0.0828							0.079	0.0763	0.0774	0.1418	0.0904	0.083	0.0798	0.0774	0.1218	0.1658	0.173	0.1624	0.2774	0.2688	0.2707	0.2668	0.274	0.2438	0.2521
26.8958	0.1295	0.0962	0.0806	0.1529	0.0668	0.0977	0.0501	0.111	0.0907	0.0954	0.1123	0.2217	0.1156	0.0615	0.0913	0.1003	0.112	0.1188	0.0732	0.0757	0.0896	0.0959	0.0967	0.0823							0.0793	0.076	0.0771	0.1416	0.0901	0.0827	0.0786	0.0786	0.1227	0.1659	0.1723	0.1624	0.2836	0.2667	0.2702	0.2662	0.274	0.2441	0.2505
26.9458	0.1295	0.0968	0.0801	0.1523	0.0677	0.0985	0.0514	0.1116	0.092	0.0947	0.1121	0.2209	0.114	0.0624	0.0914	0.1007	0.1118	0.1188	0.0726	0.0755	0.0897	0.0961	0.0974	0.0841							0.0801	0.0758	0.0762	0.1391	0.0903	0.0827	0.0784	0.078	0.1224	0.1658	0.1714	0.163	0.2846	0.2685	0.271	0.267	0.2719	0.2455	0.251
26.9958	0.1292	0.0967	0.0799	0.1522	0.0701	0.0992	0.0521	0.1117	0.0926	0.0936	0.112	0.2232	0.1115	0.0628	0.0915	0.1008	0.1124	0.1184	0.0724	0.076	0.0886	0.0962	0.0992	0.0838							0.0813	0.0756	0.0755	0.1401	0.0897	0.0812	0.0775	0.0765	0.1225	0.167	0.1713	0.162	0.2829	0.2709	0.2707	0.2663	0.2698	0.2455	0.2514
27.0458	0.1297	0.0962	0.0802	0.1529	0.0712	0.0987	0.0517	0.1112	0.0919	0.093	0.1135	0.2262	0.1092	0.0636	0.0912	0.1018	0.1135	0.1186	0.0727	0.0761	0.0883	0.096	0.0994	0.0815							0.0823	0.0746	0.0762	0.141	0.089	0.0821	0.0766	0.0763	0.1233	0.1689	0.1696	0.161	0.2808	0.27	0.2696	0.2675	0.2708	0.2451	0.2517
27.0958	0.1293	0.0954	0.0829	0.1537	0.0706	0.0991	0.0505	0.111	0.0922	0.0934	0.1133	0.2269	0.1078	0.0648	0.0899	0.1013	0.1147	0.1192	0.0729	0.077	0.089	0.0953	0.0989	0.0807							0.0825	0.0741	0.0772	0.1404	0.0884	0.083	0.0742	0.0769	0.1226	0.1676	0.17	0.1613	0.2823	0.2685	0.2666	0.2707	0.2724	0.2459	0.2506
27.1458	0.1293	0.0956	0.0858	0.1547	0.0699	0.0993	0.0502	0.1112	0.0912	0.0941	0.1145	0.2253	0.1069	0.0648	0.0885	0.1015	0.1148	0.1193	0.0736	0.0785	0.0884	0.0946	0.0989	0.0832							0.0817	0.0733	0.0768	0.1399	0.0884	0.0824	0.0754	0.0766	0.1219	0.1676	0.1695	0.1618	0.28	0.2686	0.2692	0.2708	0.2714	0.2452	0.2491
27.1958	0.1292	0.0954	0.0854	0.1563	0.0693	0.0998	0.0501	0.1105	0.0897	0.0938	0.1156	0.2243	0.1068	0.0634	0.0881	0.1019	0.1148	0.1184	0.0745	0.0783	0.0867	0.0946	0.0985	0.0858							0.0808	0.0739	0.0776	0.139	0.09	0.0821	0.0767	0.0772	0.1217	0.1669	0.1703	0.1617	0.277	0.2687	0.2704	0.2707	0.2723	0.2459	0.2486
27.2458	0.1292	0.0961	0.0849	0.1567	0.0687	0.1006	0.0505	0.1105	0.0891	0.0936	0.1147	0.2238	0.1071	0.0628	0.0881	0.1019	0.1144	0.1166	0.074	0.0779	0.0862	0.0957	0.0979	0.0841							0.08	0.0746	0.0804	0.1371	0.0919	0.0808	0.0756	0.0766	0.1221	0.167	0.1712	0.1612	0.2756	0.268	0.2715	0.269	0.273	0.2479	0.2499
27.2958	0.129	0.0967	0.0844	0.1553	0.0688	0.1	0.0501	0.1103	0.0894	0.0929	0.1128	0.2225	0.1087	0.0615	0.0893	0.101	0.1132	0.1159	0.0749	0.0779	0.0862	0.0947	0.0981	0.0837							0.0792	0.0744	0.0825	0.1358	0.0925	0.0817	0.0762	0.0757	0.1214	0.1667	0.1697	0.1616	0.277	0.2683	0.2733	0.2681	0.2724	0.2471	0.2504
27.3458	0.1302	0.0968	0.0838	0.1541	0.0688	0.0995	0.0494	0.1109	0.0898	0.0938	0.1124	0.2223	0.1112	0.0602	0.0911	0.0996	0.1115	0.1161	0.0768	0.0783	0.0861	0.0943	0.0986	0.0831							0.0785	0.0762	0.0836	0.1373	0.0916	0.0824	0.0785	0.0761	0.1219	0.1667	0.1685	0.163	0.2772	0.2672	0.2741	0.2717	0.2724	0.247	0.2495
27.3958	0.13	0.0952	0.0834	0.153	0.0695	0.0998	0.0487	0.1115	0.0905	0.0967	0.1136	0.2232	0.1125	0.0599	0.0934	0.0989	0.1115	0.1166	0.0769	0.0782	0.0877	0.0948	0.0979	0.0833							0.0803	0.0786	0.0844	0.1413	0.0922	0.0832	0.0787	0.076	0.1219	0.1661	0.1681	0.1624	0.2764	0.2683	0.2724	0.2678	0.2709	0.2483	0.2484
27.4458	0.1297	0.0936	0.0829	0.1526	0.0704	0.0995	0.049	0.1112	0.0896	0.0986	0.1148	0.2233	0.1128	0.06	0.0953	0.0985	0.1137	0.1162	0.0757	0.0783	0.0877	0.095	0.0989	0.086							0.0822	0.0791	0.0834	0.1426	0.0911	0.0838	0.0785	0.075	0.1202	0.1659	0.1681	0.1614	0.2755	0.2686	0.2693	0.2709	0.2725	0.2471	0.2497
27.4958	0.128	0.0927	0.0823	0.1533	0.07	0.0998	0.049	0.1109	0.0889	0.0983	0.1136	0.2226	0.112	0.0612	0.0973	0.1003	0.1146	0.1172	0.075	0.0788	0.0877	0.0949	0.0995	0.0853							0.0828	0.0793	0.0815	0.1419	0.0904	0.0835	0.0781	0.0757	0.1187	0.1671	0.1683	0.161	0.28	0.2675	0.2719	0.2721	0.2693	0.2463	0.2488
27.5458	0.1292	0.0936	0.0811	0.1526	0.0679	0.1014	0.0486	0.1107	0.0894	0.0967	0.1142	0.2216	0.1096	0.0628	0.0975	0.1011	0.1146	0.117	0.0751	0.0796	0.0875	0.0959	0.0985	0.0846							0.0827	0.0777	0.0824	0.1415	0.089	0.0818	0.0766	0.0774	0.1191	0.1687	0.1677	0.1606	0.2822	0.2674	0.2731	0.2725	0.267	0.2451	0.2482
27.5958	0.1308	0.0935	0.0819	0.1532	0.0685	0.1016	0.0488	0.1107	0.0906	0.0949	0.1149	0.2207	0.108	0.0638	0.0948	0.1016	0.1149	0.117	0.076	0.0787	0.0883	0.0959	0.0976	0.0828							0.0817	0.0755	0.0829	0.1425	0.0894	0.0813	0.0767	0.0792	0.1205	0.1675	0.1689	0.1594	0.2807	0.2664	0.2736	0.2738	0.2693	0.2454	0.2497
27.6458	0.1319	0.0929	0.0827	0.1534	0.0703	0.1012	0.0487	0.1119	0.0915	0.0939	0.1144	0.2203	0.1079	0.0628	0.0935	0.102	0.1145	0.1175	0.0762	0.0774	0.0896	0.0949	0.0977	0.0824							0.0816	0.0755	0.082	0.1431	0.0923	0.0826	0.0769	0.0784	0.1209	0.1671	0.17	0.1588	0.2815	0.2637	0.2727	0.2752	0.2696	0.2459	0.2513
27.6958	0.1322	0.0927	0.0827	0.1535	0.0708	0.1006	0.0487	0.1123	0.0919	0.0935	0.1138	0.2211	0.1096	0.0617	0.0919	0.1019	0.1132	0.1176	0.076	0.077	0.0899	0.0938	0.0985	0.0815							0.0821	0.0748	0.0796	0.1428	0.0907	0.0849	0.0775	0.0776	0.1206	0.1651	0.1713	0.1593	0.2852	0.2644	0.2713	0.2733	0.2695	0.2454	0.2503
27.7458	0.1323	0.093	0.0833	0.1523	0.071	0.1007	0.0486	0.1117	0.0915	0.094	0.113	0.2216	0.1127	0.0623	0.0915	0.1011	0.1119	0.117	0.0751	0.0774	0.089	0.0937	0.0988	0.0809							0.0809	0.0741	0.0787	0.141	0.0888	0.0861	0.0775	0.0776	0.121	0.1625	0.1719	0.1604	0.2829	0.2671	0.2724	0.2718	0.27	0.2464	0.2505
27.7958	0.132	0.0925	0.0851	0.1516	0.0706	0.1013	0.049	0.1112	0.0914	0.0963	0.1157	0.2226	0.1133	0.0629	0.0915	0.1001	0.1117	0.1165	0.0753	0.0769	0.0881	0.0946	0.0993	0.0808							0.0796	0.0739	0.0785	0.1405	0.0893	0.0838	0.0761	0.0761	0.121	0.1621	0.1711	0.1615	0.2797	0.2678	0.2734	0.2734	0.2709	0.2478	0.2527
27.8458	0.1318	0.0922	0.0846	0.1507	0.0709	0.0998	0.0504	0.1124	0.0917	0.0969	0.1164	0.2225	0.1131	0.0615	0.0916	0.0996	0.113	0.1175	0.0753	0.0766	0.0897	0.0991	0.0977	0.0808							0.0788	0.0734	0.0783	0.1406	0.0898	0.0831	0.0765	0.0759	0.1207	0.1647	0.1693	0.1617	0.2772	0.2683	0.2736	0.2755	0.2721	0.2466	0.2541
27.8958	0.132	0.092	0.0843	0.1498	0.0701	0.0981	0.0529	0.1131	0.091	0.0967	0.1148	0.2225	0.113	0.0605	0.0922	0.0988	0.1138	0.1178	0.0748	0.0766	0.0902	0.1001	0.0969	0.0819							0.0785	0.0725	0.0777	0.1404	0.0909	0.0821	0.0762	0.0758	0.1206	0.165	0.169	0.1601	0.2769	0.2705	0.2719	0.2741	0.2743	0.2466	0.2533
27.9458	0.1316	0.0927	0.0839	0.1504	0.0696	0.0975	0.0541	0.1129	0.0907	0.0968	0.1141	0.2228	0.1131	0.0594	0.0922	0.0984	0.1139	0.1178	0.0752	0.0775	0.0897	0.0977	0.0967	0.0826							0.0789	0.0726	0.0771	0.1399	0.0909	0.0814	0.079	0.0776	0.1198	0.1654	0.1698	0.1599	0.2784	0.2691	0.2711	0.2741	0.2735	0.2466	0.2518
27.9958	0.1311	0.0921	0.0838	0.1534	0.0692	0.0976	0.0535	0.1121	0.0899	0.0968	0.1153	0.2221	0.1114	0.0592	0.0932	0.0986	0.113	0.1173	0.0751	0.0774	0.0896	0.0949	0.0975	0.0832							0.0844	0.0714	0.0788	0.1394	0.0909	0.0817	0.0794	0.0785	0.1204	0.1644	0.1702	0.1602	0.2764	0.2677	0.2724	0.2725	0.2738	0.2476	0.2523
28.0458	0.1309	0.0918	0.0839	0.1557	0.0684	0.0985	0.0531	0.111	0.0894	0.0964	0.1157	0.2227	0.1106	0.0585	0.0923	0.0994	0.1127	0.1157	0.0752	0.0773	0.0889	0.096	0.0989	0.0825							0.0861	0.0715	0.0812	0.1405	0.0895	0.083	0.0788	0.0776	0.1222	0.163	0.1696	0.162	0.2734	0.2658	0.2729	0.2716	0.2751	0.2478	0.2519
28.0958	0.1312	0.0914	0.0838	0.1566	0.0681	0.0991	0.0535	0.1106	0.0894	0.0955	0.1149	0.2233	0.1087	0.0581	0.0915	0.0992	0.113	0.1171	0.0748	0.0771	0.0882	0.097	0.0987	0.0818							0.086	0.074	0.0836	0.1419	0.0881	0.0828	0.0769	0.0772	0.1228	0.1629	0.1694	0.161	0.2725	0.2681	0.2749	0.2716	0.2726	0.2482	0.2507
28.1458	0.1317	0.0908	0.0831	0.1562	0.0675	0.0989	0.0544	0.1108	0.0899	0.096	0.1142	0.2227	0.1078	0.0601	0.091	0.101	0.1141	0.1171	0.0746	0.0756	0.0881	0.0963	0.0975	0.081							0.0854	0.075	0.0847	0.1428	0.0868	0.0833	0.0778	0.0771	0.1227	0.1651	0.1681	0.1615	0.2751	0.2699	0.275	0.2726	0.2727	0.2486	0.2518
28.1958	0.1314	0.0899	0.0828	0.1568	0.0687	0.0983	0.0552	0.1103	0.0902	0.0957	0.1143	0.222	0.1081	0.062	0.0906	0.1029	0.1148	0.1173	0.0747	0.0743	0.087	0.0958	0.0969	0.0802							0.0861	0.0752	0.0837	0.1421	0.0878	0.0829	0.0798	0.0776	0.1227	0.167	0.1699	0.1612	0.2819	0.2708	0.2748	0.2713	0.2747	0.2488	0.2531
28.2458	0.1304	0.0908	0.0829	0.1551	0.0706	0.0979	0.0557	0.1094	0.0898	0.096	0.1127	0.2224	0.1085	0.0626	0.0896	0.1041	0.1136	0.1168	0.0751	0.0737	0.0877	0.0964	0.096	0.0809							0.0889	0.0764	0.0831	0.1422	0.0884	0.0825	0.0792	0.0801	0.1226	0.166	0.1715	0.1606	0.2848	0.2707	0.2761	0.2707	0.2729	0.2509	0.2545
28.2958	0.1298	0.091	0.0827	0.1544	0.071	0.0975	0.0548	0.1099	0.0889	0.0969	0.113	0.223	0.1103	0.0629	0.0894	0.1036	0.1121	0.1171	0.0759	0.0738	0.0885	0.095	0.0983	0.0813							0.0892	0.0785	0.0827	0.1424	0.087	0.0823	0.0798	0.0784	0.1225	0.1675	0.171	0.1605	0.2855	0.2688	0.2763	0.2707	0.2739	0.2511	0.2528
28.3458	0.1295	0.0902	0.0829	0.1538	0.0704	0.0989	0.0549	0.1106	0.0887	0.097	0.1139	0.2233	0.1119	0.0635	0.0909	0.1019	0.1118	0.1174	0.075	0.0756	0.0876	0.0938	0.1	0.0815							0.0869	0.0777	0.082	0.1429	0.0875	0.0808	0.079	0.0787	0.1225	0.1683	0.1705	0.1611	0.285	0.2688	0.2739	0.2722	0.2731	0.2499	0.2527
28.3958	0.1314	0.0894	0.0819	0.154	0.0689	0.0995	0.0546	0.1125	0.0893	0.0962	0.1132	0.2224	0.1141	0.0638	0.0937	0.0994	0.1137	0.1172	0.0739	0.0778	0.0869	0.0936	0.0994	0.0813							0.0853	0.0763	0.081	0.1444	0.0883	0.0799	0.0768	0.0781	0.1218	0.1678	0.1708	0.1606	0.2817	0.271	0.2762	0.2731	0.2722	0.2496	0.2537
28.4458	0.1332	0.0896	0.0814	0.1545	0.0678	0.1006	0.0551	0.1114	0.0896	0.0957	0.1127	0.2228	0.115	0.0646	0.0963	0.0977	0.1161	0.1177	0.0722	0.0786	0.087	0.0945	0.0989	0.0811							0.0846	0.0752	0.0793	0.1429	0.0886	0.0804	0.077	0.0767	0.1221	0.166	0.1713	0.158	0.2801	0.2705	0.2769	0.2727	0.2718	0.2514	0.2539
28.4958	0.1329	0.0897	0.0823	0.155	0.067	0.1005	0.0555	0.1098	0.09	0.0966	0.1131	0.223	0.1147	0.0643	0.0966	0.0976	0.1159	0.1178	0.0707	0.0782	0.0878	0.096	0.0987	0.0806							0.0824	0.074	0.078	0.1413	0.0886	0.0801	0.077	0.0764	0.1221	0.1662	0.1723	0.1578	0.2808	0.268	0.2751	0.2722	0.269	0.2532	0.2543
28.5458	0.1309	0.09	0.0823	0.1549	0.0668	0.0999	0.0554	0.1097	0.0906	0.097	0.113	0.2223	0.1137	0.0636	0.0964	0.0987	0.1153	0.1175	0.0713	0.0782	0.0887	0.0957	0.0994	0.0809							0.0807	0.0738	0.0783	0.1408	0.0908	0.0806	0.0769	0.0787	0.1208	0.1657	0.1714	0.1586	0.2794	0.271	0.2735	0.2733	0.2714	0.2524	0.2558
28.5958	0.1307	0.0899	0.0821	0.1549	0.0669	0.0997	0.0539	0.1101	0.091	0.0973	0.1139	0.2213	0.1128	0.0629	0.0955	0.0994	0.1131	0.1168	0.072	0.0785	0.089	0.0948	0.1009	0.0825							0.0798	0.0731	0.0794	0.141	0.0909	0.08	0.078	0.0797	0.1209	0.1649	0.1714	0.1582	0.2807	0.2727	0.273	0.2742	0.2723	0.2525	0.2573
28.6461	0.1311	0.0892	0.0827	0.1555	0.0691	0.1002	0.0539	0.1105	0.0899	0.097	0.114	0.2208	0.1128	0.0614	0.0953	0.1001	0.1114	0.117	0.073	0.078	0.0886	0.0935	0.1003	0.083							0.0793	0.0711	0.082	0.1391	0.0899	0.0808	0.0781	0.0798	0.1207	0.1642	0.1699	0.1589	0.2787	0.2737	0.2738	0.2755	0.2725	0.2525	0.2569
28.6961	0.1322	0.0882	0.0831	0.1557	0.072	0.1001	0.0541	0.1121	0.0897	0.0961	0.1133	0.2213	0.1125	0.0599	0.0965	0.1013	0.1117	0.1162	0.0742	0.0772	0.0874	0.093	0.0999	0.0828							0.0803	0.07	0.0885	0.1388	0.0901	0.0806	0.0782	0.0799	0.1206	0.165	0.1681	0.1602	0.2756	0.2706	0.2755	0.2766	0.2749	0.2533	0.2587
28.7461	0.1324	0.0889	0.0838	0.1554	0.072	0.0986	0.0538	0.112	0.0895	0.0958	0.1119	0.2229	0.1116	0.0596	0.0964	0.1023	0.113	0.116	0.0737	0.0778	0.088	0.0938	0.0963	0.0823							0.0813	0.0703	0.0874	0.1396	0.09	0.0807	0.079	0.08	0.121	0.1663	0.168	0.1594	0.2762	0.2697	0.2758	0.2754	0.2742	0.254	0.2572
28.7961	0.1325	0.089	0.085	0.1551	0.072	0.0977	0.0538	0.1113	0.0893	0.0956	0.1138	0.2234	0.1106	0.0592	0.0962	0.102	0.1127	0.1163	0.0743	0.0774	0.089	0.0945	0.0951	0.0822							0.0816	0.071	0.087	0.139	0.0899	0.0813	0.0784	0.08	0.1209	0.1663	0.1686	0.159	0.2773	0.2674	0.2739	0.2749	0.2737	0.2521	0.2534
28.8461	0.1332	0.0895	0.0841	0.1548	0.0719	0.0974	0.0552	0.1117	0.0895	0.0948	0.1161	0.2229	0.1101	0.0599	0.0961	0.1028	0.1132	0.1174	0.0745	0.0772	0.0887	0.0947	0.0954	0.0822							0.0809	0.0721	0.0862	0.139	0.091	0.081	0.0771	0.08	0.1207	0.1663	0.1701	0.1579	0.2766	0.2669	0.2749	0.2758	0.2738	0.2537	0.2527
28.8961	0.1334	0.0899	0.0841	0.1548	0.0721	0.0972	0.0568	0.1115	0.0894	0.0954	0.1151	0.2225	0.1119	0.0618	0.0961	0.103	0.1133	0.1193	0.0746	0.0765	0.0885	0.0945	0.097	0.0831							0.0799	0.0738	0.0859	0.1397	0.0918	0.0805	0.0779	0.0802	0.1214	0.1669	0.1705	0.1576	0.2743	0.2669	0.2749	0.2769	0.2768	0.2523	0.2531
28.9461	0.1328	0.0896	0.085	0.1546	0.072	0.0977	0.0555	0.1103	0.0897	0.0955	0.115	0.223	0.1144	0.0626	0.0952	0.1034	0.1121	0.119	0.0736	0.0768	0.0887	0.094	0.0989	0.0827							0.0824	0.0754	0.0856	0.1396	0.0896	0.0815	0.0791	0.0798	0.1206	0.1666	0.1698	0.1573	0.2721	0.2695	0.2767	0.277	0.2752	0.2514	0.2531
28.9961	0.1328	0.0897	0.0834	0.1547	0.0732	0.0985	0.0544	0.1101	0.0901	0.0953	0.115	0.2238	0.1157	0.0636	0.0944	0.1037	0.1118	0.1184	0.0729	0.0781	0.0884	0.0933	0.1	0.0825							0.0841	0.0757	0.0826	0.1407	0.0873	0.0823	0.0788	0.0788	0.1199	0.1657	0.1695	0.1572	0.2717	0.2683	0.2759	0.2764	0.2713	0.2518	0.251
29.0461	0.133	0.0894	0.0817	0.1554	0.0734	0.0987	0.0539	0.1101	0.0903	0.0948	0.1146	0.2228	0.116	0.0639	0.0947	0.1029	0.1121	0.1162	0.0734	0.0775	0.0879	0.093	0.0995	0.0813							0.0832	0.0758	0.0801	0.14	0.0864	0.0825	0.0795	0.0787	0.1196	0.1666	0.1682	0.1563	0.2702	0.2699	0.2765	0.2761	0.2725	0.2513	0.2541
29.0961	0.1329	0.0884	0.0807	0.1571	0.0718	0.0995	0.0538	0.1088	0.0915	0.0941	0.1138	0.2223	0.1158	0.0633	0.094	0.102	0.113	0.1153	0.0755	0.0771	0.088	0.0937	0.1002	0.0814							0.0821	0.0764	0.0788	0.1399	0.0869	0.0825	0.0787	0.0794	0.1196	0.1665	0.1686	0.1568	0.2794	0.2728	0.2753	0.2763	0.2741	0.251	0.2558
29.1461	0.1338	0.0887	0.0817	0.1581	0.071	0.0995	0.0528	0.1088	0.0914	0.0959	0.1133	0.2219	0.1153	0.0646	0.0936	0.1013	0.1131	0.1159	0.0758	0.0773	0.0883	0.0951	0.1004	0.0809							0.0821	0.0771	0.0785	0.139	0.0875	0.0823	0.079	0.0796	0.1194	0.1661	0.1712	0.1575	0.2845	0.274	0.2742	0.2769	0.2749	0.251	0.2553
29.1961	0.133	0.089	0.0819	0.1572	0.0711	0.0999	0.0518	0.109	0.0911	0.097	0.1131	0.223	0.1143	0.0674	0.0934	0.1018	0.1147	0.1171	0.0751	0.0768	0.0885	0.0961	0.0963	0.08							0.0824	0.0777	0.0788	0.1402	0.089	0.0812	0.0796	0.0795	0.119	0.1662	0.1709	0.1578	0.2843	0.2781	0.2758	0.2779	0.2759	0.252	0.2543
29.2461	0.1336	0.0886	0.0821	0.1563	0.0718	0.1005	0.0516	0.1088	0.0918	0.0965	0.1133	0.2243	0.1113	0.0673	0.0939	0.1024	0.1151	0.1172	0.0746	0.0758	0.088	0.0955	0.0962	0.0795							0.0829	0.0777	0.0792	0.1415	0.0885	0.0805	0.0792	0.0805	0.1186	0.166	0.1716	0.1586	0.2826	0.2763	0.2776	0.2753	0.2726	0.2537	0.2545
29.2961	0.134	0.0879	0.0818	0.1557	0.0724	0.1008	0.0525	0.1099	0.0919	0.0958	0.1124	0.2262	0.1098	0.0658	0.0929	0.1024	0.115	0.1174	0.0742	0.0758	0.0884	0.0947	0.0963	0.0801							0.0821	0.0772	0.0798	0.139	0.0885	0.0803	0.079	0.0797	0.1186	0.1666	0.1722	0.1589	0.2831	0.2733	0.2776	0.2765	0.2732	0.2527	0.2529
29.3461	0.1344	0.0885	0.0817	0.1556	0.0717	0.1011	0.0527	0.1104	0.0909	0.0947	0.1124	0.2261	0.1092	0.064	0.0918	0.1011	0.1131	0.1184	0.074	0.0765	0.0893	0.0961	0.0951	0.0816							0.0816	0.0764	0.0816	0.1403	0.0889	0.0792	0.0799	0.0799	0.1176	0.1678	0.1703	0.1579	0.2825	0.2741	0.2755	0.2754	0.2745	0.252	0.2537
29.3961	0.1338	0.0884	0.0814	0.1548	0.0706	0.1008	0.0525	0.1099	0.0887	0.094	0.1138	0.2245	0.1084	0.0622	0.0907	0.1003	0.1124	0.1183	0.0741	0.0768	0.0888	0.0963	0.0947	0.0822							0.0811	0.0758	0.082	0.1403	0.0873	0.0776	0.0785	0.0804	0.1183	0.1671	0.1694	0.1572	0.2814	0.2765	0.2726	0.2767	0.2763	0.2509	0.254
29.4461	0.1329	0.0868	0.082	0.1548	0.0705	0.1009	0.0522	0.1098	0.088	0.0947	0.1141	0.2223	0.1076	0.0605	0.0893	0.1002	0.1124	0.1189	0.0748	0.0775	0.088	0.0947	0.096	0.0819							0.081	0.0743	0.0826	0.1403	0.0876	0.0804	0.0794	0.0796	0.1187	0.1676	0.1688	0.1575	0.2805	0.2781	0.2769	0.2782	0.2754	0.2489	0.2538
29.4961	0.1313	0.0869	0.0836	0.1545	0.0697	0.1009	0.0535	0.1104	0.0884	0.0954	0.1132	0.2214	0.1062	0.0592	0.0887	0.0992	0.1129	0.1188	0.0744	0.077	0.0883	0.0944	0.0969	0.082							0.0817	0.0739	0.0833	0.1398	0.0874	0.0807	0.078	0.0797	0.1194	0.1674	0.1698	0.1569	0.2797	0.275	0.2757	0.2771	0.2753	0.2517	0.2522
29.5461	0.1313	0.087	0.0831	0.154	0.0687	0.1004	0.054	0.1116	0.0897	0.0954	0.1133	0.221	0.1064	0.0587	0.0885	0.0981	0.1138	0.1184	0.0737	0.0768	0.0892	0.0947	0.0974	0.0817							0.0827	0.0726	0.0834	0.1357	0.0867	0.0788	0.0768	0.0788	0.1192	0.1671	0.1698	0.1567	0.2775	0.2742	0.2725	0.2739	0.2734	0.2513	0.2532
29.5961	0.1312	0.0873	0.0821	0.1543	0.0685	0.0996	0.0543	0.1123	0.0916	0.0963	0.1134	0.2217	0.1071	0.059	0.0883	0.0986	0.1149	0.118	0.0727	0.0767	0.0886	0.0959	0.0965	0.0828							0.0847	0.0722	0.0837	0.1365	0.0878	0.0795	0.0769	0.0796	0.119	0.1669	0.1694	0.1578	0.277	0.2719	0.2752	0.2754	0.2756	0.2526	0.2539
29.6461	0.1322	0.0879	0.0827	0.1535	0.0696	0.0992	0.0551	0.1129	0.0924	0.0968	0.1139	0.2217	0.1094	0.0597	0.0896	0.1006	0.1146	0.1185	0.0727	0.0776	0.0885	0.0965	0.0964	0.084							0.0872	0.0714	0.0822	0.1378	0.0888	0.0811	0.0792	0.0797	0.1199	0.1672	0.1702	0.1579	0.2773	0.2727	0.2747	0.2743	0.2733	0.2514	0.2543
29.6961	0.1333	0.0878	0.084	0.1531	0.0724	0.0987	0.0563	0.112	0.0923	0.0949	0.115	0.2218	0.1097	0.0603	0.0908	0.1013	0.1138	0.1179	0.0726	0.0775	0.0903	0.0942	0.0984	0.0843							0.0867	0.0715	0.0802	0.1387	0.0897	0.0805	0.0786	0.0787	0.12	0.1683	0.1725	0.1563	0.2762	0.2703	0.2732	0.2779	0.274	0.2497	0.2564
29.7461	0.1342	0.0872	0.0841	0.1538	0.0731	0.0987	0.0555	0.1104	0.092	0.0946	0.1151	0.2217	0.1106	0.0615	0.0911	0.101	0.1132	0.1167	0.0722	0.0766	0.0907	0.0942	0.0991	0.0857							0.0862	0.0726	0.0786	0.1395	0.0891	0.0811	0.079	0.0774	0.1187	0.1676	0.1717	0.1557	0.2761	0.2721	0.2745	0.2749	0.274	0.2496	0.2585
29.7961	0.1347	0.0874	0.0833	0.1542	0.0723	0.0987	0.055	0.1096	0.0918	0.0948	0.1146	0.2209	0.1122	0.063	0.0921	0.1014	0.1123	0.1155	0.0721	0.0757	0.0899	0.0949	0.098	0.085							0.0861	0.0761	0.0788	0.139	0.0881	0.0814	0.0794	0.0772	0.1179	0.1653	0.171	0.1566	0.2769	0.2725	0.2757	0.2744	0.2754	0.2533	0.2585
29.8461	0.1344	0.0876	0.0825	0.1546	0.0716	0.0987	0.0556	0.1099	0.0914	0.0956	0.1139	0.2213	0.1116	0.062	0.0957	0.1011	0.1101	0.1153	0.0732	0.0752	0.0893	0.0957	0.098	0.0834							0.0857	0.0786	0.0783	0.1391	0.0877	0.0819	0.0777	0.0775	0.1187	0.1657	0.1673	0.1562	0.2779	0.2723	0.2755	0.2754	0.2731	0.2548	0.2565
29.8961	0.1339	0.0872	0.0815	0.1566	0.071	0.0987	0.0554	0.1101	0.0924	0.0959	0.1136	0.2217	0.1115	0.0634	0.098	0.1009	0.1091	0.1147	0.0747	0.0749	0.0882	0.0958	0.1	0.0821							0.0856	0.0785	0.0787	0.1387	0.0888	0.0812	0.0785	0.0779	0.1186	0.1656	0.1673	0.1561	0.2795	0.2732	0.275	0.274	0.2762	0.2555	0.2557
29.9461	0.1345	0.0872	0.0819	0.1568	0.0701	0.0998	0.0559	0.1101	0.0928	0.0951	0.1134	0.2226	0.111	0.0651	0.0975	0.101	0.1094	0.1154	0.0743	0.075	0.088	0.0954	0.0976	0.0826							0.086	0.0782	0.0793	0.1396	0.0888	0.0814	0.0783	0.0793	0.1193	0.1649	0.1679	0.1567	0.2858	0.2743	0.2725	0.2736	0.2765	0.2538	0.2553
29.9961	0.1341	0.087	0.0825	0.1567	0.0694	0.1003	0.0571	0.1106	0.0922	0.0938	0.113	0.2237	0.1107	0.0633	0.0967	0.1017	0.1092	0.1159	0.0739	0.0769	0.0882	0.0947	0.0951	0.0832							0.0862	0.0781	0.0806	0.1403	0.0885	0.0813	0.0772	0.0796	0.1195	0.1651	0.1688	0.1578	0.2896	0.2726	0.2734	0.2738	0.2773	0.254	0.2536
30.0461	0.1332	0.0871	0.0825	0.1563	0.069	0.1006	0.057	0.1119	0.0915	0.0928	0.114	0.2243	0.1088	0.0625	0.0965	0.1029	0.1084	0.1161	0.0728	0.0787	0.0882	0.0937	0.0942	0.0814							0.0838	0.0752	0.0819	0.1383	0.089	0.0826	0.0764	0.0796	0.1192	0.1649	0.1688	0.1569	0.2879	0.2761	0.273	0.2747	0.2756	0.2544	0.2553
30.0961	0.1326	0.0871	0.0824	0.1565	0.0691	0.1008	0.0563	0.1127	0.0911	0.0935	0.1135	0.224	0.1083	0.062	0.0957	0.1011	0.1088	0.1175	0.0716	0.0786	0.0892	0.0933	0.0956	0.0802							0.0829	0.0738	0.0819	0.1377	0.0886	0.0833	0.0781	0.0785	0.1201	0.1649	0.1682	0.1562	0.2876	0.2778	0.2745	0.2756	0.2768	0.2542	0.2554
30.1461	0.1316	0.0863	0.0819	0.1565	0.0689	0.0996	0.0557	0.1119	0.0915	0.0948	0.1123	0.2235	0.1077	0.0627	0.0951	0.1007	0.1103	0.1164	0.0717	0.0791	0.0899	0.0941	0.0975	0.0801							0.0818	0.0728	0.0788	0.1388	0.0884	0.0846	0.0787	0.0799	0.121	0.1636	0.1679	0.1572	0.2862	0.275	0.2767	0.2781	0.2812	0.2537	0.2581
30.1961	0.1311	0.0863	0.0827	0.1557	0.0691	0.0981	0.0551	0.1109	0.0915	0.0945	0.1113	0.2236	0.1087	0.0617	0.0952	0.0993	0.1105	0.116	0.0729	0.0793	0.0908	0.0941	0.0974	0.08							0.0815	0.0718	0.0773	0.1389	0.0882	0.0841	0.078	0.0792	0.1201	0.1633	0.1686	0.1584	0.2821	0.2741	0.2786	0.2771	0.2809	0.2545	0.257
30.2461	0.1325	0.0864	0.084	0.1552	0.0689	0.098	0.0549	0.1114	0.0911	0.0939	0.1107	0.2236	0.1132	0.0612	0.0949	0.0981	0.1113	0.116	0.0729	0.0776	0.0898	0.0943	0.0971	0.0803							0.0812	0.07	0.0762	0.1388	0.088	0.0827	0.0786	0.0785	0.1179	0.164	0.1682	0.1575	0.2818	0.2758	0.2762	0.2751	0.2778	0.2527	0.2555
30.2961	0.1356	0.0867	0.0864	0.1552	0.0683	0.0983	0.0556	0.1109	0.0917	0.0933	0.1102	0.2234	0.1158	0.0598	0.0939	0.0974	0.111	0.1173	0.0733	0.0767	0.0897	0.0945	0.0971	0.0803							0.0832	0.0684	0.0755	0.139	0.0868	0.0802	0.0782	0.0787	0.1168	0.1641	0.1688	0.1551	0.2799	0.2761	0.2773	0.2761	0.2772	0.252	0.255
30.3461	0.1372	0.0869	0.0855	0.1543	0.0692	0.099	0.0556	0.1111	0.0913	0.0936	0.1107	0.2238	0.1155	0.0585	0.0927	0.0972	0.11	0.1176	0.0743	0.0771	0.0902	0.0949	0.098	0.0795							0.0861	0.068	0.0774	0.1379	0.0874	0.0804	0.0782	0.0795	0.116	0.163	0.1683	0.1544	0.279	0.2754	0.2769	0.2768	0.2767	0.2495	0.2556
30.3961	0.1364	0.0867	0.0832	0.1529	0.0699	0.0987	0.0544	0.1111	0.0914	0.097	0.1121	0.2251	0.1152	0.0576	0.0913	0.0968	0.1093	0.1167	0.0747	0.0782	0.0894	0.0938	0.0973	0.0798							0.0875	0.069	0.0797	0.1374	0.0871	0.0798	0.0797	0.0801	0.116	0.1615	0.1681	0.1544	0.2799	0.2747	0.281	0.2739	0.2748	0.2487	0.2576
30.4464	0.1381	0.0865	0.0821	0.1521	0.071	0.0975	0.0535	0.1098	0.0906	0.097	0.1137	0.2256	0.1147	0.0573	0.0909	0.096	0.1088	0.1161	0.0732	0.0784	0.0885	0.0936	0.0967	0.0804							0.0874	0.0708	0.082	0.1383	0.0875	0.0792	0.0821	0.0808	0.1167	0.1622	0.1689	0.1548	0.2788	0.2715	0.2809	0.2776	0.2729	0.2481	0.2571
30.4964	0.1381	0.0861	0.0828	0.1518	0.0718	0.0976	0.053	0.1087	0.0904	0.0959	0.1145	0.2242	0.1131	0.0575	0.0929	0.0963	0.1093	0.1165	0.072	0.0781	0.0894	0.0934	0.0952	0.0804							0.0866	0.073	0.0821	0.1391	0.0872	0.0809	0.0819	0.0809	0.1179	0.1628	0.1684	0.1542	0.2819	0.2718	0.2785	0.2769	0.2741	0.2506	0.2564
30.5464	0.1368	0.086	0.0827	0.1512	0.0723	0.0988	0.0528	0.1076	0.0909	0.0954	0.1149	0.2232	0.1113	0.0598	0.0953	0.0971	0.1113	0.1166	0.0727	0.0769	0.09	0.0935	0.0948	0.0794							0.0868	0.0744	0.0816	0.1395	0.0874	0.0812	0.0815	0.0807	0.1201	0.1635	0.1677	0.1538	0.285	0.2713	0.2786	0.2774	0.2747	0.2527	0.2568
30.5964	0.1357	0.086	0.0824	0.1512	0.0728	0.099	0.0527	0.1068	0.0905	0.0974	0.1149	0.2229	0.1102	0.0646	0.0953	0.0977	0.1126	0.1165	0.0731	0.076	0.0886	0.0942	0.0957	0.0774							0.0872	0.0757	0.0813	0.1397	0.087	0.0805	0.0808	0.0801	0.1199	0.1653	0.1681	0.1535	0.2855	0.2709	0.2811	0.2761	0.2755	0.2527	0.2547
30.6464	0.1345	0.0852	0.0826	0.1506	0.0727	0.0988	0.0546	0.1079	0.0902	0.0986	0.115	0.2226	0.1095	0.0651	0.0948	0.0975	0.1129	0.1172	0.0725	0.0757	0.0887	0.0951	0.096	0.0765							0.0867	0.0749	0.0814	0.1399	0.0875	0.0792	0.0798	0.0772	0.1203	0.1653	0.1674	0.1534	0.2864	0.2721	0.279	0.278	0.2771	0.2525	0.2553
30.6964	0.1345	0.0855	0.0829	0.1505	0.073	0.0992	0.0556	0.1082	0.0903	0.0979	0.1152	0.2226	0.1092	0.0668	0.0955	0.0976	0.1119	0.1183	0.0715	0.0748	0.0888	0.0945	0.0967	0.0759							0.0851	0.0743	0.0818	0.1401	0.0888	0.0792	0.08	0.0753	0.1206	0.1656	0.1691	0.1527	0.2838	0.2728	0.2776	0.2791	0.2757	0.2506	0.2565
30.7464	0.1339	0.0858	0.083	0.1515	0.0739	0.099	0.0549	0.1085	0.0914	0.0956	0.1144	0.2236	0.1079	0.0657	0.0962	0.0984	0.1112	0.1178	0.0708	0.0749	0.0892	0.0928	0.0959	0.0763							0.0842	0.074	0.0815	0.1392	0.0899	0.0801	0.0805	0.076	0.1196	0.1638	0.1699	0.1527	0.2822	0.273	0.2741	0.2789	0.2756	0.2498	0.257
30.7964	0.134	0.0855	0.0823	0.1528	0.0734	0.0991	0.0529	0.1089	0.0916	0.0946	0.1137	0.2232	0.107	0.0636	0.0955	0.0992	0.11	0.1177	0.0722	0.0751	0.0886	0.0922	0.096	0.0782							0.0824	0.0725	0.0825	0.1383	0.0908	0.0812	0.0811	0.0775	0.1193	0.1636	0.1693	0.1534	0.2805	0.2734	0.2748	0.2799	0.2778	0.2514	0.2563
30.8464	0.1338	0.0852	0.0806	0.1532	0.073	0.0995	0.0511	0.1089	0.0911	0.0938	0.1139	0.2213	0.1086	0.0614	0.0952	0.0997	0.1101	0.1176	0.0736	0.0761	0.087	0.0921	0.0966	0.0789							0.0811	0.0722	0.0828	0.1381	0.0914	0.0821	0.0806	0.0774	0.1188	0.164	0.1689	0.1529	0.2794	0.2741	0.2763	0.2795	0.2788	0.2526	0.2542
30.8964	0.1347	0.0847	0.0798	0.153	0.0706	0.099	0.0506	0.1085	0.0906	0.0949	0.1151	0.2199	0.1101	0.0598	0.0938	0.1017	0.111	0.1173	0.0745	0.0779	0.0866	0.092	0.0971	0.0787							0.0805	0.0718	0.0814	0.1378	0.0934	0.082	0.0799	0.0771	0.1191	0.164	0.1676	0.1534	0.2814	0.2735	0.279	0.2796	0.2778	0.2514	0.2559
30.9464	0.1351	0.0849	0.0815	0.1534	0.0701	0.0995	0.0513	0.1082	0.0917	0.0982	0.1151	0.2203	0.1103	0.0592	0.0928	0.1027	0.1117	0.1178	0.0743	0.0786	0.0859	0.0929	0.0965	0.0778							0.079	0.0718	0.0803	0.1393	0.0933	0.0816	0.0789	0.078	0.119	0.164	0.167	0.1554	0.2809	0.2736	0.2755	0.2811	0.2766	0.251	0.2573
30.9964	0.1355	0.0848	0.0849	0.1545	0.0701	0.1004	0.053	0.1092	0.0911	0.0985	0.1143	0.2221	0.1103	0.0588	0.0926	0.1014	0.1114	0.117	0.0732	0.0772	0.0867	0.0936	0.096	0.0778							0.0782	0.0707	0.0788	0.1398	0.0912	0.0814	0.08	0.0781	0.1176	0.1649	0.1661	0.155	0.2809	0.2727	0.2759	0.2797	0.2747	0.2518	0.2567
31.0464	0.135	0.0843	0.0852	0.1555	0.0697	0.1009	0.054	0.1096	0.0908	0.0967	0.1146	0.2219	0.1136	0.0582	0.0926	0.1007	0.1113	0.1166	0.0722	0.0767	0.0868	0.0933	0.0971	0.0773							0.0781	0.0706	0.0776	0.139	0.0901	0.0803	0.0805	0.0783	0.1183	0.1651	0.1657	0.1535	0.2825	0.2743	0.2767	0.2772	0.274	0.2508	0.2585
31.0964	0.1336	0.0846	0.0843	0.1564	0.0694	0.1001	0.0538	0.11	0.0912	0.0954	0.115	0.2203	0.1163	0.057	0.0924	0.1001	0.1117	0.1169	0.0716	0.0768	0.0876	0.0934	0.0958	0.0762							0.0808	0.0709	0.0774	0.1385	0.0895	0.0803	0.0782	0.0791	0.119	0.165	0.1681	0.1533	0.2825	0.2739	0.2769	0.2751	0.2764	0.2483	0.2579
31.1464	0.1328	0.0845	0.0835	0.156	0.0697	0.0988	0.0538	0.111	0.092	0.0948	0.1151	0.2189	0.1159	0.0557	0.0933	0.0998	0.1113	0.1182	0.0713	0.0769	0.0874	0.0928	0.0949	0.0755							0.0835	0.0713	0.077	0.1385	0.0888	0.0808	0.0795	0.0797	0.12	0.1648	0.1695	0.1542	0.2831	0.2747	0.2781	0.2756	0.2776	0.2501	0.2577
31.1964	0.1318	0.0844	0.084	0.1557	0.0705	0.0983	0.0543	0.1104	0.092	0.094	0.1155	0.2183	0.115	0.0553	0.0939	0.0995	0.111	0.1165	0.0711	0.0765	0.0875	0.0914	0.0947	0.0763							0.0838	0.0726	0.0785	0.1383	0.0875	0.0799	0.0813	0.0805	0.1199	0.1649	0.169	0.1559	0.2855	0.2733	0.2797	0.2765	0.2799	0.2518	0.2565
31.2464	0.1314	0.0843	0.0822	0.1555	0.0709	0.1002	0.055	0.109	0.0912	0.0931	0.1148	0.2194	0.1138	0.0569	0.0942	0.1003	0.1097	0.1157	0.0713	0.077	0.0872	0.0901	0.0949	0.078							0.0821	0.0739	0.08	0.1403	0.087	0.079	0.0803	0.0786	0.1188	0.1651	0.1672	0.1562	0.285	0.2738	0.2798	0.2773	0.2778	0.2498	0.2592
31.2964	0.1324	0.0842	0.0799	0.1555	0.0711	0.1001	0.055	0.1085	0.0919	0.0939	0.1138	0.2217	0.1116	0.0627	0.0941	0.1008	0.1087	0.1136	0.0732	0.0774	0.0859	0.0889	0.0966	0.0784							0.0808	0.0728	0.0808	0.1411	0.0889	0.0804	0.08	0.0782	0.1181	0.1643	0.1653	0.1567	0.2843	0.275	0.2782	0.2771	0.2789	0.2535	0.2604
31.3464	0.1338	0.0844	0.0803	0.1549	0.0712	0.0994	0.0547	0.1092	0.0917	0.095	0.1143	0.2223	0.1107	0.0638	0.0939	0.1	0.1077	0.1144	0.0734	0.0789	0.085	0.0893	0.0975	0.0785							0.0813	0.0703	0.081	0.1418	0.0896	0.0809	0.0795	0.0776	0.1172	0.163	0.1646	0.1552	0.2825	0.275	0.2788	0.2773	0.279	0.2536	0.2585
31.3964	0.1346	0.0842	0.0806	0.1542	0.0706	0.0995	0.0542	0.11	0.0909	0.0951	0.1152	0.2217	0.1094	0.0643	0.0939	0.1	0.1083	0.1141	0.073	0.0797	0.0857	0.0885	0.0979	0.0798							0.0816	0.0689	0.0809	0.1413	0.0894	0.0809	0.078	0.0769	0.118	0.1614	0.165	0.1538	0.2802	0.2745	0.2786	0.2782	0.2771	0.2522	0.2579
31.4464	0.1374	0.0841	0.0804	0.1538	0.071	0.1002	0.0536	0.1092	0.0894	0.0945	0.1148	0.2214	0.1097	0.0652	0.0947	0.0993	0.1089	0.114	0.0716	0.0786	0.0866	0.0881	0.0969	0.0801							0.0808	0.0681	0.0816	0.1402	0.0884	0.0808	0.0774	0.0771	0.118	0.1617	0.1664	0.154	0.2787	0.2754	0.2789	0.2777	0.2766	0.2521	0.2564
31.4964	0.1381	0.0846	0.081	0.1532	0.0725	0.0999	0.0541	0.1092	0.0887	0.0935	0.1149	0.221	0.1082	0.0669	0.0963	0.0982	0.1094	0.1135	0.0707	0.0777	0.086	0.0893	0.0956	0.0795							0.0797	0.0672	0.0823	0.1394	0.0889	0.0808	0.0775	0.0769	0.1191	0.1627	0.1663	0.1538	0.2784	0.2729	0.2803	0.2746	0.2771	0.2524	0.2582
31.5464	0.1382	0.0846	0.0811	0.1523	0.0733	0.0992	0.0549	0.1083	0.0886	0.0936	0.1151	0.2205	0.1087	0.0643	0.0967	0.0979	0.1091	0.1132	0.0719	0.0766	0.0847	0.0899	0.0952	0.0789							0.0799	0.067	0.082	0.1397	0.089	0.0801	0.0794	0.0777	0.1211	0.1626	0.1673	0.1533	0.2818	0.2741	0.2801	0.2759	0.2796	0.2514	0.2577
31.5964	0.1401	0.0844	0.0807	0.1514	0.0736	0.0976	0.0554	0.1085	0.089	0.093	0.115	0.2194	0.1074	0.0633	0.0961	0.0971	0.1086	0.1143	0.0734	0.076	0.0852	0.0897	0.0943	0.078							0.0794	0.0679	0.0818	0.14	0.0892	0.0808	0.0789	0.0784	0.1222	0.1624	0.1706	0.1533	0.2841	0.2739	0.2805	0.2773	0.2801	0.2533	0.2562
31.6464	0.1396	0.0838	0.08	0.1524	0.0731	0.0975	0.0555	0.1088	0.0898	0.0934	0.1149	0.2187	0.1073	0.0616	0.0959	0.0974	0.1092	0.1143	0.0737	0.0754	0.0858	0.0899	0.0943	0.0776							0.0779	0.0698	0.0807	0.1398	0.0904	0.082	0.0799	0.0778	0.1204	0.1615	0.1698	0.153	0.2849	0.2724	0.2784	0.2785	0.2789	0.2546	0.2556
31.6964	0.1388	0.0838	0.08	0.1528	0.0725	0.0978	0.0545	0.1085	0.0908	0.0939	0.1143	0.2181	0.1065	0.0598	0.0961	0.0983	0.1096	0.1139	0.0732	0.0767	0.0868	0.0901	0.0945	0.0772							0.0768	0.0728	0.0806	0.1386	0.0904	0.0806	0.0794	0.0782	0.1185	0.1625	0.1705	0.1528	0.2873	0.2745	0.2766	0.2778	0.2777	0.2537	0.257
31.7464	0.1373	0.0837	0.0818	0.153	0.0724	0.0986	0.0541	0.1079	0.0909	0.0937	0.1141	0.2175	0.1058	0.058	0.097	0.0992	0.1105	0.1122	0.0732	0.077	0.0867	0.0898	0.0938	0.0775							0.0764	0.0744	0.0808	0.139	0.0886	0.0796	0.0773	0.0796	0.118	0.1627	0.1696	0.1537	0.2905	0.2735	0.2762	0.2781	0.2775	0.2529	0.2573
31.7964	0.1352	0.0836	0.0826	0.1522	0.0723	0.0991	0.0548	0.107	0.0902	0.0938	0.1131	0.2166	0.1063	0.0574	0.0965	0.0988	0.1115	0.1135	0.0733	0.0769	0.0867	0.0892	0.0943	0.0779							0.0795	0.0757	0.0805	0.1385	0.0873	0.0793	0.0756	0.0802	0.1184	0.1626	0.1658	0.1538	0.2881	0.2749	0.2754	0.2742	0.2785	0.2543	0.2554
31.8464	0.134	0.0838	0.0817	0.1526	0.0712	0.1	0.0563	0.108	0.0887	0.0937	0.1139	0.2164	0.1074	0.057	0.0955	0.0986	0.1088	0.1138	0.0733	0.0765	0.0862	0.0897	0.0939	0.0778							0.0843	0.0748	0.0808	0.138	0.0872	0.0798	0.0764	0.0791	0.1192	0.1642	0.1641	0.1536	0.2877	0.2756	0.2765	0.2777	0.28	0.2531	0.2566
31.8964	0.133	0.0838	0.0807	0.1527	0.0706	0.0999	0.0566	0.1084	0.088	0.0942	0.1156	0.2168	0.1077	0.057	0.0951	0.0993	0.1074	0.1139	0.0729	0.0774	0.0861	0.0908	0.094	0.0766							0.0876	0.0753	0.0812	0.1388	0.0888	0.0819	0.076	0.0778	0.1177	0.1649	0.1645	0.1535	0.2899	0.2776	0.2776	0.2774	0.2802	0.2535	0.258
31.9464	0.1332	0.0837	0.0806	0.1537	0.0706	0.0996	0.056	0.109	0.089	0.0942	0.1145	0.2176	0.1077	0.0559	0.0953	0.0997	0.1071	0.116	0.0734	0.0767	0.0869	0.0907	0.0935	0.0767							0.0867	0.0764	0.08	0.137	0.0885	0.0793	0.0763	0.0774	0.1165	0.1638	0.1667	0.152	0.2893	0.2806	0.2765	0.2783	0.2775	0.2546	0.2581
31.9964	0.1337	0.084	0.0804	0.1543	0.0711	0.0999	0.0565	0.1079	0.0906	0.0933	0.1126	0.2171	0.1061	0.0549	0.0948	0.1002	0.1065	0.1167	0.0735	0.0762	0.0874	0.0905	0.0927	0.0771							0.0879	0.0764	0.0796	0.1369	0.0879	0.0789	0.0785	0.0778	0.1174	0.1644	0.1667	0.1524	0.2871	0.2797	0.2755	0.2778	0.2754	0.2512	0.2574
32.0464	0.1336	0.0837	0.0804	0.1541	0.0709	0.1004	0.0575	0.107	0.0914	0.0928	0.1116	0.216	0.1057	0.057	0.0946	0.0994	0.1069	0.1161	0.0729	0.0752	0.0878	0.0914	0.0929	0.0767							0.0897	0.0777	0.0794	0.138	0.0866	0.0782	0.0779	0.0777	0.1174	0.1653	0.1662	0.1544	0.2863	0.2809	0.2779	0.2781	0.2779	0.2536	0.2568
32.0964	0.1343	0.0833	0.0808	0.1527	0.0702	0.1011	0.0569	0.1057	0.091	0.0942	0.1126	0.2152	0.1054	0.0605	0.0941	0.0992	0.1078	0.1159	0.0718	0.0742	0.0881	0.0899	0.0933	0.0773							0.0879	0.077	0.0796	0.1381	0.0867	0.079	0.0787	0.0779	0.1166	0.1629	0.1656	0.1541	0.2857	0.2802	0.2808	0.2763	0.2767	0.252	0.2574
32.1464	0.1349	0.0836	0.0812	0.1528	0.0699	0.1013	0.0563	0.105	0.0898	0.0954	0.1133	0.2151	0.1065	0.0615	0.0928	0.0991	0.1077	0.116	0.0719	0.0736	0.0878	0.0895	0.0953	0.0773							0.0857	0.076	0.0806	0.137	0.0861	0.0791	0.0783	0.0775	0.1159	0.1631	0.167	0.1521	0.2858	0.2762	0.2794	0.2764	0.2756	0.2531	0.2564
32.1964	0.1354	0.0834	0.0815	0.1529	0.0695	0.1003	0.0562	0.1051	0.0902	0.0957	0.1129	0.2165	0.1063	0.0623	0.0921	0.1	0.108	0.1162	0.0726	0.0728	0.0875	0.0887	0.0961	0.0761							0.083	0.0745	0.081	0.1365	0.0852	0.0798	0.0784	0.0766	0.1168	0.1623	0.1694	0.1508	0.2828	0.2755	0.2792	0.2775	0.2792	0.2541	0.2552
32.2464	0.1355	0.0835	0.0817	0.1523	0.0704	0.0987	0.0566	0.1057	0.0904	0.0953	0.1125	0.2186	0.107	0.0626	0.0908	0.0999	0.1089	0.1155	0.0728	0.0744	0.0865	0.0886	0.095	0.075							0.082	0.0717	0.0797	0.1372	0.0846	0.0797	0.0776	0.0767	0.1158	0.1636	0.1673	0.1498	0.2817	0.2751	0.2773	0.2796	0.278	0.2517	0.2568
32.2967	0.1356	0.0834	0.082	0.1512	0.0706	0.0992	0.0572	0.1071	0.0902	0.094	0.1129	0.2216	0.1061	0.062	0.0899	0.1	0.1091	0.1156	0.0723	0.0765	0.0859	0.0901	0.0943	0.0749							0.0808	0.071	0.0797	0.1374	0.0871	0.0798	0.0778	0.0769	0.1156	0.1635	0.1655	0.1492	0.2798	0.2738	0.2783	0.2783	0.2771	0.2514	0.2573
32.3467	0.1365	0.0834	0.0835	0.1515	0.0704	0.0997	0.0571	0.1077	0.0903	0.0932	0.1136	0.2223	0.1054	0.0621	0.0894	0.0995	0.1093	0.1154	0.0722	0.0763	0.0857	0.0916	0.0938	0.0748							0.0789	0.0711	0.0794	0.1383	0.0889	0.0799	0.0792	0.0776	0.1169	0.1612	0.1652	0.1502	0.2782	0.272	0.2812	0.2779	0.2775	0.2531	0.257
32.3967	0.1355	0.083	0.0837	0.1536	0.0713	0.1002	0.0567	0.1076	0.0904	0.0934	0.1146	0.2221	0.1052	0.0617	0.0894	0.0989	0.1091	0.1153	0.0722	0.0761	0.0856	0.093	0.0928	0.0745							0.0769	0.0714	0.0785	0.138	0.0893	0.0802	0.0779	0.0793	0.1175	0.1599	0.166	0.151	0.2783	0.2715	0.2761	0.2775	0.2776	0.2543	0.2552
32.4467	0.1341	0.0832	0.0828	0.1554	0.0707	0.0989	0.0542	0.1084	0.0906	0.0928	0.1166	0.2202	0.1059	0.0624	0.09	0.0992	0.1099	0.1159	0.0729	0.0757	0.0861	0.0919	0.0942	0.0743							0.076	0.0751	0.0774	0.1381	0.0896	0.0797	0.0784	0.0795	0.1172	0.1612	0.1697	0.1514	0.2825	0.272	0.2738	0.2798	0.2793	0.2537	0.2541
32.4967	0.1328	0.083	0.0832	0.1563	0.0703	0.0986	0.0544	0.1088	0.0901	0.0937	0.1158	0.219	0.1067	0.0633	0.0909	0.0985	0.1103	0.1159	0.0721	0.0765	0.0859	0.0901	0.0945	0.0736							0.0756	0.078	0.0783	0.1382	0.0886	0.0806	0.0784	0.0788	0.1168	0.1607	0.1681	0.1513	0.2866	0.2768	0.2765	0.2805	0.281	0.2532	0.2556
32.5467	0.1322	0.083	0.0837	0.1568	0.0696	0.0987	0.0554	0.109	0.0887	0.0939	0.1149	0.2186	0.1089	0.0607	0.0924	0.098	0.109	0.1152	0.0716	0.0777	0.0859	0.0896	0.0946	0.0735							0.0766	0.0764	0.083	0.1392	0.0884	0.0815	0.0794	0.0783	0.1156	0.1603	0.1656	0.1527	0.2876	0.2794	0.2781	0.2794	0.2814	0.2546	0.2579
32.5967	0.1334	0.082	0.0838	0.1549	0.0684	0.0987	0.0569	0.1077	0.089	0.0944	0.1142	0.2186	0.1099	0.0599	0.0956	0.0975	0.1075	0.1156	0.0702	0.0764	0.0855	0.0893	0.0951	0.0747							0.0781	0.074	0.0862	0.1388	0.0891	0.0803	0.0782	0.0781	0.1161	0.1618	0.1662	0.1532	0.2867	0.278	0.2788	0.2792	0.2812	0.2563	0.2585
32.6467	0.1349	0.0826	0.0834	0.1545	0.0685	0.0983	0.057	0.1072	0.0901	0.0951	0.1149	0.2191	0.1116	0.0604	0.0981	0.0973	0.1067	0.1147	0.0694	0.0753	0.0859	0.089	0.0956	0.0761							0.0795	0.0719	0.0864	0.1383	0.0912	0.0792	0.0764	0.0772	0.1171	0.1632	0.1668	0.1522	0.2877	0.2795	0.2766	0.2778	0.2808	0.2585	0.2591
32.6967	0.1354	0.0829	0.0826	0.1542	0.0684	0.0984	0.0561	0.1068	0.0902	0.095	0.1151	0.2201	0.1152	0.0594	0.0975	0.0964	0.107	0.1138	0.0719	0.0743	0.0882	0.0901	0.0953	0.0769							0.0792	0.0707	0.086	0.1378	0.0894	0.0781	0.0757	0.0767	0.1173	0.1633	0.1667	0.1517	0.2863	0.281	0.2775	0.2769	0.2785	0.2559	0.258
32.7467	0.1364	0.0834	0.0818	0.1533	0.0683	0.0982	0.0558	0.1074	0.089	0.095	0.1139	0.2202	0.1151	0.0594	0.0953	0.0949	0.1075	0.1127	0.0733	0.0736	0.0887	0.0904	0.0948	0.0773							0.0789	0.0695	0.0828	0.138	0.0881	0.078	0.0755	0.0766	0.1161	0.1622	0.1671	0.1526	0.2851	0.2793	0.2772	0.279	0.2785	0.2544	0.2582
32.7967	0.1382	0.0832	0.0818	0.1526	0.068	0.0976	0.0554	0.1092	0.0885	0.0947	0.114	0.2214	0.1128	0.0603	0.0946	0.0944	0.1079	0.1129	0.0738	0.074	0.0876	0.091	0.094	0.0761							0.0785	0.0684	0.0805	0.1402	0.0869	0.0794	0.0761	0.0765	0.1156	0.1625	0.1664	0.1529	0.2839	0.2771	0.277	0.2783	0.2797	0.2556	0.2573
32.8467	0.1391	0.0828	0.0816	0.1527	0.0671	0.0967	0.055	0.1094	0.0886	0.0943	0.1138	0.2217	0.1118	0.0621	0.0947	0.0949	0.1086	0.1136	0.0747	0.0748	0.087	0.0907	0.0938	0.0746							0.0782	0.0679	0.0794	0.1405	0.0871	0.0793	0.0754	0.0774	0.1166	0.1629	0.1658	0.1522	0.2849	0.2784	0.2755	0.2781	0.2808	0.2541	0.2546
32.8967	0.1388	0.0829	0.0817	0.1533	0.0673	0.0969	0.0547	0.1079	0.0906	0.0942	0.1128	0.2214	0.1096	0.0636	0.0959	0.0979	0.1088	0.114	0.0752	0.0748	0.0871	0.0913	0.0939	0.0735							0.078	0.067	0.0789	0.14	0.0879	0.0779	0.0749	0.0786	0.1164	0.1636	0.1671	0.1522	0.2849	0.2783	0.2759	0.2762	0.2806	0.2529	0.2514
32.9467	0.1393	0.0833	0.0813	0.1535	0.0685	0.0986	0.0545	0.1076	0.0915	0.0953	0.1121	0.2218	0.1068	0.0622	0.0954	0.0999	0.109	0.1137	0.0741	0.0757	0.0863	0.0911	0.0931	0.0737							0.0785	0.0672	0.0799	0.1382	0.0883	0.0769	0.0759	0.079	0.1176	0.1618	0.1696	0.1512	0.2818	0.2775	0.2768	0.2769	0.2791	0.2514	0.2549
32.9967	0.1398	0.0833	0.0803	0.1537	0.0702	0.0989	0.0546	0.1065	0.0906	0.0962	0.1122	0.2235	0.1063	0.0614	0.0948	0.1024	0.1098	0.113	0.0727	0.0759	0.0854	0.0904	0.0926	0.0757							0.0785	0.0676	0.0808	0.1366	0.0878	0.0771	0.0769	0.079	0.1174	0.1608	0.171	0.1512	0.2795	0.2748	0.2783	0.2774	0.2785	0.2501	0.2551
33.0467	0.1397	0.0834	0.0813	0.1541	0.071	0.0993	0.0538	0.1062	0.0899	0.0956	0.1113	0.2242	0.105	0.0611	0.0937	0.103	0.1091	0.1129	0.0715	0.0762	0.0854	0.0894	0.0918	0.0765							0.079	0.0679	0.0814	0.1366	0.0865	0.0779	0.0775	0.0788	0.1169	0.1622	0.1686	0.1504	0.2786	0.276	0.2803	0.2794	0.2801	0.2526	0.2579
33.0967	0.1388	0.0832	0.0823	0.154	0.071	0.0991	0.0534	0.1059	0.0889	0.0954	0.1104	0.2239	0.1041	0.0609	0.0935	0.099	0.1092	0.1128	0.0705	0.0771	0.0864	0.0894	0.0909	0.0758							0.0793	0.0691	0.0812	0.1366	0.087	0.0787	0.077	0.0782	0.1163	0.1636	0.1675	0.1504	0.2772	0.2746	0.2812	0.2803	0.2799	0.2536	0.2598
33.1467	0.1366	0.0836	0.083	0.1541	0.0717	0.0994	0.0532	0.1066	0.0899	0.0953	0.1103	0.2229	0.1041	0.0603	0.0933	0.0962	0.1091	0.113	0.0701	0.0763	0.087	0.0897	0.0898	0.0766							0.0795	0.0704	0.081	0.137	0.0869	0.0794	0.0762	0.0803	0.1163	0.1629	0.1686	0.1526	0.2816	0.2739	0.2789	0.2788	0.2787	0.2551	0.2613
33.1967	0.1357	0.0834	0.0836	0.1541	0.0713	0.0996	0.0539	0.1064	0.0902	0.0953	0.111	0.2209	0.1062	0.06	0.0933	0.0955	0.1092	0.1132	0.0723	0.076	0.0866	0.0905	0.0916	0.0772							0.0793	0.0714	0.0815	0.1379	0.0876	0.0778	0.0759	0.0811	0.1173	0.1635	0.1696	0.1543	0.2886	0.2757	0.2785	0.2787	0.2796	0.2556	0.2608
33.2467	0.1344	0.0838	0.0846	0.1543	0.0716	0.1002	0.0556	0.1072	0.0899	0.0945	0.1126	0.2196	0.111	0.0598	0.0934	0.0964	0.1086	0.1145	0.0731	0.0758	0.0865	0.0919	0.094	0.0768							0.0799	0.0725	0.0799	0.1372	0.0891	0.0756	0.0761	0.0797	0.1178	0.1639	0.168	0.1525	0.2877	0.2764	0.28	0.2792	0.2796	0.2561	0.2618
33.2967	0.1344	0.0837	0.0852	0.1542	0.0718	0.0996	0.0569	0.1069	0.0904	0.0938	0.1142	0.2175	0.1114	0.0611	0.0933	0.0968	0.1079	0.1153	0.0721	0.0757	0.0877	0.0925	0.0938	0.0761							0.0806	0.0745	0.0789	0.1386	0.0884	0.0759	0.0758	0.0786	0.1167	0.1634	0.1654	0.1514	0.288	0.2771	0.2795	0.2791	0.2796	0.2567	0.2629
33.3467	0.1341	0.0836	0.0849	0.1523	0.0718	0.1003	0.057	0.1067	0.0915	0.0942	0.1157	0.2166	0.1117	0.0596	0.0943	0.0972	0.1072	0.1152	0.0713	0.0742	0.089	0.0929	0.094	0.0745							0.0794	0.0729	0.0803	0.1399	0.0879	0.076	0.0748	0.0781	0.1163	0.1623	0.166	0.1512	0.2851	0.2783	0.2781	0.2779	0.2809	0.2575	0.2627
33.3967	0.1334	0.0834	0.0838	0.1524	0.0708	0.1014	0.0573	0.1062	0.0917	0.0961	0.1157	0.2158	0.111	0.058	0.0936	0.0987	0.1064	0.1148	0.0707	0.0734	0.0881	0.0913	0.0952	0.0737							0.0782	0.0714	0.0826	0.1392	0.0865	0.0782	0.0762	0.0788	0.1164	0.1631	0.1653	0.1505	0.2835	0.278	0.2787	0.2801	0.2794	0.2574	0.2595
33.4467	0.1328	0.0829	0.0837	0.1531	0.0701	0.1005	0.0558	0.1065	0.0926	0.0964	0.1149	0.2162	0.1097	0.0564	0.0923	0.1003	0.1067	0.1154	0.0708	0.0735	0.0867	0.0915	0.0944	0.0737							0.0767	0.0726	0.0845	0.1369	0.0877	0.0795	0.0775	0.078	0.1164	0.1633	0.1645	0.1501	0.2853	0.2778	0.278	0.2817	0.2796	0.2579	0.2568
33.4967	0.1332	0.0831	0.084	0.1539	0.0706	0.0999	0.0545	0.1059	0.092	0.0959	0.1137	0.2181	0.1089	0.0555	0.0916	0.0996	0.1081	0.1153	0.0711	0.0739	0.0856	0.0909	0.0945	0.0757							0.076	0.0725	0.0847	0.1365	0.0883	0.0791	0.0804	0.0779	0.1158	0.1637	0.1653	0.1497	0.2858	0.2753	0.2772	0.2834	0.2798	0.2577	0.2556
33.5467	0.1337	0.0834	0.0834	0.1546	0.0708	0.0996	0.0537	0.1067	0.0919	0.0958	0.1121	0.22	0.1082	0.0552	0.0921	0.0988	0.109	0.1149	0.0708	0.0753	0.0861	0.0904	0.0951	0.0752							0.0782	0.0706	0.0838	0.137	0.0874	0.0791	0.079	0.0795	0.1158	0.161	0.1664	0.1497	0.2857	0.2752	0.2798	0.2832	0.2797	0.2558	0.2578
33.5967	0.1373	0.083	0.083	0.1551	0.0708	0.0991	0.0543	0.1075	0.0913	0.0962	0.1116	0.2199	0.1076	0.0606	0.0956	0.0986	0.1084	0.1144	0.0699	0.0774	0.086	0.0901	0.0955	0.0738							0.081	0.0695	0.0833	0.1375	0.0878	0.0774	0.0775	0.0796	0.116	0.1593	0.1664	0.1503	0.2849	0.2756	0.2811	0.2816	0.2785	0.2543	0.2578
33.6467	0.1402	0.0832	0.0834	0.1551	0.0708	0.0993	0.0546	0.1081	0.0925	0.0966	0.1138	0.2192	0.1066	0.0626	0.0985	0.0976	0.1083	0.1152	0.0686	0.0784	0.086	0.0892	0.0955	0.0739							0.0841	0.0693	0.0824	0.1378	0.0882	0.0773	0.0759	0.0786	0.1166	0.1599	0.1665	0.1518	0.2869	0.2755	0.2821	0.279	0.2763	0.2545	0.2574
33.6967	0.1394	0.0829	0.0833	0.1546	0.0706	0.0989	0.0562	0.1083	0.092	0.0975	0.1156	0.2198	0.1063	0.062	0.0995	0.0969	0.1088	0.1149	0.068	0.0787	0.0871	0.0886	0.0943	0.0743							0.0842	0.0685	0.0833	0.1374	0.0892	0.0777	0.0759	0.0768	0.1169	0.1615	0.1665	0.1522	0.2889	0.2742	0.2806	0.28	0.2778	0.2556	0.2565
33.7467	0.1392	0.0837	0.0824	0.1542	0.0703	0.0991	0.0573	0.1074	0.0911	0.0991	0.1141	0.2194	0.1056	0.0617	0.0996	0.0968	0.109	0.1145	0.0675	0.0781	0.0872	0.0888	0.0917	0.0749							0.0836	0.0695	0.082	0.137	0.0901	0.0781	0.0757	0.0766	0.117	0.1613	0.1692	0.1511	0.2896	0.2755	0.2815	0.2815	0.2775	0.2551	0.2578
33.7967	0.1386	0.0838	0.0823	0.1525	0.0694	0.0994	0.0575	0.1063	0.0914	0.0985	0.1123	0.2187	0.1055	0.0618	0.0977	0.097	0.1091	0.114	0.0678	0.0774	0.0869	0.0891	0.0913	0.0745							0.0831	0.0702	0.0781	0.1368	0.0904	0.0773	0.0776	0.0768	0.1159	0.1602	0.1682	0.1509	0.2879	0.2769	0.2825	0.2811	0.2774	0.2563	0.2612
33.8467	0.1358	0.0835	0.082	0.1511	0.069	0.0993	0.0572	0.1048	0.0924	0.0972	0.1125	0.2177	0.1055	0.0609	0.0959	0.098	0.109	0.1149	0.0684	0.0774	0.0862	0.0892	0.0919	0.0742							0.0839	0.0708	0.0769	0.1365	0.0892	0.0774	0.0773	0.077	0.1164	0.1615	0.1654	0.1534	0.2883	0.2771	0.2824	0.2823	0.279	0.2571	0.2606
33.8967	0.134	0.0835	0.0831	0.1507	0.0688	0.0992	0.0562	0.1048	0.0924	0.0961	0.1128	0.2175	0.1061	0.0597	0.0939	0.0994	0.1085	0.1147	0.0698	0.0772	0.0854	0.0901	0.092	0.0741							0.0854	0.0716	0.0775	0.1371	0.0887	0.0798	0.0773	0.078	0.1182	0.1646	0.1655	0.1524	0.2884	0.2765	0.2851	0.2817	0.2794	0.2569	0.2627
33.9467	0.1333	0.084	0.0837	0.1512	0.0676	0.0998	0.0551	0.1063	0.0922	0.0965	0.1128	0.2192	0.1085	0.0595	0.093	0.099	0.1084	0.114	0.0726	0.0765	0.0851	0.091	0.093	0.0742							0.0855	0.0728	0.0778	0.1367	0.0866	0.0794	0.0764	0.0774	0.1186	0.1634	0.1667	0.1513	0.2879	0.2786	0.2843	0.282	0.281	0.2548	0.2615
33.9967	0.1321	0.0833	0.0841	0.1525	0.0679	0.1004	0.0555	0.1065	0.0915	0.0957	0.1121	0.2203	0.1116	0.0593	0.0917	0.0986	0.1098	0.113	0.0725	0.0766	0.0852	0.0911	0.0948	0.0747							0.0839	0.0719	0.078	0.1379	0.0862	0.0785	0.078	0.0771	0.1173	0.1616	0.1655	0.1522	0.2867	0.2801	0.2823	0.2826	0.2778	0.2566	0.261
34.0467	0.1317	0.0828	0.0844	0.1539	0.0679	0.1003	0.0571	0.107	0.091	0.095	0.1126	0.2202	0.1137	0.0594	0.0909	0.0987	0.1103	0.1124	0.0729	0.0762	0.0847	0.0901	0.0947	0.0743							0.0823	0.0717	0.0779	0.1379	0.0864	0.078	0.0795	0.077	0.1169	0.1619	0.166	0.1518	0.2862	0.2811	0.2816	0.2834	0.2774	0.2571	0.2589
34.0967	0.1316	0.0835	0.0842	0.1543	0.068	0.0991	0.0578	0.1073	0.0911	0.0948	0.1144	0.2198	0.1125	0.06	0.0919	0.0989	0.1111	0.1122	0.0738	0.0762	0.0849	0.0885	0.0939	0.0736							0.0815	0.0713	0.0778	0.1382	0.0857	0.0769	0.0802	0.0773	0.1176	0.1625	0.1653	0.1519	0.2893	0.2788	0.2812	0.2823	0.2797	0.2522	0.2585
34.1469	0.1328	0.084	0.0838	0.1542	0.0678	0.099	0.0573	0.1067	0.0925	0.0953	0.116	0.221	0.1107	0.0604	0.0953	0.0983	0.1124	0.1118	0.0749	0.076	0.0847	0.089	0.0939	0.0719							0.0819	0.0714	0.0782	0.1392	0.0856	0.0778	0.0801	0.0777	0.1173	0.1619	0.1643	0.1517	0.2917	0.2787	0.2802	0.2814	0.2806	0.2539	0.2606
34.1969	0.1337	0.0842	0.0821	0.154	0.0673	0.0988	0.0564	0.1068	0.0922	0.096	0.1152	0.2212	0.1097	0.0596	0.0979	0.0977	0.1121	0.1117	0.0755	0.077	0.0849	0.0909	0.0952	0.0703							0.0831	0.0719	0.0792	0.1391	0.0865	0.0792	0.0799	0.0777	0.1165	0.1606	0.1642	0.1503	0.2937	0.2787	0.2797	0.277	0.2814	0.2543	0.2615
34.2469	0.1339	0.0836	0.0813	0.1547	0.067	0.0993	0.0557	0.108	0.0918	0.0955	0.1138	0.2202	0.1094	0.0581	0.0973	0.0975	0.1114	0.1116	0.0755	0.0768	0.0861	0.0903	0.0948	0.0698							0.0823	0.0713	0.0789	0.1386	0.0875	0.0788	0.0799	0.0779	0.1155	0.1613	0.1631	0.1504	0.2936	0.2773	0.2804	0.2785	0.2818	0.2561	0.2623
34.2969	0.1337	0.084	0.0818	0.1549	0.0664	0.1	0.0554	0.1078	0.0909	0.0947	0.1129	0.2192	0.1094	0.0564	0.0966	0.0982	0.111	0.1133	0.0749	0.0766	0.0864	0.0893	0.095	0.0706							0.0822	0.0708	0.0787	0.1374	0.0878	0.0798	0.0811	0.0778	0.1157	0.1617	0.1638	0.1491	0.2914	0.2786	0.2811	0.2802	0.2833	0.2585	0.26
34.3469	0.1342	0.0838	0.0832	0.1541	0.0661	0.1007	0.055	0.1071	0.0904	0.0946	0.1134	0.2198	0.1097	0.0554	0.0961	0.098	0.1106	0.1133	0.0739	0.0761	0.0849	0.0887	0.0955	0.0715							0.0847	0.0696	0.0782	0.1383	0.0867	0.0789	0.0801	0.0781	0.1162	0.1619	0.1687	0.1509	0.2921	0.2796	0.2814	0.2804	0.2833	0.2548	0.2612
34.3969	0.1343	0.0839	0.0828	0.1528	0.066	0.1003	0.0534	0.1062	0.0916	0.0954	0.1134	0.2203	0.1095	0.0541	0.0959	0.0987	0.1099	0.113	0.0724	0.0758	0.0847	0.09	0.0954	0.0728							0.0879	0.0692	0.0783	0.1375	0.0851	0.0777	0.0801	0.0778	0.1152	0.1615	0.1712	0.153	0.2906	0.2771	0.2827	0.2804	0.2803	0.2559	0.2617
34.4469	0.1341	0.0841	0.0822	0.1528	0.0662	0.0998	0.0521	0.105	0.0927	0.0959	0.1135	0.2207	0.1084	0.0547	0.0962	0.099	0.1094	0.1122	0.0716	0.0757	0.0854	0.0902	0.0962	0.0724							0.0874	0.0688	0.0787	0.1383	0.0854	0.0772	0.0791	0.0767	0.1144	0.1616	0.1685	0.1531	0.2897	0.2786	0.2839	0.2846	0.2793	0.2566	0.2603
34.4969	0.1333	0.0839	0.0825	0.1532	0.0674	0.1	0.053	0.1057	0.0926	0.0954	0.1135	0.2201	0.107	0.0553	0.0965	0.0991	0.1088	0.1115	0.0731	0.0768	0.0862	0.0893	0.0958	0.0734							0.0869	0.0691	0.0797	0.1391	0.0868	0.0769	0.0789	0.0755	0.1147	0.1619	0.168	0.1527	0.2916	0.2789	0.285	0.2835	0.282	0.2573	0.2616
34.5469	0.1327	0.0837	0.0812	0.1534	0.0685	0.1006	0.054	0.1076	0.0924	0.095	0.1131	0.2195	0.1064	0.0546	0.0964	0.099	0.1089	0.112	0.0742	0.0785	0.0858	0.0879	0.0957	0.073							0.0847	0.0704	0.0805	0.1373	0.0871	0.0783	0.0781	0.0757	0.1158	0.1629	0.1695	0.1517	0.2911	0.2785	0.2841	0.2801	0.2813	0.2576	0.2613
34.5969	0.1325	0.0833	0.0802	0.1535	0.069	0.1001	0.0549	0.1078	0.0919	0.0955	0.1127	0.219	0.1057	0.054	0.0948	0.0985	0.1092	0.1129	0.0746	0.0785	0.0845	0.0874	0.096	0.0724							0.0836	0.0723	0.0815	0.1355	0.0866	0.0799	0.0774	0.0762	0.1171	0.1627	0.1679	0.151	0.2861	0.2758	0.2813	0.2815	0.2818	0.2586	0.2593
34.6469	0.1317	0.0835	0.0807	0.154	0.0692	0.0999	0.0557	0.1085	0.0926	0.0961	0.1122	0.22	0.1058	0.0536	0.0928	0.0984	0.1091	0.1131	0.0739	0.0769	0.0841	0.0877	0.0952	0.0716							0.0823	0.0725	0.0818	0.1352	0.0877	0.0802	0.0778	0.076	0.1157	0.1633	0.1665	0.1499	0.2851	0.2748	0.2816	0.2817	0.2815	0.2563	0.2604
34.6969	0.1319	0.0836	0.0827	0.1533	0.0708	0.1002	0.0562	0.1088	0.093	0.0963	0.1151	0.2212	0.1059	0.0534	0.0926	0.0981	0.1089	0.1139	0.0741	0.0763	0.0839	0.0871	0.0957	0.0729							0.0805	0.0733	0.0828	0.1367	0.0874	0.0795	0.0781	0.0754	0.1152	0.1619	0.1638	0.1496	0.2824	0.279	0.2812	0.2798	0.2816	0.2569	0.2608
34.7469	0.1326	0.0836	0.0836	0.1518	0.0713	0.1007	0.0558	0.1081	0.091	0.0968	0.1155	0.2205	0.1057	0.0529	0.0927	0.098	0.1091	0.1132	0.0739	0.0744	0.0839	0.0872	0.0948	0.074							0.0799	0.0739	0.0825	0.1363	0.0866	0.0792	0.0793	0.0753	0.1158	0.1603	0.1634	0.1489	0.2833	0.2804	0.2818	0.2781	0.2805	0.2577	0.2618
34.7969	0.1328	0.0837	0.0828	0.1506	0.0716	0.1007	0.0557	0.1074	0.0905	0.0973	0.1148	0.2195	0.1052	0.0535	0.093	0.0981	0.1098	0.1126	0.0731	0.074	0.0826	0.0884	0.0942	0.0747							0.0788	0.074	0.0814	0.1365	0.0869	0.0762	0.0786	0.0768	0.1163	0.1617	0.1652	0.1486	0.2839	0.2791	0.2814	0.2804	0.2786	0.2586	0.2644
34.8469	0.132	0.0834	0.0825	0.1497	0.071	0.1005	0.0549	0.1069	0.0901	0.0969	0.1146	0.2191	0.1047	0.0539	0.094	0.0978	0.1106	0.1136	0.0727	0.0761	0.0825	0.0895	0.0941	0.0747							0.0793	0.0748	0.08	0.1366	0.0858	0.0771	0.0768	0.0766	0.1155	0.1618	0.165	0.1478	0.2888	0.2793	0.2816	0.2807	0.2788	0.2584	0.2639
34.8969	0.131	0.0831	0.0817	0.1489	0.0717	0.1003	0.0546	0.1068	0.0918	0.0953	0.1148	0.2192	0.1044	0.0551	0.0933	0.0975	0.11	0.1129	0.0732	0.0766	0.0828	0.0898	0.0944	0.0731							0.0813	0.0761	0.0799	0.1366	0.0848	0.0782	0.0765	0.0764	0.1143	0.1618	0.1649	0.1473	0.2906	0.2801	0.2833	0.2792	0.2797	0.2575	0.2634
34.9469	0.131	0.0833	0.0812	0.1489	0.0722	0.0997	0.0534	0.1068	0.0913	0.0942	0.1135	0.2203	0.1049	0.0557	0.0915	0.0977	0.1106	0.1114	0.0726	0.0766	0.0836	0.0903	0.0954	0.0728							0.0851	0.0754	0.0796	0.1376	0.086	0.0794	0.0771	0.0764	0.113	0.163	0.1654	0.1488	0.2911	0.2803	0.2822	0.2777	0.2801	0.2604	0.262
34.9969	0.1314	0.0836	0.08	0.1503	0.0722	0.0991	0.0532	0.1059	0.0916	0.0944	0.1127	0.2208	0.1058	0.0567	0.0899	0.0978	0.1092	0.1116	0.0718	0.0759	0.084	0.0912	0.0949	0.0719							0.0857	0.0743	0.0791	0.1375	0.0853	0.0799	0.0783	0.0755	0.1125	0.1631	0.1662	0.1501	0.2928	0.2792	0.2826	0.2776	0.2806	0.2584	0.2619
35.0469	0.1315	0.084	0.0792	0.1518	0.0723	0.099	0.054	0.105	0.0908	0.0936	0.1132	0.2217	0.1064	0.0569	0.0888	0.0983	0.109	0.1118	0.0719	0.0765	0.0847	0.0915	0.0937	0.0716							0.0838	0.0743	0.077	0.1371	0.0846	0.0799	0.0789	0.0759	0.1129	0.1624	0.1659	0.1495	0.292	0.2787	0.2823	0.2809	0.2802	0.2568	0.2619
35.0969	0.1314	0.0827	0.0807	0.1534	0.0715	0.0995	0.0549	0.1057	0.0903	0.0934	0.113	0.2213	0.1079	0.0562	0.0881	0.0995	0.1085	0.1126	0.0718	0.077	0.0841	0.0906	0.0936	0.0708							0.0823	0.0737	0.0773	0.137	0.0848	0.0775	0.0769	0.0775	0.1142	0.1616	0.1668	0.1467	0.2911	0.2775	0.2833	0.2801	0.2791	0.2567	0.2617
35.1469	0.1305	0.0826	0.0817	0.154	0.0701	0.0993	0.0557	0.1062	0.0907	0.0934	0.1119	0.2201	0.1107	0.0552	0.0891	0.0999	0.108	0.1129	0.0736	0.0773	0.084	0.0891	0.0932	0.0714							0.0828	0.0714	0.0794	0.1366	0.0851	0.0772	0.0763	0.0782	0.1153	0.163	0.1674	0.1454	0.2908	0.2772	0.2851	0.2816	0.2807	0.2596	0.2625
35.1969	0.1298	0.0822	0.0815	0.1539	0.0694	0.0991	0.0553	0.1071	0.0911	0.0938	0.1126	0.2192	0.1124	0.0553	0.0908	0.0995	0.1085	0.1132	0.0729	0.0778	0.0846	0.089	0.0927	0.0718							0.0839	0.0701	0.0807	0.1359	0.0858	0.0767	0.0771	0.0788	0.1158	0.1637	0.1667	0.1462	0.2899	0.2765	0.2823	0.2837	0.2815	0.2585	0.2623
35.2469	0.1297	0.0825	0.0809	0.1545	0.0691	0.0997	0.0566	0.1084	0.0922	0.095	0.1129	0.2188	0.1107	0.0584	0.0918	0.0989	0.1085	0.1119	0.0727	0.0774	0.0841	0.0881	0.0927	0.0735							0.0859	0.0689	0.0832	0.1362	0.0858	0.0771	0.0783	0.0787	0.1139	0.1633	0.1679	0.1463	0.2877	0.2759	0.2816	0.2849	0.2828	0.2575	0.2619
35.2969	0.1294	0.0826	0.0788	0.1547	0.0692	0.1	0.0562	0.107	0.0917	0.0955	0.1123	0.2179	0.1095	0.061	0.0928	0.0977	0.1093	0.1104	0.0732	0.0758	0.0838	0.0873	0.0932	0.0745							0.085	0.0674	0.0822	0.1374	0.0858	0.0787	0.0761	0.0789	0.1126	0.1628	0.1662	0.1462	0.2884	0.2772	0.2822	0.2836	0.2835	0.2578	0.262
35.3469	0.1304	0.0824	0.0785	0.1544	0.0686	0.0999	0.0548	0.1054	0.0915	0.098	0.1118	0.2171	0.1099	0.0631	0.0938	0.0981	0.1091	0.1093	0.0733	0.0754	0.0848	0.087	0.0945	0.0728							0.082	0.0667	0.0815	0.1386	0.0856	0.0788	0.0763	0.0792	0.1122	0.1623	0.1664	0.1468	0.2866	0.2787	0.2802	0.2835	0.2829	0.2583	0.2622
35.3969	0.1323	0.0831	0.0782	0.1546	0.069	0.1	0.054	0.1042	0.0909	0.0974	0.112	0.2172	0.1088	0.0623	0.0942	0.099	0.1091	0.1099	0.0739	0.0745	0.0837	0.0889	0.095	0.0717							0.0807	0.0671	0.0805	0.1364	0.0856	0.0783	0.0751	0.0797	0.1121	0.163	0.1661	0.1471	0.2859	0.277	0.2821	0.2844	0.2834	0.2572	0.2628
35.4469	0.1327	0.0831	0.0791	0.1548	0.0699	0.0999	0.0534	0.104	0.0906	0.0951	0.1121	0.2189	0.1075	0.0611	0.0938	0.0985	0.109	0.1124	0.0742	0.0749	0.0836	0.0888	0.0946	0.0724							0.0799	0.0703	0.0803	0.1355	0.0851	0.0797	0.0756	0.0793	0.1121	0.1624	0.1658	0.1477	0.2878	0.2784	0.282	0.2825	0.2837	0.257	0.262
35.4969	0.1328	0.0832	0.0798	0.1533	0.071	0.0994	0.0533	0.1051	0.092	0.0938	0.1129	0.2203	0.1069	0.0588	0.0934	0.0973	0.1078	0.112	0.0739	0.0753	0.0834	0.0875	0.0926	0.0729							0.0821	0.0744	0.0805	0.1359	0.0853	0.0795	0.0778	0.0784	0.1113	0.1633	0.1655	0.1489	0.2896	0.2815	0.2842	0.2829	0.2849	0.2579	0.2626
35.5469	0.132	0.0829	0.0809	0.1524	0.0713	0.0993	0.0531	0.106	0.0914	0.0932	0.1136	0.2207	0.1069	0.0574	0.0939	0.0973	0.1074	0.1109	0.0731	0.0762	0.0841	0.0878	0.0927	0.0723							0.084	0.0756	0.0797	0.1379	0.0837	0.0782	0.0793	0.0778	0.1114	0.1667	0.1658	0.1502	0.29	0.2813	0.2843	0.2846	0.2845	0.2576	0.2644
35.5969	0.1319	0.0829	0.0821	0.1517	0.0719	0.099	0.0547	0.1063	0.0906	0.096	0.1146	0.2203	0.1072	0.0562	0.0953	0.0972	0.1077	0.1097	0.0736	0.0773	0.0842	0.0885	0.0931	0.0714							0.0825	0.0754	0.0808	0.1381	0.0831	0.0792	0.0802	0.0774	0.1133	0.1664	0.1654	0.1497	0.2882	0.2813	0.2824	0.2857	0.2834	0.2598	0.2653
35.6469	0.1328	0.0835	0.0814	0.1511	0.0716	0.0994	0.0565	0.1054	0.0907	0.0958	0.114	0.2204	0.1067	0.0552	0.0958	0.097	0.1089	0.1105	0.0741	0.078	0.085	0.0894	0.0929	0.0717							0.0811	0.075	0.0829	0.1384	0.0845	0.079	0.0803	0.0779	0.1144	0.1637	0.1645	0.1494	0.2858	0.2804	0.2809	0.2837	0.2838	0.2595	0.2645
35.6969	0.1363	0.0834	0.0814	0.151	0.0711	0.0996	0.0584	0.1053	0.0907	0.0951	0.1133	0.2201	0.1067	0.0547	0.0951	0.0966	0.1111	0.1118	0.0744	0.0784	0.0842	0.09	0.0925	0.0719							0.0798	0.0746	0.0843	0.1364	0.0827	0.0799	0.0788	0.0778	0.1139	0.1615	0.1652	0.1493	0.2837	0.2789	0.2789	0.2854	0.2834	0.2582	0.2639
35.7469	0.1367	0.0831	0.0821	0.1511	0.0712	0.0992	0.0575	0.1055	0.0905	0.0946	0.1124	0.2195	0.1063	0.0544	0.0948	0.0971	0.1109	0.1108	0.0735	0.0784	0.0835	0.0902	0.0935	0.0719							0.0795	0.0743	0.0821	0.136	0.083	0.0794	0.0782	0.0769	0.1137	0.1601	0.1657	0.1479	0.2819	0.2778	0.2798	0.2871	0.2838	0.2585	0.2644
35.7969	0.1363	0.0833	0.0816	0.1532	0.0709	0.0992	0.0554	0.1059	0.0888	0.0933	0.1118	0.2178	0.1057	0.0547	0.0954	0.0973	0.11	0.1111	0.0719	0.0783	0.0828	0.0896	0.0935	0.0711							0.0801	0.0734	0.0801	0.1356	0.0837	0.0774	0.0782	0.0776	0.1143	0.1605	0.1653	0.1463	0.2864	0.2776	0.2772	0.288	0.2839	0.2583	0.2656
35.8469	0.1357	0.0835	0.0803	0.1528	0.0707	0.0983	0.0536	0.1058	0.0888	0.0926	0.1128	0.2175	0.108	0.0561	0.0951	0.0975	0.1089	0.1106	0.0711	0.0782	0.0827	0.0891	0.0935	0.0698							0.0827	0.0735	0.0794	0.1343	0.0865	0.0782	0.0765	0.0779	0.1154	0.1619	0.1646	0.1457	0.2914	0.2773	0.2807	0.2881	0.285	0.2579	0.2656
35.8969	0.1364	0.0834	0.0807	0.1528	0.0703	0.0977	0.0526	0.1061	0.0912	0.0928	0.1142	0.2175	0.1081	0.0591	0.0944	0.0973	0.1093	0.1117	0.0705	0.0769	0.0813	0.089	0.0926	0.0686							0.085	0.0738	0.0792	0.1361	0.0861	0.0786	0.0776	0.0766	0.1154	0.1619	0.1648	0.1451	0.2969	0.2765	0.2836	0.2867	0.2843	0.2603	0.2641
35.9472	0.1364	0.0835	0.0811	0.1525	0.0706	0.0969	0.0515	0.1055	0.0916	0.094	0.1147	0.2164	0.1079	0.064	0.0934	0.0966	0.1086	0.112	0.0709	0.0766	0.0816	0.0885	0.0923	0.0693							0.0866	0.0764	0.0792	0.1352	0.0864	0.0782	0.0765	0.0759	0.1149	0.1619	0.1644	0.1452	0.2973	0.2748	0.2833	0.2887	0.2861	0.2608	0.2643
35.9972	0.1365	0.0835	0.0814	0.1521	0.0711	0.0963	0.0521	0.106	0.0905	0.0955	0.1141	0.2156	0.1059	0.0643	0.0944	0.0962	0.1085	0.1127	0.0715	0.0765	0.082	0.0877	0.092	0.0708							0.0851	0.0771	0.0788	0.1345	0.0857	0.078	0.0765	0.0772	0.1139	0.1627	0.1643	0.1469	0.2938	0.2776	0.2851	0.2896	0.2843	0.2579	0.2644
36.0472	0.1363	0.0833	0.0821	0.1532	0.0706	0.0965	0.0533	0.1075	0.0897	0.0953	0.1142	0.2156	0.1049	0.0631	0.0958	0.0975	0.1079	0.1134	0.0711	0.0768	0.0825	0.0884	0.0921	0.0707							0.0831	0.0789	0.0784	0.1343	0.0847	0.0782	0.0766	0.0776	0.1129	0.1641	0.1668	0.1482	0.2932	0.2805	0.2846	0.286	0.2816	0.2563	0.2644
36.0972	0.1374	0.0836	0.0817	0.1544	0.0699	0.0979	0.0548	0.1075	0.0892	0.0947	0.1144	0.2166	0.105	0.0602	0.0953	0.0979	0.1078	0.1126	0.0715	0.0769	0.0814	0.0885	0.0918	0.07							0.0809	0.0778	0.0775	0.1346	0.0833	0.0793	0.076	0.0778	0.1135	0.1645	0.1682	0.1484	0.2909	0.2813	0.2838	0.2854	0.2823	0.2533	0.2637
36.1472	0.1373	0.0838	0.082	0.1544	0.0683	0.099	0.0548	0.1072	0.0884	0.094	0.1137	0.218	0.1066	0.0592	0.0967	0.0982	0.1084	0.1123	0.0722	0.0762	0.0816	0.0887	0.0915	0.0699							0.0786	0.0767	0.0769	0.1355	0.0825	0.0785	0.0752	0.0789	0.1139	0.1645	0.1673	0.148	0.2893	0.2823	0.2837	0.2846	0.2826	0.2554	0.2659
36.1972	0.1373	0.0833	0.0821	0.1539	0.0674	0.099	0.055	0.1078	0.0896	0.0955	0.1133	0.2193	0.1106	0.0585	0.0968	0.0978	0.1091	0.1118	0.0728	0.0752	0.0823	0.0887	0.0932	0.071							0.078	0.0766	0.0782	0.1343	0.083	0.0782	0.0758	0.0787	0.1136	0.1641	0.168	0.1483	0.2893	0.2804	0.2821	0.2849	0.2838	0.257	0.2666
36.2472	0.1371	0.084	0.0829	0.153	0.0668	0.1004	0.0551	0.1083	0.0899	0.0959	0.1128	0.2186	0.1111	0.0576	0.0958	0.0973	0.1089	0.1118	0.0723	0.0758	0.0826	0.0871	0.0926	0.0712							0.0778	0.075	0.0817	0.1355	0.0843	0.0783	0.0771	0.0777	0.1132	0.1642	0.1683	0.1486	0.2868	0.2797	0.2839	0.2859	0.2853	0.2589	0.2646
36.2972	0.1352	0.0837	0.0828	0.1532	0.0677	0.1014	0.0559	0.1072	0.0888	0.0953	0.112	0.2186	0.1095	0.0563	0.0945	0.0967	0.1085	0.1121	0.072	0.0765	0.0831	0.0866	0.0929	0.0716							0.0787	0.0733	0.0836	0.1368	0.0847	0.0774	0.0762	0.0765	0.1144	0.164	0.1685	0.1483	0.2884	0.2777	0.2846	0.2859	0.286	0.2573	0.2601
36.3472	0.1337	0.0833	0.0806	0.1535	0.0685	0.0999	0.0546	0.1062	0.0882	0.0939	0.1114	0.2188	0.1067	0.0558	0.0933	0.0964	0.1081	0.1127	0.0721	0.0765	0.0825	0.0879	0.092	0.0713							0.0807	0.0725	0.0831	0.137	0.0839	0.0772	0.0774	0.0763	0.1145	0.1648	0.1665	0.1485	0.2871	0.2775	0.2829	0.2858	0.2852	0.2578	0.262
36.3972	0.1324	0.084	0.0798	0.1537	0.069	0.0989	0.0539	0.1058	0.088	0.0937	0.1119	0.2191	0.1064	0.055	0.0927	0.0973	0.108	0.1124	0.0724	0.0776	0.0824	0.0885	0.0921	0.0713							0.081	0.0719	0.0828	0.137	0.0836	0.0765	0.077	0.0775	0.1136	0.1656	0.1652	0.1484	0.287	0.2778	0.2829	0.2864	0.2838	0.2557	0.2613
36.4472	0.1327	0.0843	0.0804	0.1535	0.0698	0.0987	0.054	0.1053	0.0893	0.0947	0.1124	0.2188	0.1089	0.0545	0.0934	0.0972	0.1078	0.1126	0.0737	0.0791	0.082	0.0877	0.0945	0.0712							0.0816	0.0709	0.0812	0.137	0.0848	0.0779	0.077	0.0774	0.1127	0.1665	0.1647	0.1484	0.2872	0.2784	0.2805	0.2862	0.2843	0.2565	0.2594
36.4972	0.1344	0.0841	0.0832	0.1537	0.0699	0.0986	0.0548	0.1054	0.0895	0.0943	0.1134	0.2177	0.11	0.0544	0.0962	0.0974	0.1065	0.1122	0.0743	0.0794	0.0819	0.0867	0.0946	0.071							0.0837	0.0696	0.0797	0.1366	0.0838	0.0796	0.0764	0.0763	0.1126	0.1656	0.1637	0.1482	0.2864	0.2758	0.2827	0.288	0.2836	0.2589	0.2623
36.5472	0.1353	0.0837	0.0847	0.1525	0.0702	0.0987	0.0552	0.106	0.089	0.0924	0.1146	0.2169	0.1089	0.0549	0.0971	0.0975	0.1061	0.1124	0.0747	0.078	0.082	0.0859	0.093	0.0704							0.0856	0.07	0.0784	0.1369	0.083	0.0786	0.0762	0.0767	0.1137	0.1644	0.1648	0.1475	0.2888	0.2725	0.2824	0.2866	0.2846	0.261	0.2637
36.5972	0.1363	0.0837	0.0851	0.1525	0.0705	0.0989	0.0549	0.1063	0.0888	0.092	0.1145	0.2164	0.1069	0.0555	0.0961	0.0962	0.1072	0.112	0.0741	0.0776	0.0824	0.087	0.0907	0.0694							0.0838	0.0726	0.079	0.1378	0.0827	0.0771	0.0775	0.0764	0.1151	0.164	0.164	0.1468	0.2896	0.2728	0.2828	0.2855	0.2827	0.2606	0.2644
36.6472	0.1372	0.0839	0.0839	0.1534	0.0705	0.0992	0.0551	0.1071	0.0897	0.0921	0.1134	0.2161	0.1055	0.0578	0.095	0.0944	0.1078	0.1115	0.0729	0.0771	0.081	0.0885	0.0908	0.0689							0.0812	0.0763	0.0801	0.1379	0.083	0.0759	0.0772	0.0754	0.1134	0.1638	0.1641	0.1461	0.2895	0.2747	0.2818	0.2862	0.2838	0.26	0.2647
36.6972	0.1363	0.084	0.0822	0.1545	0.0702	0.0998	0.0566	0.1072	0.0903	0.0914	0.1124	0.2163	0.1034	0.0611	0.0948	0.0932	0.109	0.1113	0.0724	0.0764	0.0805	0.0878	0.0909	0.0693							0.0801	0.0785	0.0791	0.1373	0.084	0.0742	0.0778	0.0754	0.1129	0.1643	0.1634	0.1468	0.2845	0.2778	0.2816	0.2859	0.2834	0.2572	0.2661
36.7472	0.1355	0.0837	0.0819	0.1552	0.0706	0.0997	0.0569	0.1074	0.0909	0.0931	0.1127	0.2174	0.1029	0.0617	0.0953	0.0932	0.1091	0.1113	0.0727	0.0764	0.0809	0.0864	0.0904	0.0695							0.0795	0.0773	0.0783	0.1366	0.0853	0.0747	0.0763	0.0751	0.1114	0.1641	0.1672	0.1475	0.2838	0.2802	0.2821	0.2838	0.284	0.2592	0.2657
36.7972	0.1343	0.084	0.0815	0.1548	0.0711	0.0994	0.0565	0.1074	0.0918	0.0944	0.1133	0.2187	0.1055	0.06	0.0952	0.0926	0.1082	0.1121	0.0729	0.0769	0.0818	0.0863	0.0913	0.07							0.0785	0.0738	0.0774	0.1354	0.0833	0.0768	0.0766	0.0758	0.1119	0.1637	0.172	0.1491	0.2824	0.2796	0.2804	0.2836	0.285	0.2599	0.266
36.8472	0.1332	0.0841	0.0801	0.155	0.0711	0.0988	0.0562	0.1066	0.0918	0.0937	0.113	0.2182	0.1072	0.0589	0.0942	0.093	0.108	0.1131	0.0728	0.0763	0.0828	0.0865	0.0925	0.0708							0.0776	0.0715	0.0773	0.1349	0.0825	0.0774	0.0779	0.0763	0.1131	0.1634	0.1685	0.1481	0.2802	0.282	0.2798	0.2834	0.2855	0.258	0.2648
36.8972	0.1323	0.0836	0.0796	0.1563	0.0705	0.0979	0.0555	0.1068	0.091	0.0922	0.1128	0.2187	0.1073	0.0583	0.0931	0.095	0.1074	0.1122	0.0724	0.0754	0.083	0.0871	0.0922	0.0716							0.0761	0.0696	0.0772	0.1339	0.0821	0.0772	0.0769	0.076	0.1135	0.164	0.1665	0.1469	0.2841	0.2803	0.2784	0.2839	0.2818	0.2592	0.2643
36.9472	0.1349	0.0837	0.0808	0.1557	0.0705	0.0982	0.056	0.1064	0.0903	0.0906	0.1117	0.2198	0.1056	0.0577	0.0915	0.0954	0.1081	0.1109	0.0711	0.0761	0.0832	0.0864	0.0922	0.0713							0.0755	0.0681	0.0776	0.1333	0.0829	0.0766	0.0749	0.0774	0.1133	0.1642	0.1642	0.146	0.2872	0.2797	0.2786	0.2826	0.285	0.2592	0.2648
36.9972	0.1355	0.084	0.081	0.1548	0.0707	0.0998	0.0563	0.1051	0.0892	0.0908	0.1121	0.2203	0.1061	0.0564	0.0899	0.0952	0.108	0.1097	0.0707	0.0769	0.0826	0.0863	0.093	0.0708							0.0757	0.0669	0.0786	0.1346	0.0833	0.0776	0.0748	0.0769	0.1131	0.1649	0.1658	0.1453	0.2899	0.2782	0.2815	0.2841	0.2844	0.2605	0.2683
37.0472	0.1338	0.0844	0.0809	0.153	0.0705	0.0999	0.0569	0.1043	0.0887	0.0926	0.1121	0.2201	0.1091	0.0563	0.0893	0.0953	0.1083	0.1097	0.0705	0.0788	0.0828	0.0863	0.0927	0.0703							0.0789	0.0679	0.0784	0.1351	0.0834	0.0761	0.0735	0.0746	0.1133	0.1642	0.1678	0.1454	0.2923	0.2775	0.2825	0.2852	0.2835	0.2604	0.2658
37.0972	0.1329	0.0843	0.0802	0.1512	0.0706	0.1	0.0577	0.1042	0.0891	0.0919	0.1125	0.22	0.1106	0.0556	0.0889	0.0954	0.1093	0.1099	0.0725	0.0781	0.0839	0.086	0.0922	0.0687							0.0816	0.0684	0.0787	0.1355	0.083	0.0761	0.075	0.0755	0.1134	0.1627	0.1671	0.1443	0.2926	0.2774	0.2849	0.2853	0.2832	0.2612	0.2666
37.1472	0.135	0.0842	0.08	0.1504	0.0701	0.1001	0.0566	0.1041	0.0898	0.0904	0.1122	0.2187	0.109	0.0546	0.0887	0.0956	0.1084	0.1108	0.0734	0.0772	0.0832	0.0859	0.0926	0.068							0.0816	0.0687	0.0794	0.1361	0.0812	0.0773	0.0746	0.0763	0.1124	0.1616	0.1669	0.1444	0.2912	0.2753	0.2835	0.2851	0.2838	0.2605	0.2633
37.1972	0.1357	0.0839	0.0802	0.1507	0.0692	0.1001	0.0559	0.1038	0.0899	0.0901	0.1126	0.2181	0.1085	0.0546	0.089	0.0957	0.108	0.111	0.0735	0.0766	0.0819	0.087	0.093	0.0684							0.0818	0.0701	0.0801	0.1378	0.0819	0.0788	0.0762	0.0777	0.1136	0.1634	0.1665	0.1444	0.288	0.2774	0.2827	0.2859	0.2841	0.2599	0.2644
37.2472	0.135	0.0841	0.0797	0.1515	0.0687	0.1003	0.0549	0.1027	0.0895	0.091	0.1134	0.2187	0.1067	0.0561	0.0891	0.0955	0.109	0.1121	0.0734	0.076	0.0811	0.0868	0.0939	0.0696							0.0811	0.0717	0.0796	0.138	0.0827	0.0779	0.0758	0.076	0.1134	0.168	0.1637	0.1441	0.2853	0.2806	0.2841	0.2838	0.2852	0.2589	0.2662
37.2972	0.1352	0.0844	0.0778	0.1526	0.0682	0.0999	0.055	0.1027	0.0891	0.0915	0.1138	0.2193	0.104	0.0589	0.0895	0.0954	0.1093	0.1122	0.0737	0.0752	0.081	0.0861	0.0924	0.0681							0.0822	0.0727	0.0793	0.1379	0.0845	0.0777	0.0768	0.0753	0.112	0.1678	0.1631	0.1445	0.2853	0.2825	0.2832	0.2849	0.2852	0.2601	0.2663
37.3472	0.1351	0.0843	0.0776	0.1522	0.0691	0.0991	0.0563	0.1033	0.0885	0.0908	0.1132	0.2196	0.1031	0.0615	0.091	0.0964	0.1078	0.1113	0.0736	0.0756	0.0816	0.0861	0.0915	0.0673							0.0842	0.0725	0.0801	0.139	0.0849	0.0769	0.0765	0.0746	0.111	0.1655	0.1652	0.147	0.2838	0.2843	0.2832	0.2853	0.287	0.2589	0.2662
37.3972	0.1345	0.0843	0.0778	0.1522	0.0701	0.0973	0.0563	0.1035	0.0882	0.0901	0.1128	0.2195	0.1028	0.0598	0.0936	0.0968	0.1067	0.1118	0.0731	0.0756	0.082	0.0859	0.0906	0.0675							0.0835	0.0728	0.079	0.1372	0.083	0.0752	0.0771	0.0748	0.1115	0.163	0.1655	0.1472	0.2852	0.2823	0.2843	0.2857	0.2848	0.2592	0.2646
37.4472	0.1342	0.0841	0.0784	0.1513	0.0692	0.0971	0.0551	0.1045	0.0887	0.0906	0.1121	0.2201	0.1036	0.0575	0.0949	0.0959	0.1066	0.1115	0.0727	0.0751	0.0827	0.087	0.0897	0.0684							0.082	0.0729	0.0787	0.1362	0.0818	0.0751	0.0784	0.0752	0.1126	0.1624	0.1686	0.1468	0.2786	0.2802	0.281	0.283	0.2842	0.2618	0.263
37.4972	0.1339	0.0839	0.0778	0.1519	0.0689	0.097	0.0539	0.1051	0.089	0.0918	0.1135	0.2203	0.1073	0.056	0.0953	0.0946	0.1066	0.1102	0.0727	0.0739	0.0818	0.0887	0.0894	0.0689							0.0822	0.0716	0.0786	0.1352	0.0812	0.0757	0.077	0.0755	0.1129	0.1617	0.1678	0.1479	0.2777	0.2799	0.2817	0.2819	0.2857	0.2628	0.2632
37.5472	0.1341	0.0832	0.0781	0.153	0.0699	0.0982	0.0537	0.1057	0.089	0.0931	0.1129	0.2198	0.1117	0.0552	0.0957	0.0949	0.1065	0.1103	0.0723	0.0735	0.0814	0.0875	0.0908	0.0681							0.0816	0.0731	0.078	0.1347	0.0802	0.0751	0.0758	0.0755	0.1127	0.1617	0.167	0.1487	0.2795	0.2793	0.2809	0.281	0.2853	0.2621	0.2648
37.5972	0.1338	0.0835	0.0786	0.1536	0.0696	0.0987	0.0549	0.1063	0.0887	0.093	0.112	0.2195	0.1128	0.0558	0.0965	0.0953	0.1071	0.1114	0.0709	0.0727	0.0813	0.0858	0.0917	0.0673							0.0819	0.0761	0.0781	0.1333	0.0803	0.0749	0.0755	0.0749	0.1126	0.1615	0.1669	0.1479	0.2833	0.2807	0.281	0.282	0.285	0.2631	0.2615
37.6472	0.1346	0.0836	0.0802	0.1542	0.0711	0.0987	0.0561	0.1053	0.0901	0.0931	0.112	0.2193	0.1133	0.0572	0.0963	0.0959	0.1078	0.1116	0.0701	0.0716	0.081	0.0848	0.0913	0.0662							0.0824	0.0769	0.0816	0.1334	0.081	0.0755	0.0749	0.0757	0.1122	0.1604	0.1676	0.1463	0.2839	0.2817	0.2814	0.2838	0.2861	0.2595	0.2638
37.6972	0.1334	0.0837	0.0827	0.1544	0.0696	0.0989	0.0555	0.1049	0.0913	0.0929	0.1121	0.2196	0.1135	0.0596	0.0956	0.0963	0.1081	0.1113	0.0694	0.0715	0.0817	0.0845	0.0914	0.0658							0.0828	0.0781	0.0834	0.1348	0.0811	0.0755	0.0762	0.0763	0.1116	0.1608	0.17	0.1457	0.2821	0.2784	0.2814	0.2854	0.2838	0.2606	0.2663
37.7472	0.133	0.0829	0.0831	0.1549	0.068	0.0991	0.0555	0.1046	0.0902	0.094	0.1123	0.2194	0.1124	0.0591	0.0953	0.0964	0.1073	0.1121	0.0698	0.0724	0.0828	0.0846	0.091	0.0661							0.0828	0.0802	0.0837	0.134	0.0812	0.0765	0.0762	0.0749	0.112	0.1611	0.1667	0.1441	0.2796	0.2791	0.2767	0.2856	0.2842	0.2582	0.2683
37.7975	0.1329	0.0842	0.0818	0.1546	0.0667	0.0988	0.0551	0.1045	0.0898	0.0971	0.1127	0.2183	0.1111	0.0574	0.0945	0.0967	0.1068	0.1124	0.0713	0.0741	0.0837	0.0844	0.0907	0.0665							0.0821	0.0799	0.0819	0.1336	0.0827	0.0765	0.0777	0.0748	0.1112	0.1609	0.1647	0.1439	0.2801	0.2789	0.2793	0.2848	0.2853	0.2572	0.2675
37.8475	0.1328	0.0836	0.0822	0.1548	0.0658	0.0984	0.0553	0.1049	0.0903	0.0974	0.1135	0.2172	0.1101	0.0554	0.0936	0.0958	0.1064	0.1122	0.0721	0.0756	0.0832	0.0852	0.0911	0.0663							0.0809	0.0777	0.0805	0.1334	0.0835	0.0768	0.0786	0.0743	0.1109	0.1614	0.1644	0.1442	0.2791	0.277	0.2814	0.2874	0.2856	0.2577	0.2674
37.8975	0.133	0.0827	0.0839	0.155	0.0649	0.0989	0.0555	0.1057	0.0911	0.0954	0.1145	0.2171	0.108	0.0548	0.0922	0.0955	0.1078	0.1116	0.0717	0.075	0.0826	0.086	0.0923	0.0664							0.0797	0.0759	0.0793	0.1343	0.0832	0.0784	0.079	0.0729	0.1118	0.1619	0.1664	0.1441	0.2817	0.2766	0.2832	0.2854	0.2881	0.2581	0.2675
37.9475	0.1329	0.0831	0.0857	0.1548	0.0651	0.0987	0.0551	0.1054	0.0915	0.0936	0.1155	0.2172	0.1057	0.056	0.0907	0.0943	0.108	0.1117	0.0711	0.0746	0.0816	0.0853	0.0928	0.0679							0.0782	0.0746	0.0794	0.136	0.0826	0.0778	0.0772	0.072	0.1115	0.1612	0.1672	0.1443	0.2851	0.2756	0.2843	0.2844	0.2853	0.2582	0.2672
37.9975	0.1321	0.0832	0.0841	0.1536	0.0652	0.0982	0.0548	0.1051	0.0899	0.0936	0.1148	0.2172	0.1048	0.0611	0.0906	0.0944	0.1073	0.1117	0.0702	0.0758	0.0814	0.0857	0.0911	0.0703							0.0773	0.0727	0.079	0.1362	0.0816	0.0775	0.0761	0.0713	0.1124	0.1626	0.1657	0.1441	0.287	0.2776	0.2845	0.2842	0.2853	0.26	0.2678
38.0475	0.1329	0.0834	0.083	0.1532	0.0671	0.0976	0.0547	0.1045	0.0887	0.0925	0.1135	0.2171	0.1048	0.0603	0.0909	0.0946	0.1072	0.1115	0.0696	0.0762	0.0823	0.0867	0.0898	0.0697							0.0776	0.0717	0.0777	0.1367	0.0817	0.0768	0.0749	0.0724	0.1134	0.1634	0.1632	0.1443	0.2827	0.281	0.2822	0.2842	0.2861	0.2609	0.2673
38.0975	0.1329	0.0833	0.0828	0.1524	0.0681	0.0978	0.0544	0.105	0.0884	0.0917	0.1136	0.2181	0.1037	0.0584	0.0925	0.094	0.1069	0.1118	0.0695	0.0753	0.0839	0.0872	0.0905	0.0697							0.0779	0.0715	0.076	0.1364	0.0809	0.0779	0.0762	0.0738	0.1134	0.1615	0.163	0.1454	0.2831	0.2814	0.2804	0.2833	0.284	0.2585	0.2686
38.1475	0.1324	0.0834	0.0821	0.1522	0.0676	0.0981	0.0558	0.1048	0.0883	0.0906	0.1133	0.2184	0.1033	0.0573	0.093	0.093	0.1076	0.1128	0.0704	0.0754	0.0833	0.087	0.0918	0.0695							0.0784	0.0728	0.0772	0.1343	0.0809	0.078	0.0753	0.0748	0.1124	0.1606	0.1631	0.145	0.2817	0.281	0.2818	0.2862	0.2837	0.259	0.2681
38.1975	0.1334	0.0839	0.0809	0.152	0.0677	0.0991	0.0567	0.1039	0.0883	0.0913	0.1123	0.2183	0.1031	0.0562	0.0929	0.0933	0.1077	0.1125	0.0706	0.0751	0.0826	0.0869	0.091	0.0687							0.0796	0.0751	0.0777	0.1339	0.0817	0.0777	0.0763	0.0769	0.1121	0.1611	0.1676	0.1457	0.2822	0.2839	0.2832	0.2846	0.2848	0.2593	0.2678
38.2475	0.1343	0.0839	0.0804	0.1508	0.0683	0.0993	0.0577	0.1034	0.0883	0.0918	0.1105	0.218	0.1058	0.0549	0.0944	0.0964	0.1074	0.112	0.0706	0.0749	0.0823	0.087	0.0898	0.0684							0.0812	0.0769	0.079	0.1344	0.0826	0.0769	0.0766	0.0767	0.1134	0.1614	0.1675	0.1461	0.2843	0.2808	0.2833	0.2834	0.2866	0.2608	0.2673
38.2975	0.1334	0.084	0.0824	0.1505	0.0686	0.099	0.0572	0.1043	0.0887	0.0922	0.1118	0.2183	0.1091	0.0539	0.0954	0.0977	0.107	0.111	0.0696	0.0749	0.0824	0.0874	0.0897	0.0685							0.0811	0.0771	0.0816	0.1342	0.0825	0.0764	0.0756	0.0749	0.1143	0.1615	0.1661	0.1452	0.2884	0.2792	0.2829	0.2843	0.2859	0.2605	0.2661
38.3475	0.132	0.0841	0.083	0.1503	0.0683	0.0993	0.0556	0.1058	0.0883	0.092	0.1113	0.2186	0.1107	0.053	0.0946	0.0977	0.1064	0.1108	0.0695	0.0759	0.0821	0.0862	0.0897	0.069							0.0793	0.0772	0.0824	0.1333	0.0824	0.0755	0.0756	0.0736	0.1124	0.1629	0.1651	0.1438	0.2849	0.2762	0.2827	0.2854	0.2834	0.2617	0.2658
38.3975	0.1303	0.0837	0.0829	0.1505	0.0685	0.1004	0.0549	0.1061	0.088	0.0925	0.1122	0.218	0.1106	0.053	0.0935	0.0962	0.1061	0.1112	0.0713	0.0758	0.0811	0.0855	0.0893	0.0683							0.0786	0.0767	0.0825	0.1339	0.0825	0.0759	0.0751	0.0744	0.112	0.1631	0.1658	0.1428	0.2845	0.2759	0.2839	0.2857	0.2841	0.264	0.2652
38.4475	0.1301	0.0836	0.0822	0.1524	0.0701	0.1018	0.0549	0.1056	0.0882	0.0945	0.1128	0.2177	0.1103	0.0542	0.094	0.0954	0.1072	0.1111	0.0728	0.0749	0.0807	0.0865	0.0899	0.0685							0.0773	0.0764	0.0822	0.133	0.0822	0.0768	0.075	0.0754	0.1122	0.1655	0.167	0.1442	0.2905	0.2753	0.2822	0.2856	0.2853	0.2639	0.2653
38.4975	0.1306	0.0835	0.0825	0.1542	0.0712	0.1008	0.0551	0.1052	0.0878	0.0935	0.1132	0.217	0.1092	0.0558	0.0944	0.0955	0.1083	0.1116	0.0723	0.0754	0.0801	0.0877	0.0907	0.0693							0.0753	0.0771	0.0811	0.1326	0.0821	0.0764	0.0767	0.0748	0.1136	0.164	0.1682	0.1448	0.2878	0.2742	0.2813	0.2859	0.2871	0.2629	0.2685
38.5475	0.1331	0.0839	0.0818	0.1548	0.0728	0.0999	0.055	0.1051	0.0881	0.0921	0.1134	0.2172	0.1077	0.0575	0.0938	0.0973	0.1088	0.1114	0.0721	0.0751	0.0802	0.0882	0.0906	0.0695							0.0746	0.0817	0.0792	0.1329	0.0821	0.0757	0.0753	0.0756	0.1138	0.1627	0.1693	0.1446	0.2883	0.2723	0.2796	0.2845	0.2892	0.2616	0.2696
38.5975	0.134	0.0841	0.0805	0.1548	0.0736	0.0984	0.0544	0.1048	0.088	0.0907	0.1135	0.2188	0.1064	0.0588	0.0927	0.0964	0.1092	0.1095	0.0722	0.075	0.0805	0.0876	0.0905	0.0699							0.0757	0.0812	0.0783	0.1334	0.0809	0.0758	0.0766	0.0743	0.114	0.1637	0.166	0.1442	0.2904	0.2725	0.283	0.2845	0.2894	0.2632	0.2699
38.6475	0.1338	0.0845	0.08	0.1542	0.0726	0.0975	0.0544	0.1041	0.0886	0.0912	0.1137	0.2196	0.1051	0.0591	0.0915	0.0945	0.1089	0.1088	0.0728	0.0748	0.0817	0.0862	0.0901	0.0688							0.0765	0.0799	0.0785	0.1343	0.0816	0.0758	0.0768	0.0732	0.1139	0.1633	0.1645	0.1449	0.2917	0.2737	0.2836	0.2839	0.2878	0.2602	0.2695
38.6975	0.1338	0.084	0.0802	0.1542	0.0713	0.0977	0.0549	0.1036	0.0881	0.0914	0.1116	0.2184	0.1053	0.0583	0.0916	0.0938	0.1091	0.1094	0.0733	0.0748	0.0818	0.0849	0.0906	0.068							0.0768	0.0787	0.0783	0.1349	0.0817	0.0753	0.0762	0.0725	0.1136	0.1627	0.1673	0.1444	0.2904	0.2781	0.2831	0.2838	0.2874	0.2616	0.2709
38.7475	0.1332	0.0841	0.08	0.1534	0.0703	0.0977	0.055	0.1035	0.0875	0.0919	0.1106	0.2177	0.1045	0.057	0.0925	0.0939	0.1086	0.1096	0.0734	0.0746	0.0808	0.086	0.0908	0.0672							0.0764	0.0783	0.076	0.1357	0.0824	0.0755	0.0769	0.0712	0.1126	0.1637	0.1685	0.1433	0.2898	0.2802	0.2836	0.2879	0.2852	0.2631	0.2727
38.7975	0.1323	0.0841	0.0789	0.153	0.0706	0.0981	0.0548	0.1045	0.0878	0.0924	0.1105	0.2173	0.1037	0.0562	0.0934	0.0947	0.1079	0.1105	0.0739	0.075	0.0807	0.0868	0.091	0.067							0.0767	0.0785	0.0745	0.1357	0.0815	0.0754	0.078	0.0713	0.112	0.1641	0.167	0.1432	0.2873	0.2789	0.2845	0.2892	0.2857	0.2633	0.2723
38.8475	0.1329	0.0839	0.0782	0.153	0.0697	0.0975	0.0537	0.1054	0.0874	0.0937	0.1106	0.2176	0.1037	0.0563	0.094	0.0955	0.1073	0.1101	0.0736	0.0746	0.0818	0.0854	0.0902	0.0678							0.0781	0.078	0.0741	0.1374	0.0802	0.0761	0.0773	0.0721	0.1112	0.1604	0.1645	0.144	0.2853	0.2776	0.283	0.2866	0.2869	0.2624	0.2712
38.8975	0.1333	0.0834	0.0782	0.1523	0.0684	0.0981	0.0536	0.1052	0.0875	0.0939	0.111	0.2171	0.102	0.0559	0.0955	0.0955	0.107	0.1109	0.0726	0.074	0.0841	0.0859	0.09	0.0693							0.0794	0.0775	0.0742	0.1358	0.0805	0.0778	0.0763	0.0733	0.1106	0.1593	0.1641	0.1444	0.2821	0.2773	0.2823	0.2865	0.2866	0.2618	0.2694
38.9475	0.1346	0.0839	0.0789	0.1516	0.0677	0.0986	0.0542	0.1044	0.0881	0.0934	0.1117	0.2157	0.1018	0.0558	0.096	0.095	0.1063	0.1115	0.0715	0.0734	0.0834	0.0862	0.0898	0.0689							0.0788	0.0757	0.0766	0.1344	0.0825	0.0769	0.0773	0.0743	0.1117	0.1615	0.1661	0.1449	0.2813	0.2758	0.2832	0.2863	0.2841	0.2625	0.2695
38.9975	0.1347	0.084	0.0788	0.1509	0.0671	0.0975	0.0544	0.1033	0.0878	0.0919	0.1119	0.2147	0.1036	0.0552	0.0957	0.0949	0.1068	0.1114	0.0715	0.073	0.0821	0.086	0.0912	0.0689							0.0774	0.074	0.0815	0.1338	0.0838	0.0766	0.0775	0.0753	0.1112	0.162	0.1667	0.1453	0.2802	0.2742	0.2837	0.2896	0.2847	0.2633	0.268
39.0475	0.135	0.0843	0.0786	0.1505	0.0681	0.0974	0.0544	0.1038	0.0882	0.092	0.1112	0.2141	0.1087	0.0544	0.0948	0.0942	0.108	0.1101	0.0712	0.0726	0.0813	0.0861	0.0915	0.0692							0.0757	0.0737	0.0821	0.1336	0.0823	0.0774	0.0773	0.0768	0.112	0.1627	0.1663	0.1442	0.2808	0.2731	0.2806	0.2873	0.2837	0.2623	0.2688
39.0975	0.1359	0.0839	0.079	0.1499	0.0694	0.0971	0.0535	0.1039	0.0882	0.0939	0.1101	0.2147	0.1093	0.0531	0.0935	0.096	0.1092	0.1094	0.0708	0.0736	0.0807	0.0865	0.0926	0.0696							0.075	0.0744	0.0814	0.1348	0.0817	0.077	0.0766	0.0762	0.1129	0.1614	0.165	0.1439	0.2853	0.2756	0.2834	0.2852	0.2848	0.2617	0.2708
39.1475	0.1362	0.0838	0.0796	0.1503	0.0702	0.0959	0.0534	0.1036	0.0882	0.0947	0.1098	0.2158	0.1085	0.0527	0.0925	0.0973	0.1095	0.1101	0.071	0.0742	0.0804	0.0864	0.092	0.068							0.0747	0.0741	0.0809	0.1373	0.0818	0.0764	0.0762	0.0771	0.1129	0.1608	0.1654	0.1429	0.297	0.2755	0.285	0.2859	0.287	0.2598	0.2696
39.1975	0.1355	0.0836	0.0816	0.151	0.0712	0.0955	0.0536	0.104	0.0877	0.0934	0.1097	0.2158	0.1085	0.0529	0.0916	0.0977	0.1079	0.11	0.0713	0.0738	0.0807	0.0868	0.0907	0.0668							0.0746	0.0739	0.0804	0.1377	0.0813	0.0761	0.0746	0.0771	0.1126	0.1607	0.1673	0.1422	0.2929	0.2768	0.2847	0.2847	0.2849	0.26	0.271
39.2475	0.1343	0.0834	0.0832	0.1518	0.0711	0.0963	0.0541	0.1048	0.0882	0.0925	0.1103	0.216	0.1089	0.0536	0.0906	0.097	0.107	0.1098	0.0714	0.0733	0.0815	0.0866	0.0891	0.0672							0.0744	0.0745	0.079	0.137	0.0815	0.0755	0.0727	0.0763	0.1116	0.1653	0.1666	0.1432	0.2913	0.2789	0.2837	0.2849	0.2877	0.2621	0.2674
39.2975	0.1333	0.0832	0.0842	0.1523	0.0706	0.0971	0.0536	0.1047	0.0886	0.0922	0.111	0.2165	0.1095	0.0539	0.0904	0.0966	0.1054	0.1102	0.0723	0.0734	0.0837	0.0855	0.0893	0.0675							0.0742	0.0763	0.0788	0.1366	0.0832	0.0776	0.0732	0.0769	0.1108	0.1641	0.1657	0.1434	0.2932	0.2795	0.2838	0.2846	0.2888	0.2635	0.2683
39.3475	0.1329	0.0831	0.0817	0.1527	0.0698	0.0968	0.0532	0.104	0.0884	0.0909	0.11	0.2159	0.1096	0.0543	0.0908	0.0962	0.1046	0.1119	0.0735	0.0736	0.083	0.0849	0.0892	0.0668							0.075	0.0767	0.0786	0.1371	0.0815	0.0767	0.0731	0.0769	0.1116	0.162	0.1649	0.1434	0.2928	0.2802	0.2826	0.2826	0.2896	0.2613	0.2696
39.3975	0.1329	0.0833	0.0799	0.1531	0.0694	0.0969	0.0531	0.1037	0.0883	0.0901	0.1095	0.2149	0.1099	0.0551	0.0922	0.0957	0.1049	0.1112	0.0739	0.0744	0.0817	0.0865	0.089	0.0661							0.0753	0.0788	0.0787	0.1356	0.08	0.0757	0.0734	0.0758	0.1114	0.1607	0.1654	0.1427	0.2938	0.2798	0.2827	0.2836	0.2901	0.2599	0.2664
39.4475	0.1321	0.0834	0.0823	0.1532	0.0685	0.0969	0.0543	0.1031	0.0892	0.0888	0.1098	0.2138	0.1103	0.0551	0.0938	0.0955	0.1059	0.1107	0.0726	0.0738	0.0809	0.0871	0.0906	0.066							0.0758	0.0811	0.0792	0.1347	0.0802	0.0752	0.0765	0.0754	0.1112	0.1604	0.166	0.1419	0.2909	0.2781	0.2816	0.2851	0.2901	0.2601	0.2681
39.4975	0.1311	0.0827	0.0814	0.1529	0.0684	0.0976	0.0561	0.1022	0.0894	0.0896	0.1113	0.2132	0.1096	0.0545	0.0942	0.0965	0.1061	0.1101	0.071	0.0737	0.0816	0.0859	0.0912	0.066							0.0761	0.0812	0.0782	0.1334	0.0812	0.0732	0.0779	0.0742	0.1117	0.1616	0.1676	0.1418	0.2879	0.2787	0.2823	0.2858	0.2886	0.2613	0.2697
39.5475	0.1309	0.0831	0.0804	0.1537	0.0695	0.0987	0.0548	0.1015	0.0879	0.0899	0.1111	0.2122	0.1074	0.0541	0.0948	0.0955	0.1071	0.1105	0.0698	0.0744	0.0811	0.0848	0.0902	0.0665							0.0766	0.0805	0.077	0.1328	0.0804	0.0756	0.0784	0.0742	0.1107	0.1622	0.166	0.1413	0.2858	0.2798	0.2853	0.2855	0.2869	0.2599	0.2704
39.5975	0.1326	0.0833	0.0808	0.1534	0.0699	0.0987	0.0539	0.1014	0.0862	0.0904	0.1121	0.2117	0.1062	0.0549	0.0953	0.094	0.1079	0.1121	0.0691	0.0749	0.0803	0.0847	0.0898	0.0677							0.0778	0.0798	0.0759	0.1337	0.081	0.0766	0.0766	0.0748	0.1104	0.1623	0.1647	0.141	0.2866	0.2831	0.2847	0.2875	0.2865	0.2609	0.2702
39.6478	0.1334	0.0834	0.081	0.1527	0.0695	0.0973	0.052	0.1019	0.0863	0.0902	0.1124	0.2111	0.105	0.0554	0.0946	0.0924	0.1071	0.1123	0.0699	0.0753	0.0799	0.0839	0.0899	0.0676							0.079	0.079	0.0763	0.1346	0.0821	0.0774	0.0758	0.0744	0.112	0.1621	0.1631	0.1399	0.282	0.284	0.2845	0.2857	0.2844	0.2597	0.2678
39.6978	0.135	0.0835	0.081	0.1517	0.0693	0.0965	0.0504	0.1023	0.0879	0.0899	0.1123	0.2107	0.1035	0.0565	0.0933	0.0915	0.106	0.1121	0.0715	0.0761	0.0795	0.0835	0.0898	0.0678							0.0785	0.0787	0.0763	0.1345	0.082	0.0766	0.0761	0.0745	0.1117	0.1611	0.1637	0.1408	0.2783	0.2833	0.2854	0.2873	0.2863	0.2616	0.2658
39.7478	0.1364	0.083	0.0801	0.1513	0.0695	0.0958	0.0494	0.103	0.0884	0.0898	0.1121	0.2111	0.1028	0.0577	0.0926	0.0914	0.1054	0.1112	0.0724	0.0749	0.0803	0.0842	0.0894	0.0674							0.078	0.0799	0.077	0.1356	0.0814	0.0774	0.0757	0.0731	0.112	0.1612	0.1641	0.1416	0.2762	0.2802	0.2844	0.2869	0.2863	0.2632	0.2667
39.7978	0.1374	0.0832	0.0779	0.1512	0.0695	0.0963	0.049	0.1027	0.0876	0.0898	0.1112	0.2113	0.1023	0.0575	0.0937	0.0915	0.1067	0.1102	0.0731	0.0746	0.0813	0.0841	0.0882	0.0667							0.0779	0.0814	0.0773	0.1358	0.0801	0.0767	0.0754	0.0722	0.1125	0.1621	0.1645	0.1422	0.2751	0.2835	0.2844	0.2873	0.2877	0.2626	0.2644
39.8478	0.1371	0.083	0.0769	0.1509	0.0688	0.0963	0.0496	0.1015	0.0871	0.0905	0.1105	0.2112	0.1036	0.0558	0.0931	0.0925	0.1074	0.1087	0.0733	0.0757	0.0806	0.0834	0.0883	0.0665							0.0768	0.0827	0.0772	0.1363	0.0798	0.0762	0.0754	0.0718	0.1128	0.1641	0.1645	0.1415	0.2825	0.2814	0.2849	0.2874	0.2873	0.2593	0.2654
39.8978	0.1355	0.0833	0.0763	0.1509	0.0679	0.0969	0.0505	0.101	0.0865	0.0907	0.1096	0.2122	0.1048	0.0543	0.0914	0.0939	0.1077	0.1088	0.0728	0.0747	0.0796	0.0839	0.0881	0.0668							0.0749	0.0852	0.0763	0.1343	0.0802	0.077	0.0754	0.0724	0.1123	0.1658	0.1641	0.1403	0.2834	0.2786	0.285	0.2851	0.2885	0.2581	0.2676
39.9478	0.1345	0.0836	0.0756	0.1508	0.0673	0.0971	0.0517	0.1006	0.0858	0.0903	0.1082	0.2124	0.107	0.0532	0.0902	0.0952	0.1072	0.109	0.072	0.0737	0.0794	0.085	0.0888	0.0658							0.0734	0.0851	0.0755	0.1332	0.081	0.0758	0.0751	0.0733	0.1114	0.1642	0.1655	0.14	0.2827	0.2762	0.2857	0.2853	0.2869	0.2585	0.2672
39.9978	0.1351	0.0835	0.0763	0.1505	0.0673	0.0959	0.0528	0.1012	0.0855	0.0897	0.1087	0.2126	0.1078	0.0535	0.0898	0.0953	0.1071	0.1092	0.0708	0.073	0.0799	0.0849	0.0904	0.0657							0.0744	0.0851	0.0759	0.1329	0.0823	0.0763	0.0763	0.0748	0.1121	0.1633	0.1667	0.1405	0.2847	0.2756	0.2853	0.2867	0.2862	0.2584	0.267
40.0478	0.1359	0.0838	0.0768	0.1497	0.0669	0.0949	0.0524	0.1013	0.0859	0.09	0.1104	0.2122	0.1073	0.0536	0.0894	0.0949	0.1081	0.1102	0.0695	0.0725	0.081	0.0838	0.0913	0.0669							0.077	0.0852	0.0758	0.1345	0.0805	0.0758	0.0754	0.0754	0.1122	0.1642	0.1653	0.1409	0.2846	0.2746	0.282	0.2864	0.2884	0.2608	0.2662
40.0978	0.135	0.0836	0.077	0.1492	0.0666	0.0944	0.0528	0.1011	0.0866	0.0917	0.1106	0.2114	0.1074	0.0542	0.0887	0.094	0.1086	0.1112	0.0693	0.0724	0.0802	0.0832	0.0917	0.0658							0.0782	0.0858	0.0778	0.1351	0.0799	0.0742	0.075	0.0755	0.1116	0.1627	0.1644	0.1428	0.282	0.2731	0.2835	0.2852	0.2882	0.2594	0.2691
40.1478	0.1335	0.0841	0.0774	0.15	0.0665	0.0946	0.0542	0.1022	0.087	0.0931	0.1102	0.2113	0.1061	0.0535	0.0881	0.0924	0.1074	0.1106	0.0703	0.0721	0.0793	0.0829	0.0914	0.0649							0.0785	0.086	0.0792	0.1352	0.081	0.0735	0.0755	0.0768	0.1102	0.1608	0.1677	0.1426	0.2809	0.2741	0.2825	0.2869	0.2871	0.2607	0.2716
40.1978	0.133	0.0836	0.0772	0.1516	0.0665	0.0945	0.0554	0.1042	0.0882	0.0914	0.1096	0.211	0.1058	0.0532	0.0901	0.0924	0.1057	0.1103	0.0709	0.072	0.0799	0.0837	0.0914	0.0646							0.0809	0.084	0.08	0.1349	0.0816	0.0731	0.0748	0.0771	0.1099	0.1595	0.1654	0.1406	0.2794	0.2799	0.2831	0.2851	0.2882	0.2635	0.2702
40.2478	0.1336	0.0839	0.0774	0.1525	0.0663	0.0956	0.0544	0.1039	0.0882	0.0896	0.1107	0.212	0.1053	0.0531	0.0926	0.0923	0.1049	0.11	0.0716	0.0725	0.0812	0.084	0.0905	0.0648							0.084	0.0824	0.0799	0.1347	0.0837	0.0738	0.0764	0.075	0.1101	0.1606	0.1629	0.1407	0.2817	0.2807	0.2838	0.2837	0.2897	0.2632	0.2712
40.2978	0.1324	0.0836	0.0779	0.153	0.0662	0.097	0.0541	0.1026	0.0874	0.0891	0.1121	0.2148	0.1036	0.0526	0.093	0.0923	0.105	0.1083	0.072	0.0728	0.0806	0.0847	0.0888	0.0664							0.0838	0.0815	0.079	0.135	0.0819	0.0759	0.0781	0.0728	0.1092	0.1596	0.162	0.1419	0.2832	0.279	0.2846	0.2813	0.288	0.2641	0.2717
40.3478	0.1361	0.0836	0.0785	0.153	0.0665	0.0967	0.0547	0.1015	0.0861	0.0891	0.1142	0.2171	0.1033	0.0521	0.093	0.0916	0.1058	0.1079	0.0708	0.0726	0.0796	0.0844	0.0878	0.0654							0.081	0.0799	0.0772	0.135	0.0809	0.076	0.0777	0.072	0.1084	0.1591	0.1628	0.1425	0.2778	0.2794	0.2817	0.2839	0.2891	0.2663	0.2726
40.3978	0.1388	0.084	0.0769	0.1536	0.0668	0.0964	0.0547	0.1016	0.0856	0.089	0.1125	0.2182	0.1016	0.0523	0.0933	0.0917	0.1066	0.1078	0.0708	0.0726	0.0798	0.0834	0.0871	0.0638							0.0788	0.0788	0.0775	0.1362	0.0811	0.076	0.0752	0.0718	0.1099	0.1593	0.1638	0.141	0.2786	0.2767	0.2842	0.2815	0.2879	0.2652	0.2734
40.4478	0.1397	0.0839	0.0755	0.1538	0.0672	0.0962	0.0542	0.1016	0.086	0.0895	0.1111	0.2181	0.1013	0.0523	0.0933	0.0918	0.1066	0.1084	0.0698	0.0746	0.0788	0.0822	0.0876	0.0637							0.0777	0.0783	0.0767	0.135	0.0808	0.076	0.0751	0.0736	0.1112	0.1594	0.1641	0.1401	0.2782	0.2774	0.2854	0.2794	0.2887	0.2646	0.2709
40.4978	0.1398	0.084	0.0749	0.1536	0.0682	0.096	0.0542	0.1012	0.0862	0.0895	0.1097	0.217	0.1005	0.0517	0.0941	0.0929	0.1068	0.1084	0.0688	0.0748	0.0786	0.0813	0.0882	0.065							0.0778	0.0823	0.0756	0.1352	0.0823	0.0754	0.0746	0.0736	0.1117	0.16	0.1641	0.1404	0.2732	0.2799	0.2864	0.2824	0.2893	0.264	0.2699
40.5478	0.1391	0.0842	0.075	0.1528	0.0679	0.096	0.0544	0.1014	0.0872	0.0892	0.1095	0.2148	0.1021	0.0505	0.0942	0.0938	0.1069	0.1086	0.0689	0.0746	0.079	0.0825	0.0897	0.0672							0.0774	0.0875	0.0761	0.136	0.0824	0.0754	0.0738	0.0737	0.1118	0.16	0.1644	0.1399	0.2681	0.2805	0.286	0.2872	0.2869	0.2627	0.271
40.5978	0.136	0.0843	0.0756	0.1526	0.0679	0.0955	0.0543	0.101	0.0888	0.0897	0.1094	0.2132	0.1045	0.0502	0.0934	0.0945	0.1062	0.1095	0.0704	0.0733	0.0801	0.0819	0.0888	0.0666							0.0764	0.0892	0.078	0.1363	0.0816	0.0756	0.0739	0.0738	0.111	0.16	0.1651	0.1387	0.2675	0.281	0.2835	0.2884	0.2864	0.2631	0.2699
40.6478	0.1348	0.0843	0.0763	0.1525	0.0682	0.0947	0.0541	0.1013	0.0891	0.092	0.1101	0.2125	0.106	0.0497	0.0921	0.0944	0.1063	0.1097	0.0712	0.0726	0.0791	0.0823	0.0858	0.0656							0.0757	0.0895	0.0799	0.1359	0.0805	0.0773	0.0748	0.0731	0.1114	0.1601	0.1646	0.1391	0.268	0.279	0.2826	0.2859	0.2871	0.2625	0.2703
40.6978	0.1347	0.0839	0.0766	0.1519	0.0675	0.0957	0.0532	0.1014	0.0887	0.091	0.1095	0.212	0.1075	0.0496	0.0917	0.0942	0.1069	0.1101	0.0712	0.0719	0.0788	0.0842	0.0869	0.0648							0.0771	0.0886	0.0814	0.1358	0.0819	0.0776	0.0754	0.0724	0.1113	0.1607	0.1626	0.1398	0.2679	0.2788	0.2822	0.2829	0.287	0.2626	0.2695
40.7478	0.1341	0.0843	0.0765	0.1515	0.0668	0.0963	0.0519	0.1012	0.0883	0.0895	0.1086	0.2116	0.1082	0.0499	0.0909	0.0932	0.1074	0.1102	0.0712	0.0717	0.0782	0.0838	0.0891	0.0638							0.0797	0.0872	0.0824	0.1353	0.082	0.0764	0.0768	0.0716	0.1111	0.1607	0.1618	0.1411	0.2658	0.2757	0.284	0.2811	0.2853	0.2641	0.2709
40.7978	0.1329	0.0843	0.0773	0.151	0.0667	0.0964	0.0514	0.1006	0.0872	0.0903	0.1092	0.2116	0.1075	0.05	0.089	0.0936	0.1069	0.1094	0.0701	0.0721	0.0775	0.0819	0.0884	0.0635							0.0793	0.0846	0.0826	0.1334	0.0803	0.0761	0.0766	0.0731	0.1111	0.1603	0.1608	0.1409	0.2678	0.2732	0.2842	0.2831	0.2875	0.266	0.2703
40.8478	0.1316	0.084	0.0774	0.1506	0.0672	0.0954	0.0513	0.1005	0.0872	0.0906	0.1099	0.2114	0.1073	0.0502	0.0871	0.0955	0.107	0.1078	0.0691	0.0717	0.0783	0.0808	0.0866	0.0634							0.079	0.0834	0.08	0.1328	0.08	0.076	0.0742	0.0738	0.1113	0.1606	0.1612	0.1398	0.2751	0.2711	0.2851	0.2843	0.2892	0.2654	0.2681
40.8978	0.1311	0.0836	0.078	0.1512	0.0673	0.0945	0.0524	0.0999	0.0872	0.0897	0.1097	0.2117	0.1064	0.0489	0.0881	0.0969	0.1072	0.1073	0.0682	0.0716	0.0776	0.0814	0.0856	0.0634							0.0782	0.0894	0.0772	0.1328	0.0802	0.0765	0.0735	0.0734	0.1118	0.1599	0.1625	0.1387	0.2749	0.2711	0.2837	0.2821	0.2873	0.2643	0.2661
40.9478	0.1321	0.0836	0.0789	0.1521	0.0671	0.0944	0.0537	0.0999	0.0869	0.0892	0.1086	0.2121	0.1039	0.049	0.0914	0.0974	0.107	0.1073	0.068	0.0718	0.0774	0.0825	0.0849	0.0637							0.0773	0.0925	0.0753	0.1337	0.0802	0.0767	0.0738	0.0725	0.1117	0.16	0.1636	0.1386	0.2707	0.2768	0.2846	0.2808	0.289	0.2653	0.2711
40.9978	0.1328	0.0836	0.0798	0.1525	0.0663	0.0955	0.0543	0.1005	0.0879	0.0895	0.1082	0.2129	0.1023	0.0518	0.0927	0.0961	0.106	0.1079	0.0689	0.071	0.0784	0.0836	0.0857	0.0637							0.0763	0.093	0.0754	0.1325	0.0819	0.0771	0.0734	0.0736	0.1114	0.1622	0.1641	0.1397	0.2682	0.2782	0.2863	0.284	0.2905	0.2648	0.2725
41.0478	0.1326	0.0836	0.081	0.152	0.0662	0.0958	0.0539	0.1012	0.0883	0.0898	0.108	0.2161	0.1018	0.0542	0.0929	0.0958	0.1051	0.108	0.0694	0.0698	0.0789	0.0845	0.0862	0.0624							0.0756	0.0929	0.0775	0.1308	0.0808	0.0791	0.0743	0.0745	0.1109	0.1616	0.1647	0.1395	0.2672	0.2779	0.2809	0.284	0.2883	0.2645	0.2718
41.0978	0.1319	0.0838	0.0799	0.1522	0.0672	0.0964	0.0534	0.1014	0.0885	0.0892	0.1082	0.2177	0.103	0.0551	0.0919	0.0949	0.1047	0.1071	0.0696	0.0702	0.0786	0.083	0.0855	0.0617							0.0753	0.0952	0.0791	0.1335	0.0807	0.0779	0.0762	0.0734	0.1108	0.1603	0.1642	0.1387	0.2681	0.2767	0.2847	0.2842	0.2858	0.2641	0.2707
41.1478	0.1318	0.0837	0.0792	0.153	0.0677	0.0959	0.0527	0.1016	0.0892	0.0884	0.1082	0.2167	0.1086	0.0543	0.0923	0.0953	0.1037	0.1071	0.0698	0.0703	0.0782	0.0813	0.0849	0.0612							0.0767	0.0967	0.0797	0.1346	0.0809	0.0776	0.0742	0.0735	0.1111	0.1607	0.1637	0.1386	0.2697	0.2727	0.2863	0.2822	0.286	0.2639	0.2704
41.1978	0.1312	0.0839	0.0795	0.153	0.0676	0.0957	0.0521	0.1016	0.0889	0.0888	0.1093	0.2155	0.1075	0.0531	0.0928	0.0963	0.1023	0.1084	0.0693	0.0704	0.0783	0.0816	0.0874	0.0623							0.078	0.0963	0.08	0.1336	0.0811	0.077	0.0752	0.0736	0.1105	0.1628	0.164	0.1384	0.2695	0.2739	0.2856	0.2825	0.287	0.2629	0.2723
41.2478	0.1306	0.084	0.0789	0.1535	0.0681	0.0951	0.0522	0.1018	0.0878	0.0893	0.1099	0.2145	0.1069	0.0524	0.0926	0.0962	0.1022	0.1091	0.0693	0.071	0.0776	0.0822	0.0882	0.0653							0.0765	0.0916	0.0797	0.1337	0.0809	0.0771	0.0751	0.0734	0.11	0.1636	0.1659	0.139	0.2697	0.2737	0.284	0.2864	0.2885	0.2644	0.2718
41.2978	0.1307	0.0838	0.0773	0.1531	0.0678	0.0947	0.0529	0.1017	0.0881	0.0889	0.1085	0.2141	0.1081	0.0528	0.0921	0.096	0.1023	0.1077	0.0703	0.0714	0.0773	0.0826	0.0884	0.0668							0.075	0.0894	0.0785	0.1325	0.082	0.0774	0.0758	0.0725	0.1105	0.1608	0.1671	0.1389	0.2698	0.2735	0.2822	0.2865	0.2901	0.265	0.2712
41.3478	0.13	0.0828	0.0774	0.1523	0.0677	0.0947	0.0544	0.1017	0.087	0.0881	0.108	0.2137	0.1093	0.0533	0.0921	0.0948	0.1031	0.1072	0.0714	0.0711	0.0777	0.0832	0.0881	0.0665							0.074	0.0889	0.0782	0.1315	0.0817	0.0771	0.0758	0.0713	0.1098	0.1619	0.1658	0.1389	0.2677	0.2779	0.2816	0.2868	0.2868	0.2641	0.2718
41.3978	0.1296	0.0834	0.0774	0.1512	0.0669	0.0954	0.055	0.1024	0.0866	0.0876	0.1085	0.2133	0.1084	0.0534	0.0918	0.0945	0.1042	0.1063	0.0715	0.0712	0.0783	0.0829	0.088	0.0665							0.0729	0.0902	0.0771	0.1341	0.0792	0.0767	0.0736	0.0711	0.1098	0.1621	0.1655	0.1393	0.2661	0.2783	0.2842	0.2838	0.2871	0.2629	0.27
41.4481	0.1287	0.0834	0.0772	0.1497	0.0664	0.096	0.0546	0.1013	0.0874	0.0887	0.1098	0.2135	0.1067	0.0525	0.0912	0.0938	0.1048	0.1073	0.0706	0.0712	0.0784	0.0819	0.0869	0.0661							0.0725	0.0929	0.0773	0.1351	0.0807	0.0763	0.0739	0.071	0.1107	0.1603	0.1625	0.1415	0.2652	0.2748	0.2858	0.2813	0.2873	0.2627	0.2708
41.4981	0.1293	0.0837	0.0776	0.1499	0.0663	0.0957	0.0542	0.1002	0.0874	0.0883	0.1101	0.2137	0.1063	0.0529	0.0905	0.0932	0.1044	0.1085	0.0685	0.0716	0.0783	0.0816	0.086	0.0656							0.072	0.0938	0.0775	0.1347	0.0818	0.0763	0.074	0.0707	0.1101	0.1588	0.1617	0.141	0.266	0.2781	0.2856	0.2816	0.2885	0.2644	0.2713
41.5481	0.1322	0.0833	0.076	0.1506	0.066	0.096	0.0537	0.0993	0.0863	0.0879	0.1097	0.2126	0.1052	0.0542	0.0906	0.0929	0.1049	0.1091	0.0677	0.0714	0.0784	0.0817	0.0861	0.0646							0.072	0.0937	0.0781	0.1344	0.0815	0.0758	0.0739	0.0701	0.1103	0.1584	0.1615	0.1399	0.2715	0.2799	0.285	0.28	0.2899	0.2653	0.2702
41.5981	0.1345	0.0833	0.0754	0.151	0.0664	0.0961	0.0524	0.0995	0.0849	0.0889	0.1095	0.2116	0.104	0.055	0.092	0.0927	0.1047	0.109	0.0686	0.0703	0.079	0.0815	0.0861	0.0655							0.0727	0.094	0.0775	0.1339	0.0812	0.0759	0.074	0.0709	0.1104	0.1583	0.1619	0.1395	0.274	0.2829	0.2847	0.2847	0.2886	0.2663	0.2678
41.6481	0.132	0.0827	0.0748	0.1509	0.0668	0.0969	0.0535	0.1004	0.085	0.0897	0.1093	0.2114	0.1026	0.0535	0.0917	0.0922	0.1034	0.1083	0.0705	0.0698	0.0791	0.0822	0.0853	0.0655							0.0767	0.0941	0.0779	0.1343	0.0803	0.0764	0.0737	0.0734	0.11	0.16	0.1625	0.1392	0.2749	0.2797	0.2858	0.2844	0.2848	0.2656	0.2652
41.6981	0.1304	0.0832	0.0757	0.15	0.0661	0.0982	0.053	0.1016	0.0855	0.09	0.1087	0.2105	0.1026	0.0534	0.0906	0.0916	0.1025	0.1085	0.0715	0.0701	0.0779	0.0827	0.0851	0.0642							0.0785	0.0929	0.0769	0.1349	0.0804	0.0775	0.0729	0.0733	0.1097	0.1596	0.1647	0.1396	0.2731	0.2768	0.2856	0.281	0.286	0.2658	0.2638
41.7481	0.1295	0.0827	0.0778	0.1493	0.0658	0.0989	0.0527	0.1018	0.0869	0.0893	0.1084	0.2101	0.1009	0.0539	0.0906	0.0929	0.1032	0.1083	0.0712	0.0705	0.0774	0.0812	0.084	0.064							0.0768	0.0912	0.0756	0.1356	0.0803	0.0768	0.0724	0.0726	0.1101	0.1593	0.1644	0.1391	0.2704	0.2708	0.2847	0.282	0.2887	0.2666	0.2678
41.7981	0.129	0.0827	0.0794	0.1502	0.0654	0.0982	0.052	0.1008	0.088	0.0872	0.1079	0.2111	0.1005	0.0538	0.0924	0.0942	0.1039	0.1076	0.0707	0.0708	0.0777	0.0803	0.0851	0.0644							0.0753	0.0904	0.0746	0.1345	0.0812	0.0761	0.0727	0.0715	0.1112	0.1611	0.1635	0.1387	0.2688	0.2724	0.2828	0.285	0.289	0.2637	0.2692
41.8481	0.1304	0.0827	0.0814	0.1524	0.0664	0.097	0.0526	0.1005	0.0867	0.0871	0.1086	0.2126	0.1003	0.0533	0.0937	0.0935	0.1042	0.1067	0.0707	0.0724	0.078	0.0802	0.0875	0.0634							0.0755	0.0931	0.0744	0.1336	0.0813	0.0764	0.0739	0.0721	0.1121	0.1603	0.163	0.1387	0.2707	0.2767	0.2828	0.2842	0.2866	0.2638	0.2696
41.8981	0.1311	0.0828	0.0809	0.1528	0.0675	0.0968	0.0533	0.1007	0.086	0.0882	0.1097	0.2125	0.1022	0.0518	0.0937	0.093	0.1053	0.1067	0.0699	0.0735	0.0781	0.0804	0.0854	0.0629							0.0765	0.0998	0.0786	0.1332	0.0816	0.0778	0.0737	0.0726	0.1126	0.1598	0.1625	0.1387	0.2732	0.28	0.2826	0.2832	0.2875	0.2645	0.2713
41.9481	0.131	0.0827	0.079	0.151	0.067	0.0964	0.0531	0.1008	0.0858	0.0868	0.1096	0.2121	0.104	0.0513	0.0937	0.0934	0.1049	0.1067	0.0696	0.0725	0.0783	0.0808	0.0848	0.0625							0.0769	0.0999	0.0814	0.1327	0.082	0.0771	0.0736	0.0732	0.1118	0.1595	0.1641	0.1385	0.2717	0.2772	0.2828	0.2833	0.2894	0.2657	0.2705
41.9981	0.1301	0.0826	0.0784	0.1497	0.066	0.0979	0.053	0.1012	0.0873	0.0865	0.1092	0.2109	0.1042	0.0507	0.0932	0.0939	0.1046	0.1071	0.0696	0.0718	0.0788	0.0806	0.0863	0.0625							0.0756	0.0973	0.0825	0.1338	0.0835	0.0758	0.0736	0.0734	0.1113	0.1611	0.1621	0.1384	0.2714	0.2755	0.2849	0.2829	0.2901	0.2665	0.2693
42.0481	0.1303	0.0823	0.0773	0.1492	0.0665	0.0977	0.053	0.1017	0.0869	0.0872	0.1093	0.2105	0.1045	0.0501	0.092	0.0945	0.1047	0.1078	0.0701	0.0721	0.079	0.0802	0.087	0.0642							0.0735	0.0943	0.0815	0.1355	0.0841	0.0756	0.0734	0.0734	0.1119	0.1594	0.1611	0.1384	0.276	0.276	0.2824	0.2854	0.2908	0.2654	0.271
42.0981	0.1308	0.0822	0.0759	0.1489	0.0671	0.0974	0.052	0.1012	0.0865	0.0874	0.1085	0.2112	0.1053	0.0492	0.0917	0.0947	0.1041	0.1072	0.0693	0.0735	0.0791	0.0807	0.0864	0.0641							0.0721	0.0937	0.0812	0.1363	0.0865	0.0762	0.0736	0.0723	0.1116	0.1596	0.1608	0.1385	0.2797	0.2773	0.2829	0.2873	0.2903	0.2638	0.2699
42.1481	0.1316	0.0827	0.0754	0.1491	0.0667	0.0972	0.0509	0.1003	0.0864	0.0881	0.1066	0.2119	0.1053	0.0479	0.0922	0.0938	0.1027	0.1077	0.0691	0.0747	0.0787	0.0817	0.0857	0.0642							0.0735	0.095	0.0809	0.1381	0.0876	0.076	0.074	0.0723	0.1117	0.1598	0.1633	0.1384	0.2825	0.2773	0.2818	0.2852	0.2889	0.2621	0.2673
42.1981	0.1316	0.0826	0.076	0.1505	0.0661	0.0974	0.0499	0.1001	0.0862	0.0893	0.1062	0.2124	0.1039	0.0476	0.0928	0.0934	0.1024	0.1077	0.0684	0.0752	0.0787	0.0827	0.0855	0.0639							0.0757	0.0984	0.0805	0.1358	0.0864	0.0767	0.0737	0.0735	0.1118	0.1591	0.1631	0.1378	0.2826	0.2766	0.2845	0.2822	0.2877	0.2615	0.2683
42.2481	0.1301	0.082	0.0763	0.151	0.0655	0.0976	0.0506	0.1001	0.0859	0.0891	0.1068	0.213	0.1029	0.0478	0.0933	0.0932	0.1044	0.1076	0.0686	0.0737	0.0782	0.0812	0.0848	0.0631							0.0753	0.1043	0.0804	0.1349	0.0846	0.0761	0.0731	0.0744	0.111	0.1589	0.1641	0.1382	0.2791	0.2779	0.2875	0.2856	0.2866	0.2603	0.2678
42.2981	0.1292	0.0821	0.0761	0.1509	0.0652	0.0977	0.0517	0.1	0.0861	0.0896	0.1085	0.2131	0.1019	0.0492	0.0928	0.0921	0.1052	0.1075	0.0693	0.0733	0.0776	0.0804	0.0843	0.0623							0.0755	0.1035	0.0796	0.1327	0.0835	0.0753	0.0718	0.0737	0.1102	0.1596	0.1619	0.1379	0.2792	0.2769	0.2869	0.2874	0.2875	0.264	0.2655
42.3481	0.1286	0.0827	0.0775	0.1511	0.0651	0.0977	0.0517	0.1006	0.0881	0.0906	0.1101	0.2141	0.1014	0.0501	0.0918	0.0922	0.105	0.1075	0.0689	0.0739	0.0775	0.0804	0.0847	0.0623							0.0758	0.1021	0.0794	0.1316	0.0823	0.0748	0.0704	0.0724	0.1097	0.161	0.1627	0.1375	0.2841	0.2783	0.2859	0.2861	0.2889	0.2638	0.2684
42.3981	0.1278	0.0823	0.0805	0.1523	0.0656	0.0971	0.0506	0.1003	0.0877	0.0903	0.1099	0.2141	0.1005	0.0494	0.0918	0.0928	0.1046	0.1072	0.0687	0.0732	0.0785	0.0813	0.0845	0.0628							0.0758	0.1017	0.0808	0.1316	0.0826	0.0748	0.0724	0.0725	0.1097	0.1609	0.1636	0.1372	0.283	0.2807	0.2861	0.282	0.2872	0.2644	0.2691
42.4481	0.1283	0.0824	0.0797	0.1529	0.0655	0.0964	0.0507	0.0996	0.0862	0.0889	0.1111	0.2138	0.1	0.0483	0.092	0.0926	0.105	0.1074	0.0686	0.0733	0.0804	0.0802	0.084	0.063							0.0756	0.1027	0.0822	0.1341	0.085	0.0756	0.0736	0.0723	0.1098	0.1597	0.1631	0.1373	0.2835	0.2806	0.286	0.2848	0.2876	0.2647	0.2666
42.4981	0.1286	0.0823	0.0771	0.1519	0.0655	0.0961	0.0507	0.0999	0.0851	0.0884	0.112	0.2144	0.1003	0.0475	0.0928	0.0934	0.1044	0.1085	0.0688	0.0733	0.0796	0.0797	0.0834	0.0629							0.0757	0.1026	0.0812	0.1351	0.0846	0.0763	0.0734	0.0724	0.109	0.1591	0.1634	0.1382	0.277	0.2804	0.2841	0.2878	0.2896	0.2654	0.2697
42.5481	0.1295	0.0823	0.0758	0.1524	0.0661	0.0957	0.0519	0.1014	0.0853	0.0871	0.1118	0.2148	0.1025	0.0463	0.0927	0.0935	0.1046	0.1082	0.068	0.073	0.0779	0.0804	0.0833	0.0631							0.0752	0.1005	0.0798	0.1338	0.0852	0.0763	0.0727	0.0725	0.1104	0.1591	0.1643	0.1393	0.2689	0.2795	0.2843	0.2877	0.2909	0.2615	0.2679
42.5981	0.1291	0.0823	0.0757	0.1522	0.0664	0.0959	0.0523	0.1021	0.0868	0.086	0.1093	0.2156	0.1042	0.0451	0.093	0.0933	0.1048	0.1078	0.0664	0.0722	0.0772	0.0814	0.0835	0.0642							0.0743	0.0977	0.0812	0.1325	0.0829	0.0758	0.0731	0.0722	0.1109	0.1604	0.1602	0.1391	0.2679	0.2808	0.2855	0.2883	0.2895	0.2625	0.2691
42.6481	0.1288	0.0823	0.0769	0.1513	0.0667	0.0965	0.0537	0.1023	0.0875	0.0855	0.1066	0.216	0.104	0.0442	0.0924	0.0934	0.1049	0.1073	0.0658	0.0723	0.0774	0.0804	0.0849	0.0641							0.0729	0.0993	0.0798	0.1337	0.0813	0.0752	0.0732	0.0735	0.1115	0.1599	0.1592	0.1372	0.2648	0.2812	0.2861	0.2875	0.2868	0.2644	0.2663
42.6981	0.1285	0.0822	0.0766	0.1498	0.0666	0.0954	0.0537	0.1008	0.0872	0.0858	0.1056	0.2164	0.1029	0.0437	0.0916	0.0943	0.1044	0.1073	0.0659	0.0722	0.0792	0.0805	0.0877	0.0633							0.0717	0.1055	0.0785	0.1363	0.0813	0.0757	0.0724	0.0735	0.1105	0.1598	0.1595	0.1378	0.2641	0.2801	0.2839	0.2848	0.2872	0.2646	0.2676
42.7481	0.1278	0.0821	0.0758	0.1485	0.0662	0.0953	0.0526	0.1006	0.0857	0.0872	0.1053	0.2149	0.1024	0.0437	0.091	0.0937	0.1037	0.1079	0.0667	0.0717	0.0785	0.0802	0.0864	0.0628							0.071	0.1085	0.0779	0.1345	0.0814	0.0763	0.0724	0.072	0.1095	0.1607	0.1602	0.1374	0.2592	0.2789	0.2834	0.2801	0.2897	0.2651	0.267
42.7981	0.1276	0.0817	0.0766	0.148	0.0652	0.0956	0.0518	0.1006	0.0852	0.0873	0.1047	0.2138	0.1027	0.0435	0.0917	0.0919	0.1039	0.1084	0.0674	0.0716	0.0783	0.079	0.0847	0.0625							0.0713	0.1099	0.0773	0.1329	0.0809	0.0778	0.0745	0.0716	0.1095	0.163	0.161	0.1373	0.2619	0.2777	0.2825	0.2828	0.2902	0.265	0.2664
42.8481	0.1274	0.0819	0.0774	0.1481	0.0644	0.0961	0.0516	0.0995	0.0857	0.0869	0.104	0.2129	0.103	0.0448	0.0923	0.0911	0.1041	0.1079	0.0696	0.0724	0.0782	0.0791	0.0841	0.0634							0.0742	0.1128	0.0763	0.1314	0.0815	0.0782	0.0744	0.072	0.11	0.1621	0.1625	0.1379	0.2609	0.2767	0.2792	0.2825	0.2889	0.2656	0.2657
42.8981	0.1277	0.0818	0.0763	0.149	0.0647	0.0963	0.0519	0.0993	0.087	0.0873	0.106	0.2124	0.1028	0.0455	0.0927	0.0911	0.1036	0.1063	0.0704	0.0716	0.0777	0.0796	0.0877	0.065							0.0772	0.1068	0.0761	0.1352	0.0821	0.0772	0.0737	0.073	0.1095	0.1614	0.1619	0.138	0.2603	0.2728	0.2795	0.2814	0.2878	0.2676	0.2651
42.9481	0.1266	0.0819	0.0747	0.15	0.0659	0.0961	0.0521	0.0992	0.087	0.0882	0.1077	0.2131	0.1016	0.046	0.0916	0.0911	0.1032	0.1075	0.0683	0.0708	0.077	0.0806	0.0872	0.0657							0.0782	0.1048	0.0773	0.1338	0.0821	0.0764	0.0736	0.0723	0.1084	0.1614	0.162	0.1382	0.2609	0.2694	0.2795	0.2796	0.2874	0.2679	0.2662
42.9981	0.1261	0.0822	0.0749	0.1498	0.0652	0.0951	0.0525	0.0987	0.0859	0.088	0.1078	0.2135	0.1004	0.046	0.0909	0.0911	0.1031	0.1071	0.0678	0.0707	0.0774	0.0808	0.0863	0.0641							0.0779	0.1071	0.08	0.1325	0.0813	0.0758	0.0717	0.0717	0.1081	0.1602	0.1612	0.138	0.2621	0.273	0.2808	0.2811	0.2873	0.2669	0.2683
43.0481	0.126	0.0818	0.0754	0.15	0.0656	0.0953	0.0521	0.0988	0.0855	0.0871	0.108	0.2138	0.0986	0.046	0.0909	0.0924	0.1034	0.1067	0.0683	0.0698	0.0778	0.0819	0.0851	0.0634							0.0772	0.1123	0.0826	0.1327	0.082	0.076	0.0708	0.0715	0.1072	0.158	0.1605	0.1375	0.2609	0.2786	0.2834	0.2853	0.2861	0.2668	0.2677
43.0981	0.126	0.0819	0.076	0.1487	0.0661	0.0965	0.0512	0.0999	0.0859	0.0876	0.1079	0.2136	0.0987	0.0466	0.092	0.0937	0.1031	0.1061	0.0681	0.0691	0.0776	0.0817	0.0854	0.0631							0.0757	0.1137	0.0833	0.1328	0.0819	0.0749	0.0717	0.0724	0.1073	0.1592	0.1598	0.1373	0.2652	0.2816	0.282	0.2859	0.2855	0.2679	0.2669
43.1481	0.1257	0.0819	0.0752	0.1482	0.0662	0.0968	0.0516	0.1	0.0858	0.0878	0.1088	0.2135	0.0978	0.047	0.0919	0.0941	0.1028	0.1056	0.0678	0.0688	0.078	0.0814	0.0862	0.0621							0.0749	0.1121	0.084	0.1317	0.0827	0.078	0.0711	0.0725	0.1067	0.1614	0.1604	0.1381	0.2657	0.281	0.2815	0.2852	0.2854	0.2691	0.2662
43.1981	0.1261	0.0816	0.0753	0.1484	0.0663	0.0966	0.0529	0.0995	0.0869	0.0875	0.1081	0.2135	0.1015	0.046	0.0914	0.0939	0.1028	0.106	0.0678	0.0692	0.0778	0.0809	0.0857	0.0617							0.0741	0.1094	0.0824	0.1328	0.0824	0.0796	0.0718	0.0732	0.1073	0.1601	0.1599	0.1385	0.2619	0.2799	0.2832	0.2816	0.2876	0.2686	0.2668
43.2481	0.1259	0.0818	0.0755	0.1493	0.0666	0.0962	0.0523	0.1005	0.0863	0.0871	0.1071	0.2143	0.1051	0.0456	0.0907	0.093	0.1015	0.1081	0.0679	0.0696	0.0785	0.0811	0.0852	0.0621							0.0737	0.1094	0.0806	0.1326	0.0821	0.0783	0.0728	0.0724	0.1079	0.1598	0.1604	0.1375	0.2594	0.278	0.2832	0.2806	0.2868	0.2661	0.2667
43.2983	0.1257	0.0817	0.0758	0.1492	0.0663	0.0963	0.0512	0.1006	0.0857	0.0864	0.1074	0.2147	0.1044	0.0457	0.0886	0.0926	0.1016	0.1084	0.0676	0.0712	0.0788	0.0807	0.0878	0.0634							0.0727	0.1082	0.0791	0.1328	0.0817	0.0773	0.0721	0.0718	0.109	0.1595	0.1614	0.138	0.2572	0.2764	0.2843	0.2821	0.2859	0.2633	0.2699
43.3483	0.1256	0.0819	0.0748	0.1492	0.065	0.0969	0.0513	0.0998	0.0857	0.0856	0.1078	0.2147	0.1036	0.0469	0.0869	0.092	0.1022	0.1071	0.0671	0.072	0.0779	0.08	0.0856	0.0633							0.0713	0.1072	0.0791	0.1342	0.0815	0.077	0.0717	0.0719	0.1084	0.1607	0.1639	0.1379	0.2543	0.2754	0.2845	0.2823	0.2875	0.2663	0.2679
43.3983	0.1255	0.0822	0.0739	0.1507	0.0643	0.0968	0.0522	0.0979	0.0864	0.0857	0.1083	0.2152	0.1032	0.0471	0.0862	0.0919	0.1039	0.1068	0.067	0.0721	0.0779	0.0787	0.0838	0.0624							0.0707	0.1074	0.0768	0.1345	0.0836	0.0767	0.0712	0.0719	0.1073	0.1591	0.1628	0.137	0.2517	0.2781	0.2863	0.2806	0.2882	0.2669	0.2638
43.4483	0.1251	0.082	0.0736	0.1521	0.0637	0.0963	0.0517	0.0977	0.087	0.0866	0.1094	0.2149	0.1035	0.0471	0.0867	0.0923	0.1053	0.1064	0.0672	0.0728	0.0773	0.079	0.0827	0.0619							0.0698	0.1101	0.0755	0.1353	0.0829	0.0775	0.0742	0.073	0.1068	0.1585	0.1628	0.1373	0.253	0.2779	0.2871	0.282	0.2904	0.2675	0.2653
43.4983	0.1244	0.0819	0.0743	0.152	0.0639	0.0954	0.0497	0.0974	0.0868	0.0884	0.1089	0.2141	0.1028	0.0505	0.0871	0.0922	0.1061	0.1066	0.0677	0.0722	0.0775	0.0802	0.0856	0.0614							0.0698	0.1101	0.0738	0.1356	0.0814	0.0782	0.0739	0.0734	0.1074	0.1569	0.164	0.1368	0.2541	0.2758	0.2873	0.282	0.2898	0.2676	0.2658
43.5483	0.1243	0.0818	0.0755	0.1515	0.0648	0.0943	0.0493	0.0987	0.0855	0.0878	0.1077	0.213	0.1024	0.0517	0.0887	0.0925	0.1063	0.1072	0.0692	0.0714	0.0774	0.081	0.0855	0.062							0.0705	0.1079	0.0726	0.1342	0.0806	0.077	0.0725	0.0722	0.1076	0.157	0.1651	0.1364	0.2503	0.2757	0.2862	0.2869	0.2909	0.2669	0.2641
43.5983	0.1236	0.0821	0.0772	0.1508	0.0661	0.0935	0.0497	0.1004	0.0853	0.0874	0.1075	0.2123	0.1018	0.0502	0.0893	0.093	0.107	0.1076	0.0697	0.0703	0.0768	0.0806	0.084	0.0617							0.072	0.1075	0.0715	0.1332	0.0824	0.0769	0.0711	0.0707	0.1075	0.157	0.163	0.1367	0.2498	0.2825	0.2831	0.2876	0.2917	0.2668	0.2646
43.6483	0.1235	0.0817	0.0779	0.152	0.0651	0.0928	0.0497	0.1013	0.0853	0.0866	0.1072	0.2121	0.1023	0.0489	0.0902	0.092	0.108	0.1073	0.0689	0.0688	0.076	0.0807	0.0834	0.0619							0.0725	0.1062	0.0706	0.1331	0.0813	0.0768	0.0706	0.0706	0.1093	0.1564	0.1625	0.1355	0.2493	0.2788	0.284	0.2836	0.2929	0.2665	0.2627
43.6983	0.1232	0.0816	0.0767	0.1531	0.0649	0.0926	0.05	0.1022	0.0848	0.0877	0.1073	0.212	0.1016	0.0483	0.0926	0.0917	0.1075	0.107	0.0683	0.0688	0.0763	0.0801	0.0829	0.0614							0.0719	0.1051	0.0693	0.1338	0.0806	0.0757	0.0723	0.0711	0.1099	0.1559	0.1631	0.1337	0.2513	0.2725	0.2858	0.2837	0.292	0.267	0.263
43.7483	0.1229	0.0818	0.0757	0.1523	0.0651	0.0937	0.0509	0.1023	0.0845	0.0886	0.1082	0.2134	0.1024	0.0478	0.0938	0.0924	0.1067	0.1063	0.0678	0.0704	0.0773	0.0811	0.0811	0.0615							0.0718	0.1081	0.0698	0.1339	0.0809	0.076	0.0737	0.0729	0.1087	0.1568	0.1614	0.1341	0.2582	0.2713	0.2861	0.2842	0.2904	0.2666	0.2658
43.7983	0.1222	0.082	0.0752	0.1516	0.0651	0.0948	0.0513	0.1028	0.0841	0.0884	0.1092	0.2137	0.1016	0.0491	0.093	0.0932	0.1059	0.1056	0.0676	0.0704	0.0768	0.0799	0.0812	0.0636							0.071	0.1098	0.0723	0.1334	0.0811	0.0775	0.0733	0.0737	0.1081	0.1589	0.1614	0.134	0.2603	0.2735	0.2852	0.2873	0.2918	0.2664	0.266
43.8483	0.1216	0.0825	0.077	0.1513	0.0659	0.0952	0.0522	0.1011	0.0838	0.0882	0.1085	0.2135	0.1006	0.0507	0.0922	0.0931	0.1057	0.1048	0.0679	0.0707	0.0755	0.0794	0.0819	0.0646							0.0693	0.1103	0.0747	0.1324	0.0797	0.0774	0.0728	0.0731	0.1086	0.1607	0.161	0.134	0.2607	0.273	0.2837	0.2868	0.2908	0.2661	0.2665
43.8983	0.1213	0.0821	0.0772	0.1503	0.0668	0.0959	0.0518	0.1004	0.0845	0.0882	0.1079	0.213	0.0994	0.0518	0.0909	0.0933	0.1071	0.1046	0.0675	0.0703	0.0748	0.079	0.0822	0.0626							0.0683	0.1099	0.0765	0.1331	0.0798	0.0784	0.0722	0.072	0.108	0.1605	0.1608	0.1343	0.2719	0.2736	0.2845	0.2868	0.2905	0.2676	0.2678
43.9483	0.1214	0.0822	0.0765	0.1492	0.0665	0.0953	0.0518	0.1	0.0846	0.0878	0.1079	0.2127	0.0992	0.0537	0.0902	0.094	0.1073	0.1048	0.0666	0.0695	0.0756	0.0794	0.0822	0.0605							0.0682	0.1144	0.078	0.1339	0.0793	0.0774	0.0731	0.0718	0.1081	0.1593	0.1604	0.1343	0.2769	0.2791	0.2842	0.2879	0.2894	0.268	0.2686
43.9983	0.121	0.0823	0.0764	0.1482	0.0657	0.0955	0.0524	0.0999	0.084	0.0867	0.1077	0.2119	0.0993	0.0535	0.0899	0.094	0.1068	0.1046	0.0667	0.0687	0.0782	0.0802	0.0827	0.06							0.0683	0.1187	0.0778	0.1345	0.0786	0.0786	0.0729	0.0721	0.107	0.1589	0.16	0.1345	0.2761	0.2808	0.2867	0.2865	0.2883	0.2659	0.2692
44.0483	0.1214	0.0825	0.0761	0.1481	0.0649	0.0949	0.0526	0.0996	0.0841	0.0857	0.1073	0.2111	0.0979	0.0524	0.0893	0.0934	0.1067	0.1062	0.0677	0.0676	0.0775	0.0811	0.0827	0.0593							0.0688	0.1203	0.0766	0.1349	0.0785	0.0784	0.0715	0.072	0.1067	0.1591	0.1616	0.1343	0.2782	0.2751	0.286	0.2871	0.2894	0.2635	0.2655
44.0983	0.1211	0.0826	0.077	0.1483	0.0649	0.0951	0.0517	0.0999	0.085	0.0874	0.1061	0.2111	0.1008	0.0509	0.0887	0.093	0.1056	0.1058	0.068	0.0676	0.077	0.0801	0.0823	0.0614							0.0682	0.1195	0.075	0.1358	0.0811	0.0776	0.071	0.0709	0.1074	0.1606	0.1638	0.1356	0.2797	0.2716	0.285	0.2903	0.2889	0.2656	0.2668
44.1483	0.1209	0.0826	0.0811	0.1485	0.0655	0.0945	0.0515	0.1003	0.0854	0.0872	0.108	0.2121	0.1038	0.0496	0.0891	0.0925	0.1042	0.1048	0.0679	0.0686	0.0775	0.0804	0.0836	0.063							0.0673	0.1199	0.0736	0.137	0.0817	0.078	0.0712	0.0715	0.1079	0.1604	0.1603	0.1353	0.2787	0.2702	0.2848	0.2867	0.289	0.2668	0.2672
44.1983	0.1206	0.0825	0.0808	0.1476	0.0669	0.0947	0.0523	0.1008	0.085	0.0859	0.1094	0.2127	0.1042	0.0488	0.0899	0.0914	0.1046	0.1045	0.0677	0.0705	0.0782	0.0801	0.0853	0.0615							0.067	0.1201	0.0717	0.1368	0.0812	0.0775	0.0709	0.0726	0.1076	0.161	0.1607	0.1338	0.2736	0.2715	0.2842	0.2843	0.2904	0.2657	0.2649
44.2483	0.1202	0.0823	0.0803	0.1472	0.0668	0.0959	0.0522	0.0993	0.0847	0.0863	0.1099	0.212	0.1044	0.0484	0.0901	0.0902	0.1055	0.1055	0.0678	0.0717	0.0795	0.0806	0.0846	0.0606							0.0671	0.1159	0.0702	0.1353	0.0814	0.0766	0.0722	0.0719	0.1073	0.1616	0.1604	0.1341	0.2698	0.28	0.2868	0.2865	0.2906	0.2652	0.265
44.2983	0.12	0.0827	0.0792	0.148	0.0653	0.096	0.0531	0.0984	0.0845	0.0864	0.1097	0.2114	0.1037	0.0478	0.0899	0.089	0.1065	0.105	0.0686	0.0709	0.0788	0.0802	0.0836	0.0611							0.0664	0.1139	0.0697	0.1348	0.0807	0.0764	0.0733	0.0703	0.1079	0.1619	0.1595	0.1344	0.2716	0.277	0.2847	0.2872	0.291	0.2633	0.2639
44.3483	0.1201	0.0822	0.0805	0.1506	0.0644	0.0953	0.0527	0.0973	0.085	0.0873	0.1081	0.2116	0.1042	0.047	0.0893	0.0888	0.1059	0.1037	0.0689	0.0707	0.0772	0.0794	0.0825	0.0605							0.0659	0.1139	0.0714	0.1343	0.0807	0.0749	0.0715	0.0705	0.1084	0.1616	0.16	0.1336	0.2721	0.274	0.2837	0.2841	0.2903	0.2637	0.2644
44.3983	0.1204	0.0827	0.0811	0.1525	0.064	0.0951	0.0516	0.0972	0.0854	0.0868	0.1066	0.2131	0.1034	0.0459	0.0888	0.0885	0.1055	0.1044	0.068	0.0701	0.0761	0.0802	0.0812	0.0604							0.066	0.1184	0.0738	0.1329	0.0793	0.0757	0.0707	0.0722	0.1081	0.1599	0.1631	0.1321	0.2702	0.2744	0.2829	0.2833	0.2909	0.266	0.263
44.4483	0.1208	0.0823	0.0805	0.153	0.0639	0.0959	0.0511	0.0974	0.0852	0.0862	0.1062	0.2144	0.1014	0.0452	0.0881	0.0898	0.1048	0.1052	0.0678	0.07	0.0763	0.0813	0.0849	0.061							0.0671	0.1189	0.0782	0.1318	0.0813	0.0761	0.0717	0.0719	0.1072	0.1585	0.1613	0.1323	0.2714	0.2773	0.2797	0.2833	0.2892	0.2638	0.2648
44.4983	0.1204	0.0823	0.0789	0.1526	0.0638	0.097	0.0511	0.0984	0.0845	0.0856	0.1062	0.2137	0.1005	0.0446	0.0873	0.0915	0.1045	0.1048	0.0682	0.0694	0.0771	0.0801	0.0839	0.0609							0.0672	0.1183	0.0816	0.1321	0.0798	0.0774	0.071	0.0704	0.1077	0.16	0.1595	0.1322	0.2711	0.2775	0.2803	0.2832	0.2901	0.2629	0.2681
44.5483	0.1206	0.0824	0.0779	0.1504	0.0631	0.0961	0.0508	0.0995	0.0843	0.0857	0.1068	0.2122	0.0999	0.0436	0.0864	0.0929	0.1039	0.104	0.0678	0.0698	0.077	0.0793	0.0814	0.0598							0.067	0.1173	0.079	0.1322	0.0794	0.0765	0.0715	0.0708	0.1092	0.1599	0.1611	0.132	0.2732	0.2784	0.2811	0.2822	0.2902	0.2652	0.2649
44.5983	0.1208	0.0825	0.0759	0.1487	0.0639	0.0953	0.0505	0.1004	0.0839	0.0863	0.1069	0.2119	0.0991	0.0431	0.0852	0.0931	0.1047	0.1045	0.0672	0.07	0.0763	0.0795	0.0811	0.0597							0.0669	0.118	0.0778	0.133	0.0789	0.0748	0.0729	0.0704	0.1084	0.1604	0.1603	0.132	0.2662	0.276	0.2838	0.2813	0.2907	0.2667	0.2666
44.6483	0.1204	0.0825	0.0745	0.1478	0.0654	0.0951	0.0497	0.0999	0.0839	0.0863	0.106	0.2122	0.0983	0.0426	0.0846	0.0921	0.1052	0.1049	0.0664	0.0703	0.0755	0.0804	0.0813	0.0602							0.0667	0.1224	0.078	0.134	0.08	0.0749	0.0733	0.0696	0.1091	0.1613	0.1609	0.132	0.2687	0.2745	0.2844	0.281	0.2911	0.2661	0.2674
44.6983	0.1199	0.0821	0.074	0.1473	0.0655	0.0942	0.0493	0.0988	0.0847	0.0858	0.106	0.2128	0.098	0.0422	0.0847	0.0917	0.1051	0.1054	0.066	0.0687	0.0759	0.0803	0.0827	0.0609							0.0659	0.1226	0.0786	0.1356	0.0809	0.0763	0.0734	0.0694	0.109	0.1624	0.1593	0.1325	0.2795	0.2735	0.282	0.2812	0.2888	0.2652	0.2645
44.7483	0.1194	0.0825	0.0732	0.1475	0.0641	0.094	0.0491	0.0988	0.0858	0.0852	0.1058	0.2133	0.0966	0.0428	0.0863	0.0912	0.1059	0.1056	0.0666	0.0681	0.0758	0.0793	0.0823	0.0604							0.0646	0.123	0.0795	0.1346	0.0803	0.0758	0.0727	0.0703	0.107	0.1606	0.1573	0.1329	0.2831	0.2745	0.2816	0.2813	0.2886	0.2657	0.2658
44.7983	0.1188	0.0825	0.073	0.1479	0.0637	0.0942	0.0503	0.0989	0.0848	0.0848	0.1056	0.2126	0.0975	0.0433	0.0885	0.0917	0.1059	0.1047	0.0667	0.0683	0.0751	0.078	0.0821	0.0594							0.0642	0.1257	0.0806	0.1331	0.0807	0.0755	0.072	0.0715	0.1067	0.1584	0.1576	0.133	0.2862	0.2783	0.2816	0.2827	0.2877	0.2672	0.2652
44.8483	0.1189	0.0821	0.0728	0.1482	0.0636	0.0946	0.0522	0.0987	0.0836	0.0834	0.1071	0.2117	0.1017	0.0439	0.0902	0.0909	0.1043	0.1032	0.067	0.0683	0.0756	0.0774	0.0818	0.0585							0.0659	0.123	0.0799	0.1326	0.0812	0.0763	0.0707	0.0717	0.1076	0.1585	0.1584	0.1332	0.2901	0.282	0.2834	0.2845	0.2893	0.2686	0.2629
44.8983	0.1183	0.0823	0.0726	0.1477	0.0634	0.094	0.0519	0.0987	0.0833	0.0846	0.109	0.2107	0.1033	0.0443	0.0914	0.0906	0.1039	0.1019	0.0665	0.0673	0.077	0.0797	0.0804	0.0596							0.0688	0.1211	0.0778	0.1314	0.0806	0.0759	0.0703	0.071	0.1071	0.159	0.1605	0.1327	0.2887	0.2802	0.2858	0.2857	0.2886	0.2678	0.2645
44.9483	0.1183	0.0821	0.0723	0.1479	0.0638	0.0937	0.0513	0.0989	0.0837	0.0878	0.108	0.2105	0.104	0.0439	0.0909	0.0906	0.1032	0.1021	0.0676	0.0667	0.0769	0.0807	0.0802	0.0604							0.0719	0.1199	0.0761	0.1312	0.0813	0.0745	0.0716	0.0704	0.1065	0.1597	0.1609	0.1327	0.288	0.2771	0.2858	0.2851	0.29	0.2647	0.2652
44.9983	0.1184	0.0822	0.0716	0.1492	0.0652	0.0935	0.0502	0.0997	0.0846	0.0866	0.1055	0.2115	0.103	0.0437	0.0903	0.0912	0.1032	0.1015	0.0686	0.066	0.0756	0.0806	0.0812	0.06							0.0706	0.1186	0.0747	0.1327	0.0814	0.0746	0.0718	0.0693	0.1057	0.1597	0.1598	0.1334	0.2877	0.2777	0.2873	0.2872	0.29	0.2654	0.2649
45.0483	0.1178	0.0822	0.0716	0.1494	0.0657	0.0951	0.0492	0.099	0.0841	0.0856	0.1051	0.2115	0.1015	0.044	0.09	0.0913	0.1041	0.102	0.0676	0.0662	0.0754	0.0803	0.0823	0.0593							0.0692	0.1175	0.0746	0.1331	0.0813	0.0746	0.0714	0.0678	0.1056	0.1607	0.1595	0.1324	0.2872	0.2794	0.2893	0.2908	0.2931	0.265	0.2648
45.0983	0.1179	0.0821	0.0715	0.1501	0.0657	0.0959	0.0493	0.0991	0.0839	0.0851	0.1066	0.2116	0.1002	0.0441	0.091	0.0919	0.1048	0.1012	0.0665	0.0675	0.076	0.0801	0.0817	0.0586							0.069	0.1219	0.0751	0.1349	0.083	0.074	0.0733	0.0675	0.1059	0.1611	0.1598	0.1318	0.2854	0.2754	0.2885	0.2898	0.2925	0.2647	0.2661
45.1486	0.1189	0.0822	0.0709	0.1509	0.0653	0.0951	0.0506	0.0994	0.0844	0.0861	0.1066	0.211	0.0993	0.0442	0.0923	0.0919	0.1046	0.1018	0.0665	0.07	0.0752	0.0803	0.0806	0.0579							0.0688	0.1295	0.0762	0.1347	0.0832	0.0746	0.0724	0.0691	0.1058	0.1605	0.1598	0.1316	0.2904	0.2739	0.2865	0.2899	0.2906	0.2661	0.2643
45.1986	0.1213	0.0824	0.0711	0.1511	0.0671	0.095	0.0509	0.0989	0.0841	0.0879	0.107	0.2116	0.0987	0.0448	0.0918	0.0921	0.1038	0.1029	0.0669	0.0707	0.0758	0.0787	0.0795	0.0582							0.0687	0.1258	0.0776	0.1365	0.0829	0.0744	0.0725	0.0695	0.1059	0.1611	0.1612	0.131	0.2856	0.2729	0.2848	0.2925	0.2902	0.2652	0.2648
45.2486	0.1223	0.0823	0.0708	0.1502	0.0678	0.0948	0.0508	0.0981	0.0829	0.0872	0.1075	0.2126	0.0969	0.0466	0.0907	0.0932	0.1047	0.1032	0.067	0.0693	0.0761	0.0779	0.0797	0.0595							0.0684	0.1238	0.0801	0.1362	0.0791	0.0759	0.0718	0.0698	0.107	0.162	0.1637	0.1306	0.292	0.2713	0.284	0.2943	0.291	0.2651	0.2644
45.2986	0.1226	0.0825	0.0705	0.1502	0.067	0.0946	0.0512	0.0974	0.0834	0.0858	0.1074	0.2131	0.0963	0.0486	0.0901	0.093	0.1049	0.1034	0.0674	0.0693	0.0758	0.0785	0.0807	0.0603							0.0682	0.1248	0.082	0.1342	0.0793	0.0765	0.0727	0.071	0.1084	0.1604	0.1633	0.1313	0.2941	0.2682	0.2787	0.2936	0.2872	0.2651	0.2654
45.3486	0.1232	0.082	0.0704	0.1504	0.067	0.0947	0.0509	0.0972	0.0841	0.0841	0.107	0.213	0.0959	0.0482	0.0908	0.0919	0.1042	0.1052	0.0678	0.0686	0.075	0.0788	0.081	0.0607							0.0685	0.1289	0.0839	0.1342	0.0801	0.0753	0.0728	0.0711	0.1093	0.1602	0.1628	0.1314	0.2916	0.2678	0.2782	0.2902	0.2887	0.2655	0.265
45.3986	0.1239	0.0821	0.0706	0.1514	0.0664	0.0952	0.0508	0.0982	0.0835	0.0838	0.1062	0.2129	0.0954	0.0495	0.0922	0.0916	0.1035	0.1052	0.0681	0.0688	0.075	0.0779	0.0808	0.0597							0.0691	0.128	0.0817	0.1332	0.0814	0.0748	0.074	0.071	0.107	0.1602	0.1607	0.1305	0.2855	0.2669	0.2791	0.2885	0.2894	0.2624	0.2667
45.4486	0.127	0.0821	0.0715	0.1516	0.067	0.0944	0.0504	0.099	0.0835	0.0843	0.1074	0.2126	0.0961	0.0508	0.092	0.0917	0.1033	0.1047	0.0683	0.069	0.0755	0.0769	0.0819	0.0595							0.0694	0.1258	0.0788	0.1323	0.0804	0.0751	0.0737	0.0714	0.1048	0.161	0.1582	0.1306	0.2901	0.2706	0.2833	0.2902	0.2888	0.2638	0.2682
45.4986	0.1287	0.0822	0.0727	0.1513	0.0659	0.0942	0.0504	0.0985	0.0845	0.085	0.1067	0.2123	0.0971	0.0526	0.0903	0.0922	0.105	0.1053	0.068	0.069	0.076	0.0764	0.0834	0.0589							0.0696	0.1246	0.0763	0.1326	0.0798	0.0761	0.0732	0.0736	0.105	0.1596	0.1575	0.1314	0.2915	0.274	0.2875	0.2883	0.2894	0.2653	0.2665
45.5486	0.1289	0.0816	0.0723	0.1503	0.065	0.0948	0.0505	0.0981	0.0844	0.0842	0.1065	0.2121	0.0976	0.0532	0.0892	0.0933	0.1055	0.1038	0.0675	0.0685	0.0762	0.0777	0.0823	0.0588							0.0695	0.124	0.0746	0.1325	0.0809	0.0765	0.0729	0.0755	0.1055	0.1596	0.157	0.1318	0.2895	0.2733	0.2867	0.2887	0.289	0.2656	0.2679
45.5986	0.1302	0.082	0.0725	0.1509	0.0646	0.0959	0.0507	0.0989	0.0843	0.0834	0.1066	0.2119	0.0986	0.0525	0.0869	0.0939	0.1051	0.1027	0.0672	0.0694	0.0765	0.0774	0.0811	0.0587							0.0676	0.1248	0.0729	0.1329	0.0809	0.0763	0.0715	0.0763	0.1056	0.1598	0.1581	0.1311	0.2996	0.2695	0.2866	0.2893	0.2906	0.2676	0.2679
45.6486	0.1309	0.082	0.0746	0.1517	0.0648	0.0956	0.0512	0.0991	0.0838	0.0835	0.1063	0.2119	0.0981	0.0509	0.0858	0.0924	0.1046	0.1016	0.0681	0.069	0.0777	0.0778	0.08	0.06							0.0662	0.1311	0.0736	0.133	0.0815	0.0767	0.073	0.075	0.1055	0.1613	0.1607	0.1302	0.3095	0.2675	0.2889	0.2901	0.2912	0.2672	0.2691
45.6986	0.1299	0.0821	0.0756	0.1514	0.0646	0.0962	0.0519	0.0981	0.0828	0.0841	0.105	0.2111	0.0968	0.0501	0.085	0.0909	0.104	0.1022	0.0688	0.0682	0.0784	0.077	0.0796	0.0593							0.0654	0.1319	0.0736	0.1343	0.0807	0.0761	0.0726	0.0739	0.1056	0.164	0.1602	0.1297	0.3042	0.2665	0.2875	0.2905	0.2918	0.2652	0.2643
45.7486	0.1288	0.0824	0.0749	0.1514	0.0655	0.096	0.0516	0.0975	0.0823	0.0842	0.1039	0.2115	0.0959	0.0498	0.084	0.091	0.1036	0.102	0.0678	0.0676	0.077	0.0757	0.0792	0.0596							0.0647	0.1288	0.0743	0.1352	0.0791	0.0748	0.0722	0.074	0.1057	0.1633	0.1604	0.1299	0.3079	0.2691	0.2874	0.2878	0.292	0.2653	0.266
45.7986	0.1278	0.0821	0.0742	0.1511	0.0669	0.0961	0.0513	0.0976	0.0808	0.0845	0.1035	0.2108	0.0956	0.05	0.0835	0.0901	0.1041	0.1021	0.0666	0.0675	0.0756	0.075	0.0796	0.0589							0.0647	0.1294	0.076	0.1361	0.078	0.0762	0.0727	0.0756	0.1055	0.1604	0.1606	0.1305	0.3085	0.2666	0.2845	0.2864	0.2906	0.2664	0.2669
45.8486	0.1286	0.082	0.0734	0.1506	0.0665	0.0955	0.0508	0.098	0.081	0.0847	0.1045	0.2104	0.096	0.0507	0.0852	0.0886	0.1046	0.1034	0.0644	0.0684	0.0748	0.0766	0.0798	0.059							0.0652	0.1335	0.0778	0.1378	0.0786	0.0763	0.0708	0.0752	0.1055	0.1586	0.1608	0.1318	0.3108	0.2654	0.2831	0.2825	0.2888	0.2658	0.2678
45.8986	0.1295	0.0818	0.0743	0.1503	0.0657	0.0955	0.0494	0.097	0.082	0.085	0.1056	0.2097	0.0988	0.0523	0.0889	0.0876	0.1044	0.1046	0.0636	0.0675	0.0742	0.077	0.0802	0.0597							0.065	0.1346	0.0773	0.1367	0.0797	0.0754	0.0714	0.0746	0.1056	0.1594	0.1623	0.1314	0.3018	0.2652	0.2828	0.2806	0.2887	0.265	0.2685
45.9486	0.1286	0.0819	0.0738	0.1504	0.0653	0.0958	0.0491	0.0961	0.0822	0.0855	0.1063	0.2091	0.0988	0.0539	0.0906	0.0867	0.1042	0.1033	0.0641	0.0669	0.0744	0.0782	0.0793	0.059							0.0646	0.1327	0.0766	0.1359	0.081	0.0764	0.0731	0.0735	0.1062	0.1592	0.1628	0.1311	0.2986	0.2646	0.2821	0.2827	0.2889	0.2639	0.2679
45.9986	0.1284	0.0823	0.0725	0.1508	0.0645	0.0973	0.0491	0.0952	0.0816	0.0863	0.1055	0.2094	0.0991	0.0538	0.0905	0.0876	0.1042	0.1022	0.0647	0.067	0.0744	0.0767	0.0791	0.0578							0.0647	0.1316	0.078	0.1349	0.0824	0.0772	0.0742	0.0736	0.1063	0.1586	0.1631	0.1305	0.3088	0.2651	0.2803	0.2837	0.2874	0.263	0.2664
46.0486	0.128	0.0815	0.0719	0.1504	0.0637	0.0974	0.0491	0.0951	0.0826	0.0857	0.1049	0.2093	0.0989	0.0535	0.0892	0.0886	0.1036	0.1027	0.0655	0.0677	0.0731	0.0758	0.0789	0.0574							0.0645	0.1316	0.079	0.1337	0.0844	0.0765	0.0741	0.0733	0.1062	0.1587	0.1631	0.1306	0.3125	0.2662	0.2799	0.2831	0.2887	0.2628	0.2636
46.0986	0.1283	0.0817	0.0714	0.1498	0.064	0.0962	0.0487	0.095	0.0836	0.0854	0.1043	0.2102	0.0982	0.0539	0.0895	0.0897	0.1033	0.1017	0.0667	0.0685	0.0726	0.0756	0.0775	0.0585							0.0644	0.1318	0.0792	0.133	0.0836	0.0764	0.0724	0.0723	0.1065	0.1592	0.1623	0.1302	0.316	0.2711	0.2837	0.2838	0.2889	0.2636	0.2643
46.1486	0.1293	0.0813	0.0707	0.1486	0.0633	0.0949	0.0503	0.0952	0.083	0.0846	0.1054	0.2099	0.0982	0.0536	0.0911	0.0908	0.1043	0.1019	0.067	0.0693	0.0723	0.0762	0.0766	0.0599							0.0649	0.1297	0.0792	0.1327	0.0826	0.0761	0.0715	0.0727	0.1061	0.1581	0.1611	0.1306	0.3143	0.268	0.2825	0.2836	0.2907	0.2655	0.2664
46.1986	0.1278	0.0815	0.0701	0.1473	0.0632	0.0944	0.0511	0.0962	0.0826	0.0841	0.1066	0.2096	0.0963	0.0523	0.0914	0.0914	0.1051	0.1012	0.0669	0.0691	0.0725	0.0782	0.0772	0.0589							0.0654	0.1291	0.0791	0.1331	0.0815	0.0777	0.0716	0.0741	0.1054	0.1574	0.1605	0.1311	0.3083	0.2647	0.2823	0.2822	0.2886	0.2649	0.2676
46.2486	0.128	0.0814	0.0708	0.1463	0.0648	0.0937	0.051	0.0971	0.0826	0.0846	0.1061	0.21	0.0963	0.0516	0.0914	0.0909	0.1039	0.0998	0.0677	0.0676	0.0732	0.0814	0.0781	0.0587							0.0651	0.1299	0.0781	0.1331	0.0803	0.0758	0.0716	0.0741	0.1061	0.1579	0.1615	0.1322	0.3013	0.2659	0.2798	0.2821	0.2875	0.265	0.2685
46.2986	0.1284	0.0813	0.0719	0.1463	0.0655	0.0943	0.05	0.0974	0.0831	0.0852	0.1056	0.2103	0.0963	0.0527	0.0908	0.0918	0.1024	0.1	0.0689	0.0669	0.0732	0.0807	0.0794	0.0589							0.0648	0.13	0.0759	0.1348	0.0802	0.0733	0.0728	0.0731	0.1065	0.1583	0.1618	0.1313	0.2917	0.2665	0.2802	0.2852	0.2882	0.2668	0.2694
46.3486	0.1281	0.0817	0.0716	0.1467	0.0642	0.0951	0.0489	0.0972	0.0843	0.0848	0.1063	0.2093	0.0983	0.0531	0.0893	0.0924	0.1021	0.1011	0.0685	0.0669	0.0734	0.0786	0.0798	0.0583							0.0645	0.1308	0.0743	0.1351	0.0796	0.0738	0.0723	0.0727	0.1058	0.1592	0.1607	0.1293	0.2889	0.2648	0.2845	0.2865	0.2899	0.2664	0.2682
46.3986	0.1284	0.0818	0.0698	0.1472	0.0633	0.0958	0.0486	0.0963	0.0845	0.0833	0.1066	0.2086	0.0988	0.053	0.0878	0.0919	0.1027	0.1014	0.0682	0.0668	0.0728	0.0764	0.0802	0.0578							0.0641	0.1315	0.0752	0.1349	0.0789	0.0753	0.0723	0.0729	0.1065	0.1588	0.1594	0.1298	0.2858	0.2641	0.2842	0.2856	0.2852	0.2645	0.2675
46.4486	0.1299	0.0818	0.0693	0.1472	0.064	0.096	0.0488	0.0961	0.0843	0.0829	0.107	0.2084	0.0977	0.0532	0.0857	0.0911	0.1031	0.1006	0.0678	0.0663	0.0738	0.0765	0.0801	0.0576							0.0641	0.133	0.0765	0.1364	0.0804	0.0747	0.0718	0.0734	0.1064	0.1591	0.1588	0.1303	0.2803	0.2631	0.284	0.2862	0.2858	0.2657	0.2657
46.4986	0.1292	0.0817	0.0691	0.1474	0.0653	0.0951	0.0489	0.0958	0.0827	0.082	0.1066	0.2081	0.0965	0.0536	0.0851	0.0899	0.1021	0.1013	0.0679	0.0664	0.0744	0.0754	0.0807	0.0572							0.0634	0.1327	0.0775	0.1374	0.0808	0.0762	0.0727	0.0734	0.106	0.16	0.1597	0.1299	0.2854	0.268	0.2814	0.2905	0.289	0.2679	0.2675
46.5486	0.1293	0.082	0.0697	0.1473	0.0655	0.0936	0.0494	0.0958	0.0816	0.0824	0.1056	0.2084	0.0955	0.0528	0.0858	0.0898	0.1022	0.102	0.0681	0.0671	0.0743	0.0755	0.0806	0.0569							0.0622	0.1323	0.0786	0.1355	0.0806	0.0759	0.0721	0.073	0.1052	0.1613	0.1633	0.1292	0.2848	0.2725	0.2809	0.2906	0.2896	0.2654	0.2675
46.5986	0.1294	0.082	0.0694	0.1474	0.0645	0.0928	0.05	0.0972	0.0817	0.0826	0.1042	0.2088	0.0955	0.051	0.0881	0.0909	0.1019	0.1017	0.0675	0.0688	0.0733	0.0761	0.0808	0.0571							0.0622	0.1331	0.0802	0.1333	0.0793	0.077	0.0729	0.0723	0.1063	0.1608	0.1625	0.1285	0.2826	0.2723	0.2849	0.2938	0.2886	0.2661	0.2658
46.6486	0.1276	0.082	0.0685	0.1476	0.0647	0.0927	0.0504	0.0972	0.082	0.0848	0.1037	0.208	0.0953	0.0494	0.0898	0.0909	0.1021	0.1015	0.0669	0.0685	0.0733	0.0777	0.08	0.0579							0.0612	0.1341	0.0799	0.134	0.0803	0.0765	0.0711	0.0728	0.1062	0.1604	0.1615	0.1294	0.2786	0.2703	0.2865	0.2923	0.2872	0.268	0.2675
46.6986	0.1272	0.0818	0.0678	0.1482	0.0654	0.0926	0.0494	0.0962	0.0823	0.0871	0.1033	0.2075	0.0949	0.0483	0.0907	0.0905	0.1017	0.1008	0.067	0.0674	0.0727	0.0784	0.0797	0.0588							0.0613	0.1335	0.0788	0.1345	0.0793	0.0759	0.0714	0.073	0.1052	0.1604	0.1628	0.1298	0.2782	0.2734	0.2841	0.2917	0.2863	0.2681	0.2699
46.7486													0.0943	0.0483	0.0908	0.0905	0.102	0.1012	0.0666	0.0672	0.0721	0.0769	0.0798	0.0591							0.0603	0.1338	0.0767	0.1352	0.0807	0.0748	0.0729	0.0726	0.1064	0.1601	0.1614	0.1296	0.2797	0.2768	0.2804	0.2917	0.2859	0.2649	0.2683
46.7986													0.0945	0.0492	0.0905	0.089	0.1015	0.1013	0.0654	0.0671	0.0717	0.077	0.08	0.0602							0.0605	0.1353	0.077	0.1363	0.0824	0.0743	0.0726	0.0718	0.1062	0.1603	0.1606	0.1296	0.2809	0.2803	0.2782	0.2925	0.2857	0.2626	0.266
46.8486													0.0943	0.05	0.0896	0.0863	0.1006	0.1031	0.0654	0.0669	0.0706	0.0775	0.0791	0.0605							0.0602	0.1357	0.0786	0.1369	0.0832	0.0752	0.0707	0.0708	0.1049	0.1607	0.1605	0.1291	0.2799	0.2757	0.2784	0.2923	0.2855	0.262	0.2652
46.8986													0.0943	0.0525	0.089	0.0859	0.1001	0.1034	0.0663	0.066	0.0712	0.0766	0.078	0.0597							0.0604	0.1358	0.0802	0.1352	0.0823	0.0754	0.0705	0.0718	0.1047	0.1615	0.1593	0.1286	0.2775	0.2696	0.2799	0.291	0.2847	0.2629	0.2644
46.9489													0.0955	0.0551	0.0886	0.0866	0.1006	0.1025	0.0665	0.0654	0.0731	0.0761	0.0777	0.0589							0.0618	0.1368	0.0802	0.1334	0.0815	0.075	0.0689	0.0718	0.1058	0.1645	0.1603	0.129	0.2767	0.2695	0.2781	0.2892	0.2866	0.2628	0.2677
46.9989													0.096	0.0558	0.0892	0.0877	0.101	0.1018	0.0674	0.0664	0.073	0.0765	0.0778	0.0584							0.0638	0.1365	0.0796	0.1325	0.0818	0.0753	0.0693	0.0716	0.1058	0.1632	0.1615	0.128	0.2796	0.2719	0.2783	0.2929	0.2869	0.2655	0.2667
47.0489													0.0952	0.0551	0.0892	0.0884	0.1011	0.1003	0.0667	0.0676	0.0727	0.0778	0.0795	0.0589							0.0645	0.1364	0.0788	0.1337	0.0816	0.076	0.0683	0.0705	0.1049	0.1613	0.1615	0.1287	0.2846	0.2715	0.2822	0.2997	0.2848	0.2659	0.2651
47.0989													0.0952	0.0541	0.0888	0.0885	0.1011	0.1004	0.066	0.0675	0.0724	0.0768	0.0814	0.0587							0.0628	0.1367	0.0778	0.1346	0.0811	0.0755	0.0707	0.0705	0.1043	0.1605	0.1602	0.1276	0.2867	0.2694	0.2806	0.2947	0.285	0.2649	0.2659
47.1489													0.0941	0.0535	0.088	0.0892	0.1015	0.1006	0.0659	0.0669	0.0715	0.0775	0.0804	0.058							0.0625	0.1377	0.0773	0.1345	0.0801	0.0743	0.071	0.0706	0.1038	0.1621	0.1613	0.1269	0.2866	0.268	0.2776	0.2947	0.2867	0.264	0.2649
47.1989													0.0947	0.0531	0.0873	0.0898	0.102	0.1006	0.0663	0.0668	0.0716	0.077	0.0802	0.0584							0.0615	0.1388	0.0766	0.1328	0.0786	0.0731	0.0715	0.0705	0.1034	0.163	0.161	0.127	0.2865	0.2672	0.2749	0.2952	0.29	0.2646	0.2652
47.2489													0.0964	0.0522	0.0868	0.0895	0.1029	0.1008	0.0661	0.0664	0.0729	0.077	0.0788	0.0586							0.0602	0.1378	0.0753	0.1322	0.0775	0.0739	0.071	0.0708	0.102	0.1632	0.1585	0.1271	0.2918	0.2682	0.2756	0.2956	0.2866	0.2657	0.2656
47.2989													0.0954	0.0512	0.0871	0.0887	0.1027	0.1013	0.0655	0.0655	0.0723	0.0755	0.0781	0.0584							0.059	0.1357	0.0735	0.134	0.078	0.0767	0.0717	0.0708	0.1008	0.1618	0.1581	0.1277	0.2912	0.2673	0.2805	0.2907	0.2875	0.2655	0.263
47.3489													0.0948	0.0502	0.0873	0.0884	0.1028	0.1014	0.0648	0.0653	0.0716	0.0751	0.0786	0.059							0.0585	0.1359	0.0728	0.1363	0.0782	0.0761	0.0727	0.0708	0.102	0.1606	0.1585	0.1273	0.2868	0.2657	0.2845	0.2894	0.2883	0.2646	0.2637
47.3989													0.0937	0.0496	0.0882	0.0884	0.103	0.1011	0.0649	0.0659	0.072	0.0752	0.0784	0.0595							0.0592	0.1348	0.0727	0.1362	0.0775	0.0746	0.0725	0.0692	0.1028	0.161	0.1596	0.1267	0.2859	0.2659	0.2824	0.2936	0.2882	0.263	0.2673
47.4489													0.0932	0.0502	0.089	0.0881	0.1031	0.1019	0.065	0.0667	0.072	0.0758	0.0779	0.0587							0.0601	0.1354	0.0735	0.1345	0.079	0.0753	0.0724	0.0686	0.103	0.1628	0.1604	0.1261	0.2827	0.264	0.2822	0.2894	0.2874	0.2638	0.2685
47.4989													0.093	0.0509	0.0891	0.0884	0.1023	0.1026	0.0643	0.0656	0.0711	0.0766	0.0783	0.0573							0.0614	0.1378	0.0741	0.137	0.0791	0.0756	0.0726	0.069	0.1034	0.163	0.161	0.1257	0.2797	0.264	0.2817	0.2938	0.2865	0.2656	0.2652
47.5489													0.0938	0.0497	0.0888	0.0887	0.1014	0.101	0.0642	0.0648	0.07	0.0756	0.0799	0.0564							0.0625	0.1374	0.0757	0.137	0.0778	0.0761	0.0737	0.0709	0.1042	0.1621	0.161	0.1256	0.2784	0.2646	0.2816	0.2909	0.2853	0.2646	0.2665
47.5989													0.0956	0.0492	0.0892	0.0885	0.1011	0.1012	0.0636	0.0646	0.0705	0.0753	0.0798	0.0558							0.0629	0.1382	0.0776	0.134	0.0776	0.0801	0.0731	0.0719	0.1043	0.1622	0.1584	0.1257	0.2781	0.2621	0.2817	0.289	0.2834	0.263	0.2637
47.6489													0.0961	0.0513	0.0894	0.0886	0.102	0.1005	0.0637	0.0649	0.0703	0.0743	0.0784	0.0566							0.0612	0.1424	0.0775	0.1345	0.08	0.0819	0.0743	0.0694	0.1038	0.1623	0.1592	0.1256	0.2766	0.2612	0.2784	0.2882	0.2832	0.2638	0.2657
47.6989													0.0943	0.054	0.0885	0.0893	0.1026	0.1014	0.0644	0.0652	0.0708	0.0729	0.0774	0.0567							0.0608	0.1429	0.0774	0.1352	0.0837	0.0785	0.0741	0.0691	0.104	0.163	0.158	0.127	0.2729	0.2649	0.2795	0.2902	0.2843	0.2611	0.2686
47.7489													0.0935	0.0547	0.0882	0.0886	0.1019	0.101	0.0656	0.0647	0.0706	0.073	0.0775	0.0565							0.06	0.1425	0.0777	0.1335	0.0844	0.0769	0.0732	0.069	0.1037	0.1643	0.1588	0.1268	0.2736	0.2697	0.2819	0.2873	0.2843	0.2627	0.2687
47.7989													0.0929	0.0536	0.0881	0.0883	0.1019	0.101	0.0665	0.0647	0.0702	0.075	0.0773	0.0576							0.0597	0.1429	0.0771	0.1331	0.0857	0.0771	0.0722	0.0705	0.1028	0.1642	0.1591	0.1272	0.2744	0.2693	0.2816	0.2874	0.287	0.264	0.2665
47.8489													0.0923	0.0526	0.0879	0.089	0.1008	0.101	0.0658	0.065	0.0709	0.075	0.0777	0.0583							0.0593	0.1473	0.0776	0.132	0.0849	0.0757	0.0707	0.0715	0.1028	0.1649	0.1586	0.1272	0.2772	0.2677	0.2792	0.2847	0.2853	0.2629	0.2657
47.8989													0.0929	0.0521	0.0871	0.0888	0.1002	0.1011	0.0648	0.0653	0.0703	0.0768	0.0773	0.059							0.0591	0.15	0.0786	0.1346	0.0837	0.077	0.0718	0.0707	0.1028	0.1632	0.1588	0.1259	0.275	0.2667	0.2813	0.2833	0.2843	0.2614	0.2634
47.9489													0.0936	0.0516	0.0866	0.0883	0.1007	0.0996	0.0639	0.0651	0.0705	0.078	0.0781	0.0599							0.0587	0.1505	0.0783	0.139	0.0828	0.0767	0.0715	0.0709	0.1027	0.162	0.1588	0.1256	0.2732	0.2654	0.2817	0.2849	0.2851	0.2599	0.2642
47.9989													0.0933	0.0509	0.0863	0.0873	0.101	0.1005	0.0644	0.0644	0.0705	0.0758	0.0778	0.0587							0.0588	0.1499	0.0778	0.14	0.0829	0.0758	0.0726	0.0716	0.1035	0.1617	0.1586	0.1274	0.2734	0.2643	0.2812	0.2891	0.2855	0.2586	0.266
48.0489													0.0928	0.0499	0.0857	0.0872	0.1011	0.1006	0.0668	0.0648	0.0706	0.0758	0.078	0.0578							0.0584	0.1505	0.0759	0.1389	0.0815	0.0757	0.0729	0.0718	0.1039	0.1613	0.1595	0.1273	0.2709	0.266	0.2789	0.2863	0.2866	0.2595	0.2631
48.0989													0.0922	0.0491	0.085	0.0881	0.1014	0.1008	0.067	0.0654	0.0699	0.0775	0.0781	0.0589							0.0573	0.152	0.0748	0.1382	0.0819	0.0767	0.0743	0.0719	0.1051	0.1619	0.1602	0.1261	0.2716	0.2758	0.2797	0.2857	0.288	0.261	0.2621
48.1489													0.0917	0.0477	0.0858	0.0886	0.1012	0.1004	0.0667	0.0667	0.0701	0.0769	0.0784	0.0585							0.0562	0.1555	0.0741	0.1383	0.0838	0.0775	0.0733	0.0719	0.1048	0.1616	0.1614	0.1259	0.272	0.2761	0.281	0.2857	0.2894	0.2611	0.2634
48.1989													0.0914	0.0474	0.0875	0.0883	0.1006	0.0993	0.0665	0.0667	0.0707	0.0763	0.0779	0.0572							0.0557	0.1576	0.0736	0.1382	0.0832	0.077	0.0729	0.0718	0.1039	0.1606	0.1624	0.1254	0.2699	0.2748	0.2818	0.2885	0.2893	0.2609	0.2668
48.2489													0.0911	0.0487	0.0873	0.0882	0.1004	0.0993	0.0663	0.0658	0.0705	0.0763	0.0775	0.0554							0.056	0.1563	0.0745	0.1371	0.0826	0.0765	0.0718	0.0714	0.1041	0.1603	0.1613	0.1244	0.2698	0.2756	0.2813	0.2861	0.2878	0.2625	0.2675
48.2989													0.0906	0.0512	0.0873	0.0878	0.1015	0.1	0.0657	0.0658	0.0711	0.0763	0.0782	0.0552							0.056	0.1582	0.0759	0.1367	0.0829	0.0767	0.0719	0.0713	0.1038	0.1603	0.1592	0.1238	0.2718	0.2759	0.2841	0.2821	0.2865	0.264	0.2667
48.3489													0.0902	0.0526	0.0875	0.0879	0.1015	0.0999	0.0651	0.0652	0.0719	0.0762	0.0785	0.0563							0.0557	0.1597	0.0771	0.1379	0.0811	0.0761	0.0719	0.0706	0.104	0.1618	0.1583	0.1255	0.2697	0.2736	0.2808	0.2828	0.2835	0.2616	0.265
48.3989													0.0929	0.0536	0.087	0.0881	0.1014	0.099	0.0647	0.0646	0.0721	0.0756	0.0781	0.0566							0.0554	0.1602	0.0785	0.1373	0.0819	0.0754	0.0732	0.0702	0.1034	0.1669	0.1584	0.1261	0.2715	0.2707	0.2802	0.2844	0.2848	0.2598	0.2658
48.4489													0.0958	0.0522	0.0867	0.0885	0.1011	0.0981	0.0652	0.0639	0.0725	0.0746	0.0771	0.0565							0.0544	0.159	0.0785	0.1365	0.0833	0.0744	0.0737	0.0706	0.104	0.1657	0.1579	0.1258	0.2777	0.2729	0.2789	0.2854	0.2859	0.2593	0.2641
48.4989													0.0967	0.0512	0.0857	0.0876	0.1012	0.0991	0.0655	0.0635	0.0718	0.0749	0.0777	0.056							0.054	0.1587	0.0775	0.1364	0.0845	0.0755	0.0737	0.0717	0.1043	0.1647	0.1573	0.1256	0.2831	0.2742	0.2885	0.2874	0.2898	0.2588	0.2652
48.5489													0.0945	0.0498	0.0851	0.0872	0.1018	0.1007	0.065	0.0649	0.0713	0.0769	0.0773	0.0566							0.0535	0.16	0.0769	0.1356	0.083	0.0745	0.0736	0.0723	0.1036	0.1646	0.1564	0.1251	0.2957	0.2731	0.2878	0.2893	0.2859	0.2587	0.264
48.5989													0.0938	0.0498	0.085	0.0868	0.1023	0.1011	0.0642	0.0662	0.0717	0.0758	0.0765	0.057							0.0532	0.16	0.0779	0.134	0.0813	0.075	0.0744	0.0714	0.1042	0.1639	0.156	0.1248	0.2901	0.2691	0.2839	0.2909	0.2857	0.2625	0.2641
48.6489													0.0928	0.0534	0.0855	0.0872	0.1022	0.1005	0.064	0.0666	0.0716	0.0743	0.0765	0.0562							0.0531	0.1628	0.0793	0.133	0.0827	0.0774	0.0746	0.0706	0.1045	0.162	0.1577	0.1253	0.2866	0.2679	0.2791	0.2909	0.2875	0.2636	0.264
48.6989													0.0911	0.0554	0.0857	0.0885	0.101	0.1005	0.0644	0.0661	0.0716	0.0765	0.0768	0.0556							0.0528	0.1641	0.0788	0.1323	0.083	0.0788	0.073	0.0694	0.1034	0.1606	0.1584	0.1249	0.2817	0.2711	0.2808	0.2913	0.2861	0.2648	0.2625
48.7489													0.0904	0.0526	0.0858	0.0908	0.1006	0.0987	0.0643	0.065	0.0716	0.0768	0.076	0.0553							0.0525	0.164	0.0777	0.1322	0.0804	0.0794	0.0721	0.0712	0.1033	0.1605	0.1578	0.1253	0.2804	0.2733	0.2858	0.2924	0.2848	0.2639	0.2642
48.7992													0.0904	0.0508	0.0862	0.0901	0.1014	0.0992	0.0641	0.0638	0.0711	0.0764	0.0762	0.054							0.0524	0.1671	0.0772	0.1338	0.0799	0.0807	0.0734	0.0704	0.1026	0.1601	0.1584	0.126	0.2804	0.2683	0.2853	0.2931	0.2864	0.2642	0.2673
48.8492													0.09	0.0508	0.0883	0.0897	0.1016	0.0985	0.0635	0.0634	0.0722	0.0757	0.0777	0.0539							0.0521	0.1668	0.0759	0.1371	0.0833	0.0812	0.0728	0.0688	0.0999	0.1601	0.1589	0.1262	0.2736	0.2655	0.2791	0.2953	0.2862	0.2631	0.2662
48.8992													0.091	0.0516	0.0894	0.0887	0.1017	0.0988	0.0635	0.0643	0.0721	0.0739	0.0781	0.0554							0.0513	0.1711	0.0749	0.1388	0.0836	0.0784	0.0721	0.0685	0.0987	0.1618	0.1588	0.1264	0.272	0.2643	0.2795	0.2943	0.2856	0.2607	0.2665
48.9492													0.0907	0.0526	0.0903	0.089	0.1016	0.0995	0.0626	0.0647	0.0717	0.072	0.0782	0.0569							0.0512	0.1723	0.0745	0.1396	0.0847	0.0768	0.0718	0.0698	0.0998	0.1628	0.1589	0.1248	0.2723	0.2694	0.2786	0.2932	0.2871	0.2638	0.2666
48.9992													0.0931	0.0516	0.0901	0.0892	0.102	0.0978	0.0626	0.0646	0.0712	0.0722	0.0783	0.0561							0.0512	0.1744	0.0737	0.1403	0.0835	0.0778	0.0733	0.0697	0.1008	0.1617	0.158	0.1248	0.2711	0.2746	0.2765	0.2942	0.2866	0.2623	0.2648
49.0492													0.0957	0.0499	0.0891	0.0887	0.1023	0.0978	0.0641	0.0646	0.0718	0.0732	0.077	0.0546							0.051	0.1744	0.0722	0.1398	0.0824	0.0766	0.0725	0.0696	0.1019	0.1617	0.1578	0.125	0.2707	0.2772	0.2797	0.2904	0.2837	0.2635	0.2654
49.0992													0.0993	0.0492	0.0879	0.0884	0.101	0.0999	0.0653	0.0635	0.0719	0.0738	0.0758	0.0539							0.0508	0.1751	0.0712	0.1387	0.0824	0.0747	0.0712	0.0704	0.1022	0.1614	0.1598	0.1244	0.2695	0.2727	0.2828	0.2908	0.2841	0.263	0.2664
49.1492													0.1008	0.0486	0.0875	0.0875	0.1	0.1003	0.0649	0.0621	0.071	0.0738	0.0745	0.0537							0.0506	0.1784	0.0708	0.1371	0.082	0.0757	0.0709	0.0706	0.1014	0.1603	0.1599	0.1245	0.2703	0.2696	0.2832	0.2905	0.2808	0.2595	0.2677
49.1992													0.1001	0.0483	0.0864	0.0876	0.0992	0.0991	0.0646	0.0621	0.0704	0.0728	0.0746	0.0538							0.0506	0.1846	0.0714	0.1341	0.0837	0.0773	0.0718	0.0691	0.1004	0.159	0.1585	0.1252	0.2727	0.2684	0.2817	0.2906	0.2804	0.259	0.2682
49.2492													0.0992	0.0475	0.0854	0.0882	0.0994	0.0981	0.0655	0.064	0.0706	0.0722	0.0758	0.0545							0.0503	0.1843	0.071	0.1337	0.0856	0.076	0.0731	0.0681	0.1004	0.1601	0.1583	0.1249	0.2754	0.2684	0.2803	0.2922	0.2812	0.2607	0.2679
49.2992													0.0998	0.047	0.0847	0.0871	0.0997	0.0975	0.0664	0.0659	0.0705	0.0731	0.0771	0.0558							0.0499	0.1843	0.0709	0.135	0.0857	0.0752	0.0727	0.0673	0.1009	0.1619	0.1583	0.1246	0.2737	0.2673	0.2841	0.2893	0.2805	0.26	0.2667
49.3492													0.0984	0.0458	0.0846	0.0871	0.0999	0.0979	0.0665	0.0662	0.0702	0.0754	0.0785	0.0562							0.0498	0.185	0.0698	0.1361	0.0845	0.0744	0.0733	0.0679	0.1024	0.162	0.1602	0.1234	0.2723	0.2641	0.2865	0.2885	0.2813	0.2618	0.2668
49.3992													0.0972	0.0457	0.0849	0.0867	0.0999	0.098	0.0645	0.0645	0.07	0.075	0.0775	0.0552							0.0492	0.1891	0.0692	0.137	0.0823	0.0746	0.0722	0.0682	0.1026	0.1635	0.1605	0.1242	0.2732	0.2659	0.2871	0.2865	0.2846	0.2603	0.2688
49.4492													0.0977	0.0466	0.086	0.0856	0.1007	0.0982	0.0632	0.0638	0.0701	0.0753	0.0759	0.0537							0.0492	0.191	0.0696	0.1389	0.083	0.0753	0.0726	0.0679	0.1011	0.1641	0.1581	0.125	0.2762	0.2671	0.283	0.2881	0.2826	0.2594	0.267
49.4992													0.0967	0.0498	0.0868	0.0864	0.1017	0.0979	0.0623	0.0633	0.0697	0.0746	0.0749	0.0532							0.0495	0.1889	0.0701	0.1378	0.0827	0.0761	0.0727	0.0677	0.1011	0.163	0.1574	0.1241	0.2805	0.2702	0.2815	0.2893	0.2846	0.261	0.2689
49.5492													0.096	0.0523	0.0866	0.0875	0.1012	0.0981	0.0617	0.0628	0.0692	0.0736	0.0754	0.0531							0.0492	0.1881	0.0694	0.1345	0.083	0.0758	0.0701	0.0684	0.1014	0.1637	0.1573	0.1229	0.2831	0.275	0.2835	0.2887	0.2856	0.2669	0.2683
49.5992													0.0958	0.0537	0.0868	0.0878	0.1012	0.0984	0.0614	0.0622	0.0697	0.072	0.0762	0.0543							0.0492	0.184	0.0686	0.1323	0.0837	0.0759	0.0707	0.0679	0.1008	0.1646	0.1575	0.1223	0.2827	0.2763	0.2849	0.2879	0.2868	0.2653	0.2672
49.6492													0.0951	0.0532	0.0871	0.089	0.1007	0.0977	0.0626	0.0631	0.0705	0.0723	0.0768	0.0551							0.0495	0.1915	0.0681	0.1334	0.0832	0.0756	0.07	0.0674	0.1005	0.1648	0.1598	0.1228	0.2795	0.2761	0.2858	0.2877	0.2864	0.2646	0.2659
49.6992													0.0952	0.0513	0.0874	0.09	0.1012	0.0973	0.0635	0.064	0.0703	0.0727	0.0779	0.0542							0.0485	0.1948	0.068	0.1344	0.0854	0.0775	0.0674	0.0672	0.1005	0.1633	0.1584	0.1238	0.2812	0.2751	0.2871	0.2868	0.2844	0.2615	0.2628
49.7492													0.0936	0.0493	0.0878	0.0898	0.1014	0.0964	0.0629	0.0636	0.0699	0.0726	0.0779	0.0536							0.0488	0.1971	0.0687	0.1345	0.0853	0.0798	0.0692	0.0673	0.1017	0.1651	0.1582	0.1239	0.2842	0.2746	0.29	0.2867	0.2847	0.2642	0.2627
49.7992													0.0924	0.0487	0.0884	0.088	0.1006	0.0968	0.0625	0.0631	0.0705	0.0734	0.0766	0.0538							0.0484	0.1993	0.069	0.1351	0.084	0.081	0.0712	0.0692	0.1032	0.1647	0.1616	0.1221	0.2837	0.2769	0.2897	0.2878	0.2858	0.2629	0.2651
49.8492													0.0941	0.0481	0.0877	0.0868	0.0997	0.0978	0.0636	0.063	0.0716	0.0736	0.0751	0.0526							0.0475	0.1998	0.0694	0.1353	0.082	0.0814	0.0712	0.0701	0.1019	0.1624	0.1592	0.1213	0.2813	0.2746	0.2871	0.2904	0.283	0.261	0.2663
49.8992													0.0965	0.0477	0.0866	0.0874	0.0987	0.0985	0.0644	0.0631	0.0715	0.0723	0.0748	0.053							0.0476	0.1997	0.0706	0.1343	0.0809	0.0798	0.0723	0.0704	0.1019	0.1629	0.158	0.1223	0.2798	0.2716	0.2829	0.2885	0.2831	0.2629	0.269
49.9492													0.0989	0.0469	0.0856	0.088	0.0981	0.0989	0.0641	0.0632	0.0699	0.0708	0.0749	0.0535							0.0473	0.2007	0.0724	0.1359	0.0805	0.0788	0.0708	0.0694	0.1041	0.1639	0.1564	0.1225	0.28	0.2677	0.2793	0.2881	0.2854	0.2612	0.2665
49.9992													0.1006	0.0481	0.0848	0.0883	0.0976	0.0988	0.0639	0.0633	0.0692	0.0706	0.0737	0.0532							0.0474	0.2002	0.0741	0.1374	0.0807	0.0772	0.0711	0.0685	0.1043	0.1629	0.1564	0.1214	0.285	0.2684	0.2776	0.2838	0.2841	0.2618	0.2645
50.0492													0.1008	0.0511	0.084	0.0886	0.0976	0.0999	0.0636	0.0642	0.0694	0.0713	0.0732	0.0533							0.0472	0.2019	0.074	0.1379	0.0823	0.0771	0.0724	0.0676	0.103	0.1631	0.1567	0.1224	0.2888	0.2697	0.2758	0.2843	0.2861	0.2629	0.2648
50.0992													0.0998	0.0517	0.0853	0.0879	0.0972	0.0988	0.0633	0.064	0.07	0.0724	0.0737	0.0552							0.0471	0.2024	0.0737	0.1386	0.0825	0.0782	0.0734	0.0689	0.1002	0.1651	0.1565	0.1233	0.2842	0.2725	0.2811	0.2873	0.2865	0.2632	0.2655
50.1492													0.099	0.0527	0.0871	0.0872	0.0976	0.0976	0.0639	0.0648	0.0698	0.071	0.074	0.0566							0.0471	0.2049	0.0734	0.1395	0.0823	0.0797	0.0723	0.0702	0.0997	0.1675	0.1561	0.1228	0.2825	0.2718	0.2816	0.2844	0.2881	0.2605	0.2673
50.1992													0.0984	0.0526	0.0888	0.087	0.0985	0.0962	0.0649	0.0643	0.0701	0.0695	0.0742	0.0562							0.047	0.204	0.0735	0.1372	0.0837	0.0793	0.0711	0.0702	0.0992	0.1675	0.1577	0.1235	0.2822	0.2683	0.2774	0.2841	0.288	0.2609	0.2668
50.2492													0.0986	0.0522	0.0899	0.0864	0.0986	0.0962	0.0647	0.0641	0.0705	0.0705	0.0757	0.0529							0.0471	0.2057	0.0739	0.136	0.0808	0.0793	0.0715	0.0688	0.0984	0.1665	0.1588	0.1224	0.2879	0.2672	0.2745	0.2851	0.2874	0.2613	0.2659
50.2992													0.0968	0.0513	0.0903	0.0854	0.0978	0.095	0.0654	0.0636	0.0702	0.0712	0.0778	0.0523							0.047	0.2066	0.0725	0.1346	0.079	0.0785	0.0712	0.0692	0.0998	0.1657	0.1605	0.1217	0.289	0.2673	0.2751	0.2882	0.2884	0.2648	0.2637
50.3492													0.0956	0.05	0.0899	0.0854	0.0981	0.0955	0.0651	0.063	0.0694	0.0704	0.0759	0.053							0.0469	0.2073	0.0713	0.1334	0.0797	0.0777	0.0708	0.0693	0.1003	0.1664	0.1588	0.1218	0.2858	0.2716	0.274	0.2891	0.2885	0.2653	0.2615
50.3992													0.0944	0.0491	0.0892	0.0861	0.0985	0.0958	0.0652	0.0634	0.0702	0.0696	0.0749	0.0527							0.0463	0.2091	0.0721	0.1324	0.0801	0.0764	0.0719	0.069	0.0996	0.1671	0.1585	0.1217	0.2857	0.2722	0.274	0.2875	0.2841	0.2627	0.2641
50.4492													0.0936	0.0491	0.0877	0.0867	0.0983	0.0969	0.0653	0.0632	0.0699	0.0691	0.0734	0.0524							0.0465	0.2101	0.0738	0.1326	0.08	0.0754	0.0702	0.0678	0.1001	0.1675	0.1567	0.123	0.2833	0.2725	0.2723	0.2842	0.2851	0.2598	0.2634
50.4992													0.0931	0.0507	0.0863	0.0878	0.0988	0.0973	0.065	0.0635	0.0691	0.069	0.0733	0.0522							0.0463	0.2105	0.0742	0.1341	0.0796	0.0755	0.0704	0.0676	0.1002	0.1682	0.1568	0.124	0.282	0.2715	0.2732	0.2874	0.2836	0.2639	0.2648
50.5492													0.0947	0.0515	0.0851	0.0885	0.0999	0.0979	0.0641	0.063	0.0687	0.0689	0.0732	0.0524							0.046	0.2115	0.0723	0.1344	0.0793	0.077	0.069	0.068	0.1008	0.167	0.1571	0.1233	0.2806	0.2679	0.2749	0.2831	0.2853	0.2631	0.2625
50.5992													0.0973	0.0504	0.0837	0.0888	0.0995	0.0986	0.064	0.0631	0.0688	0.0683	0.0744	0.0521							0.0459	0.2093	0.0698	0.1343	0.0817	0.0777	0.0704	0.0678	0.1007	0.1669	0.1563	0.122	0.2782	0.2676	0.2763	0.2816	0.284	0.2629	0.2641
50.6494													0.0997	0.0491	0.0832	0.0876	0.0996	0.0978	0.064	0.0632	0.0699	0.0691	0.075	0.0514							0.0464	0.21	0.0687	0.1341	0.0843	0.0804	0.0697	0.0665	0.1012	0.1683	0.1561	0.1209	0.2786	0.2713	0.2756	0.2798	0.2827	0.265	0.2659
50.6994													0.1007	0.0486	0.0847	0.0863	0.1001	0.0972	0.0638	0.0621	0.0704	0.0717	0.0752	0.0516							0.0464	0.2126	0.0677	0.1335	0.0843	0.0805	0.0714	0.0661	0.1015	0.1678	0.1565	0.1198	0.2768	0.2705	0.2767	0.2801	0.2858	0.2605	0.2641
50.7494													0.1001	0.0489	0.0863	0.0867	0.0995	0.0967	0.0633	0.0621	0.0711	0.0729	0.0764	0.053							0.0458	0.2103	0.0672	0.1313	0.082	0.0786	0.0731	0.0678	0.1003	0.1672	0.1554	0.1193	0.2784	0.2689	0.2814	0.2834	0.2882	0.2595	0.2645
50.7994													0.0976	0.0483	0.0858	0.0873	0.0985	0.0971	0.0636	0.0625	0.0699	0.0726	0.0753	0.0529							0.0456	0.2138	0.0673	0.1307	0.0808	0.0797	0.0723	0.068	0.1002	0.1686	0.1563	0.1176	0.2823	0.2671	0.2848	0.2884	0.2869	0.2606	0.2662
50.8494													0.0962	0.0471	0.0856	0.0869	0.0979	0.0972	0.0637	0.0633	0.0694	0.0728	0.0724	0.0535							0.0453	0.2161	0.0672	0.1334	0.0798	0.0819	0.0706	0.0681	0.1005	0.17	0.158	0.1172	0.2841	0.2666	0.2837	0.2913	0.2855	0.2641	0.2639
50.8994													0.0956	0.0468	0.0856	0.0862	0.0978	0.0964	0.0635	0.0624	0.0691	0.0726	0.0723	0.0525							0.0448	0.2171	0.067	0.1382	0.0806	0.0809	0.0711	0.0667	0.1004	0.1694	0.1582	0.1181	0.2871	0.2651	0.2821	0.2911	0.2825	0.2653	0.2636
50.9494													0.0951	0.0471	0.086	0.0869	0.0982	0.0967	0.0627	0.0617	0.0693	0.0715	0.0749	0.0523							0.0447	0.2173	0.0674	0.1383	0.0813	0.0801	0.0701	0.0676	0.1014	0.1692	0.1566	0.1203	0.288	0.2638	0.2839	0.2919	0.2838	0.2653	0.2661
50.9994													0.0939	0.0481	0.0853	0.0876	0.0986	0.0969	0.0627	0.0611	0.0693	0.0704	0.0755	0.0528							0.0447	0.2177	0.0676	0.1349	0.0821	0.0791	0.0692	0.0683	0.1	0.1687	0.1559	0.1217	0.2925	0.2655	0.2858	0.2904	0.2827	0.265	0.2636
51.0494													0.0932	0.0502	0.0858	0.0877	0.0986	0.0975	0.0635	0.0606	0.0693	0.0703	0.0749	0.0531							0.0446	0.2207	0.0676	0.1325	0.0821	0.0773	0.0709	0.0675	0.0998	0.17	0.1562	0.122	0.2944	0.2678	0.2843	0.2864	0.284	0.2655	0.2637
51.0994													0.093	0.0512	0.0864	0.0878	0.0985	0.0979	0.0644	0.0609	0.0696	0.0701	0.0741	0.0528							0.0445	0.2215	0.0669	0.1311	0.0831	0.0767	0.0712	0.0675	0.1006	0.1728	0.1562	0.1219	0.2904	0.2687	0.2853	0.2859	0.2879	0.263	0.2622
51.1494													0.0917	0.0512	0.0868	0.0877	0.0981	0.0976	0.0646	0.0618	0.0699	0.0704	0.0738	0.0517							0.0448	0.2216	0.0662	0.1326	0.0811	0.0772	0.0701	0.0669	0.1005	0.1711	0.1569	0.1207	0.2839	0.2685	0.2822	0.2927	0.2867	0.2622	0.2611
51.1994													0.0921	0.0502	0.0875	0.087	0.0977	0.0964	0.0651	0.0623	0.0697	0.07	0.0737	0.051							0.0445	0.225	0.0659	0.1334	0.0815	0.0791	0.0703	0.0657	0.1008	0.1692	0.1567	0.1201	0.2792	0.2663	0.2818	0.2914	0.287	0.2631	0.2618
51.2494													0.0946	0.0489	0.0872	0.0869	0.0976	0.0958	0.0665	0.0623	0.0695	0.0712	0.0718	0.0511							0.0446	0.2296	0.066	0.1313	0.0806	0.0791	0.071	0.0643	0.0995	0.1701	0.1561	0.1203	0.2778	0.268	0.2855	0.2889	0.2848	0.2644	0.2639
51.2994													0.0977	0.0481	0.0874	0.0872	0.0968	0.0959	0.0656	0.062	0.0688	0.0712	0.0707	0.0508							0.0448	0.2299	0.0659	0.13	0.0801	0.0781	0.0714	0.0649	0.1002	0.1683	0.1578	0.121	0.2808	0.2698	0.283	0.2897	0.283	0.2652	0.2648
51.3494													0.0997	0.0475	0.087	0.0862	0.0966	0.0961	0.0652	0.0618	0.0686	0.0705	0.0701	0.0506							0.0444	0.2323	0.0651	0.1294	0.0789	0.0781	0.0702	0.0663	0.0995	0.1676	0.16	0.1205	0.2853	0.2692	0.2779	0.2896	0.2845	0.2655	0.262
51.3994													0.099	0.0471	0.086	0.0852	0.0964	0.096	0.0653	0.062	0.0701	0.0699	0.071	0.0507							0.0443	0.2354	0.0648	0.1293	0.0794	0.0779	0.068	0.0676	0.0997	0.1694	0.1594	0.12	0.2839	0.2687	0.2804	0.2866	0.2842	0.2638	0.2629
51.4494													0.0972	0.047	0.0851	0.0836	0.0969	0.0972	0.0644	0.0621	0.0708	0.0706	0.0724	0.0499							0.044	0.2361	0.0652	0.1278	0.079	0.0795	0.0679	0.068	0.1002	0.1709	0.1574	0.1209	0.2871	0.2717	0.2873	0.2835	0.2878	0.2622	0.2661
51.4994													0.0961	0.0473	0.0846	0.0833	0.0974	0.0963	0.0629	0.0617	0.0706	0.072	0.0725	0.0494							0.0441	0.2378	0.0652	0.1259	0.0796	0.0807	0.0684	0.0677	0.0993	0.1712	0.1563	0.1224	0.2863	0.2768	0.286	0.2868	0.2892	0.2611	0.2622
51.5494													0.0952	0.0483	0.0842	0.0844	0.0982	0.0966	0.0637	0.0614	0.0706	0.0725	0.0722	0.0493							0.044	0.2398	0.0662	0.1257	0.0814	0.0802	0.0698	0.0672	0.1004	0.1706	0.1567	0.1234	0.2889	0.2716	0.2811	0.2854	0.2867	0.2603	0.2634
51.5994													0.0942	0.0484	0.0828	0.0845	0.0983	0.096	0.0646	0.0621	0.0698	0.0734	0.0722	0.0514							0.0441	0.2371	0.0662	0.1284	0.0825	0.0806	0.0709	0.0673	0.1007	0.17	0.1577	0.1218	0.2851	0.2657	0.2809	0.2829	0.2844	0.2617	0.2642
51.6494													0.0933	0.0484	0.082	0.0845	0.0976	0.0955	0.0649	0.0628	0.07	0.0732	0.0729	0.0544							0.0442	0.2417	0.0657	0.1319	0.0819	0.0795	0.0688	0.0676	0.1002	0.1702	0.1575	0.1195	0.2852	0.2607	0.2811	0.2837	0.2832	0.262	0.2648
51.6994													0.0923	0.048	0.0819	0.0844	0.0982	0.0947	0.0631	0.0622	0.0699	0.0712	0.0736	0.0538							0.0441	0.2427	0.0653	0.133	0.0813	0.0772	0.0679	0.0676	0.0995	0.1714	0.1587	0.1193	0.2861	0.2604	0.2797	0.2828	0.2842	0.2596	0.2684
51.7494													0.0926	0.0473	0.0832	0.0845	0.0987	0.0938	0.0625	0.0603	0.0686	0.0701	0.0739	0.0535							0.0438	0.2454	0.0646	0.1338	0.0794	0.0786	0.0674	0.0683	0.0992	0.1723	0.1587	0.1194	0.2915	0.2598	0.277	0.2809	0.2864	0.2579	0.2665
51.7994													0.0926	0.0469	0.0864	0.0865	0.0982	0.0952	0.062	0.0598	0.0682	0.0697	0.0737	0.0524							0.0438	0.2441	0.0634	0.1359	0.0796	0.0803	0.0681	0.0681	0.0988	0.1693	0.1567	0.1187	0.295	0.2599	0.2769	0.2836	0.2828	0.2601	0.2674
51.8494													0.0926	0.0468	0.0876	0.0884	0.097	0.0966	0.0627	0.0597	0.0679	0.0706	0.0743	0.0511							0.0437	0.247	0.0627	0.1343	0.0807	0.0795	0.0682	0.0687	0.0988	0.1685	0.1564	0.1192	0.2941	0.2624	0.2767	0.287	0.2807	0.2609	0.2674
51.8994													0.0925	0.0467	0.088	0.0883	0.0962	0.0962	0.0619	0.0597	0.0677	0.0721	0.0741	0.0505							0.0436	0.2488	0.0622	0.1312	0.0802	0.0771	0.067	0.0694	0.0995	0.1693	0.1593	0.119	0.295	0.2668	0.2787	0.2878	0.2811	0.2598	0.2669
51.9494													0.0945	0.0458	0.0877	0.0872	0.096	0.0947	0.062	0.0607	0.0669	0.0739	0.0738	0.0494							0.0432	0.2495	0.0616	0.1292	0.0786	0.0776	0.0676	0.0687	0.0996	0.1709	0.1606	0.1196	0.295	0.2768	0.2821	0.2888	0.2852	0.2592	0.2705
51.9994													0.0941	0.0447	0.0865	0.0866	0.0961	0.094	0.0636	0.0611	0.0677	0.0728	0.0722	0.0497							0.0435	0.2515	0.0617	0.1285	0.0781	0.0778	0.069	0.0683	0.1001	0.1727	0.1583	0.1199	0.2899	0.2823	0.2843	0.2834	0.2861	0.2593	0.2708
52.0494													0.0945	0.0438	0.0853	0.0872	0.0958	0.0949	0.0641	0.0605	0.0679	0.0722	0.0708	0.0505							0.0434	0.2503	0.0634	0.1279	0.0783	0.0791	0.0698	0.0685	0.1008	0.1733	0.1581	0.1191	0.2869	0.2793	0.2884	0.2825	0.2864	0.258	0.268
52.0994													0.0932	0.043	0.0838	0.0873	0.0958	0.095	0.064	0.0602	0.0679	0.0721	0.0703	0.0512							0.0431	0.2482	0.0656	0.1292	0.0781	0.0791	0.0703	0.0674	0.0999	0.172	0.1583	0.118	0.2847	0.275	0.2899	0.2816	0.2852	0.2591	0.2692
52.1494													0.0925	0.0433	0.0821	0.0863	0.0966	0.0952	0.0649	0.0604	0.0671	0.0742	0.0705	0.0516							0.0435	0.2504	0.0665	0.1327	0.0778	0.0793	0.071	0.0671	0.0992	0.1722	0.1592	0.12	0.2877	0.2729	0.2872	0.2835	0.2853	0.2612	0.2667
52.1994													0.0918	0.045	0.0807	0.0853	0.0977	0.0942	0.0668	0.0603	0.0667	0.0735	0.0713	0.0509							0.0437	0.252	0.0679	0.1335	0.0782	0.079	0.0693	0.0679	0.0991	0.1715	0.1592	0.1216	0.2875	0.2707	0.2871	0.2816	0.2825	0.2624	0.2647
52.2494													0.0931	0.0483	0.0803	0.0851	0.0973	0.0953	0.0663	0.0604	0.0672	0.0724	0.0717	0.05							0.0432	0.2532	0.0676	0.1318	0.0782	0.0785	0.0683	0.069	0.0995	0.1704	0.1587	0.1228	0.2901	0.2684	0.2842	0.2844	0.2843	0.263	0.2628
52.2994													0.0924	0.051	0.0801	0.0848	0.0969	0.0957	0.0652	0.0612	0.0678	0.0711	0.0727	0.0495							0.0435	0.2554	0.0663	0.1327	0.0798	0.08	0.0674	0.0689	0.1001	0.1731	0.1584	0.1217	0.287	0.2696	0.2823	0.2842	0.2859	0.2662	0.2641
52.3494													0.0914	0.05	0.081	0.0842	0.0963	0.0959	0.0645	0.0599	0.068	0.0703	0.0726	0.0499							0.0435	0.2582	0.0664	0.136	0.0825	0.08	0.0665	0.0702	0.1004	0.1743	0.1592	0.1214	0.2866	0.2724	0.2863	0.2838	0.2861	0.2641	0.2647
52.3994													0.0909	0.0478	0.0833	0.0839	0.0961	0.0953	0.064	0.0583	0.0672	0.0716	0.0728	0.0504							0.0436	0.2581	0.067	0.1365	0.0816	0.0798	0.0685	0.0699	0.101	0.1758	0.1595	0.1209	0.2875	0.2779	0.2851	0.2853	0.286	0.2646	0.2642
52.4497													0.0912	0.0458	0.0863	0.0835	0.0964	0.0955	0.065	0.0578	0.0657	0.072	0.0729	0.0499							0.0436	0.2625	0.0654	0.1363	0.0804	0.0792	0.0695	0.0683	0.1007	0.1745	0.159	0.1205	0.29	0.2792	0.2803	0.2865	0.2889	0.2637	0.2624
52.4997													0.092	0.0446	0.0859	0.0842	0.096	0.0946	0.0649	0.0601	0.0654	0.071	0.073	0.0497							0.0435	0.2637	0.0648	0.1359	0.0835	0.0782	0.069	0.0676	0.1004	0.1737	0.1581	0.1202	0.2922	0.2753	0.2828	0.2837	0.2876	0.2628	0.2655
52.5497													0.0936	0.0432	0.0844	0.0845	0.096	0.0941	0.0641	0.0611	0.0662	0.0703	0.072	0.051							0.0434	0.2626	0.0653	0.137	0.0867	0.0778	0.0668	0.0672	0.1001	0.175	0.1569	0.1204	0.2852	0.2709	0.2857	0.2844	0.2892	0.2633	0.2625
52.5997													0.0957	0.0424	0.0834	0.0838	0.0969	0.0949	0.0645	0.0604	0.0667	0.0692	0.0711	0.0517							0.0437	0.2629	0.0654	0.1356	0.0841	0.0785	0.0674	0.0689	0.0996	0.1758	0.1558	0.1211	0.2801	0.2721	0.2889	0.2818	0.2871	0.262	0.2625
52.6497													0.0964	0.0418	0.0823	0.0839	0.0983	0.0953	0.0661	0.0597	0.0654	0.0684	0.0701	0.0513							0.0435	0.265	0.0646	0.1349	0.0824	0.0784	0.0668	0.069	0.1	0.1774	0.1567	0.1195	0.2785	0.2683	0.2916	0.2821	0.2864	0.2628	0.2627
52.6997													0.095	0.0419	0.0815	0.0856	0.0983	0.0942	0.0649	0.0597	0.065	0.0689	0.07	0.0511							0.0435	0.2667	0.0642	0.1363	0.08	0.0781	0.0681	0.0701	0.0994	0.1793	0.1572	0.1177	0.2796	0.2626	0.2892	0.2802	0.2856	0.2639	0.2625
52.7497													0.0938	0.0429	0.0816	0.0867	0.0979	0.0943	0.0641	0.0607	0.0654	0.0699	0.0709	0.051							0.0432	0.2674	0.0639	0.1354	0.0782	0.077	0.0676	0.0696	0.0991	0.1777	0.1586	0.1163	0.282	0.2609	0.2894	0.2796	0.2866	0.2647	0.2637
52.7997													0.0939	0.0458	0.0821	0.0865	0.0979	0.094	0.0634	0.0622	0.0666	0.0704	0.0707	0.0502							0.0435	0.2689	0.0634	0.136	0.08	0.0773	0.0676	0.0686	0.1007	0.1766	0.1576	0.1155	0.2758	0.2634	0.2889	0.283	0.2887	0.2605	0.2641
52.8497													0.0929	0.0485	0.0816	0.0862	0.0981	0.0938	0.0634	0.0615	0.0666	0.0691	0.0725	0.0501							0.0432	0.2687	0.0635	0.137	0.0826	0.0765	0.068	0.0673	0.1016	0.177	0.1557	0.1147	0.2678	0.2664	0.2842	0.2842	0.2875	0.2612	0.265
52.8997													0.0931	0.0505	0.0821	0.0845	0.0979	0.0939	0.0635	0.0615	0.0668	0.0671	0.0738	0.0497							0.0433	0.2717	0.0638	0.1343	0.0823	0.0752	0.0669	0.0686	0.1001	0.1757	0.1554	0.1141	0.2656	0.2649	0.2822	0.2833	0.2872	0.2617	0.2627
52.9497													0.0926	0.0509	0.0857	0.084	0.0978	0.0925	0.0636	0.0604	0.0669	0.0671	0.0718	0.0508							0.043	0.2721	0.063	0.133	0.0805	0.0782	0.0665	0.0676	0.0982	0.1754	0.1557	0.1134	0.2645	0.2701	0.2812	0.2835	0.2844	0.2601	0.2656
52.9997													0.0926	0.0498	0.0886	0.0833	0.0982	0.0925	0.0627	0.0594	0.0671	0.069	0.0703	0.0508							0.0433	0.2736	0.0626	0.1349	0.0819	0.0796	0.0679	0.067	0.0977	0.1768	0.1569	0.1138	0.2668	0.2775	0.2862	0.2815	0.2876	0.263	0.2632
53.0497													0.0926	0.0477	0.0873	0.081	0.0982	0.0947	0.0622	0.0589	0.0658	0.0683	0.0704	0.0496							0.0429	0.2745	0.064	0.1355	0.0828	0.0809	0.0684	0.0675	0.0979	0.1767	0.1571	0.1136	0.2688	0.2761	0.2955	0.2818	0.2895	0.2659	0.2628
53.0997													0.0912	0.0462	0.0856	0.0795	0.0963	0.0953	0.0643	0.0591	0.0649	0.0687	0.0706	0.0493							0.0433	0.2756	0.0666	0.1358	0.0824	0.0817	0.0673	0.068	0.0985	0.1757	0.1564	0.1139	0.2726	0.2751	0.2951	0.2858	0.2913	0.2658	0.2626
53.1497													0.0902	0.0448	0.0841	0.0786	0.0954	0.0934	0.0659	0.0597	0.0646	0.0692	0.0708	0.0503							0.044	0.2767	0.0691	0.1349	0.0828	0.0801	0.0687	0.07	0.0986	0.1779	0.1567	0.1157	0.2719	0.2715	0.2897	0.2878	0.2894	0.2658	0.264
53.1997													0.0895	0.0433	0.0837	0.0787	0.0947	0.0928	0.0655	0.0602	0.0643	0.0679	0.0708	0.0499							0.0437	0.2757	0.0694	0.1336	0.0832	0.0777	0.0675	0.0701	0.0984	0.1782	0.1571	0.1171	0.2716	0.2696	0.2873	0.2861	0.2869	0.2653	0.2617
53.2497													0.0891	0.0419	0.0829	0.0793	0.0956	0.0919	0.0638	0.0603	0.066	0.0682	0.0718	0.0495							0.0438	0.2763	0.0693	0.1316	0.0826	0.0765	0.0678	0.0695	0.0983	0.1794	0.1568	0.1161	0.271	0.2708	0.2885	0.2852	0.2837	0.2626	0.2633
53.2997													0.0897	0.0406	0.0822	0.0807	0.0955	0.0932	0.0633	0.0602	0.0673	0.0697	0.0714	0.0506							0.0435	0.2764	0.0685	0.1323	0.0813	0.0784	0.0672	0.07	0.0988	0.1805	0.1566	0.1146	0.271	0.2733	0.2896	0.2853	0.2869	0.262	0.2636
53.3497													0.0906	0.0401	0.0819	0.0814	0.0963	0.0933	0.0636	0.0594	0.0666	0.0704	0.0705	0.0509							0.0434	0.2801	0.0674	0.1344	0.0809	0.0799	0.0683	0.0692	0.1003	0.1808	0.1577	0.1143	0.2673	0.2708	0.2892	0.2835	0.2855	0.2634	0.2618
53.3997													0.0907	0.0414	0.0817	0.0822	0.096	0.0928	0.0636	0.0595	0.0658	0.0703	0.0703	0.0498							0.0429	0.2796	0.0662	0.1358	0.0813	0.078	0.067	0.0683	0.0999	0.1826	0.1588	0.1151	0.2676	0.2646	0.2842	0.2828	0.285	0.2647	0.2604
53.4497													0.0905	0.0458	0.0815	0.0825	0.0959	0.0922	0.0629	0.0593	0.0657	0.0694	0.0715	0.0482							0.043	0.2829	0.0648	0.1358	0.0799	0.0779	0.0672	0.0675	0.1002	0.1841	0.159	0.1157	0.2687	0.262	0.2872	0.2854	0.2871	0.2669	0.2619
53.4997													0.09	0.0505	0.0822	0.0829	0.0957	0.0911	0.0619	0.0593	0.0651	0.0693	0.0709	0.0484							0.0434	0.2855	0.0635	0.1355	0.0802	0.0783	0.0671	0.0671	0.0994	0.1816	0.1578	0.1157	0.2702	0.2625	0.2924	0.2883	0.2872	0.2698	0.2632
53.5497													0.0902	0.0517	0.0837	0.0836	0.0959	0.0917	0.0624	0.061	0.0632	0.0688	0.0699	0.0491							0.0435	0.287	0.0625	0.1351	0.0818	0.0776	0.0677	0.0672	0.0987	0.1816	0.1565	0.1172	0.2711	0.2642	0.2869	0.2859	0.2882	0.2664	0.2671
53.5997													0.0892	0.051	0.0865	0.0835	0.0959	0.0916	0.0629	0.0611	0.0634	0.0682	0.0717	0.0499							0.0434	0.2902	0.0625	0.1346	0.0824	0.077	0.0667	0.067	0.0981	0.1797	0.1576	0.1179	0.2759	0.2682	0.2844	0.2843	0.2879	0.2654	0.2653
53.6497													0.0898	0.0496	0.0866	0.0819	0.0965	0.0929	0.0626	0.0592	0.0645	0.0676	0.0719	0.05							0.0431	0.2888	0.0619	0.1353	0.0817	0.0765	0.0659	0.0674	0.0988	0.1799	0.1593	0.1173	0.2748	0.2677	0.2858	0.2861	0.29	0.2658	0.2666
53.6997													0.0887	0.0481	0.0861	0.0802	0.0964	0.0939	0.0624	0.0573	0.0646	0.0676	0.0705	0.0494							0.0429	0.2874	0.0626	0.1344	0.0822	0.078	0.0669	0.0669	0.0998	0.1822	0.1594	0.1169	0.2732	0.2663	0.2874	0.2893	0.2903	0.2646	0.2661
53.7497													0.0894	0.0469	0.0848	0.079	0.0954	0.0924	0.0629	0.0571	0.0642	0.0684	0.0695	0.0501							0.0428	0.2905	0.063	0.1329	0.0843	0.0797	0.0663	0.0682	0.099	0.1821	0.1588	0.1171	0.2727	0.2688	0.2847	0.2872	0.2897	0.263	0.2627
53.7997													0.0884	0.0454	0.0838	0.0798	0.0951	0.0919	0.0639	0.0574	0.0643	0.0707	0.0696	0.0498							0.043	0.2943	0.0626	0.1317	0.0854	0.0794	0.0653	0.0691	0.0995	0.1813	0.1588	0.1164	0.2643	0.2699	0.2838	0.2846	0.2898	0.2636	0.2631
53.8497													0.0887	0.0441	0.0829	0.0813	0.0957	0.0928	0.0635	0.0579	0.0648	0.0697	0.0693	0.0486							0.043	0.2957	0.0612	0.1322	0.0839	0.0791	0.0661	0.0692	0.0985	0.1805	0.1583	0.118	0.2652	0.2711	0.2858	0.2823	0.29	0.2679	0.2649
53.8997													0.0885	0.0427	0.0824	0.0818	0.096	0.094	0.063	0.0588	0.0652	0.0684	0.0706	0.0476							0.043	0.2984	0.0606	0.1341	0.0843	0.0791	0.0661	0.067	0.098	0.1813	0.1572	0.1193	0.263	0.2693	0.2858	0.2796	0.2901	0.2689	0.2666
53.9497													0.0875	0.0419	0.0828	0.0815	0.0957	0.0932	0.0622	0.0596	0.0653	0.067	0.0708	0.0476							0.0431	0.2946	0.06	0.1356	0.0857	0.0776	0.0671	0.0661	0.098	0.1812	0.1574	0.1199	0.2588	0.2696	0.2886	0.2783	0.2872	0.2638	0.2656
53.9997													0.0867	0.0442	0.0826	0.0806	0.0954	0.0933	0.0614	0.0593	0.065	0.0659	0.0696	0.049							0.0427	0.2971	0.0591	0.1364	0.0864	0.08	0.0675	0.0661	0.0979	0.1812	0.1586	0.1191	0.2574	0.2699	0.2862	0.2822	0.284	0.2624	0.2659
54.0497													0.0862	0.048	0.0817	0.0808	0.095	0.0925	0.0622	0.0593	0.065	0.0657	0.0695	0.0493							0.0432	0.3015	0.0578	0.1349	0.0845	0.0797	0.0673	0.0657	0.098	0.1835	0.1591	0.1179	0.2563	0.2722	0.2848	0.2829	0.2849	0.2609	0.2654
54.0997													0.0851	0.0495	0.083	0.0811	0.0938	0.0915	0.0642	0.0584	0.0648	0.0684	0.0702	0.0487							0.0431	0.3006	0.0576	0.131	0.0832	0.0769	0.068	0.0666	0.0998	0.186	0.1575	0.1167	0.2583	0.2732	0.2826	0.2837	0.285	0.2614	0.2651
54.1497													0.0866	0.0486	0.0838	0.0812	0.092	0.0928	0.065	0.0584	0.0647	0.0688	0.0718	0.0487							0.043	0.3002	0.0576	0.1294	0.0825	0.0754	0.0678	0.0669	0.1009	0.1889	0.1566	0.117	0.2584	0.2642	0.2849	0.2849	0.2876	0.2634	0.2653
54.1997													0.0884	0.0464	0.0829	0.0819	0.0911	0.0932	0.0649	0.0591	0.0637	0.0674	0.0736	0.0494							0.0431	0.3009	0.0581	0.1303	0.0831	0.0779	0.0692	0.0662	0.0995	0.1867	0.16	0.1167	0.2609	0.262	0.2859	0.2858	0.2883	0.2639	0.2631
54.2497													0.0894	0.0451	0.0818	0.081	0.0913	0.0928	0.0646	0.0583	0.0642	0.0674	0.0738	0.0485							0.0434	0.3015	0.0583	0.1304	0.0826	0.0806	0.0683	0.0656	0.0986	0.1851	0.1602	0.1153	0.2628	0.2639	0.288	0.2857	0.2862	0.2613	0.2618
54.3													0.091	0.0439	0.0812	0.0798	0.0915	0.0921	0.0642	0.0577	0.0639	0.0686	0.0713	0.0488							0.0431	0.3003	0.0579	0.1291	0.0811	0.0789	0.0673	0.0649	0.0989	0.1842	0.1601	0.1138	0.263	0.2627	0.2896	0.2841	0.2864	0.2637	0.2638
54.35													0.0903	0.0432	0.0815	0.0792	0.0923	0.092	0.0648	0.0585	0.0632	0.0682	0.0693	0.0487							0.0429	0.2968	0.0566	0.1278	0.0816	0.0775	0.0655	0.0647	0.1001	0.1852	0.1573	0.1115	0.266	0.2631	0.2899	0.2853	0.2859	0.2593	0.2665
54.4													0.0887	0.0425	0.0821	0.078	0.0941	0.0924	0.0641	0.0597	0.0639	0.0671	0.0684	0.0489							0.0433	0.3017	0.0558	0.1261	0.0833	0.0776	0.0649	0.0655	0.0997	0.1845	0.1587	0.1104	0.2658	0.2662	0.2895	0.2858	0.2848	0.2612	0.2675
54.45													0.089	0.0422	0.0827	0.0779	0.0956	0.0933	0.0632	0.0596	0.0645	0.0661	0.0672	0.0489							0.0431	0.303	0.0546	0.1254	0.0827	0.0794	0.0657	0.065	0.0986	0.1845	0.1589	0.1096	0.2703	0.2674	0.289	0.2888	0.2792	0.262	0.2646
54.5													0.0887	0.0421	0.0833	0.0781	0.0964	0.0916	0.063	0.0596	0.0643	0.0685	0.0672	0.0489							0.0431	0.3057	0.0543	0.1268	0.0831	0.0799	0.065	0.0654	0.0984	0.1851	0.1575	0.11	0.2699	0.2666	0.2891	0.2886	0.2802	0.2635	0.2647
54.55													0.0869	0.0436	0.0835	0.0789	0.096	0.0909	0.064	0.0593	0.0635	0.0717	0.0679	0.0488							0.0435	0.3075	0.0542	0.13	0.0844	0.0788	0.0655	0.066	0.0971	0.1855	0.1568	0.1108	0.2613	0.2693	0.2908	0.2844	0.2828	0.261	0.2642
54.6													0.0864	0.0459	0.085	0.0792	0.0961	0.0899	0.0642	0.0592	0.063	0.0716	0.068	0.0475							0.0435	0.3094	0.0536	0.1342	0.0846	0.078	0.0677	0.0667	0.0967	0.1872	0.1564	0.1117	0.2607	0.2764	0.29	0.2825	0.2858	0.2602	0.2619
54.65													0.0867	0.0461	0.0856	0.0797	0.0954	0.0901	0.063	0.0584	0.0615	0.0692	0.0682	0.0472							0.0436	0.3092	0.0536	0.1372	0.0824	0.078	0.0667	0.0664	0.0983	0.1867	0.1591	0.1125	0.2624	0.2809	0.2863	0.2829	0.2841	0.2609	0.2605
54.7													0.0882	0.0451	0.0852	0.0806	0.0945	0.0912	0.0624	0.0587	0.0601	0.0687	0.0679	0.0478							0.0436	0.312	0.0542	0.1354	0.0814	0.0785	0.0674	0.0663	0.0985	0.1862	0.1598	0.1124	0.262	0.2781	0.2839	0.2834	0.284	0.263	0.2614
54.75													0.0908	0.0443	0.0845	0.0808	0.0938	0.0921	0.0626	0.0587	0.0607	0.0672	0.0687	0.0485							0.0433	0.3148	0.0543	0.1343	0.0823	0.0782	0.0675	0.0665	0.0985	0.1879	0.1591	0.112	0.2571	0.2741	0.2831	0.2836	0.2841	0.2629	0.2611
54.8													0.0909	0.0434	0.0844	0.0806	0.0932	0.0916	0.0628	0.0587	0.062	0.0657	0.0696	0.0484							0.0437	0.3161	0.0546	0.1359	0.0826	0.0774	0.0682	0.0654	0.0988	0.1891	0.1577	0.1119	0.2547	0.2735	0.2809	0.2881	0.2859	0.2617	0.2612
54.85													0.0902	0.0418	0.0841	0.0801	0.0927	0.09	0.0627	0.0581	0.0614	0.0659	0.069	0.049							0.0432	0.3179	0.055	0.1345	0.0826	0.0763	0.0668	0.0662	0.0991	0.1883	0.1586	0.1113	0.2569	0.2765	0.2828	0.2869	0.2897	0.2616	0.2603
54.9													0.0898	0.0412	0.0826	0.0801	0.093	0.0906	0.0633	0.0579	0.0614	0.0657	0.0696	0.0487							0.0435	0.3214	0.0547	0.1314	0.0828	0.0787	0.067	0.0681	0.0998	0.1882	0.1579	0.1112	0.2562	0.2764	0.2849	0.2846	0.2953	0.2626	0.2618
54.95													0.0892	0.0408	0.0813	0.0801	0.0939	0.0918	0.0637	0.058	0.0618	0.0646	0.0702	0.048							0.0431	0.3198	0.0543	0.1309	0.082	0.0812	0.0688	0.0677	0.0998	0.1894	0.1579	0.1115	0.2526	0.2719	0.2841	0.2865	0.3	0.2635	0.2612
55													0.0885	0.0405	0.0802	0.0799	0.0946	0.0918	0.0632	0.0581	0.0619	0.0653	0.0702	0.0483							0.0434	0.3247	0.0543	0.1336	0.0806	0.0809	0.0675	0.0676	0.0991	0.1899	0.1589	0.1131	0.2561	0.2724	0.2858	0.2918	0.2979	0.2603	0.2619
55.05													0.0875	0.0402	0.0811	0.08	0.0962	0.0914	0.0639	0.0575	0.0616	0.0665	0.0708	0.0492							0.0436	0.3243	0.0547	0.1345	0.0802	0.0795	0.0669	0.0669	0.0984	0.1921	0.1585	0.1138	0.2579	0.2743	0.2852	0.2879	0.2918	0.2632	0.2611
55.1													0.0869	0.0404	0.0825	0.0808	0.0971	0.0913	0.0647	0.0573	0.0615	0.0671	0.0704	0.0494							0.0438	0.3283	0.0556	0.1336	0.0796	0.0784	0.0671	0.0654	0.0984	0.1903	0.1572	0.1144	0.2558	0.2736	0.2807	0.2827	0.2903	0.2654	0.2636
55.15													0.0868	0.0411	0.0839	0.0815	0.097	0.0917	0.0646	0.0573	0.0611	0.0669	0.0682	0.05							0.0436	0.3319	0.058	0.1347	0.0775	0.0779	0.067	0.0639	0.0998	0.1892	0.1578	0.1128	0.2542	0.2726	0.2838	0.285	0.2915	0.2656	0.2669
55.2													0.0863	0.0433	0.0852	0.0814	0.0963	0.0912	0.0638	0.0583	0.0605	0.0671	0.0667	0.0505							0.044	0.3332	0.0596	0.1348	0.0785	0.0763	0.0664	0.0643	0.0993	0.1918	0.1582	0.113	0.2528	0.2698	0.2906	0.2869	0.2903	0.2644	0.2661
55.25													0.0865	0.047	0.0851	0.0808	0.0954	0.0903	0.0627	0.0591	0.061	0.0663	0.0673	0.05							0.044	0.3357	0.0582	0.1337	0.0802	0.0754	0.0659	0.064	0.0983	0.1913	0.1589	0.1139	0.2498	0.2705	0.2934	0.2858	0.291	0.2659	0.2648
55.3													0.0858	0.0491	0.0834	0.0808	0.0949	0.089	0.0631	0.059	0.0617	0.0659	0.0679	0.0496							0.0441	0.3386	0.0571	0.1318	0.0806	0.077	0.0654	0.0643	0.098	0.1925	0.1607	0.1138	0.251	0.2724	0.29	0.2851	0.2959	0.2658	0.2637
55.35													0.0855	0.0464	0.0825	0.0804	0.0955	0.0891	0.0647	0.0581	0.0618	0.0657	0.068	0.0496							0.0438	0.3404	0.0567	0.1329	0.0818	0.0803	0.065	0.0648	0.0987	0.1946	0.1611	0.1141	0.2494	0.2681	0.2895	0.284	0.2953	0.2642	0.2659
55.4													0.0859	0.0442	0.0815	0.0811	0.0952	0.0894	0.0645	0.0574	0.0628	0.0669	0.0672	0.0497							0.0439	0.3372	0.057	0.132	0.0835	0.0814	0.0666	0.0667	0.0997	0.1935	0.1609	0.1149	0.2457	0.2685	0.2875	0.2854	0.2881	0.2649	0.2656
55.45													0.086	0.0422	0.0812	0.082	0.0951	0.0907	0.0634	0.0576	0.0643	0.0671	0.067	0.0491							0.0444	0.3366	0.0574	0.1299	0.084	0.0797	0.0678	0.069	0.1011	0.1943	0.1602	0.1157	0.2465	0.2701	0.2839	0.2831	0.2876	0.2651	0.2663
55.5													0.0854	0.0407	0.0806	0.0821	0.0943	0.0914	0.0615	0.0581	0.0632	0.0666	0.0675	0.048							0.0441	0.3366	0.0566	0.1286	0.083	0.078	0.0674	0.0693	0.1005	0.1939	0.1596	0.1149	0.2475	0.2704	0.2806	0.2792	0.2894	0.2655	0.2659
55.55													0.0845	0.0398	0.0805	0.0819	0.0939	0.09	0.0602	0.0589	0.0626	0.0659	0.0684	0.0479							0.0437	0.3366	0.0555	0.1286	0.0822	0.0778	0.0691	0.0688	0.1008	0.196	0.1589	0.1117	0.2491	0.2719	0.2768	0.2833	0.2935	0.2666	0.2655
55.6													0.0845	0.0385	0.0796	0.0827	0.0941	0.0885	0.0595	0.0589	0.0628	0.0665	0.07	0.0495							0.0437	0.3426	0.0549	0.1298	0.0829	0.0801	0.0676	0.0676	0.101	0.1951	0.1597	0.1108	0.2562	0.2678	0.2753	0.2872	0.2938	0.2652	0.2639
55.65													0.0843	0.0373	0.0785	0.0846	0.0943	0.0873	0.0592	0.0579	0.0634	0.0675	0.0702	0.0491							0.0436	0.3426	0.0538	0.1315	0.0812	0.082	0.0677	0.0677	0.1007	0.194	0.1603	0.1103	0.2698	0.2648	0.2803	0.2884	0.2908	0.2667	0.2636
55.7													0.0838	0.0369	0.0787	0.0841	0.0943	0.0865	0.0609	0.0563	0.0626	0.0679	0.0703	0.0477							0.0439	0.3451	0.0536	0.1346	0.0804	0.0843	0.0681	0.0675	0.1022	0.195	0.1601	0.1096	0.2755	0.2729	0.2882	0.2879	0.2912	0.2662	0.2635
55.75													0.0829	0.0385	0.081	0.0836	0.0948	0.0864	0.0623	0.0566	0.0622	0.0683	0.0692	0.0478							0.0441	0.3463	0.0529	0.1375	0.0804	0.0851	0.0681	0.0659	0.1023	0.1964	0.1589	0.1078	0.268	0.2786	0.2882	0.29	0.2877	0.2686	0.2642
55.8													0.0822	0.042	0.0832	0.0829	0.0957	0.0883	0.0628	0.0562	0.0629	0.0691	0.0688	0.0496							0.0442	0.3432	0.0517	0.1368	0.0822	0.0833	0.0682	0.0656	0.1017	0.1963	0.1592	0.107	0.2675	0.2734	0.2846	0.2871	0.2873	0.2666	0.2626
55.85													0.0826	0.044	0.0839	0.0828	0.0953	0.0908	0.0629	0.0563	0.0623	0.0689	0.0691	0.0494							0.0441	0.3427	0.0518	0.1354	0.0817	0.0795	0.0704	0.0659	0.0993	0.1976	0.1603	0.1067	0.2668	0.2724	0.2819	0.2822	0.2864	0.2669	0.2634
55.9													0.0822	0.0452	0.0849	0.0817	0.0954	0.0918	0.0616	0.0564	0.0616	0.0691	0.0694	0.0498							0.0444	0.3455	0.052	0.1346	0.0788	0.0779	0.0685	0.0671	0.099	0.1982	0.1626	0.1078	0.2663	0.2716	0.283	0.2794	0.2857	0.2651	0.2681
55.95													0.0822	0.0477	0.083	0.0809	0.095	0.0917	0.061	0.0564	0.062	0.0692	0.068	0.0497							0.0439	0.3472	0.052	0.1335	0.0794	0.0785	0.0689	0.0665	0.1008	0.1986	0.1654	0.1091	0.269	0.2698	0.2867	0.2808	0.2864	0.2652	0.2697
56													0.0832	0.0496	0.0814	0.0794	0.0941	0.0921	0.0617	0.0566	0.0616	0.0687	0.0667	0.05							0.0443	0.3496	0.052	0.132	0.0799	0.0804	0.0687	0.0652	0.1005	0.1987	0.1641	0.1102	0.2793	0.2677	0.287	0.2788	0.2839	0.2658	0.2673
56.05													0.0828	0.0473	0.0807	0.0789	0.0932	0.0908	0.0629	0.0573	0.0616	0.0685	0.0664	0.0481							0.0443	0.3531	0.0517	0.1304	0.0797	0.0833	0.0684	0.0642	0.0993	0.1993	0.1637	0.1096	0.2929	0.2659	0.2883	0.279	0.2851	0.2648	0.2659
56.1													0.083	0.0468	0.0806	0.0783	0.0926	0.0897	0.0629	0.0572	0.062	0.0682	0.0671	0.0476							0.044	0.3508	0.0516	0.1295	0.0806	0.0848	0.0674	0.0653	0.0979	0.2024	0.1612	0.1086	0.2918	0.2648	0.2874	0.2801	0.2853	0.2638	0.2676
56.1503													0.0838	0.046	0.0799	0.0782	0.0929	0.0887	0.0619	0.0568	0.0625	0.0708	0.0673	0.0475							0.0441	0.3539	0.0516	0.1283	0.0801	0.0846	0.068	0.0666	0.098	0.201	0.163	0.1084	0.2861	0.268	0.2851	0.2832	0.2878	0.2634	0.2671
56.2003													0.0829	0.044	0.0788	0.0785	0.094	0.0896	0.0615	0.056	0.063	0.0711	0.0668	0.0479							0.0443	0.3556	0.0514	0.1274	0.0795	0.0835	0.0667	0.0663	0.0988	0.1999	0.163	0.1091	0.2846	0.2689	0.2814	0.289	0.2855	0.2642	0.2655
56.2503													0.0825	0.0425	0.078	0.0791	0.093	0.0905	0.0614	0.0557	0.0623	0.0708	0.0672	0.0484							0.0442	0.3553	0.051	0.1256	0.0789	0.0834	0.0675	0.0649	0.0989	0.2008	0.1624	0.1089	0.2863	0.2711	0.2841	0.2899	0.2863	0.2657	0.2638
56.3003													0.0828	0.0417	0.0775	0.0799	0.0919	0.0902	0.0616	0.056	0.0624	0.0707	0.0675	0.0489							0.0441	0.3552	0.0497	0.1255	0.0792	0.0822	0.0676	0.0644	0.0991	0.2021	0.1642	0.1082	0.288	0.2716	0.2815	0.2895	0.2887	0.2635	0.2648
56.3503													0.0818	0.0409	0.0779	0.0797	0.0914	0.0902	0.0628	0.0567	0.0623	0.0706	0.0681	0.0486							0.0439	0.3551	0.0491	0.1273	0.0794	0.0809	0.0676	0.0638	0.1	0.2017	0.1642	0.1081	0.2946	0.2697	0.2819	0.2922	0.2859	0.2634	0.2627
56.4003													0.0821	0.0406	0.0793	0.0796	0.0917	0.0896	0.0636	0.0566	0.063	0.0701	0.0675	0.0483							0.0441	0.3571	0.0492	0.129	0.078	0.0813	0.0678	0.0642	0.0998	0.2012	0.1638	0.1078	0.2965	0.2694	0.2815	0.293	0.284	0.2636	0.2649
56.4503													0.082	0.0422	0.0803	0.0802	0.0928	0.089	0.0639	0.0568	0.0632	0.0698	0.0681	0.049							0.0442	0.3597	0.0484	0.1284	0.0777	0.081	0.0692	0.0653	0.1002	0.2011	0.1615	0.1071	0.2953	0.2695	0.2841	0.2918	0.285	0.2639	0.2659
56.5003													0.0821	0.0453	0.0813	0.0805	0.0932	0.09	0.0637	0.0581	0.0621	0.0692	0.0679	0.048							0.0441	0.3637	0.0474	0.1263	0.0786	0.0802	0.0694	0.0665	0.1014	0.2033	0.1612	0.1066	0.2953	0.2719	0.2863	0.2873	0.2864	0.2613	0.265
56.5503													0.083	0.0451	0.0823	0.0807	0.0929	0.0902	0.0634	0.0577	0.0631	0.0694	0.0674	0.0487							0.0441	0.3631	0.0467	0.1252	0.0821	0.0794	0.0681	0.0667	0.1005	0.2027	0.1612	0.1078	0.297	0.2763	0.2939	0.2881	0.2869	0.2617	0.2668
56.6003													0.0836	0.0452	0.0831	0.08	0.0921	0.089	0.0628	0.0577	0.0633	0.0694	0.0677	0.0473							0.0445	0.3579	0.0466	0.124	0.0833	0.0796	0.069	0.0663	0.1003	0.2013	0.1642	0.1101	0.2925	0.2699	0.2961	0.2885	0.2875	0.2617	0.2663
56.6503													0.0823	0.0446	0.0838	0.0798	0.0923	0.0885	0.0626	0.0576	0.0617	0.0691	0.0693	0.0467							0.0443	0.3602	0.0455	0.1238	0.0829	0.0795	0.0679	0.065	0.0995	0.2017	0.1629	0.1102	0.2904	0.2683	0.2936	0.2904	0.2876	0.2634	0.2663
56.7003													0.0821	0.0434	0.0845	0.079	0.0926	0.0879	0.062	0.057	0.0608	0.0684	0.0687	0.0486							0.044	0.3619	0.0456	0.1232	0.0813	0.0809	0.0659	0.0663	0.0995	0.203	0.1647	0.1091	0.2864	0.2704	0.2914	0.2901	0.2889	0.2631	0.2652
56.7503													0.0821	0.0418	0.0851	0.0789	0.0927	0.0875	0.0621	0.0559	0.0595	0.0704	0.0673	0.0484							0.0441	0.3598	0.0449	0.1219	0.0816	0.0821	0.0663	0.0674	0.1009	0.2042	0.1658	0.109	0.2845	0.2683	0.2892	0.2946	0.2924	0.2602	0.2633
56.8003													0.0815	0.0409	0.0843	0.0783	0.0935	0.0885	0.0624	0.0555	0.0599	0.0694	0.0663	0.0472							0.0445	0.3584	0.0442	0.1211	0.0823	0.0816	0.0665	0.067	0.1025	0.2039	0.1645	0.1101	0.2887	0.2694	0.2831	0.2877	0.2944	0.2605	0.2639
56.8503													0.0809	0.04	0.0823	0.0773	0.0938	0.0896	0.0627	0.0561	0.0612	0.0685	0.0674	0.0469							0.0442	0.3581	0.0446	0.122	0.084	0.0824	0.0671	0.0672	0.1024	0.2052	0.1636	0.1112	0.2987	0.2698	0.2831	0.2838	0.2901	0.2613	0.2655
56.9003													0.0805	0.0392	0.0805	0.0766	0.0944	0.0892	0.0641	0.0568	0.0614	0.0684	0.0686	0.0477							0.0441	0.3558	0.0445	0.1231	0.0827	0.0828	0.0679	0.0681	0.1011	0.2059	0.1632	0.1109	0.2996	0.2708	0.2824	0.281	0.2854	0.262	0.2685
56.9503													0.0807	0.0384	0.0795	0.0762	0.0945	0.088	0.0665	0.0565	0.0615	0.0685	0.0662	0.048							0.0445	0.3562	0.0443	0.1237	0.0816	0.084	0.0675	0.0671	0.1008	0.2051	0.1637	0.1106	0.2948	0.2734	0.2764	0.2819	0.2871	0.2632	0.2662
57.0003													0.0805	0.0385	0.0797	0.0773	0.0936	0.0876	0.066	0.0572	0.0615	0.0683	0.0651	0.0478							0.0445	0.3569	0.0437	0.1246	0.0805	0.0817	0.068	0.0665	0.1007	0.2062	0.1604	0.1107	0.2942	0.2774	0.2776	0.2841	0.2856	0.2637	0.2663
57.0503													0.08	0.0389	0.0811	0.0789	0.0928	0.0884	0.0646	0.0577	0.0608	0.0692	0.0654	0.0472							0.0441	0.3536	0.044	0.124	0.0797	0.0816	0.0661	0.0672	0.1013	0.2077	0.1611	0.1108	0.294	0.2788	0.2797	0.2828	0.2871	0.2613	0.2668
57.1003													0.0796	0.0391	0.0812	0.0783	0.0925	0.0884	0.0636	0.0566	0.0597	0.0695	0.0659	0.0474							0.0443	0.3517	0.0443	0.1228	0.0793	0.0821	0.0662	0.0675	0.1019	0.2092	0.1627	0.1109	0.293	0.2751	0.2822	0.284	0.288	0.2608	0.2692
57.1503													0.0793	0.0389	0.0809	0.0784	0.0927	0.0893	0.0637	0.0559	0.0589	0.0705	0.0664	0.0468							0.0444	0.3549	0.0435	0.1211	0.0798	0.0815	0.0659	0.0682	0.1024	0.2115	0.1618	0.1099	0.2922	0.2764	0.2852	0.2845	0.2915	0.2607	0.2687
57.2003													0.0794	0.0379	0.0807	0.0782	0.0919	0.0878	0.0635	0.0573	0.0589	0.0703	0.0662	0.047							0.0439	0.3605	0.0433	0.1199	0.081	0.0799	0.0669	0.066	0.1017	0.2109	0.1603	0.109	0.2937	0.276	0.2865	0.2843	0.2865	0.2611	0.2677
57.2503													0.0793	0.0374	0.0804	0.079	0.0912	0.0863	0.0629	0.0585	0.0597	0.0699	0.0661	0.0486							0.0444	0.3639	0.0435	0.1209	0.0826	0.0779	0.0664	0.0651	0.1011	0.214	0.1607	0.1079	0.2928	0.2726	0.2834	0.2883	0.2868	0.2602	0.265
57.3003													0.0799	0.0365	0.0812	0.0787	0.0917	0.086	0.063	0.0579	0.0599	0.0702	0.0657	0.0476							0.0442	0.3667	0.0431	0.1221	0.0828	0.079	0.0671	0.066	0.1016	0.2153	0.1629	0.1064	0.2913	0.2722	0.2827	0.2855	0.2897	0.2596	0.2653
57.3503													0.0793	0.036	0.0823	0.0783	0.0922	0.0853	0.063	0.057	0.0597	0.069	0.0652	0.0471							0.0444	0.3673	0.0426	0.124	0.0829	0.0821	0.0667	0.0675	0.1014	0.2148	0.1629	0.1054	0.289	0.2713	0.2804	0.2832	0.2858	0.259	0.2684
57.4003													0.0794	0.0354	0.0833	0.0798	0.0918	0.0857	0.0631	0.0561	0.0604	0.0676	0.0674	0.0489							0.044	0.367	0.0423	0.1241	0.0835	0.0838	0.0677	0.0679	0.1013	0.2146	0.1642	0.1051	0.288	0.2676	0.2779	0.2855	0.2837	0.2614	0.2671
57.4503													0.0791	0.0356	0.0831	0.0802	0.0918	0.0859	0.0629	0.0563	0.0603	0.0689	0.0683	0.0482							0.0444	0.3632	0.0425	0.1244	0.0824	0.0828	0.0658	0.0661	0.1046	0.2157	0.1639	0.1047	0.29	0.2677	0.2809	0.2844	0.2848	0.2576	0.2631
57.5003													0.079	0.0351	0.0827	0.0801	0.0915	0.087	0.0628	0.0576	0.0599	0.0688	0.0681	0.0471							0.0442	0.3633	0.0427	0.124	0.0798	0.0828	0.0664	0.0649	0.1018	0.2162	0.164	0.1048	0.2902	0.2706	0.2822	0.2851	0.2857	0.2585	0.2612
57.5503													0.0787	0.0347	0.082	0.0795	0.0909	0.0884	0.063	0.0563	0.0595	0.0675	0.0691	0.0472							0.0443	0.3594	0.0428	0.1257	0.0783	0.0833	0.066	0.0645	0.1013	0.2164	0.1631	0.1042	0.2903	0.2735	0.2809	0.2908	0.2855	0.2604	0.2627
57.6003													0.0788	0.0344	0.0818	0.0789	0.0909	0.0888	0.0627	0.0551	0.0593	0.0677	0.0689	0.0474							0.0446	0.3599	0.0433	0.129	0.0799	0.0847	0.0681	0.0639	0.1022	0.216	0.1616	0.1036	0.2902	0.2717	0.2851	0.2957	0.2854	0.2597	0.2661
57.6503													0.0784	0.0339	0.082	0.0786	0.0909	0.0874	0.0623	0.0547	0.0594	0.0677	0.0677	0.0476							0.0446	0.3612	0.0433	0.1335	0.0819	0.0833	0.0679	0.0652	0.1004	0.2155	0.1619	0.1031	0.2911	0.2709	0.2875	0.2932	0.2871	0.2593	0.2644
57.7003													0.0781	0.0338	0.0817	0.0777	0.0905	0.0868	0.0618	0.0545	0.0599	0.0682	0.0671	0.0484							0.0444	0.3619	0.0433	0.1361	0.0794	0.0818	0.0702	0.0662	0.0999	0.2171	0.1646	0.1032	0.2868	0.2679	0.2838	0.2872	0.2867	0.2642	0.2627
57.7503													0.0786	0.0337	0.0813	0.0763	0.0905	0.0865	0.0618	0.0547	0.0595	0.0689	0.0677	0.0475							0.0443	0.3651	0.0428	0.135	0.0793	0.082	0.0701	0.0647	0.1011	0.2197	0.1645	0.1044	0.2847	0.2691	0.2828	0.2862	0.2849	0.2638	0.2642
57.8003													0.0784	0.0338	0.0803	0.0759	0.0917	0.0868	0.0638	0.056	0.0578	0.0683	0.0669	0.0469							0.0445	0.363	0.0425	0.1322	0.0824	0.0803	0.0695	0.0656	0.1016	0.2221	0.1632	0.1053	0.2867	0.2701	0.2834	0.2882	0.2856	0.2631	0.2604
57.8503													0.0778	0.0342	0.0788	0.0758	0.0924	0.0873	0.0649	0.0578	0.0567	0.0681	0.0646	0.0477							0.0442	0.3596	0.0418	0.1306	0.0823	0.0799	0.0704	0.0666	0.1018	0.2217	0.1636	0.1066	0.2877	0.268	0.2889	0.29	0.2836	0.2663	0.2578
57.9003													0.0778	0.0346	0.0773	0.0762	0.0923	0.0866	0.0647	0.0582	0.057	0.0692	0.0635	0.0491							0.0445	0.358	0.0414	0.1309	0.081	0.0825	0.0715	0.0653	0.1021	0.2239	0.1643	0.1061	0.2881	0.2686	0.2951	0.2885	0.2846	0.2667	0.2599
57.9506													0.0772	0.0352	0.0765	0.0782	0.0914	0.0865	0.0646	0.058	0.0583	0.069	0.0649	0.0474							0.0443	0.3572	0.0405	0.1315	0.08	0.0836	0.0704	0.0648	0.1023	0.2223	0.1651	0.1058	0.2889	0.2712	0.2904	0.2877	0.2875	0.2611	0.2629
58.0006													0.0773	0.0356	0.0761	0.0809	0.0909	0.0861	0.0639	0.057	0.0587	0.0681	0.0655	0.0467							0.0443	0.3562	0.0405	0.1311	0.0794	0.083	0.073	0.0633	0.1037	0.224	0.1632	0.1054	0.2883	0.2751	0.2897	0.2866	0.2859	0.2603	0.264
58.0506													0.0771	0.0347	0.0766	0.0813	0.0906	0.0866	0.0635	0.0572	0.0581	0.0694	0.0659	0.047							0.0446	0.3561	0.0406	0.1315	0.0809	0.0797	0.0723	0.0634	0.1047	0.2247	0.162	0.1068	0.2836	0.2764	0.2865	0.2866	0.2859	0.2602	0.2639
58.1006													0.0771	0.0341	0.0773	0.0802	0.0903	0.0872	0.0634	0.0575	0.0588	0.068	0.0653	0.0477							0.0444	0.3544	0.0399	0.1318	0.0829	0.0767	0.0705	0.0632	0.1031	0.2227	0.1612	0.1081	0.2822	0.2791	0.2833	0.2864	0.286	0.2606	0.265
58.1506													0.0771	0.0337	0.0777	0.0803	0.0894	0.0873	0.0628	0.0565	0.0582	0.0679	0.0648	0.0472							0.0447	0.353	0.0391	0.1299	0.0829	0.0765	0.0697	0.063	0.1031	0.2189	0.1633	0.1077	0.2814	0.2807	0.2847	0.2865	0.2832	0.2624	0.2648
58.2006													0.0771	0.0332	0.078	0.0793	0.089	0.0866	0.0628	0.0558	0.0575	0.0677	0.0646	0.0468							0.0443	0.3533	0.0388	0.1277	0.0831	0.0765	0.0708	0.0634	0.1028	0.2198	0.1635	0.1072	0.2805	0.2814	0.2898	0.2875	0.2811	0.2644	0.2635
58.2506													0.0767	0.033	0.0791	0.0778	0.0895	0.0874	0.0634	0.0555	0.0573	0.0687	0.0648	0.0465							0.0445	0.3553	0.0386	0.1269	0.0838	0.0767	0.0711	0.0634	0.1013	0.2204	0.1633	0.1062	0.2812	0.2835	0.2958	0.289	0.2815	0.2649	0.2608
58.3006													0.0767	0.0333	0.0804	0.076	0.0913	0.0881	0.0634	0.0556	0.0573	0.0682	0.0645	0.0486							0.0441	0.3558	0.0386	0.1274	0.0833	0.0776	0.0704	0.0632	0.1032	0.2221	0.1627	0.1068	0.2844	0.2821	0.2944	0.288	0.285	0.2638	0.2613
58.3506													0.0769	0.0359	0.0802	0.0763	0.0909	0.0875	0.0644	0.0556	0.0577	0.0671	0.0645	0.0477							0.0443	0.3566	0.0384	0.126	0.0816	0.0808	0.0701	0.0649	0.1031	0.2233	0.1617	0.1061	0.2892	0.2804	0.288	0.2877	0.2838	0.2632	0.2601
58.4006													0.0764	0.0377	0.0797	0.0771	0.0905	0.087	0.0645	0.056	0.0583	0.0705	0.0651	0.0476							0.0442	0.3576	0.0386	0.1263	0.0795	0.0841	0.0716	0.0661	0.1036	0.2248	0.1616	0.1059	0.2893	0.2729	0.2875	0.2902	0.2862	0.2654	0.2601
58.4506													0.0765	0.038	0.0798	0.0779	0.0899	0.0867	0.0626	0.0563	0.0589	0.0691	0.0664	0.047							0.0443	0.3583	0.0389	0.1263	0.0789	0.0817	0.0711	0.0659	0.1033	0.2266	0.1622	0.1062	0.2914	0.2716	0.2855	0.2894	0.2838	0.2642	0.2603
58.5006													0.0771	0.0382	0.0815	0.0781	0.0901	0.0871	0.0615	0.0563	0.0589	0.0692	0.0651	0.0468							0.0448	0.3573	0.0388	0.1258	0.0801	0.0787	0.0696	0.0659	0.1034	0.2265	0.163	0.1062	0.2878	0.2741	0.2879	0.2916	0.2826	0.2638	0.2623
58.5506													0.077	0.038	0.0825	0.0787	0.0907	0.0864	0.0615	0.0557	0.0591	0.0685	0.0648	0.0475							0.0442	0.3604	0.0389	0.126	0.0823	0.0776	0.0681	0.0674	0.1036	0.2261	0.1649	0.1048	0.277	0.2773	0.2931	0.2887	0.2812	0.2603	0.2628
58.6006													0.0772	0.037	0.0825	0.0795	0.0899	0.0852	0.0619	0.0563	0.0583	0.0682	0.0648	0.0473							0.0442	0.3578	0.0389	0.1262	0.0834	0.0813	0.0669	0.0691	0.1036	0.2254	0.1646	0.1063	0.2755	0.2739	0.2931	0.2912	0.2833	0.2593	0.2616
58.6506													0.0763	0.0358	0.0812	0.0793	0.089	0.0851	0.0623	0.057	0.0579	0.0683	0.0657	0.0483							0.0445	0.3569	0.0386	0.1249	0.083	0.0843	0.0698	0.0686	0.1032	0.227	0.1645	0.1077	0.276	0.2782	0.2888	0.3008	0.2851	0.2618	0.2637
58.7006													0.0761	0.035	0.0806	0.078	0.0887	0.0857	0.0625	0.0567	0.0582	0.0684	0.0658	0.0481							0.0443	0.3578	0.039	0.1244	0.0839	0.0864	0.0699	0.0667	0.1052	0.2275	0.1638	0.107	0.278	0.2866	0.2878	0.2979	0.2828	0.2645	0.2633
58.7506													0.0767	0.0341	0.0803	0.0778	0.0887	0.0856	0.0638	0.0558	0.0584	0.0685	0.0663	0.0473							0.0445	0.3597	0.0383	0.1234	0.0838	0.0844	0.0692	0.0674	0.1051	0.2324	0.1646	0.1062	0.2836	0.2872	0.2872	0.2935	0.2839	0.2601	0.2614
58.8006													0.0756	0.0334	0.08	0.0778	0.0889	0.0865	0.0644	0.0556	0.059	0.0668	0.0664	0.0466							0.0443	0.3608	0.0379	0.1232	0.0828	0.0812	0.0699	0.0696	0.1053	0.2371	0.1646	0.1066	0.2905	0.2853	0.2862	0.2926	0.2846	0.2613	0.2601
58.8506													0.0756	0.0331	0.0795	0.0781	0.089	0.0864	0.0632	0.056	0.0598	0.0664	0.0652	0.0454							0.0444	0.3639	0.038	0.1239	0.0843	0.0799	0.0696	0.069	0.1051	0.2344	0.1657	0.1067	0.2908	0.2841	0.283	0.2942	0.2847	0.2612	0.2626
58.9006													0.0755	0.0328	0.079	0.0784	0.0892	0.0861	0.0623	0.0559	0.0606	0.0666	0.0656	0.0463							0.0443	0.3642	0.038	0.125	0.0845	0.0804	0.069	0.0681	0.105	0.2345	0.1647	0.1054	0.2936	0.2779	0.2842	0.2968	0.283	0.2621	0.2639
58.9506													0.0753	0.0322	0.0779	0.079	0.0898	0.0857	0.062	0.0563	0.0606	0.0697	0.0651	0.0476							0.0445	0.3654	0.0383	0.1269	0.0844	0.0813	0.0693	0.0669	0.1035	0.2352	0.1647	0.1037	0.2913	0.2751	0.2893	0.2922	0.2849	0.2616	0.2627
59.0006													0.0751	0.0317	0.0772	0.0782	0.0903	0.0855	0.0625	0.0566	0.0601	0.0707	0.0636	0.0484							0.0445	0.3651	0.0385	0.1254	0.0838	0.0828	0.0706	0.0679	0.1036	0.2369	0.1656	0.1017	0.2823	0.2739	0.2879	0.2897	0.2844	0.2579	0.2692
59.0506													0.075	0.0314	0.0774	0.0773	0.0894	0.0852	0.0629	0.056	0.0597	0.0685	0.0636	0.0499							0.0445	0.3601	0.0383	0.1236	0.0851	0.0851	0.0701	0.0706	0.1053	0.2374	0.1661	0.1009	0.2784	0.2759	0.2904	0.2904	0.2825	0.2593	0.2677
59.1006													0.0758	0.0309	0.0783	0.0755	0.0885	0.0853	0.0623	0.0557	0.0599	0.0687	0.0643	0.0483							0.0445	0.3621	0.038	0.1246	0.0839	0.0862	0.0703	0.0696	0.1053	0.2367	0.1656	0.1002	0.2761	0.2811	0.2878	0.291	0.2806	0.2594	0.2643
59.1506													0.0751	0.0308	0.0791	0.0757	0.0882	0.0854	0.0626	0.0557	0.0602	0.0683	0.0662	0.0485							0.0449	0.3642	0.0377	0.1276	0.0824	0.0845	0.0712	0.0682	0.1035	0.2362	0.1642	0.0998	0.275	0.2793	0.2909	0.29	0.2826	0.2598	0.2637
59.2006													0.075	0.0298	0.0803	0.0761	0.089	0.085	0.0625	0.0567	0.0601	0.0681	0.0655	0.0481							0.0444	0.3673	0.0374	0.1304	0.0849	0.0816	0.0697	0.069	0.1031	0.2357	0.1653	0.0991	0.2797	0.2821	0.2905	0.292	0.2849	0.2607	0.2616
59.2506													0.0751	0.0292	0.0807	0.0757	0.0898	0.0851	0.0628	0.0574	0.0599	0.0676	0.0652	0.0472							0.0443	0.3681	0.0371	0.13	0.0836	0.0811	0.0707	0.0682	0.1037	0.2398	0.1663	0.0979	0.2806	0.2809	0.2915	0.2906	0.2815	0.2623	0.2641
59.3006													0.0747	0.0297	0.0794	0.0761	0.091	0.0862	0.0636	0.0571	0.0605	0.068	0.0645	0.0474							0.0442	0.3661	0.0362	0.1285	0.0809	0.0789	0.07	0.0673	0.1048	0.2411	0.1651	0.0972	0.2835	0.2813	0.2902	0.289	0.2825	0.2599	0.2638
59.3506													0.0753	0.033	0.0784	0.0768	0.0917	0.0868	0.0637	0.0564	0.0611	0.0684	0.064	0.0489							0.0445	0.3629	0.0362	0.1297	0.0797	0.0781	0.0693	0.0664	0.1069	0.2393	0.1652	0.0967	0.2824	0.2855	0.2851	0.2878	0.2854	0.2617	0.2643
59.4006													0.0745	0.0338	0.078	0.0762	0.091	0.086	0.0639	0.0562	0.0599	0.0694	0.064	0.0485							0.0442	0.3653	0.036	0.1323	0.082	0.0784	0.0688	0.0662	0.1065	0.2389	0.166	0.0964	0.2778	0.2869	0.2855	0.2887	0.2893	0.2655	0.2612
59.4506													0.0745	0.0344	0.0778	0.076	0.0903	0.0856	0.0647	0.0551	0.0602	0.068	0.0648	0.0489							0.0444	0.3656	0.0353	0.1332	0.081	0.0798	0.0698	0.0656	0.1052	0.2404	0.1644	0.0959	0.2737	0.2879	0.2871	0.2916	0.2896	0.2641	0.2627
59.5006													0.0743	0.0357	0.0774	0.0748	0.0909	0.0852	0.0651	0.0548	0.0599	0.0708	0.0653	0.049							0.0448	0.3682	0.0351	0.1306	0.08	0.0824	0.0708	0.0653	0.1048	0.2415	0.1653	0.0956	0.2723	0.2837	0.2892	0.2935	0.2867	0.2642	0.2594
59.5506													0.0744	0.0366	0.0766	0.0751	0.0912	0.085	0.0648	0.0556	0.0584	0.0705	0.0659	0.0483							0.0443	0.3679	0.0347	0.1285	0.082	0.0837	0.0692	0.0647	0.1047	0.2394	0.1671	0.0957	0.2736	0.2797	0.2953	0.2955	0.2836	0.2648	0.2588
59.6006													0.0749	0.0361	0.076	0.0754	0.0901	0.0846	0.0633	0.0564	0.057	0.0694	0.065	0.0472							0.0443	0.3657	0.0346	0.1272	0.0812	0.0834	0.0691	0.0662	0.1052	0.2379	0.1653	0.0967	0.2738	0.2765	0.2898	0.29	0.2851	0.2663	0.2618
59.6506													0.0743	0.0349	0.0754	0.0763	0.0892	0.0848	0.0622	0.057	0.0576	0.0661	0.0638	0.0471							0.0442	0.3661	0.0345	0.1285	0.0809	0.0803	0.0673	0.0671	0.1068	0.239	0.1646	0.0966	0.2751	0.2759	0.2861	0.2879	0.2835	0.2632	0.2615
59.7006													0.0749	0.0341	0.075	0.0775	0.089	0.0848	0.0626	0.0569	0.0581	0.0671	0.0634	0.0486							0.0444	0.37	0.0346	0.1313	0.0814	0.0784	0.0686	0.0686	0.1072	0.2406	0.1667	0.0961	0.2772	0.272	0.2873	0.2891	0.2835	0.2638	0.2618
59.7506													0.0742	0.0336	0.0745	0.0767	0.0888	0.0846	0.0632	0.0561	0.0586	0.0672	0.063	0.0482							0.0443	0.3722	0.0344	0.1323	0.0819	0.0785	0.0694	0.0681	0.1077	0.2421	0.167	0.0959	0.2796	0.2722	0.2909	0.2917	0.284	0.2633	0.2628
59.8008													0.0748	0.0326	0.0752	0.0765	0.0882	0.0851	0.0633	0.0556	0.0591	0.0659	0.064	0.0472							0.0445	0.3676	0.0342	0.1335	0.0811	0.0805	0.0683	0.0666	0.1074	0.2439	0.1662	0.0959	0.2818	0.2748	0.289	0.2884	0.2878	0.2633	0.261
59.8508													0.0748	0.032	0.0759	0.0769	0.0879	0.0846	0.0629	0.056	0.0601	0.0661	0.0635	0.0465							0.0443	0.3657	0.0341	0.1318	0.0806	0.0828	0.0677	0.0658	0.1065	0.2446	0.1656	0.0962	0.2861	0.278	0.288	0.2817	0.2896	0.2585	0.2602
59.9008													0.0738	0.0314	0.0754	0.0768	0.0879	0.0847	0.0626	0.0563	0.0589	0.0675	0.0623	0.0463							0.0442	0.3662	0.0338	0.1287	0.0806	0.0809	0.0678	0.0682	0.1062	0.246	0.1662	0.0959	0.2906	0.2736	0.2896	0.2806	0.2872	0.2594	0.2578
59.9508													0.074	0.0313	0.0748	0.0765	0.0885	0.0839	0.0633	0.0559	0.0578	0.0689	0.062	0.0467							0.0439	0.368	0.0338	0.1281	0.0811	0.0808	0.0682	0.0682	0.1077	0.2476	0.1661	0.0966	0.2842	0.2733	0.2927	0.2809	0.286	0.2618	0.2602
60.0008													0.0738	0.0316	0.0736	0.0763	0.0895	0.0836	0.064	0.0551	0.0581	0.0699	0.0636	0.049							0.0443	0.3713	0.0338	0.1277	0.0816	0.0821	0.0682	0.0661	0.1092	0.2482	0.1671	0.0983	0.282	0.2792	0.2906	0.2832	0.283	0.262	0.2584
60.0508													0.0736	0.0322	0.073	0.0767	0.0888	0.0833	0.0658	0.0547	0.0591	0.0683	0.0646	0.0496							0.0442	0.3721	0.0338	0.1297	0.0828	0.0817	0.0689	0.0652	0.1083	0.2481	0.166	0.0995	0.2898	0.2808	0.2875	0.2821	0.2816	0.2611	0.2605
60.1008													0.0732	0.0316	0.074	0.0766	0.0882	0.0829	0.0653	0.0545	0.0577	0.0672	0.0641	0.0483							0.0438	0.3707	0.0333	0.1308	0.0819	0.08	0.0702	0.0664	0.1088	0.2478	0.1659	0.0987	0.2891	0.2842	0.2834	0.2815	0.2839	0.2595	0.2642
60.1508													0.0732	0.0316	0.0763	0.0766	0.0882	0.0846	0.0636	0.0552	0.0566	0.0668	0.0631	0.0491							0.0439	0.3684	0.0332	0.1321	0.082	0.0798	0.0679	0.0684	0.1092	0.2493	0.1683	0.0977	0.2859	0.2895	0.2844	0.2832	0.2815	0.2573	0.2625
60.2008													0.0731	0.0318	0.0773	0.0756	0.0886	0.0856	0.0629	0.0555	0.0557	0.0675	0.0627	0.0487							0.0441	0.3588	0.0329	0.1341	0.0813	0.0796	0.0684	0.0676	0.1087	0.2517	0.1665	0.0971	0.2854	0.2905	0.2893	0.286	0.2815	0.259	0.2625
60.2508													0.0731	0.0315	0.0792	0.0748	0.0891	0.0848	0.0628	0.0552	0.0555	0.0678	0.0645	0.0498							0.0438	0.3571	0.0328	0.1332	0.0807	0.0777	0.0707	0.0651	0.1079	0.2528	0.1657	0.0977	0.2897	0.2839	0.2921	0.2862	0.2833	0.2617	0.2592
60.3008													0.0736	0.031	0.0806	0.0743	0.0906	0.0834	0.0639	0.0556	0.0556	0.067	0.064	0.0512							0.0439	0.3565	0.0321	0.1315	0.0807	0.0763	0.0707	0.0638	0.1074	0.253	0.167	0.0973	0.2905	0.2777	0.2919	0.2928	0.2839	0.261	0.2585
60.3508													0.0732	0.0309	0.0805	0.0746	0.0911	0.0834	0.0651	0.056	0.0563	0.0676	0.0637	0.049							0.0437	0.3599	0.0325	0.131	0.0822	0.0755	0.0688	0.0638	0.1075	0.2552	0.165	0.0976	0.291	0.2751	0.2937	0.2957	0.2841	0.259	0.2618
60.4008													0.073	0.0304	0.079	0.076	0.0902	0.0834	0.0654	0.056	0.0568	0.0702	0.0628	0.0466							0.0439	0.3624	0.0324	0.1305	0.0827	0.0747	0.0664	0.0639	0.1081	0.2596	0.1636	0.0975	0.2924	0.2715	0.2923	0.2893	0.2795	0.2585	0.2591
60.4508													0.0736	0.0295	0.0776	0.0772	0.0902	0.0841	0.0653	0.0557	0.0567	0.0715	0.0627	0.0449							0.0439	0.3597	0.0322	0.13	0.0822	0.0733	0.0646	0.0658	0.1113	0.2585	0.1654	0.097	0.2935	0.2698	0.2902	0.2886	0.2796	0.2608	0.2564
60.5008													0.0733	0.0287	0.0774	0.0771	0.0893	0.0847	0.0656	0.056	0.0561	0.0708	0.0628	0.044							0.0439	0.3578	0.0318	0.1307	0.0836	0.074	0.0661	0.0672	0.1103	0.2572	0.1656	0.0968	0.292	0.2736	0.2906	0.2865	0.2822	0.2598	0.2566
60.5508													0.073	0.028	0.0767	0.0773	0.0882	0.0828	0.065	0.0566	0.0559	0.0701	0.0643	0.0444							0.0436	0.3581	0.0317	0.1306	0.082	0.0757	0.07	0.0655	0.1101	0.2615	0.1646	0.0964	0.2899	0.281	0.2861	0.2863	0.2856	0.259	0.2574
60.6008													0.0732	0.0271	0.0751	0.0777	0.0876	0.081	0.0657	0.0567	0.0564	0.0705	0.0638	0.0462							0.0439	0.3573	0.0315	0.1304	0.0785	0.0769	0.0694	0.0655	0.11	0.263	0.1653	0.0962	0.2903	0.2771	0.284	0.2834	0.2832	0.2594	0.2584
60.6508													0.0731	0.0268	0.0746	0.0778	0.0884	0.0809	0.0659	0.0569	0.0562	0.0715	0.0617	0.045							0.044	0.3568	0.0314	0.1328	0.0771	0.0771	0.0677	0.0668	0.1107	0.2618	0.1668	0.0951	0.2883	0.2763	0.2831	0.2815	0.2833	0.2575	0.2605
60.7008													0.0731	0.0262	0.0742	0.0773	0.0881	0.0808	0.0663	0.0573	0.0552	0.0701	0.0612	0.0436							0.0439	0.3582	0.0313	0.136	0.0774	0.0767	0.0666	0.0664	0.1125	0.26	0.1662	0.0946	0.2894	0.2783	0.2868	0.2852	0.2865	0.2597	0.2628
60.7508													0.0733	0.0257	0.0755	0.0779	0.0879	0.0814	0.0661	0.0569	0.0547	0.0693	0.0618	0.0465							0.0441	0.3592	0.0315	0.1366	0.0806	0.0755	0.0666	0.0643	0.112	0.2623	0.1669	0.0942	0.2925	0.2813	0.2932	0.2857	0.2865	0.2601	0.2604
60.8008													0.0732	0.0257	0.0761	0.0772	0.0882	0.0815	0.0649	0.0571	0.0539	0.0684	0.0627	0.0462							0.0441	0.3607	0.0324	0.1363	0.0807	0.0767	0.0668	0.0633	0.1111	0.2646	0.1664	0.0943	0.2924	0.2826	0.2922	0.2892	0.2851	0.2575	0.2589
60.8508													0.0737	0.0257	0.0758	0.0761	0.0889	0.0812	0.0647	0.057	0.0545	0.071	0.0629	0.0458							0.0441	0.3605	0.0341	0.1347	0.0782	0.0779	0.0667	0.0637	0.1109	0.2659	0.1672	0.0939	0.2918	0.2904	0.2888	0.292	0.2871	0.2576	0.2608
60.9008													0.0732	0.0256	0.0761	0.0759	0.0884	0.0821	0.0655	0.0566	0.055	0.0712	0.0629	0.0454							0.0439	0.3572	0.0348	0.1333	0.0762	0.077	0.0684	0.0645	0.1116	0.2648	0.1694	0.0938	0.2871	0.2907	0.2892	0.2889	0.2888	0.2591	0.2589
60.9508													0.073	0.0255	0.0767	0.0755	0.0882	0.082	0.0654	0.0568	0.0541	0.0695	0.0628	0.0468							0.0441	0.3622	0.035	0.1334	0.0779	0.0753	0.0696	0.0678	0.1109	0.2651	0.1704	0.093	0.2851	0.286	0.2893	0.2903	0.2849	0.2596	0.2575
61.0008													0.0731	0.0249	0.0751	0.075	0.0879	0.0814	0.0659	0.0574	0.0538	0.07	0.063	0.048							0.044	0.3667	0.0343	0.1343	0.0798	0.0754	0.0708	0.0669	0.1104	0.2651	0.169	0.0932	0.2847	0.279	0.2831	0.294	0.2848	0.2595	0.2561
61.0508													0.0728	0.0251	0.0734	0.0758	0.0877	0.082	0.0681	0.0571	0.0543	0.0702	0.0621	0.0477							0.0439	0.3699	0.0344	0.134	0.0826	0.0789	0.0702	0.0667	0.1111	0.2662	0.1694	0.0931	0.2825	0.276	0.283	0.2949	0.2831	0.2616	0.2576
61.1008													0.0733	0.0257	0.0718	0.0773	0.0879	0.083	0.0679	0.0562	0.0554	0.068	0.0614	0.0468							0.044	0.375	0.034	0.1317	0.0817	0.0801	0.0697	0.0682	0.1118	0.2703	0.1718	0.0932	0.2818	0.276	0.2871	0.2918	0.2849	0.2625	0.2559
61.1508													0.0732	0.0253	0.0711	0.0772	0.0883	0.0833	0.067	0.0547	0.0564	0.0694	0.0612	0.0483							0.0442	0.3773	0.0337	0.1303	0.0807	0.0789	0.0695	0.0668	0.1106	0.2703	0.1712	0.0933	0.2851	0.2817	0.2864	0.2923	0.2844	0.2635	0.2535
61.2008													0.0733	0.0246	0.0704	0.0773	0.0891	0.0835	0.0668	0.054	0.0569	0.0702	0.0619	0.0487							0.0441	0.3773	0.0335	0.1289	0.0813	0.0778	0.0678	0.0664	0.1094	0.2692	0.1698	0.0921	0.291	0.2854	0.2866	0.2924	0.2854	0.2634	0.2543
61.2508													0.074	0.0237	0.0698	0.0769	0.09	0.083	0.0667	0.0538	0.0567	0.0678	0.0638	0.0478							0.044	0.3789	0.0329	0.1272	0.0826	0.0778	0.0664	0.0667	0.1105	0.2702	0.1706	0.092	0.2945	0.2798	0.2859	0.2877	0.2851	0.2652	0.2572
61.3008													0.0738	0.0233	0.0694	0.076	0.0908	0.0825	0.0671	0.0554	0.0564	0.0682	0.0629	0.0479							0.0439	0.3783	0.0331	0.126	0.0824	0.078	0.0669	0.0657	0.1132	0.2712	0.1724	0.0926	0.2983	0.2803	0.2929	0.2859	0.2828	0.2627	0.2604
61.3508													0.073	0.0231	0.0693	0.075	0.0903	0.0819	0.0677	0.0569	0.0551	0.0682	0.0621	0.0477							0.0442	0.3731	0.0331	0.126	0.0819	0.0794	0.0685	0.0666	0.1144	0.2721	0.1724	0.0927	0.3093	0.2792	0.292	0.2871	0.2803	0.2633	0.2598
61.4008													0.073	0.0227	0.0698	0.0752	0.0892	0.0824	0.0669	0.0568	0.0551	0.0682	0.0615	0.0467							0.044	0.3731	0.0327	0.1259	0.082	0.0801	0.0667	0.0681	0.1137	0.2705	0.1684	0.0925	0.311	0.2785	0.2877	0.285	0.2803	0.2638	0.2574
61.4508													0.0731	0.0233	0.0716	0.0746	0.0886	0.0823	0.0668	0.0556	0.0548	0.0687	0.0604	0.0487							0.0443	0.3679	0.033	0.1254	0.0804	0.0808	0.0669	0.0674	0.1131	0.272	0.1694	0.0922	0.3057	0.2773	0.2856	0.2882	0.2858	0.2692	0.2566
61.5008													0.0731	0.0257	0.0732	0.0744	0.0885	0.0808	0.0669	0.0548	0.0548	0.0692	0.0598	0.05							0.044	0.3684	0.0329	0.1268	0.0782	0.0808	0.0676	0.0647	0.1152	0.2726	0.1696	0.0917	0.3029	0.2809	0.2868	0.2932	0.285	0.2695	0.2565
61.5508													0.0726	0.0283	0.0727	0.0742	0.0886	0.0805	0.0683	0.0544	0.0558	0.0668	0.0603	0.0502							0.0439	0.3715	0.0338	0.1286	0.0789	0.0799	0.0678	0.0648	0.1149	0.2721	0.1693	0.0914	0.3007	0.2827	0.2877	0.2981	0.2854	0.2665	0.2597
61.6008													0.0731	0.0299	0.072	0.0739	0.0889	0.0806	0.0678	0.054	0.0578	0.0657	0.062	0.0493							0.0439	0.3678	0.0339	0.1278	0.0791	0.0796	0.0684	0.0648	0.1137	0.2729	0.1729	0.0911	0.3	0.2827	0.2852	0.2998	0.281	0.2644	0.2577
61.6511													0.0728	0.0302	0.0709	0.0743	0.0895	0.0802	0.0666	0.0546	0.0571	0.0661	0.0612	0.047							0.0436	0.3664	0.034	0.1276	0.0782	0.0781	0.0669	0.0653	0.1145	0.2775	0.1722	0.0916	0.3014	0.2789	0.2866	0.2991	0.2816	0.2624	0.2578
61.7011													0.0728	0.0297	0.0699	0.0745	0.089	0.0807	0.0654	0.055	0.0569	0.0671	0.0608	0.0468							0.0438	0.3637	0.0343	0.1273	0.0787	0.0794	0.0658	0.0649	0.1157	0.2763	0.1687	0.0916	0.3037	0.2781	0.2872	0.2991	0.2823	0.2613	0.2602
61.7511													0.0729	0.0281	0.0697	0.0735	0.0879	0.0814	0.0651	0.0555	0.0567	0.0668	0.0619	0.0487							0.0442	0.3656	0.0339	0.1263	0.0814	0.0806	0.0669	0.0644	0.1146	0.2755	0.169	0.091	0.3065	0.2798	0.2841	0.2969	0.2795	0.2579	0.2623
61.8011													0.0729	0.0268	0.069	0.0723	0.0879	0.0821	0.0652	0.0563	0.0565	0.0695	0.0606	0.0495							0.0441	0.3664	0.0339	0.1258	0.0807	0.0817	0.0677	0.0646	0.1164	0.2759	0.1683	0.0904	0.2976	0.2779	0.2835	0.2977	0.2795	0.2574	0.2631
61.8511													0.0734	0.0259	0.0685	0.072	0.0887	0.0821	0.0655	0.0573	0.0558	0.071	0.0592	0.0497							0.0437	0.3636	0.034	0.1257	0.08	0.0817	0.067	0.0645	0.1172	0.2751	0.1695	0.0899	0.2914	0.2803	0.2884	0.2948	0.281	0.2574	0.2609
61.9011													0.0735	0.0255	0.0683	0.0722	0.0908	0.0814	0.0658	0.0573	0.0554	0.0696	0.0608	0.0477							0.0438	0.364	0.0343	0.1228	0.0788	0.0809	0.0674	0.0642	0.1168	0.2758	0.1703	0.0897	0.2835	0.2792	0.2913	0.2926	0.2831	0.2623	0.2585
61.9511													0.0731	0.0251	0.0683	0.0727	0.0892	0.0808	0.067	0.0571	0.0555	0.0701	0.0608	0.0469							0.0438	0.3672	0.0351	0.122	0.0787	0.0795	0.0666	0.0647	0.1174	0.2826	0.1717	0.0893	0.285	0.2755	0.2875	0.2971	0.2832	0.2639	0.2568
62.0011													0.0737	0.0257	0.0683	0.0738	0.0881	0.082	0.0661	0.0567	0.0558	0.0711	0.0612	0.0446							0.0438	0.3706	0.0364	0.1221	0.0791	0.0792	0.0638	0.0656	0.1182	0.282	0.1709	0.0892	0.2843	0.2718	0.2863	0.2982	0.2848	0.2633	0.2573
62.0511													0.0729	0.0261	0.0689	0.0753	0.0881	0.0822	0.0649	0.0568	0.0551	0.0709	0.0611	0.0437							0.044	0.3687	0.0367	0.1215	0.0782	0.0795	0.0659	0.0652	0.1178	0.2815	0.1723	0.0895	0.2841	0.2707	0.2871	0.2964	0.2831	0.2639	0.2584
62.1011													0.0726	0.0264	0.0698	0.0758	0.0873	0.0816	0.0639	0.0568	0.0548	0.0684	0.0625	0.0444							0.0435	0.3601	0.0363	0.1214	0.0774	0.0792	0.0685	0.0651	0.1182	0.2801	0.1727	0.0895	0.2864	0.2718	0.2865	0.2883	0.2797	0.2647	0.2588
62.1511													0.0727	0.0264	0.0707	0.0755	0.087	0.0797	0.0648	0.056	0.0561	0.0684	0.0629	0.0461							0.0436	0.3596	0.0361	0.1212	0.0773	0.0821	0.0669	0.0649	0.1184	0.2841	0.1723	0.091	0.2925	0.2699	0.2866	0.2894	0.2819	0.264	0.2582
62.2011													0.0728	0.0259	0.0711	0.0748	0.0869	0.079	0.066	0.0558	0.0567	0.067	0.062	0.0477							0.0436	0.3618	0.036	0.1219	0.0774	0.0843	0.066	0.0643	0.1193	0.285	0.1716	0.0912	0.2954	0.2719	0.2904	0.2911	0.2864	0.2611	0.2583
62.2511													0.0726	0.0256	0.0707	0.0742	0.0864	0.0786	0.0674	0.0561	0.056	0.0675	0.0614	0.0467							0.0438	0.3638	0.0357	0.1222	0.0776	0.0833	0.0682	0.0655	0.1185	0.2872	0.1725	0.091	0.2924	0.2747	0.2889	0.2862	0.2861	0.2581	0.2552
62.3011													0.0727	0.0245	0.0701	0.0744	0.0861	0.0781	0.0684	0.0564	0.0553	0.0683	0.0612	0.0457							0.0435	0.3639	0.0353	0.1199	0.0763	0.0812	0.0671	0.0666	0.1167	0.2876	0.1725	0.0908	0.2873	0.2737	0.2835	0.2857	0.2819	0.259	0.2572
62.3511													0.0732	0.0241	0.0711	0.0753	0.0863	0.0785	0.0683	0.0558	0.0537	0.0654	0.0611	0.0451							0.0434	0.3664	0.0357	0.119	0.075	0.0797	0.0675	0.0656	0.1182	0.2858	0.1737	0.0903	0.2858	0.2722	0.2839	0.2873	0.2792	0.2612	0.2612
62.4011													0.0727	0.0235	0.0717	0.0744	0.0867	0.0783	0.0687	0.0554	0.0545	0.065	0.0609	0.0451							0.0433	0.3665	0.0359	0.1188	0.0742	0.0798	0.0664	0.0637	0.1176	0.285	0.1762	0.0891	0.2836	0.2705	0.2805	0.2888	0.2872	0.2588	0.2595
62.4511													0.0727	0.0225	0.0713	0.0734	0.087	0.0808	0.069	0.0551	0.0543	0.0691	0.0615	0.0466							0.0432	0.3654	0.0356	0.1191	0.0746	0.081	0.067	0.0636	0.1163	0.2855	0.1744	0.0892	0.2853	0.2716	0.2804	0.2856	0.2864	0.2588	0.2608
62.5011													0.0733	0.0223	0.071	0.0722	0.0877	0.08	0.0687	0.0546	0.0539	0.0677	0.0605	0.046							0.0435	0.3617	0.0353	0.1198	0.0752	0.0793	0.0687	0.0645	0.1162	0.2858	0.1734	0.0898	0.29	0.2738	0.2814	0.2852	0.2833	0.2604	0.257
62.5511													0.0733	0.0217	0.0711	0.0708	0.0888	0.0795	0.0687	0.0543	0.0541	0.0693	0.0597	0.0489							0.0436	0.3601	0.0357	0.1208	0.0779	0.0794	0.0691	0.0642	0.1168	0.2853	0.1738	0.0893	0.2885	0.2773	0.2835	0.2907	0.2851	0.2588	0.2583
62.6011													0.0728	0.0216	0.0711	0.0694	0.0891	0.0798	0.0691	0.0545	0.0536	0.0697	0.0603	0.0487							0.0435	0.3619	0.0357	0.1211	0.0799	0.08	0.0682	0.0632	0.1179	0.2876	0.1723	0.0897	0.2884	0.2785	0.2865	0.2907	0.2847	0.2612	0.2604
62.6511													0.0736	0.022	0.0715	0.0693	0.0899	0.0803	0.0673	0.054	0.0533	0.0686	0.0601	0.0479							0.0437	0.3673	0.0355	0.1217	0.0795	0.0832	0.0684	0.0639	0.118	0.2904	0.1714	0.0899	0.2888	0.2808	0.2901	0.2839	0.2849	0.2609	0.2596
62.7011													0.0728	0.0218	0.0719	0.0704	0.0903	0.0815	0.0668	0.0542	0.0542	0.0671	0.0596	0.0476							0.0437	0.3714	0.0352	0.1212	0.0776	0.0839	0.0675	0.0669	0.1182	0.2879	0.1718	0.0891	0.2864	0.2815	0.2886	0.2881	0.2866	0.2635	0.2578
62.7511													0.0728	0.0216	0.0723	0.0706	0.0897	0.0814	0.0677	0.0548	0.0543	0.0677	0.0596	0.0481							0.0439	0.3685	0.0348	0.1208	0.0782	0.084	0.0672	0.0684	0.1201	0.2871	0.1746	0.0883	0.2862	0.2814	0.2878	0.2878	0.2805	0.2625	0.2584
62.8011													0.0729	0.0214	0.0714	0.0714	0.0894	0.0806	0.0673	0.0549	0.0557	0.0674	0.0596	0.0488							0.0438	0.3637	0.0345	0.1209	0.0775	0.0828	0.0684	0.0668	0.1224	0.2872	0.1738	0.0873	0.2885	0.2752	0.2935	0.2881	0.28	0.2605	0.2574
62.8511													0.0728	0.0209	0.07	0.0723	0.0895	0.0802	0.0665	0.055	0.0554	0.0664	0.061	0.0483							0.0437	0.3626	0.0345	0.1203	0.0774	0.0817	0.069	0.0662	0.1221	0.2899	0.1765	0.0868	0.2881	0.2736	0.2952	0.2899	0.2833	0.2618	0.2596
62.9011													0.0735	0.0204	0.0707	0.0722	0.0902	0.0811	0.0666	0.0553	0.0547	0.0673	0.0611	0.0484							0.0438	0.3605	0.0349	0.1199	0.0802	0.08	0.0692	0.0646	0.1205	0.2927	0.1772	0.0866	0.2857	0.2706	0.2916	0.2899	0.2803	0.263	0.259
62.9511													0.0731	0.0204	0.0717	0.0723	0.0899	0.0807	0.0668	0.0559	0.054	0.0677	0.0609	0.0482							0.044	0.3641	0.0348	0.1202	0.0799	0.0812	0.07	0.0625	0.1209	0.2924	0.1782	0.0861	0.2837	0.2727	0.2895	0.2891	0.2813	0.2627	0.2588
63.0011													0.073	0.02	0.0715	0.0727	0.0896	0.0795	0.0654	0.0553	0.0549	0.0673	0.0607	0.0498							0.0441	0.3658	0.0345	0.1196	0.0781	0.0819	0.0675	0.0629	0.1249	0.2944	0.1781	0.0858	0.2842	0.282	0.2898	0.2897	0.2794	0.2618	0.2605
63.0511													0.0733	0.0196	0.0709	0.0728	0.0889	0.0789	0.0649	0.0551	0.0544	0.0696	0.0614	0.0515							0.0442	0.3658	0.0339	0.1185	0.0793	0.0851	0.0672	0.0628	0.1263	0.2978	0.1755	0.0855	0.2877	0.2862	0.2939	0.2911	0.2824	0.2626	0.2615
63.1011													0.0727	0.0191	0.0698	0.0725	0.0886	0.0786	0.0665	0.0544	0.0548	0.067	0.0614	0.0525							0.0441	0.3683	0.0337	0.1185	0.0804	0.086	0.0658	0.0627	0.1246	0.2976	0.175	0.0858	0.293	0.2831	0.2893	0.2867	0.2874	0.2646	0.2625
63.1511													0.0727	0.0189	0.0695	0.0722	0.0885	0.0781	0.0687	0.0542	0.0561	0.0662	0.0604	0.0528							0.044	0.3691	0.0333	0.1168	0.0794	0.083	0.0672	0.063	0.1238	0.2958	0.1752	0.0856	0.2969	0.2836	0.2857	0.289	0.2844	0.2633	0.2611
63.2011													0.0726	0.0189	0.0685	0.0727	0.0887	0.0786	0.0701	0.0544	0.0546	0.0671	0.0593	0.0526							0.0435	0.3656	0.0332	0.116	0.0773	0.0819	0.0683	0.063	0.1243	0.2985	0.1769	0.0849	0.3006	0.284	0.2855	0.2914	0.2829	0.2622	0.2609
63.2511													0.0729	0.0196	0.0677	0.0743	0.0898	0.0788	0.0711	0.0543	0.0531	0.0656	0.059	0.0536							0.0439	0.3627	0.033	0.1162	0.0789	0.0807	0.0685	0.0621	0.1246	0.3018	0.1797	0.0844	0.2985	0.2831	0.2877	0.2879	0.2826	0.2617	0.2585
63.3011													0.0735	0.0201	0.0676	0.0748	0.0899	0.0783	0.0714	0.0535	0.0519	0.0665	0.0603	0.0516							0.044	0.3607	0.0329	0.1161	0.0799	0.0797	0.0675	0.062	0.1276	0.302	0.1802	0.0839	0.2923	0.2846	0.2891	0.288	0.2819	0.263	0.2593
63.3511													0.0728	0.02	0.0677	0.0739	0.0887	0.0781	0.069	0.0542	0.0532	0.0687	0.0607	0.0506							0.0441	0.3644	0.0328	0.1169	0.0811	0.0777	0.0672	0.0626	0.1258	0.3031	0.1768	0.0843	0.2896	0.2833	0.2916	0.2905	0.2807	0.2614	0.2628
63.4011													0.0732	0.02	0.0682	0.0732	0.0876	0.0783	0.0674	0.0549	0.0551	0.0672	0.0601	0.0507							0.0438	0.367	0.0327	0.1169	0.0809	0.0773	0.0666	0.0637	0.1263	0.3024	0.1766	0.0845	0.2861	0.2835	0.2894	0.2882	0.2821	0.2635	0.2612
63.4514													0.0727	0.0199	0.0689	0.0739	0.0869	0.0773	0.0676	0.0549	0.0544	0.0684	0.0591	0.0498							0.0437	0.3676	0.0329	0.1159	0.0795	0.0774	0.0662	0.066	0.1266	0.3017	0.177	0.0843	0.2878	0.2816	0.2844	0.2858	0.2849	0.2641	0.2581
63.5014													0.0733	0.02	0.0693	0.0756	0.0861	0.0767	0.0689	0.0549	0.054	0.0694	0.0591	0.0502							0.0438	0.3678	0.0331	0.1161	0.0768	0.0797	0.0677	0.0669	0.1251	0.3001	0.1763	0.0847	0.2922	0.2759	0.2833	0.286	0.2855	0.263	0.2581
63.5514													0.0731	0.0195	0.0698	0.0749	0.0862	0.0771	0.0698	0.0542	0.0529	0.0693	0.0598	0.0495							0.0437	0.3688	0.0332	0.116	0.0769	0.082	0.0677	0.0653	0.1226	0.2999	0.1754	0.0841	0.2852	0.2757	0.284	0.2839	0.2833	0.26	0.2576
63.6014													0.0725	0.0191	0.0702	0.0729	0.087	0.0775	0.0689	0.0542	0.0536	0.0674	0.0599	0.048							0.044	0.3719	0.0331	0.1148	0.0783	0.085	0.0648	0.0643	0.1215	0.3022	0.1782	0.0839	0.2836	0.2778	0.2863	0.2884	0.2819	0.2626	0.257
63.6514													0.0735	0.0191	0.0705	0.0703	0.0886	0.0789	0.0678	0.0543	0.0538	0.0677	0.0606	0.049							0.0436	0.3731	0.0331	0.1137	0.0776	0.0883	0.0647	0.0659	0.1218	0.3033	0.1811	0.0842	0.2899	0.2752	0.2869	0.2901	0.2847	0.2622	0.2571
63.7014													0.0727	0.019	0.0705	0.0697	0.0895	0.0799	0.0667	0.0543	0.0523	0.0694	0.061	0.0489							0.0437	0.3717	0.0331	0.1137	0.0761	0.088	0.0651	0.0656	0.1207	0.3041	0.1818	0.0839	0.2974	0.2751	0.2905	0.2907	0.2868	0.2626	0.2576
63.7514													0.0731	0.0193	0.0698	0.0701	0.0901	0.0799	0.0668	0.055	0.0519	0.0691	0.0618	0.0476							0.0437	0.3698	0.033	0.1163	0.0758	0.0858	0.066	0.063	0.1223	0.3047	0.1835	0.0845	0.2927	0.2739	0.2942	0.2879	0.2859	0.2608	0.2562
63.8014													0.0729	0.0191	0.0691	0.0711	0.0904	0.0784	0.0676	0.0548	0.0523	0.0698	0.0604	0.0494							0.0439	0.3701	0.033	0.1198	0.0768	0.0844	0.0677	0.062	0.1264	0.306	0.1805	0.0837	0.2955	0.2743	0.2955	0.2886	0.2859	0.2588	0.2578
63.8514													0.0728	0.0189	0.0684	0.0716	0.09	0.0774	0.0695	0.0553	0.0515	0.0702	0.0602	0.0493							0.0434	0.3713	0.0331	0.1207	0.0779	0.0813	0.0667	0.063	0.1261	0.3069	0.1797	0.0831	0.2985	0.2742	0.2937	0.286	0.2814	0.2585	0.2594
63.9014													0.0729	0.0187	0.0677	0.0709	0.0887	0.0775	0.0701	0.0549	0.0517	0.0686	0.0602	0.0497							0.0438	0.3712	0.0332	0.1186	0.0774	0.0806	0.0669	0.064	0.1239	0.3056	0.1799	0.0827	0.2956	0.2743	0.291	0.2859	0.2823	0.2579	0.257
63.9514													0.0726	0.0187	0.0666	0.0697	0.0877	0.0776	0.0692	0.054	0.0512	0.0703	0.0605	0.0504							0.0438	0.3629	0.0329	0.1173	0.0788	0.081	0.0667	0.0648	0.1232	0.306	0.1809	0.0822	0.2893	0.2814	0.29	0.2906	0.2838	0.2563	0.2558
64.0014													0.0726	0.0187	0.0662	0.0695	0.0871	0.0776	0.0687	0.053	0.052	0.0717	0.0612	0.0523							0.0437	0.3615	0.0328	0.1157	0.0794	0.0811	0.0678	0.0671	0.1235	0.307	0.1804	0.0818	0.2889	0.2825	0.2871	0.2897	0.2839	0.2547	0.2559
64.0514													0.0725	0.0184	0.066	0.071	0.0876	0.0779	0.0689	0.0527	0.0519	0.0699	0.0596	0.0524							0.0438	0.3647	0.0326	0.1149	0.0795	0.085	0.0665	0.0666	0.1244	0.3079	0.1815	0.0815	0.2883	0.2766	0.2844	0.2864	0.2822	0.2586	0.2567
64.1014													0.0727	0.0189	0.0656	0.0716	0.0879	0.0783	0.0685	0.0523	0.0517	0.0705	0.0604	0.0514							0.0438	0.3667	0.0331	0.1149	0.0761	0.0837	0.0652	0.0648	0.1254	0.3079	0.1837	0.0814	0.2865	0.271	0.2865	0.289	0.2838	0.2593	0.2583
64.1514													0.0729	0.0199	0.0648	0.0709	0.0882	0.0788	0.0668	0.0533	0.0505	0.0694	0.0605	0.0518							0.0438	0.3618	0.0332	0.1163	0.0748	0.0822	0.0642	0.063	0.128	0.3079	0.1828	0.081	0.2868	0.2683	0.2864	0.2915	0.2801	0.2562	0.2553
64.2014													0.0725	0.0207	0.0639	0.0716	0.0885	0.078	0.0651	0.0549	0.0504	0.0681	0.0608	0.0518							0.0436	0.3637	0.0334	0.1165	0.0748	0.0829	0.0659	0.0621	0.1269	0.3084	0.181	0.0807	0.287	0.2684	0.2837	0.2862	0.2811	0.2549	0.2523
64.2514													0.0726	0.0203	0.0628	0.072	0.088	0.0783	0.0653	0.0558	0.051	0.0676	0.0608	0.0504							0.0437	0.3687	0.0331	0.1165	0.0737	0.0839	0.0665	0.0627	0.1249	0.3097	0.1797	0.0803	0.2877	0.272	0.2845	0.2869	0.2823	0.2574	0.2543
64.3014													0.0728	0.0199	0.0624	0.0721	0.0876	0.0785	0.0659	0.0554	0.0512	0.0695	0.0601	0.05							0.044	0.3655	0.0328	0.1163	0.0752	0.0849	0.0659	0.0629	0.124	0.3121	0.1805	0.0803	0.2879	0.2774	0.2888	0.2844	0.2793	0.2571	0.2546
64.3514													0.0732	0.0193	0.062	0.072	0.0867	0.0783	0.0679	0.0549	0.0507	0.0681	0.0594	0.0484							0.0436	0.364	0.0325	0.115	0.0769	0.0863	0.0671	0.0625	0.1237	0.3131	0.1844	0.0796	0.2873	0.2723	0.2939	0.2814	0.2822	0.2573	0.2552
64.4014													0.0727	0.0187	0.0622	0.072	0.0864	0.0781	0.0685	0.0541	0.0506	0.0734	0.0601	0.0492							0.0435	0.362	0.0327	0.1136	0.0774	0.0827	0.0685	0.0636	0.125	0.3149	0.188	0.0791	0.2847	0.2692	0.2912	0.2821	0.2847	0.2554	0.253
64.4514													0.0726	0.0188	0.0625	0.0705	0.087	0.0779	0.0672	0.0541	0.0518	0.0715	0.0592	0.0485							0.0435	0.3635	0.0323	0.1127	0.0769	0.08	0.0709	0.0645	0.1261	0.3168	0.1874	0.0785	0.2853	0.2696	0.2881	0.2873	0.2794	0.2598	0.2522
64.5014													0.0725	0.0184	0.0632	0.0703	0.0877	0.0767	0.0652	0.0551	0.052	0.0692	0.0585	0.0475							0.0439	0.364	0.0325	0.1128	0.0761	0.0792	0.0711	0.0643	0.1258	0.3172	0.1889	0.0783	0.2904	0.2664	0.2873	0.2845	0.279	0.2571	0.2524
64.5514													0.0727	0.0182	0.0636	0.0697	0.0872	0.0764	0.0643	0.0558	0.0529	0.07	0.0584	0.0494							0.0441	0.3664	0.0327	0.1115	0.077	0.0796	0.0714	0.0628	0.1247	0.3166	0.1858	0.0781	0.2928	0.2671	0.2838	0.2819	0.2802	0.2562	0.2523
64.6014													0.073	0.0183	0.0624	0.0695	0.088	0.076	0.0634	0.0552	0.0531	0.0711	0.057	0.052							0.0439	0.3586	0.0331	0.1114	0.0765	0.0804	0.0698	0.0604	0.1237	0.317	0.1819	0.0774	0.2909	0.2653	0.283	0.2813	0.2796	0.2576	0.2548
64.6514													0.0727	0.018	0.0622	0.0706	0.0879	0.0748	0.0631	0.0558	0.053	0.0718	0.0569	0.0524							0.0442	0.3621	0.0331	0.1126	0.0767	0.0823	0.0713	0.0598	0.1238	0.3158	0.1825	0.0773	0.2915	0.2632	0.2837	0.2861	0.277	0.2587	0.255
64.7014													0.0724	0.0177	0.0615	0.072	0.0877	0.0755	0.0626	0.0561	0.0519	0.0697	0.0578	0.0555							0.0439	0.3637	0.0327	0.114	0.0764	0.0839	0.0702	0.0594	0.1255	0.3148	0.1866	0.0775	0.2918	0.2637	0.287	0.2846	0.277	0.2573	0.257
64.7514													0.0729	0.0177	0.0608	0.0712	0.0875	0.0763	0.0621	0.0563	0.0513	0.0701	0.0586	0.0529							0.0438	0.3667	0.0326	0.1128	0.075	0.0806	0.0698	0.0602	0.1264	0.3182	0.1848	0.078	0.2894	0.2654	0.2929	0.2845	0.2767	0.2536	0.2574
64.8014													0.0726	0.017	0.0602	0.0704	0.0874	0.077	0.0618	0.0556	0.0523	0.0682	0.0589	0.0505							0.0434	0.3667	0.0326	0.1118	0.0735	0.0773	0.0686	0.063	0.1271	0.3187	0.1857	0.0781	0.2894	0.2671	0.2957	0.2873	0.2783	0.2556	0.2514
64.8514													0.0724	0.0168	0.06	0.0701	0.0872	0.0771	0.0619	0.0548	0.052	0.0694	0.0574	0.0484							0.0435	0.3683	0.0322	0.1116	0.0733	0.0773	0.0669	0.0644	0.1262	0.3205	0.1857	0.0782	0.2891	0.2715	0.2893	0.2879	0.2802	0.2568	0.2501
64.9014													0.0731	0.0166	0.0596	0.0711	0.0873	0.0769	0.0623	0.0543	0.0516	0.0687	0.0569	0.0468							0.0438	0.3723	0.0321	0.1111	0.0745	0.075	0.0662	0.0646	0.1249	0.3186	0.1861	0.078	0.2853	0.2708	0.2857	0.2868	0.2771	0.2564	0.2525
[truncated: 605 more rows]
[truncated: 296 more columns]
