# Supplementary material for: Carbohydrate-active enzymes from Akkermansia muciniphila break down mucin O-glycans to completion
Source: Nat Microbiol. 2025 Jan 31;10(2):585–98. doi: 10.1038/s41564-024-01911-7 (PMC11790493; doi:10.1038/s41564-024-01911-7)
Supplement: Supplementary file 13 — LC chromatograms. [file 41564_2024_1911_MOESM13_ESM.xlsx]

## Sheet: Sheet1
		0	0.5	1	3	5	7	9	overnight
	0	0	0	0	0	0	0	0	0
	0.008333	0	0	0	0	0	0	0	0
	0.016667	0	0	0	0	0	0	0	0
	0.025	0	0	0	0	0	0	0	0
	0.033333	0	0	0	0	0	0	0	0
	0.041667	-2	79	0	65	-11	70	-63	-55
	0.05	-20	274	7	233	-46	245	-239	-200
	0.058333	-78	460	28	395	-118	405	-449	-384
	0.066667	-175	577	61	474	-252	494	-646	-589
	0.075	-291	617	123	486	-466	453	-823	-785
	0.083333	-406	594	217	478	-725	268	-1019	-959
	0.091667	-515	546	307	511	-994	-9	-1283	-1089
	0.1	-627	502	386	627	-1240	-313	-1580	-1140
	0.108333	-729	451	413	805	-1412	-581	-1868	-1123
	0.116667	-804	402	348	992	-1510	-780	-2086	-1081
	0.125	-840	350	161	1127	-1596	-913	-2212	-1056
	0.133333	-801	319	-109	1194	-1713	-1013	-2261	-1067
	0.141667	-684	336	-383	1202	-1889	-1096	-2265	-1116
	0.15	-548	409	-613	1191	-2063	-1157	-2271	-1187
	0.158333	-464	499	-802	1193	-2149	-1211	-2268	-1279
	0.166667	-477	570	-948	1179	-2111	-1247	-2230	-1406
	0.175	-590	640	-1066	1138	-1981	-1233	-2129	-1551
	0.183333	-732	746	-1135	1118	-1834	-1151	-1953	-1691
	0.191667	-834	882	-1117	1173	-1693	-1027	-1747	-1804
	0.2	-869	990	-962	1277	-1557	-893	-1570	-1873
	0.208333	-802	1062	-669	1387	-1431	-781	-1485	-1868
	0.216667	-649	1140	-337	1448	-1285	-731	-1509	-1776
	0.225	-449	1246	-94	1437	-1108	-753	-1605	-1629
	0.233333	-261	1326	65	1388	-901	-828	-1733	-1475
	0.241667	-135	1320	212	1351	-668	-907	-1833	-1377
	0.25	-82	1218	381	1319	-420	-972	-1833	-1375
	0.258333	-91	1049	520	1256	-186	-1007	-1737	-1468
	0.266667	-155	837	586	1161	-9	-978	-1606	-1666
	0.275	-261	595	594	1097	89	-877	-1490	-1934
	0.283333	-396	351	563	1105	123	-752	-1429	-2187
	0.291667	-539	135	504	1164	108	-638	-1443	-2372
	0.3	-674	-45	418	1203	74	-572	-1510	-2453
	0.308333	-808	-164	299	1210	50	-565	-1580	-2414
	0.316667	-939	-208	144	1180	32	-598	-1642	-2266
	0.325	-1035	-224	-52	1123	1	-613	-1683	-2045
	0.333333	-1108	-262	-278	1067	-109	-562	-1698	-1794
	0.341667	-1164	-306	-524	1047	-298	-444	-1691	-1567
	0.35	-1144	-325	-758	1119	-514	-271	-1688	-1419
	0.358333	-996	-293	-908	1295	-710	-69	-1714	-1372
	0.366667	-721	-198	-958	1541	-860	155	-1774	-1434
	0.375	-394	-42	-930	1813	-920	366	-1848	-1588
	0.383333	-58	123	-882	2049	-881	529	-1914	-1796
	0.391667	246	237	-873	2194	-784	592	-1945	-2040
	0.4	503	268	-896	2249	-706	563	-1907	-2327
	0.408333	719	237	-938	2251	-710	478	-1800	-2607
	0.416667	879	176	-951	2275	-810	394	-1657	-2823
	0.425	975	130	-874	2364	-979	352	-1519	-2943
	0.433333	966	118	-704	2531	-1144	373	-1406	-2939
	0.441667	822	155	-460	2776	-1261	459	-1297	-2806
	0.45	584	261	-200	3067	-1307	576	-1171	-2588
	0.458333	326	426	-9	3327	-1268	677	-1027	-2344
	0.466667	103	617	80	3466	-1166	735	-874	-2088
	0.475	-23	813	53	3415	-1044	739	-757	-1826
	0.483333	6	1001	-79	3173	-912	672	-694	-1563
	0.491667	156	1159	-259	2841	-757	535	-639	-1315
	0.5	361	1232	-432	2540	-582	392	-603	-1101
	0.508333	550	1186	-575	2309	-397	284	-613	-942
	0.516667	672	1065	-689	2140	-229	224	-646	-852
	0.525	702	954	-756	2003	-103	191	-645	-858
	0.533333	663	876	-796	1855	-35	144	-580	-928
	0.541667	574	821	-834	1690	-32	108	-498	-1021
	0.55	442	754	-887	1540	-85	141	-468	-1126
	0.558333	270	666	-926	1422	-166	260	-516	-1241
	0.566667	82	581	-892	1293	-248	416	-602	-1357
	0.575	-72	563	-747	1161	-323	564	-679	-1438
	0.583333	-181	624	-499	1075	-379	647	-759	-1479
	0.591667	-238	722	-204	1064	-395	629	-842	-1510
	0.6	-261	814	99	1113	-316	514	-939	-1548
	0.608333	-286	893	366	1212	-116	343	-1074	-1600
	0.616667	-333	942	593	1376	152	141	-1229	-1670
	0.625	-420	977	781	1592	399	-52	-1369	-1766
	0.633333	-498	1000	889	1790	539	-184	-1462	-1875
	0.641667	-541	982	924	1920	545	-255	-1458	-1939
	0.65	-520	967	907	1981	414	-292	-1339	-1916
	0.658333	-430	971	833	1961	145	-320	-1159	-1793
	0.666667	-296	962	714	1913	-242	-337	-985	-1609
	0.675	-172	932	580	1939	-701	-350	-868	-1472
	0.683333	-108	892	464	2063	-1164	-346	-813	-1454
	0.691667	-119	869	374	2233	-1543	-311	-781	-1559
	0.7	-160	889	308	2389	-1791	-208	-760	-1748
	0.708333	-185	963	287	2460	-1944	-12	-741	-1964
	0.716667	-182	1081	321	2441	-2030	229	-689	-2145
	0.725	-153	1235	382	2356	-2068	479	-581	-2268
	0.733333	-142	1434	423	2223	-2069	723	-439	-2314
	0.741667	-215	1658	437	2075	-1989	942	-325	-2291
	0.75	-382	1827	413	1942	-1802	1137	-296	-2245
	0.758333	-607	1873	346	1842	-1557	1298	-348	-2165
	0.766667	-835	1766	277	1784	-1325	1404	-456	-2039
	0.775	-1009	1524	260	1746	-1131	1464	-574	-1885
	0.783333	-1120	1220	304	1745	-992	1519	-669	-1749
	0.791667	-1176	942	394	1813	-934	1560	-714	-1642
	0.8	-1163	756	528	1990	-972	1559	-715	-1549
	0.808333	-1065	711	657	2272	-1062	1523	-712	-1412
	0.816667	-882	786	736	2595	-1096	1507	-727	-1149
	0.825	-625	985	765	2882	-1000	1556	-725	-727
	0.833333	-269	1361	805	3079	-729	1699	-598	-139
	0.841667	296	2053	972	3222	-203	2010	-156	666
	0.85	1230	3221	1449	3460	749	2594	791	1807
	0.858333	2706	4995	2429	3976	2332	3577	2384	3413
	0.866667	4796	7443	4063	4971	4660	5063	4748	5570
	0.875	7404	10528	6376	6556	7743	7042	7867	8252
	0.883333	10331	14045	9221	8700	11413	9396	11529	11291
	0.891667	13330	17614	12326	11194	15326	11896	15365	14416
	0.9	16094	20830	15382	13717	19080	14258	18947	17275
	0.908333	18336	23347	18108	15989	22282	16245	21892	19540
	0.916667	19878	24993	20338	17796	24645	17694	23939	21004
	0.925	20724	25792	22051	19002	26054	18609	25058	21580
	0.933333	21008	25918	23335	19568	26619	19157	25364	21315
	0.941667	20919	25591	24344	19587	26593	19541	25075	20417
	0.95	20668	25032	25294	19243	26240	19903	24447	19169
	0.958333	20437	24443	26474	18709	25758	20301	23657	17857
	0.966667	20348	23991	28146	18146	25272	20732	22875	16818
	0.975	20525	23835	30502	17742	24876	21230	22289	16425
	0.983333	21191	24160	33622	17732	24718	21908	22070	17061
	0.991667	22677	25164	37423	18319	24997	22889	22370	19040
	1	25220	26995	41668	19602	25894	24265	23265	22441
	1.00833	28748	29607	46031	21495	27427	26060	24690	27027
	1.01667	32874	32738	50109	23800	29468	28192	26459	32326
	1.025	37044	35975	53514	26293	31822	30421	28275	37782
	1.03333	40732	38926	56025	28758	34204	32491	29909	42980
	1.04167	43618	41369	57669	31067	36358	34294	31392	47940
	1.05	45759	43480	58754	33364	38288	35994	33067	53336
	1.05833	47570	45773	59887	36209	40385	38037	35502	60297
	1.06667	49685	48770	61828	40441	43297	41013	39135	69808
	1.075	52576	52729	65103	46702	47540	45262	43898	82054
	1.08333	56330	57478	69812	54886	53205	50627	49230	96051
	1.09167	60688	62482	75698	63979	59859	56488	54363	110038
	1.1	65211	67044	82428	72529	66719	62079	58707	122300
	1.10833	69519	70709	89899	79295	73113	66808	62136	131731
	1.11667	73621	73636	98508	83689	78917	70490	65328	138256
	1.125	78185	76805	109497	85964	85078	73637	69808	143070
	1.13333	84121	81546	124493	87045	93468	77132	76997	147885
	1.14167	91812	88927	144354	87984	105438	81716	87699	154903
	1.15	101376	99813	168998	89691	121404	88112	102472	166839
	1.15833	113369	115064	197854	93279	141739	97178	125722	186537
	1.16667	129094	136691	230737	100493	168657	110840	173384	221723
	1.175	153485	173551	271874	115363	214377	136484	260489	286701
	1.18333	198546	239049	331821	145645	299766	183681	381593	386040
	1.19167	272135	334217	415432	195219	430016	252293	514568	506267
	1.2	366409	444405	512779	258203	586720	331564	635363	625252
	1.20833	463739	549401	605670	322953	740426	406857	728824	723450
	1.21667	546886	631908	677228	377896	864379	465698	792992	790304
	1.225	604249	681691	717163	415232	942537	501292	837300	825310
	1.23333	631028	696506	722979	432211	971194	512910	876359	834884
	1.24167	628757	680636	698596	430404	956116	504176	922242	827528
	1.25	603630	642070	651786	413937	908504	480814	979379	810385
	1.25833	563946	589715	591494	387727	842241	449222	1043827	788194
	1.26667	517607	531731	525772	356455	772368	416039	1105959	764162
	1.275	470576	475163	460946	324188	713861	388057	1154566	741138
	1.28333	426596	426272	401580	294496	680026	371760	1180527	722031
	1.29167	387903	391165	350890	270591	680216	372428	1178927	709523
	1.3	356402	375946	311200	255187	717933	392846	1149380	705334
	1.30833	334932	385911	284211	250046	789831	432179	1095437	709381
	1.31667	327917	424130	270755	255531	886235	486124	1023430	719714
	1.325	341023	489747	270517	270473	993388	547654	940936	733159
	1.33333	379728	577334	281806	292269	1096435	608546	855437	746073
	1.34167	446961	677435	301598	317305	1182498	661172	773390	755237
	1.35	540691	778638	326115	341755	1242666	700047	699777	758694
	1.35833	653148	870403	351638	362426	1273359	722764	638317	756089
	1.36667	772156	945162	375268	377242	1276355	730107	591813	748522
	1.375	883767	998808	395025	385421	1257161	725057	562265	738123
	1.38333	975285	1030147	409771	387343	1222701	711406	550703	727676
	1.39167	1038064	1040152	419158	384288	1179855	693123	557080	721247
	1.4	1070016	1031994	424240	378242	1135811	674647	580014	726132
	1.40833	1076711	1011534	428502	372149	1098444	661224	616157	753508
	1.41667	1070412	986401	437428	370149	1074801	657612	660215	814103
	1.425	1066830	963538	456355	377067	1068657	666275	706209	912607
	1.43333	1080041	947498	487999	396965	1079597	686530	748645	1044138
	1.44167	1118003	940052	531464	431292	1104052	715067	783334	1194419
	1.45	1180412	940447	582773	477663	1136640	747306	807748	1344248
	1.45833	1259950	946135	636121	530372	1171563	778628	821007	1475322
	1.46667	1345450	953815	685381	582314	1203410	804996	823686	1574480
	1.475	1425311	960287	725558	627034	1227827	823419	817259	1634951
	1.48333	1489885	962668	753362	659997	1241755	832220	803413	1655823
	1.49167	1532777	958772	767367	679069	1243393	830795	783766	1640860
	1.5	1550913	947225	767848	684183	1232248	819408	759657	1596732
	1.50833	1543903	927288	756288	676690	1208835	799007	732012	1531267
	1.51667	1513391	898800	734930	658809	1174262	770945	701569	1452209
	1.525	1462305	862136	706343	633040	1129744	736636	668996	1366584
	1.53333	1394244	818190	672984	601775	1076593	697572	635128	1280139
	1.54167	1313121	768277	637006	567138	1016426	655347	601241	1197302
	1.55	1222641	714114	600305	530942	951325	611575	569095	1121288
	1.55833	1126170	657720	564541	494647	883754	567913	540605	1054375
	1.56667	1026980	601258	531117	459380	816479	526193	517295	998084
	1.575	928392	547002	501123	426113	752445	488258	499879	953243
	1.58333	833912	497173	475395	395826	694529	455757	488200	919881
	1.59167	747031	453590	454438	369364	644935	429806	482193	897224
	1.6	670586	417313	438344	347252	604882	410715	487565	884172
	1.60833	606238	388721	426750	329598	574577	398078	537785	884052
	1.61667	554363	368889	419030	316315	555424	393002	752870	929125
	1.625	515246	367572	416559	308844	561575	409359	1438521	1159235
	1.63333	495821	436880	434468	320447	664387	515237	3166514	1977508
	1.64167	537690	761386	542612	415653	1101642	929169	6738681	4220111
	1.65	793185	1799483	955233	804783	2435163	2144780	12986193	9198132
	1.65833	1643970	4387718	2135752	1969667	5655152	4979580	22456981	18512384
	1.66667	3783050	9681501	4814358	4724045	12097957	10444411	35154800	33659463
	1.675	8139308	18872136	9827174	10104884	23136327	19431195	50426170	55507106
	1.68333	15610297	32759893	17799528	19056223	39743808	32321358	67065358	83843266
	1.69167	26676508	51327332	28824622	32025254	62044461	48709066	83579167	117171019
	1.7	41094659	73540174	42302749	48670762	89027250	67397244	98500143	152833129
	1.70833	57843811	97484891	57065807	67821693	118595084	86651077	110655262	187525892
	1.71667	75346183	120803414	71653000	87713740	147991698	104598030	119310280	217988200
	1.725	91848710	141227302	84630429	106401965	174413767	119607097	124188520	241574089
	1.73333	105796975	156993642	94860827	122169745	195563683	130543409	125401400	256598601
	1.74167	116088911	167058336	101654401	133806600	209976485	136858153	123335892	262392507
	1.75	122167630	171112507	104784154	140705631	217070108	138535754	118527830	259198980
	1.75833	123984612	169454196	104403652	142811261	217018903	135962531	111556202	247989264
	1.76667	121874019	162798373	100928643	140483833	210549506	129772289	102974148	230247281
	1.775	116412443	152105531	94926590	134354253	198727769	120725631	93286283	207758756
	1.78333	108300654	138448330	87031624	125195308	182793885	109625091	82954898	182410195
	1.79167	98283976	122913425	77884780	113831286	164050302	97258737	72406785	156006272
	1.8	87098930	106530811	68094885	101082050	143770678	84362640	62030853	130118170
	1.80833	75433325	90215153	58209796	87722257	123124249	71589195	52165611	105977958
	1.81667	63892701	74716914	48690905	74443974	103113938	59477496	43083008	84431830
	1.825	52972475	60591203	39893946	61822070	84527467	48430351	34975816	65945441
	1.83333	43038151	48189075	32060330	50290527	67911567	38706165	27952755	50650824
	1.84167	34320239	37670835	25319913	40131798	53572462	30426121	22042651	38419694
	1.85	26922378	29035148	19703942	31481727	41600505	23593283	17206050	28945828
	1.85833	20840115	22158373	15164885	24348720	31911911	18119477	13352061	21823108
	1.86667	15986925	16837164	11599774	18643127	24298629	13855182	10357031	16611230
	1.875	12221919	12827627	8873493	14209314	18478512	10617945	8082227	12884878
	1.88333	9375950	9877293	6838723	10855692	14139518	8216320	6388601	10264723
	1.89167	7273735	7748397	5351573	8380250	10974107	6468195	5147148	8434344
	1.9	5750034	6232572	4281899	6590194	8702776	5212415	4245369	7145257
	1.90833	4659528	5157840	3519027	5314633	7087683	4314499	3590524	6213446
	1.91667	3881599	4389380	2973873	4411088	5937632	3668337	3110058	5510702
	1.925	3321726	3826973	2578339	3767063	5106662	3194216	2750239	4953480
	1.93333	2909513	3400168	2283042	3298043	4488654	2835143	2473286	4491584
	1.94167	2595411	3062252	2054171	2943552	4010739	2552616	2254122	4097774
	1.95	2346752	2784597	1870036	2662866	3625889	2322363	2076914	3759163
	1.95833	2143499	2551442	1717827	2430207	3306014	2130497	1931810	3470665
	1.96667	1974517	2354929	1590686	2230542	3036110	1969809	1812230	3229768
	1.975	1834228	2191363	1485367	2056087	2808709	1836464	1713001	3032902
	1.98333	1719748	2058178	1400095	1903436	2619499	1727610	1629373	2873906
	1.99167	1628889	1951896	1332860	1771044	2464322	1639864	1556980	2744314
	2	1558770	1867458	1280757	1657540	2337772	1568770	1491938	2634534
	2.00833	1505068	1798687	1239896	1560814	2233144	1509320	1430980	2535499
	2.01667	1462544	1739195	1205776	1477901	2143275	1456727	1371672	2439979
	2.025	1425785	1683357	1174170	1405373	2061678	1406857	1312413	2342983
	2.03333	1389897	1626867	1141738	1339796	1983130	1356615	1252460	2241670
	2.04167	1351033	1566966	1106230	1278277	1903997	1304224	1191835	2135240
	2.05	1306809	1502469	1066544	1218749	1822151	1248944	1131362	2024869
	2.05833	1256270	1433505	1022431	1160004	1736967	1190972	1073050	1913643
	2.06667	1199774	1361054	974516	1101580	1649259	1131211	1020935	1807379
	2.075	1138959	1286998	924143	1043702	1561088	1071521	981642	1715691
	2.08333	1076363	1214941	873689	987254	1476169	1015566	963499	1652474
	2.09167	1015452	1151281	827299	934263	1400877	969780	974082	1633412
	2.1	961257	1105542	791793	888532	1344569	943376	1017393	1671342
	2.10833	920715	1089146	776199	855720	1318340	946434	1092118	1771411
	2.11667	902019	1111438	789233	842419	1331660	986155	1191318	1928034
	2.125	912584	1175764	836029	853889	1388540	1063505	1303652	2125120
	2.13333	955914	1278056	915829	891793	1485418	1172436	1415974	2339535
	2.14167	1029638	1407650	1021608	953128	1611248	1301004	1515911	2545753
	2.15	1125651	1549475	1141577	1030613	1749822	1434163	1593756	2720326
	2.15833	1232263	1686981	1261776	1114332	1883378	1556690	1643257	2845232
	2.16667	1336611	1804997	1368977	1193691	1996001	1655635	1661729	2909725
	2.175	1426857	1891654	1452482	1259326	2075654	1721847	1649518	2910610
	2.18333	1493778	1939490	1505168	1304491	2115140	1750539	1609205	2851194
	2.19167	1531571	1945624	1523781	1325311	2112135	1741158	1544901	2739763
	2.2	1537872	1911083	1508631	1320716	2068421	1696587	1461732	2587981
	2.20833	1513410	1840128	1462866	1291948	1988877	1622126	1365320	2409200
	2.21667	1461343	1739648	1391628	1242016	1880581	1524701	1261298	2217104
	2.225	1386572	1618062	1301377	1175291	1751931	1411847	1154975	2024288
	2.23333	1295065	1484257	1199111	1096927	1611603	1291112	1050926	1841076
	2.24167	1193227	1346654	1091673	1012165	1467712	1169487	952745	1674999
	2.25	1087243	1212484	985272	925833	1327252	1052782	863028	1530762
	2.25833	982508	1087358	884792	842010	1195647	945291	783408	1410233
	2.26667	883337	974971	793541	763840	1076584	849715	714563	1312894
	2.275	792768	877142	713357	693400	972190	767362	656314	1236599
	2.28333	712568	794137	644780	631764	883202	698246	607793	1178054
	2.29167	643341	725167	587432	579130	809299	641423	567684	1133236
	2.3	584860	668718	540348	535138	749214	595393	534400	1097886
	2.30833	536256	622833	502181	499026	701079	558312	506370	1068015
	2.31667	496281	585479	471371	469664	662644	528254	482097	1040281
	2.325	463490	554677	446255	445755	631533	503310	460351	1012166
	2.33333	436354	528591	425165	426004	605593	481787	440285	982311
	2.34167	413435	505640	406666	409331	583085	462412	421491	950471
	2.35	393526	484730	389837	394858	562742	444355	403871	917288
	2.35833	375672	465271	374228	381870	543801	427209	387480	883881
	2.36667	359241	447015	359619	369841	525935	410927	372434	851459
	2.375	343857	430003	346001	358471	509017	395671	358891	821125
	2.38333	329304	414392	333496	347689	492985	381619	346912	793595
	2.39167	315562	400313	322225	337548	477844	368834	336504	769112
	2.4	302721	387754	312240	328137	463774	357317	327636	747649
	2.40833	290924	376557	303534	319474	451046	347078	320194	729145
	2.41667	280275	366549	296109	311622	439813	338155	314009	713649
	2.425	270876	357553	289934	304661	430134	330624	308907	701057
	2.43333	262801	349425	284896	298598	421930	324502	304701	690986
	2.44167	255975	342046	280762	293375	415008	319725	301116	682796
	2.45	250198	335241	277276	288994	409003	316099	297794	675880
	2.45833	245250	328798	274123	285463	403590	313312	294440	669876
	2.46667	240916	322499	271022	282615	398510	310974	290868	664792
	2.475	236983	316150	267735	280162	393571	308722	286994	660903
	2.48333	233250	309696	264191	277828	388624	306210	282815	658352
	2.49167	229627	303182	260437	275370	383629	303229	278280	656950
	2.5	226087	296693	256482	272566	378539	299700	273337	656160
	2.50833	222605	290303	252328	269369	373224	295536	268008	655071
	2.51667	219173	284030	247979	265845	367542	290643	262383	652777
	2.525	215837	277883	243349	262096	361388	285016	256661	648764
	2.53333	212575	271845	238360	258103	354692	278771	251132	643331
	2.54167	209317	265903	233040	253728	347478	272084	246216	637880
	2.55	206028	260115	227512	248846	339836	265201	242470	634801
	2.55833	202703	254570	221937	243447	332006	258570	240407	636930
	2.56667	199330	249391	216497	237678	324399	252841	240464	646815
	2.575	195904	244726	211480	231890	317559	248703	242888	666120
	2.58333	192507	240811	207195	226548	312116	246863	247688	695060
	2.59167	189282	238025	203969	222223	308746	248056	254966	732543
	2.6	186383	237047	202228	219406	307981	252996	264977	776840
	2.60833	184019	238768	202618	218465	310070	262168	277785	826083
	2.61667	182472	244200	205934	219660	314970	275617	293180	878537
	2.625	182087	254451	212939	223118	322637	292973	310637	932541
	2.63333	183194	270535	224075	228827	333010	313489	329191	986535
	2.64167	185996	292855	239376	236541	345697	335971	347473	1038801
	2.65	190682	320685	258393	245712	359994	358668	364041	1087301
	2.65833	197395	352299	280058	255545	375037	379553	377622	1129951
	2.66667	206051	385216	302717	265071	389763	396834	387412	1164989
	2.675	216427	416686	324453	273344	403042	409363	393134	1191141
	2.68333	227976	444030	343482	279748	413967	416830	395012	1207805
	2.69167	239742	465039	358540	284034	422066	419643	393730	1215016
	2.7	250518	478302	369026	286233	427360	418708	390154	1213058
	2.70833	259190	483246	374787	286583	430151	415237	385048	1202668
	2.71667	265027	480016	375962	285430	430944	410385	378872	1185383
	2.725	267725	469459	372891	283125	430227	404909	371813	1163489
	2.73333	267265	453019	366183	279911	428266	399101	363934	1139793
	2.74167	263829	432624	356699	275978	425134	392913	355212	1117001
	2.75	257753	410530	345420	271423	420790	386115	345595	1097058
	2.75833	249477	389138	333397	266376	415137	378464	335139	1080903
	2.76667	239613	370637	321607	260931	408164	369720	323892	1068449
	2.775	228788	356573	310887	255173	399877	359634	311842	1058631
	2.78333	217560	347467	301759	249182	390268	348069	299135	1049792
	2.79167	206395	342604	294189	243020	379330	335124	286149	1040362
	2.8	195660	340183	287574	236796	367132	321040	273397	1029406
	2.80833	185598	338037	281192	230566	353834	306349	261583	1016894
	2.81667	176318	334364	274433	224396	339809	291920	251744	1004016
	2.825	167879	328351	267073	218448	325699	278971	245217	994243
	2.83333	160378	320451	259509	212804	312434	269075	243803	995611
	2.84167	154023	312052	252760	207536	301270	263910	250148	1024445
	2.85	149192	305105	248218	202775	293725	265048	268036	1105897
	2.85833	146426	302169	247294	198973	291727	274443	301601	1266141
	2.86667	146196	306388	251497	197420	298146	295174	353062	1519031
	2.875	148625	320982	262508	200464	316883	331038	420206	1856158
	2.88333	153395	347951	281943	211070	351465	384290	496109	2245958
	2.89167	159748	386570	310437	231517	402742	453006	570864	2641617
	2.9	166664	432824	346654	261998	467353	530348	634551	2993484
	2.90833	173078	480463	387233	300058	538102	606530	679858	3260290
	2.91667	177968	522798	427787	341215	605947	671821	703407	3416957
	2.925	180551	554417	464224	380080	662571	719279	705797	3457510
	2.93333	180454	572162	493780	411621	702419	745935	690514	3393617
	2.94167	177744	575335	515434	432130	723480	752425	662409	3249310
	2.95	172908	565253	529538	439898	726929	741933	626525	3053798
	2.95833	166724	544575	536972	435270	715984	718685	587322	2834925
	2.96667	160105	516569	538641	420303	694665	686857	548191	2615066
	2.975	153900	484411	535291	398014	666777	650019	511254	2408997
	2.98333	148629	450654	527520	371735	635392	611024	477364	2223395
	2.99167	144376	417006	515938	344552	602762	571893	446540	2058564
	3	141271	387745	501126	318806	570154	533865	418535	1926014
	3.00833	141271	387745	501126	316372	570154	533865	418535	1926014
	3.01667	141271	387745	501126	316372	570154	533865	418535	1926014
	3.025	141271	387745	501126	316372	570154	533865	418535	1926014
	3.03333	141271	387745	501126	316372	570154	533865	418535	1926014
	3.04167	142738	391504	501705	316503	571325	534245	421448	1949520
	3.05	148851	408006	505188	317795	578768	537382	437963	2052098
	3.05833	157149	433717	512084	321551	594454	546921	464091	2204917
	3.06667	166034	467253	524503	330191	622147	567373	496210	2384750
	3.075	174565	506058	544395	346048	663837	600323	529906	2562885
	3.08333	181718	544572	570901	369139	716300	642555	560073	2702774
	3.09167	186265	575441	599104	396334	771419	687202	582597	2771818
	3.1	187191	592406	621626	422369	818974	726405	595845	2765530
	3.10833	184572	592923	631069	441832	850981	754392	603216	2742582
	3.11667	180249	579576	623412	451910	864268	769912	621461	2867963
	3.125	177124	561105	600121	454938	861287	778816	700260	3464630
	3.13333	178062	558781	568811	460660	851595	805091	943088	5053180
	3.14167	188805	619646	547673	485183	860870	913408	1492319	8264658
	3.15	226413	827232	577085	550652	946274	1225020	2457458	13530286
	3.15833	327437	1287384	730808	690728	1199362	1890072	3828952	20716383
	3.16667	539848	2075466	1106818	953052	1715288	3001001	5449526	29006382
	3.175	894701	3177360	1780315	1380304	2535532	4509818	7065701	37134701
	3.18333	1375838	4471272	2746165	1975973	3606796	6220716	8417009	43808337
	3.19167	1916747	5762823	3898736	2684115	4787143	7858947	9311085	48076707
	3.2	2425276	6850256	5062793	3401688	5892886	9164876	9659009	49512013
	3.20833	2816178	7581278	6052916	4013943	6756178	9963994	9473675	48199781
	3.21667	3034554	7882878	6726722	4429249	7267030	10192329	8844508	44611431
	3.225	3063077	7761706	7013183	4599777	7388570	9885517	7903732	39433849
	3.23333	2917003	7285012	6914661	4525233	7149644	9148996	6795102	33408434
	3.24167	2633903	6554571	6490174	4243194	6624545	8123966	5648333	27205853
	3.25	2262137	5681385	5831407	3813702	5909612	6956525	4562194	21350562
	3.25833	1850891	4765799	5039623	3303687	5102341	5773879	3598100	16195690
	3.26667	1442751	3884508	4206849	2774760	4285845	4669738	2784796	11939211
	3.275	1069674	3086640	3404610	2274598	3519799	3700830	2127882	8656888
	3.28333	751645	2397556	2679310	1833759	2839581	2893052	1620624	6342699
	3.29167	497631	1828221	2055418	1466591	2261838	2251778	1255208	4964793
	3.3	308032	1391980	1545040	1173569	1793779	1774662	1033854	4532595
	3.30833	177436	1134538	1169056	945963	1446756	1467201	971560	5112103
	3.31667	96886	1145226	997978	771736	1254627	1356313	1078597	6724005
	3.325	56311	1491516	1159181	639812	1286868	1487536	1329584	9194668
	3.33333	45831	2158484	1742668	541629	1630867	1894253	1656892	12109557
	3.34167	56255	3063264	2737887	471178	2333657	2551125	1978119	14918634
	3.35	79640	4096013	4058870	424988	3339933	3352161	2225046	17126735
	3.35833	109620	5150353	5588654	401744	4481964	4137599	2357471	18501323
	3.36667	141305	6137662	7209398	402031	5536975	4752674	2363959	19262166
	3.375	171148	6989991	8813596	428436	6310012	5094673	2255400	20038081
	3.38333	196715	7658816	10308163	485562	6687895	5128846	2056448	21430892
	3.39167	216797	8113778	11613557	579716	6648868	4879679	1797640	23562395
	3.4	230983	8341431	12663044	718970	6244463	4410746	1508967	26024443
	3.40833	239091	8343922	13405517	912812	5570346	3802826	1215808	28154366
	3.41667	241036	8137174	13808805	1170980	4737378	3135537	937214	29350802
	3.425	237098	7747594	13861513	1500852	3849603	2475626	685516	29263645
	3.43333	227736	7209757	13574462	1904897	2990461	1871010	466767	27843991
	3.44167	213454	6563203	12979583	2377856	2217473	1349897	282131	25302732
	3.45	194793	5848662	12127129	2904909	1562864	923779	129675	22024427
	3.45833	172374	5104291	11080041	3462633	1037221	591539	5813	18453361
	3.46667	146757	4363559	9906636	4019846	635424	343571	-93833	14977416
	3.475	118965	3654238	8674242	4540395	342437	165942	-173653	11856746
	3.48333	90403	2997421	7443347	4988136	138671	43711	-237433	9209814
	3.49167	62607	2407618	6263355	5332192	4108	-37023	-288137	7036515
	3.5	37063	1892921	5171149	5550289	-79211	-87820	-327560	5265501
	3.50833	15503	1456006	4190811	5631074	-125960	-117194	-356003	3805119
	3.51667	-202	1095822	3335244	5575649	-146738	-130622	-372428	2574990
	3.525	-8320	808963	2608609	5396915	-148401	-130765	-374759	1517738
	3.53333	-7149	591017	2008439	5116736	-134481	-117477	-360620	598601
	3.54167	4960	437327	1527939	4762196	-105258	-88516	-327678	-200960
	3.55	29544	343450	1157604	4361676	-58927	-40235	-274550	-890315
	3.55833	67659	304636	886673	3941719	7736	31504	-201626	-1475045
	3.56667	118947	314657	703742	3524682	98574	129631	-111435	-1960661
	3.575	181860	365546	596565	3127795	217075	254523	-8012	-2354185
	3.58333	254142	447459	551753	2762699	365253	403948	104074	-2664700
	3.59167	332357	548298	554776	2435327	542020	573446	221130	-2902795
	3.6	411960	654289	590166	2146920	743311	757842	341876	-3079579
	3.60833	488188	751681	642499	1895460	963032	952587	467203	-3205959
	3.61667	556455	828785	697606	1676867	1194059	1154743	598794	-3291506
	3.625	612935	877551	743941	1486243	1429251	1363007	737907	-3343971
	3.63333	655266	894024	773717	1319221	1662930	1576373	883618	-3369655
	3.64167	682144	878240	783204	1172368	1890943	1792523	1032572	-3373390
	3.65	693024	833785	771827	1043178	2109814	2005881	1180449	-3358546
	3.65833	687762	766725	741591	929934	2315682	2207140	1322623	-3327973
	3.66667	666732	683833	696351	830913	2504132	2385182	1455647	-3284786
	3.675	631013	591627	640272	744080	2669050	2528735	1578101	-3232402
	3.68333	582265	496257	576968	667369	2802533	2628015	1690023	-3174824
	3.69167	522799	403181	509694	598885	2896780	2676906	1792107	-3116634
	3.7	455590	316884	441184	536693	2945248	2673745	1885156	-3062393
	3.70833	384016	241026	373442	479279	2943794	2620946	1969870	-3016240
	3.71667	311485	178549	308088	425548	2891536	2523882	2046540	-2981426
	3.725	241329	131974	246507	374697	2790975	2389717	2114158	-2959810
	3.73333	176389	103750	189940	326302	2647280	2226683	2170233	-2952270
	3.74167	118899	95566	140229	280034	2467766	2043329	2211551	-2958789
	3.75	70376	108240	99687	235320	2261580	1848159	2235000	-2978227
	3.75833	31384	142449	70726	191747	2038458	1649030	2237614	-3008677
	3.76667	1511	198648	55549	149255	1807870	1452275	2217154	-3047790
	3.775	-20164	276719	55911	108193	1578336	1262877	2172638	-3092606
	3.78333	-34847	375718	73222	69021	1356872	1084541	2104241	-3139630
	3.79167	-44053	493941	108331	32153	1148674	919749	2013095	-3185633
	3.8	-49553	628594	161627	-1766	957075	770112	1901210	-3227906
	3.80833	-52950	775896	232655	-32037	783624	636324	1771654	-3264390
	3.81667	-55509	931348	320042	-58121	628617	518384	1628367	-3293935
	3.825	-58171	1089719	421293	-79391	491799	415528	1475937	-3315849
	3.83333	-61713	1245466	532755	-95420	372535	326662	1318764	-3329493
	3.84167	-66867	1392777	649966	-105661	269829	250565	1160788	-3334227
	3.85	-74213	1526703	768384	-109039	182354	185996	1005852	-3329914
	3.85833	-83895	1644288	884079	-103275	108773	131843	857580	-3317088
	3.86667	-95518	1745564	995027	-84506	47887	87645	719487	-3296296
	3.875	-108170	1833726	1103068	-47252	-827	53979	595045	-3267543
	3.88333	-120514	1916581	1215254	15224	-36784	32473	487233	-3230529
	3.89167	-130727	2006103	1345182	109053	-58037	25355	398920	-3184915
	3.9	-136589	2116375	1512668	237295	-61367	35397	332364	-3130479
	3.90833	-135606	2260107	1741076	397562	-42741	65135	288131	-3067720
	3.91667	-125063	2443800	2051195	580974	1719	115181	264193	-2997869
	3.925	-102734	2664171	2453266	773216	73922	183084	256080	-2922846
	3.93333	-67865	2906129	2938430	956970	171909	263209	257604	-2844870
	3.94167	-21936	3142862	3475972	1114832	289124	347399	261982	-2766171
	3.95	31188	3341738	4017179	1232414	414504	425922	262839	-2689376
	3.95833	85649	3472558	4503750	1301404	534198	489654	255203	-2616932
	3.96667	134719	3513411	4878939	1320790	634300	531572	236308	-2550807
	3.975	172412	3454097	5099163	1295869	703834	547867	205826	-2492510
	3.98333	194556	3297502	5141487	1236769	736633	538408	165386	-2443101
	3.99167	199250	3057809	5006072	1156180	731720	506317	117881	-2403219
	4	186903	2756655	4713754	1067166	692598	456798	66580	-2372250
	4.00833	159999	2418967	4300126	981648	626080	395926	14817	-2348550
	4.01667	122312	2069199	3807980	908793	540850	329735	-34748	-2329798
	4.025	78055	1728207	3280256	854623	445611	263406	-80509	-2313230
	4.03333	31252	1411341	2754645	822155	347970	200655	-121694	-2295377
	4.04167	-14913	1128338	2260094	811415	254033	143368	-158260	-2272805
	4.05	-58122	884060	1815779	819602	167950	92283	-190677	-2243334
	4.05833	-96989	679314	1431939	842045	91952	47109	-219701	-2206564
	4.06667	-131070	511882	1111015	873228	26736	7245	-245929	-2163887
	4.075	-160480	377525	849687	907468	-28176	-27794	-269641	-2117602
	4.08333	-185565	270930	641204	939806	-73925	-58349	-290954	-2070274
	4.09167	-206577	186736	477177	966175	-111950	-84682	-309926	-2024521
	4.1	-223861	119938	349048	983241	-143666	-107136	-326466	-1982522
	4.10833	-237937	66075	248634	988653	-170294	-126097	-340927	-1945595
	4.11667	-249288	21234	168543	980944	-192863	-142119	-353900	-1913587
	4.125	-258427	-17683	102769	959636	-212118	-155842	-366179	-1885469
	4.13333	-265898	-52920	46508	925122	-228641	-167573	-378470	-1858959
	4.14167	-272112	-86037	-3587	878370	-243004	-177315	-391204	-1830138
	4.15	-277412	-118169	-49703	821081	-255649	-185357	-404551	-1794027
	4.15833	-281982	-150081	-93293	755442	-266897	-192282	-418575	-1744926
	4.16667	-286022	-182109	-135198	683686	-276977	-198680	-433244	-1676549
	4.175	-289658	-214339	-175885	608284	-286074	-204861	-448108	-1581808
	4.18333	-293027	-246657	-215409	531644	-294337	-210853	-462585	-1454828
	4.19167	-296365	-278672	-253198	456109	-301704	-216045	-475962	-1292627
	4.2	-299671	-309731	-288683	383519	-307795	-219551	-487332	-1096633
	4.20833	-302795	-339082	-321572	315112	-312047	-220447	-495633	-875024
	4.21667	-305552	-365908	-351513	251783	-313818	-218019	-499854	-642243
	4.225	-307864	-389490	-378074	194207	-312399	-211707	-499247	-417519
	4.23333	-309635	-409295	-400942	142644	-307350	-201415	-493446	-222609
	4.24167	-310646	-425172	-419842	96976	-298520	-187587	-482512	-78504
	4.25	-310881	-437285	-434761	56887	-285851	-170936	-467007	-2278
	4.25833	-310163	-445954	-446027	21833	-269543	-152500	-447855	-4132
	4.26667	-308185	-451746	-454092	-8941	-250161	-133500	-426027	-86295
	4.275	-304755	-455386	-459586	-36285	-228553	-115352	-402297	-243032
	4.28333	-299933	-457499	-463188	-60946	-205643	-99160	-377378	-461897
	4.29167	-294061	-458457	-465488	-83490	-182224	-85661	-351973	-725879
	4.3	-287702	-458399	-466908	-104283	-159168	-75356	-326835	-1015977
	4.30833	-281471	-457456	-467709	-123604	-137110	-68232	-302436	-1313860
	4.31667	-275968	-455655	-468030	-141544	-116559	-63888	-278856	-1603198
	4.325	-271671	-453066	-468092	-157975	-98069	-62038	-256213	-1869576
	4.33333	-268810	-449691	-468011	-172709	-81879	-62366	-234411	-2099862
	4.34167	-267304	-445150	-467536	-185414	-67749	-64277	-212991	-2280954
	4.35	-267023	-438997	-466089	-195665	-55316	-66883	-191476	-2400328
	4.35833	-267778	-430744	-463095	-202904	-43925	-69216	-169730	-2450848
	4.36667	-269366	-419936	-457982	-206629	-32960	-70322	-147729	-2437336
	4.375	-271419	-406128	-450079	-206538	-21947	-69422	-125773	-2377776
	4.38333	-273511	-389043	-438681	-202496	-10707	-66161	-104423	-2296455
	4.39167	-275307	-368651	-423174	-194322	439	-60354	-84496	-2217963
	4.4	-276538	-345372	-403345	-181896	10757	-52097	-66604	-2164121
	4.40833	-277181	-320123	-379223	-165355	19424	-41656	-50594	-2150444
	4.41667	-277320	-293972	-351038	-145018	26027	-28956	-35547	-2184254
	4.425	-277116	-268177	-319589	-121444	30906	-13247	-20571	-2265419
	4.43333	-276785	-244081	-286511	-95356	34839	6214	-6126	-2387343
	4.44167	-276592	-222637	-253983	-67810	38845	29322	5676	-2535676
	4.45	-276611	-204190	-223894	-40108	43505	54187	11762	-2684230
	4.45833	-276842	-189100	-197218	-13409	48046	77188	9289	-2801108
	4.46667	-276964	-177928	-174326	11667	50249	94156	-3560	-2866567
	4.475	-276408	-171204	-155885	35209	47298	101776	-27273	-2882441
	4.48333	-274788	-169228	-142902	57474	36665	98093	-61024	-2867218
	4.49167	-272168	-172296	-136637	77870	16916	82436	-102901	-2844734
	4.5	-269194	-180870	-137941	94890	-12218	55391	-150692	-2834069
	4.50833	-266718	-195464	-147167	106531	-50008	18692	-202201	-2844339
	4.51667	-265533	-216040	-164032	111271	-95019	-25260	-255155	-2875222
	4.525	-266259	-241897	-187780	108357	-145096	-73971	-307350	-2920191
	4.53333	-269046	-271915	-217458	97738	-197867	-125013	-356695	-2969764
	4.54167	-273744	-304571	-251607	79964	-250990	-176083	-400967	-3014292
	4.55	-279835	-337742	-288314	56121	-301955	-224831	-437437	-3045477
	4.55833	-286338	-368788	-325354	27796	-347902	-268842	-463233	-3056638
	4.56667	-292278	-394706	-360159	-3237	-385525	-305502	-476748	-3041461
	4.575	-297137	-413044	-389920	-35134	-411799	-332339	-478583	-2992993
	4.58333	-300790	-423100	-412442	-66017	-425159	-348036	-471374	-2901578
	4.59167	-303436	-426013	-426935	-93922	-426325	-352996	-458896	-2750692
	4.6	-305347	-423986	-434360	-116841	-418107	-349495	-444357	-2514803
	4.60833	-306828	-419574	-436910	-133042	-404351	-340872	-429565	-2164429
	4.61667	-308056	-414795	-437158	-141186	-388691	-330118	-414452	-1677134
	4.625	-308800	-410571	-437186	-140550	-373292	-319088	-397177	-1046604
	4.63333	-308400	-406693	-437993	-131379	-358256	-308180	-375573	-282422
	4.64167	-306301	-402650	-439450	-115012	-341950	-296614	-348666	597217
	4.65	-302586	-398298	-440813	-93441	-321888	-283519	-317063	1573015
	4.65833	-297944	-393710	-441270	-68740	-296142	-268253	-282079	2627582
	4.66667	-293269	-388702	-440279	-42883	-264321	-250341	-244543	3743190
	4.675	-289251	-382826	-437399	-17867	-227205	-228968	-203480	4896782
	4.68333	-286218	-375219	-431999	4360	-185300	-202291	-155299	6055566
	4.69167	-284399	-364376	-423131	22374	-137326	-166886	-93700	7173350
	4.7	-283883	-347773	-409542	35513	-80017	-117277	-9290	8187524
	4.70833	-284617	-321363	-389345	43863	-7902	-45593	110793	9023162
	4.71667	-286407	-278792	-359970	48317	88218	59422	283309	9602009
	4.725	-289033	-210831	-317597	50422	222678	214102	528382	9856016
	4.73333	-292269	-103992	-255656	52639	415866	440590	870474	9746869
	4.74167	-295929	61645	-162888	58725	695104	767488	1338901	9284315
	4.75	-299843	313641	-22075	74307	1095432	1231701	1965911	8538809
	4.75833	-303723	688360	191849	107334	1660695	1879140	2782725	7648173
	4.76667	-306875	1230849	513327	169911	2440702	2760088	3812103	6815416
	4.775	-308166	1990800	988133	280088	3484389	3920916	5054483	6289842
	4.78333	-305695	3011243	1672509	463648	4826701	5385657	6472882	6326172
	4.79167	-296077	4313556	2626936	755675	6469596	7134726	7986018	7124963
	4.8	-273936	5877970	3901739	1199970	8362283	9092386	9474261	8773723
	4.80833	-231623	7632326	5515563	1846279	10390395	11121850	10797734	11209237
	4.81667	-159549	9450766	7433453	2742410	12384747	13039352	11825004	14207863
	4.825	-47256	11170398	9554028	3918810	14149594	14649229	12462135	17414718
	4.83333	114344	12624143	11713203	5371092	15502092	15786177	12673570	20410329
	4.84167	329739	13678110	13711481	7047199	16311171	16350737	12489092	22809070
	4.85	596301	14261249	15353322	8845173	16527069	16330978	11994362	24348877
	4.85833	902671	14379022	16490815	10624669	16189857	15801230	11309633	24926485
	4.86667	1230088	14105044	17056143	12230551	15416243	14901253	10562088	24569635
	4.875	1556235	13558596	17073453	13525486	14370942	13803716	9860863	23386600
	4.88333	1860138	12873858	16644761	14417571	13231470	12677907	9279567	21529800
	4.89167	2126524	12168786	15920002	14874856	12153958	11659841	8848919	19175147
	4.9	2347543	11524640	15058184	14923304	11248287	10835204	8561065	16508681
	4.90833	2521498	10977212	14192868	14630945	10566120	10234856	8380824	13712843
	4.91667	2649995	10520246	13411404	14086597	10102902	9842562	8259995	10953403
	4.925	2735303	10119114	12746336	13376686	9812162	9609214	8150927	8367974
	4.93333	2777956	9728073	12182125	12571518	9624469	9470170	8015425	6057895
	4.94167	2776453	9306052	11674374	11719459	9466342	9360102	7827616	4085495
	4.95	2728009	8826151	11170376	10848382	9274366	9223287	7574332	2475949
	4.95833	2630230	8279095	10625868	9972700	9004763	9020199	7253183	1221914
	4.96667	2483268	7671167	10014604	9101402	8636786	8729771	6870157	290916
	4.975	2291541	7018638	9330127	8244568	8170921	8347673	6436898	-365197
	4.98333	2063410	6342363	8583086	7416007	7623761	7882885	5968089	-801633
	4.99167	1810207	5664361	7795913	6632278	7020672	7352505	5478854	-1072396
	5	1544808	5004680	6995941	5909517	6388504	6776584	4982536	-1224694
	5.00833	1280191	4379983	6209986	5260799	5751674	6175191	4490627	-1294894
	5.01667	1027667	3802233	5461217	4693518	5129675	5566536	4013500	-1307536
	5.025	795967	3278496	4767013	4208447	4536422	4967234	3561861	-1276201
	5.03333	590938	2812760	4137968	3801178	3981879	4393077	3148132	-1206652
	5.04167	415456	2407440	3578659	3463402	3474628	3860099	2786767	-1100534
	5.05	269924	2064498	3089699	3184155	3023711	3385927	2493218	-959098
	5.05833	152866	1785548	2669678	2951147	2639710	2988618	2280878	-786545
	5.06667	61522	1571411	2316807	2752423	2334045	2684459	2158473	-591499
	5.075	-7579	1422249	2030387	2577860	2118059	2485547	2128622	-386670
	5.08333	-58023	1336747	1810468	2420317	2000586	2397428	2186350	-187491
	5.09167	-93112	1310708	1657301	2275796	1984137	2415706	2315905	-10036
	5.1	-115655	1336738	1570586	2143107	2060577	2522064	2489451	129723
	5.10833	-128020	1405091	1547618	2023433	2207363	2683837	2670138	218530
	5.11667	-132251	1504937	1581920	1919227	2389433	2860648	2820036	247334
	5.125	-130154	1623530	1663883	1833001	2566947	3013735	2908895	212574
	5.13333	-123292	1744646	1782091	1766512	2704362	3113014	2919540	116620
	5.14167	-112840	1847886	1922108	1720503	2776651	3140651	2848082	-32945
	5.15	-99700	1912423	2063673	1694415	2772046	3091185	2701799	-224816
	5.15833	-84701	1922433	2181458	1686853	2691215	2969386	2495933	-445336
	5.16667	-68565	1870584	2250994	1697084	2544327	2787491	2249786	-680078
	5.175	-51724	1759399	2255039	1723796	2347376	2561941	1982851	-914471
	5.18333	-34496	1599418	2187355	1760988	2118747	2310477	1712490	-1135113
	5.19167	-16859	1405760	2053029	1796408	1875622	2049251	1452453	-1331193
	5.2	2030	1195180	1865742	1814176	1632448	1791498	1212359	-1494399
	5.20833	24883	983266	1643824	1799778	1400485	1546996	997714	-1618894
	5.21667	57688	782395	1406879	1744752	1187677	1322331	810730	-1701272
	5.225	111238	601249	1172112	1648426	998595	1121293	651126	-1741109
	5.23333	199590	444712	952794	1516961	835273	945215	517111	-1742000
	5.24167	332241	314165	757854	1361236	697767	793745	405931	-1710354
	5.25	504700	208361	591569	1193751	584459	665268	313944	-1654621
	5.25833	696093	124429	454326	1026402	492679	557086	237340	-1584369
	5.26667	875900	58403	343713	868889	419115	466028	172595	-1511066
	5.275	1015078	5848	255541	727800	360312	388963	116649	-1447110
	5.28333	1094155	-37361	184882	606422	312576	322759	66936	-1403083
	5.29167	1106006	-74657	126877	505085	271962	264602	21127	-1386330
	5.3	1055007	-108542	77267	422131	234904	212295	-22452	-1401038
	5.30833	953634	-140524	32725	354670	198391	164185	-64718	-1447858
	5.31667	818587	-171363	-9157	299430	160353	118999	-105910	-1523561
	5.325	667138	-201229	-49782	253242	119743	76070	-145559	-1622023
	5.33333	514395	-229956	-89673	213398	76363	35237	-183085	-1734850
	5.34167	371957	-257315	-128734	177881	30761	-3316	-218017	-1851832
	5.35	247441	-283095	-166573	145122	-16145	-39238	-249925	-1962411
	5.35833	144756	-306972	-202814	113943	-63133	-72153	-278249	-2056617
	5.36667	64986	-328631	-236962	83846	-108699	-101579	-302296	-2125882
	5.375	7071	-347859	-268466	55013	-151180	-126966	-321764	-2163110
	5.38333	-31766	-364657	-296957	28064	-188989	-148078	-336762	-2163038
	5.39167	-55232	-379083	-322106	3779	-221118	-164796	-347954	-2122902
	5.4	-67084	-391357	-343806	-17186	-247230	-177157	-356384	-2042491
	5.40833	-70890	-401990	-362236	-34453	-267574	-185908	-363195	-1923909
	5.41667	-70020	-411722	-377920	-48073	-283084	-192220	-369731	-1771562
	5.425	-67381	-421396	-391440	-58618	-295044	-197313	-377201	-1591412
	5.43333	-65254	-431762	-403431	-66934	-305105	-202420	-386560	-1390317
	5.44167	-65340	-443276	-414679	-74064	-314842	-208683	-398561	-1174791
	5.45	-68910	-455969	-426050	-81189	-325585	-216828	-413472	-950305
	5.45833	-76661	-469692	-437976	-89391	-338169	-227182	-430941	-720849
	5.46667	-88561	-484249	-450682	-99376	-352806	-239870	-450209	-488806
	5.475	-104166	-499449	-464328	-111508	-369280	-254763	-470587	-255689
	5.48333	-122946	-515241	-478956	-125560	-387225	-271456	-491404	-22914
	5.49167	-144340	-531419	-494539	-139925	-406150	-289268	-511906	208920
	5.5	-167664	-547585	-511035	-151177	-425548	-307537	-530982	435525
	5.50833	-192007	-562337	-528137	-156181	-444934	-325457	-545582	644673
	5.51667	-215910	-571421	-545121	-154618	-463736	-341227	-549645	818574
	5.525	-235836	-568466	-560260	-148900	-481202	-349827	-538490	939429
	5.53333	-245053	-550177	-568207	-142625	-495294	-343655	-513337	994242
	5.54167	-237799	-519483	-560575	-139024	-500591	-319013	-480693	978071
	5.55	-214822	-483625	-533054	-140209	-490344	-279572	-448708	894005
	5.55833	-182871	-450537	-489582	-146880	-462925	-233959	-424112	750275
	5.56667	-150742	-426493	-439820	-158431	-423478	-191694	-410660	558695
	5.575	-125906	-414826	-394451	-173685	-380366	-159973	-408694	333181
	5.58333	-112812	-415750	-361653	-191138	-341550	-142171	-415928	87683
	5.59167	-112714	-427100	-345624	-209341	-312105	-137724	-428428	-166189
	5.6	-124262	-445511	-346811	-226991	-293422	-142822	-441682	-419007
	5.60833	-144528	-467055	-362420	-242998	-283528	-151989	-451351	-663270
	5.61667	-169922	-487885	-387448	-256763	-278167	-159017	-453517	-893938
	5.625	-197118	-504483	-416058	-267957	-271941	-157677	-444595	-1107721
	5.63333	-223482	-513723	-442443	-276424	-258983	-142155	-421511	-1302727
	5.64167	-247076	-512757	-461394	-282272	-233323	-107543	-382045	-1478244
	5.65	-266676	-498920	-468141	-285870	-189915	-50417	-325335	-1633497
	5.65833	-281920	-470080	-458149	-287678	-125300	30710	-251725	-1767177
	5.66667	-293234	-424542	-426889	-287839	-36855	136120	-162035	-1877187
	5.675	-301260	-360492	-369824	-286212	76956	265502	-57801	-1959765
	5.68333	-306688	-275869	-282693	-282330	215676	417345	58945	-2008445
	5.69167	-310280	-169052	-161381	-275231	377357	588600	185909	-2014022
	5.7	-312661	-38982	-1855	-263322	558913	776015	320040	-1964110
	5.70833	-314300	114725	200047	-244267	756264	976807	458320	-1843076
	5.71667	-315618	292026	447718	-214836	964551	1188533	598290	-1633421
	5.725	-316869	492225	743351	-170751	1178674	1409612	738023	-1317661
	5.73333	-318141	713853	1087487	-106907	1393632	1640326	875833	-879759
	5.74167	-319347	954298	1478515	-18100	1604600	1882360	1010112	-308146
	5.75	-320270	1209633	1912851	101223	1806641	2138024	1139263	401062
	5.75833	-320587	1474586	2385460	256862	1995120	2410312	1262418	1242322
	5.76667	-319930	1743566	2888794	454331	2166757	2702439	1379478	2200193
	5.775	-317910	2010937	3412913	697834	2319345	3017881	1490432	3248152
	5.78333	-313957	2270082	3945199	989571	2451691	3359129	1594726	4347900
	5.79167	-307490	2514109	4471812	1328766	2563656	3726195	1691031	5452383
	5.8	-298237	2736546	4979224	1710966	2656324	4115006	1777327	6509191
	5.80833	-286151	2932089	5455258	2128520	2731334	4516581	1851049	7462618
	5.81667	-271286	3096309	5888971	2571383	2789888	4916804	1909306	8260339
	5.825	-254058	3226012	6271107	3026621	2832380	5297108	1949176	8860022
	5.83333	-235075	3319196	6593790	3479319	2858819	5636984	1968259	9232572
	5.84167	-214960	3375262	6850452	3913556	2869327	5916206	1965072	9364162
	5.85	-194548	3395581	7036727	4313982	2863832	6117180	1939232	9257808
	5.85833	-174751	3382983	7150772	4667237	2841990	6227508	1891644	8932485
	5.86667	-156400	3341573	7193923	4962995	2803362	6240486	1824132	8420259
	5.875	-140064	3276867	7171025	5195222	2748106	6155801	1739438	7762120
	5.88333	-126143	3194696	7089358	5361672	2677178	5980208	1641553	7003243
	5.89167	-114844	3100671	6957994	5463239	2592507	5726271	1535496	6188812
	5.9	-106269	3000441	6787562	5504023	2497308	5411043	1426400	5360892
	5.90833	-100201	2899621	6590158	5490607	2395823	5054535	1319446	4555550
	5.91667	-96240	2803713	6378345	5430899	2292888	4677253	1219638	3801078
	5.925	-93972	2718204	6164516	5334394	2193184	4298266	1131280	3117757
	5.93333	-92874	2648490	5961158	5211396	2101180	3934430	1057779	2518191
	5.94167	-92244	2598856	5780466	5071918	2021441	3599417	1001641	2007994
	5.95	-91320	2573012	5632970	4925337	1958775	3303764	964516	1587984
	5.95833	-89615	2574253	5526769	4779869	1917462	3054852	947033	1256053
	5.96667	-86843	2605334	5468461	4642924	1900935	2856477	948978	1007949
	5.975	-82825	2668347	5463872	4520536	1911432	2709521	969764	836866
	5.98333	-77362	2764525	5517930	4417865	1949879	2612376	1007996	734951
	5.99167	-70288	2893100	5633986	4338731	2016381	2562192	1061078	694228
	6	-61516	3051370	5812444	4285326	2109541	2555050	1125615	706205
	6.00833	-51292	3234702	6050210	4259634	2226666	2585142	1198081	762089
	6.01667	-39950	3436525	6340022	4263002	2363935	2645329	1274838	852943
	6.025	-27912	3647830	6671720	4296103	2515392	2728224	1351758	968913
	6.03333	-15763	3857893	7031356	4357431	2673953	2825653	1424038	1100737
	6.04167	-4157	4055883	7402922	4442570	2832280	2928844	1486297	1240086
	6.05	6283	4231774	7769638	4545429	2982485	3029535	1533554	1379183
	6.05833	14844	4376361	8113305	4658801	3116603	3119646	1562260	1510308
	6.06667	20879	4482248	8414878	4774949	3227301	3191429	1570279	1626568
	6.075	23829	4543998	8655858	4885160	3308285	3238498	1556734	1722021
	6.08333	23339	4557848	8820166	4979159	3354848	3256205	1522026	1791674
	6.09167	19377	4521709	8895938	5046768	3364125	3241932	1467878	1831953
	6.1	12252	4435516	8875128	5078893	3335307	3194494	1396888	1841230
	6.10833	2507	4301869	8755062	5068392	3269356	3114262	1312466	1819502
	6.11667	-9245	4126319	8538905	5011047	3168997	3003385	1218037	1768000
	6.125	-22323	3916192	8234760	4906380	3038147	2865770	1116778	1688669
	6.13333	-35848	3679335	7854530	4756571	2881449	2706555	1011656	1583216
	6.14167	-48836	3423638	7413029	4565517	2704307	2531511	905528	1453945
	6.15	-60589	3156770	6926277	4338872	2512543	2346275	801136	1304029
	6.15833	-70767	2886109	6410408	4083574	2312148	2156514	700675	1137453
	6.16667	-79261	2618154	5880407	3807070	2108783	1967267	605901	958587
	6.175	-86132	2358184	5349655	3517039	1907369	1782788	518174	772092
	6.18333	-91646	2110502	4829836	3221383	1711996	1606631	438079	582525
	6.19167	-96465	1878335	4330233	2927712	1525794	1441666	365800	393649
	6.2	-101278	1663604	3858453	2642424	1351119	1289615	301265	208635
	6.20833	-106675	1467376	3420056	2370691	1189689	1151358	244090	30065
	6.21667	-113280	1290162	3018401	2116571	1042471	1027050	193656	-139551
	6.225	-121620	1132099	2655575	1882912	909791	916021	149379	-297275
	6.23333	-131970	993080	2332332	1671078	791480	817376	110884	-440108
	6.24167	-144292	872827	2047635	1481251	687122	730247	77939	-565631
	6.25	-158309	771159	1799418	1312961	596286	653952	50550	-672377
	6.25833	-173601	687769	1585278	1165561	518326	588023	28848	-759520
	6.26667	-189657	621927	1402855	1038122	452225	532059	12914	-826678
	6.275	-205892	572511	1250127	929280	396989	485441	2632	-873781
	6.28333	-221842	538324	1125289	837471	352016	447611	-2400	-901332
	6.29167	-237205	517863	1026354	761243	316428	418099	-2550	-910483
	6.3	-251863	509165	950688	699344	289214	396589	1623	-902296
	6.30833	-265701	509761	895604	650741	269571	382769	9141	-878270
	6.31667	-278521	517293	858204	614302	256753	376034	19065	-839733
	6.325	-290164	529159	835285	588732	250156	375266	30655	-788579
	6.33333	-300578	542765	823348	572535	249081	379572	43249	-727953
	6.34167	-309865	555230	818928	564179	252614	388065	56284	-661280
	6.35	-317989	563773	819071	562204	259854	399834	69351	-592012
	6.35833	-324961	566493	821114	565192	270145	414128	82361	-523702
	6.36667	-330965	562468	822562	571722	283175	430141	95457	-459239
	6.375	-336194	551796	821289	580315	298848	447021	108751	-400989
	6.38333	-340754	535034	815870	589713	317043	464098	122739	-350801
	6.39167	-344751	513140	805626	599279	337558	480904	138282	-309229
	6.4	-348270	487639	791194	609099	360329	497165	156694	-275014
	6.40833	-351490	460471	773980	619403	385457	512950	179649	-244957
	6.41667	-354591	433600	755529	631154	412984	528836	209457	-213827
	6.425	-357587	408953	737624	646603	443593	546037	249400	-174819
	6.43333	-360351	388348	722497	669007	478388	566600	304040	-120183
	6.44167	-362807	373243	712484	703015	519524	594074	378429	-41534
	6.45	-364959	365380	710354	755339	570225	633608	477750	70257
	6.45833	-366752	366619	719547	834147	634597	691529	607229	224381
	6.46667	-368186	378996	744124	948556	717801	775737	771490	427807
	6.475	-369336	404854	788854	1108476	826926	895766	974593	684375
	6.48333	-370272	446223	859381	1323429	970510	1061915	1219141	995072
	6.49167	-371011	504763	961882	1602267	1158085	1284549	1505359	1356002
	6.5	-371481	582041	1103041	1952604	1399285	1572842	1831293	1759224
	6.50833	-371620	679441	1289458	2378354	1703187	1933472	2193949	2193192
	6.51667	-371306	797252	1526787	2878625	2078092	2370195	2587640	2642620
	6.525	-370441	934561	1819367	3446538	2529309	2882448	3003293	3088357
	6.53333	-368899	1089144	2168827	4069537	3057822	3463989	3428899	3508834
	6.54167	-366607	1256981	2573036	4730278	3659357	4102848	3849192	3883248
	6.55	-363668	1432355	3026058	5408236	4323994	4781458	4246386	4192386
	6.55833	-360272	1607984	3517099	6080154	5035109	5475781	4601946	4420281
	6.56667	-356674	1775358	4029739	6720036	5769125	6156266	4897707	4555122
	6.575	-353151	1925531	4542087	7301095	6495623	6789446	5117286	4591290
	6.58333	-349918	2050147	5028577	7797655	7179732	7342100	5247924	4530621
	6.59167	-347117	2141836	5462902	8186534	7785614	7783800	5281617	4381875
	6.6	-344947	2194670	5820428	8449157	8279876	8088414	5215682	4159614
	6.60833	-343526	2204802	6079734	8573448	8633725	8237526	5053321	3883223
	6.61667	-342644	2171537	6225105	8553582	8826186	8222678	4803959	3575959
	6.625	-341869	2097683	6248804	8391248	8846075	8046100	4481700	3262429
	6.63333	-340824	1988940	6151478	8095745	8692802	7720388	4103843	2966582
	6.64167	-339079	1853310	5941806	7683305	8376567	7267060	3689297	2709281
	6.65	-336221	1699644	5635150	7175085	7917605	6714037	3257498	2506944
	6.65833	-331694	1536645	5251633	6595605	7344559	6093076	2826354	2370909
	6.66667	-324752	1372161	4814101	5971011	6691429	5436284	2410888	2307625
	6.675	-314713	1212746	4346035	5327568	5993309	4773403	2023191	2318931
	6.68333	-301101	1063111	3869849	4689697	5283692	4130199	1672065	2402020
	6.69167	-283768	926380	3404869	4077569	4591424	3527198	1362779	2550106
	6.7	-262918	804156	2966219	3506572	3939194	2978857	1097192	2753481
	6.70833	-239173	696794	2564726	2987423	3342875	2493627	874222	3000896
	6.71667	-213521	603751	2207072	2526205	2811667	2074550	690631	3280048
	6.725	-187187	524038	1896157	2124528	2349158	1720455	541795	3578752
	6.73333	-161503	456735	1631572	1780739	1954503	1427028	422786	3885982
	6.74167	-137955	401055	1410691	1491367	1623490	1187782	328585	4192257
	6.75	-118011	356550	1229468	1251612	1349356	994899	254394	4490121
	6.75833	-102870	322810	1083528	1055584	1124113	840096	196072	4774041
	6.76667	-93345	299306	968936	896901	939738	715434	150308	5040710
	6.775	-89612	285667	882695	769405	788713	613990	114493	5288836
	6.78333	-91496	281570	822293	667627	664242	530233	86269	5519090
	6.79167	-98494	286932	785525	586750	560407	460209	63722	5732438
	6.8	-109932	301685	770722	522840	472392	401073	45734	5930778
	6.80833	-124969	325452	776443	472980	396952	350656	31475	6116642
	6.81667	-142516	357319	800836	435179	331942	307305	20248	6292273
	6.825	-161369	396139	841799	408037	275672	270030	11480	6459627
	6.83333	-180313	441130	896771	390515	226939	238386	5074	6621061
	6.84167	-198470	491855	963056	381825	184936	212230	1412	6779648
	6.85	-215300	548424	1038289	381249	149163	191271	1090	6940479
	6.85833	-230419	611717	1121013	387886	119392	175228	4559	7110178
	6.86667	-243517	684014	1210920	400706	95484	164120	12583	7295587
	6.875	-254151	769166	1309004	418714	77600	158080	26674	7504803
	6.88333	-261796	873097	1417959	441011	66046	157313	48913	7746309
	6.89167	-265831	1003666	1543081	466825	61262	162338	81676	8028771
	6.9	-265673	1170205	1693357	495532	64118	174046	127293	8360374
	6.90833	-260510	1383774	1881786	526975	75807	193599	187828	8747384
	6.91667	-249277	1656430	2124644	561293	97958	222707	264871	9193286
	6.925	-230796	1999827	2440558	598557	132402	263428	359751	9697512
	6.93333	-203909	2424479	2850244	639340	181114	317879	473328	10254813
	6.94167	-167548	2938285	3374977	684724	246378	388038	605749	10853510
	6.95	-120407	3543512	4033111	736076	330381	475380	755839	11474514
	6.95833	-61248	4236252	4838162	794839	434920	580630	920734	12093702
	6.96667	10731	5006149	5796491	862152	560640	703707	1096112	12684228
	6.975	96103	5835424	6904467	938448	706927	843016	1276866	13217470
	6.98333	195601	6698977	8146095	1023215	871500	995280	1456748	13663386
	6.99167	309873	7566947	9491967	1115086	1050366	1156159	1628371	13994079
	7	439299	8406354	10899398	1211689	1238511	1320486	1784394	14187585
	7.00833	584271	9184662	12317259	1310086	1429973	1482187	1918669	14229603
	7.01667	745436	9871221	13689829	1406859	1617620	1635247	2026367	14114494
	7.025	923699	10439913	14957377	1498037	1794107	1773940	2103747	13845366
	7.03333	1120110	10871368	16060846	1580214	1952372	1892694	2148501	13432520
	7.04167	1335368	11153668	16950078	1650531	2086161	1987010	2160495	12891234
	7.05	1569646	11282584	17588196	1706480	2190558	2054200	2141303	12240411
	7.05833	1821884	11262172	17953259	1746071	2262448	2093213	2093701	11500555
	7.06667	2089191	11103399	18039035	1767995	2300261	2104197	2021400	10692738
	7.075	2366719	10822617	17855457	1771602	2303888	2088351	1928299	9837694
	7.08333	2647349	10439331	17426778	1756939	2274991	2048178	1818334	8954380
	7.09167	2921799	9974099	16787072	1725101	2216970	1986706	1695601	8059472
	7.1	3178315	9447450	15976499	1677952	2134155	1907262	1564185	7167384
	7.10833	3403691	8879140	15038697	1617545	2030891	1813143	1427771	6290423
	7.11667	3585395	8287601	14016762	1546258	1911665	1707757	1290040	5439520
	7.125	3713410	7689608	12951269	1466660	1780827	1594473	1154477	4623819
	7.13333	3781504	7099432	11877911	1381244	1642812	1476595	1023932	3850681
	7.14167	3786459	6528755	10825872	1292256	1501979	1357230	900500	3126142
	7.15	3728395	5987272	9818427	1201613	1362158	1239280	785470	2454014
	7.15833	3610893	5481678	8873337	1111063	1226434	1125342	679219	1836075
	7.16667	3440984	5015859	8002546	1022229	1096985	1017543	581774	1272159
	7.175	3228648	4591266	7212302	936464	975348	917457	492950	760918
	7.18333	2985084	4207775	6504509	854823	862699	825592	411894	300049
	7.19167	2721634	3863248	5877594	778038	759647	741746	337688	-113167
	7.2	2449065	3554214	5326708	706681	666168	665231	269564	-481627
	7.20833	2177040	3276153	4844496	641238	581751	595199	206833	-808718
	7.21667	1913306	3023668	4422343	581831	505642	530666	148636	-1098051
	7.225	1663483	2791155	4051254	528072	436615	470779	94032	-1353038
	7.23333	1431688	2573598	3722147	479087	373129	414781	42263	-1576490
	7.24167	1220510	2366811	3426045	433849	313707	361760	-7135	-1770433
	7.25	1031189	2167419	3154735	391308	257099	310626	-54444	-1935922
	7.25833	863409	1973408	2901818	350604	202214	260711	-99578	-2072924
	7.26667	715827	1783992	2662630	311059	148194	211645	-142269	-2180410
	7.275	586855	1599660	2434219	272214	94787	163285	-182233	-2257490
	7.28333	474795	1421785	2215525	233965	42303	115815	-219012	-2303484
	7.29167	377895	1251847	2006351	196346	-8698	69732	-252168	-2316843
	7.3	294365	1091514	1807127	159631	-57591	25959	-281075	-2295621
	7.30833	222424	942046	1618530	124114	-103548	-14516	-304976	-2239167
	7.31667	160320	804592	1441183	90105	-145739	-50749	-323154	-2147661
	7.325	106404	680390	1275888	57892	-183458	-81729	-335266	-2022390
	7.33333	59324	570495	1123628	27884	-215992	-106516	-341453	-1865750
	7.34167	18184	475628	985630	550	-242905	-124497	-342256	-1681401
	7.35	-17743	395951	863047	-23647	-263827	-135408	-338251	-1474172
	7.35833	-49070	331464	756658	-44196	-278418	-139426	-329795	-1249994
	7.36667	-76426	282157	667177	-60534	-286664	-137058	-317373	-1016360
	7.375	-100290	247695	595350	-72257	-288669	-128752	-301815	-781139
	7.38333	-121187	227338	541531	-79072	-284772	-115052	-284140	-551917
	7.39167	-139716	220372	505892	-80387	-275497	-96850	-265215	-334938
	7.4	-156322	226074	488819	-75274	-261528	-75072	-246028	-134949
	7.40833	-171300	243466	490710	-62922	-243600	-50718	-227461	44528
	7.41667	-184885	271499	511653	-42935	-222443	-24740	-210124	201190
	7.425	-197205	309097	550906	-15184	-199107	1859	-194589	333511
	7.43333	-208301	354984	606951	20325	-174523	28145	-181176	440950
	7.44167	-218135	407699	678178	63806	-149517	53104	-170119	524113
	7.45	-226663	466230	763244	115350	-124969	75899	-161471	584379
	7.45833	-233970	530141	860674	174566	-101854	95869	-154941	623336
	7.46667	-239915	598871	968589	240856	-80941	112579	-150097	643019
	7.475	-244081	671865	1085091	313295	-62592	125997	-146571	646254
	7.48333	-246043	749622	1208430	390329	-46801	136451	-143545	636539
	7.49167	-245405	833666	1337768	470436	-33140	144559	-139969	617703
	7.5	-241953	926323	1473692	551929	-20963	151326	-134634	593347
	7.50833	-235802	1030226	1618389	633102	-9351	158147	-126292	567089
	7.51667	-227019	1147811	1775251	712705	2889	166372	-113905	543002
	7.525	-215538	1280958	1948646	789927	16944	177657	-96933	524321
	7.53333	-201251	1430964	2143661	864485	33960	193372	-75231	512389
	7.54167	-184026	1598063	2365068	936458	55207	214598	-48918	506359
	7.55	-163658	1781208	2616237	1006244	81889	242346	-18323	503628
	7.55833	-139900	1978281	2899073	1074468	114696	277165	15711	501597
	7.56667	-112726	2185239	3213455	1141948	154037	318807	51469	497551
	7.575	-82543	2395417	3556058	1209483	199692	366184	86871	487735
	7.58333	-50143	2600193	3919691	1277486	250666	417678	119986	467829
	7.59167	-16595	2789909	4293900	1345872	305460	470809	148880	433860
	7.6	16795	2954911	4664792	1413569	361636	522651	171616	382212
	7.60833	48614	3085723	5015718	1478648	415872	570194	186703	309783
	7.61667	77425	3174256	5329573	1538710	464969	610633	193138	214770
	7.625	101882	3214795	5589617	1590884	506497	641415	190815	96564
	7.63333	120586	3204792	5781254	1632281	538735	660599	180034	-43542
	7.64167	132514	3144786	5893251	1660036	560430	667162	161367	-202872
	7.65	137341	3037962	5918684	1671448	570391	660908	135721	-377768
	7.65833	135142	2889611	5855544	1664530	567780	642344	104196	-563743
	7.66667	126386	2706593	5707346	1638161	552537	612383	68254	-756112
	7.675	111992	2496549	5482398	1592398	525354	572384	29493	-950082
	7.68333	93205	2267785	5192236	1528399	487466	524321	-10704	-1141586
	7.69167	71389	2028892	4850237	1448217	440483	470422	-51327	-1326940
	7.7	47927	1787865	4470920	1354531	386687	413057	-91398	-1502817
	7.70833	23896	1551547	4069045	1250729	328680	354587	-130007	-1666884
	7.71667	163	1325528	3658900	1140648	268771	297064	-166542	-1817938
	7.725	-22549	1114134	3253267	1027872	208960	242117	-200798	-1956268
	7.73333	-43862	920125	2862571	915576	150808	190899	-232903	-2083163
	7.74167	-63605	744820	2494351	806340	95505	143983	-262813	-2200348
	7.75	-81815	588291	2153363	702163	43797	101395	-290553	-2309730
	7.75833	-98590	449885	1842382	604375	-4014	62689	-316274	-2412645
	7.76667	-114097	328468	1562324	513804	-47787	27115	-340262	-2510135
	7.775	-128592	222454	1312738	430748	-87704	-6060	-362817	-2603334
	7.78333	-142397	129886	1092282	355092	-124350	-37480	-384149	-2693128
	7.79167	-155749	48839	899020	286616	-158370	-67590	-404467	-2780224
	7.8	-168796	-22399	730422	225012	-190367	-96582	-423966	-2864859
	7.80833	-181560	-85240	583733	169919	-220825	-124520	-442703	-2947072
	7.81667	-194073	-140828	456316	120951	-249996	-151407	-460807	-3026991
	7.825	-206381	-190147	345330	77638	-277994	-177197	-478440	-3104491
	7.83333	-218494	-233966	248021	39472	-304812	-202054	-495593	-3179334
	7.84167	-230529	-273042	162198	5817	-330343	-226080	-512212	-3251071
	7.85	-242407	-308016	86196	-24057	-354639	-249173	-528349	-3319069
	7.85833	-253806	-339213	18557	-50564	-377547	-271133	-543954	-3382607
	7.86667	-264447	-366987	-41892	-74153	-399004	-291917	-558792	-3441111
	7.875	-274165	-391858	-95951	-95420	-419208	-311571	-572485	-3494265
	7.88333	-282836	-414237	-144254	-114926	-438405	-330114	-584820	-3542008
	7.89167	-290338	-434496	-187391	-133106	-456679	-347429	-595717	-3584487
	7.9	-296742	-453055	-226035	-150017	-473803	-363321	-605227	-3621789
	7.90833	-302214	-470259	-260885	-165535	-489576	-377760	-613376	-3654364
	7.91667	-307021	-486350	-292601	-179744	-503992	-390687	-620230	-3682710
	7.925	-311414	-501437	-321565	-192763	-517088	-402114	-625904	-3706914
	7.93333	-315457	-515610	-347733	-204656	-528716	-412101	-630430	-3727001
	7.94167	-319097	-528828	-371146	-215494	-538811	-420757	-633900	-3743172
	7.95	-322387	-540948	-392190	-225322	-547516	-428232	-636534	-3755643
	7.95833	-325489	-551938	-411305	-234159	-554942	-434686	-638502	-3764540
	7.96667	-328528	-561979	-428772	-241997	-561196	-440242	-639929	-3770387
	7.975	-331671	-571297	-444798	-248894	-566593	-444974	-641060	-3773881
	7.98333	-335008	-580063	-459653	-254954	-571549	-448927	-642087	-3775864
	7.99167	-338437	-588311	-473578	-260368	-576262	-452203	-643153	-3777373
	8	-341849	-595983	-486742	-265410	-580855	-454907	-644416	-3779274
	8.00833	-345263	-603236	-499054	-270238	-585332	-457013	-645968	-3781882
	8.01667	-348667	-610161	-510335	-274977	-589544	-458559	-647734	-3785170
	8.025	-352042	-616827	-520512	-279524	-593376	-459729	-649691	-3788787
	8.03333	-355437	-623396	-529672	-283750	-596917	-460715	-652012	-3792303
	8.04167	-358879	-629856	-538020	-287778	-600501	-461778	-654770	-3795317
	8.05	-362375	-636160	-545873	-291836	-604473	-463137	-658115	-3797449
	8.05833	-365900	-642384	-553576	-296167	-608959	-464983	-662171	-3798574
	8.06667	-369358	-648476	-561438	-300911	-613840	-467476	-666935	-3798637
	8.075	-372608	-654298	-569617	-306063	-619008	-470658	-672353	-3797205
	8.08333	-375664	-659814	-578124	-311449	-624391	-474470	-678295	-3794072
	8.09167	-378608	-665077	-586943	-316999	-629884	-478894	-684587	-3789009
	8.1	-381374	-670064	-596009	-322665	-635462	-483852	-691204	-3781920
	8.10833	-383828	-674763	-605205	-328379	-641184	-489278	-698064	-3773172
	8.11667	-386057	-679215	-614357	-333908	-647072	-495102	-705064	-3763165
	8.125	-388303	-683530	-623136	-339049	-653063	-501104	-712076	-3752245
	8.13333	-390686	-687639	-631244	-343816	-659154	-507022	-718934	-3740810
	8.14167	-393115	-691455	-638640	-348376	-665188	-512631	-725565	-3729373
	8.15	-395523	-695028	-645435	-352913	-670946	-517845	-731799	-3718268
	8.15833	-397897	-698469	-651714	-357478	-676352	-522680	-737537	-3707686
	8.16667	-400249	-701918	-657610	-362025	-681389	-527077	-742777	-3697836
	8.175	-402612	-705405	-663170	-366480	-685980	-531127	-747488	-3688747
	8.18333	-404926	-708877	-668264	-370755	-690116	-535076	-751666	-3680660
	8.19167	-407101	-712109	-672752	-374769	-693794	-539042	-755424	-3674068
	8.2	-409033	-714997	-676552	-378422	-696991	-542926	-758838	-3669436
	8.20833	-410578	-717584	-679742	-381697	-699874	-546640	-761878	-3667032
	8.21667	-411703	-719856	-682562	-384603	-702684	-550109	-764666	-3667163
	8.225	-412483	-721762	-685244	-387273	-705564	-553202	-767310	-3669917
	8.23333	-412976	-723296	-687914	-389830	-708475	-555901	-769791	-3675049
	8.24167	-413237	-724544	-690699	-392260	-711336	-558211	-771981	-3682275
	8.25	-413377	-725616	-693666	-394470	-714017	-560275	-773782	-3691521
	8.25833	-413463	-726571	-696708	-396492	-716358	-562290	-775081	-3703262
	8.26667	-413414	-727359	-699697	-398413	-718324	-564258	-775782	-3717904
	8.275	-413120	-728004	-702622	-400323	-719946	-566090	-775980	-3735313
	8.28333	-412608	-728510	-705487	-402386	-721296	-567678	-775774	-3755041
	8.29167	-412028	-728814	-708162	-404581	-722426	-568928	-775271	-3776098
	8.3	-411547	-728922	-710424	-406653	-723309	-569880	-774614	-3797316
	8.30833	-411219	-728806	-712104	-408303	-723894	-570674	-773893	-3817707
	8.31667	-411010	-728388	-713101	-409494	-724186	-571242	-773163	-3836192
	8.325	-410851	-727660	-713500	-410325	-724306	-571417	-772467	-3851974
	8.33333	-410608	-726711	-713338	-410883	-724478	-571227	-771782	-3864189
	8.34167	-410213	-725690	-712659	-411317	-724873	-570676	-770984	-3871936
	8.35	-409655	-724605	-711700	-411796	-725428	-569797	-769917	-3874436
	8.35833	-408977	-723408	-710752	-412304	-726018	-568700	-768538	-3870899
	8.36667	-408286	-722139	-710075	-412648	-726438	-567635	-766812	-3860809
	8.375	-407728	-720759	-709705	-412662	-726585	-566757	-764788	-3844051
	8.38333	-407415	-719132	-709484	-412431	-726565	-566072	-762583	-3820841
	8.39167	-407398	-717248	-709248	-412165	-726460	-565461	-760221	-3791835
	8.4	-407595	-715299	-709026	-411967	-726170	-564730	-757688	-3758095
	8.40833	-407993	-713449	-708813	-411857	-725728	-563721	-754864	-3720761
	8.41667	-408528	-711730	-708506	-411754	-725266	-562388	-751658	-3680959
	8.425	-409048	-709950	-707960	-411517	-724785	-560785	-748213	-3639633
	8.43333	-409482	-707936	-707268	-411053	-724261	-558948	-744627	-3597584
	8.44167	-409769	-705681	-706503	-410417	-723563	-556918	-740860	-3556001
	8.45	-409891	-703176	-705606	-409633	-722471	-554640	-736804	-3516059
	8.45833	-409851	-700249	-704462	-408641	-720843	-551988	-732508	-3478638
	8.46667	-409649	-696793	-703032	-407390	-718682	-548905	-728090	-3444615
	8.475	-409278	-692776	-701413	-405896	-716136	-545471	-723641	-3415088
	8.48333	-408826	-688383	-699793	-404131	-713476	-541759	-719181	-3390895
	8.49167	-408537	-683848	-698381	-402051	-710851	-537869	-714852	-3372304
	8.5	-408609	-679108	-697235	-399604	-708315	-533847	-710722	-3359076
	8.50833	-408968	-674026	-696362	-396717	-705824	-529661	-706736	-3350689
	8.51667	-409359	-668610	-695494	-393521	-703325	-525291	-702843	-3346612
	8.525	-409596	-663049	-694326	-390237	-700836	-520643	-699022	-3346331
	8.53333	-409758	-657564	-692774	-386959	-698472	-515671	-695273	-3349361
	8.54167	-410029	-652169	-690756	-383664	-696084	-510438	-691569	-3355316
	8.55	-410442	-646802	-688232	-380402	-693459	-505080	-687887	-3363788
	8.55833	-410944	-641496	-685376	-377255	-690502	-499769	-684246	-3374275
	8.56667	-411605	-636440	-682467	-374161	-687244	-494589	-680646	-3386674
	8.575	-412500	-631901	-679696	-371036	-683790	-489438	-677079	-3401442
	8.58333	-413559	-628058	-677112	-367905	-680269	-484129	-673711	-3419410
	8.59167	-414664	-625081	-674711	-364868	-676897	-478672	-670807	-3441037
	8.6	-415696	-623024	-672461	-362012	-673866	-473396	-668620	-3466373
	8.60833	-416635	-622061	-670315	-359335	-671152	-468673	-667322	-3495212
	8.61667	-417493	-622401	-668317	-356799	-668635	-464817	-666997	-3527396
	8.625	-418226	-623951	-666478	-354401	-666339	-462110	-667718	-3563216
	8.63333	-418732	-626523	-664888	-352167	-664444	-460753	-669485	-3603120
	8.64167	-419052	-630009	-663879	-350223	-663070	-460835	-672105	-3647052
	8.65	-419290	-634373	-663646	-348806	-662303	-462251	-675418	-3694409
	8.65833	-419447	-639524	-664254	-348112	-662251	-464755	-679401	-3744305
	8.66667	-419512	-645377	-665559	-348089	-662943	-468079	-684079	-3795805
	8.675	-419543	-651964	-667424	-348731	-664333	-471950	-689342	-3848148
	8.68333	-419513	-659330	-669792	-350071	-666362	-476188	-694956	-3900552
	8.69167	-419374	-667342	-672593	-352108	-668986	-480704	-700684	-3952052
	8.7	-419098	-675688	-675815	-354715	-672058	-485578	-706287	-4001776
	8.70833	-418721	-684025	-679473	-357677	-675402	-490783	-711648	-4049112
	8.71667	-418277	-692124	-683764	-360809	-678939	-496088	-716818	-4093564
	8.725	-417794	-700037	-688887	-364025	-682587	-501222	-721936	-4134882
	8.73333	-417336	-707868	-694884	-367322	-686239	-505960	-727073	-4173115
	8.74167	-417003	-715587	-701510	-370691	-689832	-510273	-732221	-4208405
	8.75	-416982	-723056	-708372	-374163	-693278	-514155	-737310	-4240834
	8.75833	-417327	-730016	-715217	-377656	-696523	-517652	-742280	-4270456
	8.76667	-417960	-736255	-721922	-380953	-699427	-520725	-747009	-4297373
	8.775	-418802	-741720	-728291	-383822	-702020	-523401	-751428	-4321690
	8.78333	-419790	-746581	-734034	-386346	-704462	-525839	-755388	-4343515
	8.79167	-420878	-750972	-738946	-388773	-706938	-528130	-758792	-4362996
	8.8	-421952	-754993	-743202	-391259	-709564	-530134	-761590	-4380228
	8.80833	-423008	-758753	-747249	-393940	-712329	-531587	-763775	-4395496
	8.81667	-424064	-762287	-751355	-396819	-715174	-532274	-765362	-4408816
	8.825	-425160	-765491	-755540	-399748	-717856	-532162	-766278	-4420158
	8.83333	-426301	-768309	-759679	-402562	-720255	-531183	-766401	-4429530
	8.84167	-427441	-770705	-763510	-405145	-722306	-529243	-765784	-4437033
	8.85	-428565	-772762	-766974	-407487	-723864	-526314	-764578	-4442766
	8.85833	-429683	-774552	-770157	-409728	-724839	-522487	-762828	-4446973
	8.86667	-430655	-776055	-773160	-411927	-725211	-517976	-760490	-4449888
	8.875	-431303	-777156	-776078	-414104	-725030	-513003	-757508	-4451678
	8.88333	-431632	-777911	-779059	-416245	-724424	-507633	-753847	-4452452
	8.89167	-431703	-778418	-781956	-418306	-723593	-502078	-749541	-4452007
	8.9	-431593	-778709	-784443	-420179	-722598	-496575	-744408	-4450149
	8.90833	-431306	-778865	-786331	-421723	-721364	-491292	-738218	-4446976
	8.91667	-430811	-778889	-787547	-422845	-719833	-486287	-731044	-4442572
	8.925	-430199	-778844	-788136	-423601	-717954	-481504	-723185	-4437047
	8.93333	-429632	-778826	-788222	-424149	-715727	-476994	-714896	-4430623
	8.94167	-429183	-778870	-788053	-424611	-713210	-472811	-706314	-4423603
	8.95	-428815	-778787	-787825	-425007	-710434	-468838	-697364	-4416363
	8.95833	-428537	-778261	-787593	-425333	-707532	-464858	-688052	-4409057
	8.96667	-428334	-777151	-787287	-425515	-704586	-460902	-678524	-4401674
	8.975	-428164	-775390	-786855	-425493	-701572	-457182	-668982	-4394206
	8.98333	-428034	-772744	-786300	-425329	-698586	-453750	-659466	-4386824
	8.99167	-427897	-769048	-785534	-425124	-695761	-450630	-649858	-4379449
	9	-427647	-764320	-784579	-424951	-693147	-447796	-640152	-4372089
	9.00833	-427249	-758710	-783542	-424819	-690591	-445190	-630492	-4365170
	9.01667	-426679	-752452	-782359	-424565	-687877	-442768	-621020	-4358864
	9.025	-425952	-745797	-780860	-423968	-684903	-440409	-611994	-4353038
	9.03333	-425114	-738812	-778922	-422928	-681648	-438112	-603786	-4347577
	9.04167	-424204	-731376	-776543	-421356	-678073	-435928	-596715	-4342586
	9.05	-423257	-723545	-773552	-419220	-674237	-433855	-590905	-4338198
	9.05833	-422348	-715432	-769795	-416595	-670266	-431943	-586315	-4334512
	9.06667	-421542	-707005	-765099	-413660	-666290	-430236	-582800	-4331771
	9.075	-420821	-698113	-759357	-410593	-662370	-428838	-580250	-4330215
	9.08333	-420159	-688522	-752721	-407470	-658505	-427788	-578601	-4330057
	9.09167	-419508	-678228	-745380	-404265	-654659	-427234	-577853	-4331278
	9.1	-418912	-667526	-737533	-400999	-650832	-427259	-577996	-4333813
	9.10833	-418432	-656923	-729438	-397772	-647091	-427748	-579095	-4337530
	9.11667	-418106	-646839	-721262	-394637	-643542	-428587	-581052	-4342442
	9.125	-417881	-637651	-713158	-391666	-640366	-429768	-583811	-4348693
	9.13333	-417630	-629821	-705271	-388865	-637607	-431325	-587376	-4356238
	9.14167	-417334	-623735	-697579	-386212	-635349	-433221	-591853	-4365044
	9.15	-417039	-619580	-690057	-383683	-633798	-435528	-597393	-4375037
	9.15833	-416767	-617360	-682895	-381324	-633290	-438487	-603933	-4386025
	9.16667	-416527	-616911	-676421	-379228	-634037	-442212	-611200	-4397690
	9.175	-416365	-618042	-671009	-377393	-635970	-446638	-618947	-4409789
	9.18333	-416418	-620568	-666999	-375901	-639010	-451721	-626841	-4422152
	9.19167	-416720	-624269	-664659	-374796	-643098	-457473	-634658	-4434659
	9.2	-417288	-629073	-664240	-374008	-648072	-463787	-642105	-4447204
	9.20833	-418078	-634981	-665720	-373452	-653666	-470386	-648983	-4459782
	9.21667	-418994	-641843	-668831	-373063	-659568	-476948	-655346	-4472300
	9.225	-420006	-649378	-673297	-372790	-665502	-483185	-661413	-4484704
	9.23333	-421031	-657446	-678779	-372637	-671265	-488978	-667280	-4497167
	9.24167	-422018	-665930	-684904	-372534	-676643	-494349	-672903	-4509724
	9.25	-422983	-674630	-691436	-372599	-681440	-499298	-678242	-4522201
	9.25833	-423939	-683252	-698296	-372992	-685522	-503854	-683087	-4534391
	9.26667	-424782	-691586	-705462	-373883	-688857	-507910	-687144	-4546128
	9.275	-425415	-699598	-712846	-375321	-691583	-511328	-690226	-4557168
	9.28333	-425853	-707201	-720377	-377169	-693898	-514084	-692220	-4567209
	9.29167	-426111	-714188	-727978	-379187	-696103	-516247	-693121	-4575937
	9.3	-426234	-720544	-735497	-381128	-698368	-517872	-693092	-4583099
	9.30833	-426268	-726352	-742757	-382801	-700630	-519070	-692348	-4588752
	9.31667	-426266	-731588	-749636	-384153	-702800	-519877	-691064	-4593251
	9.325	-426182	-736148	-755883	-385277	-704763	-520201	-689348	-4596904
	9.33333	-425954	-740106	-761274	-386184	-706484	-519879	-687221	-4599692
	9.34167	-425694	-743658	-765759	-386807	-707843	-518806	-684733	-4601327
	9.35	-425537	-746920	-769494	-387108	-708823	-516914	-682139	-4601503
	9.35833	-425423	-749784	-772654	-387174	-709382	-514289	-679537	-4599887
	9.36667	-425221	-752154	-775323	-387204	-709547	-511081	-676861	-4596063
	9.375	-424907	-753988	-777594	-387316	-709383	-507397	-673952	-4589741
	9.38333	-424453	-755192	-779527	-387593	-708951	-503283	-670800	-4580625
	9.39167	-423929	-755880	-781294	-387907	-708294	-499017	-667551	-4568605
	9.4	-423450	-756293	-782949	-388048	-707547	-494862	-664376	-4553541
	9.40833	-423037	-756651	-784503	-387899	-706852	-491015	-661311	-4535066
	9.41667	-422678	-757018	-785804	-387590	-706253	-487623	-658337	-4512751
	9.425	-422381	-757350	-786780	-387212	-705651	-484824	-655429	-4486243
	9.43333	-422156	-757533	-787471	-386748	-704974	-482585	-652514	-4455167
	9.44167	-422024	-757465	-787972	-386155	-704243	-480735	-649581	-4419093
	9.45	-421971	-757176	-788374	-385422	-703465	-479022	-646542	-4377820
	9.45833	-422029	-756732	-788668	-384563	-702563	-477162	-643327	-4331417
	9.46667	-422202	-756223	-788860	-383629	-701520	-475119	-640042	-4280024
	9.475	-422368	-755765	-788891	-382611	-700349	-473045	-636855	-4223985
	9.48333	-422424	-755232	-788725	-381430	-698957	-471003	-633687	-4163753
	9.49167	-422328	-754523	-788338	-379922	-697364	-468933	-630305	-4100136
	9.5	-422002	-753645	-787871	-377997	-695728	-466612	-626533	-4034134
	9.50833	-421548	-752726	-787427	-375742	-694061	-463711	-622445	-3966444
	9.51667	-421161	-751903	-787024	-373248	-692231	-460076	-617949	-3897618
	9.525	-421006	-751186	-786690	-370451	-690213	-455814	-613044	-3828705
	9.53333	-421150	-750566	-786554	-367354	-687946	-451080	-607779	-3761193
	9.54167	-421589	-750103	-786765	-363991	-685355	-445942	-602118	-3696377
	9.55	-422297	-749749	-787402	-360401	-682381	-440428	-596122	-3635207
	9.55833	-423158	-749372	-788355	-356603	-678964	-434499	-589889	-3578277
	9.56667	-424028	-748850	-789417	-352545	-675153	-428219	-583314	-3525824
	9.575	-424808	-748187	-790348	-348034	-670912	-421532	-576112	-3477733
	9.58333	-425531	-747423	-790889	-342876	-666114	-414213	-567999	-3433938
	9.59167	-426206	-746628	-790757	-337028	-660596	-406121	-559008	-3394367
	9.6	-426722	-745750	-789762	-330604	-654174	-397240	-549355	-3358853
	9.60833	-427052	-744663	-788021	-323647	-646755	-387422	-539116	-3327233
	9.61667	-427109	-743372	-785819	-316265	-638409	-376537	-528463	-3299593
	9.625	-426770	-741998	-783360	-308650	-629189	-364698	-517661	-3276117
	9.63333	-426079	-740692	-780705	-300860	-619052	-351970	-506930	-3257156
	9.64167	-425184	-739552	-777787	-292965	-607916	-338448	-496604	-3243105
	9.65	-424191	-738689	-774509	-285069	-595799	-324306	-487058	-3234450
	9.65833	-423061	-738109	-770809	-277157	-582994	-310011	-478577	-3231641
	9.66667	-421735	-737849	-766741	-269253	-570014	-296076	-471235	-3235202
	9.675	-420240	-738055	-762590	-261544	-557253	-282939	-465079	-3245465
	9.68333	-418618	-738773	-758664	-254209	-544967	-270840	-460072	-3262582
	9.69167	-417004	-739917	-755099	-247463	-533398	-260107	-456437	-3286626
	9.7	-415579	-741406	-751863	-241677	-522804	-251187	-454613	-3317218
	9.70833	-414339	-743275	-748838	-237104	-513446	-244335	-454921	-3354054
	9.71667	-413224	-745631	-745959	-233780	-505552	-239648	-457581	-3396686
	9.725	-412410	-748480	-743389	-231708	-499369	-237234	-462692	-3444420
	9.73333	-412065	-751702	-741372	-230929	-495124	-237346	-470109	-3496578
	9.74167	-412224	-754991	-740145	-231468	-493047	-240247	-479520	-3552711
	9.75	-412875	-758112	-739925	-233230	-493338	-245953	-490511	-3612415
	9.75833	-414025	-761146	-740857	-236087	-496135	-254185	-502661	-3674952
	9.76667	-415638	-764347	-742960	-240075	-501580	-264743	-515822	-3739293
	9.775	-417585	-767976	-746161	-245138	-509610	-277478	-529832	-3804238
	9.78333	-419679	-772071	-750297	-251241	-519870	-292053	-544447	-3868750
	9.79167	-421779	-776307	-755077	-258472	-531959	-307979	-559483	-3932041
	9.8	-423809	-780500	-760296	-266765	-545471	-324793	-574751	-3993562
	9.80833	-425669	-784613	-765777	-275823	-559904	-342160	-589940	-4052837
	9.81667	-427346	-788579	-771356	-285213	-574821	-359794	-604794	-4109365
	9.825	-428876	-792425	-776965	-294697	-589963	-377348	-619093	-4162479
	9.83333	-430297	-796116	-782546	-304259	-605121	-394569	-632656	-4211763
	9.84167	-431652	-799538	-788078	-313947	-620010	-411295	-645438	-4257158
	9.85	-432982	-802639	-793536	-323678	-634263	-427282	-657377	-4298760
	9.85833	-434292	-805442	-798801	-333279	-647675	-442323	-668421	-4336739
	9.86667	-435552	-807976	-803747	-342663	-660082	-456213	-678548	-4371183
	9.875	-436756	-810188	-808316	-351830	-671392	-468901	-688025	-4402293
	9.88333	-437893	-812130	-812581	-360776	-681574	-480412	-697230	-4430255
	9.89167	-438954	-813960	-816753	-369334	-690771	-490794	-706362	-4455363
	9.9	-439863	-815614	-820976	-377328	-699150	-500232	-715420	-4477997
	9.90833	-440593	-817006	-825115	-384679	-706860	-509014	-724219	-4498502
	9.91667	-441202	-818232	-828907	-391376	-713958	-517470	-732519	-4517205
	9.925	-441790	-819465	-832113	-397378	-720459	-525733	-740138	-4534309
	9.93333	-442383	-820798	-834742	-402729	-726432	-533726	-747006	-4549946
	9.94167	-442921	-822147	-837017	-407539	-732010	-541323	-753079	-4564278
	9.95	-443360	-823353	-839013	-411853	-737288	-548458	-758441	-4577334
	9.95833	-443748	-824330	-840816	-415783	-742388	-555107	-763274	-4588959
	9.96667	-444230	-825108	-842440	-419442	-747373	-561211	-767645	-4599090
	9.975	-444857	-825706	-843750	-422900	-752248	-566832	-771528	-4607937
	9.98333	-445563	-826177	-844708	-426263	-756973	-571987	-775023	-4615740
	9.99167	-446295	-826462	-845422	-429533	-761424	-576565	-778248	-4622648
	10	-447044	-826552	-845960	-432620	-765453	-580499	-781374	-4628756
	10.0083	-447828	-826541	-846358	-435423	-769058	-583949	-784541	-4634207
	10.0167	-448620	-826441	-846781	-437892	-772333	-587197	-787843	-4639063
	10.025	-449398	-826234	-847350	-440039	-775301	-590371	-791241	-4643468
	10.0333	-450160	-825979	-848026	-441845	-777894	-593499	-794632	-4647658
	10.0417	-450824	-825782	-848717	-443368	-780038	-596557	-797771	-4651846
	10.05	-451296	-825692	-849243	-444751	-781798	-599497	-800456	-4656082
	10.0583	-451574	-825689	-849523	-446154	-783272	-602275	-802544	-4660242
	10.0667	-451773	-825798	-849647	-447558	-784433	-604731	-803986	-4664177
	10.075	-452000	-826084	-849689	-448823	-785329	-606747	-804794	-4667985
	10.0833	-452295	-826559	-849625	-449864	-786178	-608312	-805052	-4671795
	10.0917	-452659	-827230	-849395	-450648	-787166	-609560	-805008	-4675630
	10.1	-453187	-828004	-849052	-451217	-788377	-610653	-804833	-4679553
	10.1083	-453897	-828748	-848709	-451720	-789837	-611809	-804549	-4683572
	10.1167	-454767	-829267	-848408	-452349	-791459	-613183	-804389	-4687669
	10.125	-455792	-829429	-848112	-453211	-793088	-614825	-804597	-4691780
	10.1333	-456818	-829308	-847873	-454244	-794675	-616650	-805180	-4695757
	10.1417	-457681	-829052	-847760	-455253	-796100	-618550	-806048	-4699578
	10.15	-458334	-828785	-847752	-456110	-797234	-620469	-807130	-4703359
	10.1583	-458794	-828651	-847775	-456839	-797991	-622312	-808336	-4707267
	10.1667	-459097	-828807	-847757	-457538	-798420	-623945	-809598	-4711405
	10.175	-459323	-829201	-847607	-458363	-798658	-625255	-810899	-4715630
	10.1833	-459500	-829713	-847289	-459412	-798870	-626194	-812247	-4719734
	10.1917	-459647	-830289	-847017	-460709	-799209	-626791	-813625	-4723443
	10.2	-459852	-830853	-847021	-462126	-799666	-627174	-814972	-4726645
	10.2083	-460233	-831276	-847381	-463400	-800191	-627456	-816292	-4729446
	10.2167	-460869	-831442	-848093	-464374	-800711	-627705	-817584	-4732131
	10.225	-461667	-831371	-849117	-464980	-801294	-627960	-818808	-4734882
	10.2333	-462535	-831164	-850375	-465291	-801974	-628164	-819850	-4737610
	10.2417	-463328	-830879	-851694	-465481	-802575	-628194	-820583	-4739906
	10.25	-463909	-830541	-853012	-465783	-802938	-628003	-821052	-4741489
	10.2583	-464157	-830270	-854326	-466336	-802960	-627712	-821370	-4742213
	10.2667	-464163	-830273	-855572	-467158	-802719	-627509	-821654	-4742078
	10.275	-464109	-830745	-856686	-468225	-802344	-627505	-821971	-4741055
	10.2833	-464077	-831721	-857663	-469436	-801909	-627668	-822401	-4739114
	10.2917	-464036	-833132	-858518	-470738	-801463	-627925	-822910	-4736410
	10.3	-463925	-834820	-859348	-472079	-801014	-628246	-823391	-4733076
	10.3083	-463734	-836558	-860222	-473433	-800574	-628561	-823674	-4729191
	10.3167	-463501	-838115	-861103	-474681	-800125	-628791	-823647	-4724865
	10.325	-463262	-839375	-862057	-475717	-799640	-628904	-823266	-4720293
	10.3333	-462988	-840321	-863100	-476543	-799181	-628830	-822587	-4715627
	10.3417	-462717	-840851	-864204	-477226	-798761	-628401	-821561	-4710837
	10.35	-462558	-841019	-865308	-477797	-798321	-627503	-820169	-4705866
	10.3583	-462590	-840925	-866432	-478379	-797802	-626226	-818503	-4700696
	10.3667	-462883	-840648	-867593	-478981	-797232	-624690	-816665	-4695190
	10.375	-463409	-840253	-868615	-479480	-796601	-623064	-814634	-4689117
	10.3833	-464027	-839760	-869432	-479721	-795925	-621509	-812405	-4682313
	10.3917	-464609	-839092	-869966	-479616	-795046	-620092	-809939	-4674670
	10.4	-465065	-838224	-870171	-479086	-793819	-618744	-807190	-4666181
	10.4083	-465317	-837248	-870025	-478098	-792126	-617329	-804206	-4657005
	10.4167	-465414	-836286	-869501	-476757	-789925	-615673	-801107	-4647396
	10.425	-465404	-835443	-868743	-475131	-787311	-613691	-797947	-4637596
	10.4333	-465180	-834689	-867894	-473282	-784386	-611400	-794702	-4627810
	10.4417	-464684	-834025	-866848	-471295	-781275	-608846	-791447	-4618081
	10.45	-464007	-833384	-865568	-469295	-778192	-605993	-788217	-4608418
	10.4583	-463345	-832679	-864021	-467295	-775167	-602773	-785116	-4598981
	10.4667	-462764	-831926	-862169	-465165	-772152	-599212	-782251	-4589978
	10.475	-462198	-831181	-860098	-462780	-769134	-595339	-779712	-4581479
	10.4833	-461558	-830441	-857928	-460161	-766168	-591360	-777465	-4573472
	10.4917	-460805	-829715	-855730	-457436	-763379	-587448	-775419	-4565954
	10.5	-459995	-829015	-853553	-454734	-760764	-583726	-773604	-4559114
	10.5083	-459130	-828203	-851544	-452189	-758210	-580333	-772110	-4553113
	10.5167	-458163	-827126	-849689	-449711	-755763	-577228	-770825	-4548114
	10.525	-457219	-825750	-847899	-447184	-753462	-574363	-769548	-4544342
	10.5333	-456426	-824018	-846062	-444672	-751190	-571803	-768216	-4541879
	10.5417	-455810	-821945	-844197	-442305	-748902	-569639	-766840	-4540655
	10.55	-455355	-819735	-842492	-440230	-746642	-567899	-765484	-4540712
	10.5583	-455019	-817700	-841161	-438415	-744444	-566629	-764322	-4542096
	10.5667	-454759	-815994	-840212	-436732	-742367	-565699	-763574	-4544674
	10.575	-454517	-814515	-839431	-435098	-740546	-564923	-763322	-4548421
	10.5833	-454232	-813196	-838667	-433509	-739191	-564152	-763576	-4553388
	10.5917	-453838	-812106	-837960	-432078	-738397	-563427	-764442	-4559581
	10.6	-453364	-811317	-837348	-430832	-738135	-562877	-765981	-4566918
	10.6083	-452894	-810851	-836784	-429756	-738308	-562632	-768079	-4575091
	10.6167	-452379	-810730	-836256	-428978	-738869	-562767	-770599	-4583792
	10.625	-451694	-810998	-835922	-428601	-739840	-563421	-773435	-4592841
	10.6333	-450746	-811501	-835867	-428654	-741187	-564635	-776538	-4602292
	10.6417	-449603	-812190	-836043	-429054	-742748	-566386	-779795	-4611983
	10.65	-448342	-813064	-836361	-429704	-744424	-568562	-783127	-4621859
	10.6583	-447046	-814114	-836788	-430597	-746211	-571108	-786376	-4631943
	10.6667	-445798	-815283	-837302	-431755	-748083	-574005	-789389	-4642058
	10.675	-444609	-816576	-837897	-433208	-750037	-577253	-792046	-4652099
	10.6833	-443479	-817950	-838679	-434983	-752096	-580771	-794365	-4662036
	10.6917	-442442	-819261	-839796	-437023	-754275	-584418	-796450	-4671849
	10.7	-441496	-820332	-841269	-439108	-756516	-588059	-798396	-4681496
	10.7083	-440510	-821186	-843036	-441059	-758769	-591603	-800336	-4690916
	10.7167	-439445	-821915	-844870	-442859	-760970	-594978	-802375	-4699998
	10.725	-438231	-822668	-846536	-444585	-763064	-598228	-804499	-4708598
	10.7333	-436907	-823600	-847941	-446283	-765091	-601351	-806637	-4716606
	10.7417	-435598	-824797	-849143	-447988	-767084	-604248	-808780	-4723970
	10.75	-434329	-826227	-850373	-449616	-769078	-606928	-810930	-4730735
	10.7583	-433089	-827706	-851768	-451119	-771058	-609428	-813003	-4736987
	10.7667	-431933	-829041	-853175	-452488	-772930	-611826	-814892	-4742574
	10.775	-430889	-830145	-854520	-453721	-774471	-614189	-816529	-4747228
	10.7833	-429952	-831127	-855854	-454847	-775646	-616566	-817915	-4750662
	10.7917	-429132	-832082	-857281	-455895	-776665	-618907	-819067	-4752732
	10.8	-428442	-833008	-858812	-456872	-777708	-621110	-820058	-4753346
	10.8083	-427772	-834003	-860439	-457896	-778977	-623064	-820918	-4752576
	10.8167	-427039	-835077	-862112	-458989	-780529	-624764	-821648	-4750656
	10.825	-426313	-836065	-863767	-460115	-782334	-626179	-822202	-4747736
	10.8333	-425808	-836905	-865336	-461170	-784380	-627277	-822589	-4744045
	10.8417	-425799	-837611	-866769	-461974	-786586	-628111	-822907	-4740085
	10.85	-426383	-838159	-867989	-462459	-788879	-628807	-823320	-4736329
	10.8583	-427468	-838569	-868972	-462667	-791167	-629419	-823824	-4732886
	10.8667	-428854	-838893	-869777	-462705	-793327	-629911	-824318	-4729469
	10.875	-430371	-839200	-870525	-462683	-795232	-630244	-824656	-4725966
	10.8833	-431879	-839644	-871273	-462621	-796727	-630465	-824783	-4722221
	10.8917	-433240	-840320	-872042	-462489	-797724	-630508	-824542	-4718249
	10.9	-434453	-841183	-872868	-462262	-798115	-630372	-823777	-4714146
	10.9083	-435529	-842162	-873756	-461967	-797946	-630102	-822605	-4709958
	10.9167	-436578	-843209	-874643	-461662	-797301	-629758	-821319	-4705768
	10.925	-437607	-844288	-875551	-461306	-796312	-629298	-820112	-4701609
	10.9333	-438588	-845414	-876540	-460884	-795235	-628658	-818921	-4697603
	10.9417	-439485	-846530	-877550	-460370	-794214	-627730	-817481	-4693880
	10.95	-440265	-847585	-878594	-459719	-793141	-626386	-815620	-4690569
	10.9583	-440954	-848531	-879640	-458914	-791896	-624594	-813437	-4687753
	10.9667	-441645	-849261	-880575	-457954	-790418	-622480	-811248	-4685527
	10.975	-442457	-849800	-881326	-456853	-788767	-620329	-809368	-4684070
	10.9833	-443458	-850256	-881935	-455639	-787123	-618250	-807932	-4683406
	10.9917	-444649	-850700	-882385	-454444	-785554	-616157	-806836	-4683342
	11	-445943	-851119	-882685	-453431	-784049	-614008	-805900	-4683599
	11.0083	-447185	-851548	-883003	-452633	-782627	-611870	-805031	-4683962
	11.0167	-448284	-852044	-883528	-452003	-781286	-609823	-804301	-4684417
	11.025	-449242	-852609	-884175	-451504	-779996	-607976	-803757	-4685098
	11.0333	-450076	-853256	-884641	-451028	-778793	-606395	-803398	-4686163
	11.0417	-450808	-853967	-884738	-450534	-777789	-605112	-803297	-4687838
	11.05	-451524	-854703	-884481	-450003	-777050	-604177	-803592	-4690150
	11.0583	-452272	-855488	-883999	-449449	-776657	-603735	-804362	-4693022
	11.0667	-453017	-856266	-883445	-448972	-776637	-603852	-805577	-4696321
	11.075	-453696	-857011	-882937	-448648	-776974	-604409	-807192	-4699800
	11.0833	-454294	-857758	-882640	-448478	-777611	-605288	-809155	-4703160
	11.0917	-454762	-858531	-882585	-448412	-778507	-606242	-811296	-4706151
	11.1	-455091	-859386	-882649	-448379	-779489	-607082	-813401	-4708676
	11.1083	-455366	-860329	-882643	-448362	-780400	-607846	-815287	-4710863
	11.1167	-455654	-861264	-882429	-448375	-781215	-608603	-816748	-4712835
	11.125	-455915	-862053	-882053	-448414	-782010	-609301	-817706	-4714722
	11.1333	-456067	-862613	-881637	-448530	-782848	-609895	-818242	-4716678
	11.1417	-456090	-862925	-881322	-448720	-783609	-610221	-818552	-4718776
	11.15	-456012	-862930	-881077	-449026	-784186	-610168	-818800	-4721063
	11.1583	-455799	-862545	-880809	-449521	-784505	-609908	-818868	-4723347
	11.1667	-455469	-861761	-880551	-450248	-784559	-609681	-818533	-4725394
	11.175	-455135	-860680	-880406	-451154	-784500	-609578	-817788	-4726980
	11.1833	-454884	-859506	-880411	-452087	-784433	-609616	-816762	-4727818
	11.1917	-454714	-858435	-880506	-452946	-784180	-609774	-815542	-4727758
	11.2	-454601	-857509	-880507	-453633	-783701	-609984	-814119	-4726883
	11.2083	-454511	-856580	-880281	-454026	-783230	-610099	-812401	-4725360
	11.2167	-454504	-855393	-879806	-454114	-782979	-609847	-810236	-4723477
	11.225	-454701	-853765	-879039	-453948	-782932	-609062	-807507	-4721468
	11.2333	-455116	-851774	-878003	-453601	-782953	-607741	-804133	-4719378
	11.2417	-455603	-849521	-876799	-453099	-782870	-605989	-800153	-4717174
	11.25	-456021	-847021	-875433	-452536	-782577	-603865	-795695	-4714807
	11.2583	-456315	-844275	-873833	-451914	-781956	-601245	-790968	-4712041
	11.2667	-456452	-841363	-871904	-451162	-780878	-597973	-786116	-4708575
	11.275	-456408	-838468	-869645	-450287	-779246	-593778	-781213	-4704224
	11.2833	-456139	-835686	-867137	-449285	-776989	-588703	-776172	-4699075
	11.2917	-455743	-833012	-864430	-448027	-774141	-582827	-770873	-4693309
	11.3	-455349	-830368	-861556	-446303	-770920	-576244	-765389	-4687044
	11.3083	-455042	-827681	-858462	-444084	-767347	-569017	-759842	-4680287
	11.3167	-454868	-824725	-854996	-441439	-763334	-561344	-754288	-4673109
	11.325	-454790	-821512	-851047	-438420	-758851	-553452	-748837	-4665549
	11.3333	-454790	-818255	-846560	-435070	-754037	-545667	-743635	-4657514
	11.3417	-454885	-815283	-841585	-431418	-749149	-538261	-738764	-4648911
	11.35	-455091	-812824	-836318	-427583	-744435	-531302	-734360	-4639650
	11.3583	-455387	-810937	-830890	-423776	-740053	-524974	-730474	-4629558
	11.3667	-455829	-809563	-825372	-420009	-735913	-519467	-726974	-4618498
	11.375	-456481	-808643	-819927	-416140	-731865	-514774	-723627	-4606149
	11.3833	-457302	-808127	-814679	-412135	-727709	-510735	-720340	-4592379
	11.3917	-458164	-807958	-809740	-408069	-723359	-507130	-717228	-4577125
	11.4	-458941	-808063	-805199	-403936	-718917	-503760	-714388	-4560345
	11.4083	-459595	-808317	-801085	-399623	-714530	-500473	-711781	-4542196
	11.4167	-460172	-808708	-797355	-395125	-710377	-497275	-709352	-4523116
	11.425	-460752	-809241	-794095	-390521	-706498	-494234	-707075	-4503365
	11.4333	-461355	-810000	-791434	-385797	-702779	-491473	-704924	-4483134
	11.4417	-462021	-810927	-789424	-380961	-699224	-489052	-702896	-4462707
	11.45	-462772	-811877	-787963	-376086	-695909	-486930	-700964	-4442240
	11.4583	-463523	-812764	-786853	-371253	-692804	-484921	-699159	-4421998
	11.4667	-464213	-813478	-785824	-366523	-689788	-482886	-697406	-4402293
	11.475	-464922	-814072	-784651	-361909	-686796	-480757	-695625	-4383501
	11.4833	-465683	-814615	-783318	-357356	-683751	-478573	-693972	-4365778
	11.4917	-466460	-815043	-781718	-352934	-680646	-476469	-692674	-4349232
	11.5	-467176	-815304	-779750	-348636	-677375	-474473	-691840	-4334333
	11.5083	-467775	-815438	-777511	-344417	-673816	-472755	-691567	-4321772
	11.5167	-468228	-815540	-775100	-340246	-670107	-471445	-691939	-4312012
	11.525	-468547	-815681	-772500	-336090	-666526	-470512	-692971	-4305263
	11.5333	-468730	-815861	-769677	-331974	-663404	-469905	-694809	-4301501
	11.5417	-468787	-816061	-766850	-328162	-660934	-469830	-697646	-4300458
	11.55	-468696	-816410	-764373	-324988	-659243	-470616	-701445	-4301962
	11.5583	-468461	-817019	-762469	-322683	-658372	-472390	-706004	-4306033
	11.5667	-468115	-817915	-761334	-321233	-658311	-475226	-711182	-4312603
	11.575	-467668	-818995	-760998	-320506	-659155	-479097	-716915	-4321562
	11.5833	-467170	-820133	-761437	-320400	-661030	-483860	-723246	-4332706
	11.5917	-466706	-821258	-762660	-320827	-663908	-489343	-730145	-4345778
	11.6	-466370	-822326	-764730	-321849	-667543	-495519	-737510	-4360541
	11.6083	-466262	-823330	-767545	-323705	-671908	-502313	-745198	-4376748
	11.6167	-466372	-824469	-770846	-326611	-677078	-509617	-753153	-4394159
	11.625	-466559	-826052	-774615	-330617	-682969	-517269	-761238	-4412588
	11.6333	-466743	-828156	-778917	-335623	-689491	-525033	-769288	-4431746
	11.6417	-466900	-830640	-783659	-341440	-696518	-532753	-777288	-4451430
	11.65	-467043	-833271	-788813	-347796	-703801	-540429	-785240	-4471598
	11.6583	-467242	-835924	-794366	-354479	-711223	-548140	-793165	-4492011
	11.6667	-467608	-838548	-800176	-361426	-718760	-556125	-801051	-4512370
	11.675	-468167	-841118	-805991	-368540	-726424	-564579	-808796	-4532307
	11.6833	-468824	-843651	-811674	-375845	-734186	-573544	-816232	-4551516
	11.6917	-469525	-846166	-817266	-383338	-741996	-582856	-823187	-4569899
	11.7	-470243	-848586	-822811	-390942	-749803	-592272	-829511	-4587264
	11.7083	-471009	-850795	-828380	-398435	-757576	-601497	-835106	-4603537
	11.7167	-471772	-852687	-834044	-405680	-765381	-610322	-839990	-4618870
	11.725	-472506	-854265	-839802	-412673	-773279	-618551	-844261	-4633395
	11.7333	-473245	-855552	-845489	-419477	-781189	-626002	-847982	-4647097
	11.7417	-474041	-856551	-850998	-426137	-788908	-632572	-851241	-4659954
	11.75	-474929	-857409	-856316	-432593	-796197	-638242	-854250	-4671946
	11.7583	-475910	-858284	-861425	-438698	-802793	-643073	-857176	-4683011
	11.7667	-476976	-859275	-866168	-444377	-808509	-647187	-860033	-4693241
	11.775	-478092	-860485	-870453	-449678	-813285	-650689	-862685	-4702773
	11.7833	-479129	-861804	-874373	-454662	-817207	-653697	-864878	-4711471
	11.7917	-479999	-863073	-877967	-459247	-820395	-656327	-866400	-4719115
	11.8	-480715	-864205	-881245	-463390	-822904	-658621	-867217	-4725824
	11.8083	-481336	-865217	-884197	-467117	-824815	-660577	-867508	-4731686
	11.8167	-481884	-866131	-886765	-470417	-826194	-662185	-867386	-4736791
	11.825	-482326	-866905	-889023	-473274	-827206	-663384	-867056	-4741277
	11.8333	-482640	-867506	-891093	-475744	-828099	-664117	-866721	-4745236
	11.8417	-482901	-867932	-892991	-477936	-828913	-664438	-866420	-4748706
	11.85	-483141	-868215	-894724	-479959	-829568	-664388	-866056	-4751730
	11.8583	-483323	-868372	-896412	-481861	-829970	-664036	-865444	-4754422
	11.8667	-483416	-868311	-898024	-483616	-829928	-663437	-864425	-4756925
	11.875	-483381	-867954	-899394	-485249	-829365	-662604	-862903	-4759289
	11.8833	-483227	-867308	-900503	-486831	-828367	-661560	-860804	-4761672
	11.8917	-483013	-866440	-901419	-488341	-827049	-660250	-858201	-4764308
	11.9	-482837	-865350	-902186	-489743	-825578	-658604	-855234	-4767193
	11.9083	-482654	-863999	-902727	-491022	-824058	-656728	-852070	-4770075
	11.9167	-482411	-862312	-903019	-492193	-822304	-654654	-848831	-4772766
	11.925	-482093	-860208	-903096	-493164	-820173	-652275	-845503	-4775048
	11.9333	-481773	-857737	-902937	-493795	-817627	-649495	-842046	-4776753
	11.9417	-481504	-854979	-902568	-494087	-814741	-646249	-838640	-4777760
	11.95	-481237	-852007	-902020	-494110	-811729	-642525	-835332	-4778028
	11.9583	-480933	-848832	-901244	-493960	-808686	-638395	-832117	-4777586
	11.9667	-480628	-845358	-900194	-493700	-805580	-633957	-828949	-4776648
	11.975	-480311	-841640	-898921	-493274	-802304	-629441	-825787	-4775358
	11.9833	-479957	-837823	-897435	-492615	-798879	-625093	-822658	-4773751
	11.9917	-479517	-833966	-895700	-491677	-795398	-621082	-819615	-4771906
	12	-478908	-830076	-893697	-490452	-791950	-617514	-816732	-4769891
	12.0083	-478026	-826159	-891569	-489001	-788545	-614321	-813960	-4767871
	12.0167	-476868	-822178	-889316	-487480	-785162	-611398	-811171	-4765962
	12.025	-475483	-818032	-886922	-485970	-781723	-608527	-808194	-4764013
	12.0333	-473875	-813638	-884426	-484430	-778158	-605576	-804952	-4761729
	12.0417	-471994	-808980	-881785	-482797	-774381	-602436	-801392	-4759045
	12.05	-469751	-804137	-879037	-481072	-770320	-599060	-797588	-4756019
	12.0583	-467044	-799225	-876261	-479295	-766008	-595481	-793678	-4752703
	12.0667	-463753	-794444	-873508	-477477	-761477	-591779	-789706	-4749099
	12.075	-459752	-789778	-870735	-475692	-756723	-587990	-785578	-4745231
	12.0833	-455003	-785022	-867804	-473929	-751825	-584142	-781208	-4741178
	12.0917	-449497	-780082	-864603	-472130	-746827	-580232	-776584	-4737060
	12.1	-443316	-775104	-861131	-470251	-741765	-576198	-771792	-4733000
	12.1083	-436650	-770254	-857503	-468221	-736706	-571894	-766976	-4729013
	12.1167	-429685	-765608	-853733	-465972	-731726	-567159	-762224	-4725084
	12.125	-422478	-761130	-849863	-463472	-726875	-562093	-757576	-4721131
	12.1333	-414994	-756812	-846096	-460553	-722281	-556891	-753062	-4716993
	12.1417	-407350	-752730	-842476	-457195	-717965	-551793	-748697	-4712663
	12.15	-399687	-748938	-838820	-453580	-713817	-546955	-744376	-4708281
	12.1583	-392049	-745567	-835050	-449914	-709753	-542407	-740065	-4703843
	12.1667	-384413	-742758	-831292	-446264	-705708	-538090	-735860	-4699364
	12.175	-376786	-740515	-827591	-442609	-701703	-534022	-731902	-4694956
	12.1833	-369173	-738678	-824005	-438944	-697771	-530229	-728431	-4690910
	12.1917	-361623	-737034	-820493	-435175	-694034	-526674	-725622	-4687474
	12.2	-354244	-735476	-817083	-431314	-690594	-523390	-723557	-4684772
	12.2083	-347209	-733986	-813787	-427518	-687506	-520465	-722190	-4682775
	12.2167	-340680	-732664	-810690	-423969	-684690	-517914	-721500	-4681561
	12.225	-334810	-731788	-807898	-420747	-682092	-515819	-721414	-4681201
	12.2333	-329827	-731626	-805472	-417714	-679812	-514299	-721806	-4681744
	12.2417	-325771	-732195	-803433	-414680	-677884	-513274	-722461	-4683018
	12.25	-322487	-733344	-801794	-411577	-676324	-512666	-723278	-4684541
	12.2583	-319848	-734915	-800522	-408507	-675222	-512501	-724269	-4686002
	12.2667	-317790	-736769	-799609	-405598	-674676	-512886	-725309	-4687318
	12.275	-316257	-738783	-799002	-402956	-674700	-513934	-726309	-4688619
	12.2833	-315352	-740851	-798626	-400681	-675229	-515656	-727336	-4690096
	12.2917	-315201	-743003	-798429	-398865	-676216	-517880	-728439	-4691885
	12.3	-315831	-745290	-798476	-397442	-677671	-520491	-729766	-4694139
	12.3083	-317172	-747723	-798942	-396307	-679650	-523432	-731396	-4697006
	12.3167	-319134	-750382	-799942	-395460	-682067	-526524	-733257	-4700409
	12.325	-321645	-753314	-801480	-394851	-684856	-529649	-735246	-4704293
	12.3333	-324639	-756384	-803424	-394399	-687912	-532823	-737363	-4708605
	12.3417	-327938	-759420	-805538	-394013	-691000	-536117	-739668	-4713194
	12.35	-331342	-762267	-807726	-393634	-694110	-539392	-742256	-4718010
	12.3583	-334736	-764767	-809912	-393274	-697263	-542538	-745197	-4723008
	12.3667	-338091	-766873	-812039	-393016	-700336	-545598	-748372	-4728142
	12.375	-341449	-768823	-814163	-392969	-703324	-548657	-751702	-4733184
	12.3833	-344879	-770819	-816380	-393360	-706325	-551735	-755107	-4737882
	12.3917	-348434	-772891	-818733	-394277	-709374	-554873	-758466	-4742214
	12.4	-352082	-775051	-821189	-395497	-712379	-558071	-761688	-4746288
	12.4083	-355651	-777259	-823578	-396800	-715294	-561289	-764754	-4750243
	12.4167	-359031	-779465	-825848	-398062	-718262	-564566	-767710	-4754248
	12.425	-362218	-781557	-828106	-399283	-721373	-567960	-770578	-4758401
	12.4333	-365219	-783548	-830389	-400464	-724630	-571437	-773266	-4762487
	12.4417	-368033	-785528	-832716	-401588	-727981	-574977	-775829	-4766121
	12.45	-370641	-787551	-834988	-402570	-731288	-578496	-778194	-4769128
	12.4583	-373065	-789548	-837224	-403390	-734493	-581792	-780380	-4771551
	12.4667	-375397	-791506	-839518	-404128	-737478	-584675	-782588	-4773541
	12.475	-377801	-793459	-841794	-404954	-740071	-587148	-784866	-4775313
	12.4833	-380366	-795338	-843824	-406050	-742194	-589356	-787155	-4777165
	12.4917	-383045	-797201	-845472	-407495	-743955	-591448	-789471	-4779241
	12.5	-385689	-799158	-846787	-409244	-745503	-593460	-791887	-4781464
	12.5083	-388275	-801264	-847914	-411231	-746884	-595400	-794397	-4783680
	12.5167	-390893	-803394	-848902	-413341	-748094	-597291	-796983	-4785794
	12.525	-393664	-805518	-849789	-415470	-749220	-599146	-799563	-4787724
	12.5333	-396579	-807705	-850720	-417473	-750493	-600953	-802036	-4789333
	12.5417	-399393	-809955	-851818	-419278	-752153	-602838	-804271	-4790552
	12.55	-401862	-812252	-853069	-421040	-754207	-604880	-806302	-4791227
	12.5583	-403914	-814579	-854432	-422905	-756593	-606977	-808253	-4791342
	12.5667	-405680	-816930	-855806	-424845	-759125	-609017	-810153	-4791024
	12.575	-407330	-819369	-857199	-426882	-761562	-610935	-812048	-4790438
	12.5833	-409063	-821907	-858603	-429086	-763760	-612716	-813928	-4789510
	12.5917	-411045	-824438	-860004	-431452	-765793	-614299	-815764	-4788071
	12.6	-413291	-826796	-861382	-433857	-767768	-615495	-817481	-4786042
	12.6083	-415648	-828933	-862777	-436094	-769652	-616248	-818967	-4783477
	12.6167	-418011	-830961	-864160	-437965	-771505	-616719	-820163	-4780532
	12.625	-420307	-832936	-865533	-439476	-773284	-617161	-821093	-4777442
	12.6333	-422435	-834669	-867011	-440687	-774998	-617661	-821728	-4774326
	12.6417	-424340	-836000	-868724	-441661	-776688	-618201	-821989	-4771128
	12.65	-426036	-837050	-870708	-442543	-778286	-618786	-821771	-4767840
	12.6583	-427564	-837992	-872774	-443469	-779759	-619351	-821165	-4764509
	12.6667	-429027	-838867	-874784	-444473	-780994	-619843	-820451	-4761153
	12.675	-430517	-839620	-876637	-445558	-781916	-620353	-819800	-4757705
	12.6833	-432031	-840250	-878255	-446667	-782442	-620885	-819202	-4754029
	12.6917	-433552	-840778	-879621	-447675	-782569	-621310	-818513	-4750078
	12.7	-435045	-841259	-880738	-448499	-782392	-621498	-817611	-4745934
	12.7083	-436359	-841791	-881630	-449111	-782080	-621408	-816463	-4741608
	12.7167	-437403	-842419	-882388	-449552	-781873	-620989	-815019	-4737059
	12.725	-438198	-843079	-883150	-449924	-781827	-620164	-813180	-4732131
	12.7333	-438884	-843701	-883987	-450273	-781835	-618972	-810936	-4726646
	12.7417	-439580	-844294	-884854	-450580	-781768	-617441	-808351	-4720512
	12.75	-440301	-844851	-885598	-450879	-781592	-615498	-805433	-4713727
	12.7583	-441059	-845356	-886171	-451162	-781257	-613184	-802236	-4706321
	12.7667	-441798	-845765	-886595	-451396	-780719	-610614	-798799	-4698386
	12.775	-442413	-846040	-886882	-451500	-779936	-607855	-795070	-4690008
	12.7833	-442776	-846266	-887100	-451451	-778895	-604769	-790979	-4681199
	12.7917	-442790	-846517	-887172	-451269	-777578	-601194	-786598	-4671989
	12.8	-442472	-846719	-886949	-450883	-775887	-597035	-781976	-4662433
	12.8083	-441885	-846865	-886321	-450280	-773653	-592249	-777093	-4652507
	12.8167	-441149	-847003	-885383	-449466	-770806	-586961	-772071	-4642290
	12.825	-440358	-847099	-884324	-448452	-767429	-581399	-767149	-4631918
	12.8333	-439489	-847129	-883361	-447219	-763701	-575787	-762570	-4621583
	12.8417	-438531	-847049	-882598	-445716	-759818	-570192	-758500	-4611214
	12.85	-437582	-846836	-882095	-443849	-755940	-564668	-754969	-4600881
	12.8583	-436697	-846510	-881842	-441655	-752122	-559335	-751941	-4590832
	12.8667	-435931	-846166	-881798	-439358	-748346	-554348	-749316	-4581390
	12.875	-435283	-845908	-881980	-437192	-744673	-549834	-747008	-4572928
	12.8833	-434708	-845750	-882301	-435238	-741151	-545912	-745097	-4565689
	12.8917	-434084	-845731	-882531	-433485	-737751	-542527	-743778	-4559862
	12.9	-433298	-845896	-882428	-431833	-734559	-539621	-743257	-4555566
	12.9083	-432417	-846213	-881811	-430257	-731693	-537216	-743555	-4552782
	12.9167	-431633	-846549	-880651	-428835	-729217	-535401	-744608	-4551492
	12.925	-431157	-846733	-879092	-427471	-727272	-534300	-746368	-4551572
	12.9333	-431116	-846727	-877446	-426134	-725953	-533950	-748702	-4553072
	12.9417	-431499	-846660	-876017	-424863	-725242	-534414	-751345	-4556052
	12.95	-432188	-846740	-875016	-423621	-725074	-535594	-754104	-4560345
	12.9583	-432995	-847077	-874524	-422323	-725394	-537457	-757038	-4565626
	12.9667	-433768	-847588	-874513	-420973	-726075	-539937	-760164	-4571634
	12.975	-434461	-848155	-874837	-419630	-727035	-542997	-763519	-4578316
	12.9833	-435003	-848565	-875342	-418397	-728236	-546589	-767237	-4585665
	12.9917	-435378	-848736	-875917	-417378	-729719	-550575	-771307	-4593516
	13	-435677	-848802	-876507	-416620	-731527	-554765	-775544	-4601442
	13.0083	-435925	-848952	-877029	-416092	-733706	-558934	-779786	-4609179
	13.0167	-436144	-849212	-877469	-415785	-736198	-562946	-783943	-4616667
	13.025	-436432	-849493	-877926	-415785	-738933	-566794	-787988	-4623774
	13.0333	-436943	-849682	-878487	-416159	-741828	-570526	-791857	-4630424
	13.0417	-437691	-849713	-879165	-416916	-744830	-574222	-795482	-4636729
	13.05	-438529	-849648	-879860	-418118	-747894	-577886	-798870	-4642765
	13.0583	-439249	-849599	-880491	-419834	-751076	-581407	-802020	-4648497
	13.0667	-439861	-849548	-881013	-422026	-754467	-584645	-805028	-4653950
	13.075	-440472	-849471	-881390	-424656	-758045	-587593	-807879	-4659095
	13.0833	-441136	-849501	-881604	-427542	-761656	-590349	-810517	-4663845
	13.0917	-441902	-849720	-881669	-430391	-765106	-593073	-812951	-4668149
	13.1	-442762	-850035	-881701	-433011	-768263	-595803	-815127	-4672088
	13.1083	-443562	-850317	-881800	-435343	-771007	-598587	-816980	-4675884
	13.1167	-444152	-850448	-882059	-437345	-773348	-601370	-818494	-4679606
	13.125	-444505	-850473	-882387	-439069	-775316	-604101	-819841	-4683077
	13.1333	-444723	-850494	-882564	-440531	-777016	-606833	-821113	-4686320
	13.1417	-444924	-850647	-882602	-441727	-778658	-609582	-822342	-4689519
	13.15	-445128	-851100	-882566	-442729	-780368	-612243	-823643	-4692727
	13.1583	-445281	-851899	-882571	-443707	-782109	-614708	-825149	-4696122
	13.1667	-445352	-853045	-882775	-444729	-783783	-616905	-826836	-4699798
	13.175	-445411	-854483	-883264	-445780	-785296	-618936	-828541	-4703515
	13.1833	-445541	-856043	-884041	-446906	-786660	-620844	-830181	-4707072
	13.1917	-445858	-857515	-885025	-448105	-787938	-622647	-831771	-4710354
	13.2	-446386	-858751	-886178	-449291	-789222	-624393	-833374	-4713405
	13.2083	-447057	-859695	-887401	-450350	-790602	-626160	-835025	-4716327
	13.2167	-447803	-860354	-888617	-451194	-792090	-627974	-836675	-4719249
	13.225	-448491	-860862	-889842	-451805	-793724	-629830	-838295	-4722237
	13.2333	-449007	-861331	-891113	-452244	-795497	-631681	-839773	-4725336
	13.2417	-449439	-861828	-892231	-452494	-797254	-633471	-840999	-4728477
	13.25	-449930	-862407	-893121	-452715	-798722	-635185	-841892	-4731422
	13.2583	-450465	-863132	-893929	-453151	-799734	-636765	-842470	-4734043
	13.2667	-450984	-864001	-894706	-453901	-800395	-638122	-842832	-4736196
	13.275	-451452	-864976	-895447	-455027	-800816	-639121	-843178	-4737868
	13.2833	-451924	-866003	-896209	-456493	-801129	-639770	-843567	-4739007
	13.2917	-452444	-867081	-897095	-458152	-801423	-640272	-843953	-4739526
	13.3	-453015	-868178	-898103	-459861	-801752	-640847	-844325	-4739221
	13.3083	-453666	-869222	-899140	-461498	-802226	-641615	-844605	-4737760
	13.3167	-454414	-870101	-900141	-462892	-802819	-642553	-844596	-4735028
	13.325	-455146	-870803	-901081	-463906	-803418	-643531	-844127	-4731036
	13.3333	-455775	-871420	-901935	-464596	-803990	-644430	-843191	-4725939
	13.3417	-456331	-871975	-902708	-465153	-804505	-645220	-841801	-4719973
	13.35	-456822	-872510	-903403	-465763	-804914	-645811	-839876	-4713158
	13.3583	-457222	-872962	-904106	-466453	-805220	-645968	-837405	-4705353
	13.3667	-457515	-873291	-904993	-467252	-805424	-645442	-834557	-4696228
	13.375	-457721	-873591	-906173	-468089	-805476	-644075	-831615	-4685548
	13.3833	-457887	-873916	-907561	-468841	-805412	-641979	-828571	-4673270
	13.3917	-458097	-874167	-908992	-469469	-805271	-639407	-825194	-4659434
	13.4	-458334	-874281	-910242	-470016	-805024	-636671	-821275	-4643994
	13.4083	-458521	-874292	-911157	-470590	-804706	-633855	-816658	-4627079
	13.4167	-458694	-874193	-911708	-471266	-804361	-630939	-811436	-4608956
	13.425	-458897	-873941	-911951	-472026	-803895	-627791	-805763	-4589847
	13.4333	-459103	-873552	-911915	-472718	-803086	-624243	-799756	-4569908
	13.4417	-459302	-873099	-911632	-473164	-801798	-620337	-793533	-4549128
	13.45	-459538	-872709	-911292	-473268	-800003	-616108	-787136	-4527722
	13.4583	-459815	-872468	-911058	-473068	-797874	-611485	-780621	-4506161
	13.4667	-460009	-872445	-911080	-472574	-795534	-606423	-773953	-4484946
	13.475	-460029	-872617	-911335	-471787	-792942	-601139	-767230	-4464516
	13.4833	-459859	-872990	-911803	-470756	-790071	-595870	-760704	-4445262
	13.4917	-459553	-873495	-912472	-469464	-786927	-590680	-754619	-4427746
	13.5	-459238	-873968	-913205	-467884	-783577	-585587	-749046	-4412499
	13.5083	-459002	-874399	-913830	-466153	-780213	-580803	-744063	-4399711
	13.5167	-458895	-874851	-914195	-464443	-777079	-576471	-739805	-4389167
	13.525	-458922	-875344	-914238	-462826	-774236	-572534	-736395	-4380645
	13.5333	-459025	-875870	-913962	-461374	-771754	-568860	-733805	-4374288
	13.5417	-459107	-876313	-913519	-460189	-769593	-565341	-731820	-4370388
	13.55	-459044	-876642	-913090	-459224	-767489	-561809	-730151	-4369029
	13.5583	-458772	-876891	-912816	-458269	-765267	-558249	-728763	-4370003
	13.5667	-458324	-877060	-912693	-457181	-762776	-554863	-727805	-4373022
	13.575	-457846	-877134	-912649	-455956	-760131	-551847	-727424	-4377884
	13.5833	-457487	-877137	-912693	-454775	-757683	-549422	-727722	-4384639
	13.5917	-457349	-877119	-912822	-453710	-755761	-547733	-728722	-4393573
	13.6	-457454	-877046	-912957	-452886	-754575	-546968	-730427	-4404749
	13.6083	-457707	-876931	-912979	-452345	-754127	-547226	-732837	-4417716
	13.6167	-457984	-876826	-912901	-451992	-754305	-548496	-735922	-4431945
	13.625	-458197	-876760	-912787	-451717	-754834	-550804	-739578	-4447137
	13.6333	-458374	-876752	-912642	-451424	-755539	-554057	-743630	-4463197
	13.6417	-458482	-876778	-912569	-451114	-756426	-557771	-747918	-4479831
	13.65	-458519	-876787	-912663	-450895	-757573	-561533	-752412	-4496469
	13.6583	-458584	-876705	-912978	-450828	-759006	-565104	-757137	-4512756
	13.6667	-458779	-876498	-913434	-450926	-760686	-568309	-761925	-4528480
	13.675	-459140	-876126	-913937	-451280	-762461	-571184	-766562	-4543565
	13.6833	-459528	-875563	-914430	-451997	-764192	-573781	-770867	-4557998
	13.6917	-459879	-874784	-914888	-453067	-765822	-576150	-774729	-4571695
	13.7	-460128	-873854	-915221	-454339	-767137	-578320	-778086	-4584493
	13.7083	-460227	-872799	-915327	-455587	-768006	-580210	-780818	-4596285
	13.7167	-460220	-871640	-915207	-456634	-768578	-581881	-782907	-4607092
	13.725	-460195	-870418	-914964	-457427	-769069	-583431	-784440	-4616920
	13.7333	-460261	-869111	-914682	-458017	-769552	-584934	-785499	-4625690
	13.7417	-460468	-867756	-914372	-458473	-769937	-586386	-786224	-4633152
	13.75	-460879	-866449	-913951	-458828	-770031	-587763	-786819	-4639203
	13.7583	-461518	-865272	-913340	-459114	-769715	-588934	-787439	-4643958
	13.7667	-462269	-864266	-912526	-459289	-769036	-589769	-788104	-4647792
	13.775	-462995	-863345	-911496	-459225	-768116	-590254	-788812	-4651307
	13.7833	-463559	-862419	-910266	-458819	-767007	-590382	-789555	-4654780
	13.7917	-463907	-861535	-908995	-458071	-765680	-590212	-790242	-4658247
	13.8	-464107	-860725	-907868	-457117	-764081	-589870	-790718	-4661908
	13.8083	-464302	-860026	-906969	-456146	-762222	-589441	-791021	-4666009
	13.8167	-464596	-859453	-906337	-455328	-760085	-589035	-791437	-4670449
	13.825	-464994	-859073	-905969	-454662	-757742	-588597	-792203	-4674955
	13.8333	-465411	-858994	-905786	-454048	-755304	-588114	-793239	-4679282
	13.8417	-465806	-859270	-905709	-453342	-753043	-587679	-794378	-4683384
	13.85	-466212	-859895	-905698	-452595	-751204	-587355	-795681	-4687356
	13.8583	-466660	-860785	-905782	-451925	-749902	-587226	-797186	-4691358
	13.8667	-467183	-861779	-905978	-451391	-749157	-587286	-798917	-4695402
	13.875	-467753	-862679	-906271	-451030	-748839	-587482	-800768	-4699454
	13.8833	-468329	-863410	-906625	-450838	-748737	-587830	-802672	-4703521
	13.8917	-468884	-863957	-907019	-450709	-748757	-588354	-804673	-4707709
	13.9	-469483	-864376	-907436	-450577	-748869	-589111	-806811	-4712277
	13.9083	-470162	-864743	-907852	-450422	-749168	-590158	-809017	-4717418
	13.9167	-470868	-865065	-908203	-450261	-749764	-591608	-811262	-4723130
	13.925	-471525	-865321	-908447	-450235	-750717	-593588	-813572	-4729304
	13.9333	-472014	-865520	-908662	-450396	-752091	-596147	-815953	-4735808
	13.9417	-472185	-865778	-908913	-450766	-753812	-599290	-818405	-4742564
	13.95	-472033	-866254	-909138	-451267	-755783	-602872	-820838	-4749447
	13.9583	-471658	-867017	-909385	-451805	-758034	-606656	-823212	-4756197
	13.9667	-471158	-868012	-909708	-452354	-760569	-610297	-825510	-4762638
	13.975	-470616	-869162	-910025	-452908	-763464	-613681	-827708	-4768742
	13.9833	-470080	-870346	-910302	-453492	-766676	-616747	-829849	-4774503
	13.9917	-469617	-871482	-910543	-454129	-770030	-619481	-831896	-4779918
	14	-469287	-872553	-910828	-454806	-773373	-621911	-833854	-4784990
	14.0083	-469054	-873599	-911241	-455520	-776570	-624148	-835675	-4789806
	14.0167	-468886	-874641	-911722	-456324	-779592	-626389	-837376	-4794478
	14.025	-468820	-875682	-912139	-457263	-782451	-628698	-839089	-4798897
	14.0333	-468836	-876733	-912408	-458231	-785233	-631009	-840929	-4802910
	14.0417	-468829	-877795	-912559	-459149	-787925	-633304	-842772	-4806488
	14.05	-468716	-878802	-912608	-460039	-790541	-635518	-844414	-4809619
	14.0583	-468485	-879605	-912556	-460872	-793157	-637588	-845863	-4812420
	14.0667	-468136	-880017	-912420	-461717	-795739	-639535	-847332	-4815115
	14.075	-467677	-880044	-912320	-462727	-798125	-641397	-848944	-4817820
	14.0833	-467160	-879831	-912302	-463968	-800352	-643190	-850678	-4820556
	14.0917	-466683	-879613	-912383	-465427	-802551	-644848	-852568	-4823381
	14.1	-466322	-879549	-912713	-467021	-804784	-646261	-854657	-4826160
	14.1083	-466109	-879702	-913390	-468653	-807183	-647513	-856844	-4828597
	14.1167	-466063	-880128	-914331	-470263	-809740	-648783	-858997	-4830559
	14.125	-466234	-880762	-915330	-471845	-812260	-650190	-861016	-4832087
	14.1333	-466628	-881509	-916203	-473449	-814550	-651906	-862722	-4833343
	14.1417	-467188	-882324	-916844	-475033	-816593	-654016	-864171	-4834505
	14.15	-467787	-883144	-917265	-476578	-818470	-656413	-865498	-4835728
	14.1583	-468300	-883882	-917648	-478057	-820202	-658937	-866696	-4837222
	14.1667	-468697	-884555	-918135	-479380	-821849	-661497	-867801	-4839182
	14.175	-469026	-885152	-918799	-480430	-823535	-663977	-868801	-4841524
	14.1833	-469247	-885592	-919777	-481125	-825368	-666082	-869560	-4843952
	14.1917	-469336	-885847	-921045	-481533	-827415	-667670	-870168	-4846201
	14.2	-469365	-885959	-922283	-481861	-829611	-668814	-870762	-4848106
	14.2083	-469335	-885977	-923251	-482276	-831800	-669647	-871461	-4849459
	14.2167	-469286	-885980	-923962	-482894	-833779	-670270	-872224	-4850201
	14.225	-469306	-886011	-924501	-483732	-835454	-670700	-872947	-4850519
	14.2333	-469460	-886010	-924992	-484643	-836864	-671015	-873542	-4850500
	14.2417	-469783	-886002	-925503	-485517	-837935	-671388	-874045	-4850419
	14.25	-470195	-886079	-926049	-486377	-838657	-672016	-874605	-4850615
	14.2583	-470667	-886308	-926554	-487274	-839098	-672980	-875284	-4851338
	14.2667	-471180	-886676	-926893	-488186	-839408	-674197	-876042	-4852532
	14.275	-471628	-887102	-927048	-489100	-839737	-675508	-876786	-4853993
	14.2833	-471955	-887482	-927056	-489877	-840213	-676767	-877408	-4855533
	14.2917	-472176	-887754	-926922	-490506	-840819	-677836	-877896	-4857036
	14.3	-472251	-887935	-926696	-491062	-841500	-678674	-878365	-4858455
	14.3083	-472180	-888105	-926444	-491550	-842224	-679344	-878929	-4859714
	14.3167	-472024	-888284	-926200	-491911	-843013	-679881	-879572	-4860778
	14.325	-471858	-888484	-925973	-492138	-843809	-680348	-880227	-4861656
	14.3333	-471732	-888789	-925791	-492266	-844554	-680750	-880830	-4862359
	14.3417	-471691	-889243	-925684	-492289	-845246	-681083	-881379	-4862672
	14.35	-471753	-889759	-925644	-492284	-845919	-681456	-881860	-4862453
	14.3583	-471876	-890252	-925591	-492365	-846557	-681844	-882325	-4861739
	14.3667	-471965	-890681	-925513	-492605	-847084	-682174	-882756	-4860479
	14.375	-471957	-891014	-925433	-492985	-847461	-682378	-883008	-4858680
	14.3833	-471912	-891309	-925327	-493466	-847737	-682433	-883081	-4856577
	14.3917	-472029	-891607	-925164	-493931	-848025	-682440	-883009	-4854524
	14.4	-472470	-891927	-924943	-494240	-848316	-682405	-882742	-4852774
	14.4083	-473191	-892293	-924719	-494286	-848534	-682253	-882211	-4851482
	14.4167	-474019	-892790	-924613	-494113	-848682	-681983	-881634	-4850718
	14.425	-474810	-893425	-924588	-493828	-848753	-681668	-881238	-4850324
	14.4333	-475470	-894095	-924592	-493513	-848687	-681378	-881055	-4849988
	14.4417	-476051	-894670	-924695	-493252	-848509	-681126	-880939	-4849398
	14.45	-476598	-895087	-924897	-493070	-848247	-680939	-880795	-4848372
	14.4583	-477128	-895303	-925133	-492948	-847888	-680942	-880602	-4846786
	14.4667	-477721	-895248	-925376	-492893	-847544	-681096	-880332	-4844589
	14.475	-478344	-894854	-925693	-492857	-847292	-681220	-879893	-4841631
	14.4833	-478906	-894072	-925962	-492721	-847153	-681206	-879199	-4837763
	14.4917	-479352	-892976	-926054	-492470	-847057	-680997	-878216	-4832994
	14.5	-479662	-891653	-925919	-492163	-846897	-680585	-876928	-4827395
	14.5083	-479937	-890151	-925537	-491895	-846517	-679950	-875367	-4820881
	14.5167	-480283	-888566	-924864	-491563	-845927	-678970	-873575	-4813221
	14.525	-480676	-886918	-923925	-491049	-845188	-677504	-871548	-4804038
	14.5333	-480973	-885127	-922797	-490425	-844397	-675515	-869184	-4793061
	14.5417	-481028	-883045	-921558	-489813	-843547	-673173	-866300	-4780056
	14.55	-480724	-880526	-920171	-489222	-842521	-670751	-862761	-4764752
	14.5583	-480055	-877450	-918587	-488678	-841247	-668250	-858548	-4746872
	14.5667	-479102	-873757	-916850	-488164	-839730	-665501	-853744	-4726196
	14.575	-478001	-869314	-915072	-487507	-837938	-662315	-848502	-4702650
	14.5833	-476873	-863976	-913227	-486529	-835803	-658571	-842877	-4676313
	14.5917	-475773	-857596	-911203	-485133	-833285	-654215	-836834	-4647342
	14.6	-474576	-849982	-909006	-483301	-830210	-649165	-830316	-4615909
	14.6083	-473115	-841006	-906609	-481020	-826309	-643449	-823165	-4582111
	14.6167	-471347	-830572	-903937	-478378	-821539	-637037	-815242	-4546208
	14.625	-469271	-818633	-900856	-475379	-815956	-629872	-806451	-4508376
	14.6333	-466912	-805140	-897121	-472015	-809667	-621972	-796964	-4468868
	14.6417	-464325	-790064	-892463	-468326	-802687	-613233	-786844	-4428168
	14.65	-461568	-773520	-886637	-464250	-794884	-603535	-775885	-4386903
	14.6583	-458684	-755699	-879652	-459764	-786180	-592843	-763899	-4345670
	14.6667	-455509	-736693	-871470	-454673	-776525	-581139	-750833	-4304865
	14.675	-451902	-716552	-862005	-448734	-765901	-568369	-736844	-4264773
	14.6833	-447778	-695415	-851275	-441887	-754222	-554447	-722085	-4225669
	14.6917	-443107	-673549	-839412	-434181	-741463	-539352	-706684	-4187875
	14.7	-437913	-651155	-826541	-425678	-727643	-523210	-690989	-4151733
	14.7083	-432199	-628439	-812654	-416547	-712622	-506115	-675250	-4117523
	14.7167	-425962	-605833	-797683	-406859	-696290	-488196	-659688	-4085330
	14.725	-419196	-583763	-781602	-396582	-678595	-469556	-644601	-4055174
	14.7333	-412044	-562511	-764445	-385645	-659634	-450317	-630038	-4027322
	14.7417	-404808	-542294	-746476	-373926	-639744	-430538	-615866	-4002620
	14.75	-397765	-523470	-728107	-361333	-619249	-410201	-601940	-3981995
	14.7583	-391192	-506520	-709674	-347904	-598241	-389419	-588380	-3965839
	14.7667	-385169	-491970	-691472	-333804	-576772	-368521	-575541	-3954227
	14.775	-379775	-480064	-673772	-319251	-554875	-347887	-563738	-3947238
	14.7833	-375203	-470917	-656791	-304357	-532711	-327777	-553040	-3944704
	14.7917	-371660	-464662	-640765	-289102	-510598	-308375	-543383	-3945943
	14.8	-369247	-461165	-625868	-273700	-488896	-289855	-534703	-3950587
	14.8083	-367809	-460192	-612250	-258532	-467753	-272450	-526764	-3958623
	14.8167	-367030	-461457	-600137	-243887	-447275	-256375	-519402	-3969960
	14.825	-366763	-464800	-589659	-229826	-427308	-241636	-512963	-3984256
	14.8333	-367082	-470164	-580922	-216346	-407890	-228176	-507990	-4000948
	14.8417	-368043	-477542	-574155	-203460	-389393	-216014	-504791	-4019277
	14.85	-369634	-486820	-569565	-191360	-372157	-205358	-503377	-4038774
	14.8583	-371766	-497932	-567317	-180302	-356453	-196476	-503666	-4059232
	14.8667	-374404	-510796	-567408	-170517	-342399	-189378	-505654	-4080841
	14.875	-377496	-525182	-569814	-162035	-330021	-183942	-509405	-4103899
	14.8833	-381037	-540735	-574621	-154767	-319454	-180152	-514797	-4128481
	14.8917	-385030	-557093	-581746	-148837	-310965	-178260	-521635	-4154439
	14.9	-389431	-573908	-590899	-144350	-304739	-178632	-529840	-4181295
	14.9083	-394097	-590834	-601775	-141379	-300996	-181507	-539261	-4208575
	14.9167	-398914	-607701	-613942	-140015	-300041	-187055	-549642	-4236101
	14.925	-403775	-624448	-627039	-140360	-302068	-195250	-560726	-4263942
	14.9333	-408628	-641004	-640845	-142363	-307126	-205778	-572209	-4292172
	14.9417	-413482	-657118	-655089	-145899	-315019	-218153	-584019	-4320697
	14.95	-418355	-672661	-669535	-150907	-325335	-232003	-596212	-4349204
	14.9583	-423162	-687652	-684005	-157179	-337566	-247039	-608793	-4377502
	14.9667	-427803	-702063	-698384	-164411	-351272	-262951	-621749	-4405530
	14.975	-432264	-715858	-712684	-172466	-366178	-279363	-635036	-4433254
	14.9833	-436524	-729114	-726840	-181428	-382065	-296206	-648424	-4460411
	14.9917	-440527	-741860	-740706	-191320	-398632	-313479	-661578	-4486816
	15	-444206	-753992	-754179	-201944	-415738	-330999	-674277	-4512468
	15.0083	-447567	-765361	-767119	-213162	-433403	-348538	-686478	-4537370
	15.0167	-450693	-775913	-779378	-224717	-451570	-366152	-698198	-4561462
	15.025	-453614	-785729	-790870	-236427	-470055	-384003	-709568	-4584790
	15.0333	-456347	-794851	-801626	-248331	-488768	-401901	-720780	-4607238
	15.0417	-458851	-803238	-811664	-260395	-507682	-419568	-731791	-4628745
	15.05	-461165	-810874	-820913	-272453	-526751	-436921	-742329	-4649135
	15.0583	-463260	-817771	-829382	-284383	-545886	-453878	-752223	-4668151
	15.0667	-465038	-823978	-837139	-296118	-564977	-470342	-761517	-4685773
	15.075	-466478	-829612	-844260	-307629	-583848	-486244	-770372	-4702166
	15.0833	-467693	-834765	-850758	-319016	-602271	-501427	-778801	-4717572
	15.0917	-468871	-839434	-856723	-330307	-620019	-515751	-786782	-4732104
	15.1	-470046	-843680	-862276	-341360	-636852	-529024	-794310	-4745953
	15.1083	-471128	-847605	-867475	-352050	-652546	-541184	-801368	-4759188
	15.1167	-472068	-851296	-872297	-362248	-667060	-552251	-807977	-4771815
	15.125	-472905	-854792	-876722	-371906	-680481	-562304	-814132	-4783742
	15.1333	-473743	-858074	-880789	-380988	-692879	-571435	-819803	-4795062
	15.1417	-474551	-861166	-884434	-389434	-704415	-579778	-825017	-4805925
	15.15	-475244	-864136	-887574	-397217	-715152	-587402	-829908	-4816292
	15.1583	-475784	-866990	-890292	-404390	-725108	-594431	-834620	-4825912
	15.1667	-476198	-869677	-892680	-411014	-734270	-600907	-839245	-4834645
	15.175	-476549	-872022	-894815	-417149	-742658	-606855	-843827	-4842401
	15.1833	-476842	-873885	-896734	-422912	-750300	-612459	-848243	-4849227
	15.1917	-477064	-875261	-898525	-428309	-757220	-617832	-852298	-4855213
	15.2	-477241	-876268	-900321	-433290	-763524	-623030	-855876	-4860408
	15.2083	-477458	-877045	-902217	-437781	-769478	-628007	-858990	-4864998
	15.2167	-477744	-877735	-904154	-441779	-775208	-632645	-861706	-4869136
	15.225	-478014	-878490	-906099	-445442	-780699	-637000	-864127	-4873008
	15.2333	-478227	-879408	-908012	-448908	-785971	-641207	-866367	-4876818
	15.2417	-478335	-880492	-909836	-452247	-791069	-645277	-868567	-4880593
	15.25	-478373	-881697	-911529	-455393	-795989	-649189	-870797	-4884198
	15.2583	-478528	-882995	-913088	-458285	-800649	-652828	-873023	-4887562
	15.2667	-478959	-884351	-914530	-460983	-804947	-656081	-875119	-4890624
	15.275	-479691	-885636	-915968	-463511	-808712	-658947	-877007	-4893320
	15.2833	-480536	-886734	-917441	-465937	-811972	-661525	-878700	-4895366
	15.2917	-481270	-887662	-918822	-468290	-814879	-663981	-880214	-4896436
	15.3	-481828	-888436	-920057	-470554	-817551	-666269	-881510	-4896513
	15.3083	-482195	-888979	-921155	-472768	-820109	-668321	-882546	-4895657
	15.3167	-482410	-889225	-922098	-474928	-822668	-670215	-883403	-4893815
	15.325	-482519	-889182	-922915	-477002	-825262	-671982	-884076	-4890997
	15.3333	-482515	-888937	-923578	-478962	-827849	-673517	-884473	-4887404
	15.3417	-482343	-888637	-924004	-480874	-830327	-674711	-884575	-4883305
	15.35	-482030	-888363	-924115	-482766	-832582	-675461	-884491	-4878778
	15.3583	-481704	-888190	-923991	-484557	-834569	-675781	-884337	-4873795
	15.3667	-481479	-888183	-923744	-486114	-836307	-675815	-884190	-4868350
	15.375	-481427	-888444	-923430	-487332	-837751	-675698	-884068	-4862353
	15.3833	-481657	-889033	-923180	-488143	-838770	-675533	-883794	-4855675
	15.3917	-482168	-889892	-923158	-488591	-839332	-675396	-883226	-4848135
	15.4	-482904	-890852	-923505	-488844	-839464	-675379	-882333	-4839834
	15.4083	-483700	-891818	-924245	-489049	-839155	-675552	-881098	-4830968
	15.4167	-484434	-892741	-925228	-489140	-838386	-675830	-879412	-4821682
	15.425	-485075	-893523	-926274	-489083	-837327	-676034	-877258	-4812029
	15.4333	-485578	-894066	-927233	-488966	-836269	-675899	-874739	-4802009
	15.4417	-485911	-894370	-928006	-488870	-835352	-675316	-872076	-4791578
	15.45	-486066	-894380	-928588	-488815	-834539	-674293	-869375	-4780732
	15.4583	-486062	-893991	-929002	-488790	-833690	-672891	-866730	-4769375
	15.4667	-486056	-893209	-929159	-488742	-832753	-671271	-864236	-4757561
	15.475	-486164	-892169	-928953	-488640	-831679	-669544	-861944	-4745511
	15.4833	-486299	-891039	-928441	-488441	-830504	-667807	-859878	-4733444
	15.4917	-486380	-890011	-927660	-488092	-829235	-666145	-858144	-4721505
	15.5	-486418	-889124	-926569	-487578	-827840	-664640	-856802	-4709496
	15.5083	-486437	-888283	-925153	-486863	-826360	-663235	-855603	-4697062
	15.5167	-486413	-887425	-923490	-485892	-824802	-661836	-854212	-4683928
	15.525	-486341	-886595	-921758	-484709	-823055	-660325	-852479	-4669866
	15.5333	-486281	-885809	-920075	-483441	-821102	-658635	-850443	-4654609
	15.5417	-486297	-885123	-918477	-482320	-819046	-656788	-848111	-4638044
	15.55	-486331	-884542	-917069	-481449	-816923	-654856	-845470	-4619939
	15.5583	-486309	-884012	-915988	-480742	-814797	-652895	-842566	-4600085
	15.5667	-486187	-883512	-915287	-480000	-812781	-650961	-839393	-4578496
	15.575	-485970	-883071	-914854	-479061	-810867	-649010	-835887	-4555194
	15.5833	-485674	-882715	-914531	-477931	-808944	-647010	-832014	-4530158
	15.5917	-485334	-882363	-914128	-476759	-806998	-644854	-827827	-4503603
	15.6	-485047	-881839	-913429	-475591	-805074	-642388	-823394	-4475720
	15.6083	-484843	-881041	-912382	-474358	-803118	-639499	-818642	-4446675
	15.6167	-484691	-880034	-910945	-473006	-800971	-636111	-813554	-4416563
	15.625	-484519	-878929	-909059	-471544	-798413	-632192	-808132	-4385577
	15.6333	-484310	-877739	-906745	-469946	-795237	-627691	-802309	-4354148
	15.6417	-484063	-876363	-904072	-468229	-791345	-622655	-795970	-4322835
	15.65	-483781	-874718	-901138	-466359	-786804	-617203	-789164	-4292268
	15.6583	-483477	-872873	-898140	-464186	-781704	-611368	-781927	-4262883
	15.6667	-483165	-871009	-895193	-461639	-776139	-605167	-774288	-4234765
	15.675	-482866	-869164	-892308	-458872	-770172	-598648	-766447	-4208188
	15.6833	-482680	-867337	-889547	-455969	-763798	-591912	-758602	-4183900
	15.6917	-482624	-865557	-886964	-452973	-756975	-584987	-751089	-4162657
	15.7	-482709	-863929	-884538	-449875	-749808	-577896	-744148	-4144756
	15.7083	-483017	-862555	-882238	-446742	-742381	-570612	-737868	-4130347
	15.7167	-483548	-861522	-879923	-443686	-734752	-563082	-732296	-4119599
	15.725	-484242	-860817	-877465	-440584	-727161	-555328	-727611	-4112865
	15.7333	-485075	-860367	-874776	-437208	-719785	-547511	-723901	-4110431
	15.7417	-486025	-860098	-871884	-433388	-712652	-539959	-721098	-4112167
	15.75	-486995	-859950	-869022	-429165	-705926	-533048	-719079	-4117506
	15.7583	-487865	-859890	-866399	-424736	-699734	-527036	-717649	-4125951
	15.7667	-488541	-859935	-864114	-420315	-694028	-522018	-716731	-4137495
	15.775	-489053	-859999	-862127	-416056	-688780	-518040	-716458	-4152269
	15.7833	-489401	-860036	-860422	-411946	-684077	-515143	-717105	-4170301
	15.7917	-489445	-860089	-859021	-407950	-680197	-513400	-718873	-4191534
	15.8	-489176	-860265	-858016	-404158	-677455	-512791	-721791	-4215376
	15.8083	-488732	-860695	-857529	-400677	-676090	-513299	-725740	-4241038
	15.8167	-488183	-861474	-857641	-397573	-676127	-514969	-730593	-4267826
	15.825	-487579	-862646	-858350	-394869	-677521	-517864	-736255	-4295188
	15.8333	-486995	-864111	-859416	-392593	-680165	-521970	-742589	-4322724
	15.8417	-486559	-865837	-860618	-390773	-683889	-526996	-749370	-4350231
	15.85	-486301	-867812	-861851	-389536	-688451	-532585	-756319	-4377455
	15.8583	-486167	-869975	-863105	-388995	-693639	-538551	-763261	-4404132
	15.8667	-486105	-872080	-864497	-389221	-699373	-544841	-770193	-4430081
	15.875	-486070	-873914	-866201	-390191	-705601	-551381	-777097	-4455247
	15.8833	-486012	-875438	-868243	-391930	-712241	-558111	-783840	-4479658
	15.8917	-485848	-876710	-870573	-394382	-719252	-564968	-790293	-4503229
	15.9	-485622	-877834	-873083	-397395	-726608	-571989	-796399	-4525679
	15.9083	-485389	-878988	-875775	-400843	-734144	-579179	-802250	-4546888
	15.9167	-485186	-880245	-878688	-404762	-741598	-586385	-807968	-4567117
	15.925	-485008	-881613	-881815	-409264	-748759	-593394	-813591	-4586543
	15.9333	-484808	-883116	-885076	-414235	-755684	-600125	-819066	-4605079
	15.9417	-484555	-884687	-888314	-419528	-762486	-606520	-824393	-4622528
	15.95	-484309	-886164	-891457	-425028	-769157	-612546	-829651	-4638836
	15.9583	-484153	-887443	-894528	-430659	-775633	-618231	-834826	-4653955
	15.9667	-484091	-888468	-897577	-436210	-781842	-623655	-839752	-4667934
	15.975	-484127	-889287	-900563	-441508	-787722	-628885	-844382	-4680981
	15.9833	-484274	-890038	-903465	-446370	-793321	-633866	-848707	-4693217
	15.9917	-484434	-890795	-906284	-450710	-798697	-638468	-852688	-4704705
	16	-484528	-891572	-908954	-454527	-803873	-642676	-856253	-4715536
	16.0083	-484587	-892424	-911432	-457865	-808754	-646570	-859433	-4725827
	16.0167	-484691	-893392	-913650	-460819	-813284	-650224	-862307	-4735696
	16.025	-484910	-894460	-915485	-463469	-817385	-653693	-864965	-4745292
	16.0333	-485223	-895527	-916921	-465872	-820999	-656967	-867441	-4754791
	16.0417	-485591	-896469	-918001	-468085	-824180	-660089	-869760	-4764228
	16.05	-486033	-897123	-918884	-470239	-827062	-663082	-871866	-4773525
	16.0583	-486516	-897491	-919682	-472405	-829724	-665955	-873668	-4782526
	16.0667	-486988	-897727	-920488	-474554	-832182	-668684	-875110	-4790938
	16.075	-487449	-897892	-921307	-476654	-834360	-671190	-876260	-4798649
	16.0833	-487810	-897986	-922065	-478652	-836207	-673358	-877298	-4805781
	16.0917	-488005	-897989	-922812	-480485	-837672	-675188	-878302	-4812485
	16.1	-488094	-897832	-923659	-482074	-838687	-676773	-879304	-4818839
	16.1083	-488109	-897575	-924656	-483364	-839283	-678111	-880357	-4824875
	16.1167	-488120	-897363	-925855	-484374	-839676	-679179	-881507	-4830617
	16.125	-488207	-897219	-927197	-485194	-840050	-679968	-882643	-4835913
	16.1333	-488394	-897107	-928400	-485807	-840416	-680454	-883627	-4840432
	16.1417	-488591	-896849	-929229	-486221	-840671	-680690	-884329	-4843955
	16.15	-488698	-896263	-929624	-486519	-840695	-680598	-884512	-4846499
	16.1583	-488733	-895218	-929572	-486801	-840375	-680006	-884004	-4848223
	16.1667	-488751	-893656	-929187	-487072	-839513	-678807	-882792	-4849229
	16.175	-488758	-891593	-928570	-487245	-838022	-677060	-881006	-4849461
	16.1833	-488787	-889194	-927755	-487187	-835919	-675018	-878886	-4848794
	16.1917	-488850	-886545	-926782	-486806	-833231	-672846	-876554	-4847285
	16.2	-488925	-883645	-925661	-486101	-829924	-670543	-873880	-4845076
	16.2083	-488970	-880467	-924257	-485130	-825879	-667949	-870675	-4842219
	16.2167	-489030	-877016	-922328	-483871	-820968	-664894	-866803	-4838677
	16.225	-489107	-873232	-919726	-482229	-815040	-661308	-862291	-4834384
	16.2333	-489207	-869088	-916424	-480015	-807996	-657175	-857262	-4829190
	16.2417	-489276	-864556	-912474	-476938	-799885	-652554	-851843	-4822999
	16.25	-489328	-859609	-907818	-472802	-790739	-647420	-846271	-4815874
	16.2583	-489396	-854174	-902450	-467627	-780646	-641703	-840634	-4807937
	16.2667	-489455	-848326	-896438	-461523	-769616	-635224	-834878	-4799283
	16.275	-489426	-842202	-889833	-454509	-757568	-627795	-828945	-4790114
	16.2833	-489282	-835935	-882732	-446649	-744666	-619492	-822965	-4780725
	16.2917	-489043	-829749	-875174	-438014	-731088	-610740	-817136	-4771402
	16.3	-488631	-823860	-867230	-428649	-717117	-602004	-811595	-4762289
	16.3083	-488042	-818455	-859103	-418578	-703196	-593583	-806462	-4753532
	16.3167	-487338	-813675	-850865	-407799	-689642	-585624	-801900	-4745441
	16.325	-486613	-809581	-842523	-396462	-676711	-578081	-797963	-4738321
	16.3333	-485991	-806219	-834095	-384750	-664666	-571116	-794572	-4732296
	16.3417	-485488	-803614	-825736	-372904	-653735	-565087	-791834	-4727505
	16.35	-485061	-801760	-817806	-361115	-644096	-560216	-789823	-4724047
	16.3583	-484662	-800661	-810662	-349587	-635884	-556617	-788554	-4721869
	16.3667	-484224	-800309	-804520	-338766	-629263	-554397	-788197	-4720872
	16.375	-483646	-800684	-799447	-329016	-624299	-553558	-788837	-4721218
	16.3833	-482851	-801707	-795423	-320523	-621156	-553945	-790474	-4722864
	16.3917	-481881	-803222	-792428	-313282	-620045	-555437	-793084	-4725420
	16.4	-480818	-805146	-790492	-307311	-621045	-557846	-796491	-4728620
	16.4083	-479709	-807510	-789613	-302738	-624040	-561029	-800414	-4732287
	16.4167	-478602	-810339	-789809	-299772	-628693	-564955	-804663	-4736282
	16.425	-477617	-813670	-791040	-298551	-634643	-569580	-809148	-4740461
	16.4333	-476860	-817533	-793238	-299023	-641685	-574788	-813803	-4744686
	16.4417	-476421	-821847	-796349	-301084	-649765	-580505	-818622	-4748766
	16.45	-476370	-826419	-800389	-304602	-658798	-586668	-823560	-4752369
	16.4583	-476634	-831008	-805330	-309489	-668546	-593159	-828540	-4755423
	16.4667	-477066	-835446	-811037	-315778	-678646	-599718	-833453	-4757969
	16.475	-477567	-839629	-817286	-323466	-688763	-605999	-838225	-4760043
	16.4833	-478048	-843590	-823870	-332389	-698601	-611824	-842820	-4761726
	16.4917	-478406	-847395	-830541	-342163	-707897	-617196	-847102	-4762940
	16.5	-478596	-851056	-837134	-352337	-716514	-622184	-850920	-4763549
	16.5083	-478591	-854492	-843558	-362521	-724401	-626940	-854174	-4763401
	16.5167	-478398	-857650	-849813	-372453	-731648	-631579	-856861	-4762352
	16.525	-478121	-860622	-855971	-381917	-738333	-636031	-859002	-4760451
	16.5333	-477907	-863447	-862041	-390729	-744445	-640197	-860613	-4757882
	16.5417	-477825	-866062	-867950	-398901	-750023	-644003	-861754	-4754925
	16.55	-477854	-868349	-873532	-406454	-754931	-647354	-862554	-4752028
	16.5583	-477991	-870269	-878645	-413478	-758904	-650141	-863124	-4749527
	16.5667	-478267	-871960	-883167	-420099	-761799	-652417	-863451	-4747494
	16.575	-478705	-873583	-886956	-426350	-763526	-654178	-863531	-4745815
	16.5833	-479239	-875175	-890003	-432191	-764079	-655384	-863304	-4744295
	16.5917	-479774	-876656	-892439	-437597	-763631	-656069	-862717	-4742741
	16.6	-480264	-877809	-894459	-442554	-762280	-656301	-861759	-4740982
	16.6083	-480618	-878509	-896181	-446937	-760019	-656143	-860559	-4738944
	16.6167	-480824	-878822	-897650	-450618	-756886	-655597	-859286	-4736763
	16.625	-480905	-878854	-898815	-453484	-753030	-654748	-858000	-4734681
	16.6333	-480899	-878696	-899687	-455456	-748640	-653727	-856696	-4732685
	16.6417	-480861	-878385	-900348	-456468	-743983	-652593	-855346	-4730683
	16.65	-480765	-877999	-900696	-456528	-739331	-651305	-854011	-4728623
[truncated: 11,815 more rows]
