# Supplementary material for: Carbohydrate-active enzymes from Akkermansia muciniphila break down mucin O-glycans to completion
Source: Nat Microbiol. 2025 Jan 31;10(2):585–98. doi: 10.1038/s41564-024-01911-7 (PMC11790493; doi:10.1038/s41564-024-01911-7)
Supplement: Supplementary file 14 — MS and MS/MS examples. [file 41564_2024_1911_MOESM14_ESM.xlsx]

## Sheet: Sheet1
Spec of glycans																						Spec of fragments
	glycan 1	glycan2	glycan 3	glycan 4	glycan 5	glycan 6	glycan 7 and 8	glycan 9	glycan 10	glycan 11	glycan 12	glycan 13	glycan 14	glycan 15	glycan 16	glycan 17	glycan 18	glycan 19	glycan 20	glycan 21 and 22				glycan 11 frag	glycan 15 frag	glycan 21 frag	glycan 22 frag	glycan 19 frag	glycan 18 frag	glycan 16 frag
400	19992	0	0	0	0	0	1463	0	1035	3138	23876	1189	2288	4581	189	0	212	3648	1437	200			100	0	0	0	0	0	0	0
400.031	17438	39994	0	0	0	0	9046	629	1993	2849	61290	2087	3768	5841	574	0	1107	2673	3412	743			100.2	0	0	0	0	0	0	0
400.062	48404	151354	3917	0	0	0	20530	1494	2606	2538	120000	17631	12956	14981	1406	0	1652	4450	5404	3067			100.4	0	0	0	0	0	0	0
400.094	123552	288587	8644	0	0	0	31711	2957	7225	7936	223449	48937	30698	32176	2097	363	1823	16149	8096	9404			100.6	0	0	0	0	0	0	0
400.125	255926	676360	16782	20110	883	1583	55470	4518	16014	19045	377470	77474	51217	67037	2206	2150	2802	43253	20193	21947			100.8	0	0	0	0	0	0	0
400.156	402851	1150551	29363	36633	1348	4331	94515	6267	25482	31855	575423	90450	87641	111870	4931	6351	5038	75105	40969	34556			101	0	0	0	0	0	0	0
400.188	561385	1826909	31912	29167	21804	4954	134755	10749	30900	48940	806718	113430	140683	172374	7687	8129	7594	124937	58547	52671			101.2	0	0	0	0	0	0	0
400.219	745963	2601851	21274	5932	32606	2599	171111	16481	47735	67075	1090406	147759	184931	225274	11915	6412	9993	170785	74878	61418			101.4	0	0	0	0	0	0	0
400.25	908396	2850643	10133	0	27199	805	186002	22087	64359	77663	1264024	174090	195950	268029	16285	5010	12826	235731	83019	71643			101.6	0	0	0	0	0	0	0
400.281	951593	2585571	11640	0	10488	1823	193469	23826	65326	78244	1193891	175843	200974	276104	18568	4811	13155	265651	78883	76441			101.8	0	0	0	0	0	0	0
400.312	835348	2633384	14574	0	8166	3019	185918	22390	48869	70567	976136	162835	180255	261694	15882	3573	12203	267312	62758	79397			102	0	0	0	0	0	0	0
400.344	631220	2524178	13050	0	2054	4525	151138	16561	33985	53127	796412	120373	134661	206648	10751	2433	9701	228804	46370	73271			102.2	0	0	0	0	0	0	0
400.375	412759	1574742	7841	0	172	6671	87596	12398	20980	33203	629210	65158	79964	141969	6012	2237	7742	177452	30308	59659			102.4	0	0	0	0	0	0	0
400.406	242615	610170	4419	0	0	6369	45033	8641	12908	20242	435177	28253	47935	83439	3317	1400	4829	108003	19398	41310			102.6	0	0	0	0	0	0	0
400.438	128131	273310	2785	0	0	2882	25018	5134	7779	11009	231343	18467	22397	50236	3022	647	2643	57724	11635	25045			102.8	0	0	0	0	0	0	0
400.469	59658	239372	309	0	0	146	13843	2933	3924	5794	96907	10950	8677	23782	1778	262	1357	30233	4828	17104			103	0	0	0	0	0	0	0
400.5	28630	311755	0	0	0	0	7659	2750	1016	2863	30649	4696	2380	10902	694	0	1447	10778	2551	7497			103.2	0	0	0	0	0	0	0
400.531	16393	294374	0	0	1969	0	4109	2098	555	1807	17188	3336	616	4317	335	0	1193	5032	2461	3710			103.4	0	0	0	0	0	0	0
400.562	12207	126095	0	0	3006	0	3591	800	164	609	7722	1870	186	3157	766	0	410	4526	2040	2254			103.6	0	0	0	0	0	0	0
400.594	5840	4209	0	0	1969	0	3503	761	444	386	2812	1567	80	2721	1374	0	218	2953	930	1052			103.8	0	0	0	0	0	0	0
400.625	210	0	0	0	0	0	2316	977	933	1018	555	5723	74	4316	4640	0	341	1115	533	319			104	0	0	0	0	0	0	0
400.656	437	202882	0	5800	0	2685	182	938	1344	1534	2445	6927	34	9747	7868	0	231	2786	331	162			104.2	0	0	0	0	0	0	0
400.688	2413	345671	0	9058	0	8988	0	357	1058	1325	3603	4247	1612	12698	7939	0	318	4234	14	231			104.4	0	0	0	0	0	0	0
400.719	3102	257755	7012	6110	0	10860	0	13	994	529	2574	1067	2744	14777	4693	0	502	3103	0	151			104.6	0	0	0	0	0	0	0
400.75	1991	35943	11572	203	0	5974	0	0	1246	731	1678	650	2073	16199	2241	0	353	389	287	1022			104.8	0	0	0	0	0	0	0
400.781	374	0	8545	0	0	711	0	268	1291	643	2281	76	337	20893	818	23	60	0	467	1698			105	0	0	0	0	0	0	0
400.812	245	0	1530	0	0	0	0	1411	570	684	1577	0	349	16308	2405	36	85	0	330	1232			105.2	0	0	0	0	0	0	0
400.844	0	0	734	0	0	0	0	1882	18	470	95	39	1507	7573	4610	23	87	0	119	137			105.4	0	0	0	0	0	0	0
400.875	0	0	344	0	0	0	0	1131	0	307	0	106	2515	579	4022	0	427	0	201	0			105.6	0	0	0	0	0	0	0
400.906	0	0	0	0	0	0	0	85	211	24	0	109	2232	0	1176	0	619	0	186	0			105.8	0	0	0	0	0	0	0
400.938	0	36523	0	0	0	0	0	0	322	0	0	46	989	0	68	0	511	0	108	564			106	0	0	0	0	0	0	0
400.969	8109	104060	0	0	0	0	0	178	211	0	1613	0	210	80	256	0	184	0	292	910			106.2	0	0	0	0	0	0	0
401	13437	128436	846	0	0	0	182	347	0	0	6143	0	53	123	390	0	363	0	383	981			106.4	0	0	0	0	0	0	0
401.031	11383	77188	1770	0	1400	0	898	915	0	0	10909	0	1210	411	432	200	1210	1961	220	677			106.6	0	0	0	0	0	0	0
401.062	7284	36222	3077	0	2137	0	2947	2575	0	0	17647	1940	3473	1622	326	773	1642	5921	537	2071			106.8	0	0	0	0	0	0	0
401.094	20268	29099	3260	0	1400	0	9364	3492	490	2473	32787	8038	5933	3776	359	1003	1226	9039	1848	2918			107	0	0	0	0	0	0	0
401.125	33586	287549	2250	0	0	0	16963	4550	2438	7142	75063	12346	13751	15607	553	1901	1211	13909	3939	3356			107.2	0	0	0	0	0	0	0
401.156	53968	551392	1326	0	0	0	19615	5897	4590	11350	131439	20270	20094	35762	844	2573	1838	24120	6922	3071			107.4	0	0	0	0	0	0	0
401.188	90048	759120	5404	2181	0	1860	30285	5808	5658	11827	199045	25544	24850	54524	732	2229	2344	31907	12945	6730			107.6	0	0	0	0	0	0	0
401.219	149971	709168	8047	3511	0	3627	46780	5792	7670	12005	247497	27289	27635	61967	1654	753	4831	34128	17720	11681			107.8	0	0	0	0	0	0	0
401.25	197510	588915	18643	2458	0	3062	63358	6293	13320	15154	310122	29140	31744	59601	3244	2077	7056	41100	19725	15575			108	0	0	0	0	0	0	0
401.281	218076	558458	22394	181	0	787	58204	5675	16040	18477	331852	37520	35423	55026	4862	3722	5523	52719	17678	20732			108.2	0	0	0	0	0	0	0
401.312	180567	618827	20979	0	0	0	44419	4509	12446	18716	284576	42734	46304	47185	4618	3226	3600	58583	14531	23596			108.4	0	0	0	0	0	0	0
401.344	123065	595771	10886	0	0	0	27167	6245	7037	16559	203372	38088	48054	42886	4362	938	3291	50912	10730	20787			108.6	0	0	0	0	0	0	0
401.375	98177	353272	6956	0	0	3813	19309	5903	4933	14159	140817	27124	32807	36082	2992	90	2854	33309	7434	12654			108.8	0	0	0	0	0	0	0
401.406	88367	181862	906	0	0	6094	12707	3392	3512	10834	77938	13055	12936	25721	1552	0	1196	15303	3875	7743			109	0	0	0	0	0	0	0
401.438	51401	30019	55	0	0	4229	8904	1189	1927	9087	22520	4692	4173	11459	105	59	663	6284	2218	5083			109.2	0	0	0	0	0	0	0
401.469	13297	36390	0	0	0	272	4832	1342	737	6560	9159	1022	1567	5420	14	272	92	3964	2137	3984			109.4	0	0	0	0	0	0	0
401.5	9314	81530	0	0	0	0	1421	1225	193	3123	5889	393	981	3387	0	336	7	2866	1300	1977			109.6	0	0	0	0	0	0	0
401.531	8470	99570	0	0	0	0	322	1590	0	842	2739	60	537	1241	88	181	0	2794	125	361			109.8	0	0	0	0	0	0	0
401.562	4403	54631	0	0	0	1576	168	1271	0	968	2346	0	758	113	135	0	266	2142	0	723			110	0	0	0	0	0	0	0
401.594	201	4393	0	0	0	2704	1017	851	0	653	3488	0	936	821	88	213	421	1128	0	1049			110.2	0	0	0	0	0	0	0
401.625	0	0	0	0	0	2032	1615	2172	0	75	2356	765	523	1489	0	325	363	51	0	815			110.4	0	0	0	0	0	0	0
401.656	0	0	0	0	0	298	1112	5045	630	1193	82	5108	106	1198	0	213	427	0	0	180			110.6	0	0	0	0	0	0	0
401.688	0	0	0	0	0	0	1362	6236	1050	2104	0	7205	2207	1252	162	0	542	0	112	86			110.8	0	0	0	0	0	0	0
401.719	0	0	1968	0	0	0	2054	5822	776	2283	0	4589	4646	3231	737	1100	316	9	1324	207			111	0	0	0	0	0	0	0
401.75	2343	0	3249	10906	0	0	1406	5499	470	2154	0	425	4759	4659	934	1883	10	1197	1932	317			111.2	0	0	0	0	0	0	0
401.781	3894	0	2341	17285	0	0	69	3846	1014	3388	0	0	2454	3403	708	1411	0	1872	4296	840			111.4	0	0	0	0	0	0	0
401.812	2827	0	244	11877	0	0	0	1335	1070	3290	0	0	1342	1171	363	203	0	1270	4932	983			111.6	0	0	0	0	0	0	0
401.844	316	0	0	636	0	0	0	169	909	2503	0	0	941	801	276	0	0	57	3376	660			111.8	0	0	0	0	0	0	0
401.875	0	0	0	0	0	0	0	99	1955	1403	0	0	496	1096	63	0	177	0	213	18			112	0	0	0	0	0	0	0
401.906	0	0	0	0	0	0	0	65	2422	823	733	0	16	740	0	0	270	0	0	390			112.2	0	0	0	0	0	0	0
401.938	0	0	0	0	0	0	0	0	1343	255	1158	0	0	124	0	0	177	0	0	608			112.4	0	0	0	0	0	0	0
401.969	0	0	0	0	0	0	0	0	40	679	3416	0	0	438	92	0	0	461	0	1814			112.6	0	0	0	0	0	0	0
402	0	4017	2091	0	0	0	0	50	0	910	4230	0	0	2740	157	0	52	1100	0	2237			112.8	0	0	0	0	0	0	0
402.031	0	10149	3235	0	0	0	0	956	460	928	4494	0	0	3880	398	244	86	1372	177	1526			113	0	0	0	0	0	0	0
402.062	1267	10149	2155	0	0	0	0	1679	917	655	5100	0	1333	3580	658	1240	346	1594	337	79			113.2	0	0	0	0	0	0	0
402.094	2060	4017	41	0	0	0	208	1787	2767	1295	11545	0	2181	2808	1252	1873	454	1421	634	2810			113.4	0	0	0	0	0	0	0
402.125	5480	0	0	14218	0	0	1077	1210	3884	1638	16142	1082	1925	3644	1971	1333	427	1372	1322	4693			113.6	0	0	0	0	0	0	0
402.156	8742	0	3241	22998	0	1029	7936	1129	5100	5695	31097	7181	6446	5674	2844	480	1808	1181	1545	3823			113.8	0	0	0	0	0	0	0
402.188	9580	0	24748	16191	0	1620	11998	957	6515	11919	54417	15697	9971	8311	2413	2202	3317	4104	1223	2345			114	0	0	0	0	0	0	0
402.219	9477	46391	39922	1292	0	1563	13048	3250	7968	14727	70562	16402	8862	11622	3926	3247	3164	6995	2164	2869			114.2	0	0	0	0	0	0	0
402.25	9189	91572	30622	0	0	1361	12224	4744	5843	11749	63282	10105	7800	18556	6102	4826	1400	7866	4528	5881			114.4	0	0	0	0	0	0	0
402.281	10682	78068	8125	0	0	1393	15204	3628	5212	7350	47729	5813	9355	20977	6163	4595	442	9817	5399	7597			114.6	0	0	0	0	0	0	0
402.312	12416	40429	1261	0	0	611	12136	2602	5166	3604	37971	4632	6411	15587	2832	3287	286	12495	3511	6168			114.8	0	0	0	0	0	0	0
402.344	11018	30043	190	0	0	0	7853	3172	4041	842	27135	3211	2316	7273	716	429	537	9976	3081	3276			115	0	0	0	0	0	0	0
402.375	4482	19679	140	0	0	0	4626	2271	2363	453	16599	2067	1156	5072	694	59	587	3998	3496	3442			115.2	0	0	0	0	0	0	0
402.406	3925	0	214	0	0	0	3492	330	2213	887	7374	1325	485	3502	1047	0	321	2327	2700	2794			115.4	0	0	0	0	0	0	0
402.438	5357	0	140	0	0	0	1538	11	1212	1847	4123	161	32	2318	713	0	191	2257	524	940			115.6	0	0	0	0	0	0	0
402.469	3368	0	0	0	0	0	195	0	46	1928	290	0	0	637	31	0	103	1233	36	55			115.8	0	0	0	0	0	0	0
402.5	192	0	0	0	0	0	679	0	0	996	0	0	361	76	0	0	82	85	0	0			116	0	0	0	0	0	0	0
402.531	0	0	0	0	0	0	1086	0	0	26	0	0	1275	0	0	0	17	0	0	0			116.2	0	0	0	0	0	0	0
402.562	0	0	0	0	0	0	755	0	15	0	0	0	3127	0	30	399	0	0	677	0			116.4	0	0	0	0	0	0	0
402.594	0	0	0	0	0	0	49	634	58	361	772	0	3316	0	66	621	0	0	1140	0			116.6	0	0	0	0	0	0	0
402.625	0	0	0	0	0	0	0	1210	69	968	1178	612	1746	217	60	417	0	0	1134	209			116.8	0	0	0	0	0	0	0
402.656	1160	0	0	0	0	0	0	1320	1349	1653	772	3706	55	347	20	11	0	0	1167	319			117	0	0	0	0	0	0	0
402.688	1847	0	0	0	0	2192	0	2374	2396	1917	0	5018	0	1048	1467	1148	0	0	1356	209			117.2	0	0	0	0	0	0	0
402.719	1275	0	0	0	0	3580	1927	3634	3288	1787	0	3039	0	1545	2349	2636	0	0	807	303			117.4	0	0	0	0	0	0	0
402.75	75	0	0	0	0	2548	4699	2911	4393	1486	0	175	642	1260	2354	2519	735	0	128	463			117.6	0	0	0	0	0	0	0
402.781	0	0	0	0	0	233	4680	1532	5467	1695	0	0	1009	822	1256	1309	1168	1630	0	303			117.8	0	0	0	0	0	0	0
402.812	0	0	239	0	0	0	1864	1168	3770	4576	0	0	686	1446	828	649	1565	2718	0	616			118	0	0	0	0	0	0	0
402.844	0	0	648	0	0	0	451	1275	1603	5589	0	0	28	1574	128	436	2528	1980	0	1220			118.2	0	0	0	0	0	0	0
402.875	0	0	671	0	0	0	610	915	574	3350	0	0	0	806	76	455	2937	229	0	1042			118.4	0	0	0	0	0	0	0
402.906	0	0	282	0	0	0	424	645	355	530	0	0	0	168	27	673	3033	0	422	279			118.6	0	0	0	0	0	0	0
402.938	0	0	0	0	0	0	28	131	17	592	0	0	0	75	0	461	2568	0	669	0			118.8	0	0	0	0	0	0	0
402.969	0	0	0	0	0	0	0	0	0	561	0	0	0	8	0	22	1725	0	458	0			119	0	0	0	0	0	0	0
403	0	0	0	0	0	0	0	1543	0	430	0	0	135	0	95	0	1620	0	23	0			119.2	0	0	0	0	0	0	0
403.031	0	0	0	0	943	0	0	2461	1447	560	0	550	206	0	145	45	2304	0	79	702			119.4	0	0	0	0	0	0	0
403.062	0	0	0	0	1440	0	0	1811	2271	734	0	1211	135	0	95	246	1584	0	121	1108			119.6	0	0	0	0	0	0	0
403.094	1348	29625	0	0	943	0	215	269	3217	868	0	1191	1268	137	778	349	903	0	79	757			119.8	0	0	0	0	0	0	0
403.125	5273	46919	0	0	3224	0	4419	581	3011	2333	4033	485	1991	3016	1254	279	1476	0	1101	36			120	0	0	0	0	0	0	0
403.156	6690	32209	0	0	5119	1291	6698	993	2519	2867	10648	395	1353	6072	1162	145	1191	633	1717	280			120.2	0	0	0	0	0	0	0
403.188	4934	1692	574	0	7820	2823	5064	2202	1147	2717	11370	514	497	6646	517	945	373	1114	1155	428			120.4	0	0	0	0	0	0	0
403.219	6627	0	876	0	7104	2592	1190	2798	1233	1639	5225	3117	1109	4398	622	1913	193	1503	1167	589			120.6	0	0	0	0	0	0	0
403.25	8275	0	574	0	4830	852	667	2955	4388	2271	2025	4739	1611	3032	531	1796	1321	2715	1797	528			120.8	0	0	0	0	0	0	0
403.281	6427	0	0	0	350	0	694	2706	6781	2351	11469	3617	3104	1692	1102	665	1935	4487	1384	1055			121	0	0	0	0	0	0	0
403.312	21842	0	0	0	0	0	1027	3248	5331	1846	16939	698	3634	862	1377	47	1942	4087	292	2557			121.2	0	0	0	0	0	0	0
403.344	32009	0	0	0	0	0	685	2544	1366	545	11378	178	2252	340	1072	0	1057	1925	233	3082			121.4	0	0	0	0	0	0	0
403.375	20862	0	0	0	0	0	34	1538	232	76	1484	57	232	188	226	0	678	328	133	1712			121.6	0	0	0	0	0	0	0
403.406	1007	0	0	0	0	0	0	711	435	44	1481	0	0	287	5	0	50	0	138	143			121.8	0	0	0	0	0	0	0
403.438	0	0	0	0	0	0	0	450	507	0	2496	0	0	448	0	0	39	0	641	0			122	0	0	0	0	0	0	0
403.469	0	0	0	0	0	0	0	34	258	0	1838	0	776	301	0	302	60	0	925	0			122.2	0	0	0	0	0	0	0
403.5	0	0	0	0	0	0	0	183	9	0	233	1423	1233	9	0	461	39	0	584	0			122.4	0	0	0	0	0	0	0
403.531	0	0	0	0	0	0	3039	280	0	0	0	2266	1398	0	142	302	0	155	13	0			122.6	0	0	0	0	0	0	0
403.562	0	0	0	0	0	0	4979	183	192	0	0	1564	902	326	217	0	0	714	0	0			122.8	0	0	0	0	0	0	0
403.594	0	0	0	0	0	0	5019	89	356	1094	0	92	574	577	142	1202	0	883	0	0			123	0	0	0	0	0	0	0
403.625	0	0	0	0	0	0	7833	514	429	1794	1069	0	17	447	0	3816	0	477	0	0			123.2	0	0	0	0	0	0	0
403.656	0	0	0	0	0	1595	21571	2506	690	2635	1854	0	0	79	0	9478	69	0	0	1838			123.4	0	0	0	0	0	0	0
403.688	0	0	946	0	0	2434	36914	6373	986	2600	1407	690	1279	0	2196	10499	683	0	0	2894			123.6	0	0	0	0	0	0	0
403.719	0	0	1604	0	0	1595	42193	11299	1807	3107	221	1427	2702	0	3432	6032	1056	145	0	2602			123.8	0	0	0	0	0	0	0
403.75	0	0	1190	0	0	0	28908	12232	3352	5801	0	1260	2445	0	2479	1522	739	551	791	1081			124	0	0	0	0	0	0	0
403.781	1057	0	160	0	0	0	11203	7858	4890	6979	0	1858	784	0	1105	1570	613	663	1287	1000			124.2	0	0	0	0	0	0	0
403.812	1614	0	0	0	0	0	1261	2279	3876	4500	0	2386	23	0	1397	1046	787	352	913	644			124.4	0	0	0	0	0	0	0
403.844	1057	0	0	0	0	0	2243	245	1590	1014	0	1668	0	0	913	1440	527	15	79	678			124.6	0	0	0	0	0	0	0
403.875	0	0	0	0	0	0	3004	127	47	1115	0	120	1641	0	163	2293	43	0	0	382			124.8	0	0	0	0	0	0	0
403.906	0	0	0	0	0	0	2244	83	0	1228	0	0	2582	0	718	1644	46	0	56	180			125	0	0	0	0	0	0	0
403.938	0	0	0	0	0	0	331	0	0	1028	0	0	1758	0	1030	1804	1259	0	86	14			125.2	0	0	0	0	0	0	0
403.969	0	0	0	0	0	0	287	0	0	623	0	0	191	0	712	2724	2071	0	56	9			125.4	0	0	0	0	0	0	0
404	0	0	0	0	0	0	439	92	0	509	0	342	1270	0	56	1983	1597	0	0	0			125.6	0	0	0	0	0	0	0
404.031	0	0	0	0	0	0	287	141	0	758	0	523	1936	0	204	251	303	0	0	0			125.8	0	0	0	0	0	0	0
404.062	0	0	0	0	0	0	817	414	13	634	452	455	1324	0	355	504	71	0	0	0			126	0	0	0	0	0	0	0
404.094	321	0	0	0	0	0	5102	502	20	1238	886	626	175	0	292	825	0	0	37	0			126.2	0	0	0	0	0	0	0
404.125	1664	0	0	0	492	0	8680	1734	67	1876	751	977	40	0	76	624	452	0	539	1406			126.4	0	0	0	0	0	0	0
404.156	5417	0	0	0	1317	1838	11046	3844	751	3984	1827	878	2510	2170	2012	867	736	0	1325	4451			126.6	0	0	0	0	0	0	0
404.188	10515	0	0	0	1356	2806	18217	5355	3740	7811	2798	1080	4017	3476	3487	1578	1651	530	2836	5062			126.8	0	0	0	0	0	0	0
404.219	10085	0	0	0	566	1838	20404	6174	7200	9974	3757	1873	2828	3281	3034	2138	1974	909	3212	2515			127	0	0	0	0	0	0	0
404.25	4634	0	0	0	0	1528	14125	8122	7411	10109	2915	1774	647	2357	1493	1764	3985	682	2049	137			127.2	0	0	0	0	0	0	0
404.281	221	0	0	0	0	2484	7042	8764	4306	10919	2667	766	673	2808	1460	1310	4414	622	530	0			127.4	0	0	0	0	0	0	0
404.312	0	0	0	0	0	1757	5778	5642	1546	9425	1440	210	466	1802	1348	610	3055	1318	915	66			127.6	0	0	0	0	0	0	0
404.344	0	0	0	0	0	149	2250	2055	405	4659	891	255	29	810	858	478	946	1334	1160	144			127.8	0	0	0	0	0	0	0
404.375	0	0	0	0	0	0	102	717	43	1080	0	167	0	333	349	407	1222	546	643	130			128	0	0	0	0	0	0	0
404.406	0	0	0	0	0	0	0	670	0	662	0	0	0	236	14	317	1088	16	0	41			128.2	0	0	0	0	0	0	0
404.438	1385	0	0	0	0	0	0	313	0	84	0	0	0	21	0	91	353	0	0	0			128.4	0	0	0	0	0	0	0
404.469	2115	0	0	0	0	0	0	118	0	0	0	0	237	0	0	0	38	0	0	0			128.6	0	0	0	0	0	0	0
404.5	1385	0	0	0	0	0	0	0	0	0	0	0	362	0	0	0	0	0	0	0			128.8	0	0	0	0	0	0	0
404.531	0	0	0	0	0	0	0	0	0	0	0	0	237	25	0	0	0	2919	0	0			129	0	0	0	0	0	0	0
404.562	0	0	0	0	0	0	0	0	0	0	0	0	0	39	0	0	0	4715	0	0			129.2	0	0	0	0	0	0	0
404.594	0	0	0	0	0	678	0	0	0	0	0	0	0	25	0	0	0	3314	506	0			129.4	0	0	0	0	0	0	0
404.625	331	0	0	0	0	1110	1119	192	48	637	0	0	1525	0	1342	134	0	1095	804	0			129.6	0	0	0	0	0	0	0
404.656	949	0	0	0	5099	793	3584	1036	109	1108	831	0	5767	0	3666	1286	0	1850	931	0			129.8	0	0	0	0	0	0	0
404.688	1009	0	0	0	8117	120	7800	1426	1151	1103	1581	0	7065	0	4154	3478	0	1711	903	0			130	0	0	0	0	0	0	0
404.719	444	0	0	21448	5606	4012	10310	4005	2898	696	2058	0	3881	0	2479	5168	938	572	916	3003			130.2	0	0	0	0	0	0	0
404.75	0	0	1888	33895	331	6212	12716	6612	3253	537	1458	0	928	0	946	4169	2722	382	429	6372			130.4	0	0	0	0	0	0	0
404.781	0	0	3317	23205	0	4167	18681	6167	1887	250	750	544	3352	83	743	1781	2950	754	556	6448			130.6	0	0	0	0	0	0	0
404.812	0	0	2551	1151	0	146	19171	3201	1809	483	2297	859	4408	248	879	430	1386	714	733	2954			130.8	0	0	0	0	0	0	0
404.844	0	0	434	0	0	172	10399	3106	2448	1207	3687	1424	2591	267	985	390	125	280	842	945			131	0	0	0	0	0	0	0
404.875	0	0	0	0	0	297	2225	3217	2976	2209	2572	1306	806	1709	987	750	388	2109	708	339			131.2	0	0	0	0	0	0	0
404.906	662	0	0	0	0	224	1621	1708	2287	2376	180	836	1052	2524	780	1404	551	3461	593	251			131.4	0	0	0	0	0	0	0
404.938	1011	0	0	0	0	33	1098	795	1375	1568	0	0	719	2517	683	1517	384	2573	247	89			131.6	0	0	0	0	0	0	0
404.969	662	0	0	0	0	0	259	928	153	578	0	0	35	1330	391	708	52	351	133	343			131.8	0	0	0	0	0	0	0
405	0	0	0	0	0	0	288	631	206	240	0	0	557	845	234	36	97	0	87	643			132	0	0	0	0	0	0	0
405.031	0	0	0	0	0	0	286	26	403	106	311	0	917	806	311	0	193	0	0	525			132.2	0	0	0	0	0	0	0
405.062	0	0	4384	0	0	390	377	0	671	38	742	0	1719	2247	1260	838	367	0	0	119			132.4	0	0	0	0	0	0	0
405.094	1909	0	6816	0	0	596	1784	13	702	1941	718	0	1767	3678	2197	1321	1073	0	0	0			132.6	0	0	0	0	0	0	0
405.125	3056	0	4571	3231	0	390	3487	2330	1743	4043	266	0	2358	3089	2226	900	1448	70	132	458			132.8	0	0	0	0	0	0	0
405.156	2124	0	122	5983	0	161	9592	4260	3245	4706	0	527	3663	2005	1529	228	1783	107	1077	1407			133	0	0	0	0	0	0	0
405.188	140	0	4004	4834	0	247	12470	4206	4176	3861	612	1208	3987	2893	3123	325	3357	1310	1800	2136			133.2	0	0	0	0	0	0	0
405.219	0	0	6693	3776	0	161	8666	4523	5215	5526	1089	1144	3259	4080	4661	442	4388	1960	1847	3546			133.4	0	0	0	0	0	0	0
405.25	0	0	5190	4162	0	426	2482	6810	5408	6077	2122	2250	3198	5549	4831	2358	3175	2362	1732	3607			133.6	0	0	0	0	0	0	0
405.281	0	0	1037	2726	0	651	6182	7251	5081	3925	13337	2895	5307	5314	3518	3479	1472	2453	3031	2924			133.8	0	0	0	0	0	0	0
405.312	0	0	7197	0	0	426	8749	4628	4243	1496	25735	1964	5275	3710	2629	2351	1047	2503	3094	1472			134	0	0	0	0	0	0	0
405.344	0	0	10943	0	0	0	5634	1901	4436	1534	22701	77	3370	851	1036	346	832	1160	2167	952			134.2	0	0	0	0	0	0	0
405.375	0	0	7528	0	0	0	638	255	2959	1351	7778	0	1507	275	161	189	680	217	1622	38			134.4	0	0	0	0	0	0	0
405.406	0	0	576	0	0	0	0	0	2055	418	309	0	1288	53	40	132	504	0	1720	466			134.6	0	0	0	0	0	0	0
405.438	0	0	249	0	0	0	0	0	1258	38	0	0	843	0	26	48	342	0	850	768			134.8	0	0	0	0	0	0	0
405.469	0	0	163	0	0	563	0	0	830	0	0	0	37	1036	0	40	256	0	66	552			135	0	0	0	0	0	0	0
405.5	0	0	0	0	0	860	0	0	49	423	0	0	0	1874	0	9	175	0	0	56			135.2	0	0	0	0	0	0	0
405.531	0	0	2873	0	0	563	0	0	0	660	0	0	0	1483	78	0	8	0	0	1935			135.4	0	0	0	0	0	0	0
405.562	0	0	4597	0	0	0	0	0	40	444	0	0	0	292	130	0	0	0	0	3180			135.6	0	0	0	0	0	0	0
405.594	0	0	6246	0	0	2519	0	0	195	13	0	0	0	0	95	0	0	0	0	2280			135.8	0	0	0	0	0	0	0
405.625	0	0	5034	0	0	3909	873	113	244	0	0	0	0	0	11	0	0	0	0	564			136	0	0	0	0	0	0	0
405.656	0	0	3304	0	0	9480	3866	180	133	0	0	0	0	0	0	0	0	867	0	569			136.2	0	0	0	0	0	0	0
405.688	0	0	3746	0	0	18877	8185	124	456	0	0	0	1356	0	0	1327	576	2973	0	418			136.4	0	0	0	0	0	0	0
405.719	0	0	6137	0	0	22295	14296	443	977	772	0	0	2217	0	0	2185	895	3674	0	52			136.6	0	0	0	0	0	0	0
405.75	0	0	4604	0	0	12501	13846	795	1059	2502	0	0	1580	0	0	1639	600	2090	0	0			136.8	0	0	7	0	0	0	0
405.781	0	0	670	0	0	2759	7649	900	597	3409	0	0	146	2811	506	265	15	288	0	0			137	0	0	985	0	0	0	0
405.812	0	0	0	0	0	33	1154	698	251	2334	0	0	0	4544	809	70	123	0	0	0			137.2	0	0	7	0	0	0	0
405.844	0	0	0	0	0	1107	476	513	50	724	0	3252	0	3211	560	0	296	0	0	0			137.4	0	0	0	0	0	0	0
405.875	0	0	0	0	0	1840	33	161	44	70	0	5117	0	685	35	0	289	0	0	921			137.6	0	0	0	0	0	0	0
405.906	0	0	0	0	0	1335	0	0	77	0	0	3484	0	662	0	0	108	0	1861	1468			137.8	0	0	20	0	0	0	0
405.938	0	0	0	0	0	149	0	0	58	0	0	151	0	442	278	0	0	0	3044	3353			138	0	0	2884	0	0	0	0
405.969	0	0	0	0	0	0	0	0	8	1025	0	0	0	757	698	0	0	0	2170	3751			138.2	0	0	3554	0	0	0	0
406	0	0	0	0	0	0	0	0	0	1612	0	0	0	1258	706	886	267	83	202	2521			138.4	0	0	1430	0	0	0	0
406.031	0	0	0	0	0	0	0	191	0	1097	0	0	0	1180	289	1439	408	127	186	1270			138.6	0	0	51	0	0	0	0
406.062	0	0	10349	3453	0	0	20	321	28	47	0	0	0	1578	10	1018	385	83	353	1804			138.8	0	0	0	0	0	0	0
406.094	0	0	16845	5272	0	2557	244	236	405	0	390	0	0	1940	0	180	196	0	290	1223			139	0	0	2	0	0	0	0
406.125	0	0	17285	3453	0	3979	489	497	1737	517	595	1027	0	1829	0	1291	142	0	68	48			139.2	0	0	389	0	0	0	0
406.156	0	0	9512	0	13589	3233	432	868	2792	4807	390	2826	0	1460	316	2785	202	90	0	0			139.4	0	0	413	0	0	0	0
406.188	0	0	5820	0	22266	1495	143	827	2257	9339	0	3009	0	1303	1132	2616	656	174	754	0			139.6	0	0	2	0	0	0	0
406.219	0	0	1513	0	15910	4642	0	538	2375	8275	0	1704	0	5482	1337	1449	890	159	2540	0			139.8	0	0	0	0	0	0	0
406.25	1363	0	1920	0	5790	5650	0	431	3307	3751	85	747	236	8383	1288	742	715	57	3531	0			140	0	0	0	0	0	0	0
406.281	2285	0	1871	0	7694	3479	0	210	4054	1872	130	577	361	6055	1429	2135	735	13	3421	0			140.2	0	0	0	0	0	0	0
406.312	1674	0	4106	0	6064	169	0	10	3396	1568	85	146	236	687	1630	3043	740	0	2366	0			140.4	0	0	0	0	0	0	0
406.344	203	0	5526	0	1175	0	0	331	2490	668	0	0	0	14	1007	2823	403	0	1338	0			140.6	0	0	0	0	0	0	0
406.375	0	0	3363	0	0	0	0	530	1009	266	0	0	0	0	409	1126	7	0	289	0			140.8	0	0	0	0	0	0	0
406.406	0	0	107	0	0	0	0	368	1295	144	0	0	0	0	83	426	159	0	176	0			141	0	0	0	0	0	0	0
406.438	0	0	0	0	0	0	0	100	1741	0	0	0	0	0	0	14	249	0	117	0			141.2	0	0	0	0	0	0	0
406.469	0	0	0	0	0	0	0	116	1199	0	0	0	240	0	0	0	169	0	77	0			141.4	0	0	0	0	0	0	0
406.5	0	0	0	0	0	0	0	234	86	0	0	0	367	0	0	0	6	0	0	0			141.6	0	0	0	0	0	0	0
406.531	0	0	0	0	0	0	0	241	0	0	0	698	240	0	417	0	0	0	0	0			141.8	0	0	0	0	0	0	0
406.562	0	0	0	0	0	0	0	158	0	0	1281	1131	0	701	650	0	0	0	0	0			142	0	0	0	0	0	0	0
406.594	0	0	0	0	0	0	0	0	18	305	2054	797	0	1096	438	0	6	0	6095	89			142.2	0	0	0	0	0	0	0
406.625	0	0	3510	0	0	0	0	262	28	1213	6866	65	0	740	148	177	100	0	9641	2057			142.4	0	0	0	0	0	0	0
406.656	0	0	5816	0	0	0	4678	454	729	1971	8652	0	0	25	286	328	1085	0	6976	3353			142.6	0	0	0	0	0	0	0
406.688	0	0	4209	0	0	0	11431	883	1338	2951	5827	0	575	0	258	265	1720	0	1469	2426			142.8	0	0	7	0	0	0	0
406.719	0	0	457	0	0	0	11469	3301	1096	2833	256	38	917	1967	168	57	1236	3108	1325	331			143	0	0	1076	0	0	0	0
406.75	0	0	8283	0	0	0	4660	4916	819	1668	0	58	5162	3383	133	235	275	5033	700	0			143.2	0	0	57	0	0	0	0
406.781	0	0	22941	0	0	0	243	3639	886	182	0	1391	8294	2655	87	613	125	3548	84	0			143.4	0	0	0	0	0	0	0
406.812	0	0	24412	11705	0	0	0	1679	695	10	0	2123	7878	544	38	953	144	288	0	0			143.6	0	0	0	0	0	0	0
406.844	0	0	10923	20015	0	0	0	1300	180	677	0	1440	3378	107	436	770	95	2740	0	580			143.8	0	0	20	0	0	0	0
406.875	0	0	897	14980	0	0	0	919	114	1060	4040	56	1377	2634	1028	485	62	4502	0	1260			144	0	0	2870	0	0	0	0
406.906	0	0	849	2144	0	0	0	283	12	717	6388	0	51	4147	1028	564	0	3227	0	1152			144.2	0	0	2857	0	0	0	0
406.938	0	0	649	0	0	0	1614	230	111	26	4376	0	20	3325	443	662	0	319	0	375			144.4	0	0	480	0	0	0	0
406.969	0	0	107	0	0	0	4624	77	254	284	220	238	31	888	20	344	0	0	0	0			144.6	0	0	3	0	0	0	0
407	669	0	0	0	0	0	4999	466	1026	446	0	364	20	500	0	1643	0	0	613	571			144.8	0	0	5	0	0	0	0
407.031	1021	0	0	0	0	0	2295	675	1564	354	0	238	119	737	196	2951	0	1310	936	871			145	0	0	815	0	0	0	0
407.062	669	0	0	0	0	0	88	866	1381	396	0	1392	611	1171	300	2319	402	2855	613	571			145.2	0	0	309	0	0	0	0
407.094	0	0	155	0	0	263	0	2383	894	755	0	2723	1126	887	1131	508	1064	2778	0	0			145.4	0	0	2	0	0	0	0
407.125	0	0	237	0	0	1178	343	5002	1210	5472	0	2499	1488	313	1952	99	1600	1431	1150	1520			145.6	0	0	0	0	0	0	0
407.156	752	0	155	0	0	1508	5097	6272	1583	9571	0	2089	3365	498	2489	98	1257	894	2140	5628			145.8	0	0	0	0	0	0	0
407.188	1148	0	1330	0	0	4605	7656	6501	1327	8745	6278	2127	4751	1527	2716	533	756	681	1788	8157			146	0	0	0	0	0	0	0
407.219	6933	0	2072	0	0	5870	5886	9791	1854	5588	10165	1360	4167	2021	2600	1216	970	1574	1072	12235			146.2	0	0	0	0	0	0	0
407.25	14038	0	1393	0	0	3897	1634	11752	3968	4631	9611	1035	1916	1770	1875	2159	1320	4429	2819	12481			146.4	0	0	0	0	0	0	0
407.281	14425	0	41	0	0	1368	2585	9553	4491	3119	5132	1450	757	1772	1053	2283	2109	5129	4825	7991			146.6	0	0	0	0	0	0	0
407.312	8770	0	0	0	0	1968	3431	5007	2698	2517	3818	980	65	2057	1043	1671	2997	3291	4054	986			146.8	0	0	0	0	0	0	0
407.344	6093	0	0	0	0	1324	2941	3788	1899	3146	1006	34	0	1668	1624	633	4020	2889	1508	690			147	0	0	0	0	0	0	0
407.375	4568	0	0	0	0	40	861	2705	2554	2504	124	0	109	1197	1824	227	3757	3521	64	3102			147.2	0	0	0	0	0	0	0
407.406	1652	0	0	0	0	0	33	2177	1860	949	0	0	189	1323	1216	23	2572	3088	555	3956			147.4	0	0	0	0	0	0	0
407.438	196	0	0	0	0	0	459	1626	842	415	0	0	144	891	463	0	855	1925	848	2252			147.6	0	0	0	0	0	0	0
407.469	0	0	0	0	0	0	751	1324	576	0	0	0	23	357	288	0	51	1219	555	118			147.8	0	0	0	0	0	0	0
407.5	0	0	0	0	0	0	3309	350	387	0	0	0	0	1649	46	0	0	137	0	0			148	0	0	0	0	0	0	0
407.531	1092	0	0	0	0	0	4441	0	23	0	0	0	0	2707	0	0	0	0	0	0			148.2	0	0	0	0	0	0	0
407.562	1757	0	0	0	0	0	3013	0	0	0	0	0	60	1939	0	0	0	0	0	0			148.4	0	0	0	0	0	0	0
407.594	1229	0	0	0	0	0	157	0	0	0	0	0	92	189	0	0	0	0	192	0			148.6	0	0	0	0	0	0	0
407.625	90	0	0	0	0	87	26	0	98	0	0	0	60	0	0	0	0	0	3070	0			148.8	0	0	0	0	0	0	0
407.656	0	0	0	0	0	393	2675	0	660	0	3212	0	0	0	315	0	0	0	4606	0			149	0	0	0	0	0	0	0
407.688	6072	0	0	0	0	485	4183	0	909	1409	5144	995	0	0	1256	0	0	0	3044	0			149.2	0	0	0	0	0	0	0
407.719	15421	0	0	0	0	261	5235	1560	584	2402	3578	1944	0	0	2247	0	456	0	175	0			149.4	0	0	0	0	0	0	0
407.75	16120	0	0	0	0	0	3908	2489	71	2240	239	1690	0	0	1963	0	725	0	124	0			149.6	0	0	0	0	0	0	0
407.781	7153	0	0	0	0	0	5653	1723	26	965	0	495	472	0	818	0	500	0	189	0			149.8	0	0	1	0	0	0	0
407.812	656	0	0	0	0	0	5138	107	909	1090	0	46	751	0	46	0	29	0	124	0			150	0	0	150	0	0	0	0
407.844	0	0	0	0	0	0	3569	0	2131	998	0	0	517	0	1071	0	266	0	0	0			150.2	0	0	378	0	0	0	0
407.875	626	0	0	0	0	0	321	0	2156	684	0	0	29	0	2236	0	763	0	0	0			150.4	0	0	2	0	0	0	0
407.906	996	0	0	0	0	0	0	0	926	253	0	0	0	5718	2601	0	920	0	0	1026			150.6	0	0	0	0	0	0	0
407.938	686	0	0	0	0	0	0	92	381	390	0	0	0	9703	1787	18	561	0	0	1566			150.8	0	0	0	0	0	0	0
407.969	39	0	0	0	0	0	0	155	395	335	0	0	0	7254	1049	76	167	0	0	1026			151	0	0	0	0	0	0	0
408	0	0	0	0	0	122	0	270	1021	557	0	0	0	1050	332	92	37	251	0	0			151.2	0	0	0	0	0	0	0
408.031	0	0	0	0	0	6367	0	521	1206	951	53	0	0	49	53	286	0	383	0	0			151.4	0	0	0	0	0	0	0
408.062	2688	0	0	0	0	10870	740	1583	1562	1063	800	0	0	0	78	372	39	251	0	0			151.6	0	0	0	0	0	0	0
408.094	4245	0	122	0	0	8576	1284	3027	1867	591	1183	0	0	197	214	1035	60	593	0	0			151.8	0	0	0	0	0	0	0
408.125	5153	0	186	0	0	1948	1103	6141	4479	908	768	616	1305	1622	1137	1227	395	1408	814	634			152	0	0	0	0	0	0	0
408.156	16841	0	122	0	0	450	1657	13588	7832	1856	31	1176	5927	3973	1602	2368	1306	1825	1475	1027			152.2	0	0	0	0	0	0	0
408.188	26309	0	0	0	0	2370	5110	22635	15589	4043	0	975	7918	5371	1095	2975	1659	6279	1397	1136			152.4	0	0	0	0	0	0	0
408.219	25577	0	464	0	0	3871	9980	25768	21933	6274	5089	785	4881	4487	753	2467	998	10257	2531	713			152.6	0	0	0	0	0	0	0
408.25	27159	0	1691	2696	0	5876	15021	24771	24272	7608	8564	937	1179	2347	1652	619	556	8601	3396	451			152.8	0	0	0	0	0	0	0
408.281	31817	0	2198	5547	0	5400	13989	21420	22096	6327	10280	699	898	924	2003	23	1039	2769	2255	26			153	0	0	0	0	0	0	0
408.312	34203	0	1339	4882	0	3685	8697	16986	17965	3553	7024	97	1774	1384	2289	1022	1227	655	211	192			153.2	0	0	0	0	0	0	0
408.344	35798	0	233	1431	0	2901	3088	12829	11594	1314	4217	0	2230	1839	2113	1938	720	251	13	408			153.4	0	0	0	0	0	0	0
408.375	34958	0	0	0	0	4060	9017	9449	6964	2428	156	0	2285	1107	1914	2027	832	1849	236	368			153.6	0	0	0	0	0	0	0
408.406	20725	0	0	0	0	5716	12840	5165	4685	4369	0	0	1751	99	1466	1911	1332	2885	374	115			153.8	0	0	0	0	0	0	0
408.438	8279	0	0	0	0	4700	9518	1729	2882	3766	0	0	1400	462	1230	1814	1216	2069	257	0			154	0	0	0	0	0	0	0
408.469	1809	0	0	0	0	3018	1373	963	1609	1280	0	167	1538	746	395	946	413	205	13	0			154.2	0	0	0	0	0	0	0
408.5	0	0	0	0	0	116	185	648	878	74	0	255	1468	523	46	43	40	0	0	0			154.4	0	0	0	0	0	0	0
408.531	0	0	0	0	0	0	0	747	30	0	0	167	977	39	37	0	0	0	0	0			154.6	0	0	0	0	0	0	0
408.562	0	0	0	0	0	0	0	400	0	0	0	0	32	0	24	0	0	0	0	0			154.8	0	0	0	0	0	0	0
408.594	0	0	0	0	0	0	0	350	230	0	0	267	0	0	0	0	0	0	0	0			155	0	0	0	0	0	0	0
408.625	0	0	0	0	0	0	0	566	2164	17	0	442	0	0	0	1156	295	607	0	0			155.2	0	0	0	0	0	0	0
408.656	2860	0	0	0	0	0	312	3742	3947	957	0	319	0	126	0	3146	528	1004	0	0			155.4	0	0	0	0	0	0	0
408.688	4611	0	0	0	0	0	526	6933	3306	2296	0	33	0	1034	88	4269	414	1026	220	0			155.6	0	0	0	0	0	0	0
408.719	3233	0	0	0	0	0	388	9994	1777	2388	0	0	0	1484	146	2980	78	536	336	0			155.8	0	0	0	0	0	0	0
408.75	243	0	0	0	0	0	49	8948	2017	1819	0	0	0	1091	105	1105	0	1945	262	603			156	0	0	0	0	0	0	0
408.781	0	0	0	0	0	0	777	8059	3248	1299	0	0	0	1347	103	66	0	2956	64	939			156.2	0	0	0	0	0	0	0
408.812	0	0	0	0	0	0	1186	5617	3983	937	2379	0	0	1840	141	0	1189	2570	42	630			156.4	0	0	0	0	0	0	0
408.844	0	0	0	0	0	0	777	3716	3561	314	3632	0	0	1184	92	0	1934	1172	0	17			156.6	0	0	0	0	0	0	0
408.875	0	0	0	0	0	0	0	960	1847	226	2379	0	0	79	0	0	1375	784	0	0			156.8	0	0	0	0	0	0	0
408.906	0	0	0	0	0	0	0	67	579	44	1113	0	210	0	0	0	126	352	0	0			157	0	0	0	0	0	0	0
408.938	0	0	988	0	0	0	0	0	332	102	1923	0	361	0	653	0	5	0	0	0			157.2	0	0	0	0	0	0	0
408.969	0	0	1565	0	0	0	0	0	554	164	1453	0	272	0	1151	0	289	0	0	0			157.4	0	0	0	0	0	0	0
409	0	0	1073	0	0	0	0	130	518	258	222	0	40	717	927	0	476	0	0	92			157.6	0	0	0	0	0	0	0
409.031	0	0	55	0	0	0	0	219	422	251	0	0	558	1164	214	0	341	0	0	141			157.8	0	0	0	0	0	0	0
409.062	0	0	0	0	0	0	0	1538	1817	527	0	0	911	822	39	0	73	132	3498	92			158	0	0	0	0	0	0	0
409.094	0	0	0	0	3209	0	0	3045	2972	604	459	0	647	215	270	189	313	214	6191	1093			158.2	0	0	0	0	0	0	0
409.125	0	0	696	0	5026	0	0	3906	2610	1966	2857	0	439	844	904	335	570	151	4867	2059			158.4	0	0	0	0	0	0	0
409.156	0	0	1063	0	3402	1519	670	4726	3310	4712	4547	3119	2329	1139	1333	1172	1528	1702	1356	1985			158.6	0	0	0	0	0	0	0
409.188	2101	0	696	0	126	2319	1023	9170	4959	5315	3371	5384	6533	728	1570	2141	2787	3099	838	867			158.8	0	0	0	0	0	0	0
409.219	7802	0	0	0	0	1519	1725	12438	5295	3413	796	6455	8232	595	1360	2201	4011	2483	1336	2123			159	0	0	0	0	0	0	0
409.25	13115	0	1261	0	0	0	2858	9869	5910	2335	0	5026	6181	1928	2220	1571	3653	520	1282	2876			159.2	0	0	0	0	0	0	0
409.281	10887	0	2055	0	0	0	5976	5023	8568	2633	0	3874	3232	2975	2902	1106	2307	1486	1110	1973			159.4	0	0	0	0	0	0	0
409.312	5512	0	1459	0	0	0	6364	4894	9138	1908	230	1366	2279	2296	2465	1205	1455	2337	981	120			159.6	0	0	0	0	0	0	0
409.344	2060	0	129	0	0	0	3809	5777	6402	1733	352	489	1193	776	1043	1156	1269	1590	974	0			159.8	0	0	0	0	0	0	0
409.375	3556	0	0	0	0	0	529	4339	3279	1659	230	107	344	1057	1521	913	757	68	1039	0			160	0	0	0	0	0	0	0
409.406	3674	0	0	0	0	0	11	3205	1485	1244	0	0	0	1628	1972	229	175	1001	1003	343			160.2	0	0	0	0	0	0	0
409.438	2510	0	0	0	0	0	0	2842	2479	583	0	0	449	1519	1278	0	510	1623	720	674			160.4	0	0	0	0	0	0	0
409.469	118	0	0	0	0	2605	0	1502	2940	406	0	0	715	759	174	0	644	1146	71	571			160.6	0	0	0	0	0	0	0
409.5	0	0	0	0	0	4134	395	380	1987	431	0	0	494	539	0	0	651	95	0	149			160.8	0	0	0	0	0	0	0
409.531	0	0	0	0	0	2844	625	442	111	597	0	0	29	82	297	0	1096	0	0	0			161	0	0	0	0	0	0	0
409.562	0	0	2792	0	0	156	428	297	0	413	0	0	0	2368	524	0	1275	0	0	0			161.2	0	0	0	0	0	0	0
409.594	0	0	4446	0	0	0	21	8	0	25	0	876	0	3769	404	0	716	0	0	0			161.4	0	0	0	0	0	0	0
409.625	0	0	3072	0	0	0	0	0	24	0	0	1457	732	4054	70	0	65	0	0	0			161.6	0	0	0	0	0	0	0
409.656	0	0	3288	0	0	18105	0	0	703	0	0	1084	1193	2466	0	0	0	0	0	0			161.8	0	0	0	0	0	0	0
409.688	0	0	4924	0	0	28405	414	585	1113	490	0	1253	847	1598	0	2024	78	0	0	0			162	0	0	0	0	0	0	0
409.719	0	0	3385	0	0	19273	1206	2295	1012	2952	0	1790	247	95	1328	3210	1742	0	1332	230			162.2	0	0	0	0	0	0	0
409.75	0	0	183	0	0	765	5310	3798	2646	5935	0	1238	263	0	2079	2208	3197	0	2157	397			162.4	0	0	0	0	0	0	0
409.781	0	0	0	0	0	0	7102	3973	3975	8117	0	2055	172	0	2690	120	2663	0	1521	300			162.6	0	0	0	0	0	0	0
409.812	0	0	0	0	0	0	4617	2827	2779	6475	0	3365	0	0	2288	0	739	0	614	46			162.8	0	0	0	0	0	0	0
409.844	0	0	0	0	0	0	390	1435	385	3122	0	2526	669	0	2515	0	67	0	784	0			163	0	0	0	0	0	0	0
409.875	0	0	0	0	0	0	0	330	225	301	0	369	1045	0	1708	0	5	0	545	0			163.2	0	0	0	0	0	0	0
409.906	0	0	0	0	0	0	0	0	327	332	0	0	705	977	1224	0	0	0	301	611			163.4	0	0	0	0	0	0	0
409.938	0	0	0	0	0	0	13	0	222	447	0	0	23	1515	374	0	0	0	542	953			163.6	0	0	0	0	0	0	0
409.969	0	0	0	16449	0	0	88	0	9	316	0	0	0	1012	115	0	1957	0	474	643			163.8	0	0	0	0	0	0	0
410	2668	0	3995	25658	0	0	117	0	0	194	0	0	472	22	0	0	3075	0	705	535			164	0	0	0	0	0	0	0
410.031	4475	0	6377	17282	0	0	68	358	0	263	2040	130	765	0	0	0	2424	0	902	3159			164.2	0	0	0	0	0	0	0
410.062	3282	0	4419	545	0	0	944	764	210	179	6063	1113	540	0	154	958	609	0	621	4225			164.4	0	0	0	0	0	0	0
410.094	402	0	278	0	4989	1257	1505	690	1230	881	6628	1608	44	0	453	1593	353	0	34	2506			164.6	0	0	0	0	0	0	0
410.125	1122	0	3072	16362	7913	4112	1040	217	1646	2057	3080	4546	1551	1132	733	1158	12	1439	0	86			164.8	0	0	0	0	0	0	0
410.156	1713	0	8598	26048	5441	5883	1125	837	1316	2376	86	5643	2675	2285	883	368	752	3669	48	0			165	0	0	0	0	0	0	0
410.188	1122	0	13175	36112	296	4144	4752	1784	3268	3048	0	4457	2050	2013	2267	819	1229	3719	575	594			165.2	0	0	0	0	0	0	0
410.219	0	0	11548	31251	8451	3071	7163	4662	5836	4032	0	3269	353	604	2937	1295	1120	1522	837	952			165.4	0	0	0	0	0	0	0
410.25	0	0	12746	21969	17576	4701	6520	7206	6005	3704	0	3965	30	724	1983	1047	468	33	536	663			165.6	0	0	0	0	0	0	0
410.281	1661	0	12766	2522	15587	5448	5950	8274	5009	2744	0	3598	0	1873	806	1161	812	0	1023	45			165.8	0	0	0	0	0	0	0
410.312	2698	0	8771	0	4674	3002	5620	6469	4563	2199	0	2706	0	1994	3128	1207	1164	551	1575	0			166	0	0	0	0	0	0	0
410.344	1908	0	1490	0	153	710	3977	4933	4559	1736	0	2223	106	2424	4169	1038	1112	885	1072	0			166.2	0	0	0	0	0	0	0
410.375	161	0	68	0	234	34	1732	2742	3518	871	93	628	171	2762	2605	991	523	618	46	0			166.4	0	0	0	0	0	0	0
410.406	2583	0	0	0	153	0	915	1775	2164	499	142	25	120	2413	339	1172	206	43	0	0			166.6	0	0	0	0	0	0	0
410.438	4099	0	0	0	0	0	33	1265	359	228	93	0	9	851	196	713	80	0	465	0			166.8	0	0	0	0	0	0	0
410.469	2819	0	0	0	0	0	0	889	161	308	0	0	0	307	68	145	0	0	762	0			167	0	0	0	0	0	0	6
410.5	154	0	0	0	0	0	175	100	0	202	0	0	0	0	0	71	0	0	544	0			167.2	0	0	1	0	0	0	911
410.531	0	0	0	0	0	0	313	0	111	0	0	0	0	0	0	0	33	0	51	0			167.4	0	0	246	0	0	0	6
410.562	0	0	0	0	0	0	244	0	170	0	0	0	0	0	0	0	51	0	0	0			167.6	0	0	1	0	0	0	1
410.594	0	0	0	0	0	0	45	26	111	0	0	0	0	0	0	0	265	0	0	0			167.8	0	0	3	0	0	0	230
410.625	0	0	0	0	0	0	0	1547	0	1618	0	0	0	662	0	234	423	0	1404	0			168	0	0	525	0	0	0	1
410.656	0	0	0	0	0	0	0	3246	0	2572	1509	0	2545	1074	0	374	431	0	2800	0			168.2	0	0	3414	0	0	0	0
410.688	0	0	0	0	0	0	1974	4301	272	1774	2501	1700	4683	1213	164	440	350	0	2454	0			168.4	0	0	2623	0	0	0	0
410.719	0	0	0	0	0	1287	3333	4947	470	1223	1810	2899	3969	2012	1873	329	303	1588	2147	0			168.6	0	0	396	0	0	0	0
410.75	0	0	0	0	0	4441	2462	4957	355	2427	196	2165	1751	2435	2769	237	155	2553	2250	0			168.8	0	0	2	0	0	0	0
410.781	0	0	0	0	0	5185	1354	3483	2385	2276	0	304	1282	1354	2505	36	27	1784	1475	0			169	0	0	0	0	0	0	0
410.812	0	0	0	0	0	2655	1621	2169	4366	848	0	0	792	64	1217	0	192	306	38	0			169.2	0	0	0	0	0	0	0
410.844	0	0	0	0	0	117	1098	1659	3760	145	0	0	101	0	759	274	274	272	0	0			169.4	0	0	0	0	0	0	0
410.875	0	0	0	0	0	0	41	812	1142	78	0	0	0	0	695	418	188	1239	0	0			169.6	0	0	0	0	0	0	0
410.906	0	0	0	0	0	0	0	115	250	26	127	0	0	522	1104	274	9	1665	1791	0			169.8	0	0	0	0	0	0	0
410.938	0	0	0	0	0	0	0	0	499	0	195	819	1939	1004	819	0	0	1132	2872	0			170	0	0	0	0	0	0	0
410.969	0	0	0	0	0	0	0	1319	742	48	127	1251	3280	838	118	0	0	46	2001	0			170.2	0	0	0	0	0	0	0
411	0	0	0	0	0	0	0	2067	515	397	0	819	2442	206	188	244	242	0	137	0			170.4	0	0	0	0	0	0	0
411.031	0	0	0	0	0	0	0	1401	932	608	0	0	341	0	287	372	675	0	0	0			170.6	0	0	0	0	0	0	0
411.062	0	0	1449	0	0	0	0	682	1393	562	0	776	14	0	226	1019	728	0	582	0			170.8	0	0	0	0	0	0	0
411.094	0	0	2281	0	0	3765	0	2859	932	277	0	1310	0	0	57	1237	703	0	1070	0			171	0	0	0	0	0	0	0
411.125	0	0	2231	0	0	5991	1259	4579	21	223	0	966	0	1834	37	857	618	0	896	0			171.2	0	0	0	0	0	0	0
411.156	0	0	1102	1628	0	5276	4761	4114	308	3303	0	124	0	3601	56	53	424	0	731	0			171.4	0	0	0	0	0	0	0
411.188	3972	0	677	2824	0	2592	5790	3960	927	5124	0	469	5741	4002	1127	337	71	0	1216	186			171.6	0	0	0	0	0	0	0
411.219	6506	0	1603	2145	0	2133	3139	5613	1202	4002	0	2283	10923	3726	2131	856	741	1076	1311	635			171.8	0	0	0	0	0	0	0
411.25	4647	0	3576	339	0	706	1064	6666	930	1373	0	2908	9238	3417	1798	967	2116	1946	927	901			172	0	0	0	0	0	0	0
411.281	995	0	4484	9906	0	619	2393	6000	710	2026	3231	2088	3478	2104	2529	507	2406	1538	1119	1012			172.2	0	0	0	0	0	0	0
411.312	1180	0	2955	15577	0	847	5165	6718	1163	2457	5874	734	1775	680	4100	108	1257	302	1354	1261			172.4	0	0	0	0	0	0	0
411.344	1065	0	1248	10600	0	555	5256	7600	1201	2115	4711	449	1055	318	3603	0	172	22	941	2179			172.6	0	0	0	0	0	0	0
411.375	335	0	59	454	0	0	2845	5959	642	919	1007	0	28	10	1362	0	32	105	908	2120			172.8	0	0	0	0	0	0	0
411.406	0	0	1160	0	0	0	117	3520	21	167	44	0	0	0	489	0	17	130	1142	1100			173	0	0	0	0	0	0	0
411.438	0	0	2018	0	0	0	0	2178	0	0	0	0	0	0	1004	0	0	70	846	36			173.2	0	0	0	0	0	0	0
411.469	0	0	1536	0	0	0	0	1272	0	0	0	0	0	560	1310	0	0	1207	124	0			173.4	0	0	0	0	0	0	0
411.5	0	0	246	0	0	0	0	78	0	0	0	0	0	883	1053	852	0	2168	0	0			173.6	0	0	0	0	0	0	0
411.531	0	0	0	0	0	0	0	0	0	0	0	0	0	601	237	1359	0	1703	0	0			173.8	0	0	0	0	0	0	0
411.562	0	0	0	0	0	0	0	0	0	0	0	0	0	298	12	1987	0	325	0	0			174	0	0	0	0	0	0	0
411.594	0	0	0	0	0	0	0	0	0	0	0	0	0	430	0	1724	0	0	448	0			174.2	0	0	0	0	0	0	0
411.625	0	0	0	0	0	0	1919	0	18	909	0	2067	0	1579	18	1151	0	0	750	0			174.4	0	0	0	0	0	0	0
411.656	0	0	0	0	0	0	4295	765	248	1441	0	3281	705	5755	82	164	0	0	1651	0			174.6	0	0	0	0	0	0	0
411.688	0	0	0	0	0	0	4716	1311	1171	1648	0	2257	1892	15111	101	145	142	0	3208	490			174.8	0	0	0	0	0	0	0
411.719	0	0	4573	0	0	0	2452	2354	2327	1523	0	124	2006	20766	54	213	319	0	3698	749			175	0	0	0	0	0	0	0
411.75	0	0	8402	0	0	0	712	2971	2446	1369	0	1316	1040	15846	25	266	545	0	2021	490			175.2	0	0	0	0	0	0	0
411.781	3318	0	6810	0	0	0	0	2503	1615	843	0	2101	705	5861	120	757	487	0	2002	0			175.4	0	0	0	0	0	0	0
411.812	7273	0	1524	0	0	0	0	751	1033	695	0	1536	805	1388	150	1295	259	0	2866	0			175.6	0	0	0	0	0	0	0
411.844	6796	0	68	0	0	0	0	10	1454	559	0	213	435	929	81	1169	8	0	2266	0			175.8	0	0	0	0	0	0	0
411.875	2373	0	0	0	0	0	951	0	1449	1092	0	79	0	520	90	433	0	0	470	0			176	0	0	0	0	0	0	0
411.906	109	0	0	0	0	0	1567	0	790	1545	340	0	1879	53	137	0	106	0	157	0			176.2	0	0	0	0	0	0	0
411.938	0	0	0	0	0	0	1192	0	44	1205	520	0	2979	0	90	0	188	0	141	0			176.4	0	0	0	0	0	0	0
411.969	0	0	0	0	0	0	214	0	0	297	340	0	2047	0	0	35	146	0	92	0			176.6	0	0	0	0	0	0	0
412	0	0	0	0	0	0	65	0	0	175	0	0	109	0	0	53	26	0	0	0			176.8	0	0	0	0	0	0	0
412.031	0	0	0	0	0	0	0	20	0	22	0	294	0	117	0	35	0	0	0	0			177	0	0	0	0	0	0	0
412.062	0	0	0	0	0	0	1211	31	0	0	842	1866	0	179	0	0	80	281	0	0			177.2	0	0	0	0	0	0	0
412.094	0	0	0	0	0	0	1920	289	0	119	1357	2669	0	2649	93	0	300	429	0	0			177.4	0	0	0	0	0	0	0
412.125	1431	0	0	10469	0	0	1319	500	1706	1493	4552	2138	0	4919	757	0	626	281	1257	0			177.6	0	0	0	0	0	0	0
412.156	2235	0	3198	16601	7163	8249	70	407	2760	2223	5825	1311	742	5442	1105	887	736	1299	2088	0			177.8	0	0	0	0	0	0	0
412.188	1508	0	5140	11413	11775	13099	5366	1146	3952	2887	5158	5186	1359	3079	1526	3875	1034	2118	1524	833			178	0	0	0	0	0	0	0
412.219	50	0	3591	618	11659	9021	8603	4620	4267	4851	2232	8952	1157	2630	1439	5612	1106	1543	3800	1343			178.2	0	0	0	0	0	0	0
412.25	0	0	3037	0	6179	505	6344	6120	4427	7413	1465	7638	474	2105	1409	3870	1674	2259	7545	1544			178.4	0	0	0	0	0	0	0
412.281	0	0	4575	0	3873	12254	959	4088	2331	8563	196	2729	537	2551	1352	893	2238	3315	6828	2985			178.6	0	0	0	0	0	0	0
412.312	0	0	3286	0	431	19529	1491	1906	868	6959	0	2500	525	2291	1613	10	2132	2321	2223	3772			178.8	0	0	0	0	0	0	0
412.344	0	0	3471	0	0	13509	1785	1948	65	3929	865	5625	251	2211	1060	0	1756	227	460	2785			179	0	0	0	0	0	0	0
412.375	0	0	4792	0	0	822	1214	1246	320	907	1454	5654	0	1043	299	0	1472	68	517	1101			179.2	0	0	0	0	0	0	0
412.406	0	0	3139	0	0	0	61	341	628	228	1068	2522	0	353	8	0	907	3181	359	692			179.4	0	0	0	0	0	0	10
412.438	0	0	0	0	0	0	0	184	573	0	132	120	1264	0	0	0	47	4958	24	60			179.6	0	0	0	0	0	0	1404
412.469	0	0	0	0	0	0	0	142	221	0	0	0	1968	0	0	0	0	3336	0	0			179.8	0	0	0	0	0	0	51
412.5	0	0	0	0	0	0	0	25	115	0	0	0	1323	0	0	0	0	101	274	0			180	0	0	0	0	0	0	0
412.531	0	0	0	0	0	0	0	0	141	0	0	0	38	0	278	0	917	0	526	0			180.2	0	0	0	0	0	0	0
412.562	0	0	0	0	0	0	0	0	92	0	0	0	0	0	436	0	1498	0	437	0			180.4	0	0	0	0	0	0	0
412.594	0	0	0	0	0	0	0	0	0	0	0	0	0	0	416	0	1067	0	106	0			180.6	0	0	0	0	0	0	0
412.625	0	0	0	0	0	0	591	0	0	0	0	0	209	0	549	0	98	0	0	0			180.8	0	0	0	0	0	0	0
412.656	0	0	0	0	6411	0	2241	0	0	344	0	0	345	0	680	0	0	54	0	0			181	0	0	0	0	0	0	0
412.688	0	0	0	0	10610	3736	8374	437	1662	1907	0	0	609	1216	631	0	325	394	0	0			181.2	0	0	0	0	0	0	0
412.719	0	0	0	0	7667	6004	10403	1835	7454	2519	0	0	605	2538	436	0	581	1658	94	0			181.4	0	0	0	0	0	0	0
412.75	0	0	10291	0	822	4194	6201	3948	12465	1721	0	0	405	4568	319	616	454	2102	158	0			181.6	0	0	0	0	0	0	0
412.781	0	0	16902	6816	0	299	302	4692	12030	438	0	263	28	4464	484	958	84	1232	115	430			181.8	0	0	0	0	0	0	0
412.812	0	0	12588	10981	0	0	814	4214	7466	575	0	602	200	2708	912	1528	0	68	13	701			182	0	0	0	0	0	0	0
412.844	0	0	1921	7694	0	0	2038	2663	3740	558	0	568	315	267	806	1596	0	0	770	498			182.2	0	0	0	0	0	0	0
412.875	0	0	478	575	0	0	2028	1205	1211	1194	0	199	214	268	248	1948	35	0	1232	44			182.4	0	0	0	0	0	0	0
412.906	0	0	0	0	0	0	794	373	142	1285	0	0	9	395	33	1351	54	0	856	0			182.6	0	0	0	0	0	0	0
412.938	0	0	0	0	0	0	0	497	1995	832	0	0	0	505	123	763	35	0	56	0			182.8	0	0	0	0	0	0	0
412.969	0	0	181	0	0	0	0	325	3200	375	0	0	0	920	152	30	0	0	0	353			183	0	0	0	0	0	0	0
413	0	0	276	0	2350	0	290	0	2231	556	0	0	0	1093	85	0	0	671	269	550			183.2	0	0	0	0	0	0	0
413.031	0	0	181	0	3588	0	481	287	154	405	0	2049	0	569	8	0	0	1115	561	369			183.4	0	0	0	0	0	0	0
413.062	0	0	0	0	2350	0	347	484	16	196	0	3383	0	15	317	185	0	810	666	10			183.6	0	0	0	0	0	0	0
413.094	0	0	0	2387	0	3676	1518	357	242	919	0	2438	0	0	498	572	0	90	414	0			183.8	0	0	0	0	0	0	0
413.125	869	0	0	14550	0	12390	3895	1069	555	1254	0	254	0	3467	641	1471	0	577	180	374			184	0	0	0	0	0	0	0
413.156	1467	0	530	20157	0	15778	4613	2401	1336	2052	0	2692	731	8747	1303	1934	382	990	453	2303			184.2	0	0	0	0	0	0	0
413.188	1083	0	810	12617	0	10060	4718	3118	2019	3060	1085	6326	5504	10005	2265	1565	2581	2435	990	5631			184.4	0	0	0	0	0	0	0
413.219	140	0	530	2104	0	6944	6344	5859	4728	5321	3142	6436	9227	5621	3002	3018	5046	4563	3182	6175			184.6	0	0	0	0	0	0	0
413.25	0	0	4344	1501	0	7279	9452	9193	9523	6429	4310	3978	8818	2230	3774	4533	6389	4748	6305	5612			184.8	0	0	0	0	0	0	0
413.281	0	0	6896	8217	0	7224	8931	8515	13902	7265	4483	6347	6255	2215	5018	6481	6456	3662	6488	4994			185	0	0	0	0	0	0	0
413.312	0	0	5375	19982	898	4396	5275	5327	12670	6697	7494	9035	6860	3457	7292	8114	5384	4807	5986	5977			185.2	0	0	0	0	0	0	0
413.344	0	0	2034	21523	1371	2859	3398	4490	7831	5464	8454	7346	7081	4793	8017	7810	3599	5393	6664	4605			185.4	0	0	0	0	0	0	0
413.375	0	0	1866	9921	898	97	3726	4786	3328	3719	4985	2999	7423	4552	5648	3599	2601	3368	5902	2658			185.6	0	0	1	0	0	6	0
413.406	0	0	810	644	0	0	2614	3449	2323	2336	520	2420	6056	2629	2380	1023	2338	1158	2263	1352			185.8	0	0	206	0	11	971	0
413.438	0	0	0	0	0	0	315	1896	2289	1233	0	2226	3306	958	1513	804	1356	568	501	1826			186	0	0	7058	0	1574	2529	0
413.469	0	0	0	0	0	0	0	718	1606	390	0	1439	522	1021	1226	551	523	775	306	1462			186.2	0	0	13879	0	11	100	0
413.5	0	0	0	0	0	0	0	290	418	233	0	58	27	961	560	38	209	1200	79	305			186.4	0	0	9720	0	0	0	0
413.531	0	0	0	0	0	0	0	37	146	869	0	0	0	354	118	0	126	1319	0	0			186.6	0	0	383	0	0	0	0
413.562	0	0	0	0	0	0	0	0	160	2884	921	0	0	0	105	0	46	824	0	0			186.8	0	0	306	0	1	0	0
413.594	0	0	0	0	0	0	0	0	73	3363	1465	0	0	0	68	0	0	525	0	85			187	0	0	4	0	165	0	0
413.625	0	0	0	0	0	0	0	0	139	1714	1011	2712	0	0	0	0	0	263	0	290			187.2	0	0	303	0	1	0	0
413.656	0	0	0	0	0	4700	0	0	222	796	58	4496	985	0	0	0	0	352	0	328			187.4	0	0	2	0	0	0	0
413.688	0	0	0	0	0	7407	0	2038	1079	1176	0	3255	1597	0	130	0	0	715	0	159			187.6	0	0	0	0	0	0	0
413.719	0	0	0	0	0	5657	0	3945	1678	935	0	355	1127	0	353	1317	0	755	0	0			187.8	0	0	0	0	0	0	0
413.75	0	0	0	0	0	1153	0	5175	2031	818	0	0	532	0	834	2046	0	509	0	0			188	0	0	0	0	0	0	0
413.781	0	0	0	0	0	604	0	4591	4887	1145	0	0	1091	0	869	1370	210	16	0	0			188.2	0	0	2	0	0	0	0
413.812	2694	0	0	0	0	0	0	4104	6503	898	0	0	1097	0	469	34	943	0	0	117			188.4	0	0	312	0	0	0	0
413.844	4113	0	0	0	0	0	0	2252	5158	300	0	0	1800	0	0	0	1216	992	0	210			188.6	0	0	2	0	0	0	0
413.875	2694	0	0	0	0	0	0	917	2366	109	0	0	2214	0	0	0	779	1595	0	165			188.8	0	0	0	0	0	0	0
413.906	0	0	0	0	0	0	0	44	1669	0	0	0	1553	0	0	0	165	1115	0	31			189	0	0	0	0	0	0	0
413.938	0	0	0	0	0	0	0	420	431	0	0	0	128	65	0	0	564	1161	0	0			189.2	0	0	0	0	0	0	0
413.969	0	0	0	0	0	0	0	682	15	0	0	0	0	114	0	74	784	1733	0	0			189.4	0	0	0	0	0	0	0
414	0	0	0	0	0	0	0	482	0	0	0	0	0	87	0	113	541	1207	0	0			189.6	0	0	0	0	0	0	0
414.031	904	0	2584	0	0	0	267	79	0	96	1497	0	0	14	72	74	30	82	0	0			189.8	0	0	0	0	0	0	0
414.062	1380	0	4388	0	0	0	432	71	271	147	2325	1186	920	554	613	433	0	0	0	0			190	0	0	0	0	0	0	0
414.094	904	0	3453	0	0	0	303	57	690	96	1558	1844	1463	885	907	927	0	0	0	0			190.2	0	0	0	0	0	0	0
414.125	783	0	2498	0	0	0	676	733	952	416	1698	3718	1353	2340	1039	916	0	117	0	0			190.4	0	0	0	0	0	0	0
414.156	4621	0	12765	5525	0	0	1483	3359	687	1699	4983	4072	4499	2905	1226	383	811	194	108	0			190.6	0	0	0	0	0	0	0
414.188	6405	0	21786	32142	9751	0	3567	4545	592	2864	5559	2940	8785	2124	2122	76	1473	1342	422	173			190.8	0	0	0	0	0	0	0
414.219	5527	0	19689	44726	24862	276	3946	4587	1987	3984	2875	1135	9120	1495	2829	152	1327	3142	884	464			191	0	0	0	0	0	0	0
414.25	2685	16481	13652	39030	25307	457	5134	5940	3627	3893	436	1567	4755	2913	3362	501	944	3543	1834	515			191.2	0	0	0	0	0	0	0
414.281	1501	44656	10450	19390	10475	576	6345	8901	3858	3085	181	1808	1577	3367	2974	2259	1305	3537	4258	2658			191.4	0	0	0	0	0	0	0
414.312	0	47128	6222	10730	327	1561	6401	9640	4044	1985	378	1180	1479	2300	1954	3587	1337	3521	4765	3885			191.6	0	0	0	0	0	0	0
414.344	0	20847	7320	0	0	2202	2935	8142	4141	1450	577	1926	2551	1224	964	3085	973	2647	2790	2678			191.8	0	0	18	0	0	0	0
414.375	0	886	10249	0	0	1456	735	6109	3813	588	378	2618	2176	828	508	1150	548	694	440	298			192	0	0	2588	0	0	0	0
414.406	0	0	6487	0	0	200	487	4234	2314	272	0	3076	629	595	220	276	298	72	185	177			192.2	0	0	92	0	0	0	0
414.438	0	0	282	0	0	0	579	3689	1166	394	0	1995	131	340	941	0	123	0	10	116			192.4	0	0	0	0	0	0	0
414.469	0	0	0	0	0	0	328	2859	177	299	0	1019	0	0	1470	370	124	0	0	0			192.6	0	0	0	0	0	0	0
414.5	0	0	0	0	0	0	20	2004	211	46	0	79	0	0	1009	647	64	0	0	0			192.8	0	0	0	0	0	0	0
414.531	0	0	0	0	0	0	0	985	157	392	0	423	0	0	52	495	37	859	0	0			193	0	0	0	0	0	0	0
414.562	0	0	0	0	0	0	0	545	711	644	77	717	0	0	0	81	0	1312	0	0			193.2	0	0	0	0	0	0	0
414.594	0	0	0	0	0	0	2235	285	1313	908	236	532	0	0	0	0	0	859	0	0			193.4	0	0	0	0	0	0	0
414.625	0	0	10782	0	0	0	4635	1996	1131	809	7247	1290	0	0	0	0	0	0	390	0			193.6	0	0	0	0	0	0	0
414.656	0	0	17115	0	0	0	10960	4128	2694	571	11740	1969	623	261	0	0	0	0	635	0			193.8	0	0	0	0	0	0	0
414.688	0	0	13963	0	0	951	22548	7634	6296	466	8443	1383	1824	912	0	0	403	0	450	0			194	0	0	0	0	0	0	0
414.719	0	0	4214	0	0	1499	29547	10731	9142	661	951	107	2622	1363	679	0	870	0	39	354			194.2	0	0	0	0	0	0	0
414.75	0	0	2531	0	0	1022	24743	11995	7483	1434	0	579	1974	1062	1341	378	845	0	0	540			194.4	0	0	0	0	0	0	0
414.781	255	0	228	0	0	46	16900	10420	3852	2671	0	976	1584	415	1158	1056	780	0	0	354			194.6	0	0	0	0	0	0	0
414.812	626	0	0	0	0	0	11030	7141	840	2911	0	1067	1361	63	2468	1771	814	0	1070	886			194.8	0	0	0	0	0	0	0
414.844	617	0	0	0	0	6935	5195	3422	134	1462	0	638	899	0	3408	1627	846	0	1705	1402			195	0	0	0	0	0	0	0
414.875	237	0	0	0	0	10989	1432	1752	0	193	0	371	146	273	2331	885	725	359	2600	962			195.2	0	0	0	0	0	0	0
414.906	0	0	0	0	0	7548	696	1806	0	212	0	15	176	700	124	158	614	593	2288	49			195.4	0	0	0	0	0	0	0
414.938	0	0	152	0	0	401	189	1004	0	324	0	765	170	775	0	14	419	426	1538	0			195.6	0	0	0	0	0	0	0
414.969	0	0	232	0	0	0	0	65	0	212	0	1228	62	487	0	0	314	43	137	0			195.8	0	0	0	0	0	0	0
415	0	0	152	0	0	0	0	0	15	281	2702	857	0	354	0	490	217	0	78	0			196	0	0	0	0	0	0	21
415.031	0	0	0	0	22664	0	1438	0	23	452	4568	60	0	345	181	762	94	0	22	1528			196.2	0	0	0	0	0	0	2933
415.062	419	0	0	0	35925	0	2680	44	15	316	3477	0	0	199	903	557	730	0	0	2412			196.4	0	0	0	0	0	0	128
415.094	2456	0	3396	0	24687	0	8631	1140	158	147	594	0	0	42	1169	820	1205	0	1650	1649			196.6	0	0	0	0	0	0	0
415.125	5204	0	5349	0	7857	2840	11247	5129	1384	670	220	1027	0	199	967	1209	909	1360	2628	78			196.8	0	0	0	0	0	0	0
415.156	4944	0	5135	0	10940	6347	9987	6917	2926	2882	281	3207	944	1895	2867	796	199	2109	1817	231			197	0	0	0	0	0	0	1
415.188	2097	0	11527	0	8009	7903	4587	6390	4015	4279	269	3975	1656	3044	5035	635	506	4471	109	353			197.2	0	0	0	0	0	0	230
415.219	1449	0	19862	0	3619	5273	5123	6290	3419	3458	4096	2500	1897	3676	4233	1536	1092	5357	0	231			197.4	0	0	0	0	0	0	1
415.25	3075	0	29558	0	4048	2328	5421	8706	2525	1423	6216	721	3591	3458	1715	2315	1326	4230	228	1331			197.6	0	0	0	0	0	0	0
415.281	3595	0	26018	0	2651	219	6196	7632	2879	2225	4168	180	4538	4458	1295	1817	1405	919	699	2079			197.8	0	0	0	0	0	0	0
415.312	2136	0	14863	0	0	0	9145	6977	3205	3069	111	0	2751	3838	1314	936	1773	176	762	1403			198	0	0	0	0	0	0	0
415.344	809	0	918	0	0	0	10241	6405	1944	2292	0	0	3025	2646	914	468	1466	701	349	46			198.2	0	0	0	0	0	0	0
415.375	36	0	106	0	0	0	6213	4637	514	459	0	0	4502	927	425	519	1124	1070	295	108			198.4	0	0	0	0	0	0	0
415.406	0	0	0	0	0	0	1066	1697	377	10	0	0	3134	521	238	1050	835	701	471	165			198.6	0	0	0	0	0	0	0
415.438	0	0	0	0	0	0	752	1078	485	0	0	0	212	211	11	1233	537	2928	326	108			198.8	0	0	0	0	0	0	0
415.469	0	0	0	0	0	0	630	898	421	0	0	0	0	129	0	815	17	4645	20	0			199	0	0	0	0	0	0	0
415.5	0	0	0	0	0	0	175	267	283	0	0	0	0	0	0	25	0	3195	0	0			199.2	0	0	0	0	0	0	0
415.531	0	0	0	0	0	0	0	0	9	0	0	0	0	0	0	0	0	175	0	0			199.4	0	0	0	0	0	0	0
415.562	0	0	0	0	0	0	0	71	0	0	0	0	0	0	0	0	0	0	0	0			199.6	0	0	0	0	0	0	0
415.594	0	0	0	0	0	0	2397	157	122	0	0	0	300	0	0	0	449	0	0	0			199.8	0	0	0	0	0	0	0
415.625	815	0	0	0	0	0	5522	144	228	0	0	0	474	0	0	1046	794	0	0	387			200	0	0	0	0	0	0	0
415.656	1495	0	0	0	0	0	6567	2178	184	397	0	180	635	0	0	1815	615	0	0	607			200.2	0	0	0	0	0	0	0
415.688	1197	0	3616	0	0	0	3962	3508	1319	635	0	1613	3742	0	0	1379	109	0	0	412			200.4	0	0	0	0	0	0	0
415.719	250	0	6701	0	0	4621	1440	5881	4124	441	0	2523	8273	0	0	274	445	0	0	16			200.6	0	0	0	0	0	0	0
415.75	2490	0	5418	0	0	7641	74	6123	4769	395	1312	1797	8116	0	577	183	815	0	0	109			200.8	0	0	0	0	0	0	0
415.781	4072	0	1180	0	0	5515	608	4616	2569	567	2003	300	3436	0	906	206	652	0	0	214			201	0	0	0	0	0	0	0
415.812	2903	0	0	0	0	841	968	934	470	377	3281	0	287	68	929	98	135	3151	0	181			201.2	0	0	0	0	0	0	0
415.844	271	0	0	0	0	1533	668	129	278	7	3186	0	0	103	554	0	0	5010	40	47			201.4	0	0	0	0	0	0	0
415.875	0	0	0	0	0	1998	39	0	96	0	2244	0	0	68	390	0	0	3455	256	0			201.6	0	0	0	0	0	0	0
415.906	103	0	0	0	0	1141	0	0	0	0	180	0	0	0	49	0	0	199	1406	0			201.8	0	0	0	0	0	0	0
415.938	157	0	0	0	0	0	0	0	0	0	0	0	0	0	0	0	331	0	1887	0			202	0	0	0	0	0	0	0
415.969	103	0	0	0	0	0	0	1462	0	0	0	0	0	0	0	0	506	0	1161	0			202.2	0	0	0	0	0	0	0
416	0	0	0	0	0	0	0	2482	193	0	0	1543	0	0	0	0	331	0	61	0			202.4	0	0	4	0	0	0	0
416.031	0	0	0	0	0	0	1786	1844	356	0	0	2816	0	0	548	0	0	0	0	0			202.6	0	0	673	0	0	0	0
416.062	5895	0	93	0	0	0	3194	250	285	0	7254	2245	295	265	881	0	208	935	0	0			202.8	0	0	4	0	0	0	0
416.094	9644	0	534	0	0	0	2499	1307	341	638	11652	460	1250	444	651	314	339	1956	0	0			203	0	0	4	0	0	0	0
416.125	6878	0	690	0	0	0	682	2181	1066	1438	9351	0	2365	324	98	944	1245	1781	0	0			203.2	0	0	575	0	0	0	0
416.156	643	0	390	0	0	0	1016	1684	2623	2860	2847	0	2149	245	352	1023	1916	701	0	221			203.4	0	0	45	0	0	0	0
416.188	0	0	4594	0	0	0	1898	365	5276	3771	3098	0	1058	1346	675	503	1556	211	0	1030			203.6	0	0	5669	0	64	0	0
416.219	217	0	7510	0	0	0	1653	519	5989	4114	3594	0	1334	2510	958	985	783	112	0	1495			203.8	0	0	1671	0	9025	23	0
416.25	1279	0	5351	0	0	3572	3810	1220	5541	2820	3345	26	2737	2295	772	1539	1340	0	1107	1023			204	0	0	47745	0	18166	3333	16
416.281	1664	0	1427	0	0	5795	6764	1719	4409	4617	2115	153	3300	2518	421	1616	1527	0	2206	216			204.2	0	0	75710	0	29157	3145	2267
416.312	3309	0	1422	0	0	8205	6199	1235	3330	6009	1082	199	2144	2631	47	1343	760	909	1913	0			204.4	0	0	21200	0	8644	96	65
416.344	3965	0	1031	0	0	6939	2067	2175	1161	4843	607	1285	868	1714	0	2136	42	1449	544	0			204.6	0	0	3148	0	5924	0	0
416.375	2910	0	152	0	0	4602	101	2786	251	1289	0	2026	122	101	287	1930	0	1002	18	0			204.8	0	0	244	0	226	4	0
416.406	359	0	100	0	0	321	0	1896	24	300	0	1534	60	0	453	1051	0	61	0	0			205	0	0	4800	0	2862	630	9
416.438	0	0	0	0	0	0	0	81	0	7	707	237	0	0	309	60	0	5433	0	0			205.2	0	0	8211	0	1339	2050	1248
416.469	0	0	0	0	0	0	0	0	52	0	1079	0	0	0	14	397	0	8733	0	0			205.4	0	0	2828	0	9	64	50
416.5	0	0	0	0	0	0	0	0	112	0	707	0	0	0	0	645	0	6102	0	0			205.6	0	0	145	0	0	0	0
416.531	0	0	0	0	0	0	0	0	100	2982	0	0	0	0	0	456	1561	437	0	0			205.8	0	0	321	0	0	0	0
416.562	0	0	0	0	0	0	0	565	31	6749	0	0	0	0	0	496	2478	0	0	0			206	0	0	2	0	0	0	0
416.594	0	0	0	0	0	0	0	896	0	9718	0	0	0	0	0	734	2175	0	0	0			206.2	0	0	0	0	0	0	0
416.625	0	0	0	0	0	0	0	615	127	10638	0	0	1354	721	0	511	1283	29	0	0			206.4	0	0	0	0	0	0	0
416.656	5337	0	0	0	0	0	390	32	720	20872	0	0	2126	1997	542	244	1207	575	0	0			206.6	0	0	0	0	0	0	0
416.688	9196	0	7246	0	0	0	3247	1080	2956	33085	0	0	1996	2133	846	319	1493	962	743	0			206.8	0	0	0	0	0	0	0
416.719	6938	0	11846	0	0	0	9374	2022	4495	36703	0	0	918	962	569	209	1738	728	1170	0			207	0	0	0	0	0	0	0
416.75	1048	0	8442	0	0	0	10430	2292	3420	26866	0	0	577	376	17	0	1569	137	797	0			207.2	0	0	0	0	0	0	0
416.781	0	0	783	0	0	0	5308	1764	1802	16352	0	0	16	817	13	141	892	305	1260	0			207.4	0	0	0	0	0	0	0
416.812	0	0	0	0	0	0	4961	2151	1746	7651	0	0	144	885	20	1697	704	522	2047	0			207.6	0	0	0	0	0	0	0
416.844	0	0	0	0	0	0	7762	1995	3401	2433	1495	0	373	1091	13	2484	1121	1601	1758	0			207.8	0	0	0	0	0	0	0
416.875	0	0	1430	0	0	0	5607	1261	3982	192	2442	0	431	1104	0	1735	1324	6505	599	204			208	0	0	0	0	0	0	0
416.906	0	0	2271	0	0	415	611	262	2906	13	1738	0	234	685	201	279	910	8754	294	559			208.2	0	0	0	0	0	0	0
416.938	0	0	1564	0	0	634	33	16	658	51	159	0	53	16	319	129	52	5406	20	583			208.4	0	0	0	0	0	0	0
416.969	0	0	87	0	0	415	0	0	29	61	0	0	0	0	220	0	0	524	0	248			208.6	0	0	0	0	0	0	0
417	0	0	0	0	0	0	0	0	0	435	0	0	0	0	12	0	0	0	0	0			208.8	0	0	0	0	0	0	0
417.031	0	0	0	0	0	0	0	0	0	1174	0	983	0	0	246	0	0	0	144	263			209	0	0	0	0	0	0	0
417.062	0	0	0	0	0	0	672	0	0	2308	0	2728	0	706	401	0	0	0	409	401			209.2	0	0	0	0	0	0	0
417.094	0	0	1254	0	0	0	1078	0	164	3113	3178	6418	2371	1309	284	0	0	0	971	263			209.4	0	0	0	0	0	0	0
417.125	4947	0	5270	0	0	0	752	0	259	6044	5091	6973	3772	1882	24	755	208	0	1929	228			209.6	0	0	0	0	0	0	0
417.156	7938	0	6949	0	2320	0	7243	236	1233	7929	6726	4033	3600	2263	0	1711	331	0	2004	348			209.8	0	0	0	0	0	0	0
417.188	9030	0	5222	0	3694	0	11980	466	2025	8076	7390	968	1842	2569	41	2000	850	0	1014	228			210	0	0	0	0	0	0	0
417.219	5819	0	2669	0	2552	4043	9661	1684	2616	6189	7381	3044	1573	1633	656	1303	1967	805	477	68			210.2	0	0	0	0	0	0	0
417.25	3645	0	4504	0	151	6173	2745	2261	1978	4776	4581	4593	655	561	1534	1115	2748	1328	709	139			210.4	0	0	0	0	0	0	0
417.281	784	0	4701	0	0	4043	1410	2519	2310	2695	4244	4166	1533	161	1536	980	1986	1057	530	122			210.6	0	0	0	0	0	0	0
417.312	1046	0	3343	0	0	0	307	1782	2280	2328	5165	2862	1924	760	1086	1508	711	253	75	35			210.8	0	0	0	0	0	0	0
417.344	685	3831	1071	0	0	0	0	1177	3155	2240	3884	1988	1321	1148	1172	1466	520	100	0	174			211	0	0	0	0	0	0	0
417.375	0	5849	737	0	0	0	0	155	2912	1313	1529	761	70	822	1175	933	750	0	0	306			211.2	0	0	0	0	0	0	0
417.406	0	3831	124	0	0	0	0	0	2000	176	99	34	0	201	512	406	556	260	0	235			211.4	0	0	0	0	0	0	0
417.438	0	0	0	0	0	0	0	0	394	23	0	0	0	0	25	794	74	412	0	40			211.6	0	0	0	0	0	0	0
417.469	0	0	0	0	0	0	0	253	20	60	0	0	0	0	0	872	0	282	0	0			211.8	0	0	0	0	0	0	0
417.5	0	0	0	0	0	0	0	402	0	61	0	0	0	0	0	469	462	14	0	0			212	0	0	0	0	0	0	0
417.531	0	0	0	0	0	0	0	277	0	24	0	0	0	0	815	172	746	0	0	0			212.2	0	0	0	0	0	0	0
417.562	0	0	0	0	0	0	0	16	0	513	0	0	0	0	1311	0	551	0	0	0			212.4	0	0	0	0	0	0	0
417.594	0	0	0	0	0	0	0	636	0	853	0	219	0	0	916	107	150	0	0	0			212.6	0	0	0	0	0	0	0
417.625	0	0	0	0	0	3569	1404	1282	695	819	0	804	517	0	65	1923	132	0	0	0			212.8	0	0	0	0	0	0	0
417.656	0	0	0	0	0	5854	4616	1135	1547	373	0	2825	805	0	1236	4639	68	0	0	0			213	0	0	0	0	0	0	0
417.688	917	0	0	0	0	4188	5461	1066	1578	807	0	3903	541	554	1973	5203	842	0	984	0			213.2	0	0	0	0	0	0	0
417.719	1400	0	0	0	0	405	2996	2546	749	3101	0	2728	15	1275	1768	3044	1843	95	1597	0			213.4	0	0	0	0	0	0	0
417.75	917	0	0	0	0	1048	424	3037	215	8182	0	550	0	1230	961	1013	1748	189	1966	0			213.6	0	0	0	0	0	0	0
417.781	0	0	0	0	0	20784	93	1644	48	8982	0	0	0	2741	839	528	640	162	1416	246			213.8	0	0	0	0	0	0	0
417.812	0	0	0	0	0	31412	0	143	1338	4732	0	0	0	5411	715	425	1182	44	902	731			214	0	0	0	0	0	0	9
417.844	0	0	0	0	0	20829	0	1999	2147	695	0	0	0	5283	1086	278	1822	0	500	900			214.2	0	0	0	0	0	0	1384
417.875	0	0	0	0	0	1078	74	3232	1497	869	0	0	0	2044	1436	141	1281	0	739	525			214.4	0	0	0	0	0	0	642
417.906	0	0	0	0	0	0	271	2498	104	830	0	0	0	89	1006	218	100	0	520	111			214.6	0	0	0	0	0	0	4
417.938	0	0	0	0	0	0	314	558	0	492	0	0	0	0	377	162	68	0	41	0			214.8	0	0	0	0	0	0	0
417.969	0	0	241	0	0	0	157	279	0	756	0	0	0	0	10	21	433	0	780	0			215	0	0	0	0	0	0	0
418	0	0	369	0	0	0	0	36	0	955	0	0	0	0	0	0	615	0	1852	0			215.2	0	0	0	0	0	0	0
418.031	0	0	241	0	0	0	0	23	0	572	0	0	521	0	593	0	418	0	1823	0			215.4	0	0	0	0	0	0	0
418.062	0	0	0	0	0	8157	0	35	0	515	0	0	852	0	973	303	146	4281	714	0			215.6	0	0	0	0	0	0	0
418.094	0	0	0	0	0	13763	0	23	0	709	0	101	1376	1282	696	483	182	7308	35	543			215.8	0	0	0	0	0	0	0
418.125	0	0	0	0	0	10156	247	0	75	1154	0	298	1292	2197	118	968	202	5514	0	987			216	0	0	0	0	0	0	0
418.156	0	0	0	0	0	1309	378	329	141	1803	0	320	863	1955	1461	1128	1580	855	0	845			216.2	0	0	0	0	0	0	0
418.188	0	10061	0	644	0	0	1409	531	115	2331	557	1822	289	1115	2268	977	2864	54	0	251			216.4	0	0	0	0	0	0	0
418.219	0	15360	0	1876	0	0	1854	2453	26	1983	4914	2697	475	1261	1761	337	2623	1024	204	61			216.6	0	0	0	0	0	0	0
418.25	0	10061	0	2006	0	0	2481	4708	1303	1356	7097	1884	422	1433	1697	368	1287	1756	2666	0			216.8	0	0	0	0	0	0	0
418.281	0	0	0	892	0	0	2241	4478	3798	1627	4649	134	1344	1381	2239	1381	2044	1334	4199	0			217	0	0	0	0	0	0	0
418.312	0	0	0	0	0	0	3063	1658	5199	2261	964	0	3336	1099	1670	1817	2404	289	2965	0			217.2	0	0	0	0	0	0	0
418.344	0	0	0	0	0	0	2446	101	3828	1986	888	0	5055	556	1321	1056	1440	127	399	0			217.4	0	0	0	0	0	0	0
418.375	0	0	0	0	0	0	1418	425	1834	758	557	0	4012	206	1562	26	67	73	0	0			217.6	0	0	0	0	0	0	0
418.406	0	0	0	0	0	0	40	758	1264	90	26	0	1764	1009	2081	0	0	0	0	0			217.8	0	0	0	0	0	0	0
418.438	0	0	0	0	0	0	0	592	1181	455	0	0	120	1571	1927	165	101	473	0	0			218	0	0	0	0	0	0	0
418.469	0	0	0	0	0	0	0	109	634	636	0	0	0	1072	1292	252	155	816	0	0			218.2	0	0	0	0	0	0	0
418.5	0	0	0	0	0	0	0	296	617	416	0	0	0	48	65	165	101	615	0	0			218.4	0	0	0	0	0	0	0
418.531	0	0	0	0	36307	0	0	452	960	1160	0	0	0	0	0	0	0	93	0	0			218.6	0	0	0	0	0	0	0
418.562	0	0	0	0	56578	0	0	296	692	1861	0	0	0	0	441	0	0	0	0	0			218.8	0	0	0	0	0	0	0
418.594	0	0	0	0	38063	4535	0	156	786	1297	0	0	0	0	720	0	0	0	47	0			219	0	0	0	0	0	0	0
418.625	0	0	0	0	1150	7269	0	356	1109	462	0	0	4940	311	513	0	0	0	71	0			219.2	0	0	0	0	0	0	0
418.656	0	0	0	0	0	5064	1541	335	1358	2770	0	2933	8183	711	110	0	0	1297	47	0			219.4	0	0	0	0	0	0	0
418.688	169	0	0	0	0	10961	6167	377	1185	4696	6877	4612	5937	1170	1146	206	206	2035	0	0			219.6	0	0	0	0	0	0	0
418.719	1207	0	0	0	0	16670	7870	397	1046	5778	10937	3138	1410	1611	2466	315	396	1380	22	0			219.8	0	0	0	0	0	0	0
418.75	1702	0	0	0	0	11325	6939	645	355	7065	7545	134	2734	2929	2356	206	787	54	124	0			220	0	0	0	0	0	0	0
418.781	1077	0	0	0	0	465	4882	587	251	10734	437	0	3400	3060	1095	30	807	27	159	1512			220.2	0	0	0	0	0	0	0
418.812	84	0	0	0	0	0	3550	384	416	13259	0	0	1972	1955	424	203	580	61	89	2554			220.4	0	0	0	0	0	0	0
418.844	0	0	0	0	0	0	785	426	412	10955	0	0	273	724	298	1692	697	58	0	1887			220.6	0	0	0	0	0	0	0
418.875	0	0	0	0	0	0	0	662	160	5352	0	0	21	598	88	2528	1016	20	0	246			220.8	0	0	0	0	0	0	0
418.906	0	0	0	0	0	0	0	444	0	2142	621	1407	0	277	413	1727	1252	0	279	672			221	0	0	0	0	0	0	0
418.938	0	0	0	0	0	0	29	11	0	1783	948	2195	338	285	647	200	1053	0	427	1252			221.2	0	0	0	0	0	0	0
418.969	0	0	0	0	0	0	45	0	0	1026	621	1479	2058	645	439	103	957	0	279	1405			221.4	0	0	0	0	0	0	0
419	0	0	0	0	0	5244	95	262	0	94	0	46	2737	735	17	462	672	0	0	851			221.6	0	0	0	0	0	0	0
419.031	0	0	125	0	682	10308	100	668	447	1144	4423	0	1610	395	187	1654	584	12	0	663			221.8	0	0	0	0	0	0	0
419.062	358	0	4096	0	1041	10443	97	671	840	1981	6864	0	44	437	548	2593	415	52	0	392			222	0	0	4	0	0	0	0
419.094	546	0	6304	0	2851	4873	206	520	699	1546	4593	0	0	747	995	2623	664	63	0	575			222.2	0	0	665	0	0	0	0
419.125	358	0	4237	0	3312	1684	273	1271	937	2721	5838	77	927	1403	1221	3287	912	32	34	872			222.4	0	0	4	0	0	0	0
419.156	5379	0	3478	0	2169	872	158	3927	2600	4085	9437	472	1672	1629	1268	4006	739	369	1684	3102			222.6	0	0	0	0	0	0	0
419.188	11452	0	5078	0	8798	5885	1720	5613	4002	3238	8150	3173	2364	2756	2747	4668	989	3154	3301	4728			222.8	0	0	0	0	0	0	0
419.219	10609	0	4787	0	14196	9880	5785	4476	3681	3929	2775	5721	5532	4934	4423	3961	2920	5280	6257	4764			223	0	0	0	0	0	0	0
419.25	3672	0	3667	874	9966	7692	7670	3678	3873	9906	3285	7366	8778	6325	6053	2719	5473	4050	9620	4180			223.2	0	0	0	0	0	0	0
419.281	1223	0	16260	3970	1073	9311	10630	6189	7823	14987	3073	5677	12297	4481	10307	2818	6347	956	10313	4571			223.4	0	0	0	0	0	0	0
419.312	3444	0	21479	4897	470	17039	12781	8245	14283	13416	2133	3005	13591	3451	11995	4821	5660	1018	6321	5446			223.6	0	0	0	0	0	0	0
419.344	4830	0	13724	2635	1073	19444	16357	8460	15172	11512	1025	560	16439	4056	9451	5542	4619	3103	4665	5906			223.8	0	0	0	0	0	0	0
419.375	3310	0	708	0	1167	11860	13676	7124	9965	10788	1353	548	12817	3801	5639	3723	3233	4084	4574	4523			224	0	0	0	0	0	0	0
419.406	890	0	0	0	764	4973	8253	4643	3997	11688	886	468	6652	1877	4474	2162	1793	4287	2940	2682			224.2	0	0	0	0	0	0	90
419.438	44	0	0	0	0	2359	2560	1947	1529	8868	0	124	498	2466	2043	994	902	3321	397	1809			224.4	0	0	0	0	0	0	0
419.469	0	0	0	0	0	1729	1956	1034	630	4954	1002	0	149	3427	582	432	453	1781	10	1180			224.6	0	0	0	0	0	0	0
419.5	0	0	0	0	0	1117	1340	626	687	855	1832	0	0	2530	1254	1071	34	75	0	58			224.8	0	0	0	0	0	0	0
419.531	0	0	0	0	0	38	94	137	1563	31	1464	0	55	564	1905	1629	0	0	0	0			225	0	0	0	0	0	3	0
419.562	0	0	0	0	0	0	631	0	1912	0	302	0	85	536	1339	1150	0	0	0	0			225.2	0	0	0	0	0	460	0
419.594	0	0	0	0	0	0	983	0	1411	0	0	0	55	863	236	94	0	0	0	0			225.4	0	0	0	0	0	3	0
419.625	0	0	0	0	0	0	915	654	278	0	0	590	0	625	400	0	46	0	0	0			225.6	0	0	0	0	0	0	0
419.656	0	0	3270	0	0	0	1747	1787	548	0	0	3100	303	294	487	0	1029	0	0	0			225.8	0	0	0	0	0	1	0
419.688	0	0	5422	0	0	0	2955	2502	1168	0	0	4074	947	372	271	533	1580	0	0	0			226	0	0	0	0	0	246	0
419.719	0	0	3925	0	0	0	2380	4281	2505	0	0	2393	1043	662	34	829	1066	0	0	0			226.2	0	0	0	0	0	1	0
419.75	1499	0	3497	0	0	0	716	5642	3945	569	0	127	484	880	38	555	200	0	367	0			226.4	0	0	0	0	0	0	0
419.781	2347	0	5815	0	0	0	38	4988	4619	2020	0	0	96	827	123	14	280	0	598	442			226.6	0	0	0	0	0	0	0
419.812	1589	0	4795	0	0	0	0	2328	3082	2398	0	0	430	756	137	0	255	772	480	692			226.8	0	0	0	0	0	0	0
419.844	59	0	1131	0	0	0	0	961	1156	1260	0	0	528	759	70	0	1142	1304	426	467			227	0	0	0	0	0	0	0
419.875	0	0	0	0	0	0	0	483	71	823	0	0	282	513	9	0	2264	964	531	16			227.2	0	0	0	0	0	0	0
419.906	0	0	0	0	0	0	0	442	0	1651	0	0	0	936	6	813	2198	125	979	0			227.4	0	0	0	0	0	0	0
419.938	0	0	0	0	0	0	0	219	318	2072	0	0	0	1439	0	1270	1013	0	1047	0			227.6	0	0	0	0	0	0	0
419.969	0	0	0	0	0	0	0	8	501	1360	0	0	0	1027	0	857	358	0	704	0			227.8	0	0	0	0	0	0	0
420	0	0	0	0	0	0	0	0	341	573	0	0	0	97	36	28	135	0	31	0			228	0	0	0	0	0	0	0
420.031	0	0	0	0	0	0	0	497	114	14	0	0	0	0	235	340	60	0	0	22			228.2	0	0	0	0	0	0	0
420.062	0	0	0	0	0	0	0	932	151	0	0	0	30	1424	789	537	143	0	0	418			228.4	0	0	0	0	0	0	0
420.094	0	0	0	0	0	0	0	761	98	0	0	0	166	2307	1179	366	1489	0	0	816			228.6	0	0	0	0	0	0	0
420.125	243	0	0	0	0	0	1567	172	0	0	0	0	213	1859	902	330	2558	0	0	700			228.8	0	0	0	0	0	0	0
420.156	6519	0	3015	1803	0	0	2689	0	345	137	1662	440	120	745	1284	581	2083	0	0	207			229	0	0	0	0	0	0	0
420.188	13049	0	7362	8264	0	2366	2110	703	1680	2284	3944	673	0	1949	1684	1312	525	0	951	483			229.2	0	0	0	0	0	0	0
420.219	13925	0	7444	10216	6865	3613	1003	2073	2475	5158	4775	2178	1143	2345	2442	2497	1680	0	2213	750			229.4	0	0	0	0	0	0	0
420.25	9816	0	3829	5510	11270	2366	1007	3892	2060	5298	6191	2990	2752	1426	2265	2689	4048	127	2188	2509			229.6	0	0	0	0	0	0	0
420.281	6832	0	1344	0	9797	1459	979	5692	2150	2528	6488	2254	2860	241	1646	1344	4472	838	1189	4099			229.8	0	0	0	0	0	0	0
420.312	3338	0	738	21993	5497	2412	995	6001	2437	733	4977	2172	1858	615	1532	2584	2297	5422	1242	5635			230	0	0	0	0	6	0	0
420.344	2210	0	0	35939	4889	1741	998	3933	2083	1231	4959	3633	1229	1139	2224	4214	1639	7481	1762	4277			230.2	0	0	0	0	939	0	0
420.375	2487	0	0	25601	2071	184	433	1562	1883	1704	18774	3108	835	1268	1792	3211	2482	4701	1887	2218			230.4	0	0	0	0	6	0	0
420.406	1545	0	0	2362	0	0	360	555	1953	1175	24050	834	474	827	440	599	2509	358	1329	99			230.6	0	0	0	0	0	0	0
420.438	0	0	0	0	0	0	564	663	993	682	14533	0	475	258	79	138	1648	157	1067	0			230.8	0	0	0	0	0	0	0
420.469	0	0	0	0	0	0	381	694	90	747	884	0	321	0	11	90	1074	103	701	0			231	0	0	0	0	0	0	0
420.5	0	0	0	0	0	0	14	505	0	551	0	0	11	0	7	25	549	0	453	0			231.2	0	0	0	0	0	0	0
420.531	0	0	0	0	0	0	0	1698	0	70	0	0	0	0	600	25	28	0	14	0			231.4	0	0	0	0	0	0	6
420.562	0	0	0	0	0	0	0	2591	49	0	0	5023	0	0	935	221	93	0	1727	0			231.6	0	0	0	0	0	0	936
420.594	0	0	0	0	0	0	0	1780	76	0	0	12616	0	0	1145	324	151	0	2699	0			231.8	0	0	0	0	0	0	6
420.625	0	0	0	0	0	0	0	95	49	0	0	12944	0	0	821	222	475	0	1823	0			232	0	0	0	0	0	0	0
420.656	0	0	0	0	0	0	0	0	0	0	0	7681	0	0	1194	348	597	0	63	0			232.2	0	0	0	0	0	0	0
420.688	0	0	0	0	0	0	0	553	1196	0	0	3844	0	0	1071	569	408	0	0	0			232.4	0	0	0	0	0	0	0
420.719	0	0	0	0	1555	0	3219	1089	2373	594	0	2417	949	0	997	4261	26	0	675	22			232.6	0	0	0	0	0	0	0
420.75	0	0	0	0	2747	1044	5104	1281	2050	1003	0	5257	2053	0	546	6267	186	0	1075	34			232.8	0	0	0	0	0	0	0
420.781	8215	0	0	0	2124	2019	6883	824	807	880	2913	9479	2018	0	408	4373	931	0	742	38			233	0	0	0	0	0	0	0
420.812	13034	0	4923	0	372	1882	5653	414	1186	321	4644	7791	829	0	98	602	2321	0	99	213			233.2	0	0	0	0	0	0	0
420.844	8967	66087	8230	0	0	713	3851	1094	1517	159	3212	2426	430	0	311	692	2566	0	153	968			233.4	0	0	0	0	0	0	0
420.875	492	105463	6013	0	0	188	312	1869	937	13	195	1676	464	0	475	720	1421	0	160	1652			233.6	0	0	0	0	0	0	0
420.906	0	73069	713	0	0	0	0	1703	139	0	0	1710	333	0	354	306	787	0	68	1359			233.8	0	0	0	0	0	0	0
420.938	0	4573	0	0	0	0	0	653	69	83	0	803	198	0	90	64	1221	0	48	463			234	0	0	0	0	0	0	0
420.969	0	0	0	0	0	0	0	334	7	524	0	67	303	18	1034	492	1060	740	176	8			234.2	0	0	0	0	0	0	0
421	0	0	519	0	0	0	0	114	346	713	0	0	287	27	1529	824	315	1184	204	1137			234.4	0	0	0	0	0	0	0
421.031	0	0	793	0	0	0	0	70	539	833	754	0	118	18	1639	669	11	823	102	1771			234.6	0	0	0	0	0	0	0
421.062	0	0	519	0	0	0	0	48	1066	1045	1204	0	44	0	1211	209	761	55	0	1190			234.8	0	0	0	0	0	0	0
421.094	0	0	0	0	1471	0	0	74	1597	1128	2776	7033	0	0	1161	666	1895	0	1943	35			235	0	0	0	0	0	0	0
421.125	0	0	0	0	3767	0	5499	180	2467	705	8559	15127	1142	0	1435	1131	2266	2994	3218	0			235.2	0	0	0	0	0	0	0
421.156	662	0	0	0	3793	82	8756	515	2426	909	12530	13963	1892	399	3019	1443	2100	4759	2722	115			235.4	0	0	0	0	0	0	0
421.188	3024	0	2290	0	1520	511	6050	1200	2141	2009	8865	5132	1387	1470	4445	1578	1669	3280	952	303			235.6	0	0	0	0	0	0	0
421.219	4011	0	3909	0	0	670	927	2045	3610	2260	3671	1572	176	2348	4361	1619	1537	315	1281	309			235.8	0	0	0	0	0	0	0
421.25	2433	0	4286	0	0	385	1601	2958	4546	2004	2731	1528	1524	1901	3985	1997	2071	212	1388	882			236	0	0	8	0	0	0	0
421.281	275	0	3952	0	0	939	3637	3056	3406	1376	6926	1844	3976	744	3569	2492	2554	726	988	1379			236.2	0	0	1175	0	0	0	0
421.312	262	0	4610	0	0	3995	4181	2109	1504	2596	8429	1848	5488	550	2454	2122	1904	2890	164	1159			236.4	0	0	57	0	0	0	0
421.344	400	0	3017	0	0	4978	6509	878	1471	3887	5972	1376	3917	743	1102	932	1046	3819	0	345			236.6	0	0	0	0	0	0	0
421.375	262	0	1024	0	0	2758	6800	742	961	3814	940	955	1577	498	556	1209	797	2297	0	279			236.8	0	0	0	0	0	0	0
421.406	0	0	116	0	0	294	4579	818	337	1685	178	1221	145	461	631	2648	794	195	154	316			237	0	0	0	0	0	0	0
421.438	0	0	791	0	0	252	509	528	0	431	3684	824	49	728	508	2740	791	280	247	204			237.2	0	0	0	0	0	0	0
421.469	0	0	1052	0	0	165	29	38	0	69	5972	43	0	575	604	1301	505	428	172	271			237.4	0	0	0	0	0	0	0
421.5	0	0	613	0	0	140	0	0	0	182	4214	0	0	136	447	53	116	335	11	385			237.6	0	0	0	0	0	0	0
421.531	0	0	0	0	0	243	0	0	0	351	347	0	0	725	273	736	5	83	0	252			237.8	0	0	0	0	0	0	0
421.562	0	0	0	0	0	184	0	1274	0	293	437	0	2545	1286	0	1169	0	54	0	0			238	0	0	0	0	0	0	0
421.594	0	0	0	0	0	29	0	3183	0	122	667	0	3999	3013	1437	805	0	0	0	0			238.2	0	0	0	0	0	0	0
421.625	0	0	0	0	0	0	0	3895	0	81	930	3134	3047	3313	3372	45	401	417	0	0			238.4	0	0	0	0	0	0	0
421.656	0	0	0	0	0	0	0	2765	436	59	753	4948	716	2070	3979	0	808	5135	0	0			238.6	0	0	0	0	0	0	0
421.688	0	0	0	0	0	0	0	2958	680	90	493	3383	1534	1699	2479	0	935	7543	1327	0			238.8	0	0	0	0	0	0	0
421.719	1117	0	0	0	0	0	210	3184	931	136	0	162	4030	3700	1136	194	1195	4893	2064	120			239	0	0	0	0	0	0	0
421.75	1771	0	0	0	0	0	321	2201	751	97	0	0	4902	3537	383	563	1250	258	1386	534			239.2	0	0	0	0	0	0	0
421.781	1216	0	0	0	0	0	210	477	704	8	0	0	2785	2535	147	619	697	0	56	655			239.4	0	0	0	0	0	0	0
421.812	64	0	0	0	0	0	1059	95	351	516	0	0	302	1996	5	1209	37	0	156	350			239.6	0	0	0	0	0	0	0
421.844	0	0	0	0	0	0	1727	0	237	859	0	0	0	1629	0	1450	0	0	214	0			239.8	0	0	0	0	0	0	0
421.875	0	0	0	0	0	0	1227	0	18	624	0	0	2051	500	14	969	0	0	128	0			240	0	0	0	0	0	0	0
421.906	0	0	0	0	0	0	110	0	0	157	0	0	3242	285	44	35	93	997	98	0			240.2	0	0	0	0	0	0	0
421.938	0	0	0	0	0	0	0	0	0	173	0	0	2807	0	48	0	164	3198	196	0			240.4	0	0	0	0	0	0	0
421.969	0	0	0	0	0	0	0	0	10	150	0	0	1034	0	22	0	127	3754	170	0			240.6	0	0	0	0	0	0	0
422	0	0	0	0	0	0	0	455	236	41	0	0	628	0	0	0	248	1979	47	0			240.8	0	0	0	0	0	0	0
422.031	0	0	0	0	0	0	0	722	1216	0	0	0	258	359	122	0	468	198	356	0			241	0	0	0	0	0	0	0
422.062	0	0	0	0	0	0	0	496	1616	0	5128	0	382	568	287	181	415	299	565	0			241.2	0	0	0	0	0	0	0
422.094	0	0	0	0	0	0	0	175	973	0	8024	0	275	583	276	314	221	468	389	0			241.4	0	0	0	0	0	0	0
422.125	0	0	0	0	0	3485	843	457	1260	196	5427	0	1070	1071	245	719	1369	316	21	0			241.6	0	0	0	0	0	0	0
422.156	0	0	0	0	0	5490	1345	2887	3051	659	708	0	3247	2309	713	869	2075	10	0	0			241.8	0	0	0	0	0	0	0
422.188	8460	0	3950	2282	0	3744	932	4074	5626	924	1046	6638	4833	3872	1211	706	1913	30	0	347			242	0	0	0	0	0	0	0
422.219	14113	0	6401	4794	0	169	1130	3731	5497	633	915	11063	3653	4169	996	654	1057	643	0	546			242.2	0	0	0	0	0	0	0
422.25	10287	0	4515	4283	0	0	2081	1908	3138	352	264	8165	3115	2754	1444	1297	1003	952	0	372			242.4	0	0	0	0	0	0	0
422.281	2213	0	369	1310	0	0	3192	1435	771	315	660	1199	2931	767	1838	1312	595	612	156	15			242.6	0	0	0	0	0	0	0
422.312	1717	0	596	0	0	0	3672	542	788	471	1052	268	2043	1898	2129	601	482	703	239	0			242.8	0	0	0	0	0	0	0
422.344	1267	0	911	0	0	0	3110	1321	676	396	2984	105	194	3531	1437	34	289	1059	594	0			243	0	0	0	0	0	0	0
422.375	164	0	596	0	0	0	1183	1681	201	600	3567	0	0	2973	902	118	164	1317	716	0			243.2	0	0	0	0	0	0	0
422.406	0	0	0	0	0	0	102	1139	689	599	2375	2061	0	773	102	943	33	993	510	374			243.4	0	0	0	0	0	0	0
422.438	0	0	0	0	0	0	0	171	1083	413	77	3397	0	41	206	1321	39	941	47	753			243.6	0	0	0	0	0	0	0
422.469	0	0	0	0	0	0	73	81	737	30	0	2442	48	0	274	2672	34	430	0	705			243.8	0	0	0	0	0	0	0
422.5	0	0	0	0	0	0	650	53	30	0	0	249	74	0	262	3514	231	254	0	263			244	0	0	0	0	0	0	0
422.531	0	0	0	0	0	0	923	0	0	0	0	0	48	0	370	2870	360	0	0	54			244.2	0	0	0	0	0	0	0
422.562	0	0	0	0	0	0	581	0	0	0	0	0	0	0	427	692	255	0	0	1394			244.4	0	0	0	0	0	0	0
422.594	0	0	0	0	0	0	28	0	753	0	0	51	0	134	443	28	21	0	0	2173			244.6	0	0	0	0	0	0	0
422.625	0	0	0	0	0	0	0	0	1704	0	0	562	0	874	905	0	636	0	0	1462			244.8	0	0	0	0	0	0	0
422.656	0	0	4643	0	0	0	4663	0	2220	0	0	789	3509	3655	1313	0	1014	0	0	44			245	0	0	0	0	0	0	0
422.688	0	0	7366	0	5325	0	7369	733	1598	411	4090	483	5898	5951	967	0	718	0	0	0			245.2	0	0	0	0	0	0	0
422.719	0	0	8682	0	8418	0	8017	2706	766	668	7326	0	4335	6293	389	195	619	2160	0	0			245.4	0	0	0	0	0	0	0
422.75	0	0	5909	0	5765	0	5152	3241	95	501	5786	0	541	4375	1067	313	1476	3469	0	0			245.6	0	0	0	0	0	0	0
422.781	0	0	3786	0	287	0	3652	1716	998	84	1381	0	397	3427	2203	217	1541	2422	0	179			245.8	0	0	0	0	0	0	0
422.812	0	0	112	0	0	0	554	85	2281	170	397	30	727	2718	2093	1007	1225	171	0	274			246	0	0	0	0	0	0	0
422.844	0	0	0	0	0	0	124	10	2872	467	231	46	582	2963	1524	1646	1974	623	522	303			246.2	0	0	0	0	0	0	0
422.875	0	0	0	0	0	0	0	24	2720	534	0	30	121	3402	1428	1192	2463	3049	915	483			246.4	0	0	0	0	0	0	0
422.906	1109	0	0	0	0	0	0	420	2135	265	0	0	0	3513	1228	130	2177	4301	702	574			246.6	0	0	0	0	0	0	0
422.938	1693	0	0	0	0	0	0	614	1010	8	0	0	0	2119	377	0	1366	2823	721	1184			246.8	0	0	0	0	0	0	0
422.969	1109	0	0	0	0	0	0	396	467	0	0	0	9	568	32	0	780	475	1051	1402			247	0	0	0	0	0	0	0
423	0	0	0	0	0	0	0	541	637	0	0	0	176	35	368	0	43	0	801	958			247.2	0	0	0	0	0	0	0
423.031	0	0	0	0	0	0	78	882	474	611	0	0	256	149	620	0	0	995	129	45			247.4	0	0	0	0	0	0	0
423.062	0	0	12363	0	0	0	300	627	185	1236	0	0	161	180	456	0	464	1549	158	0			247.6	0	0	0	0	0	0	0
423.094	0	0	19404	0	0	912	1552	56	723	2059	0	0	434	95	57	0	1907	1040	289	0			247.8	0	0	0	0	0	0	0
423.125	0	0	13172	0	0	4818	3287	779	1725	2565	0	0	689	680	512	953	3697	338	232	1104			248	0	0	0	0	0	0	0
423.156	0	0	529	0	0	11583	3396	3267	2725	5522	0	722	2301	3298	1266	1528	3435	525	1273	4132			248.2	0	0	0	0	0	0	0
423.188	1242	0	0	0	0	12366	2068	6290	5020	7668	0	1138	4379	6419	1895	1252	2608	2063	1955	5134			248.4	0	0	0	0	0	0	0
423.219	3533	0	0	0	0	6891	4900	6966	6246	7704	0	859	6367	8514	2205	359	2816	2765	2004	5030			248.6	0	0	0	0	0	0	0
423.25	5988	0	0	0	0	2737	6901	9565	5064	5138	5723	384	5178	7457	1827	613	3016	1914	1697	4041			248.8	0	0	0	0	0	0	0
423.281	5067	0	0	0	0	4919	5654	11740	2234	4888	8945	422	3058	4971	1061	676	1554	159	1914	3221			249	0	0	0	0	0	0	0
423.312	3931	0	0	0	0	5062	3027	9105	3971	5445	6040	365	2057	2536	895	512	555	417	1250	1144			249.2	0	0	0	0	0	0	0
423.344	4459	0	0	0	4443	2514	2698	2666	5167	4606	657	840	2176	1420	1249	598	422	667	635	1566			249.4	0	0	0	0	0	0	0
423.375	4565	0	0	0	6937	108	1111	735	3561	1902	685	1172	1226	444	927	890	342	462	318	2979			249.6	0	0	0	0	0	0	0
423.406	1887	74579	0	0	6680	0	74	1008	763	492	449	743	74	8	310	1581	123	29	137	3056			249.8	0	0	0	0	0	0	0
423.438	0	122789	0	0	3209	0	0	738	1307	1065	0	1001	0	0	1090	1629	54	0	28	1394			250	0	0	0	0	0	0	0
423.469	0	88218	0	0	2001	0	0	182	1388	1201	0	2373	0	0	2003	1089	0	0	0	69			250.2	0	0	0	0	0	0	0
423.5	1474	8933	0	0	0	0	0	189	626	629	0	2449	0	0	1644	83	0	0	0	0			250.4	0	0	0	0	0	0	0
423.531	2751	0	0	0	0	0	0	165	28	85	0	1045	0	0	385	0	0	0	0	0			250.6	0	0	0	0	0	0	0
423.562	2238	0	0	0	0	0	0	47	0	443	0	51	0	0	14	0	0	0	0	0			250.8	0	0	0	0	0	0	0
423.594	500	0	0	0	0	0	0	438	0	619	0	0	0	0	60	0	0	0	0	0			251	0	0	0	0	0	0	0
423.625	0	0	0	0	0	1061	0	743	0	1769	0	0	0	0	92	0	0	0	0	0			251.2	0	0	0	0	0	0	0
423.656	0	0	0	0	0	1747	3860	3685	0	3341	0	0	699	3083	60	0	0	0	0	0			251.4	0	0	0	0	0	0	0
423.688	0	0	0	16964	0	1255	6694	6580	812	4312	0	236	1991	5035	0	0	162	0	0	0			251.6	0	0	0	0	0	0	0
423.719	0	0	0	27413	0	126	9219	9882	1963	3342	0	361	2173	5300	0	0	288	2089	0	2599			251.8	0	0	0	0	0	0	0
423.75	0	0	0	19277	0	0	8984	13038	2436	2010	3363	236	1020	4194	0	207	798	3349	712	4046			252	0	0	0	0	0	0	0
423.781	5607	0	0	1514	0	0	8668	12700	1531	2071	5346	0	690	3920	0	691	1922	2332	1134	2718			252.2	0	0	0	0	0	0	0
423.812	8975	0	0	0	0	0	4525	7120	742	2176	3686	0	957	1706	0	800	2152	159	784	77			252.4	0	0	0	0	0	0	0
423.844	6240	0	0	0	0	0	1822	2070	320	1347	211	0	627	2185	10	406	1071	533	47	0			252.6	0	0	0	0	0	0	0
423.875	414	0	0	3911	0	0	94	833	627	64	0	0	0	2980	151	20	856	837	0	0			252.8	0	0	0	0	0	0	0
423.906	0	0	0	5970	0	0	967	81	677	0	0	0	0	2042	321	90	1355	568	0	0			253	0	0	0	0	0	0	0
423.938	0	0	0	3911	0	0	1534	0	465	40	0	0	0	104	293	759	997	22	0	0			253.2	0	0	0	0	0	0	0
423.969	0	0	0	0	0	0	1054	0	24	62	0	0	0	0	103	1039	129	0	0	0			253.4	0	0	0	0	0	0	0
424	0	23245	0	0	0	0	56	122	0	54	0	0	882	44	207	621	9	0	0	0			253.6	0	0	0	0	0	0	0
424.031	0	37135	0	0	0	0	0	193	0	122	0	0	1347	68	327	0	18	0	0	0			253.8	0	0	0	0	0	0	0
424.062	0	25761	0	0	0	2353	0	928	0	169	0	0	882	44	369	0	27	0	0	0			254	0	0	0	0	0	0	0
424.094	0	1648	0	0	0	3898	0	1404	0	149	0	0	138	326	232	0	18	0	0	0			254.2	0	0	0	0	0	0	0
424.125	0	0	0	0	0	2820	0	1132	184	690	7502	2041	818	543	283	0	0	0	0	0			254.4	0	0	0	0	0	0	0
424.156	0	0	3268	0	0	1052	0	430	1121	2651	14437	4533	2087	395	660	216	0	1684	149	64			254.6	0	0	0	0	0	0	0
424.188	413	0	5386	0	5187	1276	4570	748	1717	3377	12230	4934	2977	1456	889	764	391	2675	289	131			254.8	0	0	0	0	0	0	0
424.219	1861	0	6174	0	11327	954	8578	3063	4641	2028	3246	5028	2594	2202	2310	879	2383	1844	574	348			255	0	0	0	0	0	0	0
424.25	2393	0	6430	0	10390	135	8940	6166	5633	1132	876	8012	1353	2067	3379	1892	3842	104	720	834			255.2	0	0	0	0	0	0	0
424.281	7033	0	6150	0	3408	1751	5419	6966	3667	2960	2211	8070	5137	4148	3743	2651	4021	107	680	945			255.4	0	0	0	0	0	0	0
424.312	10666	0	2521	0	0	2995	3369	5015	1343	3519	3613	4529	7713	8752	3447	3411	2770	483	1190	494			255.6	0	0	0	0	0	0	0
424.344	11305	0	0	0	1805	2473	2146	4728	2873	1905	3003	1804	5535	10894	3758	3561	2177	715	1627	127			255.8	0	0	0	0	0	0	0
424.375	6231	0	0	0	3165	1683	3568	6567	3395	709	1287	3248	629	7979	3253	3711	2407	662	1451	1434			256	0	0	0	0	0	1	0
424.406	2965	0	0	0	2430	1833	4089	6120	2640	843	73	3393	373	3660	2600	2323	3917	364	3289	2131			256.2	0	0	0	0	0	147	0
424.438	4388	0	0	0	409	1103	2190	2888	1638	600	0	1988	829	679	1794	921	3599	216	4709	1530			256.4	0	0	0	0	0	1	0
424.469	7104	0	0	0	0	62	274	379	1449	271	0	147	948	53	751	172	1790	140	3220	513			256.6	0	0	0	0	0	0	0
424.5	5244	0	0	0	0	0	0	10	1188	424	0	0	464	0	82	0	708	140	571	498			256.8	0	0	0	0	0	0	0
424.531	678	0	0	0	0	0	0	0	802	359	0	0	0	0	7	0	756	55	315	235			257	0	0	0	0	0	0	0
424.562	0	0	0	0	0	224	0	326	37	93	0	0	0	0	0	0	540	0	411	0			257.2	0	0	0	0	0	0	0
424.594	0	0	0	0	0	343	0	614	0	179	0	0	0	0	398	0	197	0	1441	0			257.4	0	0	0	0	0	0	0
424.625	1593	0	0	0	0	224	0	504	0	292	0	0	0	0	1290	696	104	0	1997	0			257.6	0	0	0	0	0	0	0
424.656	2692	0	0	0	0	0	0	349	0	206	0	0	0	0	1494	1095	0	0	1922	0			257.8	0	0	0	0	0	0	0
424.688	1990	0	0	0	0	0	0	756	798	133	0	0	20	0	1661	745	0	0	1147	0			258	0	0	0	0	0	0	0
424.719	260	0	0	0	0	0	0	1491	3510	2145	0	1052	235	106	1936	1747	0	0	1600	0			258.2	0	0	0	0	0	0	0
424.75	0	0	1849	0	11613	0	0	2742	5274	3219	1702	1673	331	232	1707	2737	2301	0	1391	0			258.4	0	0	0	0	0	0	0
424.781	0	0	4213	0	18406	0	500	2890	4576	2906	4476	1154	203	398	559	3153	4332	0	913	56			258.6	0	0	0	0	0	0	0
424.812	0	0	3971	0	12647	0	1649	1986	2234	1924	4569	67	0	353	35	2278	3612	0	166	243			258.8	0	0	0	0	0	0	0
424.844	0	0	1389	0	677	0	1910	1562	1023	1847	5903	2364	0	312	314	1625	1243	0	203	578			259	0	0	0	0	0	0	0
424.875	0	0	0	0	0	0	973	1736	832	981	6384	3746	311	262	1024	1357	567	0	133	623			259.2	0	0	0	0	0	0	0
424.906	0	0	0	0	0	0	58	990	1122	420	4390	2572	545	325	1194	2714	380	367	0	1787			259.4	0	0	0	0	0	0	0
424.938	0	0	0	0	0	0	0	206	1404	218	238	135	418	211	834	2693	831	561	0	2316			259.6	0	0	0	0	0	0	0
424.969	0	0	0	0	0	0	0	208	1831	14	0	2642	70	218	392	1064	1278	367	0	1551			259.8	0	0	0	0	0	0	0
425	0	0	0	0	0	0	0	183	1757	0	0	4209	0	781	245	36	870	0	0	66			260	0	0	0	0	0	0	0
425.031	0	0	0	0	0	0	0	469	757	0	0	2910	0	1178	17	0	556	0	0	0			260.2	0	0	0	0	0	0	0
425.062	0	0	0	0	0	0	0	675	40	0	0	175	0	1479	12	0	800	0	0	0			260.4	0	0	0	0	0	0	0
425.094	839	0	0	0	0	0	0	789	429	241	0	0	267	1189	764	310	656	397	8	0			260.6	0	0	0	0	0	0	0
425.125	1281	0	0	0	0	0	0	1579	720	423	0	236	672	709	1733	674	376	1983	356	84			260.8	0	0	0	0	0	0	0
425.156	2499	0	1768	4625	0	0	0	3426	879	1704	3091	2255	2282	1717	1809	1027	1287	2695	1323	568			261	0	0	0	0	3	0	0
425.188	2744	0	4914	9675	0	0	0	3567	2756	7578	5408	3946	3059	3192	1115	1043	1643	2293	1641	1057			261.2	0	0	0	0	458	0	0
425.219	1980	0	6198	8616	0	0	160	2598	4102	11129	4409	3508	2806	3789	1243	1446	1398	1153	929	2868			261.4	0	0	0	0	3	0	0
425.25	3917	0	3815	2614	0	0	2093	1840	4809	7949	1153	1738	2193	2842	1826	1719	888	2101	1076	6098			261.6	0	0	0	0	0	0	0
425.281	5840	0	1049	0	0	1528	3611	4612	4246	2956	654	1417	2571	2510	1732	1666	798	2434	1613	7126			261.8	0	0	0	0	0	0	0
425.312	3982	0	0	0	0	2477	2808	5919	3512	2757	551	1123	1931	2528	1268	943	1014	3607	1923	4182			262	0	0	0	0	0	0	0
425.344	290	0	0	0	0	1748	877	8013	1406	3211	1928	521	847	2308	851	377	1382	3128	1314	930			262.2	0	0	0	0	0	0	0
425.375	168	0	0	0	0	144	438	7004	1187	2199	8653	35	134	2238	471	42	1797	2016	813	3729			262.4	0	0	0	0	0	0	0
425.406	2164	0	0	0	0	0	337	5367	1201	931	11406	125	1320	2214	737	0	2858	103	26	6617			262.6	0	0	0	0	0	0	0
425.438	3135	0	0	0	0	0	57	1882	739	807	6741	155	2293	1909	1083	756	3157	0	1299	5193			262.8	0	0	0	0	0	0	0
425.469	2054	0	0	0	0	0	0	1137	18	1183	345	1208	1744	571	904	1217	1746	0	2329	993			263	0	0	0	0	0	0	0
425.5	0	0	0	0	0	0	0	236	0	821	0	1724	277	77	607	852	183	0	1825	22			263.2	0	0	0	0	0	0	0
425.531	0	0	0	0	0	0	0	23	0	52	0	1373	0	0	991	62	38	0	344	0			263.4	0	0	0	0	0	0	0
425.562	0	0	0	0	0	0	0	0	0	0	0	360	0	0	883	1177	0	0	118	0			263.6	0	0	0	0	0	0	0
425.594	0	0	0	0	0	2727	0	836	0	0	0	213	0	0	384	2023	611	0	190	0			263.8	0	0	0	0	0	0	0
425.625	0	0	0	0	0	4298	0	1525	0	0	0	0	0	414	16	1622	971	147	133	0			264	0	0	0	0	0	0	0
425.656	0	0	0	0	0	2934	0	1233	568	0	0	0	0	1183	0	387	669	2292	9	0			264.2	0	0	0	0	0	0	0
425.688	0	0	0	0	0	135	0	275	925	307	0	0	1390	3932	99	112	82	3504	0	92			264.4	0	0	0	0	0	0	0
425.719	0	0	0	0	0	0	12	333	656	1975	0	0	4245	4797	1797	44	68	2374	0	140			264.6	0	0	0	0	0	0	0
425.75	0	0	0	0	0	0	225	500	640	3315	0	0	4938	3428	2816	169	686	201	0	92			264.8	0	0	0	0	0	0	0
425.781	0	0	0	0	0	2129	326	343	920	2678	0	0	2624	1694	1959	209	1136	0	0	0			265	0	0	0	0	0	0	0
425.812	0	0	0	0	0	3367	1371	241	630	920	0	0	358	1979	205	113	881	0	543	377			265.2	0	0	0	0	0	0	2
425.844	0	0	0	0	0	2308	1809	360	494	776	0	0	33	1340	0	0	753	0	1069	1347			265.4	0	0	0	0	0	0	312
425.875	0	0	0	0	0	117	1212	252	729	1129	0	0	971	470	447	0	957	0	923	1568			265.6	0	0	0	0	0	0	2
425.906	0	0	0	0	0	0	30	19	496	1084	0	0	1712	131	719	0	907	0	294	792			265.8	0	0	0	0	0	0	0
425.938	0	0	0	0	0	0	0	0	21	851	0	0	1322	41	1051	0	411	0	97	201			266	0	37	0	0	0	0	0
425.969	0	0	0	0	0	0	0	0	0	768	0	0	230	26	910	0	238	0	83	286			266.2	0	5158	0	0	23	0	0
426	0	0	0	0	0	360	0	0	151	398	0	0	0	0	603	0	18	0	598	187			266.4	0	2264	0	0	3221	0	0
426.031	0	0	0	0	0	549	0	0	1213	57	0	202	0	232	36	176	65	0	888	0			266.6	0	1330	0	0	105	0	0
426.062	0	0	0	1272	0	360	0	1477	2188	25	111	427	481	467	45	268	99	0	604	0			266.8	0	50	0	0	0	0	0
426.094	0	0	0	1942	0	0	133	2979	1866	38	375	448	767	707	93	176	442	526	25	0			267	0	0	0	0	0	0	0
426.125	1835	0	0	1272	0	0	204	3864	1489	25	4384	218	1751	760	147	0	616	2217	0	164			267.2	0	0	0	0	0	0	0
426.156	2801	0	0	0	0	0	655	4064	2052	0	10522	66	2141	911	753	0	1861	3888	640	251			267.4	0	0	0	0	0	0	0
426.188	1835	0	1169	0	0	0	1400	3678	1930	0	14536	827	1841	1447	1633	98	3372	3329	1057	826			267.6	0	0	0	0	0	0	0
426.219	5930	2599	1785	0	0	1447	6607	3092	1583	980	13468	1342	1343	2397	1834	1761	5271	1323	762	1077			267.8	0	0	0	0	0	0	0
426.25	11144	43534	1169	0	0	2210	11365	2984	2920	2549	14115	948	2785	3790	1046	2685	4730	88	79	764			268	0	0	0	0	0	0	0
426.281	12634	65310	0	0	0	1447	9847	3560	3513	3750	15714	79	3248	3814	870	1813	3467	1216	796	1333			268.2	0	0	0	0	0	0	0
426.312	8383	43089	1216	0	0	0	3320	2631	2955	3944	13295	2302	2725	2409	997	139	1595	1940	3291	2087			268.4	0	0	0	0	0	0	0
426.344	6864	2308	2139	0	0	0	2356	1857	1870	2891	6214	3690	1636	943	1424	412	975	1349	4246	1503			268.6	0	0	0	0	0	0	0
426.375	3980	0	1647	0	0	0	3284	1287	1467	1652	1273	2570	950	833	1213	616	325	96	2619	155			268.8	0	0	0	0	0	0	0
426.406	2086	0	282	0	0	0	2263	1209	605	1123	64	175	111	750	1439	2165	230	0	456	0			269	0	0	0	0	0	0	0
426.438	101	0	2559	0	0	0	129	594	361	1068	0	0	72	842	1105	2762	90	0	115	335			269.2	0	0	0	0	0	0	0
426.469	0	0	3985	0	0	0	0	153	33	420	0	0	110	827	709	1873	73	220	0	511			269.4	0	0	0	0	0	0	0
426.5	0	0	2678	0	0	0	0	13	0	55	0	0	72	483	27	73	47	336	0	335			269.6	0	0	0	0	0	0	0
426.531	0	0	77	0	0	0	0	0	0	433	0	0	0	25	0	0	0	220	0	0			269.8	0	0	0	0	0	0	0
426.562	0	0	0	0	0	0	0	0	0	789	0	0	0	0	0	612	115	0	278	0			270	0	0	0	0	0	0	0
426.594	0	0	0	0	0	0	0	0	0	629	0	0	0	0	0	997	683	3313	435	0			270.2	0	0	0	0	0	0	0
426.625	0	0	0	0	0	0	0	0	0	128	0	0	0	1912	0	707	1397	5259	295	0			270.4	0	0	0	0	0	0	0
426.656	0	0	0	0	0	0	0	50	0	148	0	0	76	3344	0	62	1356	3620	28	0			270.6	0	0	0	0	0	0	0
426.688	0	0	0	0	0	0	337	640	206	227	0	0	662	2586	1047	288	655	201	53	0			270.8	0	0	0	0	0	0	0
426.719	0	0	2996	0	0	0	515	1686	1833	477	0	0	941	2016	2693	601	727	157	1502	0			271	0	0	0	0	0	0	0
426.75	0	0	6860	0	0	2240	337	1842	2702	516	0	3891	1293	2467	4063	1761	2191	615	3080	1547			271.2	0	0	0	0	0	0	0
426.781	5416	0	11910	0	0	3420	0	1742	1827	807	0	7040	1142	3935	4482	2205	2953	1428	3573	2517			271.4	0	0	0	0	0	0	0
426.812	8894	0	11702	0	0	2240	2028	1688	234	1326	0	5587	1134	3694	3514	2564	2427	1634	4183	1784			271.6	0	0	0	0	0	0	0
426.844	6372	0	7158	0	0	0	3396	1618	36	1595	0	1127	630	2505	1720	1889	1296	2462	4164	154			271.8	0	0	0	0	0	0	0
426.875	626	0	1136	0	0	0	2971	1075	0	1048	0	180	1351	542	1009	1190	705	2538	2349	0			272	0	0	0	0	0	0	0
426.906	0	0	0	0	0	0	1069	792	320	482	0	815	1594	635	1135	116	904	1625	194	0			272.2	0	0	0	0	0	0	0
426.938	0	0	0	0	0	0	809	370	536	260	42	1029	1141	647	1536	493	1164	101	7	0			272.4	0	0	0	0	0	0	0
426.969	0	0	0	0	866	0	456	38	438	87	113	698	127	1033	1444	976	737	0	225	1031			272.6	0	0	0	0	0	0	0
427	0	0	0	0	1323	0	279	0	118	0	115	197	0	1280	974	870	27	0	1012	1646			272.8	0	0	0	0	0	0	0
427.031	0	0	0	0	866	0	0	0	46	0	47	129	0	732	63	759	0	0	1262	1167			273	0	0	0	0	0	0	0
427.062	0	0	1625	0	0	0	2433	1367	0	0	0	0	51	25	0	729	0	0	957	1111			273.2	0	0	0	0	0	0	0
427.094	0	0	4214	0	0	0	3933	2238	0	11	0	684	78	270	0	482	498	0	1137	1632			273.4	0	0	1	0	0	0	0
427.125	0	0	4407	0	1314	28	2913	1618	0	1076	0	1140	140	433	214	16	1018	0	1473	1230			273.6	0	0	172	0	0	0	0
427.156	0	0	1941	0	2007	44	441	183	1718	2237	0	830	638	1336	1335	0	1541	0	2396	319			273.8	0	0	1	0	0	0	0
427.188	0	0	136	0	12877	179	146	285	3571	3152	1801	2051	4714	2254	1843	0	1481	835	2472	220			274	0	0	0	0	0	1	19
427.219	3870	0	0	0	23465	1726	347	714	5655	3634	2853	3124	6641	2064	1316	821	1567	1334	1805	154			274.2	0	0	0	0	0	284	2722
427.25	9575	0	0	0	20605	2693	2157	1282	5496	3309	3255	2361	4239	1064	2302	1373	1462	1942	923	123			274.4	0	0	0	0	0	1916	1649
427.281	9645	0	3021	0	6069	1891	3463	1435	4680	1613	2465	434	341	638	3256	1002	1653	2935	2267	383			274.6	0	0	0	0	0	63	479
427.312	3937	5939	9247	0	167	258	3822	1058	2493	239	1929	260	234	637	3384	306	1190	3070	2506	522			274.8	0	0	0	0	0	0	3
427.344	1321	9067	11008	0	0	0	3246	396	1269	0	456	152	234	530	2249	388	619	1373	1360	570			275	0	0	0	0	0	0	5
427.375	6696	5939	6026	0	0	1215	2425	66	143	218	47	446	93	470	1586	660	1055	111	87	328			275.2	0	0	0	0	0	0	772
427.406	9413	0	911	0	0	2019	1181	1657	767	374	0	512	0	393	211	687	1525	120	0	175			275.4	0	0	0	0	0	0	5
427.438	6105	0	0	0	0	1466	625	2610	1350	585	0	302	0	334	5	936	982	78	0	0			275.6	0	0	0	0	0	0	0
427.469	814	0	0	0	0	164	397	1779	1041	505	0	0	0	229	0	1007	61	0	730	0			275.8	0	0	0	0	0	0	0
427.5	67	0	0	0	0	0	800	80	179	304	0	0	0	11	0	764	59	1107	1138	0			276	0	0	0	0	0	0	0
427.531	0	0	0	0	0	0	1208	0	0	0	0	0	0	0	0	196	47	1724	766	0			276.2	0	0	0	0	0	0	0
427.562	0	0	0	0	0	0	833	0	0	0	0	0	0	0	0	0	1890	1158	23	0			276.4	0	0	0	0	0	0	0
427.594	10137	0	0	0	0	0	47	0	366	516	0	0	0	0	498	0	2974	33	0	571			276.6	0	0	0	0	0	0	0
427.625	16095	0	0	0	0	0	0	0	844	1406	2177	0	0	0	836	0	2038	1237	0	931			276.8	0	0	0	0	0	0	0
427.656	11081	0	0	0	0	0	0	0	1787	1554	3554	0	70	375	1265	0	103	3154	242	662			277	0	0	0	0	0	0	0
427.688	618	0	0	0	0	0	0	0	2047	827	2529	0	1511	594	1553	52	0	3244	2763	59			277.2	0	0	0	0	0	0	0
427.719	0	0	0	0	0	0	0	356	1646	379	230	0	2734	408	1708	80	0	1379	4048	0			277.4	0	0	0	0	0	0	0
427.75	0	0	0	0	0	0	0	2155	768	438	0	0	3053	21	999	111	195	441	2960	0			277.6	0	0	0	0	0	0	0
427.781	0	0	0	0	0	0	0	3321	441	587	0	0	1854	876	1066	89	309	576	682	743			277.8	0	0	0	0	0	0	0
427.812	0	0	0	0	0	0	1415	2400	128	507	0	0	899	1409	1196	156	224	390	363	1280			278	0	0	7	0	0	0	0
427.844	0	0	0	0	0	0	2496	532	556	286	0	0	29	984	865	167	208	117	18	965			278.2	0	0	1100	0	0	0	0
427.875	0	0	0	0	0	0	1927	171	970	193	0	0	0	116	121	124	309	157	171	1645			278.4	0	0	7	0	0	0	0
427.906	0	0	0	0	0	0	335	354	762	272	0	0	0	225	69	17	216	102	262	2569			278.6	0	0	0	0	0	0	0
427.938	0	0	0	0	0	0	246	336	145	178	0	0	0	283	136	15	25	0	751	1926			278.8	0	0	0	0	0	0	0
427.969	0	0	0	0	0	415	476	129	10	555	0	0	0	363	152	24	0	0	1108	692			279	0	0	0	0	0	0	0
428	0	0	0	0	0	776	398	15	16	1135	0	0	0	355	83	15	0	0	1217	662			279.2	0	0	0	0	0	0	0
428.031	0	0	0	0	0	632	99	47	809	1002	0	0	0	266	268	0	0	0	3086	538			279.4	0	0	0	0	0	0	0
428.062	0	0	0	0	0	142	0	1000	1278	299	0	0	0	231	490	0	0	43	5326	400			279.6	0	0	0	0	0	0	0
428.094	0	0	0	0	0	0	0	1493	1067	7	0	0	0	294	411	0	0	66	5910	487			279.8	0	0	0	0	0	0	0
428.125	3724	0	0	0	0	0	710	2985	330	200	0	0	0	192	108	0	0	43	4424	291			280	0	0	0	0	0	0	0
428.156	8164	0	0	0	0	0	1551	3568	461	1093	616	682	0	0	211	0	214	0	2824	25			280.2	0	0	0	0	0	0	0
428.188	18022	0	0	0	0	0	2131	4672	888	2862	993	1273	1896	0	404	0	333	0	1095	0			280.4	0	0	0	0	0	0	0
428.219	19964	0	0	0	0	46	1600	4145	2291	3754	695	1035	3105	637	348	0	265	0	355	0			280.6	0	0	0	0	0	0	0
428.25	12750	0	0	0	0	70	1497	3330	4812	4440	51	231	5721	1153	100	0	70	0	276	0			280.8	0	0	0	0	0	0	0
428.281	1506	0	0	0	0	86	4906	1334	6282	4693	150	184	7144	1529	100	0	92	1535	174	0			281	0	0	0	0	0	0	0
428.312	47	0	0	0	0	846	7782	880	5414	3811	230	467	6545	1161	148	0	301	2435	219	0			281.2	0	0	0	0	0	0	0
428.344	3399	0	0	0	0	1284	6441	848	3138	1734	150	467	2754	1535	110	419	405	1676	215	0			281.4	0	0	0	0	0	0	0
428.375	5343	0	0	0	0	854	2324	896	1643	612	0	184	957	1375	79	1166	487	92	82	0			281.6	0	0	0	0	0	0	0
428.406	3635	0	0	0	0	46	781	625	663	243	0	0	219	897	99	1242	497	0	51	0			281.8	0	0	0	0	0	0	0
428.438	154	0	0	0	147	0	184	368	251	0	0	0	0	86	64	557	427	0	78	0			282	0	0	0	0	0	0	0
428.469	0	0	0	0	1064	0	120	173	15	0	0	0	0	92	0	20	129	428	391	0			282.2	0	0	0	0	0	0	0
428.5	0	0	0	0	1427	6734	0	1718	1197	0	0	0	0	60	0	0	843	653	702	0			282.4	0	0	0	0	0	0	0
428.531	0	0	0	0	838	10566	0	2576	1865	0	0	2409	559	0	26	0	1337	428	620	0			282.6	0	0	0	0	0	0	0
428.562	0	0	0	0	0	7171	0	1773	1254	0	0	4008	929	0	109	0	1936	0	183	0			282.8	0	0	0	0	0	0	0
428.594	412	0	0	0	0	286	0	149	1373	77	0	7029	675	121	130	0	2345	0	0	0			283	0	0	0	0	0	0	0
428.625	713	0	0	0	0	3940	0	163	2168	306	0	7857	76	420	443	630	2194	0	0	0			283.2	0	0	0	0	0	0	2
428.656	541	0	0	0	0	6246	0	257	1619	554	4906	6059	0	480	1215	1068	870	0	2735	0			283.4	0	0	0	0	0	0	312
428.688	84	0	0	0	0	4292	162	176	304	495	7900	1312	1226	234	1491	1046	120	0	4697	0			283.6	0	3	0	0	0	0	2
428.719	0	0	0	0	0	1361	248	338	1703	216	5532	1884	2278	0	849	493	1226	1207	4486	228			283.8	0	506	0	0	0	0	0
428.75	0	0	0	0	7005	1766	162	511	2945	1159	4260	5057	1884	0	736	254	1962	1876	2086	368			284	0	4414	0	1	24	0	0
428.781	0	0	0	0	11743	1192	0	342	2568	1810	6180	5362	464	0	954	0	1546	1258	1118	257			284.2	0	36719	0	179	3447	10	0
428.812	0	0	0	0	8606	40	0	44	842	1919	4311	2385	37	0	658	610	1125	33	965	19			284.4	0	41737	0	929	10180	1429	0
428.844	0	0	0	0	1048	0	0	53	414	1177	301	89	0	0	363	3569	1341	0	1338	518			284.6	0	12778	0	6	2860	10	0
428.875	0	0	7577	0	0	0	102	35	878	796	0	0	0	150	758	4801	826	0	1594	1675			284.8	0	2546	0	0	865	0	0
428.906	0	0	12061	0	0	0	156	0	1078	78	0	0	0	287	742	2888	29	0	1131	1990			285	0	133	16	0	6	0	0
428.938	0	0	8330	0	0	0	102	0	584	0	0	0	0	482	378	163	0	205	763	1071			285.2	0	4638	2226	0	0	0	0
428.969	0	0	493	0	0	0	0	183	20	0	0	0	0	711	243	0	0	313	46	123			285.4	0	4100	73	0	3	0	0
429	0	0	0	0	0	0	0	375	0	0	0	0	0	712	326	0	0	334	0	628			285.6	0	136	0	0	423	0	0
429.031	0	0	0	0	0	0	0	811	340	0	0	83	464	371	243	406	884	396	0	1285			285.8	0	5	0	0	3	0	0
429.062	0	0	0	0	0	2899	196	880	1449	581	0	869	1137	417	101	797	1870	433	1434	1126			286	0	719	0	0	0	0	0
429.094	0	0	772	0	0	4930	459	1280	2063	1917	2047	4212	4220	4218	793	832	2664	199	3277	326			286.2	0	728	0	0	0	0	0
429.125	0	0	1179	17846	0	3668	5345	2458	2049	3198	3422	7154	8167	10282	3434	2426	2505	0	3344	691			286.4	0	5	0	0	0	0	0
429.156	0	0	772	28384	0	941	11105	3862	3538	5589	4747	8424	9685	11664	7095	4658	3905	3511	2364	7244			286.6	0	0	0	0	0	0	0
429.188	0	0	3587	19586	0	3235	12698	7328	7801	6575	3892	6643	9152	8820	8071	8290	6131	7122	3894	12843			286.8	0	0	0	0	0	0	0
429.219	0	0	6089	1140	0	11828	10444	10869	9175	6464	7223	5203	9822	8452	7024	9504	8203	8737	5387	12653			287	0	0	0	0	0	0	0
429.25	50	0	5447	0	0	16063	7574	11128	7580	7261	12958	3948	12723	9011	7233	8794	9130	7250	8654	7333			287.2	0	0	0	0	0	0	0
429.281	204	0	2285	0	0	10663	5078	8924	5632	8743	15803	3621	11823	6833	8128	6986	8260	6157	9453	7513			287.4	0	0	0	0	0	0	0
429.312	244	0	1322	0	0	2090	4877	7951	4830	8155	12198	2538	7132	5166	6196	6646	6298	11386	6779	7162			287.6	0	0	0	0	0	0	0
429.344	1493	0	260	0	0	0	6167	5860	2952	5536	9928	1707	1912	4813	3156	6843	6063	15010	2777	5283			287.8	0	0	0	0	0	0	0
429.375	3320	0	0	0	0	0	4408	2783	1407	3834	7818	1059	2949	3296	1606	5373	5671	10624	2259	2200			288	0	0	0	0	0	0	0
429.406	3304	0	0	0	0	0	1722	1023	517	3411	3496	548	3916	1283	1313	2738	3581	1862	2728	1594			288.2	0	0	0	0	0	0	0
429.438	1316	0	0	0	0	0	649	1154	108	3243	173	260	2574	1223	851	91	1265	286	2275	853			288.4	0	0	0	0	0	0	0
429.469	54	0	0	0	0	0	431	1105	67	1849	0	114	135	1504	535	0	730	243	1505	345			288.6	0	0	0	0	0	0	0
429.5	0	0	0	0	0	0	282	875	7	559	0	0	1540	1112	429	0	27	180	928	98			288.8	0	0	0	0	0	0	0
429.531	0	0	0	0	0	0	0	301	0	339	0	0	2535	165	380	0	0	52	1366	0			289	0	0	0	0	0	0	0
429.562	0	0	0	0	0	0	0	336	0	10	13270	402	1869	0	615	0	0	0	950	0			289.2	0	0	0	0	0	1	0
429.594	0	0	0	0	0	0	0	229	819	0	21071	614	256	0	1225	0	0	0	63	0			289.4	0	0	0	0	0	271	0
429.625	0	0	0	0	0	0	0	118	1388	0	14509	402	46	0	1754	0	88	0	0	0			289.6	0	0	0	0	0	1	0
429.656	0	0	0	0	0	0	284	0	1028	0	811	1617	0	0	2557	0	254	1214	0	0			289.8	0	0	0	0	0	0	0
429.688	0	0	0	0	0	0	434	0	136	0	0	2651	1303	445	3594	1239	270	1899	0	0			290	0	0	0	0	0	0	0
429.719	0	0	0	0	0	0	320	828	0	72	0	1894	2090	1459	3131	1971	119	2650	0	0			290.2	0	0	0	0	0	0	0
429.75	0	0	0	0	0	0	511	2320	373	110	0	678	1455	1747	1341	1360	89	2330	0	0			290.4	0	0	0	0	0	0	0
429.781	0	0	0	0	0	468	733	2490	2041	829	0	837	99	1910	135	199	593	1670	0	165			290.6	0	0	0	0	0	0	0
429.812	0	0	0	0	0	714	719	2432	3234	2034	0	618	0	1643	0	183	1546	294	0	267			290.8	0	0	0	0	0	0	0
429.844	0	0	0	0	0	468	400	2109	2447	2330	0	79	0	1130	0	120	1662	254	154	187			291	0	0	0	0	0	0	0
429.875	0	0	0	0	0	0	262	1413	672	1233	0	0	0	172	0	0	829	263	243	14			291.2	0	0	0	0	0	0	0
429.906	0	0	0	0	0	0	0	74	77	232	0	0	0	70	251	0	46	110	165	58			291.4	0	0	0	0	9	0	0
429.938	0	0	0	0	0	0	0	660	890	0	0	0	0	106	467	0	340	0	7	149			291.6	0	0	0	0	1322	0	0
429.969	0	0	0	0	0	0	0	1089	1438	0	0	0	0	216	378	356	547	3605	0	151			291.8	0	9	0	0	75	0	0
430	0	0	0	0	0	149	0	828	1060	113	0	0	59	189	83	974	382	5896	0	541			292	0	1265	0	0	0	0	0
430.031	0	0	0	0	0	626	0	677	1225	1177	1091	0	575	332	25	1050	27	4204	2812	958			292.2	0	50	0	0	0	0	28
430.062	0	0	0	0	0	757	0	1268	2659	1774	2487	1750	845	765	143	803	25	1051	4422	825			292.4	0	0	0	0	0	0	3993
430.094	1723	0	236	0	0	398	341	2795	4366	1949	2395	3651	2832	2453	890	857	238	1202	3617	1123			292.6	0	0	0	0	0	0	209
430.125	2630	0	528	0	0	0	626	3763	4243	3267	2978	4922	4289	5361	2074	2600	984	4007	1492	4599			292.8	0	0	0	0	0	0	1
430.156	2446	0	12456	0	0	12950	2267	4561	4252	5319	4465	4489	5630	9590	2744	4935	2495	5127	1701	7156			293	0	0	0	0	0	0	0
430.188	1166	0	21772	0	0	21468	7042	4512	4881	5272	4337	4397	4261	10285	2546	4936	5010	3804	1232	5323			293.2	0	0	0	0	0	0	55
430.219	1711	0	20554	0	0	15802	10032	4458	6977	4567	6341	3016	3069	7142	3482	5024	5197	1089	2351	1674			293.4	0	0	2	0	0	0	920
430.25	1622	0	9107	0	0	8525	7068	4063	6750	5392	8024	1464	1268	2840	4469	5134	4867	953	3219	2954			293.6	0	3	402	0	0	2	6
430.281	2669	0	8491	0	0	10442	1930	4222	5868	5445	5645	2236	1671	1463	4669	4000	5099	1531	4118	4281			293.8	0	517	2	0	0	346	0
430.312	3107	0	7496	0	0	6989	91	3261	4208	3639	719	4198	1440	1168	3442	1115	4950	1720	3949	3363			294	0	3	0	0	0	248	0
430.344	5828	0	5014	0	0	365	1852	1587	3112	1573	0	3651	893	1324	2048	353	2343	1547	3609	1069			294.2	0	0	0	0	0	1	0
430.375	5998	0	447	0	0	0	4193	757	1571	670	0	1052	39	1230	729	109	588	1131	1827	777			294.4	0	0	0	0	0	0	0
430.406	4544	0	0	0	0	0	3997	1125	1240	190	0	49	149	811	324	0	161	1182	792	765			294.6	0	0	0	0	0	0	0
430.438	3313	0	0	0	0	0	1457	993	821	39	0	0	228	275	204	0	76	611	249	895			294.8	0	0	0	0	0	0	0
430.469	3631	0	0	0	0	0	59	444	422	0	0	0	149	0	215	142	117	169	593	485			295	0	0	0	0	0	0	0
430.5	3070	0	0	0	0	0	0	14	9	0	0	0	0	0	354	218	76	0	764	326			295.2	0	0	0	0	0	0	0
430.531	1885	0	0	0	0	0	0	0	0	0	0	0	0	0	258	142	257	0	517	483			295.4	0	0	0	0	0	0	0
430.562	1204	0	0	0	0	0	0	457	0	0	0	0	891	0	276	0	1040	0	18	324			295.6	0	0	0	0	0	0	0
430.594	0	0	0	0	0	0	0	985	0	0	0	0	1518	67	407	0	1444	0	1319	8			295.8	0	0	0	0	0	0	0
430.625	0	0	0	0	0	888	0	1496	0	0	0	0	1131	1396	321	0	955	0	2250	1454			296	0	0	0	0	0	0	0
430.656	0	0	0	0	0	1356	0	1782	0	88	208	414	197	3696	71	598	1125	739	1679	2320			296.2	0	0	0	0	0	0	0
430.688	0	0	0	0	0	888	0	3170	1618	247	855	683	5867	4223	157	1470	1902	1770	235	1936			296.4	0	0	0	0	0	0	0
430.719	3095	0	0	0	0	0	0	3893	4018	259	1028	491	9325	3225	217	1592	2607	1745	0	1467			296.6	0	0	0	0	0	0	8
430.75	5579	0	0	0	0	7586	0	2947	4826	112	537	50	6448	2691	150	1832	2821	681	2333	1999			296.8	0	0	0	0	0	0	1117
430.781	4398	0	0	0	0	11834	1666	1085	3269	1350	0	0	1495	2984	56	1818	2413	25	3733	2985			297	0	0	0	0	0	0	8
430.812	853	0	4184	0	0	7973	2635	515	1795	2163	0	0	1842	2205	475	1249	1664	0	2594	3022			297.2	0	0	0	0	0	0	0
430.844	0	0	6666	0	0	253	1806	391	877	1570	0	1551	1393	1294	697	212	1622	520	416	1968			297.4	0	0	0	0	0	0	0
430.875	0	0	4609	0	0	0	91	160	866	269	0	3130	947	589	521	1248	2747	831	531	1002			297.6	0	0	0	0	0	0	0
430.906	22238	0	278	0	0	0	0	100	1147	169	0	2748	1225	300	1228	1931	2733	577	971	1200			297.8	0	0	0	0	0	0	0
430.938	35076	0	0	0	0	0	0	153	996	1246	0	813	884	72	2075	1418	2382	2174	1089	831			298	0	0	0	0	0	0	0
430.969	23957	0	2372	0	0	0	0	100	285	1914	0	33	101	20	1647	176	1446	3457	775	52			298.2	0	0	2	0	0	0	0
431	1126	0	4274	0	0	2866	0	0	152	1354	0	0	0	13	393	0	807	2434	235	232			298.4	0	0	312	0	0	0	0
431.031	0	0	3368	0	0	4841	356	0	673	115	0	0	0	0	35	0	32	194	150	377			298.6	0	0	2	0	0	0	0
431.062	3249	0	652	0	0	4506	563	0	987	0	0	507	109	125	555	0	25	0	167	267			298.8	0	0	0	0	0	0	0
431.094	5397	0	0	0	0	1885	385	0	690	234	4093	806	167	251	900	0	48	0	280	22			299	0	0	0	0	0	0	0
431.125	5639	0	9557	0	0	930	1032	0	218	632	6650	555	378	1912	635	57	668	0	570	0			299.2	0	0	0	0	0	0	0
431.156	4913	0	15409	9112	0	0	1737	77	1149	2009	5320	31	1297	3345	436	463	1267	1275	601	445			299.4	0	0	0	0	0	0	0
431.188	4656	0	11097	17708	12048	0	2892	431	2545	3616	2590	0	1973	5073	953	1531	1441	5260	377	679			299.6	0	0	0	0	0	0	0
431.219	2021	0	15178	14908	19119	0	2729	1804	2962	5860	3967	124	4418	5984	1749	1773	2047	7497	1499	1397			299.8	0	0	0	0	0	0	0
431.25	114	0	22929	3796	18096	12909	2209	3959	2393	7175	4847	190	6730	5354	3085	1654	3228	5235	2267	1977			300	0	0	0	0	0	0	0
431.281	0	0	16044	0	9403	20462	3189	4414	1833	6336	4009	124	7977	3823	4237	1157	3251	1385	1524	2522			300.2	0	0	0	0	0	0	0
431.312	0	0	1394	0	6674	14062	4251	2540	1089	3318	2064	701	5562	2971	3857	928	1776	465	713	3192			300.4	0	0	0	0	0	41	0
431.344	4977	0	1176	0	1136	755	2697	710	482	1097	440	1126	3266	1975	2240	283	592	562	926	3193			300.6	0	0	0	0	0	0	0
431.375	7888	0	1908	0	0	0	767	457	1095	2536	0	1175	1150	308	1274	171	864	431	1390	1821			300.8	0	0	0	0	0	0	0
431.406	6021	0	1346	0	0	0	883	452	1779	3590	0	1231	742	562	1224	201	1412	72	1235	691			301	0	0	0	0	0	0	0
431.438	1208	0	111	0	0	0	564	197	1382	2406	0	1277	330	1406	1527	288	1514	0	830	1085			301.2	0	0	0	0	0	0	0
431.469	601	0	0	0	0	0	39	10	385	98	3800	582	330	1449	1384	189	1098	257	335	997			301.4	0	0	0	0	0	0	0
431.5	0	0	0	0	0	0	0	0	9	0	5908	0	215	1309	865	2483	771	518	455	414			301.6	0	0	0	0	0	0	0
431.531	0	0	0	0	0	0	181	0	0	0	9440	0	140	1515	269	3913	258	448	318	12			301.8	0	0	0	0	0	0	0
431.562	0	0	0	0	0	0	276	0	0	0	8635	0	0	1358	14	2669	41	125	113	0			302	0	0	24	0	0	0	8
431.594	0	0	0	0	0	0	181	0	0	0	5732	0	0	1839	0	121	0	0	146	471			302.2	0	11	3533	0	0	0	1126
431.625	0	0	0	0	4342	0	0	745	0	304	166	8669	458	6246	0	0	0	0	104	905			302.4	0	1618	12727	0	0	0	1427
431.656	0	0	0	0	7912	0	0	1202	254	1129	0	18126	1811	7961	0	0	582	1746	9	755			302.6	0	69	527	0	0	0	9949
431.688	0	0	0	0	12973	0	0	844	780	2646	0	23148	2448	4566	74	0	926	2713	0	186			302.8	0	0	10	0	19	0	1189
431.719	0	0	0	0	12207	0	1163	64	2202	2846	0	16494	1568	295	151	0	639	5337	0	0			303	0	0	1002	0	2677	0	49
431.75	9083	0	0	0	7799	0	3515	0	2582	2148	0	8762	319	798	167	0	37	10281	0	0			303.2	0	2	7	0	95	0	0
431.781	14380	0	0	0	738	0	3906	83	2491	1286	181	2178	129	1652	91	0	0	11295	0	0			303.4	0	302	0	0	0	0	0
431.812	10419	0	4322	0	0	0	1873	127	1638	951	2458	1450	167	1474	1697	1686	0	5401	633	0			303.6	0	2056	0	0	0	0	0
431.844	1409	0	6920	0	0	0	88	83	1048	241	3594	701	101	455	2644	2820	59	2403	1005	0			303.8	0	88	0	0	0	0	0
431.875	772	0	4812	0	0	0	1021	0	284	0	2571	6739	0	13	2005	2061	90	3308	692	0			304	0	0	0	0	0	0	0
431.906	346	0	321	0	0	0	1590	0	330	0	518	10709	0	0	955	245	59	2443	38	0			304.2	0	0	0	0	0	0	0
431.938	263	0	0	0	0	0	1068	509	216	36	314	7382	0	0	1099	0	0	581	0	0			304.4	0	0	0	0	0	0	0
431.969	81	0	0	0	0	0	237	798	0	56	32	421	0	0	639	0	1206	453	395	0			304.6	0	0	0	0	0	0	0
432	0	0	0	0	0	0	316	541	0	36	0	0	0	0	42	0	2051	700	613	0			304.8	0	0	0	0	0	0	0
432.031	0	0	0	0	0	0	207	20	0	0	0	0	988	0	91	0	1534	774	410	224			305	0	0	0	0	0	0	0
432.062	0	0	0	0	0	0	160	11	86	0	0	0	3388	0	222	0	221	540	9	1772			305.2	0	0	0	0	0	0	0
432.094	0	0	0	0	0	0	552	164	221	84	492	0	4159	0	457	32	305	38	124	2915			305.4	0	0	0	0	0	0	0
432.125	3245	0	378	0	0	7057	2978	302	2311	1671	2079	0	2524	469	1056	120	474	721	1749	2272			305.6	0	0	0	0	0	0	0
432.156	5148	0	848	0	0	11171	5545	1894	4493	3681	2792	2460	671	1374	1194	141	1087	3889	3521	610			305.8	0	0	0	0	0	0	0
432.188	5302	0	7010	0	0	8482	5579	2980	4464	5606	1744	4029	482	1764	1756	71	1707	5687	3493	66			306	0	0	0	0	0	0	0
432.219	5508	0	11368	0	0	1908	3613	2487	2343	5640	273	3873	648	1102	2372	2533	3783	4314	2387	2004			306.2	0	0	0	0	0	0	0
432.25	5897	0	9023	0	10461	1218	2303	1227	2191	4175	1190	3153	874	431	2469	4920	4358	2887	3964	3190			306.4	0	0	0	0	0	0	0
432.281	2819	0	4604	0	29161	3283	1265	1732	3214	4830	1966	3246	2611	799	1670	4538	3443	2899	5370	2631			306.6	0	0	0	0	0	0	0
432.312	127	0	4231	0	30987	4832	1965	2754	3683	6134	1417	1625	6476	1165	1315	3402	1990	1752	4070	1507			306.8	0	0	0	0	0	0	0
432.344	480	0	2650	0	13782	3356	2914	2486	3350	4998	148	174	7779	1188	1011	3133	2238	164	4689	2085			307	0	0	0	0	0	0	0
432.375	1124	0	126	0	387	219	2168	1157	2523	1975	0	0	4582	759	507	1954	2672	0	5557	1931			307.2	0	0	0	0	9	0	0
432.406	1077	0	0	3649	0	0	298	42	1285	1245	0	0	878	423	258	284	2242	0	3629	1889			307.4	0	0	0	0	1282	0	0
432.438	390	0	0	5571	0	0	0	0	204	669	0	0	29	14	168	268	1119	0	168	1587			307.6	0	0	0	0	577	0	0
432.469	0	0	0	3649	0	0	0	16	270	674	0	0	0	0	320	213	55	1592	0	828			307.8	0	0	0	0	4	0	0
432.5	0	0	0	0	0	0	0	24	413	1667	0	0	0	0	308	128	0	2541	0	31			308	0	7	0	0	0	0	0
432.531	5488	0	0	0	0	0	0	33	270	1881	0	0	209	0	178	33	1084	1760	0	0			308.2	0	969	0	0	0	1	0
432.562	8776	0	0	0	0	0	0	27	0	912	0	0	443	0	0	0	1827	109	0	64			308.4	0	7	0	0	0	239	0
432.594	6095	0	0	0	0	0	0	17	0	20	0	1111	664	0	178	0	1346	0	0	327			308.6	0	0	0	0	0	141	0
432.625	398	0	0	10471	0	0	356	950	2938	0	0	1889	659	0	329	0	171	0	0	413			308.8	0	0	0	0	0	1	0
432.656	0	0	0	17783	0	0	1184	1505	4852	0	0	1404	628	1200	657	0	0	0	3031	228			309	0	0	0	0	0	0	0
432.688	0	0	0	13214	6125	0	1436	1346	3795	0	0	191	1513	2055	742	0	0	0	4807	0			309.2	0	20	0	0	1	0	0
432.719	9458	0	0	1796	9845	0	900	3786	1882	698	0	1257	2023	2867	1020	239	282	150	3429	0			309.4	0	2845	0	0	199	0	0
432.75	15051	0	0	0	8114	1497	1486	6432	2385	1673	0	2312	1437	2346	965	386	627	230	369	0			309.6	0	1573	0	0	1	0	0
432.781	10392	0	0	0	7912	4590	2174	5656	2750	1698	0	1856	700	1476	738	272	1702	150	958	363			309.8	0	68	0	0	0	0	0
432.812	612	0	0	0	24949	5204	3070	2411	2015	718	0	392	1247	200	208	201	2044	0	1321	597			310	0	3	0	0	0	0	0
432.844	0	0	0	0	29708	2592	2792	1065	1065	72	0	0	1226	157	197	336	1635	570	907	438			310.2	0	492	0	0	0	0	0
432.875	2076	0	0	0	16590	188	1909	274	58	1463	0	0	561	103	223	274	916	925	360	57			310.4	0	9	0	0	0	0	0
432.906	3452	0	0	0	4251	0	242	0	85	2394	0	1346	28	0	266	151	1071	653	485	9			310.6	0	862	0	0	0	0	0
432.938	2507	0	0	0	5756	0	0	0	138	1708	0	2217	0	0	180	136	845	3332	325	0			310.8	0	6	0	0	0	0	0
432.969	1070	0	0	0	4283	0	0	0	697	505	0	1592	0	0	189	89	428	5457	8	0			311	0	0	0	0	0	0	0
433	1202	0	0	0	588	0	949	0	1428	746	0	161	2249	648	118	0	179	4061	635	0			311.2	0	0	0	0	0	0	0
433.031	3563	0	0	0	0	0	2368	0	1383	1637	0	0	3611	1186	77	0	316	592	2092	485			311.4	0	0	0	0	0	0	0
433.062	4327	0	0	0	0	1607	3204	44	1476	1996	4585	0	4648	1087	325	0	441	90	2768	775			311.6	0	0	0	0	0	0	0
433.094	2913	0	0	0	0	2453	2220	260	1921	1602	7195	0	4035	966	982	589	531	0	2104	2264			311.8	0	0	0	0	0	0	0
433.125	90	0	0	0	0	1607	1046	475	2521	1089	5097	801	4556	1862	1496	918	433	0	1733	2881			312	0	0	0	0	0	0	0
433.156	0	0	0	0	0	0	955	1406	3867	1349	6447	1642	4612	3973	1389	618	234	819	1693	4604			312.2	0	0	0	0	0	0	0
433.188	0	0	0	0	0	28318	2438	2300	4960	1887	9683	1441	5180	4625	1429	111	747	1552	1027	4424			312.4	0	0	0	0	0	0	0
433.219	0	0	0	0	0	44639	3453	2935	5101	2912	7147	2857	3461	3854	1844	1333	2886	2925	1652	3603			312.6	0	0	0	0	0	0	0
433.25	909	0	2715	0	0	39014	4232	3150	5671	2991	1863	4956	1886	2213	2964	2454	4189	2861	3126	1438			312.8	0	0	0	0	0	0	0
433.281	1427	0	10215	0	0	15651	6885	4160	6239	2402	1433	4322	1248	1517	2821	2070	2982	1718	4742	1272			313	0	0	0	0	0	0	0
433.312	2361	0	13648	0	0	22234	8892	4077	4799	4011	562	2316	2955	3100	3563	655	1519	47	4386	1042			313.2	0	0	0	0	0	0	0
433.344	2202	0	8703	0	239	20616	6816	2961	4319	5424	0	3610	3553	5021	4032	726	2659	710	3248	921			313.4	0	0	0	0	0	0	0
433.375	1448	0	1804	0	702	13866	2496	1855	5426	4829	0	5371	2416	4416	3401	1685	4306	1448	1281	596			313.6	0	0	0	0	0	0	0
433.406	36	0	90	0	752	1312	728	1468	4595	2633	0	4535	1489	1648	1627	2834	4043	2052	524	821			313.8	0	0	0	0	0	0	0
433.438	0	0	0	0	335	0	803	791	1835	1394	0	2585	2001	480	1235	2511	2241	2116	41	992			314	0	0	0	0	0	0	0
433.469	0	0	0	0	0	0	806	625	197	88	0	1174	1364	45	893	1243	975	5844	259	896			314.2	0	0	4	0	0	0	0
433.5	84	0	0	0	0	0	335	746	80	0	0	379	61	0	209	67	446	16680	681	439			314.4	0	0	647	0	0	0	0
433.531	188	0	0	0	0	0	37	504	53	0	0	0	0	340	945	0	243	22026	726	253			314.6	0	0	924	0	0	0	0
433.562	175	0	0	0	0	0	0	17	0	0	0	0	0	520	1412	0	25	14846	333	0			314.8	0	0	6	0	0	0	0
433.594	59	0	0	0	0	0	0	0	0	0	0	0	0	1446	950	0	1451	4538	31	583			315	0	0	0	0	0	0	0
433.625	0	0	0	0	0	0	0	831	0	0	0	236	0	1717	29	1351	2288	1593	0	981			315.2	0	0	0	0	23	0	0
433.656	0	0	0	0	0	0	0	2572	0	0	6274	577	0	2309	68	2190	1562	681	0	722			315.4	0	0	0	0	3180	0	0
433.688	0	0	495	0	0	0	0	2910	0	0	10212	2633	0	1911	103	1546	113	0	599	91			315.6	0	0	0	0	121	0	0
433.719	0	0	818	0	0	0	0	2134	1412	0	7241	4446	0	1507	68	127	62	0	1061	0			315.8	0	0	0	0	0	0	0
433.75	0	0	589	0	0	0	0	1931	2452	0	2573	7733	1453	410	0	134	216	0	823	0			316	0	0	0	0	0	0	0
433.781	0	0	61	0	0	0	0	1935	2221	0	3106	7504	2254	219	114	212	267	0	146	0			316.2	0	0	0	0	0	0	0
433.812	0	0	0	0	0	0	0	854	869	0	2161	4460	1507	28	438	146	175	7636	151	0			316.4	0	0	0	0	0	0	0
433.844	0	0	0	0	0	0	0	47	942	0	145	284	35	0	532	7	0	13833	231	0			316.6	0	0	0	0	0	0	0
433.875	0	0	0	0	0	0	0	0	1447	0	0	0	212	0	286	0	0	12922	151	0			316.8	0	0	0	0	0	0	0
433.906	0	0	0	0	0	0	0	436	1463	1094	0	0	338	0	15	0	5	8711	0	0			317	0	0	0	0	0	0	0
433.938	0	0	0	0	0	0	0	690	619	1708	0	0	235	0	67	711	147	8705	150	0			317.2	0	0	0	0	0	0	0
433.969	0	0	0	0	0	0	0	472	18	1153	0	0	71	0	103	1151	217	5784	265	0			317.4	0	0	0	0	0	0	0
434	0	0	0	0	0	0	24	23	0	38	0	0	86	223	67	811	139	1646	203	0			317.6	0	0	0	0	0	0	0
434.031	0	0	0	0	0	0	71	490	326	0	0	0	56	706	457	65	0	446	166	603			317.8	0	0	0	0	0	0	0
434.062	0	0	0	0	2287	0	75	1534	1639	179	0	0	204	854	1275	143	182	377	462	2403			318	0	0	0	0	0	0	0
434.094	0	0	244	1363	3492	0	33	1715	2133	598	3883	862	344	477	1406	219	301	247	689	3405			318.2	0	0	0	0	0	0	0
434.125	0	0	2549	2232	2287	798	0	1288	1239	1707	6038	1317	253	2280	731	143	374	0	1525	4842			318.4	0	0	0	0	0	0	0
434.156	0	0	4386	1594	0	1347	0	3140	182	5730	4050	862	4089	3465	150	0	488	966	1921	6968			318.6	0	0	0	0	0	0	0
434.188	0	0	9863	151	0	7747	406	4873	857	9579	109	0	6681	2354	58	0	671	3910	2216	15594			318.8	0	0	0	0	0	0	0
434.219	0	0	14189	8897	0	12435	817	4116	2049	8989	2182	0	5344	265	105	1412	827	4846	2655	18849			319	0	0	0	0	0	0	0
434.25	0	0	17777	13583	2158	10094	2499	1850	3361	6007	3446	673	1367	1452	263	2328	1451	2682	3295	13614			319.2	0	0	0	0	0	0	0
434.281	0	0	13795	10824	4129	2443	3695	1014	3272	4253	2357	3372	1700	2165	1181	2535	2399	714	2430	3778			319.4	0	0	0	0	0	0	0
434.312	0	0	7813	2941	3431	292	3139	1320	3084	2768	114	4427	1760	1691	1664	2480	2356	886	1077	1100			319.6	0	0	0	0	0	0	0
434.344	1127	0	1280	1926	833	0	1041	1893	2742	1454	0	3063	1450	527	1786	2575	1266	618	244	999			319.8	0	0	0	0	0	0	0
434.375	2071	0	347	0	0	0	182	1562	2209	1162	0	864	494	756	1271	1295	260	43	17	1432			320	0	0	0	0	0	0	0
434.406	1662	0	543	0	0	0	0	473	880	744	0	451	292	1114	877	196	123	0	0	976			320.2	0	0	0	0	0	0	0
434.438	350	0	441	0	0	0	0	89	776	121	0	0	9	1014	178	45	195	0	0	116			320.4	0	1	0	0	0	0	0
434.469	0	0	97	0	0	0	0	14	838	62	0	0	780	329	17	69	163	0	0	0			320.6	0	213	0	0	0	0	0
434.5	0	0	0	0	0	0	0	22	532	7	0	0	1295	9	0	45	40	2255	0	0			320.8	0	1	0	0	0	0	0
434.531	0	0	0	0	0	0	0	14	22	127	0	0	938	0	0	0	459	11790	0	2884			321	0	0	0	0	0	0	0
434.562	0	0	0	0	0	0	614	0	0	194	0	0	103	0	0	0	723	15424	2250	4493			321.2	0	0	0	0	0	0	0
434.594	0	0	0	0	0	0	1139	0	0	1255	0	0	0	0	0	627	492	8997	3559	4319			321.4	0	0	0	0	0	0	0
434.625	0	0	4316	0	0	0	922	0	0	1792	648	0	0	0	0	1079	21	1023	2451	3079			321.6	0	0	0	0	0	0	0
434.656	0	0	8634	0	0	6432	202	0	0	1680	1358	73	110	0	729	813	250	1362	142	6816			321.8	0	0	0	0	0	0	0
434.688	0	0	7930	0	0	10177	5252	0	0	795	1209	111	1596	159	1991	122	381	1496	12	7874			322	0	0	0	0	0	0	0
434.719	0	0	3722	0	0	6977	8335	734	12	790	367	73	2831	243	2157	0	844	787	0	5747			322.2	0	0	0	0	0	0	0
434.75	0	0	4507	0	0	2159	5736	1222	72	473	0	4968	2736	159	1265	0	1014	233	0	2252			322.4	0	0	0	0	0	0	0
434.781	0	0	6022	0	0	2752	1273	889	94	846	0	7741	1850	0	508	67	1245	523	0	1796			322.6	0	0	0	0	0	0	0
434.812	0	0	4318	0	0	1802	1594	1133	53	1065	0	5205	1394	0	303	696	866	801	0	1239			322.8	0	0	0	0	0	0	0
434.844	0	0	1125	0	0	0	1162	1873	26	1296	0	308	629	0	452	6071	510	879	754	552			323	0	0	0	0	0	0	0
434.875	0	0	0	0	0	0	134	1516	361	999	0	233	301	0	763	8789	13	541	1264	1711			323.2	0	0	0	0	0	0	0
434.906	0	0	0	0	0	0	0	343	544	948	1498	152	520	0	606	5828	504	346	925	2454			323.4	0	0	0	0	0	0	0
434.938	0	0	0	0	0	0	0	1208	363	669	2333	0	465	223	122	584	789	9	111	1681			323.6	0	0	0	0	0	0	0
434.969	0	0	0	0	0	0	0	1916	28	623	1568	0	150	354	0	179	678	0	0	85			323.8	0	0	0	0	0	0	0
435	0	0	0	0	0	0	0	2428	0	422	45	0	20	243	0	97	248	91	84	0			324	0	52	0	0	0	0	0
435.031	0	0	0	0	0	7454	0	1964	0	380	0	0	0	13	0	51	518	139	129	0			324.2	0	7239	0	0	0	0	0
435.062	0	0	0	0	0	12072	0	1529	196	354	0	0	0	0	49	0	593	91	84	355			324.4	0	368	0	0	0	0	0
435.094	0	0	0	16231	0	8550	0	996	361	342	0	271	0	0	961	152	421	0	0	554			324.6	0	495	0	0	0	0	0
435.125	0	0	0	30450	0	751	803	2679	1091	1649	0	1239	484	878	1795	249	632	0	0	373			324.8	0	3	0	0	0	0	0
435.156	532	0	689	24888	0	38	1299	3297	3330	2729	0	1887	816	1446	1559	178	954	0	0	1831			325	0	0	0	0	0	34	0
435.188	16484	0	1053	5671	2821	0	915	3454	4076	3699	1154	3366	601	1779	2221	411	1247	386	0	3139			325.2	0	1	0	0	0	4708	0
435.219	28428	0	689	0	5161	0	575	3522	4500	4212	1821	3584	578	1458	4132	757	2064	992	0	2642			325.4	0	147	0	0	0	214	0
435.25	21910	0	356	0	4125	0	2191	4117	3976	3962	1245	2288	802	1094	3991	650	3450	1513	208	983			325.6	0	1	0	0	0	1	0
435.281	4339	0	2714	0	854	0	3627	3520	2948	2496	59	945	556	1313	1830	1964	3026	1227	318	589			325.8	0	0	0	0	0	0	0
435.312	1058	0	3779	0	4777	0	3232	3059	534	1564	0	1320	35	1710	1750	2814	1529	577	1385	276			326	0	7	0	0	0	0	0
435.344	1214	0	2536	0	8235	0	1494	2125	67	1832	0	1006	0	1380	2392	1899	779	42	3346	148			326.2	0	1002	0	0	0	0	0
435.375	730	0	4755	0	6215	0	356	1017	83	2030	0	175	0	499	1766	77	772	0	4045	135			326.4	0	7	0	0	0	0	0
435.406	0	0	6958	0	942	0	0	261	642	2589	0	666	328	441	518	0	411	95	4292	43			326.6	0	0	0	0	0	0	0
435.438	0	0	4742	0	0	0	0	7	880	2033	0	2564	564	547	342	0	11	156	3848	1450			326.8	0	0	0	0	0	0	0
435.469	0	0	436	0	0	0	0	0	531	974	0	3123	424	645	1253	0	0	111	2480	2307			327	0	18	0	9	5	0	0
435.5	0	0	200	0	0	0	0	0	10	78	0	1692	62	434	1794	0	0	10	330	2921			327.2	2	2929	7	1348	966	11	1
435.531	0	0	0	0	0	0	0	0	77	0	0	94	0	92	1143	0	0	0	0	2212			327.4	366	56892	981	3645	29736	1669	254
435.562	0	0	0	0	0	0	0	0	119	0	0	0	0	676	60	303	0	0	0	1466			327.6	2968	73884	623	749	9368	4777	5
435.594	0	0	0	0	0	0	0	0	2840	0	0	0	1575	1160	11	478	379	17	0	1190			327.8	70	9317	1220	5	1912	198	468
435.625	0	0	550	0	0	0	0	153	4416	92	0	0	2516	888	154	481	590	141	0	1784			328	0	805	49	0	560	8	3
435.656	11918	0	2153	0	0	0	0	347	4511	141	2717	0	2275	172	221	271	396	193	536	1259			328.2	0	1519	0	0	3	1035	0
435.688	18584	0	3153	0	0	0	0	347	2497	714	4335	0	975	0	137	185	303	115	867	104			328.4	0	8441	0	0	25	7	0
435.719	12512	0	2226	0	0	0	0	983	2080	991	3001	2010	1208	994	89	885	684	0	610	480			328.6	0	11862	0	0	3461	0	49
435.75	389	0	598	0	0	5987	0	1476	3237	685	186	3429	973	1638	136	2412	1937	0	2060	752			328.8	0	906	0	0	126	0	0
435.781	0	0	0	0	0	9315	0	1105	6158	371	0	2560	860	1177	391	3114	2297	575	3188	509			329	0	5	0	0	0	0	0
435.812	0	0	0	0	0	6255	1490	910	5572	1469	0	360	390	119	1083	2004	1515	2611	2191	18			329.2	0	0	0	0	0	0	0
435.844	0	0	0	0	0	175	2390	1905	2177	1921	0	0	247	0	1287	619	325	3280	288	0			329.4	0	0	0	0	0	0	0
435.875	0	0	0	0	0	0	1666	2074	106	1144	0	0	0	0	676	23	243	1823	281	0			329.6	0	0	0	0	0	0	0
435.906	177	0	0	0	0	0	115	1002	0	117	0	449	0	0	35	1948	114	58	201	186			329.8	0	0	0	0	0	0	0
435.938	270	0	0	0	0	0	0	143	0	0	0	1390	0	0	0	5427	5	0	19	567			330	0	0	0	0	0	0	0
435.969	3706	0	0	0	0	0	0	371	0	688	0	1574	0	69	0	5783	0	0	0	618			330.2	0	12	0	0	0	0	0
436	5510	0	0	0	0	0	0	604	0	1077	0	779	0	105	116	2591	0	0	0	283			330.4	0	1774	0	0	0	0	0
436.031	3716	0	0	0	0	0	0	794	0	728	0	48	0	1021	194	91	0	1839	0	0			330.6	0	12	0	0	0	0	0
436.062	122	0	0	0	0	0	0	1630	144	26	0	0	0	1506	141	0	0	2895	326	0			330.8	0	0	0	0	0	0	0
436.094	0	0	0	2874	0	0	3669	3496	970	116	0	1322	0	1569	156	0	7	1972	1650	0			331	0	0	0	0	0	0	0
436.125	0	0	0	4729	0	12013	5848	5828	1788	186	0	2067	0	1499	396	0	357	86	2237	0			331.2	0	0	1	0	0	0	0
436.156	0	0	0	4802	0	19373	4044	8721	2408	129	0	1527	233	2761	428	0	971	0	1384	0			331.4	0	0	197	0	0	0	0
436.188	130	0	3668	6914	986	13591	245	11244	2799	8	0	270	756	2913	280	0	1094	971	151	602			331.6	0	0	1	0	0	0	0
436.219	699	0	7965	8161	2319	1101	1504	10429	2520	0	0	164	2146	3886	266	1644	570	1516	0	1070			331.8	0	0	0	0	0	0	0
436.25	895	0	9679	4424	2228	7377	3718	10272	2779	1515	0	1078	2516	5291	1104	2692	869	2122	0	833			332	0	0	0	0	0	0	0
436.281	594	0	6090	0	813	13191	4821	10958	3075	2965	0	1702	1498	5386	1612	1922	1416	1803	0	151			332.2	0	0	0	0	0	0	0
436.312	1954	0	3175	0	0	10356	3276	8900	2447	2613	0	1192	128	3511	1802	550	1121	1238	0	103			332.4	0	0	0	0	0	0	0
436.344	2858	0	1100	0	0	2019	1305	4606	689	1040	1670	88	0	2424	1358	605	228	90	0	158			332.6	0	0	0	0	0	0	0
436.375	1810	0	681	0	0	0	104	2468	486	477	2630	0	0	1683	894	433	0	0	0	103			332.8	0	0	0	0	0	0	0
436.406	0	0	0	0	0	0	0	1491	688	263	3428	0	0	776	180	273	0	0	0	187			333	0	0	0	0	0	0	0
436.438	0	0	0	0	0	0	0	155	548	20	2654	0	0	311	10	364	0	0	0	286			333.2	0	0	0	0	0	0	0
436.469	0	0	0	0	0	0	0	165	111	0	1753	0	0	204	0	248	0	0	0	187			333.4	0	0	0	0	0	0	0
436.5	0	0	0	0	0	0	0	203	0	0	77	0	0	0	48	11	0	0	0	0			333.6	0	0	0	0	0	0	0
436.531	0	0	0	0	0	0	0	108	0	0	0	0	0	0	97	0	0	0	0	0			333.8	0	0	0	0	0	0	0
436.562	0	0	0	0	0	0	0	188	0	369	0	0	0	0	85	0	0	0	0	0			334	0	0	0	0	0	0	0
436.594	0	0	0	0	0	0	1274	298	0	574	0	0	0	226	24	0	0	634	0	0			334.2	0	0	0	0	0	0	0
436.625	0	0	0	0	0	0	2057	1124	0	385	0	0	0	1242	0	0	0	1154	0	0			334.4	0	1	0	0	0	0	0
436.656	0	0	0	0	0	0	1444	3290	0	10	0	0	650	1668	0	0	413	917	0	0			334.6	0	172	0	0	0	0	0
436.688	0	0	0	0	0	0	111	8281	808	1183	0	0	1036	4565	1034	0	656	931	0	0			334.8	0	1	0	0	0	0	0
436.719	0	0	0	0	0	0	1495	15488	2138	3367	0	0	1499	5738	2092	654	1337	1198	0	0			335	0	0	0	0	0	0	0
436.75	0	0	0	0	0	0	2548	17125	3019	5698	0	0	1298	3925	1836	1326	1606	836	0	1251			335.2	0	0	0	0	0	0	0
436.781	0	0	0	0	0	0	1900	12438	3082	5819	0	795	987	251	541	1167	1449	219	52	2088			335.4	0	0	0	0	0	12	0
436.812	0	0	0	0	0	0	434	6238	2275	4826	0	1252	259	10	411	441	1115	430	190	2004			335.6	0	0	0	0	0	1725	0
436.844	0	0	0	0	0	0	459	3168	1570	3517	0	852	1143	700	1360	490	1957	443	220	4269			335.8	0	0	0	0	0	78	0
436.875	0	0	0	0	0	0	604	715	975	2316	0	518	1626	1568	1586	668	2443	1401	110	6907			336	0	0	0	0	0	0	0
436.906	0	0	0	0	0	0	396	254	638	778	0	810	1124	1539	2079	432	1723	1935	0	5383			336.2	0	10	0	0	0	0	0
436.938	0	0	0	0	0	0	127	469	791	25	0	595	447	617	2252	3256	574	1709	0	1363			336.4	0	1396	0	0	0	0	0
436.969	0	0	0	0	0	0	0	440	1200	0	85	74	572	1620	1741	5170	32	682	809	40			336.6	0	59	0	0	0	0	0
437	0	0	0	0	0	0	0	250	831	0	892	0	395	2464	344	3647	33	425	1259	0			336.8	0	0	0	0	0	0	0
437.031	0	0	708	0	0	0	874	192	186	26	2833	0	23	1708	641	298	79	33	845	0			337	0	0	0	0	0	0	0
437.062	1948	0	1081	0	0	0	4324	422	1594	590	3181	0	737	376	1075	119	76	0	23	0			337.2	0	20	0	0	0	0	0
437.094	2974	0	708	0	0	0	6086	1941	3887	1913	1585	113	1251	420	1587	505	695	0	0	492			337.4	0	2834	0	0	0	0	0
437.125	1948	0	0	0	0	3641	5696	5819	4900	2571	0	173	2279	284	1655	2105	1234	682	767	1595			337.6	0	119	0	0	0	0	0
437.156	0	0	314	0	1972	11932	5908	9083	6274	2016	836	113	2392	10	1510	2912	1887	1122	1262	2904			337.8	0	0	0	0	0	0	0
437.188	412	0	480	0	3142	13736	9054	10410	7169	1060	1392	96	1663	423	1690	1967	1667	1611	1827	3519			338	0	0	0	0	0	0	0
437.219	2070	0	314	0	2172	6931	12081	10686	9432	1071	1012	343	1048	958	2816	629	1578	2078	2541	2641			338.2	0	0	0	0	0	0	0
437.25	5611	0	3069	0	131	365	13386	12964	9839	1603	114	853	1876	1328	3093	636	1081	4904	3193	1234			338.4	0	0	0	0	0	0	0
437.281	6535	0	4686	0	0	0	10515	14159	9031	2334	0	894	1853	1230	2429	643	980	5351	2110	1491			338.6	0	0	0	0	0	0	0
437.312	5064	0	3069	0	0	0	5671	11547	6676	2962	0	457	758	1289	1505	294	859	3505	1268	2509			338.8	0	0	0	0	0	0	0
437.344	3004	0	0	0	0	0	3320	5883	5260	3544	0	0	111	1020	802	268	888	727	912	2032			339	0	0	0	0	0	0	0
437.375	2357	0	4190	0	0	0	3081	3175	2827	3383	0	0	0	547	194	323	518	459	640	600			339.2	0	0	0	0	0	0	0
437.406	931	0	6831	0	0	0	2089	2678	668	2172	0	0	0	59	131	260	215	89	79	18			339.4	0	0	0	0	0	0	0
437.438	257	0	4853	0	0	0	726	2338	146	796	0	0	0	0	63	55	225	58	17	0			339.6	0	2	0	0	0	0	0
437.469	0	0	434	0	0	0	97	1377	103	105	0	0	0	0	44	0	156	0	531	389			339.8	0	377	0	0	0	0	0
437.5	0	0	0	0	0	0	0	918	397	0	0	0	0	0	28	0	98	0	841	709			340	0	2	0	0	0	0	0
437.531	0	0	0	0	0	0	0	248	558	0	0	0	0	0	353	0	146	0	577	1020			340.2	0	0	0	0	0	0	0
437.562	0	0	0	0	0	0	0	7	347	0	0	0	2690	0	551	0	1092	0	29	810			340.4	0	0	0	0	0	0	0
437.594	0	0	5269	0	0	0	0	0	13	190	5185	0	4252	0	372	0	1548	0	0	539			340.6	0	0	0	0	0	0	0
437.625	0	0	8552	0	0	0	0	0	0	2326	8089	0	2912	178	422	0	1588	0	0	219			340.8	0	0	0	0	0	0	0
437.656	0	0	6045	0	0	0	0	0	80	3618	5450	0	145	875	947	0	999	0	562	223			341	0	0	0	0	0	0	0
437.688	0	0	508	0	0	0	1436	292	582	2650	173	0	0	1191	1451	221	1261	0	871	1220			341.2	0	0	0	0	0	0	0
437.719	0	0	0	0	0	0	2363	899	1249	1610	0	0	0	2227	1327	453	983	0	778	1941			341.4	0	0	0	0	0	0	0
437.75	0	0	0	0	0	1996	1696	996	1414	1892	0	0	497	2433	803	1252	1543	0	361	2183			341.6	0	0	0	0	0	0	0
437.781	0	0	0	0	0	3216	170	591	1885	1348	0	0	1204	3837	164	1874	2015	463	626	1351			341.8	0	0	0	0	0	0	0
437.812	0	0	0	0	0	2254	1676	791	1963	281	0	0	1312	3616	0	1558	1796	1178	664	825			342	0	0	0	0	0	0	0
437.844	0	0	0	0	0	169	2670	2643	1443	142	0	21	652	2569	0	468	1053	1315	468	114			342.2	0	0	0	0	0	0	0
437.875	0	0	0	0	0	0	1845	3112	443	19	2518	269	136	1087	0	9	928	895	73	54			342.4	0	0	0	0	0	0	0
437.906	0	0	480	0	0	0	110	1694	211	0	4343	382	0	2921	0	0	769	1125	0	0			342.6	0	0	0	0	0	0	0
437.938	0	0	841	0	0	0	535	53	0	0	3278	236	0	3445	0	0	424	1221	0	0			342.8	0	0	0	0	0	0	0
437.969	0	0	645	0	0	0	864	0	314	0	497	0	0	1946	110	0	334	903	330	0			343	0	0	0	0	0	0	0
438	0	0	107	0	0	251	607	0	509	284	0	0	0	496	168	428	229	463	504	0			343.2	0	0	0	0	0	0	0
438.031	0	0	1246	0	0	417	46	0	1485	1005	0	0	0	528	110	679	442	377	2489	0			343.4	0	0	0	0	11	0	0
438.062	0	0	2848	0	0	303	0	125	2496	1473	0	0	673	477	0	467	675	163	3430	0			343.6	0	0	0	0	1552	0	0
438.094	0	0	2690	0	0	33	477	191	3661	1141	0	0	1391	183	563	25	466	174	2363	0			343.8	0	0	0	0	70	0	0
438.125	0	0	1302	0	0	0	3076	624	4874	1143	0	356	1759	280	953	2602	27	1005	133	0			344	0	0	0	0	0	0	0
438.156	1488	0	544	0	0	0	4402	3295	9324	6762	0	585	1287	368	949	4518	626	1365	0	1418			344.2	0	0	0	0	0	0	0
438.188	2324	0	356	0	0	204	3563	5667	16282	10858	757	1638	1349	701	581	3820	1226	1500	536	2618			344.4	0	0	0	0	0	0	0
438.219	1567	0	0	0	0	575	6830	5519	21511	9355	1473	1997	1134	2347	669	1147	1044	1693	1807	2766			344.6	0	0	0	0	0	0	0
438.25	6585	0	1854	0	0	606	9817	4555	21637	5626	2988	1991	698	3192	1572	600	530	1750	2659	2543			344.8	0	0	0	0	0	0	0
438.281	10614	0	3074	0	0	263	6899	6036	17748	6749	2984	2293	1504	2053	2228	622	738	762	2039	2439			345	0	0	0	0	0	0	0
438.312	7510	0	2282	0	0	270	1578	7317	14454	7828	1746	2977	2617	1224	2287	1095	1296	27	1135	1274			345.2	0	0	0	0	0	0	0
438.344	639	0	6371	0	0	2485	1077	7322	11560	6215	3639	1993	2068	1786	1983	1535	1487	0	846	5581			345.4	0	0	0	0	0	0	0
438.375	0	0	9892	0	0	4498	1404	5465	11252	3391	5753	971	496	2565	2197	1679	2846	810	694	9416			345.6	0	0	0	0	0	0	0
438.406	0	0	7804	0	0	5126	1894	3311	8825	2677	4536	760	1120	2987	1934	2243	3857	1312	397	7283			345.8	0	0	0	0	0	0	0
438.438	0	0	1875	0	0	3345	1772	1401	6712	3120	1732	501	2306	4604	1357	2517	5358	2581	390	2221			346	0	0	0	0	0	0	0
438.469	2981	0	868	0	0	1579	783	901	5156	2088	1637	46	2264	4245	681	2046	4674	2703	445	1990			346.2	0	0	0	0	0	0	0
438.5	4661	0	63	0	0	97	54	526	5410	391	2622	0	1067	2450	274	1470	2774	1808	1150	1649			346.4	0	0	0	0	0	0	0
438.531	3149	0	41	0	0	478	4477	489	3323	35	3103	0	296	2264	215	1277	610	1043	1449	551			346.6	0	0	0	0	0	0	0
438.562	110	0	0	0	0	759	7271	255	1272	0	2125	0	175	3197	180	738	2156	1483	918	55			346.8	0	0	0	0	0	0	0
438.594	0	0	0	0	0	522	5356	131	269	0	170	0	125	2181	131	63	2916	1008	32	2261			347	0	0	0	0	0	0	0
438.625	0	0	0	0	0	957	3085	1316	655	60	0	0	73	1236	136	0	1765	42	0	5988			347.2	0	0	0	0	0	0	0
438.656	0	0	7878	0	3008	1521	3988	2790	1015	92	0	88	0	1663	346	0	105	0	0	6501			347.4	0	0	0	0	0	0	0
438.688	0	0	22052	0	5171	1087	5302	2592	1553	60	0	160	949	1140	1075	0	0	0	0	3304			347.6	0	0	0	0	0	0	0
438.719	0	0	23443	0	3890	103	4917	1704	1844	1582	0	126	1496	58	1280	0	467	3091	179	780			347.8	0	0	0	0	0	0	0
438.75	0	0	10423	0	4392	0	4076	1392	2950	2570	0	282	1684	0	760	0	957	4879	283	6868			348	0	0	0	0	0	0	0
438.781	0	0	260	0	6341	2354	3069	1148	2583	1817	0	2831	1108	1485	44	265	848	3527	306	10517			348.2	0	0	0	0	0	0	0
438.812	0	0	0	0	4604	3746	3156	422	2410	197	0	4161	1031	2378	0	439	406	744	181	7266			348.4	0	0	0	0	0	0	0
438.844	0	0	0	0	516	2586	1841	222	2478	93	0	2715	917	1653	1177	317	237	1503	112	822			348.6	0	0	0	0	0	0	0
438.875	0	0	0	0	0	151	54	884	2704	84	0	182	946	110	1913	33	149	1759	0	481			348.8	0	0	0	0	0	0	0
438.906	0	0	0	0	0	0	0	1377	1429	1833	0	0	436	0	1354	0	0	1088	0	1556			349	0	0	0	0	0	0	0
438.938	0	0	0	0	0	0	0	938	348	3011	0	0	43	0	116	0	0	146	1919	1972			349.2	0	0	3	0	0	0	0
438.969	0	0	0	0	0	4291	0	41	153	2603	0	0	63	0	0	0	0	0	3039	1345			349.4	0	0	451	0	0	0	0
439	0	0	0	0	0	7044	0	0	217	904	0	0	54	0	0	0	0	0	2085	61			349.6	0	0	3	0	0	0	0
439.031	0	0	0	0	0	5045	0	0	479	447	5584	0	14	0	0	0	0	0	108	117			349.8	0	0	0	0	0	0	0
439.062	0	0	0	0	0	493	0	0	725	1244	17349	0	0	587	0	0	0	0	0	279			350	0	0	4	28	0	0	0
439.094	0	0	0	0	0	782	0	229	1063	2081	19564	0	0	1139	0	0	0	0	0	269			350.2	0	0	676	3935	39	0	0
439.125	0	0	0	0	0	1194	1118	440	1260	1650	9601	0	0	1137	0	1300	121	0	1350	99			350.4	0	0	7338	196	5466	0	0
439.156	0	0	9294	3118	0	782	2877	576	3223	2317	509	1090	0	765	1092	2138	453	170	2211	697			350.6	0	0	10117	1611	905	0	0
439.188	2705	0	14961	6495	0	0	4190	1387	6037	3633	468	1785	0	902	2154	1715	1110	1190	1578	1162			350.8	0	0	384	11	6	0	0
439.219	5255	0	25478	5971	0	0	3575	2466	8843	4118	714	2786	1244	1317	2923	684	1521	1997	148	846			351	0	0	3	0	0	0	0
439.25	4489	54091	24816	2046	0	1643	3625	3124	9709	4270	468	2543	2135	1334	2486	781	1175	1600	3481	97			351.2	0	0	230	0	0	0	0
439.281	1312	87971	16741	203	0	2649	4344	2385	7604	5530	0	1687	1857	1037	1723	988	675	763	5782	3641			351.4	0	0	50	0	0	0	0
439.312	824	62325	2506	0	0	1857	5335	1317	4425	4997	2473	114	646	867	1215	866	525	480	4209	6835			351.6	0	0	0	0	0	0	0
439.344	1043	5393	2153	0	1723	1805	3879	443	2456	3287	3957	120	797	773	1566	451	900	283	1053	7323			351.8	0	0	0	0	0	0	0
439.375	626	0	1465	0	2778	3088	2194	797	2655	2620	2749	398	813	364	1505	1533	1267	0	1056	4008			352	0	0	0	0	0	0	0
439.406	529	0	63	0	1948	2498	2041	1074	2364	2259	180	447	528	23	846	2453	1148	0	840	1864			352.2	0	0	0	0	0	0	0
439.438	808	0	0	0	6404	545	3645	832	1718	1377	0	213	14	0	715	1740	448	42	394	85			352.4	0	0	0	0	0	0	0
439.469	529	0	0	0	9828	0	3607	222	455	426	0	0	0	0	740	215	18	64	326	1196			352.6	0	0	0	0	0	0	0
439.5	0	0	0	0	6680	0	1906	10	62	421	0	0	0	0	541	94	0	42	213	1863			352.8	0	0	0	0	0	0	0
439.531	0	0	0	0	277	0	406	75	340	469	0	0	0	0	2281	62	0	0	0	1253			353	0	0	0	0	0	0	0
439.562	0	0	0	0	0	0	0	115	519	436	0	0	0	0	3337	0	0	0	0	37			353.2	0	0	0	0	0	0	0
439.594	0	0	0	0	0	0	1417	75	340	324	0	0	0	0	2262	0	288	0	0	0			353.4	0	0	0	0	0	0	2
439.625	0	0	0	0	0	0	2258	0	0	55	0	2099	1250	0	970	0	448	0	0	0			353.6	0	0	0	0	0	0	279
439.656	436	0	0	0	0	0	1998	193	0	10	0	3751	3954	0	1618	0	300	0	0	0			353.8	0	0	0	0	0	0	2
439.688	1360	0	0	5377	0	2095	802	295	0	0	0	4038	4697	0	1333	0	230	1008	0	0			354	0	0	0	0	0	0	0
439.719	1496	0	0	9383	0	4440	499	327	688	421	0	2334	3350	0	324	0	867	1608	0	0			354.2	0	0	0	0	0	0	0
439.75	694	0	0	7169	0	3991	41	540	1908	812	0	4183	1668	1391	29	0	1041	1275	309	0			354.4	0	0	0	0	8	0	0
439.781	0	0	0	1173	0	1242	1039	801	2082	680	0	4819	974	2224	752	620	559	315	516	0			354.6	0	0	0	0	1222	0	0
439.812	0	0	0	0	0	0	2212	571	986	1129	0	3312	107	1544	1211	972	91	162	376	0			354.8	0	0	0	0	8	0	0
439.844	0	0	0	0	0	0	2016	155	84	1519	0	254	0	100	847	659	103	0	1263	0			355	0	0	0	0	0	0	0
439.875	0	0	0	0	0	0	659	0	0	1043	0	0	0	0	62	25	60	0	3576	0			355.2	0	0	0	0	0	0	0
439.906	0	0	0	0	0	0	222	0	82	55	1670	0	0	730	0	0	0	0	3926	0			355.4	0	0	0	0	0	0	0
439.938	0	0	0	0	0	0	319	0	137	0	2693	0	0	1191	0	0	481	0	1851	0			355.6	0	0	0	0	0	0	0
439.969	0	0	0	0	0	145	885	0	579	0	1889	0	0	846	0	0	753	0	89	791			355.8	0	0	0	0	0	0	0
440	0	0	0	0	0	395	1059	574	758	0	143	0	0	205	0	0	508	0	0	1260			356	0	0	0	0	0	0	0
440.031	0	0	774	0	0	410	712	915	520	0	0	0	0	367	0	0	60	0	0	871			356.2	0	6	0	0	0	0	0
440.062	5572	0	1252	0	7851	174	30	677	273	951	0	0	0	527	5	967	65	0	0	52			356.4	0	911	0	0	0	0	0
440.094	10951	0	882	0	14236	0	0	106	395	1511	0	0	385	381	8	1531	128	0	0	369			356.6	0	6	0	0	0	0	0
440.125	16869	0	827	0	11287	0	183	1936	292	1042	0	2327	602	559	577	1051	369	0	3309	563			356.8	0	0	0	0	0	0	0
440.156	30188	0	2364	0	2250	0	337	3302	115	59	0	4352	583	658	1232	77	1074	0	5478	369			357	0	0	0	0	0	0	0
440.188	52403	0	3368	0	5153	7454	1006	3329	1158	174	0	3585	282	1957	1242	33	1898	0	3971	2230			357.2	0	0	0	0	0	0	0
440.219	66629	0	12700	0	8927	17990	1240	2198	2203	292	1033	1240	175	2493	1161	598	1729	2940	644	3657			357.4	0	0	0	0	0	0	0
440.25	78071	0	19611	0	13689	18001	827	2722	2087	326	1676	4514	1235	2606	1160	1289	901	4956	837	3087			357.6	0	0	0	0	0	0	0
440.281	82208	0	17578	0	11620	7832	60	4385	1174	235	1184	6601	1951	3042	818	1384	266	3995	1035	1195			357.8	0	0	0	0	0	0	0
440.312	70165	0	8544	0	6917	1259	0	5313	750	481	98	4313	1393	3465	372	753	566	998	582	812			358	0	0	0	0	0	0	0
440.344	56844	0	5022	0	0	526	0	5179	1369	1177	0	276	1698	1888	1377	281	1670	355	41	499			358.2	0	0	0	0	0	0	0
440.375	42543	0	2347	0	0	0	0	3526	1644	1716	0	0	2704	817	2207	64	2262	9	0	448			358.4	0	0	0	0	0	0	0
440.406	22253	0	1079	0	0	0	0	1865	1229	1581	0	0	1984	1399	1736	740	1510	0	245	1405			358.6	0	0	0	0	0	0	0
440.438	8484	0	656	0	0	0	0	157	914	1264	0	0	289	1344	490	1168	727	0	388	1746			358.8	0	0	0	0	0	0	0
440.469	9813	0	0	0	0	0	1242	0	1132	908	0	127	2019	506	489	1053	813	0	266	1178			359	0	0	0	0	0	0	0
440.5	6966	0	0	0	0	0	2017	0	715	898	0	194	3176	269	792	445	672	0	13	58			359.2	0	0	0	0	0	0	0
440.531	1269	0	0	0	0	0	1426	0	37	830	0	127	2161	347	1390	282	316	0	0	0			359.4	0	0	0	0	0	0	0
440.562	1671	0	0	0	0	0	120	0	0	587	0	0	93	227	1367	295	713	0	0	0			359.6	0	0	0	0	0	0	0
440.594	1716	0	0	0	0	0	0	0	0	49	0	0	0	417	893	424	1110	0	0	0			359.8	0	0	0	0	0	0	0
440.625	1055	0	0	0	0	0	0	0	0	865	0	0	0	657	459	277	820	0	0	0			360	0	0	0	0	0	0	0
440.656	70	0	0	0	0	0	0	0	59	1418	0	0	50	448	1074	0	593	0	166	0			360.2	0	0	0	0	0	0	0
440.688	0	0	0	0	0	0	0	1057	215	1428	0	0	76	20	1257	0	820	0	632	0			360.4	0	0	0	0	0	0	0
440.719	0	0	0	0	0	0	2322	1732	249	3556	0	92	50	45	1260	2042	868	0	832	757			360.6	0	0	0	0	0	0	0
440.75	0	0	0	0	0	0	4577	1406	124	5077	0	140	0	347	2948	3930	483	294	512	1929			360.8	0	0	0	0	0	0	0
440.781	0	0	0	0	0	0	3951	750	405	3391	4020	92	0	628	3938	5742	227	483	347	2317			361	0	0	0	0	0	0	0
440.812	0	0	0	0	0	0	1113	2253	805	405	6400	0	269	573	2610	5095	834	1056	1245	1374			361.2	0	0	0	0	0	0	0
440.844	0	0	0	0	0	0	52	2911	3402	567	4421	360	911	558	1560	3277	1528	3262	5501	412			361.4	0	0	0	0	0	0	0
440.875	0	0	0	0	0	0	0	2710	4411	858	262	550	1113	573	1753	546	1295	7801	10631	20			361.6	0	0	0	0	0	0	0
440.906	0	0	0	0	0	0	0	1543	2841	602	0	360	622	560	1254	206	344	9344	13675	0			361.8	0	0	0	0	0	0	0
440.938	0	0	0	0	0	132	0	876	83	51	0	0	80	673	196	296	16	6005	10839	0			362	0	0	0	0	0	0	0
440.969	226	0	0	0	0	202	0	17	0	0	0	0	1308	851	427	194	0	1514	5592	0			362.2	0	8	0	0	0	0	0
441	345	0	0	0	0	132	0	201	0	586	0	0	2076	938	728	0	0	93	1130	0			362.4	0	1182	0	0	0	0	0
441.031	226	0	0	0	0	0	0	418	0	916	475	0	1443	875	935	312	0	0	94	420			362.6	0	8	0	0	0	0	0
441.062	0	0	0	0	0	0	3044	1121	284	721	726	1101	100	617	651	887	73	133	2721	661			362.8	0	0	0	0	0	0	0
441.094	447	0	0	0	0	0	10472	1357	3153	208	2016	1837	14	210	2225	2271	328	203	5164	451			363	0	0	0	0	0	0	0
441.125	817	0	0	4893	0	3141	14716	1091	6651	435	2644	1855	54	2484	3701	7037	1141	462	4874	20			363.2	0	0	0	0	0	0	0
441.156	2964	54714	0	7652	0	17576	18865	1950	8251	2612	2305	2494	2232	5921	5631	14552	2295	577	4073	0			363.4	0	0	0	0	0	0	0
441.188	4539	93513	5222	11320	215	28570	27873	7999	15356	6683	7927	4761	7141	8887	7165	22405	3311	1357	15584	3615			363.6	0	0	0	0	0	0	0
441.219	7574	69956	16924	10842	5680	28694	44593	13868	24125	8254	11710	11654	10753	10476	11794	32258	5233	7904	21892	7284			363.8	0	0	0	0	0	0	0
441.25	20707	9984	20798	8092	9135	28905	53841	16093	27120	9363	8113	15768	11043	13426	14631	53634	9628	27973	23202	9274			364	0	0	0	0	0	0	0
441.281	51442	0	16650	1272	6698	46403	60926	15335	23848	12680	3186	13863	15365	20910	16848	73169	16595	37366	18184	11467			364.2	0	0	0	0	0	0	0
441.312	56790	0	18539	0	1311	55222	65769	16533	21005	19635	11957	8458	21905	25364	18810	74755	21651	26996	19866	14620			364.4	0	0	0	0	0	0	0
441.344	56516	0	23754	0	587	45515	65832	19461	20214	22833	19980	7113	19662	22231	20017	69341	26157	12902	20287	15800			364.6	0	0	0	0	0	0	0
441.375	45426	0	18625	0	252	35949	55996	23477	20261	20072	20598	6924	12794	14511	16770	62453	24628	12898	20563	14231			364.8	0	0	0	7	7	0	0
441.406	39081	0	8709	0	0	31287	40074	22531	18487	11868	15898	5729	7630	10061	12776	47242	18126	14273	13166	10698			365	0	0	4	1077	1037	0	0
441.438	16552	0	3314	0	0	19336	24398	14888	14069	7327	10453	5104	6335	7598	9526	26392	10230	12983	6663	6558			365.2	0	0	654	172	422	0	0
441.469	9448	0	813	0	0	4432	11062	6110	9929	6141	4011	3742	4322	6201	5542	13887	6646	9364	4581	4452			365.4	0	0	3020	1	3789	0	0
441.5	3059	0	0	0	0	324	5422	1608	6689	4632	135	2350	3922	4141	1927	7214	3837	5737	4969	2702			365.6	0	0	243	18	180	0	0
441.531	3820	0	0	0	0	0	2050	315	3811	1544	0	266	2445	1625	703	4331	2109	3750	4263	673			365.8	0	0	23	2511	1760	0	0
441.562	2611	0	0	0	0	0	1100	31	2256	154	92	0	1824	522	481	3159	1512	2165	2465	18			366	0	0	3088	2033	7699	0	1
441.594	125	0	0	0	0	0	16	219	322	278	918	0	952	165	217	2570	872	675	179	0			366.2	1	0	10674	1651	20932	3	327
441.625	0	0	0	0	0	0	0	349	194	391	1279	116	53	0	0	2919	1704	312	60	0			366.4	213	30	69523	9526	200119	482	12389
441.656	0	0	0	0	0	285	1523	241	305	619	777	178	0	0	67	2234	3284	205	58	0			366.6	1094	4240	44401	6142	101022	817	7007
441.688	0	0	0	0	0	585	2565	320	206	823	0	116	0	401	380	823	3299	0	21	0			366.8	7	285	5321	561	14237	96	329
441.719	0	0	19953	0	0	513	1889	466	558	763	0	0	1744	2111	844	394	1480	0	0	0			367	0	1	258	3	719	0	2
441.75	0	0	32415	0	0	149	2487	825	1596	1782	0	50	2807	2754	1350	261	158	0	492	0			367.2	0	9	5776	32	346	0	0
441.781	0	0	22936	0	0	0	3512	1186	1818	2826	0	230	1965	2626	1247	1540	122	1180	839	559			367.4	0	1322	10347	4434	21531	0	0
441.812	0	0	1954	0	0	0	2371	1826	929	2285	0	285	144	1751	796	2227	828	2039	626	1338			367.6	0	58	11043	993	25127	0	0
441.844	0	0	0	0	0	0	80	1898	144	497	212	154	0	1895	650	1413	1188	1558	606	2477			367.8	0	0	457	48	3098	0	0
441.875	0	0	0	0	0	0	0	1370	484	1106	325	0	0	1191	704	472	791	716	1043	2326			368	0	0	2	0	256	0	0
441.906	0	0	0	0	0	0	0	445	2935	1818	212	0	212	2467	497	681	72	3999	903	1244			368.2	0	0	14	0	31	0	0
441.938	0	0	0	0	0	0	0	13	4010	1303	0	0	368	2872	394	469	353	5875	466	43			368.4	0	0	2065	0	4093	0	0
441.969	0	0	0	0	0	0	0	0	2478	128	0	0	280	2030	438	26	579	3926	360	0			368.6	0	0	491	0	375	0	0
442	0	0	0	0	0	0	0	0	1131	0	0	0	44	188	316	0	432	441	264	0			368.8	0	0	3	0	664	0	0
442.031	0	0	0	0	0	1278	0	0	1665	0	0	0	0	0	174	0	68	27	661	0			369	0	0	0	0	4	0	0
442.062	0	0	908	0	0	2106	459	165	1248	132	0	0	0	0	127	452	134	0	1101	506			369.2	0	0	0	0	0	0	0
442.094	185	0	1655	0	0	1514	877	655	904	1233	0	0	0	0	252	690	186	0	1331	896			369.4	0	0	0	0	0	0	0
442.125	1809	0	1318	16309	0	154	2791	1228	4594	2927	0	393	0	437	345	452	1249	102	1138	694			369.6	0	0	0	0	0	0	0
442.156	2625	0	683	26038	3304	97	5205	2219	6542	3058	250	647	0	3615	405	1652	2651	210	3922	1185			369.8	0	0	0	0	0	0	0
442.188	2126	0	632	18050	5044	3840	8722	2244	6080	3064	2896	4846	1510	8174	721	5054	3293	1242	5096	3237			370	0	0	0	0	0	0	0
442.219	860	0	1785	1140	3304	6168	13449	5272	4932	5207	5892	9233	5464	8905	2083	12156	3663	1935	3911	4283			370.2	0	0	0	0	0	4	0
442.25	4059	0	8125	0	0	5298	16122	10669	5844	7279	8212	13584	7470	6802	5207	16831	4171	2178	3209	6360			370.4	0	0	0	0	1	575	0
442.281	13912	0	11036	0	0	2708	21693	12214	6038	6539	7016	11720	7401	4751	7606	18777	4144	5092	4636	7276			370.6	0	0	0	0	152	4	0
442.312	20883	0	6729	0	0	9068	23839	7428	7731	7467	4099	6934	6143	4777	8577	16771	6088	6800	4434	5967			370.8	0	0	0	0	1	0	0
442.344	18225	0	2420	0	0	13997	20531	4177	10026	7746	4066	1966	4915	4706	7276	14309	8495	8619	3311	2417			371	0	0	0	0	0	0	0
442.375	9530	0	14164	0	0	11957	11587	3985	8564	6823	5244	2784	2283	4729	6345	11282	7959	10296	2835	1815			371.2	0	0	0	0	0	0	0
442.406	4410	0	19663	0	0	4257	7476	3705	4365	3865	5101	3031	875	3657	4898	9984	4541	10778	3456	2008			371.4	0	0	0	0	0	0	0
442.438	1755	0	12162	0	0	1069	5195	2359	2339	3270	2608	1429	1167	2407	4250	7480	2580	5752	5837	1820			371.6	0	0	0	0	0	0	0
442.469	1272	0	652	0	0	58	3910	1457	3559	2004	1635	62	1533	1074	3042	3890	1567	1850	5853	718			371.8	0	0	0	0	0	0	0
442.5	2406	0	0	0	0	0	2147	833	3155	1457	74	0	1020	91	2657	1833	1232	318	2717	29			372	0	0	0	0	0	0	0
442.531	3938	0	0	0	0	0	222	578	1203	256	0	527	18	0	1801	1277	992	0	172	0			372.2	0	0	0	0	0	0	0
442.562	3339	0	0	0	0	0	0	131	45	558	0	828	0	0	861	919	954	0	0	0			372.4	0	0	0	0	0	0	8
442.594	1035	0	0	0	0	0	0	131	0	953	0	562	0	0	40	451	3382	0	0	3299			372.6	0	0	0	0	0	0	1133
442.625	0	0	0	0	0	0	0	251	0	805	0	3341	908	0	0	93	4627	0	0	6371			372.8	0	0	0	0	0	0	8
442.656	0	0	0	0	0	0	729	208	0	327	0	5553	1503	0	0	0	3220	0	0	5436			373	0	0	0	0	0	0	0
442.688	0	0	0	0	0	0	2889	326	0	1471	1140	4586	2222	2056	0	0	647	0	0	1486			373.2	0	0	0	0	0	0	0
442.719	0	0	0	0	0	0	3697	2095	330	2214	6894	1469	1900	3300	0	802	427	1887	392	330			373.4	0	0	0	0	0	0	0
442.75	0	0	0	0	0	0	3430	4089	1337	1541	9382	1409	1210	2762	0	1275	631	2948	1561	804			373.6	0	0	0	0	0	0	0
442.781	847	0	0	0	0	0	3258	4425	1739	249	5724	1206	104	939	0	972	1254	3112	1901	937			373.8	0	0	0	0	0	0	0
442.812	1477	0	0	0	0	0	4076	2767	1041	128	1436	756	521	576	549	1543	1328	1847	1418	876			374	0	0	0	0	0	3	0
442.844	1128	0	0	0	0	0	2895	1270	136	783	1715	97	722	76	1127	2261	658	1224	664	1098			374.2	0	7	0	0	0	525	0
442.875	184	0	0	0	0	0	1217	392	0	1266	1206	0	475	228	1001	1513	151	1139	427	1346			374.4	0	1024	0	0	0	3	0
442.906	0	0	0	0	0	0	29	894	0	982	94	0	59	418	555	106	45	2173	20	818			374.6	0	1897	0	0	0	0	0
442.938	0	0	0	0	0	0	144	1218	0	242	0	0	38	334	403	0	118	2410	0	227			374.8	0	71	0	0	0	0	0
442.969	711	0	293	0	0	0	282	788	0	79	0	0	0	69	268	0	181	1371	0	0			375	0	0	0	0	0	0	0
443	1162	0	447	0	12880	0	238	457	0	279	0	0	0	0	12	0	118	585	0	39			375.2	0	0	0	0	0	0	0
443.031	827	0	293	0	20695	778	61	690	124	465	0	0	0	413	0	0	104	43	0	94			375.4	0	0	0	0	0	0	0
443.062	76	0	243	0	14455	1217	0	472	189	464	1836	0	0	893	0	239	208	0	0	90			375.6	0	0	0	0	0	0	0
443.094	0	0	525	0	1031	822	0	274	124	950	2915	0	0	825	0	401	244	0	0	33			375.8	0	0	0	0	0	0	0
443.125	3113	0	477	0	0	28	0	1103	443	2243	3391	0	396	279	27	346	618	0	95	0			376	0	0	0	0	0	0	0
443.156	5791	0	5565	0	9148	1767	2052	2664	1140	2695	2868	0	633	1793	2090	658	1139	681	180	172			376.2	0	0	0	0	0	0	0
443.188	8577	0	10453	0	14876	3583	7290	3515	1342	2660	5162	34	439	5221	3799	1410	1653	1755	1315	1529			376.4	0	0	0	0	0	0	0
443.219	8963	0	10143	0	11771	3485	9619	3924	1613	2288	6708	768	2761	6293	3447	2225	2627	1837	2168	4301			376.6	0	0	0	0	0	0	0
443.25	9082	0	5398	0	3882	3099	6491	4196	2087	2927	6182	1498	5580	3641	3571	3454	3210	1108	4708	4708			376.8	0	0	0	0	0	0	0
443.281	5563	0	3290	0	2896	2964	1966	4557	3345	3113	5104	1306	5062	1239	5072	4536	4399	3196	5929	2752			377	0	0	0	0	0	0	0
443.312	2748	0	1455	0	1391	1763	1304	3244	4473	3199	9715	407	1954	819	4159	6243	6239	4501	5553	2179			377.2	0	0	0	0	0	0	0
443.344	540	0	238	0	462	71	1292	1948	4834	2469	12508	4546	1272	1565	2204	7398	6968	5302	3829	2707			377.4	0	0	0	0	0	0	0
443.375	166	0	0	0	302	0	1237	1048	3052	2039	8408	9186	1351	3146	1660	8025	4413	5414	3282	1607			377.6	0	0	0	0	0	0	0
443.406	0	0	0	0	0	0	735	970	1832	1131	2104	8223	747	3836	2744	5628	1741	4922	2253	142			377.8	0	0	0	0	0	0	0
443.438	0	0	0	0	0	0	559	942	1383	428	258	2613	45	2325	2710	2575	1376	2027	1136	44			378	0	0	0	0	0	0	0
443.469	752	0	0	0	0	0	130	986	1051	145	31	218	0	1606	1774	179	1732	593	1097	336			378.2	0	0	0	0	0	0	0
443.5	1233	0	0	0	0	0	0	516	898	83	0	0	0	1697	144	564	1149	331	883	547			378.4	0	0	0	0	0	0	0
443.531	881	0	0	0	0	0	0	57	1093	0	0	0	0	1143	0	930	163	0	572	388			378.6	0	0	0	0	0	0	0
443.562	84	0	0	0	0	0	0	0	735	0	0	0	0	53	0	669	0	0	32	33			378.8	0	0	0	0	0	0	0
443.594	0	0	0	0	0	0	0	0	22	0	0	0	0	0	0	295	0	0	0	0			379	0	0	0	0	0	0	0
443.625	514	0	0	0	0	0	0	1271	0	657	0	0	0	473	0	345	967	57	1352	0			379.2	0	0	0	0	0	0	0
443.656	1419	0	0	0	0	0	0	3061	323	1190	0	0	0	769	1194	1569	1524	88	2174	4929			379.4	0	0	0	0	0	0	0
443.688	1482	0	0	0	0	5250	0	3318	507	1084	0	1340	0	1591	2968	2155	3238	1641	1519	10032			379.6	0	0	0	0	0	0	0
443.719	634	0	0	0	0	8386	0	1969	2202	2761	656	2093	0	1721	3012	1502	3782	2514	435	9030			379.8	0	0	0	0	0	0	0
443.75	4485	0	0	0	0	5817	1369	1008	3277	3943	1001	1411	0	1163	1572	485	3187	2214	528	2925			380	0	0	0	0	0	0	0
443.781	9290	0	0	0	0	371	2176	624	2552	2990	656	46	0	75	605	595	2166	901	373	274			380.2	0	0	0	0	0	0	0
443.812	9685	0	0	0	0	0	1499	228	491	1147	0	0	0	0	392	401	2262	2554	30	0			380.4	0	0	0	0	0	0	0
443.844	4742	0	0	0	3944	0	2085	43	519	1282	0	0	0	0	134	13	1283	6310	0	0			380.6	0	0	0	0	0	0	0
443.875	1553	0	0	0	6153	0	3189	0	1289	1038	0	0	0	0	300	226	80	7404	0	0			380.8	0	0	0	0	0	0	0
443.906	54	0	3190	0	4145	0	2208	1430	2264	536	0	0	0	0	351	346	0	3989	0	0			381	0	0	0	0	0	0	0
443.938	0	0	4964	0	131	0	136	2672	2034	173	0	0	0	0	181	226	0	491	0	0			381.2	0	0	0	0	0	0	0
443.969	0	0	3334	0	0	0	0	2356	1011	0	0	0	0	0	9	0	0	0	568	669			381.4	0	0	0	0	0	0	0
444	0	0	94	0	0	0	0	1138	645	0	0	0	0	0	0	0	0	0	927	1545			381.6	0	0	0	0	0	0	0
444.031	0	0	0	0	0	0	0	962	952	0	0	19	0	0	0	0	0	0	660	1500			381.8	0	0	0	0	0	0	0
444.062	0	0	0	0	0	0	0	737	667	105	0	52	176	0	28	0	0	0	515	572			382	0	0	0	0	0	0	0
444.094	0	0	0	0	3097	0	564	910	49	161	0	54	297	0	42	0	89	0	734	32			382.2	0	0	0	0	0	0	0
444.125	0	0	0	0	5110	0	874	3494	532	1095	0	23	767	0	28	0	136	0	515	0			382.4	0	0	0	0	0	0	0
444.156	0	0	0	0	3679	473	583	4692	857	1882	0	1084	1176	119	0	417	89	0	39	0			382.6	0	0	0	0	0	0	0
444.188	0	0	0	0	381	752	1471	3747	890	2320	0	2491	2133	183	1276	637	603	0	0	1333			382.8	0	0	0	0	0	0	0
444.219	0	0	616	0	0	518	6369	2318	2055	2076	0	2675	3505	119	2044	417	1669	0	697	2158			383	0	0	0	0	0	0	34
444.25	0	0	941	0	16879	29	9011	3915	3769	3742	0	1993	3531	569	3212	539	1857	0	1789	2365			383.2	0	1	88	0	38	0	4758
444.281	1854	0	616	0	29064	0	6040	4831	4923	4164	653	1348	1700	1271	3486	1148	1270	0	2152	1435			383.4	0	213	12365	0	5330	0	1521
444.312	3201	0	0	0	32079	0	2036	4658	3920	3532	1518	1212	450	1581	2869	1500	782	3510	1299	2055			383.6	0	1	14051	0	196	0	60
444.344	2420	0	0	0	19348	585	1983	2751	2088	1744	3045	1584	532	1021	3128	1072	1011	6048	1198	2307			383.8	0	0	3254	0	1490	0	3
444.375	370	0	0	0	10976	1005	2365	1441	272	1001	3015	1706	389	416	3805	841	842	4610	2393	1925			384	0	0	3341	0	74	6	501
444.406	0	0	0	0	529	756	1407	572	18	88	2223	850	380	12	2607	660	698	1120	2592	662			384.2	0	0	129	0	0	961	3
444.438	0	0	0	0	295	112	425	313	0	0	933	179	522	0	205	535	429	678	1225	261			384.4	0	0	2145	7	0	6	0
444.469	0	0	0	0	623	0	15	11	0	0	618	163	352	0	47	149	347	487	48	197			384.6	0	0	105	1026	0	0	0
444.5	0	0	0	0	558	0	0	0	0	39	51	52	12	0	0	7	88	85	0	863			384.8	0	0	0	7	0	0	4
444.531	0	0	0	0	172	0	0	1706	0	60	0	2920	0	0	0	0	8	422	0	1309			385	0	0	0	0	0	0	566
444.562	0	0	0	0	0	0	0	2736	331	39	4445	7288	0	0	0	0	1172	1031	1275	863			385.2	0	0	0	0	0	0	4
444.594	0	0	0	0	0	0	0	2234	535	0	15609	7397	1062	1511	611	0	1950	1013	3301	26			385.4	0	0	0	0	0	0	0
444.625	0	0	0	0	0	207	0	663	442	0	19856	3069	1948	3001	985	0	1417	386	3503	0			385.6	0	0	0	0	0	0	0
444.656	0	0	0	0	0	1055	694	1154	243	0	11866	157	1889	2598	738	141	176	0	1599	91			385.8	0	0	0	0	0	0	0
444.688	0	0	0	0	0	3199	1142	1268	1202	172	7051	0	845	1132	499	1874	1441	39	1090	139			386	0	0	0	0	0	0	0
444.719	0	0	0	0	0	4105	820	1512	1673	356	8563	0	1686	920	729	2819	3091	60	1468	91			386.2	0	0	0	0	0	0	0
444.75	0	0	0	0	0	2658	82	1182	2107	313	8396	0	2119	1017	592	2091	3623	39	1005	404			386.4	0	0	0	0	0	0	0
444.781	0	0	0	0	10065	519	0	852	1701	92	16843	3796	1997	624	424	779	2709	0	49	2337			386.6	0	0	0	0	0	0	0
444.812	0	0	0	0	16602	0	0	306	1118	751	22477	6116	963	273	597	687	1937	0	36	3180			386.8	0	0	0	0	0	0	0
444.844	0	0	0	1454	11952	0	0	795	72	1685	14107	4287	618	475	705	312	1310	0	196	2010			387	0	0	0	0	0	0	0
444.875	0	0	0	3997	1236	0	0	989	0	1608	859	407	39	707	519	0	854	49	251	591			387.2	0	0	0	0	0	0	0
444.906	0	0	0	4167	0	0	0	543	0	593	0	131	0	537	265	55	498	765	140	592			387.4	0	0	0	0	0	0	0
444.938	0	0	0	1777	0	0	0	464	0	36	0	86	0	178	52	84	715	1973	0	348			387.6	0	0	0	0	0	0	0
444.969	0	0	2931	0	0	0	370	796	0	0	0	0	0	145	148	55	942	2155	0	1628			387.8	0	0	0	0	0	0	0
445	0	0	4651	0	0	0	565	645	146	1100	0	0	0	107	239	0	671	1079	0	2784			388	0	0	0	0	0	0	0
445.031	0	0	5702	0	0	0	1013	152	223	2680	0	0	219	85	168	0	401	136	486	8789			388.2	0	0	0	0	0	0	0
445.062	0	0	4475	0	0	0	5834	1008	1436	4782	0	1936	367	105	102	0	476	0	759	19645			388.4	0	0	0	0	0	0	0
445.094	0	0	3233	0	0	33	10555	4015	6205	7900	0	3089	268	244	198	0	271	3260	699	31705			388.6	0	0	0	0	0	0	0
445.125	0	0	2259	13775	0	51	9716	6075	10698	17906	0	2140	32	285	540	0	1240	5864	304	38818			388.8	0	0	0	0	0	0	0
445.156	0	0	2854	21734	0	33	13621	8050	12793	27002	0	263	0	187	1239	63	2413	5104	188	53984			389	0	0	0	0	0	0	0
445.188	0	0	1988	14850	0	0	18760	9420	11984	26874	2927	197	1395	405	1989	1305	2527	1647	535	75270			389.2	0	0	0	0	0	0	0
445.219	0	0	136	703	0	0	14768	9048	12256	19877	9092	5676	2295	1133	3015	2981	2275	2776	1152	92953			389.4	0	0	0	0	0	0	0
445.25	0	0	0	0	0	0	5920	5818	9731	15991	10270	8696	3011	1334	3446	3077	2568	3784	3888	86936			389.6	0	0	0	0	0	0	0
445.281	0	0	0	0	0	0	3926	4957	8487	12745	5058	8223	4851	760	2702	3088	2098	3701	4943	65874			389.8	0	0	0	0	0	0	0
445.312	787	0	0	0	0	0	2539	4775	7738	10542	3449	4085	6270	1096	1612	4242	1596	1831	3902	37577			390	0	0	0	0	0	8	0
445.344	3127	0	0	0	0	0	259	3517	6358	7693	5021	2889	4091	1544	1596	4997	2182	1301	1312	17419			390.2	0	0	0	0	0	1183	0
445.375	3891	0	0	0	0	0	0	1943	2974	4162	3455	454	1809	1192	1968	5083	2128	501	728	4579			390.4	0	0	0	0	0	49	9
445.406	2175	0	0	0	0	0	0	1446	1311	682	190	99	1320	259	1562	4214	1325	340	737	1819			390.6	0	0	0	0	0	0	1322
445.438	164	0	0	0	0	0	0	819	854	355	0	0	879	88	738	2176	548	54	1072	1823			390.8	0	0	0	0	0	0	9
445.469	0	0	0	0	0	0	0	180	156	53	0	0	67	0	618	147	339	0	727	22449			391	0	0	0	0	0	0	0
445.5	0	0	0	0	0	0	0	0	371	255	0	0	0	0	938	0	24	0	28	43917			391.2	0	0	2	0	0	0	0
445.531	0	0	0	0	0	0	1272	3402	573	644	0	0	0	0	709	0	0	0	0	49482			391.4	0	0	355	0	0	0	0
445.562	0	0	0	0	0	0	2013	5721	748	1516	0	0	0	0	696	1417	146	0	484	50036			391.6	0	1	2607	0	0	0	3
445.594	0	0	0	0	0	0	1380	4754	3931	4131	0	753	0	230	1981	2250	229	0	761	54783			391.8	0	164	109	0	0	0	468
445.625	0	0	0	0	0	0	3759	1517	7971	10195	0	1172	0	397	2347	1550	155	0	518	47461			392	0	1	0	0	0	0	3
445.656	0	0	0	0	361	0	8057	2149	9004	17048	0	1589	0	498	1234	673	6	1305	22	28688			392.2	0	6	0	0	0	0	0
445.688	0	0	0	0	551	0	8381	3406	6590	22258	0	2558	0	348	78	1583	224	2048	0	16681			392.4	0	829	0	0	0	0	0
445.719	0	0	3002	0	361	0	3959	3420	8314	18955	0	3181	0	482	200	1680	342	1390	1628	11046			392.6	0	6	0	0	0	0	0
445.75	0	0	4712	0	0	0	6210	2896	9070	10941	0	1887	0	447	364	754	650	55	2669	11652			392.8	0	0	0	0	0	0	0
445.781	0	0	3199	0	0	0	9920	3174	6375	3916	0	377	48	1138	868	43	2543	940	1939	11703			393	0	0	0	0	0	0	0
445.812	0	0	128	0	0	0	9655	3495	1716	1988	3049	127	209	1408	972	71	3563	3557	231	9970			393.2	0	0	0	0	0	0	0
445.844	646	0	0	0	0	0	4344	2463	552	491	4947	194	255	1801	1040	108	2404	4360	32	16084			393.4	0	0	0	0	0	0	0
445.875	3510	0	0	0	0	0	1683	1308	32	1569	3494	127	136	1626	774	71	511	2397	0	25706			393.6	0	0	0	0	0	0	0
445.906	4575	0	0	0	0	0	829	350	292	2452	291	0	0	3399	583	0	1108	180	0	27252			393.8	0	0	0	0	0	0	0
445.938	2640	0	0	0	0	0	1089	476	726	1675	0	0	0	3696	110	0	1521	0	80	17018			394	0	0	0	0	0	0	0
445.969	76	0	826	0	0	0	766	738	740	79	0	0	0	2315	0	0	1055	0	123	9357			394.2	0	0	0	0	0	0	9
446	0	0	1385	0	0	0	60	624	410	1227	0	0	0	112	14	0	297	2486	80	7786			394.4	0	0	0	0	0	0	1248
446.031	0	0	1015	0	0	0	13	235	1064	2357	0	263	0	0	101	931	884	4029	0	7326			394.6	0	0	0	0	0	0	9
446.062	0	0	123	0	0	0	4693	131	2668	5396	0	1737	0	614	508	2757	1350	4022	0	5875			394.8	0	0	0	0	8	0	0
446.094	0	0	0	0	0	0	7798	8	4204	7311	0	2473	596	1453	1766	3819	990	2977	5411	5356			395	0	8	0	0	1234	0	0
446.125	588	0	0	0	0	5120	5723	406	5437	8225	0	1597	5134	2280	2426	3698	1653	2795	8568	6010			395.2	0	1240	2	0	67	0	0
446.156	1231	0	3853	0	0	20304	2841	2483	6711	7153	0	171	7355	3269	1709	2985	2479	1883	6007	6866			395.4	0	8	393	0	0	0	0
446.188	1097	0	6100	0	0	35498	8708	4052	7742	6719	0	0	4698	3149	1999	1958	2067	1229	544	9451			395.6	0	0	980	0	0	0	0
446.219	333	0	4741	0	3126	45154	14935	4133	10051	6476	0	0	311	1902	2850	1093	1116	924	2220	9799			395.8	0	0	7	0	0	0	0
446.25	0	0	5696	0	5166	49424	12916	2961	10173	7387	1383	0	0	660	3343	1065	1492	357	4342	6561			396	0	0	0	0	0	0	0
446.281	637	0	9060	0	3727	38853	5404	2933	6551	6315	2461	764	207	2828	2463	1811	2760	224	3966	2707			396.2	0	0	0	0	0	10	0
446.312	2667	0	6822	0	393	16375	585	2437	2561	3722	1917	1800	316	6846	2606	1758	3649	117	1359	1508			396.4	0	0	0	0	0	1404	0
446.344	3443	0	1435	0	0	1157	1499	1513	1526	1723	349	1807	207	7307	1930	982	3159	1104	102	1768			396.6	0	0	0	0	0	51	0
446.375	2030	0	0	0	0	0	2344	335	875	932	0	3563	0	3347	1165	186	1382	1642	0	1523			396.8	0	0	0	0	0	0	0
446.406	220	0	0	0	0	0	1600	129	46	49	0	4581	0	165	99	206	287	1138	0	1532			397	0	0	0	0	0	0	0
446.438	0	0	0	0	0	0	73	168	754	0	0	3133	0	0	0	135	5	170	0	750			397.2	0	0	0	0	0	0	0
446.469	0	0	0	0	0	0	0	110	1298	109	0	209	0	0	22	0	0	45	0	361			397.4	0	0	0	0	0	0	0
446.5	0	0	0	0	0	0	0	0	978	167	0	0	0	0	74	1460	0	0	0	699			397.6	0	0	0	0	0	0	0
446.531	0	0	0	0	0	0	0	0	146	109	0	0	0	0	83	2326	0	0	0	1932			397.8	0	0	0	0	0	0	0
446.562	0	0	0	0	0	0	0	0	184	0	0	0	0	0	40	1607	0	0	0	2402			398	0	1	0	0	0	0	0
446.594	0	0	0	0	0	0	0	204	317	653	0	0	0	466	267	585	0	0	0	1466			398.2	0	239	0	0	0	0	0
446.625	0	0	0	0	0	0	44	518	330	1424	0	0	0	725	857	950	12	0	501	2901			398.4	0	116	0	0	0	0	0
446.656	0	0	0	0	0	708	553	666	327	2812	0	228	0	486	1036	1440	19	0	2243	3990			398.6	0	0	0	0	0	0	0
446.688	0	0	0	0	0	2720	786	467	1239	2958	0	349	0	12	750	1390	119	0	3817	4495			398.8	0	0	0	0	0	0	0
446.719	0	0	8212	0	0	3497	486	867	2795	2467	0	228	0	0	550	3389	490	0	3173	3079			399	0	0	0	0	3	0	0
446.75	0	0	12991	0	1997	2077	540	1475	2935	1657	0	974	0	0	622	4253	917	296	2533	2374			399.2	0	0	0	0	432	0	0
446.781	0	0	9907	0	3218	287	975	1497	1767	1386	0	2997	0	907	1000	3195	935	709	2223	739			399.4	0	0	0	0	3	0	0
446.812	0	0	3492	0	2255	0	770	862	747	524	0	3575	0	2050	1247	746	1087	688	2213	1164			399.6	0	0	0	0	2	0	0
446.844	0	0	3347	0	168	1092	150	433	515	17	0	1961	0	2035	1330	333	1385	867	1360	1338			399.8	0	0	14	0	334	0	0
446.875	0	0	1572	0	0	2291	0	171	1094	11	0	295	0	838	1811	90	1190	948	973	3108			400	39	4	2063	0	2538	0	13
446.906	0	0	41	0	0	2044	0	10	2985	18	0	0	0	138	1944	42	1627	635	327	3659			400.2	5532	905	7630	99	13460	108	1894
446.938	0	0	0	0	0	624	290	0	3485	980	0	0	9	160	1054	204	1916	16	273	2492			400.4	16581	47469	82910	13987	123735	15252	12433
446.969	0	0	0	0	0	0	444	107	1849	1654	0	0	28	578	272	312	1282	0	185	320			400.6	12410	83714	130261	28330	341322	39702	39912
447	0	0	0	0	0	0	290	163	302	1873	0	107	31	705	332	204	787	0	7	218			400.8	6181	29861	34306	6739	145642	11674	3841
447.031	0	0	0	0	0	1379	0	140	105	2309	0	467	14	402	373	0	1283	47	0	143			401	1966	1413	6406	2974	21799	574	761
447.062	0	0	0	0	0	2245	0	50	393	2939	0	600	278	46	232	0	1531	631	226	0			401.2	90	2660	1945	497	2464	1065	665
447.094	0	0	0	0	0	1592	0	32	811	3208	0	348	1318	72	667	0	1033	1171	345	0			401.4	1487	2291	21102	5698	28979	8352	5017
447.125	0	0	0	0	0	139	1613	0	1082	4937	0	2101	1739	285	1358	536	593	980	226	905			401.6	16	20058	30230	6089	57091	10263	7106
447.156	0	0	438	0	0	0	3160	1081	945	6300	2072	3242	1244	520	1451	907	925	283	801	1381			401.8	747	7991	6747	487	24581	3672	2043
447.188	0	0	11123	20820	0	5481	2752	2674	1704	4827	4574	5545	544	530	1495	2270	1540	8	1500	905			402	5	278	2331	5	2359	124	1805
447.219	5157	0	17160	40896	0	8513	810	4026	2488	2914	4225	7345	2519	1117	1970	3128	2087	305	1224	0			402.2	0	1	101	262	115	13	85
447.25	8194	0	11617	34729	0	6444	95	3889	3019	2167	6799	7498	5412	2977	3789	3829	2236	1144	430	0			402.4	0	0	3910	28	338	1758	982
447.281	5647	0	1753	9111	0	1635	32	2979	3297	1287	8421	4174	5815	4692	3831	4584	2802	3454	235	190			402.6	0	0	11407	3730	15892	70	1753
447.312	321	0	1843	0	0	1288	2155	1891	3193	188	8246	1939	2978	3789	3011	4543	2274	4069	153	2212			402.8	0	0	498	133	2050	0	1779
447.344	0	0	1495	0	0	359	3321	1200	1928	575	4248	6319	650	1484	1549	2298	1808	2365	562	3224			403	0	0	725	0	13	0	62
447.375	0	0	330	0	0	0	2230	1339	632	918	2781	9057	222	593	1303	211	1124	165	1982	2130			403.2	0	0	5	0	34	0	0
447.406	0	0	0	0	0	427	63	1290	148	841	144	6355	255	851	727	203	646	0	4134	1228			403.4	0	0	0	0	4811	0	0
447.438	0	0	0	0	0	836	0	1160	169	642	0	483	167	607	521	325	102	228	4060	1688			403.6	0	0	0	0	212	0	0
447.469	0	0	0	0	0	708	0	573	308	723	0	651	0	101	360	226	18	450	2013	1105			403.8	0	0	0	0	1	0	0
447.5	0	0	0	0	0	183	0	398	245	417	0	1013	0	103	248	15	0	382	102	40			404	0	0	0	0	0	0	0
447.531	0	0	0	0	0	0	0	345	49	81	3014	680	730	97	163	0	0	100	0	182			404.2	0	0	0	0	0	0	0
447.562	0	0	0	0	0	0	0	490	0	0	4889	19	1205	34	0	0	0	0	0	2742			404.4	0	0	0	0	0	0	0
447.594	0	0	0	0	0	0	0	344	0	0	3453	1611	867	0	65	0	1392	0	0	4424			404.6	0	0	0	0	0	0	0
447.625	0	0	0	0	0	0	0	93	0	0	287	2508	176	0	371	0	4107	0	122	3270			404.8	0	0	0	0	0	0	0
447.656	0	0	0	7743	0	0	0	607	314	0	0	1684	132	42	1649	0	5085	0	196	590			405	0	0	0	0	0	0	0
447.688	0	0	0	71636	0	0	0	2429	522	0	0	47	142	403	2463	0	5134	0	137	131			405.2	0	8	0	0	0	0	0
447.719	0	0	0	104287	0	0	464	5587	563	101	68	3135	570	663	3010	0	6265	0	175	89			405.4	0	1221	0	0	0	0	0
447.75	0	0	0	67797	0	0	720	6609	336	1191	105	4979	819	497	2767	0	8745	0	252	58			405.6	0	3089	0	0	0	0	0
447.781	0	0	0	5228	0	0	482	4346	1150	1734	68	3429	1438	103	2812	0	7525	0	165	259			405.8	0	112	0	0	0	0	0
447.812	0	0	0	0	0	0	11	1295	1557	1113	0	701	1783	0	1817	0	3893	0	0	396			406	0	0	0	0	0	0	0
447.844	0	0	4421	0	0	0	0	213	1299	98	484	1321	1464	0	1057	0	1549	0	594	259			406.2	0	0	0	0	0	0	0
447.875	0	0	6965	0	0	0	0	93	406	109	788	1339	358	0	283	0	1658	0	939	0			406.4	0	0	0	0	0	0	0
447.906	0	0	4749	0	0	0	0	717	201	102	558	544	0	796	279	0	1234	0	642	0			406.6	0	0	0	0	0	0	0
447.938	0	0	2254	0	0	0	0	1234	0	35	47	0	21	1287	254	291	197	0	31	0			406.8	0	0	0	0	0	0	0
447.969	0	0	3163	0	0	0	0	977	0	0	0	0	32	905	216	444	28	0	0	0			407	0	0	0	0	0	0	0
448	0	0	4835	0	0	0	0	263	360	0	0	0	21	71	151	291	0	0	0	0			407.2	0	0	0	0	0	0	0
448.031	8576	0	4307	0	0	0	0	0	577	0	0	0	0	0	149	0	0	0	407	0			407.4	0	0	0	0	34	0	0
448.062	13728	0	2881	0	0	0	441	0	495	161	0	249	158	0	261	0	477	0	622	197			407.6	0	0	0	0	4776	0	0
448.094	9546	0	1733	247	0	0	848	0	169	381	0	2030	241	217	667	0	944	0	407	703			407.8	0	0	0	0	493	0	0
448.125	793	0	3015	2014	0	0	814	0	92	1720	0	2969	190	347	961	635	814	0	1225	871			408	0	0	0	0	3	0	0
448.156	302	0	3397	2745	0	0	3814	700	987	4493	2149	3703	1252	920	812	1039	1093	0	2906	729			408.2	0	0	0	0	0	6	0
448.188	369	0	1996	1635	0	0	5621	2463	2356	5274	4243	3072	2692	1292	940	862	2928	729	2873	2510			408.4	0	0	0	0	0	862	0
448.219	278	0	11557	0	0	2884	4871	3456	2913	3695	3669	2610	4159	1948	4202	350	6437	1114	1490	3691			408.6	0	0	0	0	0	6	0
448.25	1344	0	24762	0	0	4621	2035	2541	2628	5355	1040	1138	3556	2078	6466	268	7779	729	686	2614			408.8	0	0	0	0	0	0	0
448.281	1823	0	25614	0	0	3569	1394	916	3725	7976	51	1127	1910	1605	5288	570	6167	0	1738	447			409	0	0	0	0	0	0	0
448.312	1170	0	15100	0	0	756	240	343	4395	6056	0	825	137	459	1950	752	2841	0	2249	585			409.2	0	4	0	0	0	0	0
448.344	0	0	14855	0	0	352	39	284	3874	1620	0	539	895	291	715	638	1229	0	1631	830			409.4	0	681	0	0	0	0	0
448.375	0	0	16340	0	1030	0	40	419	2359	213	0	69	1407	601	116	369	519	155	1158	648			409.6	0	4	0	0	0	0	0
448.406	0	0	10204	0	1572	0	61	346	1362	245	0	0	1689	912	195	359	415	236	1432	589			409.8	0	0	0	0	0	0	0
448.438	0	0	2383	0	1030	0	99	265	389	208	0	0	1179	794	308	156	147	155	969	762			410	0	0	0	0	0	0	0
448.469	0	0	1612	0	0	0	123	103	76	108	0	0	764	466	435	0	26	0	35	540			410.2	0	0	0	0	0	0	0
448.5	0	0	1521	0	0	0	3111	62	0	0	0	0	20	1723	375	620	0	0	266	46			410.4	0	3	0	0	0	0	0
448.531	0	0	1064	0	0	0	5067	0	0	0	0	0	0	2627	259	986	0	0	406	0			410.6	0	525	0	0	0	0	0
448.562	0	0	77	0	0	0	3691	433	0	0	0	0	0	1790	22	786	0	0	266	0			410.8	0	3	0	0	0	0	0
448.594	0	0	0	0	0	0	451	692	0	0	0	0	903	921	0	211	0	0	0	372			411	0	0	0	0	0	0	0
448.625	0	0	0	0	0	0	0	3595	0	0	0	0	1429	1356	0	121	140	0	218	579			411.2	0	0	0	0	0	0	0
448.656	0	0	0	0	0	0	900	6146	0	0	0	702	1120	4096	0	37	2809	0	371	388			411.4	0	0	0	0	0	0	0
448.688	0	0	0	0	0	0	1423	5647	274	0	2056	1137	4963	5045	673	1153	4647	393	277	10			411.6	0	0	0	0	0	0	0
448.719	0	0	0	0	0	0	975	2082	496	152	4470	801	8196	3407	1290	1825	3762	815	38	186			411.8	0	0	0	0	0	9	0
448.75	0	0	0	0	0	0	49	552	951	1243	4438	2491	6279	171	1081	1265	1886	729	23	490			412	0	0	0	0	0	1265	0
448.781	0	0	0	0	0	0	0	1104	973	1852	1866	3887	1252	725	1175	596	2410	227	201	540			412.2	0	0	0	0	0	58	0
448.812	0	0	0	0	0	0	696	1673	625	1375	350	3447	254	1596	1449	1540	2371	8	508	295			412.4	0	0	0	0	0	0	0
448.844	0	0	0	0	0	0	1125	2173	81	706	0	1338	2118	1514	1639	1855	1276	0	840	472			412.6	0	0	0	0	0	0	0
448.875	0	0	0	0	0	0	790	1745	57	681	0	776	3343	552	2257	1078	866	0	749	674			412.8	0	0	0	0	0	0	0
448.906	0	0	0	0	0	0	61	1180	458	437	0	22	2357	41	2604	328	881	0	555	468			413	0	0	0	0	0	0	0
448.938	160	0	0	0	0	0	0	131	674	373	0	0	220	0	1381	193	677	0	577	744			413.2	0	0	0	0	0	0	16
448.969	245	0	0	0	1329	0	0	34	470	482	0	0	66	0	107	96	145	0	664	1254			413.4	0	0	0	0	0	0	2284
449	160	0	0	0	2250	0	0	0	313	453	803	0	9	0	0	0	78	0	380	1005			413.6	0	0	0	0	0	0	82
449.031	0	0	0	0	3401	0	0	0	584	380	1227	56	135	0	0	0	0	0	99	215			413.8	0	0	0	0	0	0	0
449.062	0	0	0	0	3072	0	1904	0	568	335	803	241	248	0	71	0	108	0	28	12			414	0	0	0	0	0	0	0
449.094	0	0	0	0	2045	0	4930	63	2137	536	0	292	1355	0	255	247	542	2570	621	0			414.2	0	0	0	0	0	5	0
449.125	2730	0	0	0	203	0	5342	284	3080	910	382	640	1889	0	437	1096	718	4162	951	0			414.4	0	0	0	0	0	821	0
449.156	4243	0	0	0	0	0	3052	1154	2692	935	1020	1124	1501	591	916	1660	1008	2974	2479	0			414.6	0	0	0	0	0	5	0
449.188	2845	0	0	0	0	2146	3871	2626	1097	3114	1203	4295	450	1293	1752	3902	1095	341	3760	715			414.8	0	0	0	0	0	0	0
449.219	75	0	1495	0	0	3413	4865	3490	690	4678	672	5584	3006	1335	1996	4603	1065	103	3781	1878			415	0	0	0	0	0	0	0
449.25	0	0	5622	0	0	2354	3827	2640	151	3416	659	3932	4327	988	3718	3196	577	295	1733	2604			415.2	0	0	0	0	0	9	9
449.281	2998	0	7088	190	0	135	1460	1098	1882	523	771	708	2915	2822	5043	602	858	462	1060	1859			415.4	0	0	0	0	0	1387	1289
449.312	4800	0	5808	290	0	0	890	196	3325	58	505	282	116	5823	4530	999	1041	368	4864	1611			415.6	0	5	0	0	0	2195	9
449.344	3338	0	3324	190	0	0	977	420	3201	561	0	0	501	5966	1893	1119	793	132	7035	1677			415.8	0	722	0	0	0	81	0
449.375	222	0	2039	0	0	414	1609	922	1516	859	0	0	848	3364	1165	737	372	98	4538	1344			416	0	5	0	0	0	0	0
449.406	0	0	214	0	0	632	1203	1347	998	600	0	824	1007	1197	907	54	579	72	325	299			416.2	0	6	0	0	0	0	0
449.438	0	0	0	0	0	414	170	1072	659	43	0	1319	661	551	731	220	843	9	0	308			416.4	0	870	0	9	0	0	0
449.469	0	0	0	0	0	0	0	613	479	0	0	917	378	67	216	382	650	0	0	719			416.6	0	6	0	1273	0	0	0
449.5	0	0	0	0	0	0	0	173	93	0	0	60	146	0	58	290	595	0	0	873			416.8	0	0	0	58	0	0	0
449.531	0	0	0	0	0	0	0	83	0	0	0	0	619	0	6	46	568	0	0	531			417	0	0	0	0	0	0	0
449.562	0	0	215	0	0	0	0	0	0	0	0	0	2226	0	632	0	398	0	706	186			417.2	0	1	0	0	0	0	10
449.594	0	0	329	0	0	0	0	0	0	0	0	0	4004	0	1695	102	325	0	3149	0			417.4	0	180	0	0	0	0	1511
449.625	0	0	215	0	0	0	2514	0	0	0	0	0	3640	2302	1784	806	438	77	4050	0			417.6	0	1	0	0	0	0	60
449.656	0	0	1803	0	0	0	4261	0	437	0	0	0	1501	4201	787	1113	287	433	2349	0			417.8	0	0	0	0	0	0	0
449.688	0	0	9614	0	0	0	3186	103	1629	180	0	0	95	3456	38	678	98	558	182	0			418	0	0	0	0	0	0	0
449.719	0	0	16086	0	1815	0	1374	158	2025	2457	1683	0	10	848	397	18	802	315	0	24			418.2	0	0	0	0	0	0	0
449.75	0	0	12946	0	2771	0	1464	103	1144	3773	2836	1759	16	1855	761	0	3035	3170	0	56			418.4	0	0	0	0	0	0	0
449.781	0	0	6843	0	1815	0	983	0	2332	2814	2090	2814	10	2759	633	0	3812	5042	0	53			418.6	0	0	0	0	0	0	0
449.812	110	0	5148	0	0	0	204	0	3443	2120	266	1955	3028	2855	154	0	2758	7100	0	33			418.8	0	0	0	0	0	0	0
449.844	228	0	3959	0	0	0	238	224	2311	2723	0	128	4902	2186	47	0	1004	6255	0	87			419	0	0	0	0	0	0	0
449.875	201	0	876	0	0	0	156	342	317	1963	0	0	3825	1941	71	0	586	6498	1802	113			419.2	0	0	0	0	0	0	0
449.906	60	0	0	0	0	1309	0	224	577	443	0	0	844	662	47	196	80	3845	2871	64			419.4	0	0	0	0	0	0	0
449.938	0	0	0	0	0	2183	0	101	545	162	0	0	370	31	251	313	41	2307	1985	0			419.6	0	0	0	0	0	0	0
449.969	0	0	0	0	0	1590	0	155	191	0	0	0	140	0	408	218	0	152	744	0			419.8	0	0	0	0	0	0	0
450	0	0	0	0	0	183	154	344	45	0	0	0	214	0	609	14	0	0	1182	0			420	0	0	0	0	0	0	0
450.031	0	0	0	0	0	618	475	940	68	143	0	0	250	0	532	0	0	42	973	485			420.2	0	0	0	0	0	0	0
450.062	0	0	0	0	0	8367	1245	3608	1006	218	0	0	199	0	348	0	136	96	228	754			420.4	0	0	12	0	0	0	0
450.094	5960	0	0	7335	0	13021	3649	8538	5038	143	334	0	159	284	100	0	266	217	2954	505			420.6	0	0	1680	0	0	0	0
450.125	10362	0	0	11542	11994	10133	11440	12889	9971	1369	551	0	32	434	392	1282	256	1443	5293	445			420.8	0	0	677	0	0	0	0
450.156	17108	0	0	7861	23914	7151	15740	18244	10586	3428	396	0	93	555	998	2539	871	2132	4229	3726			421	0	0	4	0	0	0	0
450.188	19041	0	0	344	20947	9618	14794	27301	10368	4193	40	856	212	2157	1322	2186	1314	1440	1808	5281			421.2	0	0	0	0	0	0	0
450.219	20057	0	144	0	6213	23327	16935	33694	12277	4660	0	1376	237	3047	1072	606	2147	145	2164	3322			421.4	0	0	0	0	0	0	0
450.25	18508	0	1068	0	2814	27181	21947	31136	12130	4862	1666	961	167	3066	1793	16	3029	388	2344	167			421.6	0	0	0	0	0	0	0
450.281	15994	0	1476	407	3685	17394	24406	23520	7572	3821	2842	69	100	2609	2531	0	2904	1380	1424	569			421.8	0	0	0	0	0	0	0
450.312	7918	0	1568	621	2414	1309	19605	15984	4235	1915	2121	0	167	2666	1954	0	1284	1636	1043	896			422	0	0	0	0	0	0	0
450.344	1990	0	1050	407	0	752	13032	9745	3069	1167	297	0	532	1350	457	429	282	857	865	610			422.2	0	0	0	0	0	0	0
450.375	1923	0	663	0	0	400	4704	6804	2026	552	0	0	1072	416	158	678	177	45	500	27			422.4	0	0	21	0	0	0	0
450.406	2205	0	0	0	0	0	2744	6378	970	75	0	0	1016	21	1171	463	37	0	45	0			422.6	0	0	2958	0	0	0	0
450.438	2099	0	0	0	0	0	1638	5308	331	0	0	0	463	0	1655	21	51	0	324	11			422.8	0	0	144	0	0	0	7
450.469	1400	0	0	0	0	0	1090	3037	80	0	0	0	24	0	1030	0	78	0	545	17			423	0	0	0	0	0	0	1100
450.5	107	0	0	0	0	0	121	1062	37	741	0	0	0	0	30	101	51	0	761	11			423.2	0	2	0	0	0	0	7
450.531	0	0	0	0	0	0	0	168	24	1231	0	0	0	0	0	155	446	0	616	0			423.4	0	320	2	0	0	0	0
450.562	0	0	0	0	0	0	0	0	0	893	0	0	0	0	433	1122	840	0	384	0			423.6	0	2	377	0	0	0	0
450.594	0	0	0	0	0	0	0	0	0	100	0	0	0	0	675	1592	895	196	15	0			423.8	0	0	2	0	0	0	0
450.625	0	0	0	0	300	2574	0	748	0	0	0	0	0	0	585	1433	504	308	1003	0			424	0	0	0	0	0	0	0
450.656	0	0	0	0	4258	4824	0	1246	0	0	0	0	0	777	676	695	275	688	1665	578			424.2	0	0	0	0	0	0	0
450.688	0	0	0	0	6102	3939	815	2004	0	0	0	0	0	1228	936	528	82	764	1208	901			424.4	0	0	0	0	0	0	0
450.719	1732	0	0	0	3800	894	1296	2035	355	2016	0	1888	0	970	763	441	241	517	133	607			424.6	0	0	0	0	0	0	0
450.75	2832	0	0	0	0	0	894	1759	1658	4719	0	3017	0	240	341	808	325	25	595	19			424.8	0	0	0	0	0	0	0
450.781	2019	0	0	0	0	0	52	2699	3135	5215	0	2093	337	130	168	838	812	26	930	0			425	0	0	0	0	0	0	0
450.812	2231	0	0	0	0	0	0	3518	2832	2820	0	134	514	78	1133	371	1067	41	2103	0			425.2	0	0	0	0	0	0	0
450.844	3411	0	0	10633	0	0	0	2257	1221	1761	0	0	337	120	3088	46	817	26	2348	360			425.4	0	0	0	0	0	0	0
450.875	2487	0	0	17710	0	0	0	532	124	1529	0	0	0	78	3279	0	450	41	2043	623			425.6	0	0	0	0	0	0	0
450.906	290	0	0	12887	0	0	0	1009	34	974	2647	0	0	0	1462	0	477	63	788	1061			425.8	0	0	0	0	0	0	0
450.938	0	0	0	1476	0	0	0	3059	0	441	4392	0	0	0	56	0	1199	41	551	1012			426	0	0	0	0	0	0	0
450.969	0	0	0	0	0	2112	0	3682	0	1850	3183	0	0	0	195	0	1412	0	175	649			426.2	0	0	0	0	0	0	0
451	0	0	0	0	0	3887	0	2274	0	2368	351	0	0	0	298	0	966	0	325	1187			426.4	0	0	0	0	0	0	0
451.031	0	0	0	0	0	3200	1169	161	243	1345	0	0	0	0	280	0	370	0	606	1909			426.6	0	0	0	0	0	0	0
451.062	0	0	0	0	0	780	2145	468	416	288	0	0	0	0	227	50	534	39	631	1386			426.8	0	0	0	0	0	0	0
451.094	0	0	348	0	0	669	1736	2983	3714	1459	0	0	0	0	261	77	397	118	317	287			427	0	0	5	0	0	0	0
451.125	0	0	614	0	0	904	4709	6358	5427	3200	0	0	346	0	615	50	54	388	22	215			427.2	0	0	731	0	0	0	0
451.156	0	0	474	0	0	8632	7414	8259	5599	4034	0	0	3355	61	804	15	273	532	0	154			427.4	0	0	5	0	0	0	0
451.188	438	0	82	9236	9272	14655	6348	8715	4354	3468	0	197	5573	119	590	2312	1241	831	0	15			427.6	0	0	0	0	0	0	0
451.219	668	0	0	14381	15131	18714	4859	10515	7935	3108	0	394	6094	2402	1019	3830	3022	971	0	0			427.8	0	0	21	0	0	0	0
451.25	438	0	5040	9665	10762	13602	11470	12208	9133	2894	0	339	4169	4044	1513	2824	3584	761	522	1392			428	0	0	2941	0	0	0	0
451.281	0	0	8563	280	976	9765	16419	10862	8249	3698	0	93	2746	3088	1039	432	2330	201	984	3723			428.2	0	6	103	0	0	0	0
451.312	0	0	6366	0	0	3643	15049	7114	5131	4125	165	0	1106	637	95	2590	1340	0	1042	4095			428.4	0	944	0	0	0	0	0
451.344	0	0	1883	0	0	2174	8170	3608	3174	4133	253	293	4612	222	17	4928	1570	1640	1247	2015			428.6	0	47	0	0	0	0	0
451.375	0	0	1618	0	0	113	2860	1573	1255	3809	165	447	6402	170	359	4274	1368	2690	1372	286			428.8	0	0	0	0	0	0	0
451.406	0	0	1119	0	0	0	75	1225	491	3257	4428	293	4710	40	780	1276	487	1924	802	13			429	0	0	0	0	0	0	0
451.438	0	0	68	0	0	0	0	1895	401	1578	7157	0	1052	0	849	115	59	186	66	0			429.2	6	9	0	0	0	0	0
451.469	0	0	0	0	0	0	0	1672	133	151	5033	0	1002	0	433	15	0	0	0	0			429.4	829	1355	0	0	0	0	0
451.5	0	0	0	0	0	0	0	619	43	0	396	0	706	0	476	23	0	0	0	0			429.6	6	50	0	0	0	0	0
451.531	0	0	0	0	0	0	0	14	0	0	0	0	504	0	605	15	0	0	0	315			429.8	0	0	0	0	0	0	0
451.562	646	0	0	0	0	0	0	0	0	0	0	0	62	0	519	0	744	0	0	482			430	0	0	0	0	0	0	0
451.594	1430	0	0	0	0	0	0	0	0	0	0	0	0	0	228	0	1158	0	0	315			430.2	0	0	0	0	10	0	0
451.625	1324	0	0	0	0	0	0	0	0	819	0	795	0	0	235	0	937	0	0	0			430.4	0	0	0	0	1387	3	0
451.656	444	0	2464	0	0	0	1681	156	169	1465	0	2371	0	731	396	0	270	0	0	0			430.6	0	0	0	0	10	525	0
451.688	0	0	3976	0	0	0	2660	248	774	1328	0	2627	32	1139	677	0	167	0	301	0			430.8	0	0	0	0	0	3	0
451.719	0	0	16999	0	0	0	1823	170	1274	549	31	1257	1083	765	647	0	5	0	610	0			431	0	0	0	0	0	0	0
451.75	0	0	23835	0	0	0	92	8	1903	1213	48	66	1663	22	296	0	461	0	530	0			431.2	0	0	0	0	0	0	0
451.781	4850	0	19188	0	0	0	1835	655	2143	1582	31	0	1198	0	22	0	1009	0	149	613			431.4	0	0	0	0	0	0	0
451.812	7787	0	5092	0	0	720	3214	1033	1607	2051	0	0	1486	0	75	0	940	0	0	969			431.6	0	0	0	0	0	0	0
451.844	5435	0	2122	0	0	1099	2464	1051	480	1839	0	0	2119	371	120	0	324	0	0	663			431.8	0	0	0	0	0	0	0
451.875	382	0	58	0	0	720	411	602	21	1403	0	0	1371	579	317	0	13	0	0	32			432	0	0	0	0	0	0	0
451.906	0	0	0	0	0	0	0	409	0	301	0	0	42	390	379	0	917	0	0	0			432.2	0	0	0	0	0	0	0
451.938	0	0	0	0	0	0	0	41	0	27	0	0	0	133	259	0	1429	0	0	0			432.4	0	0	0	0	0	0	0
451.969	0	0	0	0	0	0	0	0	388	0	0	0	0	185	17	0	960	0	0	0			432.6	0	0	0	0	0	0	0
452	0	0	0	0	0	0	0	0	616	0	0	0	0	121	0	0	27	0	0	0			432.8	0	0	0	0	0	0	0
452.031	0	0	0	0	0	0	2005	0	1241	0	0	0	0	0	25	0	0	0	0	0			433	0	0	0	0	0	0	0
452.062	0	0	6009	0	0	0	3406	0	1341	124	0	0	0	106	54	0	0	689	0	0			433.2	0	29	0	0	0	0	0
452.094	1082	0	12201	0	0	0	2896	0	1587	197	0	227	0	684	50	551	383	1771	0	0			433.4	0	4117	0	0	0	0	0
452.125	1765	0	10860	4578	20083	2049	2198	114	1174	135	0	2792	217	1028	489	1151	1039	1812	690	701			433.6	0	350	0	0	0	0	0
452.156	1255	0	3377	6989	32142	3374	2492	910	1852	408	0	4295	2060	826	753	1023	1467	758	1102	1144			433.8	0	2	0	0	0	0	0
452.188	3134	0	229	4578	25467	2423	3179	1478	1749	2512	0	3737	5391	987	531	308	1981	943	883	812			434	0	0	0	0	0	0	0
452.219	18853	0	0	7331	6440	245	4363	2187	1304	3428	519	2150	6600	3527	1107	0	2517	1450	253	72			434.2	0	0	8	0	0	0	8
452.25	26238	0	0	21318	6189	0	4387	2812	500	2313	1066	3725	4957	4960	1713	2943	2412	992	154	832			434.4	0	10	1223	0	0	0	1150
452.281	16494	0	9519	23332	5336	0	4800	6110	1539	1793	936	3939	2404	3791	1605	4617	1513	557	22	1345			434.6	0	1462	8	0	0	0	49
452.312	1475	0	15886	10953	4160	130	4710	8298	3408	3237	272	2410	1536	1757	1803	3133	800	800	346	1580			434.8	0	10	0	0	0	0	0
452.344	1993	0	12011	541	908	896	3649	7249	3714	3037	1529	272	957	1293	2394	124	793	545	1699	1042			435	0	0	0	0	0	0	0
452.375	3673	0	2002	0	0	1270	1860	3650	3144	1939	8721	0	1011	941	1901	1703	1935	24	2389	1313			435.2	0	114	0	0	0	0	0
452.406	2955	0	507	0	0	812	2442	1793	3390	1224	11540	0	1287	704	1027	2686	2665	120	1561	2998			435.4	0	1028	0	0	0	0	0
452.438	630	0	125	0	0	1197	1738	1169	3281	1050	6784	0	1882	608	1031	2959	1875	184	256	3728			435.6	0	81	0	0	0	0	0
452.469	0	0	82	0	0	1849	697	914	2400	2153	260	0	2167	333	1176	1876	925	120	32	2259			435.8	0	0	1	0	0	0	0
452.5	0	0	0	0	0	1329	283	660	1678	3059	0	0	1705	83	1420	1235	1034	430	49	3789			436	0	0	172	0	0	0	0
452.531	0	0	0	0	0	135	237	152	1137	2039	0	0	850	0	1128	73	1056	683	32	6153			436.2	0	0	1	0	0	0	0
452.562	0	0	0	0	0	0	58	134	111	306	0	0	49	0	539	0	513	471	0	4552			436.4	0	0	0	0	0	0	0
452.594	0	0	1586	0	0	0	0	221	0	10	0	0	26	0	50	917	135	27	343	767			436.6	0	0	0	0	0	0	0
452.625	1843	0	3306	0	0	0	0	314	0	0	0	3032	40	0	0	1430	31	0	525	18			436.8	0	0	0	0	0	0	0
452.656	2952	0	2937	57415	0	0	0	362	298	0	0	4830	1551	596	136	963	452	637	1020	0			437	0	0	0	0	0	0	0
452.688	2054	0	885	100395	0	0	0	347	516	2678	0	3338	3986	1221	462	30	724	1023	1032	0			437.2	0	0	0	0	0	0	0
452.719	137	0	9248	78642	0	17019	643	1215	1317	7255	0	200	4849	1132	535	0	990	713	676	0			437.4	0	0	0	0	0	0	0
452.75	1338	0	15450	15449	0	28241	1030	3348	2033	8503	0	0	4035	404	270	78	859	50	0	0			437.6	0	0	0	0	0	0	0
452.781	2322	0	17747	1772	0	20468	716	3941	1903	4768	0	0	3339	61	277	1200	613	0	0	1101			437.8	0	0	0	0	0	0	0
452.812	1764	0	11585	0	0	2259	47	2147	3100	1126	424	0	2336	0	518	1852	82	0	453	1717			438	0	0	0	0	0	0	0
452.844	279	0	8300	0	0	0	70	308	4685	394	647	619	766	0	437	1406	0	98	721	1155			438.2	0	0	0	0	0	0	0
452.875	2765	0	2368	0	0	0	107	1329	4150	899	424	945	0	0	517	332	0	170	497	202			438.4	0	0	0	0	0	0	9
452.906	4296	0	2563	0	0	0	2558	2134	1586	990	0	619	0	0	761	137	60	154	529	348			438.6	0	0	0	0	0	0	1265
452.938	2878	0	2262	0	0	0	3976	1506	634	468	0	604	22	0	644	0	93	426	822	1012			438.8	0	0	0	0	0	0	50
452.969	74	0	1746	0	0	0	2760	124	325	23	0	923	34	0	1528	0	60	613	620	1166			439	0	0	0	0	0	0	0
453	0	0	360	0	0	0	424	98	138	0	1369	604	22	0	2214	0	0	409	105	1937			439.2	0	0	0	0	0	0	0
453.031	0	0	0	0	0	0	376	219	128	501	2234	0	0	0	1546	55	0	27	31	2322			439.4	0	0	0	0	0	1	0
453.062	2244	0	0	0	0	0	246	1348	1943	1566	1588	0	0	212	126	153	0	747	0	2055			439.6	0	0	0	0	0	262	0
453.094	3486	0	0	0	525	0	0	3005	3055	2416	143	0	0	324	61	204	80	1693	0	703			439.8	0	0	0	0	0	1	0
453.125	2336	0	5341	0	1438	0	0	3476	2201	3581	0	0	149	367	99	729	544	1714	396	2221			440	0	0	0	0	0	0	0
453.156	60	0	8544	0	1496	0	943	2472	445	3789	0	0	770	277	232	1117	2798	2078	720	3937			440.2	0	0	0	0	0	0	0
453.188	754	0	10040	0	635	0	1619	1569	564	2527	0	1625	2375	217	316	921	4197	3015	609	3497			440.4	0	0	0	6	0	0	0
453.219	1152	0	9550	0	4638	443	2482	2307	2130	1034	0	3357	3866	41	487	278	3731	2636	184	1215			440.6	0	0	0	846	0	0	0
453.25	754	0	22727	0	7367	720	2457	2928	3239	3557	1225	2961	6582	644	1922	260	1916	851	487	921			440.8	0	0	0	6	0	0	0
453.281	381	0	25772	0	10521	8592	3347	2741	2968	6847	2035	875	6611	3247	4000	296	1084	271	906	995			441	0	0	0	0	0	0	0
453.312	2122	0	16026	1239	8845	13033	2749	1620	1449	6860	15308	0	4183	4675	3924	202	302	497	837	1076			441.2	0	0	0	0	0	0	0
453.344	3726	7913	1194	1891	5819	9076	1600	1278	573	3446	26469	258	1109	4450	2300	280	346	398	452	720			441.4	0	0	0	0	0	0	90
453.375	3163	12080	0	1239	3157	651	30	819	17	1269	21955	4672	751	2846	1118	431	858	83	269	489			441.6	0	0	0	0	0	0	0
453.406	1154	7913	721	0	4590	0	0	654	0	1634	5498	7226	238	1726	1462	951	970	0	287	789			441.8	0	0	0	0	0	22	0
453.438	105	0	1200	0	3133	248	0	774	0	1990	202	4945	0	395	1506	1094	497	0	526	1226			442	0	0	0	0	0	3180	0
453.469	0	0	873	0	144	378	746	830	378	1560	490	683	0	186	1160	775	617	0	637	850			442.2	0	0	0	0	0	195	0
453.5	0	0	99	0	0	248	1171	393	657	781	748	376	0	122	264	78	931	0	343	53			442.4	0	0	0	0	0	1	0
453.531	0	0	0	0	0	0	794	29	500	996	490	246	131	0	15	0	648	0	21	0			442.6	0	0	0	0	0	0	0
453.562	0	0	555	0	0	0	31	0	80	1053	0	1805	200	0	0	0	44	0	0	0			442.8	0	0	0	0	0	0	0
453.594	0	0	847	0	0	0	0	0	0	870	0	2952	131	0	0	0	0	0	0	0			443	0	0	0	0	0	0	0
453.625	0	0	555	0	0	0	946	0	0	274	0	2104	0	0	942	0	0	1663	0	0			443.2	0	0	0	0	0	0	0
453.656	0	0	0	0	0	0	1479	401	1413	157	0	345	381	0	1544	0	0	2579	595	994			443.4	0	0	0	0	0	0	0
453.688	298	0	0	0	0	0	999	2005	5624	632	0	799	612	0	1756	0	0	2032	1000	1658			443.6	0	0	0	0	0	0	0
453.719	456	0	0	0	0	0	35	4061	7184	807	0	1038	427	335	1253	0	0	567	735	1208			443.8	0	0	4	0	0	0	0
453.75	298	0	1335	0	0	0	0	4453	6170	3082	0	597	30	574	1652	0	0	395	123	797			444	0	0	599	0	0	0	0
453.781	0	0	2313	0	0	0	0	2667	3721	4178	0	17	633	851	1366	0	0	56	49	1311			444.2	0	0	4	0	0	0	0
453.812	0	0	2003	0	0	0	0	774	2544	2825	0	0	1119	3162	832	0	0	0	447	1164			444.4	0	0	0	0	0	0	0
453.844	0	0	695	0	0	0	0	35	867	140	0	0	867	4763	291	0	0	0	634	365			444.6	0	0	5	0	0	0	0
453.875	0	0	312	0	0	0	0	0	690	0	0	0	745	3358	1935	0	0	0	415	38			444.8	0	0	814	0	0	0	0
453.906	0	0	41	0	0	0	0	0	317	0	0	0	904	589	2810	0	69	0	0	0			445	0	0	195	0	0	3	0
453.938	408	0	0	0	0	0	313	0	1782	0	0	0	592	0	2588	0	121	0	0	0			445.2	0	0	2845	0	0	427	0
453.969	698	0	0	0	0	1997	514	0	2836	573	0	0	0	0	1370	0	92	0	500	0			445.4	0	0	65165	0	0	3	0
454	523	0	0	0	0	3049	367	0	1974	979	0	0	0	0	809	0	14	0	910	0			445.6	0	0	17809	0	0	0	0
454.031	75	0	0	0	0	1997	35	0	132	732	0	0	69	0	121	0	0	0	724	426			445.8	0	0	51072	0	0	0	0
454.062	0	0	0	0	0	0	0	0	701	360	0	58	220	0	147	0	0	0	2309	667			446	0	69	5416	0	0	0	0
454.094	0	0	0	0	0	0	0	92	1406	414	556	185	243	0	128	0	0	0	3484	451			446.2	0	9699	5292	0	32	0	0
454.125	2041	0	0	4471	0	0	100	345	1285	754	2588	1932	397	0	492	1810	650	0	2442	674			446.4	0	5562	5571	0	4544	0	0
454.156	3513	0	489	6826	0	0	1804	716	1342	777	8240	3104	454	1324	808	4043	1261	0	329	2132			446.6	0	4188	812	0	2062	0	0
454.188	2647	0	854	4471	0	0	6438	1256	2132	535	10243	2382	1319	3509	2233	4082	1124	0	222	2692			446.8	0	153	5	0	14	0	0
454.219	396	0	2064	0	0	0	8173	1956	3055	419	6291	506	2665	5122	3835	1800	2227	515	145	4142			447	0	0	5	0	0	0	0
454.25	5193	0	2457	0	0	2626	5316	4664	2996	770	1854	88	2880	7539	5202	372	3623	1352	226	4257			447.2	0	0	698	0	1	0	0
454.281	8198	0	1709	0	0	4146	1403	7098	3972	2177	2225	1078	1384	7419	6078	577	3035	3032	345	2718			447.4	0	14	5	0	229	0	0
454.312	5605	0	195	0	0	2835	498	6575	4312	3500	2072	2631	1727	4737	5329	850	839	3125	1619	233			447.6	0	2021	0	0	1	0	0
454.344	269	0	0	0	0	136	39	3824	3192	3178	721	2683	2498	1308	2565	577	1505	1746	2232	149			447.8	0	63	0	0	0	0	0
454.375	0	0	0	0	0	0	589	2514	1475	2659	771	1140	1750	752	242	23	2461	1534	1554	50			448	0	0	0	0	4	0	0
454.406	0	0	0	0	0	0	1016	2729	1008	2915	6742	101	130	1808	468	0	1864	2279	408	0			448.2	0	0	0	0	623	0	0
454.438	0	0	0	0	0	0	766	2319	695	2357	9608	0	0	2779	715	0	617	1545	504	0			448.4	0	0	0	0	4	0	0
454.469	0	0	0	0	0	0	116	1396	144	625	6065	0	0	1888	1659	0	518	145	366	0			448.6	0	0	0	0	0	0	0
454.5	0	0	0	0	0	0	0	391	52	29	285	0	0	646	1922	0	350	310	41	0			448.8	0	0	2	0	0	0	0
454.531	0	0	0	0	0	0	0	219	0	781	0	0	349	909	1696	0	16	357	0	0			449	0	0	336	0	0	0	3
454.562	0	0	0	0	0	0	0	10	0	1224	0	0	554	631	744	0	0	207	0	0			449.2	0	0	2	0	0	0	492
454.594	0	0	0	0	0	0	0	0	0	829	0	0	381	40	462	0	0	0	0	1583			449.4	0	0	0	0	0	0	3
454.625	0	0	0	0	0	0	0	0	0	31	895	0	74	55	826	0	0	895	0	2752			449.6	0	0	0	0	0	0	0
454.656	0	0	0	0	0	0	0	2160	0	1559	1393	0	1007	197	1667	0	598	1801	0	2110			449.8	0	0	0	0	0	0	0
454.688	0	0	0	0	0	0	0	3964	1422	4811	935	4854	1587	281	2180	0	1083	1699	352	358			450	0	0	0	0	0	0	0
454.719	0	0	0	0	0	459	0	5975	2981	6592	273	7806	1148	1770	2377	0	857	650	1916	16			450.2	0	0	0	0	0	0	0
454.75	3047	0	0	0	0	954	0	6071	2876	4891	2085	5458	180	2506	2500	0	169	374	2913	146			450.4	0	0	0	0	0	0	0
454.781	4829	0	0	0	0	845	0	4577	2144	2750	2936	395	38	1647	2035	0	305	640	2131	499			450.6	0	0	0	0	0	0	0
454.812	3317	0	0	0	0	252	0	2688	1810	2188	1833	0	0	47	1392	682	492	895	541	964			450.8	0	0	0	0	0	0	0
454.844	176	0	118	0	0	0	0	2426	1098	2628	82	293	107	0	824	1079	562	915	55	893			451	0	0	0	0	0	0	2
454.875	0	0	180	0	0	0	0	1660	63	2136	0	648	164	0	266	2350	797	658	66	1092			451.2	0	5	0	0	0	0	320
454.906	0	0	118	0	0	0	0	410	0	1067	0	598	107	0	12	3074	921	282	101	1087			451.4	0	749	0	0	0	0	4
454.938	0	0	0	0	0	0	0	454	0	67	0	199	0	688	0	2531	1553	0	66	741			451.6	0	1467	0	0	0	1	262
454.969	0	0	0	0	0	0	0	953	0	0	0	0	0	1073	57	697	1759	0	0	41			451.8	0	10	0	0	0	180	1
455	0	0	0	0	0	0	0	1098	402	0	0	0	0	723	112	164	1221	0	0	0			452	0	0	0	0	0	1	0
455.031	0	0	0	0	0	0	0	801	699	0	0	165	0	589	338	111	102	0	0	0			452.2	0	21	0	0	0	0	0
455.062	633	0	3071	0	0	0	0	462	533	1206	0	268	0	890	1613	32	225	0	0	0			452.4	0	3015	0	0	0	0	0
455.094	3246	0	4795	0	0	0	126	1146	85	1926	0	189	0	736	2283	265	480	0	706	179			452.6	0	136	0	0	0	0	0
455.125	4478	0	3234	0	0	1755	1381	1324	50	1935	798	15	0	226	2054	405	450	105	1129	299			452.8	0	0	0	0	0	0	0
455.156	2836	0	106	0	0	2806	2417	770	1753	1652	1297	0	0	1554	1717	590	161	718	785	218			453	0	0	0	0	0	0	0
455.188	364	0	0	0	8052	1948	2003	2017	3545	3806	1368	0	1072	3704	2337	627	402	1462	51	852			453.2	0	10	0	0	0	0	0
455.219	0	0	868	3796	12539	540	1708	4701	7132	6079	7794	443	3395	5976	3467	3676	883	1508	891	1335			453.4	0	1413	0	0	5	0	0
455.25	785	0	1470	13820	8429	2884	1846	6330	9130	6432	12625	968	8743	7192	4842	5941	2812	1352	2162	4639			453.6	0	67	0	0	764	0	0
455.281	9377	0	1670	16440	247	3996	3438	7310	9614	4468	15307	1828	9657	9157	5248	5603	6431	4643	4243	6933			453.8	0	0	0	0	5	0	0
455.312	17100	0	1031	8625	0	4317	3951	8726	8998	3950	14441	3106	6517	9335	6108	3106	8268	6952	5637	6101			454	0	0	0	0	0	0	0
455.344	18955	0	580	11112	0	6636	5041	8694	8503	6504	17390	3272	5409	6869	8052	2334	7788	6658	5563	5240			454.2	0	0	0	0	0	0	0
455.375	11593	0	6271	17124	0	7782	5809	6819	7033	7483	13343	2174	6881	5102	9873	2419	7300	4116	3972	8513			454.4	0	0	0	0	0	0	0
455.406	5292	0	10002	11879	0	4171	5959	6469	7010	5082	8995	3177	4941	4452	8945	2300	7102	3852	2979	8196			454.6	0	0	0	0	0	0	0
455.438	1551	0	6925	760	0	324	3440	6134	6806	2027	4495	4015	6764	2973	7111	3736	5298	2795	2291	3645			454.8	0	0	0	0	0	0	0
455.469	2006	0	428	0	0	301	1455	4440	4343	1041	2900	2429	10000	984	4370	3971	3096	1964	1325	499			455	0	0	0	0	0	0	0
455.5	1314	0	0	0	21704	460	1962	1807	1925	438	718	107	7380	1244	3259	2813	1317	1235	438	1355			455.2	0	0	0	0	0	0	0
455.531	372	0	0	0	35434	301	2141	752	1077	61	0	0	1505	1196	2205	371	236	1145	20	1995			455.4	0	0	0	0	0	0	0
455.562	568	0	0	0	25216	0	1294	249	260	17	3592	0	74	1238	1312	399	533	681	0	1416			455.6	0	0	0	0	0	0	0
455.594	372	0	0	0	2300	3425	87	149	7	0	17578	1847	0	1031	66	517	861	5160	0	155			455.8	0	0	0	0	0	0	0
455.625	0	0	0	0	0	5356	0	8	327	492	22522	2975	0	690	298	357	606	7986	0	0			456	0	0	0	0	0	0	0
455.656	0	0	0	0	0	3619	299	0	2214	819	14513	2114	522	1565	506	20	1013	5469	0	0			456.2	0	0	0	0	0	0	15
455.688	177	0	2561	0	0	126	653	222	3190	594	3479	199	880	3371	375	0	1986	803	0	0			456.4	0	0	0	0	0	0	2206
455.719	489	0	4019	0	0	0	2476	367	2520	349	12689	28	649	3584	1365	186	1770	1076	0	0			456.6	0	0	0	0	0	0	733
455.75	510	0	2727	0	0	0	3459	795	1097	1175	35200	0	83	2499	2365	2074	716	1465	0	0			456.8	0	0	0	0	0	0	341
455.781	218	0	108	0	0	0	2484	1044	917	2322	44395	0	0	1625	2189	3301	393	3266	4711	0			457	0	0	0	0	0	0	2
455.812	0	0	3970	0	0	0	2780	845	759	2180	26919	0	0	2201	1807	2544	374	4049	7495	0			457.2	0	0	0	0	0	0	0
455.844	0	0	6391	0	0	0	3839	206	640	998	5797	0	0	2186	1862	642	165	2456	5403	0			457.4	0	0	0	0	0	0	0
455.875	0	0	4475	0	0	0	2690	0	322	69	7517	0	0	1439	1199	1714	35	172	684	0			457.6	0	0	131	0	0	0	0
455.906	0	0	999	0	0	0	201	0	31	8	16059	1232	0	40	1156	2399	202	0	276	0			457.8	0	0	0	0	0	0	0
455.938	0	0	1125	0	0	0	0	0	0	190	15275	2574	0	0	1599	1607	391	0	29	0			458	0	0	0	0	0	0	0
455.969	0	0	827	0	0	0	56	0	0	298	20568	2337	0	0	1162	41	338	0	413	0			458.2	0	0	0	0	0	0	0
456	0	0	104	0	0	0	119	0	1040	201	24634	764	0	0	255	0	217	0	630	0			458.4	0	0	0	0	0	0	8
456.031	0	0	0	0	0	0	107	47	1647	7	31754	958	0	0	85	0	560	0	413	195			458.6	0	0	0	0	0	0	1108
456.062	0	0	0	0	0	0	33	195	1130	0	33442	1641	0	0	0	479	699	0	0	299			458.8	0	0	0	0	0	0	8
456.094	0	0	0	9875	0	0	0	234	1725	0	85663	1310	0	377	174	771	776	0	0	195			459	0	0	0	0	0	0	0
456.125	0	0	0	20473	0	0	2985	122	2638	0	184098	739	0	664	448	766	672	0	0	0			459.2	0	0	0	6	0	0	0
456.156	0	0	0	18571	0	441	4699	100	2550	2993	287643	939	4847	608	2543	1476	1432	0	1424	0			459.4	0	0	0	879	0	34	0
456.188	626	0	0	6093	0	749	4115	296	2801	8094	415417	959	8475	275	3798	2278	2321	0	2250	1618			459.6	0	0	0	88	0	4799	0
456.219	1413	0	957	10200	0	1192	3379	319	3350	9135	564308	763	8608	688	3396	3761	3791	0	1539	3090			459.8	0	0	0	0	0	322	0
456.25	1323	0	3780	15363	0	4790	4489	1671	6260	5995	627814	1859	5634	3026	1492	4033	8376	655	1074	2652			460	0	0	3	0	0	2	0
456.281	2099	0	4826	10488	0	9341	3725	2916	8399	3388	502509	2407	4219	4062	1725	4057	10625	2409	1625	901			460.2	0	0	418	0	0	0	0
456.312	9239	0	8018	487	0	9761	2253	3622	7293	4589	298270	2125	2607	2706	2840	2587	8038	3148	1170	699			460.4	0	0	3	0	0	0	0
456.344	12407	0	8578	0	241	5269	1663	3103	2635	4644	125778	1657	2341	530	3462	4511	3331	2411	3324	1202			460.6	0	0	0	0	0	0	0
456.375	7476	0	5678	0	369	1545	1167	2458	1253	3334	41520	1591	2514	836	2977	6632	2273	1141	5044	1119			460.8	0	0	11	0	0	0	0
456.406	488	0	315	0	241	60	757	1080	1483	1769	11989	789	3840	2428	2348	6273	2348	1375	3874	729			461	0	0	1643	0	0	0	0
456.438	0	0	0	2035	0	0	302	674	1945	2152	5172	153	4546	2929	1635	2523	2590	1364	1329	628			461.2	0	0	85	0	0	0	0
456.469	0	0	0	3310	0	0	35	648	1911	1878	887	110	2784	2073	608	788	1885	1131	1227	632			461.4	0	0	0	0	0	0	0
456.5	0	0	0	2345	0	0	0	411	1172	821	1817	130	235	854	216	612	711	638	547	1290			461.6	0	0	0	0	0	0	0
456.531	0	0	0	203	0	0	0	38	473	170	4074	66	0	534	604	398	302	816	53	1592			461.8	0	0	0	0	0	0	0
456.562	0	0	0	0	0	0	0	0	98	0	16463	0	1150	11	921	11	352	615	16	1244			462	0	0	0	0	0	0	0
456.594	0	0	0	0	5991	0	0	0	150	0	37816	0	1796	0	1351	0	634	247	0	439			462.2	0	0	0	0	0	0	0
456.625	0	0	0	0	9295	0	0	0	98	0	115110	0	1210	0	1642	0	1210	0	0	381			462.4	0	0	0	0	0	0	0
456.656	0	0	0	0	6217	0	0	150	71	0	229636	0	39	463	1435	1020	2233	0	0	130			462.6	0	0	0	0	0	0	0
456.688	0	0	0	0	147	0	0	3259	846	24	335830	4939	311	3033	811	1648	3294	0	1141	0			462.8	0	0	0	0	0	0	0
456.719	0	0	0	0	0	0	0	5491	1276	64	335863	8066	1057	4466	726	1368	2693	835	1927	0			463	0	0	0	0	0	0	0
456.75	0	0	0	0	0	0	493	4152	1988	984	289261	5760	5178	3040	2292	475	1363	1945	1424	0			463.2	0	0	7	0	0	0	0
456.781	0	0	0	0	0	0	1002	760	2752	1538	209446	553	7132	817	2933	308	1009	1968	185	0			463.4	0	0	1076	0	0	0	0
456.812	0	0	0	0	1084	0	885	29	2733	1084	133954	17	4730	577	2915	64	1132	837	460	224			463.6	0	0	7	0	0	0	0
456.844	0	0	0	0	1656	0	266	38	1246	504	52836	0	512	474	1908	0	790	110	772	548			463.8	0	0	0	0	0	0	0
456.875	0	0	0	0	1084	394	11	153	247	1231	16155	0	23	212	1248	0	360	0	565	538			464	0	0	0	0	0	0	0
456.906	0	0	0	0	0	601	0	183	60	1413	3736	0	0	157	310	0	239	204	68	205			464.2	0	14	0	0	0	0	0
456.938	0	0	0	0	0	394	0	94	0	1421	3276	0	32	58	238	0	11	338	0	0			464.4	0	1947	135	0	0	0	0
456.969	0	0	11792	0	0	0	0	202	0	1292	1366	0	49	0	154	0	0	244	0	0			464.6	0	63	1693	0	0	0	0
457	0	0	18395	0	0	0	0	327	0	1063	137	0	32	605	72	676	0	26	0	790			464.8	0	0	61	0	0	0	0
457.031	0	0	12391	0	0	0	0	230	0	778	5234	0	0	945	73	1102	0	310	0	1291			465	0	0	0	0	0	0	0
457.062	0	0	926	0	0	0	0	345	626	888	15645	0	1028	974	221	845	392	486	506	1163			465.2	0	0	0	0	0	0	0
457.094	67	0	882	0	0	0	898	923	5340	758	23958	2968	1765	1070	820	437	954	328	826	456			465.4	0	0	0	0	0	0	0
457.125	103	0	636	0	11202	0	2524	1102	8968	955	24745	4763	1508	1338	1066	2182	1784	11	735	243			465.6	0	0	3	0	0	0	0
457.156	1249	0	1479	0	17401	63	2961	1685	7989	2027	44086	3322	874	850	1184	5952	2110	88	294	167			465.8	0	0	418	0	0	0	0
457.188	3384	0	4686	0	14184	604	2546	2565	4266	4192	87272	231	975	1458	2576	7817	2465	174	431	987			466	0	0	3	0	0	0	0
457.219	7082	0	10916	0	4153	838	2730	3476	5551	6229	108610	973	931	2832	4675	8783	4918	797	1070	1306			466.2	0	0	0	0	0	0	0
457.25	7643	0	20536	0	2524	507	3118	4065	7879	6592	87119	5377	2430	4440	5970	7717	7108	3473	2444	4562			466.4	0	0	0	0	0	0	0
457.281	4615	0	21135	0	0	367	3834	4537	7196	7964	54186	7265	6963	3866	5728	9243	7455	4784	4948	7061			466.6	0	0	0	0	0	0	0
457.312	2944	0	17137	0	0	722	3755	4529	4513	8550	33478	6132	8413	2340	4407	9673	6205	3062	6515	5860			466.8	0	0	0	0	0	0	0
457.344	3769	0	10496	0	0	613	3239	4622	3664	6449	19945	3394	6227	925	4607	9747	5110	1158	6817	3409			467	0	0	0	0	0	0	0
457.375	2818	24338	6301	0	0	849	1851	4046	3824	2493	11300	2376	3275	803	6024	6869	3085	1588	5443	4483			467.2	0	0	0	0	0	8	0
457.406	401	42827	208	6399	0	1171	1109	3067	3853	1299	6448	439	2372	380	5951	4842	1674	2583	3349	4352			467.4	0	0	0	0	0	1174	0
457.438	2374	32996	0	9770	0	873	110	1810	3331	1857	2329	582	827	19	3165	2516	1167	2507	915	2055			467.6	0	0	95	0	0	8	0
457.469	3745	5671	0	6399	0	121	0	926	2095	2175	1675	921	840	0	2018	1982	797	1614	1020	662			467.8	0	0	13381	0	0	0	0
457.5	2558	0	0	0	0	0	0	209	1113	1318	638	631	1058	0	1622	2035	412	296	1659	288			468	0	0	18271	0	0	0	0
457.531	120	0	0	0	0	0	0	228	1035	197	2934	31	749	0	1605	1249	51	0	1207	66			468.2	0	0	902	0	0	0	0
457.562	0	0	0	0	0	0	0	550	607	138	4055	0	71	1510	1025	148	0	302	137	0			468.4	0	0	3279	0	0	0	0
457.594	0	0	0	0	0	190	0	732	696	90	3593	0	0	2350	763	0	0	479	0	0			468.6	0	0	2928	0	0	0	0
457.625	0	0	0	0	0	290	0	524	1049	1934	1373	1293	0	1577	1508	0	0	330	241	0			468.8	0	0	1952	0	0	0	0
457.656	0	0	0	0	0	190	0	405	1076	3183	852	2084	902	3544	2754	0	0	126	368	0			469	0	13	2396	0	0	0	0
457.688	0	0	0	0	0	0	0	568	1715	2529	3836	1461	1405	5566	3063	0	879	165	241	1075			469.2	0	1865	124	0	0	0	5
457.719	0	0	0	0	0	0	0	853	2147	2053	8083	541	944	4791	1763	0	1533	829	201	1683			469.4	0	1266	0	0	0	0	788
457.75	0	0	4331	35464	0	0	30	1241	1880	3355	11679	658	27	1993	902	0	1171	1498	400	1139			469.6	0	1766	0	0	0	0	5
457.781	0	0	7559	56080	0	0	354	1279	1100	3211	12405	431	0	1438	417	102	312	1721	546	346			469.8	0	12	0	0	0	0	0
457.812	0	0	5777	42787	0	0	514	866	1004	1601	9641	0	0	1164	445	458	928	1040	1383	551			470	0	0	0	0	0	0	8
457.844	0	0	947	12264	0	0	327	574	529	1823	3516	0	430	1415	722	953	1731	458	1756	436			470.2	0	0	0	0	0	0	1207
457.875	0	0	0	9958	0	0	12	428	354	2107	3846	0	712	1035	779	1156	1682	42	2017	86			470.4	0	5	0	9	0	0	64
457.906	0	0	0	36747	0	0	0	85	49	1364	5795	0	514	124	624	812	810	0	1597	0			470.6	0	755	0	1265	0	0	879
457.938	0	0	0	69392	0	0	0	976	0	63	3867	0	55	0	301	299	227	0	1087	0			470.8	0	5	0	50	0	0	6
457.969	0	0	0	117041	0	2353	0	1597	0	182	2789	0	0	0	230	26	8	0	89	0			471	0	0	0	0	0	0	0
458	0	0	0	256178	0	3667	0	1139	15	292	5014	0	0	0	49	7	282	0	0	0			471.2	0	0	0	0	0	0	0
458.031	0	0	0	449183	13211	2467	0	343	39	202	10091	0	0	0	789	11	476	0	0	0			471.4	0	0	0	0	0	0	0
458.062	0	0	13568	948569	23642	74	0	374	635	127	10543	0	0	1675	1227	7	484	0	0	0			471.6	0	0	0	0	0	0	0
458.094	0	0	21147	1935185	30145	5991	809	257	1066	310	6715	0	0	2626	822	0	292	0	110	2248			471.8	0	0	0	0	0	0	0
458.125	0	0	22642	3318688	50176	13000	2087	999	1123	321	1014	644	0	1780	1433	521	230	0	674	3555			472	0	0	0	0	0	0	0
458.156	1524	14776	13698	5418483	132228	13416	5751	2395	1853	135	3476	2680	2139	77	3027	893	367	0	1444	2506			472.2	0	0	0	0	0	0	0
458.188	4530	22558	9058	7446392	215107	20383	7947	3798	2830	206	4676	4998	3965	1634	3577	670	526	0	1689	520			472.4	0	0	0	0	0	0	0
458.219	5514	14776	1380	8967214	252729	28823	8914	4128	3965	887	12663	5843	3221	2831	2271	241	502	0	1750	591			472.6	0	0	0	0	0	0	0
458.25	5672	0	16045	9841672	233411	28567	7508	6914	5004	2098	16168	4239	2055	2641	2959	876	290	0	2278	738			472.8	0	0	0	0	0	0	0
458.281	5361	0	24108	10003932	210934	15253	13041	7602	4883	3007	16467	2436	2753	2333	3867	2044	1675	0	2588	1726			473	0	0	0	0	0	0	0
458.312	5409	0	19578	8593510	182594	6985	14582	6404	3486	3053	10837	2796	2849	3287	4098	3493	2752	1393	3109	2343			473.2	0	0	0	0	0	0	0
458.344	3279	0	6646	6431880	145779	4554	9562	4689	2814	5272	8303	4705	2034	2907	3331	3297	2277	2892	4341	2463			473.4	0	0	0	0	12	0	0
458.375	1757	0	3948	4410519	101497	6117	2496	5830	3154	7732	4727	4434	1477	1353	3131	2741	954	3952	4305	1767			473.6	0	0	0	0	1770	0	0
458.406	283	0	201	2634771	72482	4328	2113	4678	2506	6551	4139	3478	706	453	2022	2014	970	2995	2244	2639			473.8	0	0	0	0	12	0	0
458.438	150	0	0	1367760	52230	368	1423	2326	1979	2339	2796	2481	33	338	1260	1476	894	1554	408	2539			474	0	0	0	0	0	0	0
458.469	0	0	0	646951	27074	0	44	531	1289	337	137	1475	0	297	1064	307	412	107	35	1633			474.2	0	0	0	0	0	0	0
458.5	0	0	0	349252	6164	0	0	162	1113	436	0	78	0	96	726	16	48	0	173	1627			474.4	0	0	0	0	0	0	0
458.531	0	0	0	162325	0	0	0	92	1919	559	0	30	0	0	141	0	0	0	264	2543			474.6	0	0	0	0	0	0	0
458.562	0	0	198	90830	0	0	0	0	2449	335	0	513	0	0	717	0	0	0	897	2428			474.8	0	0	0	0	0	0	0
458.594	0	0	348	15244	4894	0	0	1478	1506	8	0	743	0	0	1134	1158	0	0	3060	1120			475	0	0	0	0	0	0	0
458.625	0	0	268	13905	7824	0	0	3382	187	0	0	467	547	0	1534	1895	677	1809	4439	649			475.2	0	0	0	0	0	0	0
458.656	0	0	45	57648	5433	0	240	3456	181	0	0	0	947	371	1240	2889	1197	2899	3098	40			475.4	0	0	3	0	0	0	0
458.688	0	0	1367	74540	353	0	756	1566	233	0	0	258	975	579	1068	2524	2132	2018	1873	184			475.6	0	0	451	0	0	0	0
458.719	0	0	2088	42952	0	191	2017	345	479	0	1489	393	503	1070	937	2917	5738	136	1982	355			475.8	0	0	3	0	84	0	0
458.75	0	0	1367	1991	0	292	2253	842	3376	0	2310	4417	684	1071	1093	2090	7416	0	1520	455			476	0	0	3	0	11724	0	0
458.781	0	0	3804	8345	0	191	1271	2885	6658	59	1545	8579	1316	1113	991	1553	4513	103	275	337			476.2	0	0	485	0	436	0	0
458.812	0	0	6012	14450	0	0	1050	3394	6456	474	181	7714	1684	945	1280	854	780	305	0	136			476.4	0	0	1214	0	1466	0	0
458.844	0	0	4116	10955	0	0	1585	1805	2897	688	219	2459	1067	922	1424	1011	474	328	625	537			476.6	0	0	2777	0	10	0	0
458.875	0	0	204	1709	0	0	1100	117	952	745	232	150	1367	707	861	561	543	147	1051	1245			476.8	0	0	135	0	0	0	0
458.906	0	0	0	32437	0	0	70	47	492	785	135	0	1732	732	247	22	350	0	772	1214			477	0	0	4	0	0	0	0
458.938	0	0	0	57490	0	0	0	0	271	747	88	0	1165	613	225	225	202	0	96	467			477.2	0	0	517	0	0	0	2
458.969	0	0	0	50901	0	0	0	239	0	480	0	0	59	187	169	796	542	0	0	1856			477.4	0	0	44	0	0	0	296
459	0	0	0	24802	286	0	0	456	0	279	0	0	0	0	111	2604	930	0	0	2972			477.6	0	0	3	0	0	0	166
459.031	0	0	0	64341	437	0	0	377	0	270	0	0	0	0	83	4052	986	0	155	2442			477.8	0	0	509	0	0	0	1
459.062	0	0	0	229517	286	113	0	90	0	746	0	647	0	56	153	3299	563	251	1458	711			478	0	0	3	0	0	0	0
459.094	0	0	0	610309	394	172	0	344	1333	1205	389	988	1125	933	123	1144	979	384	2126	360			478.2	0	0	18	0	0	3	0
459.125	0	0	0	1126973	8707	11679	218	563	2484	893	1288	1034	1786	2914	26	832	1108	251	1384	15			478.4	0	0	2539	0	0	443	0
459.156	0	0	475	1712099	18705	18844	841	1429	3172	422	1484	591	1238	3466	856	1198	1104	47	106	512			478.6	0	0	231	0	0	3	0
459.188	0	0	931	2147348	30294	16936	2320	2597	4354	2507	747	1118	81	2370	1838	1555	608	709	228	866			478.8	0	0	1	0	11	0	0
459.219	0	0	1806	2487400	33803	17949	5199	6611	7521	4530	35	1141	1467	958	2612	1578	526	1103	418	2286			479	0	0	0	0	1622	0	0
459.25	0	0	1757	2639936	33235	22336	5864	8030	9788	4815	0	769	2496	6219	2911	1761	1311	2044	3381	5765			479.2	0	0	0	0	812	0	0
459.281	0	0	2818	2663587	37344	13591	3429	5557	9921	3027	0	25	2105	9495	2441	1146	2643	2074	4985	7895			479.4	0	0	0	0	7	0	0
459.312	0	42150	4840	2110310	70014	3899	934	2131	8378	1742	0	32	650	8363	1057	789	2485	2105	6132	5546			479.6	0	0	0	0	295	0	31
459.344	540	64347	14442	1459631	77267	4716	1587	1860	5361	589	0	49	267	3706	417	422	1325	1252	4770	2157			479.8	0	0	0	0	56	0	4321
459.375	3775	42150	18141	906784	64917	3984	1826	1487	2571	254	0	32	72	2599	1217	311	575	831	4004	961			480	0	0	0	0	12	0	154
459.406	5140	0	11998	576986	38686	1026	940	1086	892	121	0	942	77	789	1454	150	324	41	1834	1387			480.2	0	0	0	0	1724	0	9
459.438	3097	0	1725	264569	23125	0	0	1107	482	76	0	1540	50	94	933	432	6	1462	1614	1364			480.4	0	0	0	15	4311	0	1248
459.469	96	0	66	151503	1858	0	0	647	18	30	0	1097	0	0	279	687	13	2358	934	838			480.6	0	0	0	2210	3118	0	9
459.5	0	0	0	84471	364	0	0	129	111	0	0	101	0	0	152	597	137	1654	385	25			480.8	0	0	0	73	81	0	0
459.531	0	0	0	16719	239	0	0	41	256	0	0	0	0	0	5	168	252	537	451	0			481	0	0	0	0	1	0	0
459.562	0	0	0	9365	0	0	0	0	417	0	0	1830	0	0	0	0	223	645	685	0			481.2	0	0	0	0	122	0	0
459.594	0	0	0	18568	0	0	0	0	1184	0	3845	2851	728	0	0	0	81	436	462	0			481.4	0	0	0	0	1057	0	0
459.625	0	0	0	42804	0	0	0	0	1472	0	7135	1917	2558	93	1113	147	473	16	14	0			481.6	0	0	0	0	7	0	0
459.656	0	0	0	44697	0	0	0	0	1071	0	5777	56	3009	286	2123	225	899	0	0	0			481.8	0	0	0	0	0	0	0
459.688	0	0	0	21448	0	1955	2456	0	340	0	1563	0	2005	312	1774	1477	768	0	0	0			482	0	0	0	13	0	0	0
459.719	0	0	0	3798	0	3527	5234	577	2496	0	5989	0	766	1160	444	2101	1545	0	0	0			482.2	0	0	0	1840	0	0	0
459.75	0	0	0	1085	0	2783	4747	944	5582	154	9558	428	464	2051	705	3534	2465	0	0	0			482.4	0	0	9	70	0	0	0
459.781	0	0	0	0	0	542	1522	1343	5656	269	6771	681	10	1824	1100	3375	2242	0	310	0			482.6	0	0	1257	0	0	0	0
459.812	0	0	0	0	0	0	25	1644	2579	391	809	469	0	569	1529	2255	1598	131	606	441			482.8	0	0	124	0	0	0	0
459.844	0	0	0	0	0	0	0	2054	1425	1241	0	26	0	46	1275	104	1472	706	513	1114			483	0	0	0	0	0	0	0
459.875	2342	0	0	0	0	0	0	2059	1665	1619	0	0	0	0	856	0	810	2033	132	1148			483.2	0	0	0	0	0	0	0
459.906	3721	0	0	0	0	0	0	1627	1000	959	0	0	0	0	488	0	364	2516	0	493			483.4	0	0	14	0	0	0	0
459.938	2564	0	0	0	0	0	0	754	334	23	5235	0	0	0	699	0	552	1565	290	35			483.6	0	0	2013	0	0	0	0
459.969	145	0	0	0	0	0	0	42	535	0	8151	0	0	0	542	0	393	285	459	0			483.8	0	0	80	0	0	0	0
460	1698	0	0	0	0	0	0	57	438	783	5478	0	0	0	113	0	139	0	314	0			484	0	0	4	0	0	0	0
460.031	2710	0	0	0	0	0	0	98	100	1385	159	0	406	0	223	0	157	0	15	0			484.2	0	0	558	0	0	0	0
460.062	1879	0	0	21428	0	0	0	73	431	1460	0	0	642	0	377	0	227	0	0	0			484.4	0	0	7876	0	1	0	0
460.094	118	0	0	57123	0	0	239	163	684	801	549	0	440	25	341	0	197	45	0	0			484.6	0	0	537	0	156	17	0
460.125	287	0	0	79846	1282	82	387	243	705	515	2420	0	2306	39	1954	0	521	69	307	0			484.8	0	0	1831	0	2288	2546	0
460.156	1558	0	0	96888	2457	1241	333	753	1016	405	3125	258	3686	25	3308	0	788	45	602	0			485	0	0	10887	0	6387	18169	0
460.188	2085	0	0	199049	4846	7011	182	1127	1698	804	1979	667	2589	199	3491	163	1260	4726	699	1809			485.2	0	0	3351	0	9317	1061	0
460.219	1255	0	0	381392	5125	10727	985	2493	2756	1542	2669	673	706	1431	3259	1217	1284	7543	421	3683			485.4	0	0	5085	0	608	6003	0
460.25	88	0	644	469036	17168	7720	1493	2836	7041	3148	3983	271	804	3818	3616	1753	963	5750	3018	3273			485.6	0	0	241	0	991	4701	0
460.281	4764	0	984	481947	25998	1634	1136	2268	9972	3870	3334	0	554	5605	3246	1139	580	1187	4489	1009			485.8	0	0	1	0	17	187	0
460.312	7634	0	644	486577	20749	0	252	1413	8659	2823	4272	0	31	4548	2678	445	876	615	3849	630			486	0	0	0	0	1450	1915	0
460.344	5847	0	0	429330	5012	0	52	1596	4090	2396	5506	635	0	1943	2366	919	939	59	1418	956			486.2	0	0	0	0	10	71	0
460.375	1173	0	0	243625	734	3848	0	1225	1566	2609	3453	970	551	459	1500	1044	742	0	905	718			486.4	0	0	0	0	0	0	0
460.406	533	0	0	88676	481	6168	0	726	127	2112	210	635	890	356	1267	539	482	0	103	113			486.6	0	0	0	0	0	39	0
460.438	0	0	0	23939	0	4295	0	455	180	1113	0	0	624	372	1187	84	307	0	11	132			486.8	0	0	0	0	0	5406	0
460.469	0	0	0	4876	0	292	1016	210	241	882	1118	0	47	217	838	764	40	0	34	173			487	0	14	0	0	0	236	0
460.5	0	0	0	373	0	0	1706	54	154	368	1772	0	0	140	699	1214	0	0	52	113			487.2	0	2061	0	0	0	1	0
460.531	0	0	0	0	0	0	1252	35	35	28	1217	0	0	877	829	836	0	0	34	0			487.4	0	13659	0	0	0	0	0
460.562	0	0	0	0	0	0	154	0	0	230	65	0	0	1355	1108	47	0	0	0	0			487.6	0	4724	0	0	0	0	0
460.594	0	0	0	0	0	0	0	509	145	3153	0	546	0	917	917	0	0	0	0	0			487.8	0	156	0	0	0	0	0
460.625	0	0	0	0	0	0	0	799	376	4667	0	1180	357	1313	596	0	0	0	0	0			488	0	4	0	0	0	0	0
460.656	0	0	0	0	0	0	0	1248	381	3046	16869	1369	545	2068	54	0	586	1212	0	0			488.2	0	566	0	0	0	0	0
460.688	0	0	0	0	0	0	0	1516	154	160	28017	795	357	1453	1201	225	952	1992	0	2108			488.4	0	9	0	0	0	0	0
460.719	0	0	0	0	0	0	0	1350	904	851	20326	293	975	113	2579	656	727	1428	0	3329			488.6	0	706	0	0	0	0	0
460.75	2871	0	2092	0	0	0	0	2086	2699	1349	2264	0	1548	1406	3689	1101	326	141	198	2278			488.8	0	5	0	0	0	0	0
460.781	6033	0	3255	0	0	0	0	2816	4532	1382	0	854	2347	2215	2893	935	409	0	543	111			489	0	0	0	0	0	0	0
460.812	6474	0	2185	0	0	0	504	2419	4506	941	0	1303	2109	1691	2988	420	336	0	565	0			489.2	0	6	0	0	0	0	0
460.844	3478	0	60	0	0	0	1468	1508	2732	755	0	854	1424	344	2898	14	263	0	240	0			489.4	0	858	0	0	0	0	0
460.875	1347	0	0	0	0	0	2526	1477	745	669	0	0	93	181	2385	0	684	0	81	678			489.6	0	1715	0	0	0	0	0
460.906	172	0	951	0	0	0	2157	1567	15	831	0	0	478	0	661	0	829	0	833	1129			489.8	0	69	0	0	0	0	0
460.938	0	0	2241	0	0	0	955	1327	0	1096	0	0	745	380	97	0	476	1415	1164	990			490	0	0	0	0	0	0	0
460.969	0	0	2155	0	0	0	1688	959	516	820	0	98	501	612	505	0	20	2405	709	351			490.2	0	0	0	0	0	0	0
461	0	0	788	0	0	0	2692	155	835	477	0	150	15	428	808	0	0	1802	0	169			490.4	0	0	0	0	0	0	0
461.031	0	0	1088	0	0	0	1862	41	587	14	0	98	0	31	561	0	0	265	127	0			490.6	0	0	0	0	0	0	0
461.062	0	0	1661	0	0	0	113	0	202	1103	0	1142	0	381	410	0	77	119	195	0			490.8	0	0	0	0	0	0	0
461.094	0	0	1088	542	0	0	26	156	440	1771	0	1864	102	1122	583	0	195	161	127	0			491	0	0	0	0	0	0	1
461.125	0	0	0	4016	0	0	39	973	803	1236	162	2037	384	1251	932	0	206	326	0	323			491.2	0	0	0	0	0	0	180
461.156	177	0	0	48101	0	0	26	1404	1497	441	798	2536	450	686	1292	0	94	1608	179	1938			491.4	0	0	0	0	0	0	1
461.188	3568	0	0	82885	7434	0	0	2123	1596	835	1003	2828	552	2414	2302	123	1101	2360	1357	2694			491.6	0	0	0	0	0	0	0
461.219	5807	0	3961	69293	13589	1752	0	2829	1682	2700	550	4511	946	4471	4433	1123	2204	1575	2493	1932			491.8	0	0	0	0	0	0	0
461.25	4819	0	6234	25771	10853	2750	0	3237	1473	6335	726	5000	2271	4324	8446	4716	2434	611	2122	940			492	0	0	0	0	0	0	0
461.281	1530	0	4247	70270	23692	1866	984	2797	1946	6984	1297	3445	2542	2358	9910	6250	1592	792	1768	909			492.2	0	0	0	0	0	0	0
461.312	2217	0	187	101799	34065	1265	1581	3288	1947	4065	1084	260	1519	2383	9205	4021	1168	1365	1683	476			492.4	0	0	0	0	0	0	5
461.344	2559	0	0	70066	23460	1952	1104	2894	3888	1380	296	0	170	2156	6250	2119	2614	1279	2269	76			492.6	0	0	0	0	0	0	755
461.375	1771	0	0	7252	1314	1653	78	1992	4310	1339	70	0	0	4888	3238	2493	3585	766	2303	80			492.8	0	0	0	0	0	0	18
461.406	109	0	0	0	0	526	0	1005	2780	1272	0	0	0	6058	374	1688	2484	41	1925	72			493	0	0	0	0	0	0	1749
461.438	0	0	0	0	0	256	0	639	308	998	0	0	0	4188	42	152	362	0	501	23			493.2	0	0	0	0	0	0	12
461.469	0	0	0	0	0	0	0	34	39	461	0	0	0	707	24	0	30	0	0	0			493.4	0	0	0	0	0	0	0
461.5	0	0	0	0	0	0	0	0	139	14	0	0	0	668	0	0	7	0	0	0			493.6	0	0	0	0	0	0	0
461.531	0	0	0	0	0	0	0	10	240	0	814	0	0	489	0	0	0	0	0	0			493.8	0	0	0	0	0	0	0
461.562	0	0	0	0	0	0	0	366	312	0	1243	0	40	58	1495	0	0	0	22	0			494	0	0	0	0	0	0	0
461.594	0	0	0	0	0	0	0	1283	214	0	814	0	230	0	3417	290	0	0	66	175			494.2	0	0	0	0	6	0	0
461.625	0	0	0	0	0	0	0	1844	96	0	0	550	298	0	3463	481	0	0	72	267			494.4	0	12	0	0	863	0	0
461.656	0	0	0	0	0	0	0	1386	593	0	770	892	168	479	4323	413	0	0	32	175			494.6	0	1725	0	0	6	0	0
461.688	0	0	0	0	0	0	0	500	1063	583	1211	630	0	870	5834	733	0	0	0	0			494.8	0	61	0	0	0	17	0
461.719	0	0	0	0	0	0	258	86	2469	2441	7780	1428	0	691	5631	2324	291	0	192	0			495	0	0	0	0	0	2366	0
461.75	0	0	0	0	0	0	420	357	2800	3053	10985	2148	0	139	3869	2732	1341	0	293	148			495.2	0	0	0	0	0	103	0
461.781	3334	0	887	0	0	560	298	1103	2445	2246	7461	1447	0	107	3650	2478	2568	0	192	227			495.4	0	0	0	0	0	550	0
461.812	5201	0	1354	0	0	856	26	1290	1107	1338	331	46	207	1263	3243	1651	2481	0	3514	148			495.6	0	0	0	0	0	3	0
461.844	3503	0	887	0	0	560	0	683	713	2048	0	0	381	1860	4914	1058	1470	0	5566	120			495.8	0	0	0	0	0	0	0
461.875	110	0	0	0	0	0	0	82	171	1914	0	0	306	1213	5681	30	703	0	3822	1694			496	0	0	0	0	0	0	0
461.906	0	0	0	0	0	0	0	0	3812	1257	0	0	65	75	3595	0	426	550	202	2517			496.2	0	0	0	0	0	0	0
461.938	0	0	0	0	0	0	0	0	5887	405	0	0	0	0	376	0	148	878	0	1649			496.4	0	0	0	0	0	0	0
461.969	0	0	0	0	0	0	0	0	3982	196	0	0	0	0	13	0	69	609	0	90			496.6	0	0	0	0	0	0	0
462	0	0	0	0	0	0	0	70	666	148	0	0	0	0	68	0	52	38	0	1191			496.8	0	0	0	0	0	0	0
462.031	0	0	0	0	0	1250	0	108	740	432	0	0	0	0	135	0	8	0	0	1857			497	0	0	0	0	0	0	0
462.062	0	0	0	0	0	2311	0	70	824	540	0	0	84	0	116	0	137	0	0	1249			497.2	0	0	0	0	0	0	0
462.094	0	0	0	0	0	1864	0	0	1437	992	0	0	128	346	1280	0	219	0	0	37			497.4	0	0	0	0	0	0	0
462.125	5447	0	0	0	0	604	0	0	4804	1249	7941	0	84	544	2707	0	152	0	0	0			497.6	0	0	0	0	0	0	0
462.156	9541	3544	0	0	0	343	2265	671	7051	1784	13322	0	429	597	4764	1427	9	0	0	1349			497.8	0	0	0	0	0	0	0
462.188	13868	5411	0	0	0	302	4690	1232	7181	2463	9770	0	2417	706	5018	3312	0	1039	0	2151			498	0	0	0	0	0	0	0
462.219	20486	3544	0	4531	0	5587	5953	1109	7923	2782	1198	0	6183	1180	4374	3241	148	6523	0	3104			498.2	0	0	0	0	0	0	0
462.25	22817	5275	0	9636	0	8732	4316	497	9874	3753	0	0	9747	1254	2665	1260	867	8810	0	2752			498.4	0	0	0	0	0	0	0
462.281	15238	10691	0	10429	0	7643	3195	812	8824	4002	0	0	8274	1516	2340	83	1204	5295	114	1913			498.6	0	0	0	0	0	0	0
462.312	17354	9302	0	5387	0	3964	1686	978	5268	3244	0	0	4027	1375	1517	0	778	235	175	194			498.8	0	0	0	0	0	0	0
462.344	22963	2637	0	1747	0	3335	891	991	2724	1240	0	0	1044	781	738	0	222	416	901	277			499	0	0	0	0	0	0	0
462.375	16931	0	0	0	0	1085	0	1220	1216	591	0	0	863	55	38	573	241	675	1247	423			499.2	0	0	0	0	0	0	24
462.406	5068	0	1900	0	0	0	0	1361	838	1577	0	0	381	0	254	910	814	476	858	1316			499.4	0	0	0	0	0	0	3344
[truncated: 39,603 more rows]
