# Supplementary material for: Carbohydrate-active enzymes from Akkermansia muciniphila break down mucin O-glycans to completion
Source: Nat Microbiol. 2025 Jan 31;10(2):585–98. doi: 10.1038/s41564-024-01911-7 (PMC11790493; doi:10.1038/s41564-024-01911-7)
Supplement: Supplementary file 15 — TLCs, HPAEC chromatograms and HPAEC quantification data. [file 41564_2024_1911_MOESM15_ESM.xlsx]

## Sheet: HPAEC chromatograms
Sialidases									Galactosidases														GalNAc'ases
	maltose/sa/5gc	Gal	GalNAc	Control	Amuc_0625	Amuc_1547	Amuc_1835				Control	Amuc_0290	Amuc_0539	Amuc_0771	Amuc_0824	Amuc_1666	Amuc_1667	Amuc_1686	Gal	GalNAc	Maltose				gala	galnac	c	Amuc_0920	Amuc_0017	Amuc_1008	Amuc_1870	Amuc_1260	Amuc_0060	Amuc_1220	Amuc_1187	Amuc_1420	Amuc_0480	Amuc_1463	Amuc_1868	Amuc_0855	Amuc_0517	Amuc_0216	Amuc_0863
0.0085	1.2408	-2.83215	-2.88565	-4.3166	-5.55855	-5.19145	-4.8921			0.0085	1.6486	-1.5287	-0.3916	0.03015	0.3019	0.6608	1.1202	1.38165	-0.35755	-1.0809	-1.4953			0.000167	11.6606	11.5689	15.8401	16.359	17.1819	16.5828	16.9814	17.545	17.633	17.5441	17.8494	18.1031	18.0889	17.9995	17.7618	17.9669	18.2479	18.1197	17.8489
0.016833	1.2443	-2.81835	-2.8305	-4.30695	-5.4701	-5.14855	-4.8777			0.016833	1.658	-1.51735	-0.37045	0.04105	0.3417	0.691	1.13725	1.3904	-0.3365	-1.05705	-1.4941			0.0085	11.6869	11.5717	15.85	16.3634	17.1889	16.5754	16.9811	17.5556	17.6353	17.5486	17.8484	18.1098	18.1153	18.0313	17.776	18.0181	18.2878	18.1014	17.8349
0.025167	1.23555	-2.8112	-2.8177	-4.30465	-5.4525	-5.13685	-4.8767			0.025167	1.6672	-1.5139	-0.3668	0.05345	0.34645	0.6966	1.13725	1.3958	-0.3313	-1.0538	-1.49075			0.016833	11.7238	11.5714	15.8589	16.3705	17.2135	16.5938	16.9615	17.5695	17.6194	17.5449	17.8483	18.0929	18.1317	18.026	17.7796	17.9911	18.2962	18.1261	17.8442
0.0335	1.2341	-2.81645	-2.81235	-4.31085	-5.46325	-5.13955	-4.8788			0.0335	1.6743	-1.5014	-0.3611	0.05615	0.35495	0.69945	1.14135	1.3993	-0.32695	-1.0582	-1.49125			0.025167	11.7017	11.573	15.8626	16.3688	17.2027	16.5853	16.9807	17.5569	17.6275	17.5345	17.868	18.078	18.0882	18.0048	17.7391	17.9931	18.2574	18.0939	17.8421
0.041833	1.2342	-2.81885	-2.8126	-4.32135	-5.4643	-5.1456	-4.8863			0.041833	1.6813	-1.5012	-0.36015	0.0624	0.36265	0.70035	1.134	1.3998	-0.3288	-1.0545	-1.4857			0.0335	11.6857	11.577	15.8976	16.3616	17.1883	16.5866	16.9654	17.5575	17.6314	17.5428	17.8291	18.0585	18.0739	18.0567	17.7806	17.9885	18.2559	18.1158	17.8432
0.050167	1.2273	-2.8231	-2.817	-4.3262	-5.462	-5.15255	-4.8938			0.050167	1.67995	-1.5018	-0.3653	0.0623	0.362	0.69715	1.137	1.4015	-0.3345	-1.05575	-1.4854			0.041833	11.6882	11.6089	15.8864	16.3457	17.1919	16.5893	16.9612	17.5683	17.6275	17.5479	17.8424	18.0902	18.1075	17.9954	17.7601	17.9964	18.2992	18.1097	17.8424
0.0585	1.214	-2.8223	-2.8172	-4.33135	-5.45455	-5.1542	-4.8987			0.0585	1.6798	-1.5033	-0.37265	0.0593	0.3598	0.693	1.13405	1.40275	-0.3315	-1.05595	-1.48675			0.050167	11.7003	11.5945	15.7706	16.3697	17.174	16.5892	16.9668	17.5696	17.6344	17.5423	17.805	18.0699	18.1108	17.9775	17.7591	17.9883	18.2629	18.1071	17.8402
0.066833	1.20675	-2.8258	-2.81845	-4.32995	-5.45425	-5.1528	-4.90255			0.066833	1.67785	-1.5048	-0.37195	0.05595	0.35565	0.6932	1.1343	1.3985	-0.33395	-1.05265	-1.48385			0.0585	11.6979	11.5755	15.7945	16.3559	17.1757	16.5836	16.9627	17.5736	17.6354	17.5374	17.8375	18.106	18.1319	17.9765	17.7531	17.9799	18.2709	18.0966	17.8383
0.075167	1.1963	-2.8211	-2.81925	-4.33335	-5.4529	-5.1532	-4.89345			0.075167	1.6804	-1.5061	-0.3725	0.05955	0.35705	0.6915	1.1379	1.3982	-0.3296	-1.0466	-1.48505			0.066833	11.7072	11.5778	15.8131	16.3568	17.1895	16.5861	16.967	17.5716	17.6036	17.5348	17.827	18.0648	18.1186	17.9893	17.758	17.9811	18.2782	18.0977	17.8266
0.0835	1.1892	-2.81975	-2.82325	-4.3366	-5.4505	-5.14675	-4.89305			0.0835	1.6773	-1.5072	-0.3722	0.06485	0.35515	0.6926	1.1378	1.3979	-0.3236	-1.0476	-1.48345			0.075167	11.692	11.5849	15.8422	16.3568	17.1932	16.5867	16.9738	17.5676	17.6164	17.5223	17.8358	18.0834	18.1161	18.0014	17.7708	18.0085	18.2806	18.0878	17.8312
0.091833	1.19755	-2.8127	-2.8246	-4.33025	-5.4507	-5.1451	-4.88795			0.091833	1.6788	-1.5047	-0.3675	0.06345	0.3557	0.699	1.13715	1.3924	-0.3234	-1.05045	-1.48625			0.0835	11.6861	11.5792	15.8344	16.363	17.1725	16.5837	16.9524	17.5665	17.6223	17.539	17.831	18.0747	18.1367	18.0562	17.7601	18.0328	18.3118	18.0932	17.8493
0.100167	1.1926	-2.808	-2.8201	-4.32615	-5.4438	-5.14845	-4.8823			0.100167	1.68025	-1.4999	-0.36785	0.06285	0.35565	0.7005	1.1372	1.39545	-0.3234	-1.05175	-1.4846			0.091833	11.6692	11.5851	15.8559	16.3581	17.183	16.5788	16.9753	17.5602	17.6349	17.5437	17.8166	18.0505	18.101	17.9751	17.7672	18.0304	18.2909	18.1043	17.8563
0.1085	1.1953	-2.80845	-2.81735	-4.3247	-5.44705	-5.1489	-4.88135			0.1085	1.68825	-1.4927	-0.3668	0.06155	0.3621	0.70015	1.13635	1.3971	-0.3264	-1.05745	-1.47745			0.100167	11.6982	11.5317	15.9184	16.3575	17.1798	16.579	16.9574	17.5565	17.6148	17.5523	17.8411	18.0651	18.1328	17.9672	17.7696	18.0418	18.3013	18.1066	17.8411
0.116833	1.19465	-2.80485	-2.8191	-4.33	-5.44365	-5.15045	-4.8862			0.116833	1.6892	-1.49145	-0.36595	0.06225	0.36435	0.701	1.1368	1.40055	-0.33495	-1.05335	-1.4694			0.1085	11.6903	11.5355	15.787	16.3515	17.1724	16.5753	16.9506	17.5565	17.6391	17.5524	17.8348	18.03	18.097	17.9944	17.7404	17.9948	18.2781	18.1025	17.8397
0.125167	1.19065	-2.806	-2.82355	-4.33065	-5.43615	-5.1496	-4.88235			0.125167	1.68875	-1.4908	-0.3691	0.0625	0.36515	0.69875	1.13745	1.4029	-0.33455	-1.05025	-1.46755			0.116833	11.7075	11.5266	15.8058	16.3639	17.1713	16.5919	16.9536	17.5723	17.6221	17.5387	17.7933	18.0568	18.1273	17.9869	17.7528	17.97	18.2873	18.0846	17.8231
0.1335	1.18475	-2.8037	-2.8269	-4.33395	-5.4311	-5.14685	-4.8807			0.1335	1.68965	-1.49175	-0.36865	0.0623	0.3649	0.7009	1.1377	1.4019	-0.33255	-1.0493	-1.4689			0.125167	11.6963	11.5335	15.8126	16.3537	17.1883	16.5905	16.9666	17.5814	17.6232	17.5344	17.8072	18.0378	18.1207	17.9869	17.736	17.9988	18.2989	18.0908	17.8371
0.141833	1.18775	-2.7973	-2.83165	-4.33565	-5.43485	-5.14535	-4.87885			0.141833	1.6896	-1.49165	-0.3681	0.0626	0.3642	0.7017	1.1422	1.4015	-0.3319	-1.0435	-1.4688			0.1335	11.6732	11.5206	15.8409	16.3569	17.1863	16.5754	16.9664	17.5693	17.6107	17.5369	17.7834	18.0029	18.1322	17.9754	17.758	17.9981	18.2854	18.0723	17.8269
0.150167	1.1772	-2.79245	-2.82975	-4.33165	-5.4369	-5.1408	-4.87245			0.150167	1.68945	-1.48905	-0.37245	0.067	0.3674	0.7012	1.1458	1.4016	-0.325	-1.03965	-1.46905			0.141833	11.6592	11.5148	15.8362	16.3712	17.194	16.5537	16.945	17.5814	17.6247	17.5492	17.7919	17.9809	18.1174	17.9824	17.7061	17.9872	18.2891	18.0724	17.8394
0.1585	1.18245	-2.78695	-2.8382	-4.3332	-5.4384	-5.13365	-4.8699			0.1585	1.6898	-1.488	-0.36885	0.067	0.36355	0.7057	1.14625	1.39895	-0.3195	-1.03725	-1.46725			0.150167	11.6682	11.5241	15.8341	16.3653	17.2011	16.5668	16.9622	17.5902	17.6318	17.5352	17.7853	17.9767	18.1272	17.9812	17.7353	17.9938	18.2865	18.0568	17.8338
0.166833	1.1888	-2.7797	-2.83945	-4.32945	-5.4367	-5.13465	-4.86385			0.166833	1.6915	-1.48635	-0.36145	0.06695	0.3645	0.70935	1.145	1.39795	-0.32195	-1.03685	-1.466			0.1585	11.6735	11.5256	15.8946	16.353	17.2102	16.5809	16.9899	17.6041	17.6314	17.5064	17.7814	17.9842	18.1256	17.9973	17.7336	17.9703	18.2709	18.0633	17.8272
0.175167	1.1884	-2.77905	-2.83555	-4.3315	-5.43475	-5.1361	-4.85845			0.175167	1.6952	-1.47935	-0.36275	0.0693	0.3665	0.70985	1.1426	1.3984	-0.32235	-1.037	-1.4642			0.166833	11.6866	11.5214	15.8766	16.3554	17.1841	16.5686	16.9716	17.5919	17.6155	17.5175	17.8245	17.9785	18.1182	17.9968	17.7322	17.9723	18.2561	18.0983	17.8355
0.1835	1.1908	-2.7796	-2.8357	-4.335	-5.4363	-5.1356	-4.8622			0.1835	1.6974	-1.4768	-0.3672	0.0684	0.3722	0.70865	1.14205	1.39845	-0.3238	-1.038	-1.4593			0.175167	11.6828	11.5313	15.8769	16.3468	17.208	16.565	16.9606	17.5934	17.6155	17.5068	17.8073	17.947	18.1289	17.9862	17.7221	17.9846	18.2647	18.0711	17.8138
0.191833	1.1955	-2.7771	-2.83905	-4.34225	-5.43815	-5.13945	-4.86415			0.191833	1.696	-1.47715	-0.36975	0.0692	0.37085	0.7063	1.1429	1.4008	-0.33285	-1.03695	-1.45445			0.1835	11.6723	11.5276	15.7661	16.3506	17.1885	16.5569	16.9718	17.5794	17.613	17.5114	17.7893	17.9664	18.1054	18.0081	17.7044	17.9476	18.285	18.09	17.8212
0.200167	1.19305	-2.7766	-2.8402	-4.34515	-5.43265	-5.1418	-4.86595			0.200167	1.6946	-1.47495	-0.37135	0.06145	0.3698	0.705	1.1396	1.4011	-0.326	-1.035	-1.4528			0.191833	11.673	11.5229	15.7994	16.336	17.2053	16.5404	16.9691	17.5827	17.6148	17.4888	17.7855	17.9543	18.1063	17.9731	17.7297	17.9572	18.2679	18.0515	17.8109
0.2085	1.1919	-2.776	-2.84145	-4.34655	-5.4362	-5.13455	-4.867			0.2085	1.6932	-1.4737	-0.37445	0.05765	0.3674	0.70385	1.13985	1.4017	-0.3282	-1.02885	-1.45			0.200167	11.6881	11.5144	15.8196	16.3361	17.175	16.5327	16.9475	17.6003	17.5892	17.5021	17.7824	17.9642	18.0977	17.982	17.719	17.9733	18.2828	18.0647	17.8101
0.216833	1.1911	-2.7673	-2.83975	-4.3401	-5.4418	-5.13395	-4.86745			0.216833	1.6921	-1.4713	-0.3756	0.059	0.3662	0.70505	1.1441	1.3985	-0.32515	-1.0231	-1.4517			0.2085	11.6935	11.5289	15.8211	16.3355	17.1617	16.5301	16.976	17.5862	17.6097	17.4835	17.807	17.9473	18.1138	17.9733	17.719	17.9661	18.2859	18.0616	17.8181
0.225167	1.18185	-2.7652	-2.8406	-4.3402	-5.44175	-5.1249	-4.8625			0.225167	1.69295	-1.4721	-0.3758	0.06325	0.36455	0.7062	1.1469	1.4001	-0.3163	-1.0224	-1.4505			0.216833	11.6882	11.5244	15.8407	16.327	17.1691	16.5371	16.9574	17.5903	17.5849	17.4866	17.8116	17.9454	18.1142	17.9803	17.7402	17.9369	18.2678	18.0703	17.7949
0.2335	1.19355	-2.7585	-2.8403	-4.3381	-5.4457	-5.1189	-4.86075			0.2335	1.69265	-1.4701	-0.36945	0.06195	0.36605	0.71025	1.14495	1.39465	-0.31455	-1.01955	-1.45225			0.225167	11.6836	11.5202	15.8943	16.3249	17.2158	16.5324	16.9613	17.6117	17.5957	17.473	17.7829	17.9518	18.1154	17.9938	17.7236	17.9772	18.2619	18.047	17.8425
0.241833	1.19625	-2.75015	-2.83915	-4.33385	-5.44865	-5.12335	-4.8559			0.241833	1.694	-1.4668	-0.3704	0.0627	0.36485	0.7129	1.14655	1.39855	-0.314	-1.02125	-1.44815			0.2335	11.7481	11.523	15.8393	16.3273	17.2027	16.5233	16.9581	17.5966	17.5876	17.4614	17.7935	17.926	18.1358	17.9692	17.7236	17.9721	18.2763	18.0536	17.8255
0.250167	1.2001	-2.75115	-2.83185	-4.33345	-5.44745	-5.12475	-4.8534			0.250167	1.69745	-1.45855	-0.36825	0.0613	0.3678	0.71555	1.14725	1.3957	-0.30975	-1.01655	-1.44655			0.241833	11.685	11.5198	15.8327	16.3346	17.2039	16.5209	16.9684	17.5925	17.5817	17.4582	17.8097	17.9351	18.1674	17.9799	17.7243	17.9704	18.2518	18.0535	17.8207
0.2585	1.20335	-2.7483	-2.8291	-4.3501	-5.45085	-5.12345	-4.8532			0.2585	1.69915	-1.45795	-0.36595	0.06255	0.37305	0.7164	1.14995	1.4002	-0.31125	-1.0166	-1.4386			0.250167	11.6888	11.5315	15.8254	16.3439	17.1664	16.5193	16.9703	17.5907	17.5804	17.4577	17.775	17.9548	18.1207	17.9697	17.7114	17.9667	18.2848	18.0835	17.8083
0.266833	1.2033	-2.75065	-2.82865	-4.3467	-5.45015	-5.1254	-4.85465			0.266833	1.69735	-1.458	-0.3675	0.06245	0.37115	0.7158	1.15075	1.40545	-0.3134	-1.017	-1.43575			0.2585	11.6784	11.5324	15.8583	16.3303	17.187	16.522	16.9438	17.5987	17.5766	17.4517	17.7751	17.9067	18.1334	17.9709	17.7232	17.962	18.2494	18.0744	17.8075
0.275167	1.19695	-2.7503	-2.8287	-4.3498	-5.4469	-5.12185	-4.85115			0.275167	1.6979	-1.4545	-0.3633	0.0612	0.3699	0.7168	1.14885	1.40865	-0.31365	-1.0146	-1.4334			0.266833	11.7063	11.531	15.9032	16.3376	17.1754	16.5293	16.9286	17.5988	17.5767	17.4673	17.8191	17.9403	18.1149	17.9727	17.7177	17.9137	18.266	18.0549	17.7843
0.2835	1.19875	-2.74555	-2.82425	-4.35275	-5.4476	-5.12245	-4.852			0.2835	1.69645	-1.4556	-0.36655	0.0597	0.3706	0.71775	1.15205	1.40545	-0.31325	-1.00725	-1.4342			0.275167	11.7093	11.5377	15.863	16.3151	17.201	16.5174	16.9597	17.5867	17.5663	17.4435	17.819	17.9356	18.1107	17.978	17.7108	17.9083	18.2657	18.0756	17.798
0.291833	1.1973	-2.74235	-2.8251	-4.3406	-5.4546	-5.121	-4.84825			0.291833	1.69045	-1.4588	-0.36575	0.06495	0.3707	0.71665	1.15715	1.4034	-0.30915	-1.0036	-1.4373			0.2835	11.6849	11.543	15.8537	16.3194	17.2027	16.5188	16.9598	17.5756	17.5623	17.4393	17.7869	17.8925	18.1062	17.9592	17.6982	17.8964	18.2696	18.0893	17.8227
0.300167	1.1969	-2.73665	-2.81875	-4.34015	-5.46045	-5.1142	-4.84475			0.300167	1.69595	-1.45725	-0.36375	0.0688	0.36685	0.7194	1.15975	1.40575	-0.3025	-1.00315	-1.43775			0.291833	11.6877	11.5354	15.8564	16.3479	17.1995	16.5183	16.9559	17.5791	17.5565	17.4517	17.7993	17.8794	18.1188	17.955	17.7102	17.9278	18.2527	18.082	17.8144
0.3085	1.2012	-2.72755	-2.81635	-4.33525	-5.4669	-5.1098	-4.84115			0.3085	1.6945	-1.45495	-0.357	0.0679	0.37145	0.72615	1.1603	1.4038	-0.2986	-0.9995	-1.43505			0.300167	11.6657	11.5391	15.8202	16.3422	17.1689	16.5253	16.954	17.5701	17.572	17.4467	17.8179	17.9492	18.1129	17.9453	17.7016	17.9539	18.2447	18.0801	17.8088
0.316833	1.19905	-2.72705	-2.80895	-4.3291	-5.4718	-5.11505	-4.83725			0.316833	1.6988	-1.4536	-0.35465	0.0687	0.3715	0.72635	1.16205	1.4065	-0.29765	-1.0026	-1.43385			0.3085	11.6524	11.551	15.8224	16.3524	17.208	16.5196	16.9581	17.5767	17.5628	17.4358	17.8167	17.8977	18.0871	17.9236	17.7005	17.9232	18.2477	18.0673	17.7841
0.325167	1.20375	-2.7271	-2.8026	-4.3289	-5.46205	-5.1159	-4.83665			0.325167	1.6987	-1.4479	-0.3549	0.0666	0.3753	0.72385	1.1628	1.40425	-0.2977	-0.9972	-1.43165			0.316833	11.6553	11.548	15.8214	16.3567	17.168	16.5318	16.9525	17.568	17.5666	17.4479	17.8172	17.8703	18.0694	17.9462	17.6965	17.924	18.2321	18.0982	17.7979
0.3335	1.2084	-2.7243	-2.80055	-4.3321	-5.46495	-5.1153	-4.8395			0.3335	1.7021	-1.4453	-0.35425	0.06985	0.3778	0.7242	1.1627	1.4082	-0.29475	-0.99735	-1.4248			0.325167	11.6684	11.5447	15.8288	16.3523	17.1894	16.534	16.9494	17.5656	17.5651	17.4507	17.8043	17.8875	18.0735	17.9668	17.6775	17.9072	18.2526	18.0877	17.7706
0.341833	1.20575	-2.72395	-2.8003	-4.3239	-5.46265	-5.11755	-4.83805			0.341833	1.69885	-1.4484	-0.35595	0.06665	0.3776	0.72245	1.1645	1.41095	-0.294	-0.99805	-1.4239			0.3335	11.6542	11.5505	15.8579	16.3482	17.1714	16.5312	16.9474	17.5725	17.5629	17.4368	17.8362	17.8778	18.0947	17.9516	17.6926	17.8894	18.2873	18.0805	17.7689
0.350167	1.1981	-2.7217	-2.79795	-4.3226	-5.46075	-5.11335	-4.84075			0.350167	1.7008	-1.448	-0.35675	0.0696	0.3802	0.71945	1.1639	1.4119	-0.29455	-0.9938	-1.4275			0.341833	11.6624	11.5317	15.8411	16.342	17.1846	16.5113	16.9248	17.571	17.5663	17.4273	17.8249	17.9279	18.0862	17.9449	17.673	17.8667	18.2895	18.0403	17.7918
0.3585	1.13235	-2.70785	-2.7981	-4.3212	-5.4672	-5.11645	-4.8428			0.3585	1.69815	-1.45205	-0.3531	0.06955	0.376	0.72455	1.16725	1.41205	-0.30065	-0.98795	-1.3217			0.350167	11.6528	11.5438	15.8329	16.3581	17.2106	16.5249	16.9262	17.5642	17.5738	17.416	17.796	17.908	18.0831	17.9602	17.6943	17.8886	18.2472	18.0691	17.7852
0.366833	1.3688	-2.23225	-2.73205	-3.9094	-5.439	-5.11715	-4.67225			0.366833	1.69365	-1.4184	-0.35025	0.07605	0.369	0.71925	1.17005	1.4515	-0.1645	-0.96505	-0.2066			0.3585	11.667	11.6972	15.8694	16.3799	17.1964	16.551	16.9288	17.5866	17.6048	17.4838	17.8553	17.8403	18.0785	17.991	17.7798	17.8763	18.2716	18.1176	17.8559
0.375167	1.36045	-2.3389	-2.14245	-4.01505	-5.0373	-4.86245	-4.43			0.375167	1.7369	-1.2077	-0.2017	0.1017	0.4761	0.82005	1.3285	1.65245	1.0703	-0.07995	0.5539			0.366833	11.9572	12.2569	15.8389	16.3172	17.1917	16.5297	16.9835	17.6176	17.6359	17.5132	17.9001	17.9868	18.153	18.0428	17.8107	17.9261	18.3727	18.1902	17.9249
0.3835	-0.3804	-3.4166	-2.4086	-5.5152	-5.77985	-4.8143	-5.5724			0.3835	2.25345	-1.2063	-0.07735	0.35015	0.761	0.98305	1.44015	1.54065	2.0307	1.21645	-0.55525			0.375167	12.2854	11.8084	15.8831	16.6348	17.1967	16.7678	16.9643	17.7241	17.8669	17.7416	18.1106	18.0191	18.2266	18.2187	18.0073	18.0407	18.4804	18.3821	18.1215
0.391833	-0.6836	-3.75505	-3.382	-5.76625	-6.6969	-6.0261	-6.04295			0.391833	2.1259	-1.3844	-0.277	0.34735	0.5622	0.78825	1.19495	1.37925	1.06005	0.44835	-1.0703			0.3835	11.2881	10.79	15.7957	16.7206	17.6122	16.8221	17.1656	17.9528	17.9848	17.7978	18.2019	18.1729	18.3929	18.3457	18.0559	18.1598	18.6447	18.4915	18.1722
0.400167	-0.4765	-3.80225	-3.63315	-5.64085	-6.6745	-6.3499	-5.9166			0.400167	1.63175	-1.3762	-0.3361	0.0946	0.36	0.7045	1.13765	1.39895	0.5039	-0.2748	-1.3342			0.391833	10.826	10.7764	15.7008	16.7458	17.4718	16.8267	17.1979	17.9722	17.959	17.7986	18.23	18.1889	18.3677	18.3262	18.0611	18.1338	18.6218	18.4581	18.1772
0.4085	-0.0975	-3.67995	-3.70215	-5.29145	-6.39515	-6.1931	-5.51185			0.4085	1.5753	-1.1537	-0.2176	0.06885	0.3732	0.77505	1.216	1.5678	0.14735	-0.59605	-1.52785			0.400167	10.8638	10.8156	15.8821	16.9062	17.4855	16.9898	17.2054	18.0121	18.0764	17.9245	18.3123	18.2034	18.3864	18.3832	18.1674	18.1617	18.6598	18.5294	18.262
0.416833	0.53465	-3.4164	-3.59285	-4.5814	-5.60345	-5.67705	-4.5832			0.416833	1.6083	-0.4186	0.227	0.2101	0.5552	1.08475	1.5355	2.11605	-0.16795	-0.8934	-1.51585			0.4085	10.9441	11.0391	16.0095	17.2309	17.645	17.3162	17.3746	18.1852	18.3264	18.242	18.5601	18.3717	18.5413	18.5551	18.4518	18.3355	18.791	18.6935	18.5687
0.425167	1.01625	-3.1343	-3.3455	-4.1379	-4.30475	-4.7046	-1.7508			0.425167	1.87155	4.4503	1.77555	0.73305	1.19535	2.0471	2.54085	5.69115	-0.26845	-1.0149	-1.3263			0.416833	11.2055	11.304	16.6237	22.0553	17.9445	22.3497	17.7054	18.8067	20.7324	22.7443	20.5561	18.9193	19.092	19.5808	21.1735	18.9324	19.3998	19.9964	22.1288
0.4335	1.321	-2.92315	-3.08695	-3.6616	19.0877	0.33965	21.741			0.4335	2.821	21.6785	21.6133	3.02265	7.0838	18.5807	20.6839	21.1609	-0.11	-0.89125	-1.16195			0.425167	11.4746	11.4954	33.285	141.123	22.236	143.432	21.998	34.123	94.4145	136.074	83.7317	28.3729	28.5096	48.3772	101.809	31.2314	34.6665	59.5389	117.716
0.441833	1.90485	-2.73655	-2.8916	-1.74635	180.084	21.7204	179.853			0.441833	20.9362	179.084	169.92	21.5262	21.4935	140.824	129.623	129.09	0.44595	-0.7192	-0.992			0.4335	11.6447	11.6129	179.268	223.229	133.622	215.098	131.504	179.114	178.457	199.997	178.494	171.983	171.166	178.75	176.499	175.835	178.375	176.921	170.615
0.450167	2.69255	-2.5558	-2.72285	0.03195	276.636	179.877	256.406			0.450167	113.697	192.869	172.168	162.624	163.351	157.61	148.23	144.962	2.35825	-0.55235	-0.87765			0.441833	11.7583	11.7728	218.947	202.104	221.633	197.199	217.732	195.419	188.936	186.58	182.255	186.464	184.17	173.279	170.656	176.323	169.04	166.027	163.966
0.4585	2.87375	-2.47875	-2.5712	-0.2577	262.298	258.783	247.747			0.4585	137.596	188.288	172.432	175.551	177.739	167.684	156.227	144.314	4.00275	-0.3682	-0.89345			0.450167	11.8978	11.8537	204.217	194.759	199.773	190.917	200.929	186.863	183.313	181.713	177.223	178.354	178.567	169.124	166.881	174.381	165.975	163.405	161.296
0.466833	2.6503	-2.4841	-2.51275	-0.97985	252.523	248.376	240.154			0.466833	142.214	179.933	165.886	174.697	173.114	161.723	149.536	137.268	3.79855	-0.3303	-0.95465			0.4585	11.9365	11.827	196.831	188.633	192.633	185.559	195.067	181.509	178.393	176.676	172.532	173.73	174.295	165.019	162.731	170.116	162.204	159.478	157.24
0.475167	2.367	-2.5122	-2.5177	-1.79695	245.244	240.679	233.099			0.475167	134.748	173.129	159.455	166.707	164.427	153.868	142.379	131.231	3.0093	-0.3899	-1.0168			0.466833	11.8895	11.7924	191.584	184.093	186.881	181.402	189.175	176.933	174.443	172.652	168.647	169.276	169.631	161.186	159.158	165.331	158.041	155.63	153.627
0.4835	2.0383	-2.5502	-2.5421	-2.71645	237.317	233.398	224.369			0.4835	127.24	166.881	153.827	159.825	157.565	147.557	136.18	124.35	2.22105	-0.46405	-1.08955			0.475167	11.8559	11.7501	187.435	180.006	182.665	177.531	184.639	173.257	170.94	168.975	165.228	165.655	165.774	157.871	155.872	161.381	154.489	152.242	150.237
0.491833	1.77625	-2.574	-2.57405	-3.34465	226.354	223.997	209.745			0.491833	119.276	158.808	146.748	153.476	150.061	139.556	127.536	114.059	1.4094	-0.54815	-1.1439			0.4835	11.8171	11.7114	184.194	176.409	178.848	174.003	180.649	169.679	167.573	165.517	161.844	162.112	162.075	154.461	152.58	157.462	150.836	148.711	146.72
0.500167	1.633	-2.5805	-2.58955	-3.64895	198.912	206.522	177.12			0.500167	107.12	148.28	137.082	144.883	139.218	128.071	115.218	100.454	0.7431	-0.6198	-1.1552			0.491833	11.7924	11.6713	174.807	173.459	175.753	169.049	176.912	166.898	166.206	162.997	160.362	159.503	158.798	152.243	151.032	153.823	147.596	146.309	144.794
0.5085	1.5527	-2.57855	-2.5899	-3.77345	159.24	169.608	143.872			0.5085	88.8468	132.402	123.419	133.188	124.701	113.201	98.8342	81.6496	0.3736	-0.64955	-1.13565			0.500167	11.789	11.6604	136.23	148.383	171.955	140.072	173.073	160.78	144.261	136.264	143.728	152.826	153.998	142.974	131.438	147.55	143.297	136.935	128.409
0.516833	1.5081	-2.5768	-2.57595	-3.8532	128.279	135.555	120.151			0.516833	63.1713	108.424	99.3046	115.642	102.784	91.8641	76.358	60.6847	0.21185	-0.63495	-1.1179			0.5085	11.7787	11.6761	101.356	125.678	140.696	111.811	144.929	128.547	111.745	106.602	111.79	120.824	125.301	112.344	101.413	120.3	117.375	107.968	100.244
0.525167	1.463	-2.574	-2.57205	-3.8923	104.067	111.057	101.249			0.525167	41.628	87.9236	76.0504	91.0032	79.4058	70.4882	56.7505	45.2335	0.12515	-0.61065	-1.12085			0.516833	11.7906	11.6876	78.8435	109.446	111.94	90.9339	115.771	100.85	89.6776	87.2442	89.7985	94.01	98.8742	88.5416	81.1919	97.4261	94.0244	85.6343	80.8067
0.5335	1.4186	-2.57355	-2.56575	-3.9312	83.0556	90.8542	84.1609			0.5335	28.6542	72.7147	59.1517	70.5085	61.9273	55.0159	43.4744	34.9894	0.06415	-0.60635	-1.1247			0.525167	11.8072	11.7043	65.1359	94.8468	93.6389	76.8213	96.303	83.224	75.5199	74.7017	75.7852	77.1499	81.9083	73.4322	68.4523	83.0929	79.3268	71.5362	68.2974
0.541833	1.3934	-2.5798	-2.56485	-3.97465	64.282	72.7469	67.9059			0.541833	21.2884	61.2249	47.2507	56.2184	49.8608	43.8162	34.2373	27.8912	0.02885	-0.618	-1.13415			0.5335	11.8354	11.7068	56.2598	82.4321	80.2852	66.9587	83.5007	71.5317	65.7161	65.7472	65.9376	66.2848	70.7324	63.4303	59.624	72.751	68.7911	62.1187	59.5878
0.550167	1.3719	-2.5814	-2.5678	-4.01515	47.7011	56.3688	52.73			0.550167	16.7294	51.4966	38.1297	45.6114	40.7285	35.492	27.5833	22.6714	-0.00065	-0.62565	-1.14035			0.541833	11.832	11.707	49.2511	70.8445	69.7099	58.8691	73.8928	62.8674	57.6317	58.1315	57.7978	57.9275	62.5782	55.5386	52.3566	64.525	60.4314	54.5442	52.4176
0.5585	1.3529	-2.58625	-2.5719	-4.04255	33.7416	41.5999	39.0131			0.5585	13.5988	43.1339	30.92	37.4466	33.5842	29.0395	22.5268	18.6004	-0.0283	-0.646	-1.1548			0.550167	11.8383	11.7064	43.4482	60.2193	60.8553	52.0087	66.1303	55.3372	50.7983	51.4812	50.8214	51.0566	55.5341	49.0068	46.2638	57.121	52.9311	48.2172	46.3713
0.566833	1.34415	-2.58175	-2.577	-4.05665	22.881	29.2763	27.7737			0.566833	11.2811	35.8225	25.0435	30.879	27.7592	23.8598	18.5001	15.3276	-0.04575	-0.665	-1.1643			0.5585	11.8463	11.715	38.5901	51.2978	52.6546	46.1987	58.9977	48.8926	45.0318	45.9103	45.0018	45.2118	49.3981	43.5025	41.1712	50.5921	46.6497	42.9374	41.4177
0.575167	1.34245	-2.58035	-2.57665	-4.0621	15.0056	19.899	19.2309			0.575167	9.4763	29.4836	20.2182	25.5592	22.9413	19.6849	15.2248	12.7173	-0.05895	-0.67075	-1.1666			0.566833	11.8453	11.7125	34.8541	45.0309	45.9099	41.8926	52.9755	43.565	40.5707	41.8687	40.5408	40.5286	44.347	39.1718	37.2752	45.6726	42.2019	38.8283	37.796
0.5835	1.33545	-2.57565	-2.57505	-4.0752	9.44655	13.1235	12.9623			0.5835	8.0515	24.0848	16.2564	21.4746	19.0721	16.3747	12.5506	10.6519	-0.05965	-0.6729	-1.17325			0.575167	11.8306	11.7134	32.2427	40.6658	41.0396	38.5339	48.6925	39.6748	37.2016	38.731	37.1502	37.1868	40.7407	36.0324	34.3379	42.8377	40.1392	35.8743	35.0399
0.591833	1.32125	-2.573	-2.57525	-4.08615	5.5322	8.3028	8.3985			0.591833	6.92565	19.4961	13.0584	18.2766	15.9412	13.682	10.3771	8.97805	-0.06375	-0.68075	-1.1783			0.5835	11.8383	11.7143	29.8904	36.6627	37.4016	35.0057	45.4155	36.4031	34.0296	35.3737	34.0286	34.4207	37.7189	33.2285	31.5455	40.2916	38.3424	33.1103	32.2506
0.600167	1.31915	-2.5688	-2.5797	-4.09465	2.77725	4.86265	5.1132			0.600167	6.036	15.6845	10.5071	15.3504	13.2484	11.3657	8.64605	7.62695	-0.0727	-0.6937	-1.1915			0.591833	11.8361	11.6979	27.4178	32.7653	34.0146	31.4808	41.3984	32.999	30.8331	31.9099	30.8677	31.5334	34.4165	30.3701	28.8196	36.7638	35.3396	30.3234	29.455
0.6085	1.30405	-2.56865	-2.578	-4.09405	0.85275	2.42475	2.7715			0.6085	5.34745	12.6343	8.506	12.628	10.9365	9.4125	7.2932	6.58075	-0.0816	-0.7081	-1.20135			0.600167	11.8536	11.6863	25.1864	29.4114	30.7101	28.3912	36.9122	29.8179	28.0589	28.9183	28.1079	28.7873	31.173	27.798	26.4808	33.0243	31.9132	27.7765	26.9871
0.616833	1.29505	-2.57255	-2.58225	-4.1108	-0.4931	0.7078	1.09785			0.616833	4.81965	10.2318	6.9674	10.298	9.04765	7.8458	6.25285	5.76955	-0.0943	-0.7233	-1.2061			0.6085	11.8225	11.6761	23.2449	26.6177	27.9023	25.8468	32.8318	27.1999	25.7685	26.4074	25.8562	26.4137	28.4078	25.6638	24.5228	29.7808	28.8499	25.6547	24.9165
0.625167	1.288	-2.57365	-2.5903	-4.1247	-1.43975	-0.49515	-0.095			0.625167	4.42065	8.35455	5.8087	8.3851	7.522	6.61325	5.4751	5.15775	-0.1093	-0.7333	-1.2087			0.616833	11.8075	11.658	21.6072	24.4834	25.5664	23.8298	29.3626	25.0361	23.9533	24.4258	23.9969	24.4837	26.1884	23.9283	23.026	26.9996	26.1398	23.9252	23.294
0.6335	1.2758	-2.57645	-2.5955	-4.1401	-2.0996	-1.34505	-0.92955			0.6335	4.1165	6.93845	4.95795	6.8698	6.3279	5.68335	4.89785	4.70395	-0.10845	-0.7446	-1.21535			0.625167	11.8229	11.6453	20.3547	23.1725	23.8038	22.378	26.5762	23.4321	22.6036	22.9923	22.7072	22.9878	24.4272	22.6005	21.9338	24.8635	24.1237	22.6501	22.1313
0.641833	1.2663	-2.579	-2.60645	-4.1548	-2.57725	-1.9353	-1.52215			0.641833	3.89085	5.9151	4.34895	5.75685	5.44945	5.01485	4.4902	4.37835	-0.1173	-0.752	-1.222			0.6335	11.8218	11.6447	19.6051	22.8366	22.6065	21.4794	24.5639	22.2901	21.749	22.1166	21.8298	21.9749	23.2489	21.7265	21.1773	23.4148	22.7823	21.7643	21.3909
0.650167	1.2599	-2.57355	-2.61105	-4.16595	-2.92295	-2.35455	-1.94955			0.650167	3.729	5.19035	3.9269	5.0235	4.84955	4.5667	4.20435	4.14255	-0.12105	-0.75885	-1.22915			0.641833	11.8233	11.6524	19.1952	23.1676	21.9399	20.956	23.3949	21.5851	21.2628	21.6528	21.3383	21.3488	22.582	21.2187	20.7665	22.6682	22.1396	21.2466	21.0012
0.6585	1.2573	-2.57365	-2.60885	-4.1682	-3.1871	-2.6512	-2.2526			0.6585	3.60675	4.65805	3.6236	4.57465	4.4455	4.25765	3.98895	3.96065	-0.11905	-0.7691	-1.22945			0.650167	11.8124	11.6295	18.9084	23.2031	21.6402	20.5784	22.7617	21.161	20.9259	21.2845	21.0545	21.0022	22.1964	20.8735	20.4566	22.2869	21.8137	20.977	20.6822
0.666833	1.2508	-2.57	-2.6141	-4.1733	-3.38415	-2.8683	-2.48845			0.666833	3.52035	4.241	3.394	4.2503	4.14005	4.02395	3.81505	3.8173	-0.1226	-0.77725	-1.239			0.6585	11.82	11.636	18.6669	22.6041	21.3457	20.1437	22.3152	20.7994	20.5837	20.8749	20.6427	20.753	21.83	20.5727	20.1619	21.926	21.4958	20.6779	20.3698
0.675167	1.25385	-2.56435	-2.6133	-4.1762	-3.5304	-3.042	-2.66585			0.675167	3.4493	3.9098	3.21315	3.9662	3.8846	3.82785	3.678	3.706	-0.1302	-0.7851	-1.2412			0.666833	11.8079	11.6454	18.4032	21.6997	20.9382	19.7507	21.7867	20.3999	20.2529	20.4724	20.2901	20.3486	21.4138	20.2709	19.8463	21.452	21.0434	20.3691	20.0953
0.6835	1.25635	-2.5656	-2.61385	-4.1814	-3.63935	-3.1879	-2.80005			0.6835	3.3943	3.6565	3.0627	3.7196	3.68245	3.66965	3.56595	3.62135	-0.13505	-0.79275	-1.2435			0.675167	11.8196	11.6194	18.1939	20.8119	20.4672	19.4308	21.2639	20.0775	19.9717	20.1532	20.0405	20.0793	21.0292	20.0376	19.6385	21.0297	20.6793	20.1246	19.8295
0.691833	1.26205	-2.56965	-2.61415	-4.18055	-3.7113	-3.29725	-2.90735			0.691833	3.34925	3.45265	2.9449	3.5111	3.52095	3.54145	3.47585	3.55615	-0.14025	-0.8003	-1.24005			0.6835	11.8112	11.6281	17.9573	20.0165	20.0823	19.1848	20.8343	19.8256	19.7477	19.8859	19.7419	19.8342	20.7053	19.8192	19.4469	20.6551	20.3681	19.8826	19.6169
0.700167	1.2679	-2.5677	-2.6172	-4.18055	-3.7613	-3.38025	-2.9843			0.700167	3.3097	3.2948	2.85525	3.34125	3.3845	3.44235	3.41815	3.51485	-0.1525	-0.80685	-1.23945			0.691833	11.8217	11.6234	17.7874	19.4727	19.7385	18.9969	20.4845	19.623	19.5541	19.705	19.6731	19.6349	20.4707	19.6476	19.2742	20.3981	20.0803	19.692	19.4395
0.7085	1.26575	-2.57105	-2.61905	-4.1697	-3.7751	-3.43935	-3.0371			0.7085	3.2792	3.1668	2.7963	3.21805	3.2835	3.3817	3.3745	3.4801	-0.14785	-0.81095	-1.24			0.700167	11.8054	11.6187	17.7653	19.1921	19.5017	18.8912	20.232	19.4849	19.4239	19.5967	19.5483	19.5148	20.3383	19.5234	19.1814	20.2029	19.884	19.5589	19.3434
0.716833	1.2651	-2.5689	-2.62335	-4.16485	-3.7726	-3.47215	-3.0797			0.716833	3.2593	3.03915	2.7572	3.13305	3.21155	3.33415	3.3503	3.4468	-0.15025	-0.8123	-1.24015			0.7085	11.7964	11.5899	17.6577	19.1417	19.3746	18.7891	20.0842	19.3896	19.3356	19.4922	19.4565	19.4252	20.2769	19.4426	19.1109	20.0037	19.7827	19.4854	19.2571
0.725167	1.26135	-2.5611	-2.6242	-4.16355	-3.7958	-3.5046	-3.1228			0.725167	3.2393	2.9118	2.72195	3.07865	3.14995	3.29065	3.3286	3.414	-0.1487	-0.8166	-1.2431			0.716833	11.7783	11.5901	17.5801	19.141	19.3483	18.6953	19.9616	19.2917	19.2576	19.405	19.3817	19.3016	20.2007	19.3754	19.0487	19.9141	19.6862	19.446	19.1809
0.7335	1.26015	-2.55885	-2.62435	-4.147	-3.82325	-3.5306	-3.1582			0.7335	3.2238	2.77985	2.68725	3.0269	3.08845	3.2566	3.3035	3.38015	-0.1458	-0.8211	-1.2412			0.725167	11.7798	11.5821	17.5419	19.1096	19.3674	18.6177	19.8438	19.2222	19.1879	19.3153	19.3123	19.2821	20.0546	19.3218	19.005	19.8278	19.5998	19.3643	19.1289
0.741833	1.2757	-2.54935	-2.62335	-4.14465	-3.8659	-3.555	-3.19105			0.741833	3.2111	2.66635	2.6612	2.9736	3.0396	3.2273	3.2758	3.35305	-0.14505	-0.8245	-1.2481			0.7335	11.783	11.5923	17.5179	18.9573	19.3209	18.527	19.7405	19.1491	19.1471	19.2398	19.2836	19.1958	19.9725	19.2887	18.9614	19.7436	19.5608	19.333	19.0846
0.750167	1.29205	-2.537	-2.61925	-4.1304	-3.90635	-3.59015	-3.21645			0.750167	3.1991	2.57045	2.62785	2.9241	2.9971	3.19155	3.24775	3.32995	-0.1441	-0.8294	-1.24835			0.741833	11.7767	11.5897	17.4699	18.7688	19.2309	18.4593	19.6381	19.0986	19.0798	19.18	19.1913	19.1275	19.907	19.2345	18.9385	19.6194	19.4814	19.2936	19.0336
0.7585	1.36425	-2.502	-2.6057	-4.09345	-3.9213	-3.6138	-3.22005			0.7585	3.1925	2.494	2.58915	2.87445	2.9633	3.1543	3.2208	3.3076	-0.1463	-0.8288	-1.23615			0.750167	11.79	11.5929	17.4273	18.5921	19.116	18.4038	19.5446	19.0296	19.0313	19.1081	19.1345	19.0456	19.8199	19.1822	18.9035	19.5956	19.469	19.2658	18.9701
0.766833	1.5586	-2.4196	-2.5698	-3.9536	-3.8727	-3.6022	-3.13615			0.766833	3.17865	2.43755	2.5564	2.82705	2.9306	3.12285	3.20035	3.3039	-0.145	-0.82545	-1.194			0.7585	11.7721	11.5952	17.4121	18.4262	19.043	18.3876	19.4361	18.9818	18.9767	19.0752	19.0806	19.0725	19.7586	19.1413	18.8476	19.522	19.3933	19.1459	18.9293
0.775167	1.8356	-2.311	-2.4893	-3.7316	-3.69635	-3.48325	-2.9241			0.775167	3.16755	2.4484	2.5561	2.79455	2.91135	3.11505	3.21055	3.3426	-0.11855	-0.8077	-1.0897			0.766833	11.7812	11.6137	17.3803	18.3421	18.9171	18.3505	19.3549	18.9581	18.9548	19.0749	19.0821	19.0522	19.6788	19.1084	18.8098	19.4793	19.3787	19.1053	18.9224
0.7835	2.0427	-2.22775	-2.3809	-3.547	-3.45345	-3.25275	-2.69835			0.7835	3.18805	2.57765	2.63835	2.8112	2.9502	3.1822	3.2905	3.45095	-0.05405	-0.73075	-0.9342			0.775167	11.8049	11.6702	17.4214	18.3942	18.8879	18.4474	19.309	18.9704	19.0039	19.1459	19.1274	19.0437	19.6978	19.1032	18.8847	19.4759	19.3684	19.2113	18.9896
0.791833	2.09865	-2.1955	-2.3025	-3.48205	-3.3015	-3.0361	-2.589			0.791833	3.27205	2.7781	2.79465	2.92115	3.075	3.33615	3.4476	3.6014	0.0473	-0.5907	-0.79745			0.7835	11.8898	11.7749	17.5641	18.6253	18.9955	18.6507	19.3682	19.1352	19.1882	19.3446	19.3379	19.1313	19.7632	19.2534	19.0929	19.5754	19.5335	19.3597	19.2277
0.800167	2.04205	-2.2055	-2.2696	-3.5019	-3.29065	-2.95245	-2.62255			0.800167	3.40255	2.9377	2.945	3.10395	3.24585	3.50405	3.61015	3.70965	0.14045	-0.449	-0.74075			0.791833	11.9978	11.876	17.7574	18.8813	19.1873	18.8543	19.537	19.3856	19.436	19.5993	19.5623	19.3947	19.9196	19.519	19.3645	19.7808	19.794	19.5653	19.4762
0.8085	1.93165	-2.24085	-2.2824	-3.5743	-3.37025	-2.9881	-2.71885			0.8085	3.52455	2.9769	3.01515	3.2547	3.3692	3.6048	3.68845	3.7299	0.182	-0.3715	-0.7624			0.800167	12.0785	11.9261	17.9319	19.0297	19.4203	18.979	19.7562	19.6307	19.6027	19.7392	19.7194	19.5457	20.1517	19.7158	19.4672	19.9938	20.07	19.7732	19.6176
0.816833	1.8052	-2.2893	-2.32125	-3.6644	-3.48405	-3.0823	-2.84675			0.816833	3.56345	2.905	2.99285	3.30645	3.3898	3.60415	3.6726	3.68	0.16945	-0.36885	-0.82515			0.8085	12.1212	11.9227	17.9768	19.0179	19.56	18.977	19.9404	19.7236	19.6039	19.7326	19.7585	19.696	20.2996	19.7718	19.4873	20.0837	20.1721	19.8496	19.6522
0.825167	1.66655	-2.34635	-2.3701	-3.75635	-3.61975	-3.21965	-2.9825			0.825167	3.53645	2.7731	2.90245	3.25895	3.3323	3.52545	3.59175	3.5922	0.13215	-0.4203	-0.91115			0.816833	12.1017	11.8901	17.8875	18.8934	19.5282	18.8897	19.953	19.6672	19.5023	19.6373	19.6953	19.6007	20.3039	19.7005	19.4176	20.0362	20.1168	19.7436	19.5575
0.8335	1.55915	-2.39185	-2.4234	-3.8543	-3.7302	-3.3681	-3.1245			0.8335	3.47155	2.61065	2.77835	3.1486	3.23195	3.40795	3.4834	3.4892	0.0777	-0.4911	-0.99375			0.825167	12.0477	11.8402	17.8414	18.7159	19.4318	18.7444	19.8648	19.5411	19.3545	19.4835	19.4825	19.5602	20.2123	19.5757	19.2612	19.9211	19.9994	19.6188	19.4049
0.841833	1.4867	-2.4279	-2.4688	-3.93245	-3.84595	-3.5042	-3.24785			0.841833	3.38485	2.4278	2.64265	3.0183	3.1005	3.2782	3.3641	3.392	0.0203	-0.5724	-1.06375			0.8335	11.9847	11.7916	17.72	18.5132	19.2676	18.5573	19.6912	19.362	19.1852	19.3133	19.3069	19.3554	20.0719	19.405	19.0904	19.7919	19.7975	19.4759	19.2264
0.850167	1.4276	-2.45295	-2.50205	-3.9825	-3.932	-3.6162	-3.34295			0.850167	3.29145	2.2567	2.5165	2.87775	2.9637	3.15135	3.25925	3.3022	-0.02375	-0.64825	-1.1248			0.841833	11.9418	11.7325	17.5643	18.322	19.1205	18.3876	19.5047	19.1806	19.0268	19.1337	19.1646	19.2025	19.8846	19.2382	18.9043	19.6032	19.6245	19.2806	19.0424
0.8585	1.387	-2.46865	-2.5257	-4.02075	-4.0018	-3.6885	-3.413			0.8585	3.2061	2.1131	2.4086	2.75265	2.83925	3.0461	3.169	3.2316	-0.06345	-0.7029	-1.1628			0.850167	11.8769	11.7001	17.4361	18.1624	18.9576	18.26	19.3025	19.0177	18.8754	18.9999	19.0606	19.0556	19.7213	19.0727	18.7839	19.4434	19.4429	19.1517	18.862
0.866833	1.35755	-2.4767	-2.53745	-4.051	-4.0643	-3.75135	-3.46195			0.866833	3.1362	2.00045	2.3303	2.65565	2.73965	2.9729	3.1087	3.17505	-0.0834	-0.73795	-1.19305			0.8585	11.841	11.6679	17.3165	18.0394	18.8274	18.1699	19.1219	18.8774	18.7679	18.8544	18.9491	18.9147	19.5886	18.9597	18.6864	19.2862	19.2811	19.051	18.7456
0.875167	1.3361	-2.4854	-2.5458	-4.071	-4.115	-3.7961	-3.50085			0.875167	3.08545	1.9127	2.27105	2.58665	2.6624	2.91665	3.0616	3.135	-0.09225	-0.76635	-1.2124			0.866833	11.8078	11.6527	17.2264	17.9581	18.7245	18.0525	19.0078	18.7656	18.6655	18.7575	18.8126	18.8676	19.4737	18.8952	18.5829	19.1719	19.2034	18.9414	18.6696
0.8835	1.3229	-2.4824	-2.5496	-4.0753	-4.1541	-3.82595	-3.53375			0.8835	3.0496	1.8598	2.22945	2.52995	2.6128	2.8774	3.0185	3.1013	-0.09885	-0.7826	-1.2243			0.875167	11.7876	11.6506	17.1566	17.8912	18.6137	17.9976	18.9238	18.6864	18.5935	18.6778	18.7508	18.7468	19.3557	18.8214	18.5192	19.0881	19.1227	18.8777	18.615
0.891833	1.3193	-2.4719	-2.5523	-4.072	-4.18535	-3.852	-3.54485			0.891833	3.02345	1.8167	2.1964	2.47745	2.56865	2.84565	2.9872	3.0749	-0.10515	-0.79155	-1.2278			0.8835	11.8081	11.6398	17.1036	17.8266	18.5114	17.9357	18.8389	18.6175	18.5428	18.6375	18.727	18.7033	19.3087	18.774	18.4937	19.0283	19.0484	18.8426	18.5774
0.900167	1.3261	-2.46185	-2.54435	-4.054	-4.1991	-3.8756	-3.54375			0.900167	3.00705	1.79365	2.1659	2.4391	2.54275	2.81595	2.96185	3.05995	-0.1068	-0.79735	-1.225			0.891833	11.7834	11.6369	17.0127	17.7902	18.5306	17.9057	18.7757	18.577	18.5141	18.5873	18.6541	18.6946	19.2216	18.7318	18.4535	18.999	18.9994	18.8279	18.5222
0.9085	1.34725	-2.4523	-2.5297	-4.03625	-4.1893	-3.8808	-3.546			0.9085	2.9923	1.7716	2.1394	2.4029	2.52605	2.7929	2.9432	3.0502	-0.1027	-0.7962	-1.2112			0.900167	11.7837	11.6418	16.9956	17.7625	18.4661	17.8854	18.7159	18.5373	18.4881	18.5847	18.6376	18.6462	19.1855	18.7065	18.4489	18.9621	18.9657	18.7847	18.5182
0.916833	1.3623	-2.4446	-2.51715	-4.0233	-4.1822	-3.8792	-3.5476			0.916833	2.98205	1.74945	2.12	2.37965	2.51035	2.7731	2.9315	3.0471	-0.09265	-0.78275	-1.19735			0.9085	11.7912	11.642	17.0176	17.736	18.5813	17.8995	18.6742	18.5336	18.4627	18.5811	18.619	18.607	19.1758	18.6899	18.4133	18.9556	18.9459	18.7999	18.4819
0.925167	1.36035	-2.443	-2.50585	-4.0175	-4.1754	-3.87145	-3.55565			0.925167	2.9751	1.7262	2.1046	2.37095	2.49535	2.75335	2.9227	3.04045	-0.08225	-0.76895	-1.1902			0.916833	11.7936	11.6501	17.0237	17.7341	18.5489	17.8612	18.6375	18.5224	18.4594	18.5634	18.6129	18.5997	19.1476	18.6964	18.4278	18.9369	18.9036	18.743	18.4465
0.9335	1.3507	-2.44925	-2.5013	-4.02415	-4.1837	-3.8717	-3.57235			0.9335	2.9667	1.6959	2.0885	2.36135	2.482	2.7421	2.91795	3.02865	-0.07745	-0.7501	-1.18725			0.925167	11.816	11.6566	17.0326	17.7197	18.3663	17.8523	18.6133	18.5143	18.4502	18.5379	18.6304	18.5975	19.1157	18.6587	18.3914	18.914	18.9081	18.7403	18.4438
0.941833	1.33135	-2.46085	-2.5107	-4.0258	-4.20615	-3.88475	-3.59955			0.941833	2.95645	1.65875	2.07155	2.35815	2.4602	2.728	2.9117	3.01415	-0.072	-0.73875	-1.20015			0.9335	11.8021	11.6666	17.0325	17.699	18.383	17.8499	18.594	18.4919	18.4346	18.5139	18.587	18.5867	19.1142	18.662	18.3991	18.8794	18.8691	18.7187	18.4321
0.950167	1.3134	-2.47375	-2.5127	-4.04085	-4.23335	-3.90135	-3.61355			0.950167	2.9441	1.62505	2.051	2.34875	2.43655	2.71365	2.89885	2.99635	-0.073	-0.74175	-1.213			0.941833	11.7774	11.6602	16.9934	17.6787	18.3475	17.8118	18.5911	18.4643	18.4181	18.4577	18.5997	18.5779	19.0697	18.6229	18.3675	18.793	18.8554	18.7133	18.4106
0.9585	1.29095	-2.47965	-2.5262	-4.0546	-4.26335	-3.9184	-3.64075			0.9585	2.93295	1.59295	2.03215	2.3257	2.4217	2.70025	2.8792	2.9826	-0.07805	-0.751	-1.2215			0.950167	11.7883	11.6692	17.0019	17.6642	18.3205	17.77	18.5801	18.436	18.3899	18.4393	18.5946	18.5706	19.0585	18.6218	18.3428	18.7879	18.8245	18.646	18.3944
0.966833	1.2712	-2.4886	-2.5313	-4.0534	-4.2938	-3.9436	-3.656			0.966833	2.92205	1.5684	2.01085	2.2978	2.403	2.68115	2.8603	2.96665	-0.0855	-0.76335	-1.2309			0.9585	11.7618	11.6611	16.9922	17.6328	18.3339	17.7479	18.5295	18.3958	18.3708	18.4279	18.5267	18.5263	19.015	18.5925	18.3243	18.7978	18.7935	18.6633	18.357
0.975167	1.26055	-2.4977	-2.5351	-4.069	-4.3035	-3.9717	-3.67945			0.975167	2.91285	1.5475	1.98145	2.2683	2.38945	2.66115	2.8392	2.95355	-0.0914	-0.7813	-1.2358			0.966833	11.7578	11.6552	16.983	17.6036	18.3225	17.7123	18.4988	18.3744	18.3524	18.4171	18.4931	18.589	18.9868	18.587	18.3104	18.7821	18.7806	18.6086	18.3378
0.9835	1.25525	-2.5054	-2.5399	-4.07675	-4.31385	-3.9927	-3.70485			0.9835	2.9008	1.5192	1.9534	2.2379	2.3764	2.64115	2.8207	2.94585	-0.10195	-0.784	-1.2374			0.975167	11.7352	11.6458	16.9519	17.5886	18.3045	17.7024	18.4408	18.3554	18.326	18.4081	18.491	18.5771	18.9855	18.5345	18.2764	18.7386	18.7519	18.6256	18.2983
0.991833	1.24545	-2.50975	-2.54935	-4.09535	-4.3223	-4.0133	-3.719			0.991833	2.88965	1.4896	1.9233	2.2142	2.35595	2.6207	2.81	2.9413	-0.10455	-0.7943	-1.24365			0.9835	11.7483	11.654	16.9366	17.5683	18.2489	17.6968	18.4175	18.3534	18.3157	18.3848	18.4623	18.5726	18.9448	18.545	18.2838	18.7372	18.7167	18.5983	18.2927
1.00017	1.24155	-2.50435	-2.55015	-4.093	-4.3275	-4.0242	-3.7342			1.00017	2.87825	1.4587	1.89495	2.2029	2.33935	2.6003	2.8004	2.93155	-0.10895	-0.79765	-1.2462			0.991833	11.7174	11.6461	16.8953	17.5494	18.2473	17.6849	18.3923	18.3538	18.2909	18.3644	18.467	18.5537	18.9497	18.5053	18.2893	18.7209	18.7053	18.5762	18.2566
1.0085	1.24155	-2.5061	-2.5549	-4.088	-4.34105	-4.03205	-3.73525			1.0085	2.86715	1.4344	1.8838	2.1913	2.32	2.5888	2.7925	2.92075	-0.1121	-0.7952	-1.24935			1.00017	11.7228	11.6456	16.8728	17.5542	18.265	17.6792	18.3822	18.3352	18.2794	18.3589	18.4247	18.6127	18.9441	18.4977	18.2653	18.7192	18.7414	18.58	18.2553
1.01683	1.2422	-2.50225	-2.5555	-4.08375	-4.34565	-4.02955	-3.7168			1.01683	2.8589	1.44785	1.8799	2.1866	2.30465	2.58565	2.79215	2.92115	-0.10655	-0.79295	-1.25175			1.0085	11.7172	11.6534	16.8769	17.604	18.1922	17.71	18.4039	18.3345	18.3046	18.4266	19.0628	18.5403	18.9926	18.5053	18.3287	18.7329	18.7061	18.5877	18.2941
1.02517	1.25	-2.49965	-2.54575	-4.0737	-4.34055	-4.01175	-3.65135			1.02517	2.86035	1.64805	1.9369	2.19835	2.3377	2.63115	2.82485	2.97935	-0.10455	-0.7968	-1.2534			1.01683	11.7059	11.6498	16.933	17.8767	18.2177	18.0659	18.6103	18.3995	18.5207	18.9662	19.0571	18.6038	19.3126	18.6155	18.5042	18.9478	18.7912	18.7529	18.514
1.0335	1.246	-2.4922	-2.5453	-4.072	-4.31575	-3.9757	-3.3774			1.0335	2.891	2.6125	2.25525	2.29815	2.558	2.89685	3.0378	3.2842	-0.10415	-0.79875	-1.25165			1.02517	11.7217	11.619	17.3452	19.071	18.4041	19.6763	19.6241	18.797	19.479	21.2394	19.7484	19.0139	20.9341	19.11	19.4902	20.0477	19.3346	19.3787	19.4828
1.04183	1.2402	-2.49295	-2.5392	-4.06455	-4.20935	-3.83115	-2.24005			1.04183	3.07285	5.6345	3.51955	2.80355	3.4891	3.90805	3.86425	4.28515	-0.1039	-0.80115	-1.2472			1.0335	11.705	11.626	19.0722	23.292	19.3061	24.8886	23.7153	20.5659	22.8597	27.2998	22.5638	20.694	26.1373	20.9942	22.691	23.8802	21.3788	21.8005	22.5026
1.05017	1.2367	-2.4936	-2.5373	-4.074	-3.7427	-3.21915	1.4096			1.05017	3.7366	9.1503	6.4893	4.5401	5.81825	6.0186	5.6228	5.85385	-0.10145	-0.80685	-1.2402			1.04183	11.9316	11.6277	24.3355	31.4995	22.6364	32.4475	32.1949	25.6281	29.2492	29.8214	28.2326	25.3122	28.8382	25.5833	27.376	28.2137	25.8697	26.2509	26.4278
1.0585	1.2303	-2.49255	-2.5409	-4.0716	-2.21345	-1.11815	7.8989			1.0585	5.11595	8.6211	8.20615	7.25025	7.2618	6.9494	6.5984	6.48725	-0.0866	-0.7986	-1.2285			1.05017	11.9072	11.6167	32.4378	32.0265	29.8157	26.4815	27.0091	31.0093	28.2156	19.0627	28.3342	29.021	18.0465	27.4293	24.4862	20.9939	25.8588	24.9383	22.7649
1.06683	1.2194	-2.498	-2.5425	-4.0761	1.3409	3.6762	8.7509			1.06683	6.1072	8.3971	7.74325	7.55815	7.2044	7.0909	6.8563	6.8746	-0.05645	-0.79555	-1.2316			1.0585	11.8941	11.6257	31.2597	19.9877	33.0581	16.8884	16.598	24.0726	18.459	15.4336	19.4869	21.901	15.0756	20.0526	17.4212	15.6974	18.338	17.7959	16.6879
1.07517	1.206	-2.49825	-2.55215	-4.0793	6.26415	8.65115	5.55835			1.07517	6.56915	8.5892	7.8116	7.48855	7.49935	7.4538	7.2554	7.30915	-0.00985	-0.7941	-1.2364			1.06683	11.881	11.6436	20.6358	16.2376	22.9533	15.1104	15.0102	16.6675	15.6081	14.6522	16.1659	16.4088	14.3681	15.8772	15.3817	14.6551	15.442	15.3725	15.1046
1.0835	1.1896	-2.50475	-2.5576	-4.0721	8.75695	7.7819	4.6269			1.0835	7.0625	8.83695	8.0558	7.75945	7.86435	7.82925	7.6387	7.67665	0.05355	-0.79425	-1.24195			1.07517	11.8605	11.6292	17.2218	15.3446	17.2739	14.5786	14.4781	15.1893	14.8998	14.3479	15.4024	15.276	14.092	14.9566	14.7764	14.2712	14.7356	14.76	14.6429
1.09183	1.1854	-2.50605	-2.55895	-4.0863	7.54305	5.6132	4.4435			1.09183	7.47935	9.07135	8.2995	8.0697	8.19875	8.1513	7.96045	7.9653	0.1214	-0.79845	-1.24385			1.0835	11.8898	11.6358	16.3597	15.0474	16.1371	14.3803	14.2624	14.753	14.6811	14.288	15.1075	14.899	14.0378	14.6575	14.6514	14.1759	14.5119	14.5426	14.4945
1.10017	1.1743	-2.4994	-2.5583	-4.0909	6.0808	4.8582	4.4617			1.10017	7.80075	9.25545	8.5098	8.3385	8.46925	8.39835	8.1963	8.1712	0.16795	-0.80465	-1.24865			1.09183	11.8674	11.6295	16.0754	14.9941	15.7545	14.3717	14.2256	14.6281	14.6491	14.3282	15.0455	14.8005	14.0543	14.6972	14.6718	14.1535	14.4852	14.4933	14.4898
1.1085	1.1795	-2.4938	-2.55955	-4.10325	5.35765	4.64395	4.5503			1.1085	8.03505	9.388	8.6695	8.54525	8.65545	8.575	8.36685	8.31215	0.1869	-0.81085	-1.2481			1.10017	11.8492	11.6179	16.0315	15.0866	15.6486	14.5055	14.3164	14.6561	14.7471	14.4416	15.1884	14.851	14.1579	14.6967	14.8031	14.2619	14.5337	14.5475	14.5638
1.11683	1.1764	-2.49405	-2.5566	-4.09395	5.0313	4.60505	4.65895			1.11683	8.1971	9.4897	8.788	8.6939	8.78185	8.6909	8.47995	8.4132	0.1886	-0.82035	-1.2483			1.1085	11.8369	11.6108	16.1917	15.2691	15.7113	14.6819	14.4454	14.7814	14.9253	14.6319	15.3509	14.9931	14.2998	14.7657	14.9481	14.3986	14.6399	14.7127	14.7415
1.12517	1.1839	-2.4935	-2.5522	-4.103	4.87235	4.62845	4.759			1.12517	8.3086	9.5675	8.8775	8.797	8.87705	8.77385	8.55615	8.4832	0.1801	-0.8224	-1.2447			1.11683	11.841	11.6125	16.4399	15.551	15.8743	14.9523	14.6495	14.9984	15.1968	14.8838	15.6119	15.1689	14.4719	14.9878	15.264	14.5777	14.8587	14.926	14.9753
1.1335	1.18825	-2.49435	-2.5554	-4.1051	4.77685	4.6683	4.85495			1.1335	8.3811	9.63745	8.94735	8.8711	8.9447	8.83905	8.62095	8.53705	0.15765	-0.82485	-1.24165			1.12517	11.8368	11.5949	16.8481	15.9804	16.2121	15.3459	14.9151	15.3196	15.5683	15.2194	15.9397	15.4633	14.6884	15.3285	15.6743	14.8302	15.149	15.2521	15.345
1.14183	1.18685	-2.49325	-2.5543	-4.1097	4.69995	4.7179	4.9359			1.14183	8.43095	9.7011	9.00685	8.9387	8.99865	8.8902	8.6649	8.5723	0.1374	-0.8244	-1.2424			1.1335	11.8569	11.6134	17.4937	16.6358	16.678	15.8973	15.2469	15.7725	16.1517	15.6989	16.5654	15.8899	14.9836	15.8185	16.2978	15.2176	15.5942	15.7262	15.8861
1.15017	1.1909	-2.4884	-2.55785	-4.10515	4.60555	4.75225	5.0005			1.15017	8.46405	9.75325	9.05365	8.99445	9.04615	8.92915	8.69875	8.5873	0.1129	-0.8218	-1.237			1.14183	11.8358	11.6082	18.2284	17.4904	17.3709	16.6672	15.6711	16.4736	16.9664	16.3617	17.3032	16.5693	15.3811	16.5379	17.0523	15.6337	16.194	16.4082	16.5752
1.1585	1.1928	-2.48285	-2.5607	-4.115	4.47875	4.76345	5.0388			1.1585	8.4741	9.78345	9.0832	9.03905	9.0809	8.95275	8.7148	8.5793	0.0961	-0.81625	-1.2377			1.15017	11.8245	11.609	18.8981	18.2843	18.2015	17.5311	16.2125	17.3455	17.77	17.2162	18.0356	17.3953	15.8416	17.2666	17.6476	16.2694	16.9173	17.1571	17.2425
1.16683	1.2009	-2.47865	-2.55265	-4.11365	4.32135	4.743	5.04885			1.16683	8.45785	9.7839	9.08215	9.0692	9.0933	8.95385	8.70325	8.54155	0.08115	-0.81735	-1.2352			1.1585	11.8208	11.598	19.3305	18.8573	18.9319	18.2094	16.8852	18.0898	18.3538	17.9166	18.5035	18.0465	16.4413	17.8581	18.085	17.0182	17.5727	17.6904	17.6838
1.17517	1.2004	-2.473	-2.551	-4.1078	4.1548	4.67585	5.01915			1.17517	8.41635	9.744	9.0443	9.066	9.08175	8.93015	8.65855	8.4656	0.066	-0.81915	-1.2383			1.16683	11.8334	11.5975	19.7552	19.2303	19.4239	18.6394	17.6721	18.6035	18.7257	18.4115	18.8946	18.4882	17.1695	18.2269	18.3273	17.6285	17.9967	18.0107	17.9578
1.1835	1.21015	-2.46765	-2.54785	-4.10715	3.9884	4.57905	4.96335			1.1835	8.34515	9.66445	8.9619	9.02295	9.0358	8.8663	8.58325	8.37075	0.05435	-0.8194	-1.2342			1.17517	11.8385	11.593	19.9315	19.4537	19.7254	18.9261	18.3656	18.9218	18.9332	18.7392	19.0631	18.7656	17.9289	18.4184	18.4656	18.0394	18.2691	18.2523	18.1386
1.19183	1.2134	-2.47025	-2.5414	-4.1123	3.8204	4.45945	4.8859			1.19183	8.25125	9.55265	8.84565	8.94255	8.95805	8.77375	8.4832	8.2615	0.04295	-0.8226	-1.2312			1.1835	11.8258	11.5818	20.1104	19.6312	19.9364	19.1107	18.8406	19.1182	19.1102	18.9494	19.2305	18.9362	18.2943	18.5658	18.5822	18.3213	18.4408	18.3837	18.2618
1.20017	1.2236	-2.4714	-2.54345	-4.10575	3.6571	4.3282	4.78275			1.20017	8.14105	9.4143	8.70735	8.83085	8.8567	8.664	8.3686	8.14825	0.0274	-0.81635	-1.22535			1.19183	11.8271	11.6	20.2327	19.7426	20.0544	19.2903	19.1708	19.2644	19.2172	19.1176	19.3679	19.0654	18.537	18.6832	18.6782	18.5138	18.6023	18.4459	18.3581
1.2085	1.22965	-2.46875	-2.5459	-4.1096	3.49445	4.18605	4.66115			1.2085	8.0246	9.2601	8.5603	8.69985	8.7345	8.53965	8.24735	8.03185	0.0186	-0.81635	-1.22355			1.20017	11.8259	11.595	20.2994	19.8734	20.1899	19.4009	19.3924	19.3767	19.334	19.2341	19.4777	19.1955	18.7449	18.7858	18.776	18.6745	18.7006	18.5504	18.4578
1.21683	1.22965	-2.4665	-2.5464	-4.11255	3.3358	4.03345	4.52585			1.21683	7.9049	9.0986	8.40425	8.5648	8.6062	8.4161	8.12255	7.91445	0.01235	-0.81375	-1.22375			1.2085	11.8555	11.5993	20.4076	19.9856	20.3315	19.4959	19.5811	19.4981	19.4292	19.338	19.5705	19.2983	18.8949	18.8793	18.8383	18.8009	18.8055	18.6411	18.5356
1.22517	1.23475	-2.4687	-2.5458	-4.12385	3.17075	3.89035	4.38015			1.22517	7.78745	8.92645	8.25005	8.4221	8.46805	8.28085	8.00045	7.79505	0.00285	-0.80755	-1.22345			1.21683	11.8566	11.587	20.5103	20.0934	20.3997	19.5957	19.7313	19.586	19.5247	19.4447	19.5983	19.3867	19.0277	18.9582	18.908	18.8836	18.8883	18.7436	18.6127
1.2335	1.2399	-2.46445	-2.5474	-4.1308	3.0097	3.72905	4.227			1.2335	7.6683	8.75565	8.09485	8.28005	8.32815	8.1465	7.87935	7.67845	0.0026	-0.8055	-1.2255			1.22517	11.8553	11.5924	20.5601	20.1868	20.5036	19.6891	19.8639	19.6797	19.6066	19.5399	19.6876	19.4547	19.1453	19.0444	18.9622	18.984	18.9362	18.8077	18.6865
1.24183	1.24245	-2.4624	-2.5421	-4.1279	2.85595	3.57795	4.0797			1.24183	7.55705	8.57865	7.9432	8.13185	8.1859	8.01605	7.7595	7.5619	0.002	-0.80675	-1.2249			1.2335	11.8476	11.5965	20.6175	20.2831	20.5877	19.7615	19.998	19.7635	19.6857	19.6152	19.784	19.5394	19.234	19.1228	19.0293	19.0787	19.029	18.9059	18.7479
1.25017	1.25785	-2.4538	-2.54	-4.124	2.7053	3.4258	3.93045			1.25017	7.44565	8.40775	7.79795	7.9871	8.0463	7.89205	7.6413	7.45115	-0.0066	-0.8072	-1.2225			1.24183	11.8066	11.6031	20.737	20.3455	20.6708	19.8405	20.1005	19.8447	19.7344	19.69	19.857	19.6167	19.3009	19.1584	19.1098	19.1315	19.1083	18.9379	18.8194
1.2585	1.26535	-2.4534	-2.5375	-4.11845	2.56025	3.2777	3.78765			1.2585	7.3443	8.2459	7.65405	7.84325	7.90925	7.7659	7.52455	7.348	-0.01505	-0.8089	-1.22295			1.25017	11.8329	11.5933	20.7349	20.4066	20.7427	19.9172	20.1811	19.9184	19.7934	19.744	19.9167	19.6573	19.277	19.2344	19.1573	19.213	19.1965	18.9819	18.8519
1.26683	1.2728	-2.45165	-2.53035	-4.12165	2.4217	3.13345	3.64455			1.26683	7.2454	8.09225	7.51285	7.7035	7.7815	7.64425	7.4125	7.2471	-0.02155	-0.8081	-1.21915			1.2585	11.8251	11.5947	20.7791	20.4547	20.7938	19.9803	20.2509	19.9861	19.8538	19.8039	19.9444	19.7396	19.3602	19.2854	19.191	19.2739	19.2173	19.0594	18.9123
1.27517	1.2831	-2.45045	-2.5304	-4.1246	2.28685	2.99225	3.5158			1.27517	7.14785	7.9384	7.3806	7.5692	7.65405	7.52425	7.3096	7.15235	-0.03655	-0.80835	-1.21565			1.26683	11.8466	11.5996	20.8954	20.4997	20.862	20.0444	20.3182	20.0248	19.9166	19.8489	20.0214	19.786	19.471	19.3206	19.2565	19.3242	19.2678	19.125	18.9397
1.2835	1.28225	-2.4526	-2.53	-4.12685	2.16345	2.85425	3.4123			1.2835	7.05315	7.7912	7.25165	7.4393	7.53185	7.4122	7.2092	7.06595	-0.03635	-0.8095	-1.2159			1.27517	11.8404	11.6022	20.9369	20.5505	20.9197	20.0982	20.3802	20.0791	19.9499	19.8904	20.0897	19.8471	19.5526	19.378	19.3027	19.3618	19.3154	19.169	18.9672
1.29183	1.28105	-2.45125	-2.52975	-4.11965	2.0431	2.72685	3.35045			1.29183	6.96185	7.6507	7.1308	7.3194	7.41685	7.31535	7.1132	6.977	-0.04215	-0.8085	-1.2175			1.2835	11.8076	11.6008	20.9414	20.6058	20.9343	20.1415	20.443	20.1413	20.0184	19.9411	20.1366	19.8661	19.5762	19.4002	19.3375	19.441	19.3569	19.1983	19.0263
1.30017	1.2805	-2.4516	-2.53005	-4.12375	1.9204	2.60685	3.3848			1.30017	6.8736	7.52085	7.0136	7.2057	7.30325	7.20495	7.02515	6.89175	-0.0425	-0.8031	-1.2181			1.29183	11.832	11.6046	20.9876	20.6347	20.9765	20.2014	20.4991	20.1885	20.0574	20.0106	20.167	19.8697	19.6423	19.4518	19.368	19.4696	19.4025	19.2498	19.0627
1.3085	1.27795	-2.44975	-2.5297	-4.11745	1.79915	2.4876	3.56595			1.3085	6.79	7.39365	6.9038	7.102	7.1973	7.1102	6.9393	6.80955	-0.0394	-0.80105	-1.21815			1.30017	11.8065	11.6116	20.9399	20.6808	21.0199	20.2511	20.5341	20.2294	20.1048	20.0318	20.1886	19.9365	19.6992	19.4986	19.4082	19.4908	19.4312	19.2954	19.1281
1.31683	1.28155	-2.4446	-2.52595	-4.1102	1.67985	2.373	3.95885			1.31683	6.71335	7.2739	6.80335	6.9958	7.097	7.0174	6.85375	6.73055	-0.0367	-0.7998	-1.2195			1.3085	11.788	11.6168	21.0616	20.711	21.0613	20.2994	20.5917	20.2807	20.1559	20.0842	20.236	19.9863	19.7109	19.5414	19.4429	19.5434	19.4718	19.351	19.1459
1.32517	1.29155	-2.4402	-2.52315	-4.10535	1.57035	2.2607	4.5496			1.32517	6.63715	7.16075	6.7044	6.89645	6.9984	6.9337	6.77245	6.6541	-0.0425	-0.7996	-1.219			1.31683	11.5713	11.6216	21.059	20.7527	21.068	20.3302	20.651	20.3172	20.1943	20.1172	20.2914	20.031	19.7846	19.5744	19.4962	19.5968	19.5224	19.3549	19.1756
1.3335	1.29185	-2.44135	-2.51755	-4.0985	1.4622	2.1491	5.25515			1.3335	6.56825	7.05345	6.61065	6.8019	6.9073	6.8491	6.6954	6.58535	-0.0442	-0.7974	-1.2199			1.32517	11.5927	11.6229	21.0754	20.7719	21.1272	20.3893	20.7	20.3512	20.2211	20.1474	20.3016	20.0698	19.8437	19.6146	19.5234	19.6103	19.5551	19.4187	19.2083
1.34183	1.29755	-2.44335	-2.5142	-4.10975	1.3629	2.0397	5.8971			1.34183	6.49945	6.9525	6.51735	6.70845	6.8249	6.76465	6.62035	6.51745	-0.0493	-0.79695	-1.2138			1.3335	11.6032	11.6204	21.1017	20.811	21.1765	20.4234	20.7391	20.3901	20.2419	20.1729	20.3484	20.1029	19.8705	19.6558	19.5577	19.6207	19.5711	19.4427	19.2052
1.35017	1.3027	-2.44505	-2.51375	-4.11025	1.25935	1.9313	6.31075			1.35017	6.4319	6.8549	6.4285	6.6213	6.74065	6.68475	6.55295	6.4585	-0.05565	-0.7977	-1.21165			1.34183	11.5949	11.612	21.0546	20.8438	21.211	20.4503	20.7707	20.4291	20.2854	20.2199	20.3781	20.1466	19.8856	19.7012	19.5941	19.6679	19.631	19.451	19.2628
1.3585	1.3005	-2.4448	-2.51125	-4.10575	1.1645	1.82665	6.3958			1.3585	6.37	6.76495	6.3466	6.537	6.65915	6.6094	6.481	6.3968	-0.05605	-0.79965	-1.21305			1.35017	11.6309	11.6066	21.0914	20.88	21.2529	20.4627	20.8046	20.457	20.319	20.2465	20.3856	20.1965	19.918	19.7533	19.6203	19.7159	19.648	19.5221	19.2931
1.36683	1.2973	-2.44485	-2.51125	-4.1003	1.0702	1.7393	6.15785			1.36683	6.30595	6.68915	6.27545	6.46065	6.5833	6.5401	6.4229	6.34345	-0.05895	-0.7955	-1.21275			1.3585	11.6173	11.6052	21.1558	20.9187	21.2615	20.4974	20.8389	20.4785	20.351	20.2625	20.4238	20.2044	19.9673	19.7714	19.6259	19.7502	19.7068	19.5435	19.3123
1.37517	1.292	-2.4424	-2.5064	-4.09795	0.9688	1.6406	5.67585			1.37517	6.2466	6.65005	6.22805	6.3956	6.51835	6.48915	6.379	6.30655	-0.0571	-0.7908	-1.21735			1.36683	11.6129	11.5826	21.1854	20.9363	21.2962	20.5444	20.8653	20.5031	20.3708	20.2855	20.4503	20.2423	19.9929	19.7729	19.657	19.7884	19.7253	19.5913	19.3466
1.3835	1.2866	-2.445	-2.5073	-4.0923	0.87615	1.5505	5.04865			1.3835	6.20645	6.67105	6.2229	6.3576	6.4712	6.464	6.35485	6.2982	-0.0519	-0.78875	-1.21625			1.37517	11.6296	11.6228	21.1711	20.9766	21.3226	20.5707	20.9115	20.5318	20.4233	20.3305	20.5031	20.2711	20.0621	19.8315	19.7093	19.7717	19.7617	19.6271	19.3778
1.39183	1.2913	-2.4386	-2.50265	-4.09035	0.78205	1.4634	4.37565			1.39183	6.18945	6.80205	6.29875	6.3484	6.46025	6.4888	6.3723	6.3433	-0.05335	-0.78805	-1.21805			1.3835	11.6586	11.6284	21.199	20.9893	21.3638	20.6059	20.9384	20.5509	20.45	20.3539	20.5142	20.2541	20.0995	19.8367	19.7466	19.8343	19.8497	19.6379	19.4258
1.40017	1.29205	-2.43465	-2.50225	-4.0817	0.6904	1.37415	3.73165			1.40017	6.2128	7.09235	6.4924	6.40775	6.5053	6.58675	6.45285	6.4665	-0.0554	-0.78605	-1.219			1.39183	11.6479	11.6227	21.2073	21.024	21.3489	20.6342	20.9654	20.5928	20.5132	20.4032	20.5602	20.3044	20.1092	19.8615	19.7771	19.8393	20.0398	19.7013	19.4517
1.4085	1.29385	-2.4374	-2.49795	-4.0693	0.60645	1.28635	3.15345			1.4085	6.3025	7.56925	6.83425	6.5669	6.64085	6.78985	6.62645	6.68315	-0.05825	-0.78365	-1.2165			1.40017	11.6487	11.6233	21.2573	21.0775	21.4033	20.6973	20.9805	20.6216	20.5436	20.4508	20.5752	20.3647	20.1717	19.9108	19.8584	19.934	20.3847	19.7784	19.5201
1.41683	1.29815	-2.4384	-2.4948	-4.0743	0.52885	1.20175	2.66615			1.41683	6.4654	8.199	7.33155	6.8533	6.87385	7.10285	6.8944	6.9887	-0.0631	-0.7837	-1.2112			1.4085	11.6613	11.6183	21.3083	21.1893	21.527	20.7907	21.0486	20.7081	20.6157	20.5599	20.6664	20.4694	20.2493	19.9848	19.9822	19.995	21.0841	19.9271	19.6639
1.42517	1.2904	-2.4412	-2.4966	-4.06305	0.44445	1.1187	2.28675			1.42517	6.70565	8.8938	7.92375	7.2599	7.19155	7.4974	7.23	7.34035	-0.06475	-0.78545	-1.21025			1.41683	11.6689	11.6149	21.4306	21.4251	21.6502	20.9748	21.1215	20.835	20.8188	20.7522	20.8781	20.5944	20.4004	20.1623	20.245	20.1294	22.5098	20.2274	19.9153
1.4335	1.2835	-2.4428	-2.49485	-4.0629	0.3728	1.0363	1.9936			1.4335	6.9892	9.5124	8.49555	7.736	7.5409	7.90235	7.5708	7.65545	-0.06505	-0.7829	-1.2134			1.42517	11.6906	11.6219	21.6502	21.8462	21.8532	21.2658	21.2763	21.0876	21.0795	21.0858	21.2659	20.9095	20.6416	20.3958	20.68	20.4065	25.2069	20.6602	20.331
1.44183	1.28015	-2.44305	-2.49765	-4.0682	0.2972	0.9639	1.7752			1.44183	7.2556	9.90655	8.92865	8.1798	7.8484	8.2304	7.83915	7.8664	-0.0649	-0.77705	-1.2135			1.4335	11.6932	11.6171	22.0865	22.5285	22.2005	21.7461	21.5051	21.4945	21.5495	21.5771	21.8138	21.3394	21.0864	20.8617	21.2433	20.8319	29.6756	21.3421	20.9567
1.45017	1.2737	-2.44235	-2.49615	-4.0675	0.2196	0.8889	1.6026			1.45017	7.4372	10.0011	9.1185	8.4987	8.03915	8.39875	7.97075	7.92645	-0.06205	-0.77035	-1.218			1.44183	11.7099	11.6181	22.6868	23.4658	22.6687	22.4391	21.8798	22.1262	22.1727	22.2539	22.5666	22.0499	21.7725	21.4909	21.99	21.4526	35.9387	22.3216	21.7884
1.4585	1.27165	-2.44035	-2.49525	-4.06125	0.142	0.81675	1.4681			1.4585	7.5016	9.79025	9.0421	8.6131	8.07	8.3817	7.93915	7.82665	-0.0613	-0.7725	-1.2205			1.45017	11.6836	11.6152	23.5385	24.6367	23.4887	23.2649	22.3913	22.9529	22.914	23.0516	23.4123	22.9187	22.6648	22.203	22.8608	22.254	43.6264	23.453	22.7251
1.46683	1.2654	-2.4345	-2.4987	-4.0534	0.066	0.7484	1.35365			1.46683	7.4252	9.34095	8.73355	8.50845	7.9397	8.19035	7.7605	7.60095	-0.0612	-0.7705	-1.2189			1.4585	11.6878	11.6244	24.4599	25.8063	24.4673	24.1194	23.0097	23.9132	23.6437	23.8483	24.3976	23.9426	23.6255	23.0134	23.7089	23.0139	51.5356	24.6294	23.6241
1.47517	1.26315	-2.436	-2.4922	-4.04885	-0.0111	0.67595	1.26325			1.47517	7.24275	8.7482	8.25815	8.22245	7.68615	7.8663	7.47495	7.29025	-0.0641	-0.77195	-1.2199			1.46683	11.9193	11.6007	25.4192	26.8091	25.4682	24.8197	23.6112	24.8148	24.2552	24.4688	25.1225	24.8851	24.5599	23.7336	24.2716	23.7449	58.193	25.5884	24.3101
1.4835	1.2663	-2.43715	-2.48465	-4.0503	-0.0673	0.60745	1.17445			1.4835	6.98935	8.09815	7.6995	7.8151	7.35855	7.46965	7.1337	6.9445	-0.0669	-0.7729	-1.2154			1.47517	11.8803	11.6167	26.1151	27.4158	26.298	25.2533	24.1069	25.4851	24.5946	24.8454	25.4987	25.5262	25.2369	24.1351	24.5056	24.1836	62.3081	26.1435	24.6459
1.49183	1.26595	-2.43905	-2.48595	-4.0543	-0.1307	0.53735	1.08905			1.49183	6.6996	7.46295	7.13365	7.355	6.996	7.05635	6.781	6.6085	-0.06955	-0.7697	-1.21005			1.4835	11.8592	11.6204	26.4929	27.5426	26.7707	25.3473	24.4042	25.805	24.6298	24.8594	25.5348	25.8077	25.5725	24.1977	24.4333	24.3023	63.1432	26.1888	24.5705
1.50017	1.2554	-2.4399	-2.48605	-4.05645	-0.1884	0.46765	1.0133			1.50017	6.4075	6.8935	6.6117	6.9012	6.63985	6.6654	6.4536	6.30655	-0.0725	-0.77205	-1.20895			1.49183	11.8481	11.6258	26.4281	27.1943	26.888	25.1116	24.4336	25.741	24.3646	24.6033	25.2396	25.7008	25.5205	24.0038	24.043	24.1079	60.9865	25.7995	24.1859
1.5085	1.2479	-2.43735	-2.48615	-4.0563	-0.2459	0.40435	0.93595			1.5085	6.14185	6.41345	6.16095	6.4895	6.31935	6.32565	6.1659	6.045	-0.07655	-0.7517	-1.21315			1.50017	11.8445	11.6182	26.0372	26.5177	26.5942	24.6136	24.2502	25.3402	23.9336	24.0925	24.6946	25.2614	25.1224	23.5936	23.465	23.6995	56.585	25.1069	23.5808
1.51683	1.23855	-2.4408	-2.48715	-4.0555	-0.31475	0.33905	0.86785			1.51683	5.91245	6.0335	5.80755	6.1377	6.0478	6.0511	5.9339	5.8342	-0.07605	-0.76265	-1.2139			1.5085	11.8192	11.6151	25.3879	25.6394	26.013	24.0161	23.9098	24.7291	23.4065	23.5181	24.0447	24.6075	24.5172	23.0287	22.8327	23.1457	50.9252	24.27	22.8752
1.52517	1.23275	-2.44085	-2.48755	-4.05395	-0.37515	0.2784	0.8015			1.52517	5.72545	5.75365	5.53195	5.85955	5.82835	5.8342	5.752	5.67225	-0.07135	-0.7608	-1.217			1.51683	11.8206	11.621	24.6568	24.7169	25.2897	23.3697	23.4677	24.0202	22.8541	22.9117	23.35	23.8771	23.7843	22.462	22.2178	22.5325	44.9031	23.3532	22.1789
1.5335	1.2284	-2.43795	-2.4795	-4.05545	-0.43375	0.2177	0.73975			1.5335	5.5843	5.549	5.33045	5.64235	5.66865	5.67755	5.61195	5.55405	-0.0689	-0.75825	-1.2192			1.52517	11.813	11.6042	23.9182	23.8636	24.5143	22.7478	22.9975	23.3089	22.3505	22.3715	22.7303	23.1336	23.0661	21.8902	21.6423	21.9888	39.2385	22.5203	21.5536
1.54183	1.21995	-2.43225	-2.47825	-4.04165	-0.4906	0.15975	0.68585			1.54183	5.47655	5.3992	5.18605	5.4788	5.54275	5.5619	5.5056	5.4599	-0.07265	-0.7587	-1.21485			1.5335	11.837	11.6438	23.2423	23.124	23.7841	22.2279	22.5723	22.671	21.9035	21.9147	22.1639	22.5066	22.4092	21.4204	21.1762	21.485	34.2758	21.819	21.0568
1.55017	1.2153	-2.4314	-2.47255	-4.0435	-0.549	0.09525	0.6344			1.55017	5.399	5.2929	5.0768	5.35605	5.45335	5.4708	5.4256	5.3951	-0.0738	-0.7563	-1.215			1.54183	11.8241	11.637	22.6745	22.5203	23.1736	21.8201	22.1966	22.1411	21.546	21.5319	21.7233	21.9501	21.8817	21.0225	20.82	21.1246	30.2568	21.2922	20.6657
1.5585	1.2164	-2.43665	-2.46835	-4.0487	-0.60025	0.03205	0.57125			1.5585	5.3366	5.20965	4.98965	5.26235	5.38795	5.4005	5.3581	5.3397	-0.0734	-0.76315	-1.2093			1.55017	11.8178	11.6497	22.2084	22.0674	22.6531	21.5161	21.9077	21.7032	21.2534	21.2728	21.3866	21.4987	21.4511	20.7029	20.5461	20.8372	27.1451	20.8681	20.3389
1.56683	1.21515	-2.4374	-2.46725	-4.0649	-0.6479	-0.02845	0.5108			1.56683	5.28665	5.13985	4.92215	5.18645	5.3297	5.34145	5.31065	5.29975	-0.0738	-0.7579	-1.21045			1.5585	11.8034	11.6303	21.8836	21.7491	22.2891	21.2965	21.6762	21.3931	21.0763	21.0807	21.1599	21.2023	21.1413	20.5081	20.3409	20.6481	24.9112	20.5722	20.0953
1.57517	1.20855	-2.43895	-2.46425	-4.06355	-0.6961	-0.08085	0.45755			1.57517	5.244	5.0762	4.86255	5.1341	5.2787	5.29025	5.26405	5.26165	-0.0759	-0.75625	-1.2116			1.56683	11.8149	11.6136	21.6435	21.5362	22.0191	21.1345	21.5465	21.1832	20.9505	20.9408	21.0174	20.9639	20.9098	20.3725	20.2388	20.4562	23.3478	20.3647	19.979
1.5835	1.2006	-2.4382	-2.4627	-4.06535	-0.73925	-0.13675	0.39635			1.5835	5.2037	5.0217	4.8085	5.0846	5.23185	5.247	5.22775	5.22545	-0.07945	-0.75225	-1.21125			1.57517	11.8121	11.6065	21.4911	21.381	21.8426	21.0228	21.4347	21.054	20.8685	20.861	20.9301	20.8261	20.7747	20.2837	20.153	20.3248	22.2791	20.2487	19.8941
1.59183	1.19445	-2.44135	-2.4632	-4.0642	-0.7924	-0.1926	0.3466			1.59183	5.1711	4.9686	4.76445	5.04205	5.1884	5.2094	5.19585	5.18945	-0.0751	-0.74745	-1.21215			1.5835	11.8209	11.6179	21.3998	21.2891	21.7069	20.9664	21.3717	20.9477	20.8194	20.8143	20.8478	20.7281	20.6906	20.2037	20.1149	20.2791	21.5995	20.1562	19.8121
1.60017	1.19305	-2.44105	-2.45905	-4.07015	-0.8451	-0.2435	0.2979			1.60017	5.13745	4.9197	4.7231	5.0086	5.1476	5.1749	5.1638	5.15535	-0.07185	-0.74455	-1.20735			1.59183	11.8138	11.612	21.3231	21.2267	21.6712	20.9322	21.353	20.8824	20.7729	20.7664	20.8291	20.725	20.6257	20.1899	20.0853	20.2541	21.1655	20.0728	19.7913
1.6085	1.18785	-2.43645	-2.4563	-4.06965	-0.8943	-0.28875	0.24445			1.6085	5.1071	4.8762	4.6863	4.96775	5.11125	5.14635	5.1249	5.12215	-0.06975	-0.74545	-1.21025			1.60017	11.8189	11.6096	21.2829	21.1847	21.6131	20.9013	21.3195	20.8314	20.7522	20.7616	20.7792	20.6942	20.5695	20.1771	20.0341	20.2572	20.9021	20.0756	19.7733
1.61683	1.19215	-2.43025	-2.45075	-4.0617	-0.9416	-0.3432	0.2037			1.61683	5.07785	4.8362	4.64975	4.92815	5.0776	5.11105	5.0917	5.09085	-0.0701	-0.74625	-1.2106			1.6085	11.8148	11.612	21.2416	21.1578	21.5714	20.8834	21.2838	20.807	20.7512	20.7475	20.7584	20.6725	20.5447	20.1465	20.0501	20.2587	20.723	20.035	19.7466
1.62517	1.19385	-2.43105	-2.4449	-4.0611	-0.98495	-0.39215	0.15785			1.62517	5.0548	4.80075	4.61	4.8906	5.04835	5.07925	5.05715	5.06335	-0.0716	-0.75715	-1.2085			1.61683	11.8087	11.6134	21.2055	21.1426	21.5583	20.877	21.2817	20.7852	20.7373	20.7295	20.7325	20.6293	20.53	20.1419	20.0216	20.2416	20.6083	20.0214	19.7583
1.6335	1.1993	-2.43515	-2.44105	-4.0636	-1.02495	-0.44195	0.1107			1.6335	5.0295	4.76275	4.5729	4.8526	5.02175	5.0479	5.0244	5.03615	-0.06915	-0.75145	-1.19985			1.62517	11.8455	11.6021	21.1885	21.1224	21.5476	20.8518	21.272	20.7857	20.7289	20.7262	20.7065	20.6008	20.562	20.1184	20.0386	20.2529	20.4967	20.0354	19.7495
1.64183	1.20055	-2.43335	-2.4389	-4.06895	-1.06625	-0.48985	0.06085			1.64183	5.002	4.7231	4.53535	4.81505	4.98975	5.01695	4.99835	5.0137	-0.0735	-0.7512	-1.1985			1.6335	11.8175	11.5975	21.2032	21.1315	21.5492	20.8438	21.2492	20.7695	20.7087	20.7138	20.7072	20.6116	20.5382	20.1368	20.0139	20.2355	20.4418	20.0348	19.7379
1.65017	1.20005	-2.43225	-2.44095	-4.07195	-1.1008	-0.5302	0.0128			1.65017	4.9779	4.68485	4.4994	4.7858	4.9579	4.986	4.9693	4.98755	-0.07255	-0.74975	-1.19825			1.64183	11.8066	11.5897	21.1752	21.1154	21.5297	20.8331	21.2625	20.7674	20.7036	20.7213	20.698	20.6075	20.5227	20.1439	20.0323	20.2576	20.3895	20.024	19.7438
1.6585	1.1988	-2.4328	-2.4412	-4.06575	-1.14515	-0.5738	-0.03755			1.6585	4.9515	4.64675	4.4677	4.7554	4.92785	4.95565	4.94395	4.9592	-0.07565	-0.74415	-1.1966			1.65017	11.8208	11.6013	21.1643	21.0892	21.5237	20.8419	21.2501	20.7649	20.7254	20.7066	20.7123	20.5861	20.5364	20.1258	20.0169	20.2626	20.3524	20.0107	19.7096
1.66683	1.19825	-2.4275	-2.4449	-4.0717	-1.19015	-0.6211	-0.07745			1.66683	4.9274	4.61075	4.4348	4.7286	4.89985	4.9279	4.92215	4.9305	-0.0693	-0.74055	-1.19555			1.6585	11.8135	11.5886	21.1417	21.0964	21.5264	20.8308	21.2638	20.7551	20.7138	20.7159	20.6931	20.596	20.5295	20.1158	19.9916	20.3041	20.31	19.9802	19.724
1.67517	1.19915	-2.4264	-2.43455	-4.08685	-1.2323	-0.65805	-0.1148			1.67517	4.9027	4.5754	4.40415	4.7034	4.8699	4.9062	4.89445	4.90255	-0.06565	-0.7441	-1.1903			1.66683	11.8147	11.6056	21.1118	21.0929	21.5389	20.825	21.2533	20.7555	20.7207	20.7242	20.6609	20.6162	20.5325	20.113	20.0083	20.2907	20.2815	20.0154	19.7249
1.6835	1.19635	-2.42015	-2.431	-4.0868	-1.27785	-0.6984	-0.15715			1.6835	4.8754	4.54245	4.379	4.67205	4.8418	4.88405	4.86975	4.87535	-0.06795	-0.7465	-1.19355			1.67517	11.8161	11.5991	21.1151	21.0929	21.5207	20.819	21.2508	20.7482	20.738	20.7105	20.7286	20.5725	20.5578	20.1097	20.0214	20.2736	20.2937	20.0126	19.7447
1.69183	1.20095	-2.41455	-2.4266	-4.08225	-1.31775	-0.7369	-0.193			1.69183	4.8536	4.51655	4.3521	4.6433	4.8167	4.8598	4.84455	4.85505	-0.06545	-0.74745	-1.1931			1.6835	11.8122	11.5989	21.0871	21.082	21.4949	20.8104	21.2519	20.7579	20.7103	20.7193	20.7063	20.5903	20.5591	20.1316	20.0358	20.3148	20.2706	20.0109	19.7358
1.70017	1.2069	-2.41555	-2.42215	-4.0878	-1.361	-0.78175	-0.22955			1.70017	4.8377	4.48995	4.3193	4.611	4.79405	4.8332	4.8178	4.8301	-0.06735	-0.75745	-1.19025			1.69183	11.8066	11.595	21.0793	21.0627	21.4946	20.7941	21.2391	20.7591	20.7021	20.7078	20.6957	20.5755	20.5575	20.1395	20.0167	20.2856	20.2516	20.011	19.7214
1.7085	1.21605	-2.41085	-2.42125	-4.092	-1.39545	-0.82345	-0.2778			1.7085	4.81605	4.45815	4.29	4.5818	4.7667	4.807	4.7937	4.81085	-0.0736	-0.75345	-1.1826			1.70017	11.82	11.5918	21.0136	21.0446	21.5052	20.7938	21.2484	20.7505	20.6926	20.6801	20.6962	20.5666	20.5285	20.1372	20.0003	20.3056	20.2906	19.9596	19.7376
1.71683	1.21075	-2.4075	-2.42335	-4.09465	-1.43175	-0.8611	-0.3187			1.71683	4.7915	4.4249	4.2587	4.55555	4.74195	4.7814	4.7689	4.79285	-0.0684	-0.7573	-1.18145			1.7085	11.8149	11.5761	21.0339	21.033	21.4944	20.7679	21.224	20.7506	20.6825	20.6913	20.7143	20.5485	20.5638	20.1391	20.016	20.3429	20.2613	19.9822	19.7183
1.72517	1.21255	-2.4029	-2.42505	-4.0971	-1.46825	-0.90175	-0.3608			1.72517	4.76925	4.3901	4.2301	4.52635	4.7171	4.76005	4.74795	4.7703	-0.07325	-0.75325	-1.181			1.71683	11.8068	11.5953	20.9942	21.0362	21.4986	20.7535	21.2203	20.7664	20.707	20.6876	20.698	20.5782	20.5651	20.1133	20.0147	20.2968	20.251	19.9876	19.7374
1.7335	1.2091	-2.40365	-2.4258	-4.0963	-1.507	-0.9354	-0.40415			1.7335	4.74495	4.35875	4.20185	4.5028	4.6896	4.734	4.72865	4.74655	-0.0684	-0.7478	-1.18365			1.72517	11.8043	11.5859	21.005	21.0243	21.5001	20.7676	21.2298	20.7468	20.7022	20.6924	20.6867	20.5371	20.5705	20.1363	20.0048	20.2756	20.2269	19.9432	19.7346
1.74183	1.2051	-2.3958	-2.4264	-4.09705	-1.5456	-0.9736	-0.4312			1.74183	4.72295	4.32775	4.1738	4.48035	4.66515	4.71125	4.70665	4.7216	-0.0606	-0.7438	-1.17905			1.7335	11.798	11.5863	20.9785	21.03	21.4785	20.7553	21.227	20.7483	20.705	20.6746	20.6672	20.5276	20.5678	20.1167	19.9988	20.2825	20.2527	19.9835	19.7232
1.75017	1.20995	-2.38885	-2.42015	-4.09845	-1.58225	-1.0049	-0.4654			1.75017	4.70345	4.3001	4.1505	4.4546	4.6382	4.6895	4.6864	4.69945	-0.05725	-0.7467	-1.18185			1.74183	11.6923	11.6016	20.9824	21.0459	21.4677	20.7545	21.2246	20.7616	20.6992	20.6727	20.6726	20.5527	20.5509	20.1124	20.0116	20.2796	20.2498	19.985	19.7064
1.7585	1.22165	-2.3756	-2.4178	-4.095	-1.619	-1.04045	-0.4982			1.7585	4.68025	4.27105	4.12655	4.4296	4.6121	4.6689	4.66375	4.6755	-0.0584	-0.7479	-1.17895			1.75017	11.5962	11.5968	20.9494	21.0288	21.4694	20.7307	21.2132	20.7599	20.6979	20.662	20.6427	20.5468	20.5802	20.1129	20.0092	20.278	20.2503	19.9793	19.732
1.76683	1.2259	-2.37105	-2.41315	-4.08015	-1.65215	-1.0741	-0.5279			1.76683	4.66305	4.24975	4.1016	4.4033	4.59165	4.64755	4.6361	4.6562	-0.0594	-0.7519	-1.1787			1.7585	11.6116	11.6065	20.9382	21.0277	21.4486	20.7223	21.2083	20.7533	20.6968	20.66	20.6301	20.5602	20.5726	20.1508	20.0006	20.2663	20.2422	19.9872	19.7218
1.77517	1.23165	-2.37	-2.40655	-4.0889	-1.69235	-1.10825	-0.5619			1.77517	4.6461	4.2268	4.0768	4.37625	4.57225	4.62555	4.61675	4.6352	-0.0596	-0.75235	-1.1728			1.76683	11.6294	11.6012	20.9443	21.0125	21.4505	20.7172	21.2069	20.7479	20.6934	20.6435	20.6407	20.5247	20.6007	20.1308	20.0148	20.2902	20.2507	20.0188	19.7173
1.7835	1.2397	-2.36675	-2.4064	-4.0922	-1.7247	-1.1454	-0.59615			1.7835	4.6283	4.19845	4.04945	4.3539	4.5508	4.6022	4.59565	4.62135	-0.0636	-0.7531	-1.17125			1.77517	11.6289	11.601	20.9389	21.0111	21.4463	20.7083	21.2011	20.7396	20.6747	20.6835	20.6015	20.5214	20.6174	20.1022	19.9966	20.2795	20.2175	19.9709	19.7048
1.79183	1.23535	-2.36595	-2.4064	-4.1069	-1.75455	-1.17615	-0.63			1.79183	4.6085	4.17245	4.0267	4.327	4.5263	4.5839	4.5735	4.6036	-0.0578	-0.7523	-1.16855			1.7835	11.6477	11.6062	20.9126	20.9824	21.4282	20.7085	21.2016	20.7367	20.6477	20.6693	20.62	20.5361	20.5917	20.1098	19.9957	20.3102	20.2267	20.0112	19.7052
1.80017	1.234	-2.36255	-2.4083	-4.10635	-1.78255	-1.208	-0.66355			1.80017	4.58495	4.1433	4.00105	4.30265	4.5051	4.56165	4.55635	4.583	-0.0584	-0.74905	-1.16685			1.79183	11.6636	11.5969	20.903	20.9657	21.4084	20.6963	21.1916	20.7557	20.6549	20.6591	20.6188	20.5361	20.5923	20.1007	19.9519	20.2828	20.2263	19.9573	19.7265
1.8085	1.23725	-2.3553	-2.40595	-4.1024	-1.8197	-1.2438	-0.6949			1.8085	4.5676	4.1185	3.9771	4.2838	4.4823	4.54285	4.5413	4.56395	-0.0545	-0.7441	-1.1682			1.80017	11.6458	11.6017	20.888	20.9709	21.4222	20.6986	21.1843	20.7532	20.6626	20.6431	20.6092	20.544	20.5953	20.1064	19.9549	20.2465	20.2176	19.9414	19.7009
1.81683	1.2383	-2.35225	-2.40525	-4.10265	-1.8549	-1.26845	-0.72915			1.81683	4.54615	4.08995	3.9544	4.26775	4.45985	4.5228	4.5242	4.54265	-0.04455	-0.7434	-1.1667			1.8085	11.6599	11.5798	20.8823	20.9571	21.4211	20.6927	21.1749	20.7583	20.6467	20.6393	20.6187	20.5173	20.5911	20.0938	19.9965	20.2516	20.2017	19.9538	19.7
1.82517	1.23875	-2.34435	-2.4014	-4.10175	-1.88925	-1.29655	-0.7562			1.82517	4.5298	4.06625	3.9383	4.24555	4.441	4.50905	4.50275	4.52695	-0.04145	-0.74205	-1.1701			1.81683	11.6677	11.602	20.8559	20.9438	21.4093	20.7005	21.1832	20.742	20.6523	20.6504	20.6261	20.5295	20.5782	20.1075	20.0022	20.2655	20.223	19.97	19.6975
1.8335	1.2444	-2.3374	-2.39865	-4.09625	-1.92465	-1.3272	-0.7811			1.8335	4.51145	4.0434	3.9164	4.22215	4.4206	4.4907	4.4836	4.50585	-0.03835	-0.7419	-1.1681			1.82517	11.6672	11.6082	20.8623	20.9358	21.4126	20.6934	21.1861	20.7294	20.6457	20.6304	20.6546	20.5104	20.5551	20.0999	19.9658	20.2702	20.2222	19.9711	19.7039
1.84183	1.24835	-2.3401	-2.3947	-4.0976	-1.95285	-1.36435	-0.8064			1.84183	4.4963	4.0248	3.8949	4.20055	4.404	4.46905	4.46435	4.48805	-0.0378	-0.7382	-1.1673			1.8335	11.654	11.6027	20.8292	20.9095	21.3966	20.6946	21.1607	20.7228	20.6633	20.6566	20.619	20.489	20.5562	20.1036	19.9799	20.2521	20.2291	19.9652	19.6977
1.85017	1.26025	-2.34075	-2.39455	-4.10105	-1.9818	-1.39395	-0.8388			1.85017	4.47935	4.00215	3.8712	4.18075	4.38615	4.4507	4.448	4.4694	-0.04245	-0.73675	-1.15805			1.84183	11.6805	11.5916	20.8255	20.9049	21.3777	20.6925	21.17	20.7297	20.6475	20.6416	20.5821	20.4855	20.5483	20.0733	19.9758	20.2584	20.1924	20.0023	19.7124
1.8585	1.25985	-2.34235	-2.3943	-4.09995	-2.0117	-1.4277	-0.86955			1.8585	4.46105	3.9769	3.8463	4.15805	4.3671	4.4276	4.4276	4.4594	-0.04425	-0.7384	-1.15715			1.85017	11.6921	11.5844	20.8075	20.887	21.3888	20.683	21.1608	20.7375	20.6276	20.6308	20.6024	20.4835	20.578	20.1107	19.9731	20.265	20.1793	20.0077	19.695
1.86683	1.2563	-2.3463	-2.3937	-4.10135	-2.0329	-1.4593	-0.901			1.86683	4.4445	3.9522	3.8274	4.1383	4.34925	4.41025	4.40805	4.4405	-0.04045	-0.73835	-1.1591			1.8585	11.6903	11.5998	20.7931	20.8912	21.3861	20.6793	21.161	20.7335	20.6278	20.6293	20.6078	20.4903	20.5645	20.0972	19.9555	20.2474	20.1756	19.9743	19.6852
1.87517	1.25545	-2.34645	-2.39585	-4.0896	-2.0592	-1.4803	-0.9317			1.87517	4.4239	3.9256	3.80245	4.11845	4.32875	4.39075	4.3934	4.4243	-0.0385	-0.7293	-1.16045			1.86683	11.7014	11.6216	20.7912	20.8738	21.3708	20.6709	21.1584	20.7325	20.6171	20.6307	20.6115	20.4806	20.5612	20.1203	19.9659	20.2278	20.1505	19.9822	19.6764
1.8835	1.2519	-2.3436	-2.39475	-4.088	-2.09185	-1.50995	-0.9542			1.8835	4.4059	3.9022	3.7808	4.10455	4.30745	4.37135	4.38375	4.4067	-0.03295	-0.726	-1.16135			1.87517	11.7038	11.6188	20.7795	20.8701	21.3544	20.6436	21.1487	20.7347	20.6124	20.6062	20.5878	20.4873	20.5324	20.1117	19.9417	20.2129	20.1885	20.0043	19.6652
1.89183	1.248	-2.34345	-2.39255	-4.09235	-2.11985	-1.53385	-0.9868			1.89183	4.38885	3.87815	3.76205	4.08925	4.2862	4.35565	4.3655	4.38875	-0.0239	-0.7251	-1.16385			1.8835	11.6973	11.6317	20.7697	20.8766	21.3448	20.628	21.1519	20.7168	20.6087	20.606	20.5814	20.4973	20.519	20.1215	19.95	20.2084	20.1507	19.9941	19.6773
1.90017	1.25525	-2.3389	-2.3898	-4.1012	-2.1495	-1.5588	-1.0073			1.90017	4.3729	3.8555	3.7487	4.0689	4.27105	4.3433	4.3487	4.37535	-0.0229	-0.72155	-1.15735			1.89183	11.6959	11.6366	20.7457	20.8578	21.3328	20.6219	21.1526	20.698	20.6006	20.5916	20.5797	20.456	20.5375	20.1109	19.9373	20.2305	20.1704	19.9834	19.6737
1.9085	1.25645	-2.3375	-2.38855	-4.08815	-2.1759	-1.589	-1.02735			1.9085	4.3614	3.84185	3.728	4.0517	4.25305	4.32355	4.32945	4.3558	-0.02345	-0.7217	-1.1615			1.90017	11.6831	11.6372	20.7472	20.8455	21.3232	20.6238	21.1414	20.6931	20.6107	20.5789	20.5289	20.4729	20.5278	20.1053	19.9488	20.2396	20.1564	19.9904	19.6686
1.91683	1.26355	-2.34305	-2.3832	-4.0843	-2.19855	-1.6183	-1.05275			1.91683	4.3493	3.8228	3.7059	4.03095	4.2424	4.30325	4.3146	4.33855	-0.0245	-0.7243	-1.15355			1.9085	11.6959	11.6211	20.7434	20.8389	21.3147	20.6163	21.1378	20.7038	20.5995	20.5948	20.5272	20.4539	20.5102	20.1053	19.938	20.2167	20.1725	20.0126	19.6803
1.92517	1.26595	-2.34305	-2.38175	-4.087	-2.2233	-1.646	-1.0827			1.92517	4.33535	3.7993	3.6837	4.0152	4.22875	4.28455	4.2948	4.3279	-0.03375	-0.7184	-1.14765			1.91683	11.7165	11.6148	20.742	20.8261	21.3133	20.6138	21.1101	20.6918	20.5842	20.5925	20.5146	20.4785	20.5406	20.0937	19.9681	20.2146	20.1582	19.9856	19.6709
1.9335	1.2568	-2.34825	-2.3824	-4.08335	-2.2456	-1.67075	-1.10945			1.9335	4.3189	3.7774	3.663	3.99405	4.20975	4.26575	4.28235	4.31865	-0.0248	-0.71875	-1.1466			1.92517	11.6978	11.6173	20.7235	20.8226	21.2953	20.6109	21.1132	20.6904	20.5817	20.5696	20.5039	20.4555	20.5197	20.0746	19.9559	20.2334	20.1394	19.9906	19.6595
1.94183	1.25125	-2.3525	-2.38355	-4.0848	-2.2607	-1.69795	-1.13825			1.94183	4.3016	3.7542	3.64405	3.9799	4.19215	4.2499	4.26665	4.3013	-0.0236	-0.7147	-1.1465			1.9335	11.6771	11.6249	20.7043	20.8103	21.2822	20.5777	21.1118	20.6783	20.5649	20.5723	20.5133	20.473	20.5147	20.0858	19.9356	20.2414	20.1397	19.9875	19.6636
1.95017	1.2483	-2.3516	-2.3836	-4.08175	-2.2822	-1.7142	-1.1571			1.95017	4.2865	3.73285	3.6264	3.96315	4.17375	4.23355	4.2561	4.28595	-0.0228	-0.70475	-1.14755			1.94183	11.6991	11.6072	20.6679	20.8002	21.2733	20.5757	21.1002	20.6609	20.5556	20.5746	20.5243	20.4444	20.5267	20.0712	19.9384	20.2313	20.1317	19.9701	19.6522
1.9585	1.2432	-2.35105	-2.3833	-4.07075	-2.31195	-1.7344	-1.1839			1.9585	4.27295	3.70905	3.60495	3.9549	4.15685	4.21555	4.24475	4.26965	-0.01565	-0.70075	-1.1491			1.95017	11.7	11.606	20.6401	20.8084	21.2608	20.5654	21.0831	20.6499	20.5565	20.5665	20.4827	20.4399	20.5189	20.087	19.9334	20.2212	20.1289	19.9539	19.6373
1.96683	1.2397	-2.34745	-2.3841	-4.0632	-2.33465	-1.7537	-1.21035			1.96683	4.2595	3.69125	3.59115	3.94035	4.1416	4.2043	4.22905	4.2581	-0.0088	-0.6995	-1.1511			1.9585	11.6912	11.6009	20.6566	20.8	21.237	20.5341	21.1029	20.6312	20.553	20.5626	20.4583	20.4514	20.4941	20.1094	19.9574	20.2408	20.1099	19.9576	19.649
1.97517	1.23595	-2.34115	-2.38525	-4.0572	-2.36245	-1.77495	-1.23015			1.97517	4.24265	3.6723	3.5772	3.9235	4.127	4.1934	4.2144	4.2458	-0.01055	-0.69875	-1.14515			1.96683	11.6984	11.61	20.6306	20.8014	21.2237	20.515	21.0875	20.6178	20.5483	20.5495	20.4418	20.4296	20.499	20.0711	19.9237	20.2487	20.087	19.9561	19.6541
1.9835	1.2337	-2.34505	-2.3827	-4.0414	-2.3865	-1.7968	-1.24645			1.9835	4.23205	3.6595	3.5601	3.90815	4.1147	4.17625	4.1972	4.23115	-0.0097	-0.7006	-1.143			1.97517	11.6933	11.6088	20.625	20.7802	21.2104	20.5196	21.0917	20.6071	20.539	20.5516	20.444	20.413	20.4707	20.0644	19.966	20.2093	20.1211	19.9538	19.6356
1.99183	1.2401	-2.34675	-2.37795	-4.03875	-2.3933	-1.82705	-1.26905			1.99183	4.2227	3.6452	3.542	3.8882	4.1059	4.16105	4.18095	4.21675	-0.0099	-0.70085	-1.13725			1.9835	11.694	11.6069	20.6068	20.7653	21.205	20.5047	21.0837	20.6003	20.5225	20.5603	20.4181	20.4214	20.4782	20.0642	19.9541	20.209	20.0919	19.9601	19.6466
2.00017	1.2431	-2.3451	-2.37645	-4.04295	-2.40985	-1.8493	-1.29215			2.00017	4.2068	3.6243	3.52435	3.8738	4.0916	4.1416	4.1671	4.20725	-0.01245	-0.6973	-1.13345			1.99183	11.7023	11.6022	20.5949	20.7641	21.197	20.5109	21.0832	20.5924	20.5027	20.5256	20.3754	20.4186	20.4818	20.0693	19.9438	20.1833	20.0918	19.9465	19.6479
2.0085	1.23485	-2.3457	-2.3782	-4.0549	-2.42205	-1.8761	-1.3183			2.0085	4.19405	3.6038	3.5102	3.8596	4.07715	4.125	4.15345	4.19755	-0.00935	-0.69455	-1.13155			2.00017	11.7	11.6096	20.5692	20.7484	21.1971	20.5017	21.0859	20.5927	20.4795	20.5323	20.382	20.425	20.5208	20.0328	19.9387	20.1672	20.1031	19.9502	19.6224
2.01683	1.2286	-2.3446	-2.3794	-4.0469	-2.4377	-1.88975	-1.33915			2.01683	4.17885	3.5807	3.486	3.84405	4.06135	4.1087	4.1428	4.1839	-0.0093	-0.6917	-1.12965			2.0085	11.703	11.6105	20.5616	20.7276	21.2111	20.4896	21.0741	20.5734	20.4771	20.5287	20.4199	20.3863	20.5145	20.0445	19.9095	20.1471	20.0911	19.9265	19.633
2.02517	1.226	-2.3432	-2.37765	-4.0422	-2.45965	-1.90755	-1.35995			2.02517	4.1651	3.5597	3.47205	3.8368	4.04195	4.0951	4.1339	4.17215	-0.00505	-0.6867	-1.13185			2.01683	11.6816	11.6081	20.5475	20.7143	21.182	20.4703	21.0625	20.5666	20.4764	20.512	20.3924	20.3963	20.5109	20.0291	19.9165	20.1396	20.0812	19.9265	19.6102
2.0335	1.22045	-2.3413	-2.37995	-4.03125	-2.4831	-1.9266	-1.3833			2.0335	4.15255	3.5406	3.45715	3.8271	4.02485	4.083	4.122	4.15835	0.0041	-0.68365	-1.1311			2.02517	11.6741	11.61	20.5099	20.7125	21.2839	20.4662	21.0709	20.5587	20.4861	20.5041	20.3673	20.3848	20.4947	20.0306	19.8897	20.1551	20.0738	19.9237	19.6225
2.04183	1.21945	-2.3375	-2.37535	-4.028	-2.50115	-1.9401	-1.40305			2.04183	4.14075	3.521	3.44755	3.81195	4.0149	4.07585	4.1076	4.15035	0.0049	-0.68375	-1.13155			2.0335	11.6712	11.6004	20.5175	20.705	21.2707	20.4384	21.068	20.5478	20.4756	20.4944	20.3597	20.3863	20.4799	20.0251	19.9052	20.1693	20.0823	19.9092	19.6159
2.05017	1.2173	-2.32645	-2.37635	-4.0214	-2.52005	-1.9597	-1.4163			2.05017	4.12965	3.50725	3.435	3.7968	4.0019	4.06175	4.0909	4.13375	0.00795	-0.6819	-1.1286			2.04183	11.6745	11.59	20.4896	20.6859	21.228	20.4374	21.0628	20.5373	20.4612	20.4961	20.3582	20.3472	20.4971	20.0108	19.9217	20.1535	20.0922	19.9112	19.6233
2.0585	1.2121	-2.3246	-2.3719	-4.01795	-2.53525	-1.98315	-1.4315			2.0585	4.12175	3.4937	3.4188	3.78	3.99245	4.047	4.0755	4.12085	0.00705	-0.69155	-1.11825			2.05017	11.6944	11.6037	20.4847	20.6706	21.1452	20.4383	21.0587	20.5219	20.4703	20.4827	20.3443	20.3755	20.4833	20.0171	19.913	20.1561	20.058	19.9042	19.604
2.06683	1.21715	-2.3234	-2.37065	-4.01465	-2.5421	-2.0018	-1.4529			2.06683	4.1113	3.47955	3.4034	3.7607	3.98415	4.0337	4.0601	4.1096	0.011	-0.6894	-1.11655			2.0585	11.6532	11.6009	20.4518	20.6571	21.0917	20.4538	21.0429	20.5128	20.4553	20.4769	20.3332	20.3769	20.4836	19.9957	19.9165	20.1624	20.0882	19.8998	19.6076
2.07517	1.2179	-2.32385	-2.3691	-4.0079	-2.55485	-2.02375	-1.47285			2.07517	4.0985	3.46205	3.3857	3.74835	3.971	4.0176	4.0503	4.10525	0.01165	-0.6871	-1.11495			2.06683	11.6786	11.6055	20.4502	20.6491	21.0757	20.4335	21.0083	20.5074	20.4449	20.4654	20.3437	20.3456	20.4811	19.9951	19.8825	20.1722	20.0519	19.9276	19.6043
2.0835	1.2103	-2.32365	-2.3697	-4.00805	-2.566	-2.0433	-1.4938			2.0835	4.08935	3.44215	3.3677	3.73595	3.95645	3.9992	4.03585	4.0953	0.01445	-0.6879	-1.11545			2.07517	11.6819	11.605	20.444	20.6302	21.0622	20.4299	21.0228	20.5257	20.4343	20.462	20.3463	20.3403	20.5082	19.9859	19.8742	20.1597	20.0693	19.8776	19.5882
2.09183	1.204	-2.31955	-2.371	-4.00905	-2.58095	-2.06005	-1.5158			2.09183	4.07655	3.4238	3.354	3.7244	3.9422	3.9889	4.02795	4.0806	0.0159	-0.6806	-1.1136			2.0835	11.6902	11.5992	20.4336	20.6252	21.0552	20.4123	21.0012	20.4963	20.4253	20.4798	20.353	20.3186	20.5304	19.9809	19.8859	20.1758	20.0536	19.8869	19.5679
2.10017	1.19825	-2.31785	-2.3733	-3.9921	-2.6006	-2.0807	-1.52905			2.10017	4.0645	3.40525	3.3366	3.7177	3.9274	3.97565	4.0199	4.0684	0.02045	-0.67725	-1.1135			2.09183	11.6805	11.5942	20.4049	20.6076	21.0636	20.397	20.9916	20.4828	20.4246	20.4512	20.3403	20.3042	20.5172	19.9686	19.8657	20.0972	20.0294	19.8923	19.5654
2.1085	1.1987	-2.31705	-2.37245	-3.99545	-2.615	-2.0928	-1.5433			2.1085	4.05215	3.392	3.32595	3.7095	3.91345	3.9685	4.0093	4.05675	0.0252	-0.68205	-1.10915			2.10017	11.6819	11.6059	20.3694	20.5941	21.0678	20.3825	20.9758	20.4796	20.4035	20.4288	20.2837	20.3345	20.5015	19.984	19.8553	20.1102	20.0392	19.8849	19.5688
2.11683	1.1909	-2.3081	-2.3693	-4.0004	-2.6326	-2.1071	-1.5584			2.11683	4.04455	3.37515	3.31855	3.69455	3.90395	3.9638	3.9963	4.04665	0.02865	-0.6843	-1.1116			2.1085	11.6863	11.6014	20.3937	20.594	21.0462	20.3768	20.9799	20.4731	20.4039	20.4305	20.3118	20.3026	20.5129	19.9869	19.8339	20.1388	20.048	19.8801	19.5703
2.12517	1.1948	-2.30425	-2.3684	-3.9918	-2.6584	-2.12675	-1.5694			2.12517	4.0357	3.3648	3.3053	3.6802	3.89245	3.95125	3.9827	4.0336	0.032	-0.68845	-1.11			2.11683	11.6811	11.5967	20.339	20.5684	21.0464	20.367	20.9857	20.4657	20.4139	20.4411	20.2889	20.2527	20.5167	19.9601	19.882	20.151	20.0657	19.8711	19.5538
2.1335	1.19285	-2.305	-2.36015	-3.98985	-2.6615	-2.1454	-1.5808			2.1335	4.0302	3.35815	3.28985	3.66335	3.8854	3.9386	3.96645	4.02355	0.031	-0.69765	-1.1035			2.12517	11.6856	11.6006	20.3129	20.5538	21.0354	20.3637	20.9738	20.462	20.3898	20.4627	20.2614	20.2901	20.4909	19.9392	19.8366	20.109	19.9855	19.8519	19.5351
2.14183	1.1979	-2.3028	-2.3605	-3.99175	-2.67165	-2.164	-1.60175			2.14183	4.0199	3.34105	3.27245	3.64285	3.8736	3.9244	3.9525	4.0169	0.0323	-0.6921	-1.0956			2.1335	11.6873	11.6021	20.3067	20.5344	21.0132	20.3473	20.9755	20.4592	20.385	20.4536	20.277	20.2674	20.5087	19.93	19.8204	20.1329	20.0145	19.8355	19.5225
2.15017	1.19365	-2.303	-2.3658	-3.99255	-2.6867	-2.18295	-1.61935			2.15017	4.00935	3.3237	3.2584	3.6327	3.86215	3.91105	3.9431	4.00945	0.033	-0.69395	-1.0935			2.14183	11.6745	11.6019	20.3033	20.5145	21.0266	20.3474	20.9914	20.4394	20.3669	20.4351	20.2558	20.2716	20.4903	19.9569	19.8135	20.1431	20.0183	19.8239	19.5327
2.1585	1.18925	-2.29845	-2.3673	-3.99535	-2.6967	-2.19945	-1.63795			2.1585	3.99815	3.30675	3.24095	3.62265	3.84775	3.89775	3.93365	3.99565	0.03355	-0.69505	-1.09545			2.15017	11.6853	11.6114	20.2898	20.4983	21.0125	20.3332	20.9893	20.4394	20.3644	20.4208	20.2372	20.2539	20.4946	19.9003	19.8237	20.1751	20.0049	19.8531	19.5173
2.16683	1.1857	-2.30055	-2.3707	-3.9942	-2.7126	-2.2135	-1.65645			2.16683	3.9869	3.28865	3.2327	3.61495	3.83635	3.88835	3.9259	3.9824	0.03615	-0.69005	-1.09485			2.1585	11.6868	11.6192	20.2616	20.4816	20.9995	20.3302	20.9625	20.4274	20.3407	20.4051	20.2491	20.2516	20.5049	19.9241	19.8111	20.1643	20.0134	19.8482	19.4991
2.17517	1.1808	-2.30095	-2.37615	-3.98385	-2.7343	-2.23075	-1.6612			2.17517	3.97795	3.2716	3.2191	3.6064	3.8233	3.8779	3.91905	3.971	0.0468	-0.68965	-1.09345			2.16683	11.7025	11.6123	20.2637	20.4841	21.0031	20.3178	20.9574	20.4164	20.3371	20.3958	20.2337	20.246	20.4687	19.917	19.8032	20.1485	20.0311	19.8284	19.4901
2.1835	1.182	-2.30015	-2.36785	-3.9844	-2.7503	-2.2329	-1.67395			2.1835	3.96745	3.25735	3.21205	3.5946	3.81095	3.8723	3.9064	3.95855	0.05055	-0.6928	-1.0947			2.17517	11.7056	11.6068	20.2393	20.4703	21.0234	20.2963	20.9545	20.4006	20.3371	20.3901	20.2343	20.2291	20.5073	19.9101	19.7941	20.131	20.0109	19.8181	19.5039
2.19183	1.1791	-2.29255	-2.36885	-3.9844	-2.7649	-2.249	-1.6864			2.19183	3.96395	3.2448	3.2065	3.5811	3.8008	3.86615	3.896	3.9477	0.0509	-0.6955	-1.09075			2.1835	11.699	11.5938	20.2234	20.4514	21.0181	20.2776	20.9569	20.3898	20.316	20.4026	20.2257	20.2244	20.516	19.9042	19.801	20.1503	19.9957	19.8151	19.5014
2.20017	1.18185	-2.29095	-2.365	-3.9781	-2.784	-2.26485	-1.69385			2.20017	3.9538	3.23775	3.19345	3.5697	3.79145	3.8566	3.88305	3.9379	0.0522	-0.69655	-1.0901			2.19183	11.6997	11.5938	20.2245	20.4395	20.9866	20.2628	20.9575	20.3957	20.3108	20.396	20.2161	20.213	20.494	19.8897	19.7949	20.1297	19.9672	19.7965	19.5079
2.2085	1.18445	-2.2898	-2.3625	-3.9721	-2.78635	-2.2799	-1.70455			2.2085	3.94575	3.2287	3.18015	3.55615	3.7857	3.8457	3.8677	3.9261	0.05265	-0.69935	-1.08375			2.20017	11.7028	11.5689	20.2034	20.4389	20.9589	20.2539	20.9388	20.3947	20.283	20.3727	20.1955	20.2254	20.4744	19.8786	19.7651	20.1586	19.9895	19.7942	19.4706
2.21683	1.19555	-2.28765	-2.36325	-3.9779	-2.80295	-2.2994	-1.7243			2.21683	3.93615	3.2135	3.1672	3.53975	3.77505	3.83375	3.86335	3.91955	0.0455	-0.69885	-1.0815			2.2085	11.7127	11.5854	20.1809	20.4199	20.9529	20.2502	20.9408	20.3879	20.2829	20.3619	20.1959	20.2144	20.4686	19.8936	19.7526	20.1244	20.0074	19.7952	19.4526
2.22517	1.1934	-2.29075	-2.3639	-3.9875	-2.8124	-2.31235	-1.7384			2.22517	3.9275	3.19865	3.1539	3.5268	3.7634	3.82265	3.8532	3.9144	0.0528	-0.7024	-1.08125			2.21683	11.7252	11.5937	20.1726	20.402	20.9237	20.23	20.9367	20.3879	20.2644	20.3584	20.1956	20.2037	20.453	19.8788	19.745	20.1294	19.9823	19.7948	19.44
2.2335	1.1874	-2.28875	-2.3653	-3.9935	-2.82415	-2.3311	-1.7559			2.2335	3.91605	3.1825	3.1395	3.5164	3.74945	3.8115	3.8442	3.903	0.05405	-0.69745	-1.07585			2.22517	11.7076	11.5898	20.1493	20.3974	20.9304	20.2297	20.9201	20.3791	20.2593	20.3513	20.1995	20.1551	20.4825	19.8965	19.7495	20.1248	19.9777	19.7843	19.4317
2.24183	1.1872	-2.2906	-2.3672	-3.9923	-2.8413	-2.33875	-1.7711			2.24183	3.90575	3.1699	3.1304	3.5079	3.7366	3.80485	3.84045	3.89195	0.05715	-0.69425	-1.0772			2.2335	11.714	11.5858	20.135	20.3851	20.9211	20.2289	20.9175	20.3712	20.2484	20.3412	20.1643	20.1469	20.47	19.892	19.7107	20.1362	19.9622	19.7714	19.4214
2.25017	1.18895	-2.2935	-2.3686	-3.9967	-2.85985	-2.35015	-1.7737			2.25017	3.8961	3.1549	3.118	3.5048	3.72835	3.7948	3.83195	3.8805	0.06485	-0.6931	-1.0716			2.24183	11.7294	11.5822	20.115	20.3723	20.9035	20.2191	20.9112	20.3609	20.226	20.33	20.1647	20.1887	20.4189	19.8682	19.7165	20.1224	19.9585	19.8067	19.418
2.2585	1.1903	-2.2878	-2.35915	-3.99865	-2.87445	-2.3594	-1.78515			2.2585	3.88945	3.1411	3.1143	3.4929	3.71535	3.78915	3.82035	3.865	0.06675	-0.69525	-1.079			2.25017	11.7082	11.589	20.1154	20.3751	20.8882	20.2173	20.9122	20.3469	20.2393	20.3196	20.1475	20.2012	20.4577	19.8422	19.6955	20.1173	19.9842	19.7773	19.4107
2.26683	1.1954	-2.281	-2.3581	-3.9946	-2.8946	-2.3766	-1.79195			2.26683	3.88185	3.13275	3.1035	3.48065	3.70675	3.78275	3.81265	3.85665	0.0719	-0.6963	-1.07755			2.2585	11.7119	11.5854	20.103	20.3667	20.8825	20.1989	20.9006	20.3393	20.2371	20.3088	20.1313	20.1862	20.4497	19.832	19.7023	20.1105	19.9607	19.7666	19.4231
2.27517	1.19995	-2.2811	-2.35305	-3.9972	-2.9107	-2.3891	-1.79885			2.27517	3.8761	3.1261	3.09415	3.4672	3.7004	3.7743	3.7998	3.8471	0.07035	-0.698	-1.07555			2.26683	11.717	11.5869	20.0706	20.3504	20.8628	20.1782	20.8726	20.3369	20.2228	20.3064	20.1124	20.1701	20.4633	19.8202	19.6753	20.0974	19.9409	19.7753	19.4207
2.2835	1.2088	-2.2826	-2.35055	-4.00055	-2.9192	-2.4011	-1.81715			2.2835	3.86895	3.1159	3.0836	3.45285	3.6969	3.76555	3.79185	3.83935	0.06935	-0.69405	-1.0704			2.27517	11.7165	11.5841	20.0517	20.3364	20.8391	20.1763	20.8638	20.3156	20.2102	20.3123	20.1121	20.1446	20.4638	19.8008	19.6854	20.0921	19.9456	19.7695	19.3671
2.29183	1.2133	-2.2829	-2.3492	-3.9971	-2.93335	-2.41925	-1.8354			2.29183	3.86035	3.10385	3.071	3.4446	3.68555	3.75595	3.7846	3.8352	0.0663	-0.69755	-1.06705			2.2835	11.698	11.5834	20.0597	20.315	20.8407	20.1783	20.8643	20.3164	20.1888	20.2961	20.1252	20.1817	20.4567	19.7988	19.6648	20.099	19.9346	19.7507	19.3706
2.30017	1.21135	-2.28385	-2.3486	-4.0067	-2.94045	-2.4303	-1.84605			2.30017	3.85105	3.0919	3.0629	3.4305	3.67175	3.7483	3.77465	3.8251	0.0711	-0.6983	-1.07015			2.29183	11.6968	11.5732	20.0389	20.3087	20.7849	20.1712	20.849	20.3154	20.1798	20.2736	20.1166	20.1771	20.4483	19.7972	19.6666	20.0535	19.9255	19.7372	19.3485
2.3085	1.21005	-2.2815	-2.3483	-4.0092	-2.9529	-2.44575	-1.8639			2.3085	3.8405	3.0777	3.05055	3.42235	3.662	3.73765	3.7688	3.81525	0.0712	-0.69255	-1.0698			2.30017	11.6898	11.5844	20.0126	20.3086	20.7921	20.1581	20.8457	20.3045	20.1629	20.2828	20.1111	20.1466	20.4426	19.783	19.6366	20.0628	19.891	19.7427	19.3244
2.31683	1.2138	-2.2796	-2.3512	-4.0007	-2.9669	-2.4594	-1.87565			2.31683	3.82845	3.07035	3.0394	3.4174	3.6536	3.7288	3.76555	3.80405	0.0786	-0.6883	-1.07225			2.3085	11.692	11.5814	20.0116	20.2969	20.7845	20.1665	20.8359	20.2989	20.1681	20.271	20.0965	20.1075	20.4319	19.7643	19.6345	20.0465	19.8866	19.7202	19.3024
2.32517	1.21845	-2.27775	-2.34665	-4.00605	-2.98085	-2.46535	-1.88575			2.32517	3.82295	3.05415	3.03005	3.4111	3.64165	3.72245	3.7601	3.7957	0.0836	-0.68905	-1.07065			2.31683	11.7216	11.5881	19.977	20.2878	20.7694	20.1312	20.83	20.2828	20.161	20.2618	20.0955	20.1157	20.4301	19.7725	19.6386	20.0639	19.8932	19.7447	19.297
2.3335	1.2201	-2.2746	-2.33995	-4.00845	-3.0002	-2.4717	-1.89675			2.3335	3.81595	3.0433	3.0287	3.3997	3.6338	3.7216	3.75175	3.7864	0.0863	-0.6889	-1.0743			2.32517	11.7072	11.6044	19.9457	20.2817	20.7714	20.1075	20.821	20.2702	20.1487	20.2586	20.0536	20.1114	20.407	19.7638	19.6336	20.0497	19.8668	19.7169	19.2802
2.34183	1.2267	-2.27	-2.3376	-4.01205	-3.0141	-2.48795	-1.89955			2.34183	3.80895	3.0365	3.0197	3.39065	3.6242	3.71315	3.7437	3.77435	0.0861	-0.6894	-1.07555			2.3335	11.712	11.587	19.9377	20.2711	20.7334	20.098	20.8224	20.2593	20.1502	20.2451	20.0651	20.1436	20.4114	19.749	19.6345	20.0632	19.8395	19.7333	19.2769
2.35017	1.234	-2.27175	-2.33185	-4.01135	-3.0237	-2.5069	-1.90995			2.35017	3.8057	3.0325	3.00645	3.37925	3.62175	3.702	3.73445	3.766	0.0835	-0.68455	-1.07245			2.34183	11.7065	11.6093	19.9471	20.2598	20.7216	20.0962	20.8063	20.265	20.1459	20.23	20.0611	20.1393	20.3975	19.7258	19.6134	20.0512	19.8636	19.7494	19.2751
2.3585	1.2476	-2.27005	-2.3301	-4.01435	-3.03605	-2.52195	-1.9265			2.3585	3.79775	3.02135	2.99825	3.37025	3.61155	3.6922	3.7271	3.7619	0.0769	-0.6843	-1.06905			2.35017	11.7261	11.575	19.9298	20.2282	20.7168	20.0841	20.8143	20.2541	20.1412	20.2142	20.0467	20.1379	20.4304	19.7298	19.6011	20.0414	19.8633	19.7321	19.2518
2.36683	1.25415	-2.27265	-2.3309	-4.01515	-3.04205	-2.53505	-1.9366			2.36683	3.78925	3.00735	2.9895	3.3604	3.60505	3.68505	3.7217	3.75815	0.0821	-0.6854	-1.07075			2.3585	11.702	11.5823	19.9121	20.2292	20.7056	20.0642	20.7882	20.2404	20.1223	20.2093	20.0147	20.1038	20.4064	19.7279	19.5816	20.0264	19.8327	19.7115	19.259
2.37517	1.2572	-2.27435	-2.3288	-4.0172	-3.05075	-2.5479	-1.9528			2.37517	3.7788	2.99465	2.97925	3.351	3.59505	3.6786	3.7125	3.7486	0.07805	-0.68245	-1.0711			2.36683	11.6938	11.5951	19.9058	20.2157	20.6809	20.0652	20.7976	20.272	20.1131	20.1955	19.9974	20.1488	20.3963	19.7279	19.5739	20.0124	19.8619	19.7144	19.2555
2.3835	1.2612	-2.2693	-2.3283	-4.01655	-3.0614	-2.553	-1.9691			2.3835	3.76875	2.983	2.96765	3.34375	3.58385	3.668	3.70965	3.74055	0.0804	-0.6733	-1.0774			2.37517	11.6988	11.5864	19.896	20.203	20.6833	20.0525	20.7758	20.2586	20.1183	20.1862	20.0275	20.0563	20.3894	19.724	19.5871	20.0062	19.8399	19.6675	19.2413
2.39183	1.25805	-2.2698	-2.33025	-4.01655	-3.07705	-2.56485	-1.97225			2.39183	3.7573	2.97155	2.95645	3.34185	3.57545	3.65975	3.70385	3.7298	0.08635	-0.67025	-1.0731			2.3835	11.6954	11.599	19.9294	20.1817	20.6652	20.0521	20.7673	20.2201	20.1012	20.1819	20.0029	20.1202	20.3832	19.7099	19.5569	19.9971	19.8133	19.6918	19.2267
2.40017	1.26275	-2.26555	-2.3251	-4.0134	-3.08435	-2.56865	-1.9855			2.40017	3.752	2.9598	2.9513	3.33695	3.5642	3.65325	3.69725	3.72125	0.0919	-0.66835	-1.07865			2.39183	11.683	11.6013	19.9191	20.1669	20.6682	20.0402	20.7646	20.177	20.0772	20.166	20.0086	20.0604	20.3769	19.7066	19.5646	20.0069	19.8179	19.682	19.229
2.4085	1.2691	-2.259	-2.32455	-4.0107	-3.09705	-2.57465	-1.99075			2.4085	3.74725	2.9485	2.94735	3.3285	3.5547	3.65175	3.6901	3.71465	0.08775	-0.6657	-1.0775			2.40017	11.6968	11.5893	19.8876	20.1636	20.6593	20.033	20.7654	20.1819	20.0826	20.1659	19.9724	20.0565	20.406	19.6681	19.5341	19.9944	19.8131	19.6842	19.2256
2.41683	1.26695	-2.2532	-2.3206	-4.00285	-3.1076	-2.59425	-1.9958			2.41683	3.7427	2.93745	2.9413	3.3222	3.55095	3.642	3.6814	3.70515	0.0857	-0.66325	-1.0796			2.4085	11.6692	11.6008	19.8467	20.1458	20.6397	20.0332	20.7497	20.1669	20.0785	20.1522	19.9881	20.0236	20.3913	19.6898	19.5113	19.9628	19.7908	19.6652	19.2442
2.42517	1.2759	-2.2554	-2.3147	-3.99225	-3.1132	-2.6081	-2.00915			2.42517	3.74075	2.94145	2.93005	3.31155	3.5479	3.63335	3.6769	3.69855	0.0837	-0.65915	-1.0738			2.41683	11.668	11.5962	19.8453	20.1474	20.6299	20.0183	20.7504	20.1624	20.0714	20.1608	19.9763	20.0279	20.3687	19.6635	19.5062	19.9641	19.789	19.6863	19.223
2.4335	1.28095	-2.25735	-2.31465	-3.9969	-3.1209	-2.62195	-2.0277			2.4335	3.73065	2.9271	2.921	3.30335	3.5389	3.6214	3.6665	3.69465	0.07845	-0.65635	-1.07005			2.42517	11.6644	11.5982	19.8726	20.1471	20.5959	20.0111	20.7413	20.1473	20.0476	20.1537	19.9744	20.0424	20.3611	19.6638	19.5128	19.9644	19.7928	19.6757	19.2248
2.44183	1.27225	-2.25825	-2.31585	-3.99445	-3.1182	-2.6367	-2.03785			2.44183	3.7232	2.91565	2.91155	3.29275	3.5292	3.61495	3.65885	3.69115	0.0791	-0.65325	-1.0691			2.4335	11.6935	11.5799	19.8417	20.115	20.573	20.0047	20.7126	20.1369	20.0384	20.1333	19.9688	20.0329	20.3766	19.6335	19.5054	19.9735	19.7706	19.6673	19.2156
2.45017	1.2702	-2.2581	-2.3147	-4.00615	-3.11875	-2.6398	-2.0486			2.45017	3.71435	2.90545	2.9009	3.2856	3.521	3.604	3.65185	3.6809	0.0784	-0.64475	-1.07175			2.44183	11.6858	11.5951	19.8011	20.1054	20.5729	19.9874	20.7049	20.1297	20.0306	20.1296	19.9733	20.0678	20.3471	19.6347	19.5008	19.9386	19.786	19.6652	19.213
2.4585	1.26845	-2.24975	-2.31575	-3.9987	-3.11855	-2.63665	-2.0595			2.4585	3.702	2.89445	2.89675	3.28345	3.50955	3.5972	3.65045	3.6752	0.079	-0.63935	-1.07535			2.45017	11.6767	11.597	19.8078	20.0859	20.5752	19.98	20.702	20.1205	20.0242	20.1036	19.9426	20.0302	20.3389	19.6423	19.4971	19.9245	19.7603	19.6788	19.1898
2.46683	1.2645	-2.2452	-2.3136	-3.98485	-3.12405	-2.63855	-2.0656			2.46683	3.69715	2.88235	2.8876	3.2833	3.50085	3.5917	3.6446	3.66625	0.08725	-0.63585	-1.0771			2.4585	11.6763	11.6058	19.7899	20.0887	20.5572	19.9732	20.7015	20.1104	20.0295	20.0952	19.9123	20.0547	20.324	19.6519	19.4922	19.9374	19.7618	19.6641	19.1904
2.47517	1.267	-2.2359	-2.3117	-3.9798	-3.12275	-2.6373	-2.07295			2.47517	3.6885	2.8741	2.8834	3.2752	3.49425	3.5894	3.63635	3.66145	0.0873	-0.63175	-1.07835			2.46683	11.6828	11.6161	19.8075	20.0815	20.5388	19.9722	20.6995	20.0903	20.0365	20.0996	19.9042	20.0139	20.3334	19.6553	19.4769	19.9295	19.7465	19.6371	19.1745
2.4835	1.2726	-2.22935	-2.30845	-3.96625	-3.11965	-2.6388	-2.07495			2.4835	3.68385	2.86965	2.878	3.26655	3.48715	3.5833	3.6286	3.65445	0.0869	-0.6302	-1.0792			2.47517	11.686	11.6175	19.7726	20.073	20.5267	19.9826	20.6907	20.1058	20.0116	20.0782	19.9003	20.0072	20.3373	19.581	19.4783	19.9262	19.7555	19.6313	19.1802
2.49183	1.27585	-2.2284	-2.30135	-3.96095	-3.1143	-2.6423	-2.0726			2.49183	3.6824	2.8665	2.8691	3.2577	3.48485	3.5741	3.61985	3.6467	0.08565	-0.62775	-1.07345			2.4835	11.6844	11.6013	19.7479	20.0608	20.5174	19.9641	20.6878	20.0823	20.0062	20.0874	19.9055	19.9938	20.3234	19.5592	19.4668	19.9022	19.7554	19.6241	19.1584
2.50017	1.2857	-2.2263	-2.297	-3.95615	-3.0945	-2.6432	-2.07815			2.50017	3.6796	2.86015	2.862	3.2456	3.4836	3.57535	3.61065	3.6423	0.08485	-0.62415	-1.0665			2.49183	11.6913	11.6044	19.7414	20.044	20.5001	19.9536	20.6743	20.077	20.0078	20.0724	19.8682	19.9948	20.3329	19.6005	19.4733	19.8884	19.7638	19.6397	19.1462
2.5085	1.28635	-2.22515	-2.29365	-3.9517	-3.08285	-2.6508	-2.08615			2.5085	3.67185	2.8495	2.8512	3.23795	3.47685	3.55885	3.6057	3.6406	0.0863	-0.61915	-1.0662			2.50017	11.6895	11.5999	19.758	20.0404	20.4949	19.9559	20.6727	20.0891	19.9981	20.0665	19.8038	19.9882	20.3185	19.5799	19.4687	19.9096	19.7384	19.6301	19.1677
2.51683	1.2837	-2.2262	-2.2883	-3.946	-3.0705	-2.6539	-2.09215			2.51683	3.66395	2.8399	2.84085	3.2319	3.4693	3.54715	3.5985	3.6359	0.08455	-0.61825	-1.0671			2.5085	11.6736	11.5941	19.737	20.0285	20.4941	19.9465	20.6844	20.056	19.9862	20.0613	19.8096	19.9876	20.3288	19.5959	19.4517	19.908	19.7316	19.6224	19.1239
2.52517	1.276	-2.22535	-2.2845	-3.94345	-3.0631	-2.64885	-2.1036			2.52517	3.65765	2.82605	2.83175	3.22795	3.46085	3.5388	3.5958	3.6286	0.08575	-0.60835	-1.0663			2.51683	11.686	11.5959	19.712	20.0289	20.489	19.9289	20.6691	20.0497	19.9737	20.0639	19.8317	19.9817	20.3252	19.5983	19.4522	19.8992	19.7464	19.5929	19.1471
2.5335	1.26925	-2.22505	-2.27415	-3.93065	-3.0655	-2.6489	-2.1119			2.5335	3.64795	2.81405	2.8236	3.2254	3.44745	3.5326	3.5932	3.61905	0.0886	-0.6014	-1.07			2.52517	11.688	11.584	19.7019	19.9995	20.4845	19.923	20.6541	20.0364	19.9643	20.0506	19.865	19.9556	20.3243	19.5295	19.4438	19.8913	19.7372	19.5999	19.1557
2.54183	1.2595	-2.2221	-2.2721	-3.92735	-3.06925	-2.6522	-2.12595			2.54183	3.64215	2.8053	2.8198	3.22365	3.44185	3.5294	3.5861	3.6125	0.09275	-0.59795	-1.07145			2.5335	11.6648	11.595	19.6977	19.9923	20.4725	19.9029	20.6724	20.0253	19.9772	20.0445	19.8097	19.9738	20.3217	19.5523	19.427	19.8726	19.7	19.5899	19.1288
2.55017	1.26095	-2.2197	-2.26595	-3.9268	-3.0804	-2.6505	-2.1363			2.55017	3.63965	2.796	2.81815	3.21415	3.4351	3.52625	3.57855	3.60975	0.09365	-0.59505	-1.06955			2.54183	11.689	11.6088	19.6762	20.0008	20.4642	19.8905	20.6584	20.0065	19.9717	20.0406	19.8038	19.9429	20.3162	19.55	19.4198	19.8427	19.6998	19.6078	19.1394
2.5585	1.2557	-2.21365	-2.25655	-3.9387	-3.0893	-2.6634	-2.1401			2.5585	3.6378	2.7935	2.8109	3.2043	3.431	3.51925	3.56865	3.5994	0.0943	-0.5976	-1.07035			2.55017	11.7059	11.6068	19.6918	19.9819	20.4635	19.8701	20.6562	19.9856	19.9617	20.046	19.8219	19.9541	20.3148	19.499	19.4229	19.8803	19.7153	19.6032	19.1297
2.56683	1.25365	-2.2195	-2.2435	-3.9338	-3.09665	-2.67785	-2.1534			2.56683	3.6344	2.7891	2.79825	3.1954	3.43055	3.50855	3.5616	3.594	0.09445	-0.6	-1.065			2.5585	11.6687	11.6116	19.648	19.9605	20.4549	19.8742	20.635	19.985	19.9557	20.0433	19.816	19.9331	20.2849	19.4988	19.4148	19.8923	19.7172	19.5712	19.1226
2.57517	1.25475	-2.2217	-2.23595	-3.9403	-3.1018	-2.6913	-2.1678			2.57517	3.62895	2.7818	2.7877	3.17925	3.42495	3.5006	3.54995	3.5904	0.10005	-0.5949	-1.058			2.56683	11.6654	11.6188	19.6119	19.9701	20.4442	19.8665	20.6369	19.9755	19.9498	20.0378	19.8074	19.9372	20.2737	19.4945	19.4078	19.8451	19.7076	19.5601	19.1163
2.5835	1.24695	-2.2274	-2.23295	-3.9453	-3.11315	-2.70605	-2.18685			2.5835	3.62205	2.76825	2.777	3.1731	3.41685	3.4906	3.5484	3.58685	0.0975	-0.59545	-1.05735			2.57517	11.6748	11.6144	19.6065	19.9482	20.4165	19.856	20.6338	19.9658	19.9165	20.0247	19.7481	19.9424	20.2667	19.5299	19.399	19.8465	19.7139	19.5694	19.0766
2.59183	1.23485	-2.2296	-2.2264	-3.9502	-3.1226	-2.7195	-2.20185			2.59183	3.61775	2.7567	2.76295	3.1696	3.4095	3.4802	3.5417	3.5818	0.09775	-0.59305	-1.05795			2.5835	11.6807	11.6083	19.5935	19.9523	20.4022	19.8318	20.6328	19.9549	19.9222	20.0275	19.7895	19.9356	20.2826	19.5019	19.3956	19.8398	19.6513	19.5627	19.1063
2.60017	1.22825	-2.22845	-2.2255	-3.95755	-3.13965	-2.72575	-2.21535			2.60017	3.61095	2.74325	2.7609	3.16425	3.4	3.4745	3.53975	3.57415	0.0965	-0.5846	-1.05995			2.59183	11.6884	11.6091	19.5658	19.9424	20.3941	19.8129	20.6356	19.9455	19.9209	20.0207	19.7886	19.9201	20.2881	19.4778	19.3939	19.8295	19.6623	19.5439	19.0931
2.6085	1.22375	-2.23005	-2.2216	-3.94895	-3.1579	-2.73935	-2.22465			2.6085	3.60665	2.73355	2.75235	3.16145	3.38825	3.4678	3.5357	3.5676	0.10565	-0.581	-1.0616			2.60017	11.6948	11.606	19.5669	19.932	20.3992	19.8143	20.6271	19.9401	19.9236	20.0172	19.7629	19.8965	20.2842	19.4497	19.3991	19.8392	19.6583	19.5339	19.0723
2.61683	1.2185	-2.2296	-2.2182	-3.9533	-3.1742	-2.7487	-2.2365			2.61683	3.59875	2.72465	2.75125	3.1571	3.38365	3.4671	3.52825	3.558	0.11225	-0.58145	-1.0606			2.6085	11.6942	11.6075	19.5907	19.9267	20.4957	19.796	20.6221	19.9206	19.9093	20.0125	19.7472	19.8998	20.2545	19.4748	19.3853	19.8142	19.6501	19.5334	19.0775
2.62517	1.2096	-2.22345	-2.2202	-3.9457	-3.19585	-2.7531	-2.2486			2.62517	3.59365	2.71465	2.7468	3.1484	3.3795	3.4633	3.52185	3.5507	0.11175	-0.582	-1.06			2.61683	11.6783	11.6118	19.5756	19.9172	20.4586	19.784	20.6351	19.9088	19.8977	20.0178	19.7583	19.889	20.2714	19.4423	19.3645	19.854	19.6369	19.5252	19.0803
2.6335	1.2107	-2.2238	-2.2168	-3.9437	-3.21995	-2.7693	-2.2545			2.6335	3.5906	2.712	2.73775	3.139	3.3755	3.4533	3.51365	3.54725	0.11615	-0.58645	-1.057			2.62517	11.6814	11.6129	19.5572	19.9185	20.4432	19.7654	20.6212	19.9033	19.8649	19.999	19.731	19.863	20.2509	19.4183	19.387	19.8617	19.6314	19.5246	19.0739
2.64183	1.20885	-2.2266	-2.21365	-3.94175	-3.22295	-2.7823	-2.2634			2.64183	3.59025	2.71005	2.72795	3.12855	3.37615	3.44685	3.50295	3.5405	0.11375	-0.59585	-1.05375			2.6335	11.685	11.6142	19.5233	19.9037	20.3062	19.7562	20.5964	19.9114	19.8829	19.9953	19.7218	19.8594	20.2417	19.4399	19.3441	19.8463	19.6325	19.509	19.0559
2.65017	1.21535	-2.22965	-2.21575	-3.943	-3.2383	-2.7935	-2.28215			2.65017	3.5858	2.7004	2.71705	3.1138	3.37	3.4367	3.49645	3.53975	0.1171	-0.5883	-1.04735			2.64183	11.7025	11.615	19.5495	19.898	20.3084	19.7422	20.5918	19.9164	19.8691	20.0071	19.7091	19.8877	20.2608	19.4182	19.3788	19.8227	19.632	19.4874	19.0462
2.6585	1.2105	-2.2322	-2.2209	-3.94905	-3.2451	-2.8032	-2.29045			2.6585	3.57795	2.69225	2.7041	3.10705	3.36005	3.42825	3.49065	3.538	0.11815	-0.5903	-1.0434			2.65017	11.7068	11.6152	19.5378	19.8823	20.2992	19.7332	20.5808	19.9201	19.8667	19.9964	19.6909	19.8587	20.2457	19.42	19.3941	19.8238	19.6057	19.4623	19.0466
2.66683	1.20575	-2.2315	-2.2229	-3.9554	-3.25405	-2.8153	-2.3014			2.66683	3.5717	2.6794	2.69335	3.10175	3.35395	3.4202	3.4876	3.5305	0.11755	-0.58725	-1.04785			2.6585	11.7083	11.621	19.4883	19.8823	20.3001	19.7142	20.5602	19.9147	19.8478	20.0047	19.7062	19.8764	20.2798	19.4021	19.3487	19.8204	19.6058	19.4704	19.0372
2.67517	1.2013	-2.23425	-2.2278	-3.9594	-3.2675	-2.82305	-2.3117			2.67517	3.5664	2.66655	2.6889	3.09895	3.3444	3.41565	3.48825	3.52185	0.124	-0.58305	-1.0428			2.66683	11.7068	11.6202	19.4679	19.8705	20.2802	19.7107	20.5508	19.9043	19.8327	19.9726	19.6807	19.8465	20.276	19.3964	19.3315	19.8229	19.609	19.4492	19.0323
2.6835	1.1979	-2.2336	-2.23325	-3.9531	-3.28215	-2.83055	-2.31195			2.6835	3.56475	2.65755	2.6819	3.0969	3.3344	3.41085	3.4841	3.51365	0.13145	-0.58445	-1.04505			2.67517	11.7196	11.6262	19.4704	19.8731	20.2679	19.7055	20.5617	19.8868	19.8157	19.9574	19.6736	19.8468	20.2615	19.3866	19.34	19.7897	19.6065	19.4663	19.029
2.69183	1.20045	-2.2316	-2.2278	-3.9521	-3.2948	-2.83145	-2.3178			2.69183	3.5582	2.6508	2.68215	3.08635	3.3314	3.40975	3.47515	3.50265	0.1341	-0.5852	-1.04425			2.6835	11.7248	11.6241	19.4504	19.8589	20.2714	19.6837	20.5463	19.8771	19.8179	19.9643	19.6641	19.8319	20.2723	19.3871	19.3342	19.7841	19.5892	19.4533	19.0339
2.70017	1.18925	-2.2268	-2.2334	-3.94725	-3.3009	-2.83785	-2.3177			2.70017	3.5528	2.64605	2.67815	3.0775	3.3231	3.4072	3.46835	3.50045	0.13745	-0.58865	-1.04335			2.69183	11.7191	11.5994	19.4388	19.8471	20.2623	19.679	20.5335	19.8593	19.8157	19.9499	19.6597	19.7954	20.2204	19.3924	19.3285	19.8165	19.5992	19.4526	19.0307
2.7085	1.1893	-2.22905	-2.23035	-3.94415	-3.31375	-2.84545	-2.31915			2.7085	3.55105	2.64445	2.6695	3.06915	3.3233	3.399	3.4606	3.49705	0.1414	-0.5938	-1.04015			2.70017	11.7454	11.61	19.4262	19.8444	20.2529	19.6981	20.5202	19.8444	19.7899	19.9402	19.6543	19.7989	20.2505	19.3894	19.3465	19.7928	19.59	19.446	19.019
2.71683	1.1972	-2.2316	-2.2287	-3.94525	-3.31415	-2.85145	-2.3245			2.71683	3.5503	2.63695	2.66315	3.05795	3.3214	3.39245	3.45175	3.4925	0.1414	-0.5936	-1.0356			2.7085	11.7293	11.5976	19.4273	19.8256	20.2467	19.682	20.5096	19.8547	19.7915	19.9557	19.6487	19.8033	20.2401	19.3663	19.3271	19.8123	19.608	19.4647	19.0018
2.72517	1.20155	-2.23155	-2.2304	-3.9429	-3.31965	-2.85855	-2.334			2.72517	3.54145	2.6301	2.65215	3.05045	3.3141	3.3852	3.44775	3.49215	0.14155	-0.5954	-1.03385			2.71683	11.7233	11.6001	19.4171	19.8123	20.2344	19.65	20.4994	19.8453	19.7791	19.9434	19.6221	19.7721	20.2353	19.3658	19.3303	19.7997	19.5683	19.4501	18.9805
2.7335	1.19675	-2.2324	-2.2338	-3.94265	-3.32115	-2.8593	-2.3416			2.7335	3.5389	2.6226	2.6384	3.04105	3.30785	3.37885	3.4413	3.48775	0.14475	-0.5959	-1.0325			2.72517	11.7013	11.5945	19.3962	19.8096	20.2187	19.673	20.5017	19.8423	19.7804	19.9335	19.6403	19.763	20.237	19.3681	19.2938	19.8016	19.5938	19.4319	18.965
2.74183	1.1937	-2.2305	-2.2354	-3.9453	-3.3209	-2.87245	-2.3483			2.74183	3.53165	2.6138	2.63415	3.034	3.2983	3.3729	3.43825	3.47965	0.14455	-0.5911	-1.0322			2.7335	11.7034	11.5946	19.3722	19.7916	20.2065	19.6449	20.4805	19.8315	19.7797	19.9076	19.6541	19.7834	20.219	19.3551	19.2484	19.7984	19.5521	19.3834	18.9865
2.75017	1.1869	-2.2375	-2.23775	-3.94105	-3.32915	-2.87465	-2.3521			2.75017	3.52575	2.60365	2.6281	3.03305	3.2906	3.3672	3.43895	3.4728	0.1493	-0.5879	-1.0323			2.74183	11.6981	11.5901	19.3846	19.7732	20.1823	19.631	20.477	19.8251	19.7535	19.9135	19.6471	19.7644	20.2188	19.356	19.2649	19.7821	19.5572	19.3734	18.9858
2.7585	1.19105	-2.24075	-2.238	-3.9379	-3.33395	-2.8768	-2.3494			2.7585	3.5208	2.59555	2.62345	3.02995	3.2871	3.3623	3.4367	3.46435	0.16005	-0.5916	-1.0286			2.75017	11.7126	11.6007	19.3738	19.7677	20.2013	19.6221	20.487	19.8158	19.7359	19.8871	19.6428	19.7561	20.2072	19.345	19.2714	19.7793	19.5612	19.4313	18.9712
2.76683	1.18255	-2.23515	-2.23375	-3.93715	-3.34495	-2.8768	-2.3514			2.76683	3.51625	2.5866	2.6216	3.0216	3.2814	3.36345	3.42825	3.4589	0.16185	-0.5924	-1.0309			2.7585	11.7241	11.6055	19.3627	19.768	20.1885	19.6275	20.4851	19.801	19.7419	19.8665	19.6271	19.7724	20.2103	19.3461	19.2688	19.7821	19.5649	19.4123	18.9717
2.77517	1.18785	-2.23235	-2.2321	-3.94865	-3.35115	-2.88545	-2.35005			2.77517	3.51475	2.58225	2.61705	3.0139	3.2726	3.3572	3.41995	3.4531	0.166	-0.5953	-1.0316			2.76683	11.723	11.6067	19.3503	19.7467	20.1758	19.6237	20.4851	19.7945	19.7378	19.8787	19.603	19.7157	20.2077	19.3451	19.2779	19.7532	19.5277	19.4365	18.9776
2.7835	1.18865	-2.2331	-2.2279	-3.9478	-3.36235	-2.8938	-2.35425			2.7835	3.5123	2.58435	2.60575	3.00395	3.27355	3.3521	3.4144	3.4492	0.16475	-0.60025	-1.0257			2.77517	11.7297	11.6186	19.3494	19.7363	20.1587	19.6184	20.4705	19.7915	19.7343	19.8884	19.5741	19.7299	20.2173	19.3419	19.2852	19.7442	19.5407	19.3965	18.9706
2.79183	1.1945	-2.23545	-2.2235	-3.9502	-3.36855	-2.9016	-2.364			2.79183	3.5054	2.5734	2.60105	2.99465	3.2684	3.34605	3.40675	3.4471	0.16325	-0.5974	-1.0185			2.7835	11.7092	11.602	19.3035	19.7048	20.1546	19.6217	20.4472	19.7836	19.7356	19.8596	19.5449	19.7373	20.2093	19.3208	19.2404	19.7697	19.5315	19.3728	18.9285
2.80017	1.19865	-2.23855	-2.22695	-3.9534	-3.37655	-2.9137	-2.37265			2.80017	3.50225	2.56575	2.59275	2.989	3.2645	3.3388	3.4034	3.44515	0.1645	-0.598	-1.0166			2.79183	11.714	11.5852	19.3135	19.6953	20.1388	19.6179	20.4434	19.8017	19.7188	19.856	19.5556	19.7294	20.2264	19.3153	19.2485	19.7345	19.5485	19.3708	18.9431
2.8085	1.195	-2.2341	-2.22535	-3.9595	-3.38235	-2.91895	-2.3771			2.8085	3.49885	2.5558	2.5832	2.9837	3.2603	3.3349	3.39815	3.442	0.1657	-0.5981	-1.0197			2.80017	11.7119	11.5905	19.2911	19.6977	20.1232	19.6201	20.4424	19.7891	19.7142	19.8527	19.5154	19.7107	20.2057	19.3052	19.2082	19.7336	19.5188	19.3925	18.9385
2.81683	1.19575	-2.2323	-2.2293	-3.9599	-3.39125	-2.93145	-2.39315			2.81683	3.4925	2.54845	2.5788	2.97765	3.255	3.32885	3.39835	3.4367	0.169	-0.59035	-1.01555			2.8085	11.7259	11.6116	19.2745	19.69	20.1176	19.6158	20.4411	19.7719	19.6891	19.8702	19.5941	19.6853	20.1947	19.3026	19.2185	19.7585	19.5374	19.386	18.9203
2.82517	1.1953	-2.23805	-2.2327	-3.96065	-3.4033	-2.9422	-2.38995			2.82517	3.48335	2.5413	2.57165	2.97665	3.253	3.32305	3.3958	3.4283	0.1771	-0.589	-1.01815			2.81683	11.6989	11.6171	19.2698	19.6817	20.1329	19.6034	20.4267	19.7643	19.6767	19.8434	19.5679	19.7239	20.1953	19.297	19.2004	19.7077	19.5319	19.3307	18.948
2.8335	1.2051	-2.23555	-2.22505	-3.96625	-3.41765	-2.948	-2.39785			2.8335	3.48365	2.5379	2.57245	2.97455	3.2445	3.3236	3.39395	3.42205	0.18305	-0.58745	-1.0142			2.82517	11.6905	11.6189	19.2594	19.6741	20.1057	19.6111	20.4184	19.748	19.6733	19.8254	19.5282	19.6804	20.2013	19.2991	19.1972	19.7424	19.4997	19.3492	18.9344
2.84183	1.19885	-2.2287	-2.22305	-3.96315	-3.4316	-2.95055	-2.40065			2.84183	3.47695	2.534	2.57385	2.9671	3.24125	3.32405	3.39115	3.4168	0.184	-0.58465	-1.0157			2.8335	11.7067	11.6202	19.2239	19.6626	20.0751	19.5966	20.4148	19.7431	19.6687	19.8158	19.5336	19.6721	20.1593	19.2778	19.1973	19.6951	19.4872	19.3505	18.9304
2.85017	1.19715	-2.22375	-2.2196	-3.964	-3.43775	-2.96745	-2.4025			2.85017	3.4748	2.5349	2.5718	2.96285	3.24115	3.32275	3.3868	3.4119	0.18495	-0.5833	-1.01665			2.84183	11.7217	11.6189	19.2468	19.6455	20.0832	19.5965	20.425	19.7426	19.6488	19.8174	19.5123	19.6825	20.159	19.2991	19.1731	19.6821	19.4895	19.359	18.9274
2.8585	1.2032	-2.2266	-2.21115	-3.96115	-3.4532	-2.9794	-2.4055			2.8585	3.47405	2.53625	2.5661	2.95935	3.2462	3.3183	3.38605	3.40725	0.1816	-0.5797	-1.0117			2.85017	11.7219	11.6173	19.2145	19.6398	20.0592	19.5845	20.3901	19.7281	19.641	19.8214	19.5077	19.6828	20.1391	19.2875	19.1684	19.7106	19.4953	19.3456	18.9367
2.86683	1.20915	-2.22345	-2.2111	-3.96845	-3.46205	-2.995	-2.42165			2.86683	3.46695	2.53515	2.5606	2.95895	3.248	3.31535	3.38515	3.4082	0.1735	-0.58	-1.00575			2.8585	11.7196	11.5885	19.2252	19.6406	20.0756	19.573	20.3899	19.7245	19.6452	19.8051	19.4898	19.635	20.1573	19.2589	19.1769	19.6645	19.4949	19.3323	18.895
2.87517	1.20865	-2.2255	-2.21265	-3.9704	-3.4668	-3.0056	-2.4318			2.87517	3.4643	2.5356	2.5574	2.95255	3.2457	3.31235	3.38915	3.411	0.1809	-0.5802	-1.00505			2.86683	11.7388	11.6083	19.2079	19.62	20.0382	19.5662	20.3801	19.7164	19.6053	19.8029	19.4894	19.6508	20.1447	19.2441	19.1655	19.6735	19.4759	19.3153	18.9046
2.8835	1.205	-2.2171	-2.2117	-3.9942	-3.47405	-3.00735	-2.4452			2.8835	3.45775	2.53605	2.556	2.9474	3.24725	3.3178	3.39355	3.4046	0.178	-0.5713	-1.003			2.87517	11.734	11.5929	19.1898	19.6157	20.0355	19.5539	20.3767	19.7122	19.5999	19.8049	19.4962	19.6433	20.1403	19.2646	19.1519	19.6486	19.4627	19.3134	18.8968
2.89183	1.2008	-2.2193	-2.2096	-3.98445	-3.48595	-3.0113	-2.458			2.89183	3.45	2.54495	2.55895	2.94895	3.25225	3.31715	3.40645	3.40275	0.183	-0.5632	-1.0012			2.8835	11.7362	11.6098	19.2272	19.6045	20.0382	19.5495	20.3699	19.7065	19.5925	19.785	19.463	19.6263	20.1726	19.2465	19.1382	19.6627	19.4524	19.3067	18.8941
2.90017	1.19605	-2.21915	-2.2097	-3.9904	-3.5001	-3.0193	-2.4542			2.90017	3.44795	2.54465	2.5569	2.955	3.2595	3.32195	3.4145	3.3968	0.1894	-0.5587	-0.99865			2.89183	11.7432	11.5994	19.1974	19.5958	20.0142	19.5461	20.3651	19.6988	19.5741	19.7652	19.4762	19.6304	20.1213	19.253	19.1481	19.6201	19.4651	19.2954	18.9063
2.9085	1.19965	-2.21345	-2.20345	-3.99265	-3.5082	-3.0211	-2.4642			2.9085	3.4446	2.55525	2.56395	2.95355	3.26845	3.33285	3.4211	3.39395	0.1929	-0.5562	-0.9996			2.90017	11.7301	11.5999	19.1744	19.5853	20.0113	19.5413	20.3653	19.6755	19.5723	19.7538	19.467	19.6268	20.1129	19.2443	19.1339	19.6041	19.445	19.3149	18.8815
2.91683	1.1987	-2.20425	-2.2041	-3.98905	-3.5192	-3.02805	-2.4643			2.91683	3.4426	2.56675	2.5719	2.95535	3.27645	3.34245	3.4347	3.39205	0.1917	-0.55265	-0.9988			2.9085	11.7215	11.6054	19.1501	19.5711	19.9958	19.5181	20.3494	19.6641	19.5672	19.755	19.4719	19.6146	20.1001	19.2202	19.1557	19.6156	19.4371	19.3011	18.8761
2.92517	1.198	-2.20235	-2.19965	-3.9856	-3.5284	-3.03705	-2.46235			2.92517	3.4459	2.58445	2.5742	2.9573	3.294	3.34925	3.44365	3.39015	0.1908	-0.54565	-0.9953			2.91683	11.7379	11.6044	19.1609	19.5757	19.983	19.5346	20.3488	19.6666	19.5523	19.7401	19.4142	19.5875	20.1054	19.2099	19.1302	19.6056	19.4281	19.314	18.9184
2.9335	1.19925	-2.2023	-2.19405	-3.98545	-3.53455	-3.0467	-2.47405			2.9335	3.446	2.5976	2.57625	2.9545	3.31275	3.3551	3.4585	3.39095	0.1864	-0.54235	-0.98605			2.92517	11.7309	11.6026	19.183	19.5715	19.9893	19.4966	20.3388	19.662	19.5636	19.7264	19.4244	19.5938	20.1388	19.2138	19.1288	19.5968	19.4276	19.3075	18.8755
2.94183	1.205	-2.20135	-2.1917	-3.9823	-3.54315	-3.05605	-2.4886			2.94183	3.4416	2.6076	2.5799	2.959	3.32755	3.3617	3.4661	3.3934	0.1823	-0.54125	-0.9829			2.9335	11.7269	11.6076	19.1884	19.5584	19.9696	19.5028	20.3162	19.6532	19.5511	19.7257	19.4038	19.5878	20.0971	19.1943	19.103	19.6227	19.4118	19.2972	18.8458
2.95017	1.1967	-2.2018	-2.1903	-3.98665	-3.5455	-3.0638	-2.4959			2.95017	3.4363	2.6159	2.5849	2.9623	3.3398	3.3704	3.47865	3.3934	0.1831	-0.539	-0.9795			2.94183	11.7271	11.6006	19.2011	19.5441	19.9595	19.4905	20.3267	19.639	19.5561	19.7188	19.3807	19.589	20.0772	19.1856	19.1134	19.6356	19.4245	19.2381	18.8622
2.9585	1.19255	-2.19675	-2.1922	-3.9747	-3.55105	-3.068	-2.50485			2.9585	3.4332	2.6213	2.5813	2.9644	3.34935	3.3733	3.49285	3.39105	0.18125	-0.5307	-0.9783			2.95017	11.7287	11.5902	19.1797	19.5603	19.9679	19.4826	20.2986	19.6294	19.5403	19.7287	19.3923	19.6002	20.0516	19.1909	19.084	19.6088	19.4148	19.2349	18.871
2.96683	1.1876	-2.1944	-2.19145	-3.9777	-3.55815	-3.06865	-2.51165			2.96683	3.4278	2.62835	2.58385	2.9712	3.36105	3.3751	3.5061	3.3916	0.1853	-0.5232	-0.9777			2.9585	11.7229	11.5907	19.1572	19.54	19.9658	19.4807	20.288	19.6253	19.5438	19.7295	19.4112	19.6239	20.0553	19.1763	19.1062	19.626	19.4001	19.2179	18.851
2.97517	1.18805	-2.1928	-2.1914	-3.9745	-3.57075	-3.06835	-2.51725			2.97517	3.42665	2.62805	2.5856	2.97795	3.3706	3.38175	3.5142	3.38795	0.18895	-0.52145	-0.97695			2.96683	11.7227	11.5999	19.1445	19.5449	19.9543	19.4793	20.3001	19.6106	19.525	19.7248	19.4091	19.5739	20.0451	19.1867	19.1021	19.6056	19.4073	19.2306	18.8702
2.9835	1.1827	-2.1878	-2.193	-3.97205	-3.58085	-3.0672	-2.5229			2.9835	3.4233	2.6282	2.5915	2.97745	3.3764	3.3888	3.5142	3.3868	0.19045	-0.5158	-0.9759			2.97517	11.7416	11.609	19.108	19.5391	19.9374	19.4779	20.3012	19.6014	19.5422	19.7143	19.3873	19.5717	20.064	19.1479	19.1053	19.6086	19.4111	19.2319	18.8604
2.99183	1.18375	-2.18475	-2.19055	-3.97915	-3.5846	-3.07135	-2.52485			2.99183	3.4223	2.6304	2.58945	2.97635	3.3811	3.38815	3.5139	3.38155	0.19	-0.51585	-0.97635			2.9835	11.6998	11.6134	19.0627	19.5374	19.9285	19.4645	20.3035	19.5844	19.5276	19.7034	19.3736	19.6126	20.078	19.1402	19.1112	19.6096	19.3745	19.2279	18.8459
3.00017	1.18275	-2.18315	-2.18715	-3.97605	-3.59315	-3.0795	-2.5275			3.00017	3.4239	2.63155	2.5851	2.97195	3.3871	3.384	3.51145	3.37795	0.1891	-0.50835	-0.97215			2.99183	11.7084	11.6104	19.0521	19.5213	19.9323	19.4529	20.3005	19.5822	19.5415	19.7172	19.3937	19.6353	20.0714	19.1621	19.109	19.6022	19.377	19.205	18.8426
3.0085	1.1887	-2.183	-2.18445	-3.9747	-3.58905	-3.0873	-2.53545			3.0085	3.42135	2.6247	2.57705	2.967	3.3873	3.3778	3.50685	3.3761	0.1867	-0.50675	-0.9685			3.00017	11.7056	11.6122	19.0768	19.4884	19.933	19.4461	20.3142	19.5642	19.5205	19.7264	19.3771	19.617	20.081	19.1574	19.0755	19.6058	19.3859	19.2298	18.8668
3.01683	1.1903	-2.1822	-2.1891	-3.97145	-3.59475	-3.0951	-2.54235			3.01683	3.41715	2.61235	2.56765	2.9657	3.38075	3.37025	3.50065	3.37685	0.1866	-0.5047	-0.96995			3.0085	11.7239	11.6203	19.0485	19.4861	19.8889	19.4477	20.3113	19.5679	19.5312	19.7355	19.3516	19.6161	20.0888	19.1368	19.0878	19.6492	19.3925	19.2138	18.8783
3.02517	1.18125	-2.1826	-2.1875	-3.97085	-3.59615	-3.1047	-2.55285			3.02517	3.41325	2.59775	2.56085	2.9619	3.3724	3.3631	3.48995	3.37355	0.187	-0.49955	-0.97225			3.01683	11.7141	11.6324	19.0466	19.4687	19.8992	19.4443	20.3037	19.5789	19.5297	19.7205	19.2634	19.6412	20.0545	19.1393	19.0926	19.6322	19.3895	19.2432	18.8504
3.0335	1.17585	-2.18295	-2.1912	-3.96735	-3.59865	-3.09795	-2.55985			3.0335	3.4091	2.584	2.5556	2.96105	3.3588	3.3527	3.48455	3.36795	0.18465	-0.49145	-0.9738			3.02517	11.7081	11.6326	19.025	19.4687	19.8836	19.4502	20.3127	19.576	19.5192	19.7097	19.271	19.6437	20.09	19.1303	19.0517	19.6416	19.3855	19.254	18.8483
3.04183	1.16605	-2.18425	-2.185	-3.9615	-3.60515	-3.1059	-2.5656			3.04183	3.40395	2.5656	2.54825	2.96195	3.34495	3.34265	3.4728	3.35895	0.19085	-0.48595	-0.97875			3.0335	11.7265	11.6321	19.0546	19.4791	19.908	19.4526	20.3363	19.5717	19.5145	19.7352	19.2811	19.6739	20.0685	19.1231	19.0577	19.6335	19.3794	19.1982	18.8742
3.05017	1.15865	-2.1843	-2.18985	-3.95315	-3.6113	-3.10655	-2.5707			3.05017	3.399	2.5499	2.5448	2.96085	3.3308	3.33585	3.4613	3.35345	0.1942	-0.4839	-0.98085			3.04183	11.7236	11.641	19.1237	19.4849	19.9179	19.4459	20.3275	19.5719	19.5084	19.7167	19.2719	19.6231	20.0935	19.1217	19.05	19.6438	19.3473	19.215	18.8549
3.0585	1.16375	-2.17745	-2.1919	-3.9528	-3.61675	-3.10435	-2.5755			3.0585	3.3992	2.5355	2.53815	2.95275	3.3188	3.32845	3.44815	3.34655	0.19485	-0.4835	-0.9814			3.05017	11.7219	11.648	19.0853	19.489	19.8988	19.4574	20.3292	19.5733	19.5097	19.7071	19.2804	19.6227	20.0887	19.1039	19.0583	19.6706	19.3568	19.2166	18.8418
3.06683	1.16495	-2.17465	-2.19335	-3.94225	-3.622	-3.1174	-2.57705			3.06683	3.39735	2.52755	2.5311	2.945	3.3086	3.318	3.4317	3.3442	0.19525	-0.4834	-0.9817			3.0585	11.6868	11.6544	19.0223	19.4751	19.9022	19.4421	20.3264	19.5643	19.4853	19.7029	19.2722	19.6502	20.0709	19.1214	19.0595	19.6494	19.3757	19.1835	18.8307
3.07517	1.167	-2.1805	-2.1876	-3.9316	-3.61865	-3.1313	-2.58605			3.07517	3.39725	2.51755	2.52105	2.9323	3.29935	3.30415	3.4207	3.3376	0.1937	-0.485	-0.9772			3.06683	11.6931	11.6603	18.9924	19.4562	19.8675	19.4459	20.3099	19.5412	19.4792	19.6928	19.2461	19.6403	20.0652	19.1045	19.0486	19.6278	19.3316	19.1883	18.8238
3.0835	1.17055	-2.18145	-2.1861	-3.9392	-3.61545	-3.13865	-2.5909			3.0835	3.3935	2.5032	2.50985	2.92025	3.28635	3.2913	3.4018	3.3354	0.1934	-0.48295	-0.9736			3.07517	11.7074	11.6729	19.04	19.4635	19.8675	19.4457	20.3123	19.5229	19.472	19.7039	19.2664	19.6193	20.0507	19.0962	19.0614	19.6129	19.3292	19.1982	18.8103
3.09183	1.1638	-2.18465	-2.18785	-3.9381	-3.6155	-3.1467	-2.5998			3.09183	3.39155	2.48695	2.50125	2.91355	3.26955	3.27815	3.39045	3.33315	0.19155	-0.4822	-0.97715			3.0835	11.7163	11.6626	19.0174	19.4589	19.8755	19.434	20.2867	19.5202	19.455	19.6784	19.2535	19.6421	20.0708	19.0728	19.0422	19.5971	19.3163	19.1685	18.8019
3.10017	1.1559	-2.18865	-2.1889	-3.95735	-3.6111	-3.15665	-2.6067			3.10017	3.38495	2.46995	2.48765	2.91025	3.2533	3.27035	3.38045	3.32465	0.1904	-0.47855	-0.9791			3.09183	11.7042	11.6538	18.9631	19.4362	19.8642	19.4275	20.2721	19.5078	19.4486	19.6681	19.2486	19.6044	20.0599	19.0523	19.036	19.5904	19.2966	19.1884	18.8061
3.1085	1.15125	-2.1809	-2.1918	-3.953	-3.6109	-3.15545	-2.61275			3.1085	3.3779	2.4526	2.4858	2.90685	3.23805	3.2575	3.37355	3.31905	0.19145	-0.4749	-0.98065			3.10017	11.6896	11.644	19.0111	19.444	19.8752	19.4286	20.2551	19.5036	19.4165	19.6711	19.2405	19.5887	20.068	19.0515	19.0033	19.5827	19.2871	19.2015	18.8067
3.11683	1.14885	-2.1802	-2.1905	-3.9424	-3.6194	-3.16065	-2.61905			3.11683	3.37735	2.4413	2.4768	2.90535	3.22205	3.2483	3.364	3.31075	0.20035	-0.47395	-0.9888			3.1085	11.6959	11.6526	18.9562	19.4416	19.8596	19.4277	20.2533	19.4978	19.4277	19.6289	19.2387	19.5899	20.0514	19.0492	18.9977	19.5534	19.2822	19.1811	18.7816
3.12517	1.1441	-2.17785	-2.1891	-3.94295	-3.625	-3.1617	-2.62675			3.12517	3.37265	2.42995	2.4758	2.89755	3.212	3.2445	3.35265	3.30445	0.202	-0.4738	-0.98085			3.11683	11.6943	11.6476	18.9491	19.4458	19.8539	19.421	20.2465	19.4842	19.4204	19.6381	19.2233	19.5242	20.0223	19.0462	18.9809	19.5571	19.2721	19.1437	18.7766
3.1335	1.14175	-2.1708	-2.1899	-3.9377	-3.63125	-3.16065	-2.62705			3.1335	3.3711	2.4228	2.47235	2.89015	3.2012	3.24035	3.34155	3.301	0.20045	-0.47595	-0.98205			3.12517	11.6971	11.6658	18.9367	19.4473	19.8355	19.4075	20.2266	19.4669	19.3937	19.6339	19.2171	19.5295	20.0164	19.0393	18.98	19.5267	19.2891	19.1578	18.7582
3.14183	1.1395	-2.1676	-2.18605	-3.9331	-3.6356	-3.16925	-2.6288			3.14183	3.37095	2.42055	2.4653	2.8819	3.19835	3.23045	3.33135	3.29685	0.1994	-0.4788	-0.9792			3.1335	11.6861	11.6693	18.9844	19.456	19.8283	19.4078	20.2177	19.4603	19.3824	19.615	19.226	19.5236	19.9872	19.0282	18.9756	19.5437	19.2584	19.1428	18.773
3.15017	1.14395	-2.16845	-2.1824	-3.93315	-3.6215	-3.17665	-2.6347			3.15017	3.36995	2.41165	2.4587	2.87135	3.19535	3.22205	3.3193	3.293	0.19875	-0.48085	-0.97285			3.14183	11.6989	11.66	18.9797	19.4474	19.8278	19.3846	20.2076	19.4569	19.3632	19.6057	19.2484	19.5108	19.997	19.0072	18.9901	19.5411	19.2402	19.1151	18.7882
3.1585	1.1505	-2.16725	-2.1815	-3.9315	-3.6242	-3.18425	-2.64465			3.1585	3.36485	2.40295	2.44765	2.8621	3.1827	3.2109	3.31085	3.29335	0.19465	-0.479	-0.9687			3.15017	11.6943	11.6542	18.9844	19.427	19.8042	19.3911	20.1979	19.4546	19.3606	19.6029	19.2251	19.5008	19.9896	19.0032	19.0041	19.5337	19.2357	19.1229	18.7616
3.16683	1.14285	-2.162	-2.18265	-3.93685	-3.61915	-3.18985	-2.64935			3.16683	3.3617	2.39325	2.43675	2.86095	3.1734	3.2014	3.30175	3.29	0.19925	-0.47965	-0.97045			3.1585	11.7006	11.6524	18.9658	19.4174	19.7991	19.3621	20.1834	19.458	19.3358	19.5815	19.2147	19.487	19.9825	19.0031	18.9688	19.5338	19.2403	19.1134	18.7541
3.17517	1.1356	-2.1575	-2.18575	-3.93375	-3.61935	-3.19605	-2.6591			3.17517	3.3584	2.38235	2.4304	2.85565	3.16045	3.19645	3.29615	3.28505	0.1972	-0.47485	-0.9691			3.16683	11.6935	11.6575	18.932	19.4037	19.7801	19.3622	20.1791	19.4479	19.332	19.5723	19.2178	19.488	19.9631	19.0003	18.9325	19.5189	19.224	19.0462	18.749
3.1835	1.1298	-2.13535	-2.18105	-3.92555	-3.6263	-3.19755	-2.6639			3.1835	3.35415	2.37025	2.4259	2.8526	3.15055	3.18995	3.29755	3.277	0.20235	-0.4686	-0.9705			3.17517	11.7107	11.6556	18.9286	19.3975	19.8062	19.3425	20.1697	19.4365	19.3235	19.5546	19.2018	19.4566	19.9775	18.984	18.9121	19.5028	19.2191	19.0727	18.7622
3.19183	1.12425	-2.1082	-2.1857	-3.9184	-3.63045	-3.19705	-2.66285			3.19183	3.3531	2.36255	2.4235	2.8543	3.1427	3.1852	3.29005	3.269	0.20785	-0.4708	-0.9717			3.1835	11.7095	11.6435	18.8878	19.3904	19.7965	19.3448	20.1729	19.4249	19.3297	19.5675	19.1867	19.4733	19.9704	18.996	18.9328	19.4838	19.2076	19.0601	18.7535
3.20017	1.1248	-2.06755	-2.17705	-3.91775	-3.6355	-3.19595	-2.6677			3.20017	3.3487	2.35745	2.4242	2.84835	3.1357	3.18515	3.28165	3.2636	0.2087	-0.4719	-0.96795			3.19183	11.6944	11.6242	18.8746	19.4027	19.7973	19.3348	20.1749	19.4238	19.3276	19.5481	19.1817	19.4634	19.9719	18.9796	18.9348	19.4744	19.1906	19.0513	18.7545
3.2085	1.1221	-2.0154	-2.17655	-3.9267	-3.6402	-3.20395	-2.66365			3.2085	3.347	2.3557	2.4203	2.8382	3.12885	3.1795	3.27335	3.26185	0.21145	-0.47625	-0.96715			3.20017	11.6732	11.6531	18.8755	19.3937	19.7943	19.3205	20.1759	19.4156	19.3006	19.5462	19.1946	19.4656	19.9426	18.9564	18.9155	19.4781	19.2117	19.0612	18.7301
3.21683	1.1199	-1.93995	-2.1709	-3.9192	-3.6405	-3.2114	-2.66505			3.21683	3.35045	2.3553	2.41015	2.8316	3.1285	3.17445	3.26655	3.25645	0.2113	-0.4885	-0.95875			3.2085	11.7013	11.6518	18.8488	19.3592	19.8843	19.322	20.1503	19.4022	19.2893	19.5233	19.1604	19.4605	19.9353	18.969	18.9246	19.4814	19.2053	19.0736	18.7066
3.22517	1.1239	-1.8312	-2.1689	-3.9205	-3.63865	-3.21605	-2.6657			3.22517	3.347	2.34825	2.40315	2.81805	3.12335	3.16895	3.2553	3.25605	0.20855	-0.4813	-0.95485			3.21683	11.7127	11.646	18.8616	19.3551	19.8532	19.3121	20.138	19.4024	19.2901	19.5618	19.1664	19.4313	19.9429	18.9871	18.9176	19.4742	19.202	19.027	18.7157
3.2335	1.12465	-1.66805	-2.17055	-3.9212	-3.64135	-3.2201	-2.67335			3.2335	3.3422	2.3402	2.3953	2.8151	3.1156	3.159	3.2534	3.2548	0.20445	-0.4833	-0.9525			3.22517	11.7021	11.637	18.8415	19.3413	19.8513	19.3227	20.1301	19.4074	19.2746	19.5417	19.1668	19.4289	19.9415	18.9641	18.9156	19.4658	19.2068	19.0197	18.6829
3.24183	1.11395	-1.43705	-2.16535	-3.922	-3.6383	-3.2222	-2.6803			3.24183	3.34025	2.3326	2.388	2.80995	3.1099	3.1545	3.2464	3.25	0.2057	-0.481	-0.94955			3.2335	11.7074	11.6327	18.8281	19.3532	19.7036	19.2909	20.1189	19.3955	19.2646	19.5463	19.1696	19.3897	19.9528	18.9551	18.903	19.4695	19.1861	19.0144	18.6888
3.25017	1.1075	-1.10025	-2.1681	-3.92495	-3.64285	-3.23105	-2.68345			3.25017	3.33335	2.32045	2.38575	2.80495	3.1025	3.1491	3.248	3.24535	0.2071	-0.4782	-0.9483			3.24183	11.7138	11.632	18.8069	19.3224	19.7103	19.2892	20.1069	19.3925	19.2659	19.5523	19.1562	19.4167	19.9573	18.9362	18.8906	19.4796	19.1856	19.004	18.6737
3.2585	1.10165	-0.6241	-2.1688	-3.9222	-3.64805	-3.2334	-2.6873			3.2585	3.3305	2.31385	2.3779	2.8073	3.09695	3.14665	3.2471	3.2404	0.21335	-0.47645	-0.95055			3.25017	11.7126	11.6352	18.8062	19.3255	19.7021	19.2839	20.1035	19.3773	19.2668	19.5098	19.1748	19.4376	19.9375	18.9327	18.8806	19.455	19.18	19.0229	18.6874
3.26683	1.1004	0.0449	-2.1636	-3.91545	-3.65425	-3.2321	-2.6794			3.26683	3.32595	2.30745	2.37845	2.8049	3.08705	3.1472	3.24005	3.2324	0.21805	-0.47775	-0.9478			3.2585	11.7091	11.6325	18.806	19.3578	19.7044	19.2782	20.103	19.3606	19.2688	19.5125	19.141	19.4057	19.9314	18.9124	18.8718	19.4056	19.1598	19.0387	18.6782
3.27517	1.0984	0.97355	-2.16275	-3.91485	-3.6617	-3.2262	-2.6822			3.27517	3.32455	2.3021	2.3824	2.7989	3.08335	3.1477	3.2354	3.22825	0.2191	-0.4793	-0.94595			3.26683	11.7147	11.6328	18.791	19.345	19.7393	19.2759	20.1108	19.3621	19.2572	19.4958	19.1318	19.3923	19.9159	18.9024	18.9032	19.4376	19.1516	19.0142	18.6814
3.2835	1.09665	2.2392	-2.15995	-3.91135	-3.6683	-3.2356	-2.68175			3.2835	3.3211	2.30365	2.37825	2.792	3.0797	3.1437	3.22595	3.2224	0.21935	-0.48195	-0.94505			3.27517	11.7302	11.6403	18.8019	19.3338	19.7269	19.2733	20.104	19.3459	19.2511	19.5042	19.1394	19.3729	19.938	18.9017	18.8793	19.4423	19.1529	19.0077	18.6978
3.29183	1.09755	3.92595	-2.15075	-3.9056	-3.67255	-3.2405	-2.6783			3.29183	3.3213	2.304	2.3722	2.7833	3.07915	3.13775	3.22195	3.222	0.21625	-0.48795	-0.9391			3.2835	11.7058	11.6398	18.8172	19.3299	19.7061	19.2541	20.0985	19.3396	19.2426	19.4988	19.0751	19.3821	19.9325	18.9159	18.8685	19.4356	19.1578	18.9917	18.6793
3.30017	1.10205	6.1389	-2.14925	-3.91445	-3.67805	-3.2472	-2.68485			3.30017	3.31815	2.2981	2.36645	2.77735	3.07535	3.1327	3.2145	3.22405	0.20905	-0.48665	-0.93185			3.29183	11.7035	11.6404	18.8133	19.3058	19.6832	19.2519	20.0823	19.3433	19.2333	19.5176	19.0845	19.3795	19.9235	18.8937	18.8829	19.4321	19.1748	18.9968	18.6615
3.3085	1.0994	8.9815	-2.1517	-3.9162	-3.67935	-3.25405	-2.68915			3.3085	3.31455	2.28885	2.35745	2.7728	3.06845	3.12395	3.2118	3.22435	0.2145	-0.488	-0.93105			3.30017	11.7057	11.6537	18.7866	19.2878	19.7184	19.2537	20.0632	19.3467	19.2577	19.5004	19.1141	19.3448	19.918	18.9026	18.8641	19.4063	19.1582	18.9659	18.6501
3.31683	1.09675	12.5424	-2.1533	-3.93735	-3.6789	-3.25525	-2.6922			3.31683	3.30995	2.2816	2.3531	2.7664	3.06475	3.1217	3.2092	3.21875	0.2115	-0.48505	-0.9326			3.3085	11.7245	11.6534	18.7793	19.2793	19.707	19.2504	20.0586	19.3371	19.2224	19.488	19.13	19.3255	19.93	18.8911	18.8638	19.401	19.1519	18.9353	18.6389
3.32517	1.0929	16.888	-2.155	-3.93005	-3.6874	-3.2627	-2.7012			3.32517	3.3067	2.27385	2.35025	2.76595	3.057	3.11885	3.21285	3.2153	0.21605	-0.47915	-0.93215			3.31683	11.7425	11.6609	18.7699	19.2673	19.6734	19.247	20.0495	19.3204	19.206	19.474	19.0907	19.3178	19.9279	18.8699	18.8484	19.383	19.1483	18.9577	18.6405
3.3335	1.09395	20.0315	-2.15905	-3.92925	-3.69745	-3.2651	-2.69475			3.3335	3.3015	2.26845	2.34945	2.76835	3.05555	3.1146	3.20975	3.2083	0.2234	-0.47795	-0.92995			3.32517	11.7468	11.6624	18.764	19.2685	19.7042	19.2321	20.0346	19.3202	19.2068	19.4875	19.0751	19.3264	19.9139	18.8745	18.826	19.3583	19.14	18.9215	18.6351
3.34183	1.09435	28.1434	-2.1484	-3.9289	-3.70445	-3.25825	-2.6939			3.34183	3.2957	2.264	2.3535	2.7632	3.0454	3.11815	3.2029	3.2042	0.2266	-0.47825	-0.9298			3.3335	11.7289	11.6493	18.711	19.256	19.6856	19.2328	20.0351	19.3164	19.2048	19.4733	19.1103	19.3178	19.9016	18.8605	18.8083	19.3666	19.1434	18.973	18.6217
3.35017	1.0946	34.8541	-2.14795	-3.9254	-3.71335	-3.25855	-2.69115			3.35017	3.2928	2.25935	2.3527	2.7591	3.03875	3.1166	3.2016	3.2044	0.224	-0.48105	-0.92845			3.34183	11.725	11.67	18.7512	19.2326	19.6758	19.2278	20.0374	19.317	19.1943	19.4554	19.0752	19.3259	19.8887	18.8534	18.8401	19.3813	19.1352	18.9608	18.6215
3.3585	1.09465	42.1546	-2.1455	-3.9212	-3.72345	-3.264	-2.6904			3.3585	3.29415	2.26165	2.3488	2.7566	3.0393	3.113	3.1959	3.19945	0.2245	-0.4834	-0.92555			3.35017	11.7338	11.6701	18.7633	19.2242	19.6349	19.2327	20.0219	19.3004	19.1985	19.4556	19.0053	19.337	19.9088	18.859	18.8437	19.356	19.1279	18.9307	18.61
3.36683	1.10545	49.748	-2.13805	-3.92375	-3.72645	-3.2686	-2.6879			3.36683	3.2935	2.2589	2.34425	2.75	3.03935	3.10755	3.1928	3.1988	0.2219	-0.48215	-0.9226			3.3585	11.7199	11.6434	18.7456	19.2359	19.6398	19.2316	20.0143	19.3567	19.1944	19.4463	19.0891	19.2865	19.8987	18.8635	18.826	19.3656	19.1435	18.9809	18.5979
3.37517	1.11285	57.3605	-2.13895	-3.92135	-3.73265	-3.27365	-2.69675			3.37517	3.28755	2.25295	2.33915	2.74845	3.03445	3.1024	3.1869	3.20185	0.21405	-0.4826	-0.91915			3.36683	11.7188	11.6382	18.737	19.2021	19.6525	19.2313	20.0215	19.3387	19.1874	19.4468	19.0806	19.2952	19.9125	18.8343	18.8289	19.3562	19.1163	18.9666	18.5808
3.3835	1.11225	64.6659	-2.1387	-3.9203	-3.73475	-3.27225	-2.69735			3.3835	3.28355	2.2482	2.33435	2.74145	3.0289	3.09445	3.18065	3.20165	0.2171	-0.48095	-0.9188			3.37517	11.7325	11.6311	18.7117	19.1919	19.6433	19.2284	19.9917	19.2642	19.1897	19.4379	19.0689	19.2627	19.9086	18.8347	18.8061	19.3554	19.1076	18.9365	18.5803
3.39183	1.112	71.3978	-2.1368	-3.9212	-3.7332	-3.2739	-2.70105			3.39183	3.278	2.24195	2.3304	2.7367	3.02275	3.09225	3.1825	3.1987	0.21615	-0.4767	-0.91595			3.3835	11.7548	11.6238	18.7314	19.1972	19.6556	19.2095	19.9834	19.2768	19.1634	19.4371	19.0627	19.2675	19.8848	18.8375	18.8045	19.3684	19.1136	18.9472	18.5932
3.40017	1.1119	77.2575	-2.14035	-3.9079	-3.74195	-3.27025	-2.7026			3.40017	3.2728	2.2383	2.32875	2.7379	3.02185	3.0886	3.18415	3.19665	0.2182	-0.473	-0.9139			3.39183	11.7119	11.6386	18.7147	19.205	19.6415	19.2036	19.9732	19.2537	19.1492	19.4325	19.0526	19.2602	19.8819	18.8237	18.8234	19.3578	19.1172	18.9066	18.5868
3.4085	1.11215	82.0663	-2.13755	-3.90735	-3.7505	-3.267	-2.6944			3.4085	3.2702	2.23005	2.32705	2.7406	3.0151	3.0853	3.1824	3.1896	0.229	-0.47275	-0.92035			3.40017	11.726	11.6271	18.6938	19.1883	19.6329	19.1883	19.9717	19.2679	19.1614	19.4344	19.0309	19.2865	19.8883	18.8204	18.7964	19.3361	19.119	18.8919	18.5785
3.41683	1.11785	85.7177	-2.1289	-3.908	-3.75475	-3.259	-2.6982			3.41683	3.26525	2.22355	2.3309	2.7357	3.01015	3.0889	3.1781	3.18435	0.22755	-0.47125	-0.91845			3.4085	11.7136	11.625	18.6924	19.1742	19.6348	19.1887	19.9676	19.2646	19.1395	19.4164	19.0304	19.2507	19.8487	18.7989	18.7797	19.3464	19.1087	18.9168	18.5759
3.42517	1.1197	88.1432	-2.12595	-3.9185	-3.76075	-3.25815	-2.6914			3.42517	3.26445	2.2231	2.32985	2.73125	3.0058	3.086	3.17485	3.18485	0.2267	-0.47245	-0.9191			3.41683	11.6892	11.6424	18.6847	19.1706	19.6336	19.1731	19.9663	19.2625	19.1541	19.4104	19.0472	19.244	19.8343	18.8109	18.7968	19.3119	19.1032	18.8946	18.5522
3.4335	1.12345	89.2729	-2.1208	-3.9064	-3.76105	-3.2633	-2.69005			3.4335	3.26325	2.22595	2.32475	2.7268	3.009	3.0817	3.17185	3.185	0.2239	-0.47195	-0.9141			3.42517	11.7111	11.6336	18.6693	19.1669	19.6123	19.1596	19.9648	19.2665	19.1354	19.4086	19.0162	19.2496	19.8227	18.7985	18.7992	19.3147	19.1018	18.9397	18.5694
3.44183	1.1289	89.1299	-2.11435	-3.90615	-3.7679	-3.2628	-2.69435			3.44183	3.26365	2.2207	2.3241	2.7253	3.00855	3.07785	3.16655	3.18485	0.2155	-0.46855	-0.9084			3.4335	11.7342	11.6414	18.6795	19.1547	19.5943	19.1758	19.9664	19.2495	19.1501	19.3989	18.9641	19.2836	19.8181	18.7866	18.7862	19.3511	19.0852	18.9173	18.5826
3.45017	1.1287	87.7712	-2.1162	-3.90465	-3.7711	-3.26505	-2.69985			3.45017	3.2591	2.2136	2.31795	2.72215	3.00475	3.07295	3.16345	3.18615	0.2126	-0.47005	-0.90755			3.44183	11.7221	11.6025	18.6664	19.1278	19.5832	19.177	19.9515	19.2578	19.1278	19.3955	18.9845	19.2329	19.8241	18.7854	18.786	19.346	19.0897	18.8846	18.5796
3.4585	1.1258	85.284	-2.11545	-3.90625	-3.77025	-3.2682	-2.70595			3.4585	3.25395	2.20865	2.31635	2.71635	3.0003	3.0691	3.1597	3.18665	0.2149	-0.46625	-0.90515			3.45017	11.7224	11.6205	18.6226	19.1073	19.5861	19.1818	19.9436	19.2464	19.1211	19.3973	18.9965	19.2761	19.8315	18.771	18.7754	19.3236	19.0842	18.8837	18.5525
3.46683	1.12375	81.7964	-2.11595	-3.9051	-3.77115	-3.26935	-2.7101			3.46683	3.25	2.20305	2.31285	2.7158	2.99645	3.06325	3.16045	3.1812	0.21325	-0.4579	-0.9046			3.4585	11.7019	11.6298	18.6355	19.1155	19.5648	19.1467	19.9475	19.2452	19.1169	19.3727	18.9836	19.2688	19.8168	18.7732	18.762	19.3003	19.0626	18.9041	18.5576
3.47517	1.11745	77.4543	-2.1186	-3.90215	-3.7746	-3.27015	-2.7196			3.47517	3.242	2.20235	2.31055	2.71875	2.9965	3.05935	3.1615	3.18025	0.2187	-0.453	-0.90485			3.46683	11.718	11.6217	18.6453	19.1016	19.5841	19.1613	19.9175	19.2372	19.106	19.3756	18.9742	19.2346	19.8119	18.7474	18.7566	19.277	19.0718	18.9079	18.548
3.4835	1.10985	72.3978	-2.111	-3.8954	-3.782	-3.2721	-2.71655			3.4835	3.2431	2.19525	2.31285	2.7216	2.99105	3.0596	3.15785	3.17685	0.2214	-0.45205	-0.90655			3.47517	11.7134	11.6227	18.6286	19.1212	19.5826	19.1461	19.9044	19.2192	19.1153	19.3619	18.993	19.2568	19.8294	18.7404	18.7573	19.308	19.0663	18.89	18.5282
3.49183	1.113	66.8139	-2.1079	-3.89375	-3.78675	-3.27205	-2.71935			3.49183	3.2388	2.1925	2.3185	2.71725	2.9857	3.05865	3.1563	3.17525	0.218	-0.44895	-0.9019			3.4835	11.6995	11.6271	18.6084	19.1291	19.5541	19.13	19.9017	19.2292	19.0896	19.3693	18.9734	19.2525	19.8071	18.7384	18.7669	19.2663	19.0514	18.8875	18.5254
3.50017	1.112	60.8415	-2.10395	-3.8912	-3.7897	-3.28265	-2.72125			3.50017	3.23925	2.19655	2.315	2.71475	2.9853	3.0553	3.15385	3.1733	0.21945	-0.4494	-0.8989			3.49183	11.7255	11.6042	18.6912	19.1198	19.5376	19.1225	19.9099	19.2292	19.0807	19.3465	18.9687	19.2144	19.7996	18.7218	18.749	19.2889	19.0402	18.8547	18.5179
3.5085	1.11185	54.6564	-2.0955	-3.8815	-3.79615	-3.2931	-2.7224			3.5085	3.2395	2.20015	2.31255	2.71065	2.98995	3.05095	3.15195	3.1724	0.21445	-0.44915	-0.8904			3.50017	11.7231	11.6039	18.6397	19.0956	19.5314	19.1084	19.9014	19.2138	19.0871	19.3526	18.9541	19.1942	19.7886	18.7418	18.7829	19.2684	19.055	18.8609	18.5051
3.51683	1.11755	48.4381	-2.09555	-3.88385	-3.79065	-3.29905	-2.73165			3.51683	3.23785	2.19905	2.30965	2.70855	2.98695	3.0465	3.1465	3.17535	0.20625	-0.44275	-0.884			3.5085	11.7233	11.6211	18.6572	19.1027	19.4989	19.1068	19.9044	19.2169	19.0864	19.3278	18.9536	19.1888	19.7827	18.7225	18.7322	19.2597	19.0568	18.8668	18.499
3.52517	1.11295	42.3309	-2.10005	-3.88875	-3.7934	-3.30985	-2.7403			3.52517	3.2352	2.1984	2.30905	2.7068	2.9833	3.0424	3.14795	3.17875	0.2082	-0.44305	-0.88055			3.51683	11.7233	11.6202	18.6447	19.1008	19.519	19.0917	19.868	19.2204	19.0689	19.3302	18.9495	19.2051	19.7913	18.7005	18.7117	19.2457	19.0478	18.8432	18.5104
3.5335	1.10265	36.4835	-2.09955	-3.90355	-3.79105	-3.31305	-2.74875			3.5335	3.23105	2.19915	2.3093	2.70525	2.98105	3.0391	3.145	3.1768	0.20785	-0.4368	-0.87495			3.52517	11.7257	11.6113	18.6187	19.0869	19.5154	19.0765	19.8759	19.2122	19.0607	19.3289	18.928	19.2065	19.7723	18.706	18.7018	19.2587	19.0435	18.8513	18.4933
3.54183	1.0936	31.0373	-2.0993	-3.8969	-3.7888	-3.3117	-2.76125			3.54183	3.22635	2.2001	2.31005	2.70905	2.97755	3.03725	3.1485	3.17295	0.20795	-0.4297	-0.873			3.5335	11.745	11.6111	18.5485	19.0773	19.5193	19.0621	19.8848	19.2192	19.0615	19.3243	18.9465	19.2045	19.7853	18.712	18.6702	19.2359	19.0209	18.8332	18.498
3.55017	1.0892	26.0208	-2.1002	-3.89785	-3.7975	-3.3155	-2.76485			3.55017	3.2216	2.2025	2.31205	2.71545	2.9767	3.0365	3.14875	3.16975	0.21465	-0.42565	-0.87645			3.54183	11.7144	11.6195	18.6185	19.0787	19.5146	19.059	19.8785	19.2075	19.0665	19.3048	18.9458	19.1878	19.7776	18.7176	18.6986	19.2694	18.9974	18.8755	18.4809
3.5585	1.07835	21.5234	-2.0965	-3.90135	-3.7966	-3.3121	-2.77045			3.5585	3.2221	2.20585	2.3185	2.71895	2.97675	3.0399	3.14745	3.16655	0.21875	-0.42355	-0.86685			3.55017	11.7289	11.6249	18.5811	19.0751	19.5061	19.0474	19.8759	19.1873	19.0376	19.3057	18.943	19.1824	19.7774	18.7142	18.7221	19.235	19.0177	18.8304	18.4929
3.56683	1.0844	17.5494	-2.09535	-3.8942	-3.7991	-3.3138	-2.7745			3.56683	3.22285	2.21395	2.32295	2.71695	2.97415	3.0408	3.14635	3.16905	0.21715	-0.4186	-0.86405			3.5585	11.7229	11.6195	18.583	19.0691	19.5107	19.0434	19.8782	19.1866	19.0591	19.3048	18.9051	19.1684	19.761	18.703	18.6992	19.2514	18.9979	18.8705	18.4694
3.57517	1.08435	14.0836	-2.0927	-3.88945	-3.7996	-3.3218	-2.77415			3.57517	3.22525	2.22695	2.32785	2.7162	2.9787	3.0405	3.14515	3.16745	0.2154	-0.4189	-0.8551			3.56683	11.737	11.6151	18.5483	19.0604	19.4892	19.0495	19.8966	19.1863	19.0392	19.291	18.9091	19.1842	19.7664	18.7082	18.681	19.2297	19.0022	18.8182	18.4613
3.5835	1.0912	11.1119	-2.087	-3.89085	-3.80015	-3.3278	-2.7834			3.5835	3.22885	2.23665	2.3294	2.7156	2.9851	3.03885	3.14255	3.16895	0.21465	-0.4171	-0.84495			3.57517	11.7378	11.6225	18.5	19.0484	19.4973	19.0633	19.8823	19.1901	19.0401	19.2858	18.8837	19.2069	19.769	18.6967	18.6889	19.234	18.9992	18.8181	18.4852
3.59183	1.0947	8.6159	-2.0884	-3.89055	-3.7943	-3.3333	-2.79325			3.59183	3.2286	2.24415	2.3292	2.71755	2.98565	3.0374	3.1448	3.17445	0.2132	-0.4109	-0.8383			3.5835	11.7284	11.6096	18.502	19.0449	19.4492	19.0529	19.8616	19.1785	19.0492	19.3182	18.8714	19.1593	19.756	18.6962	18.681	19.2219	18.9699	18.8443	18.4709
3.60017	1.09015	6.54065	-2.09055	-3.8886	-3.7919	-3.3368	-2.79945			3.60017	3.22485	2.2481	2.33275	2.7243	2.98695	3.03285	3.1416	3.17885	0.21695	-0.40835	-0.83775			3.59183	11.7351	11.6248	18.507	19.0325	19.4563	19.0431	19.8482	19.1793	19.0249	19.2932	18.889	19.1601	19.7588	18.6822	18.6727	19.2161	18.9799	18.8429	18.4637
3.6085	1.0868	4.8351	-2.09165	-3.88745	-3.7842	-3.3293	-2.80535			3.6085	3.22315	2.25065	2.3319	2.7291	2.9884	3.0361	3.14695	3.18085	0.21845	-0.40025	-0.8358			3.60017	11.7297	11.6272	18.5236	19.0392	19.4529	19.0376	19.8572	19.1809	19.0308	19.2886	18.8667	19.1619	19.7288	18.6737	18.6745	19.1946	18.9502	18.829	18.4618
3.61683	1.08715	3.4849	-2.09175	-3.87535	-3.781	-3.33465	-2.811			3.61683	3.21965	2.25375	2.33385	2.7398	2.98805	3.0397	3.15485	3.1829	0.2269	-0.3929	-0.83695			3.6085	11.7349	11.614	18.5206	19.0241	19.4499	19.0302	19.8575	19.1639	19.0106	19.2878	18.8776	19.1471	19.74	18.6903	18.6547	19.2005	18.9375	18.8095	18.4327
3.62517	1.08575	2.3811	-2.09355	-3.8705	-3.78555	-3.3276	-2.80875			3.62517	3.2253	2.26185	2.33705	2.7511	2.9953	3.04895	3.1566	3.18525	0.23895	-0.38875	-0.8443			3.61683	11.7253	11.6302	18.5892	19.0312	19.4525	19.0254	19.8581	19.1619	19.0309	19.2914	18.863	19.1146	19.7308	18.693	18.6332	19.1967	18.9378	18.8564	18.4542
3.6335	1.0859	1.5108	-2.08915	-3.86815	-3.78665	-3.32185	-2.81495			3.6335	3.22615	2.26635	2.34365	2.759	3.0007	3.0591	3.1565	3.19155	0.2519	-0.38375	-0.83635			3.62517	11.7215	11.6306	18.5511	19.0077	19.4642	19.043	19.852	19.1553	19.0166	19.2484	18.8251	19.1346	19.7116	18.6851	18.6458	19.1806	18.9712	18.7941	18.4387
3.64183	1.09455	0.8224	-2.08825	-3.8729	-3.78475	-3.3139	-2.8124			3.64183	3.22845	2.27975	2.344	2.76905	3.0095	3.0632	3.15565	3.1998	0.2642	-0.3825	-0.83475			3.6335	11.7103	11.6326	18.5377	19.0209	19.4403	19.0204	19.8494	19.1458	18.9869	19.2721	18.8418	19.1197	19.709	18.6826	18.6279	19.17	18.9555	18.8018	18.4209
3.65017	1.10025	0.2794	-2.08295	-3.86805	-3.78415	-3.319	-2.80595			3.65017	3.23615	2.2935	2.3414	2.78105	3.0263	3.0679	3.1563	3.2113	0.28045	-0.3869	-0.83345			3.64183	11.7041	11.6422	18.5121	18.9962	19.4344	19.0226	19.845	19.1372	19.0024	19.2623	18.7959	19.1089	19.6988	18.6917	18.6428	19.1959	18.9508	18.7942	18.4241
3.6585	1.11085	-0.15025	-2.0836	-3.8625	-3.76655	-3.32335	-2.81035			3.6585	3.2396	2.3082	2.3377	2.79405	3.04835	3.0744	3.15365	3.2277	0.30515	-0.37905	-0.82865			3.65017	11.7074	11.6198	18.5097	18.9842	19.4171	19.0157	19.8283	19.1271	18.9871	19.2671	18.7998	19.114	19.6961	18.6794	18.6379	19.1942	18.9336	18.7728	18.3965
3.66683	1.12195	-0.4792	-2.08255	-3.85985	-3.76525	-3.3182	-2.81835			3.66683	3.24005	2.32585	2.3318	2.8227	3.0658	3.0796	3.15945	3.2516	0.33035	-0.37565	-0.82845			3.6585	11.7037	11.6133	18.4875	18.9772	19.4193	19.0062	19.8282	19.1325	18.9833	19.2571	18.8212	19.1064	19.6752	18.6909	18.6249	19.193	18.9154	18.7886	18.3559
3.67517	1.12355	-0.7347	-2.0794	-3.8608	-3.758	-3.3172	-2.81795			3.67517	3.2394	2.34945	2.3286	2.86095	3.09335	3.0878	3.1603	3.2779	0.3749	-0.3697	-0.83435			3.66683	11.7049	11.6293	18.5013	18.9794	19.4022	18.9887	19.8261	19.1266	18.9784	19.2455	18.8245	19.0947	19.6816	18.6591	18.6136	19.1851	18.911	18.7902	18.3562
3.6835	1.1253	-0.92995	-2.08105	-3.85695	-3.75305	-3.3123	-2.8236			3.6835	3.23935	2.3814	2.32615	2.91665	3.1258	3.1064	3.16725	3.31225	0.4356	-0.36005	-0.83445			3.67517	11.6779	11.6243	18.4937	18.9664	19.4109	18.9919	19.8257	19.1076	18.9755	19.2532	18.8231	19.0766	19.6734	18.6403	18.6194	19.1602	18.9186	18.7625	18.3757
3.69183	1.12625	-1.07175	-2.0782	-3.85465	-3.75015	-3.31115	-2.82495			3.69183	3.23795	2.4363	2.32325	2.9953	3.1718	3.1309	3.17245	3.35935	0.5263	-0.3553	-0.84135			3.6835	11.6753	11.6312	18.4763	18.9547	19.3907	18.994	19.8363	19.1142	18.9632	19.2661	18.7971	19.0912	19.6681	18.6699	18.6062	19.1518	18.9022	18.787	18.3505
3.70017	1.1242	-1.18495	-2.0785	-3.8499	-3.7517	-3.30615	-2.82315			3.70017	3.24015	2.50805	2.3272	3.0997	3.24395	3.16495	3.171	3.42395	0.64085	-0.356	-0.8476			3.69183	11.6988	11.6262	18.4594	18.9472	19.3713	18.9704	19.8235	19.0949	18.9904	19.2538	18.7968	19.0896	19.6709	18.6824	18.6131	19.1771	18.9288	18.7614	18.3522
3.7085	1.1373	-1.27105	-2.0707	-3.84145	-3.7501	-3.30275	-2.82335			3.7085	3.23835	2.6131	2.3371	3.23265	3.3392	3.2073	3.17295	3.5111	0.7981	-0.35675	-0.84435			3.70017	11.6965	11.6316	18.4522	18.9374	19.3732	18.9825	19.8091	19.0931	18.9815	19.2565	18.8119	19.0631	19.661	18.6637	18.5999	19.1722	18.9048	18.705	18.3509
3.71683	1.13615	-1.34	-2.0688	-3.83665	-3.7515	-3.3061	-2.8234			3.71683	3.2406	2.75385	2.3389	3.4156	3.46985	3.26	3.17105	3.62655	1.00815	-0.3589	-0.84605			3.7085	11.6809	11.6362	18.4525	18.9196	19.3514	19.0284	19.8213	19.0975	18.9612	19.2418	18.8064	19.0581	19.6253	18.6622	18.5986	19.1613	18.9058	18.7308	18.3578
3.72517	1.1425	-1.39875	-2.0621	-3.8266	-3.75285	-3.31045	-2.82135			3.72517	3.2432	2.939	2.3472	3.6566	3.643	3.32905	3.1712	3.777	1.2866	-0.3706	-0.8451			3.71683	11.6872	11.636	18.4153	18.9226	19.3429	19.0356	19.8141	19.0928	18.9519	19.2482	18.7682	19.0533	19.6504	18.6353	18.5788	19.1519	18.9232	18.7101	18.3708
3.7335	1.15185	-1.446	-2.0603	-3.8323	-3.7431	-3.31545	-2.82475			3.7335	3.24245	3.1658	2.3578	3.96875	3.8657	3.4177	3.17295	3.9746	1.65715	-0.36455	-0.84515			3.72517	11.6923	11.636	18.4366	18.9231	19.3576	19.0226	19.8058	19.0875	18.9371	19.2349	18.7402	19.0477	19.6543	18.6407	18.5556	19.1859	18.9168	18.7107	18.3392
3.74183	1.15305	-1.48785	-2.05945	-3.8372	-3.7402	-3.3222	-2.82955			3.74183	3.24065	3.44435	2.37105	4.38795	4.14945	3.52815	3.18125	4.2291	2.1427	-0.36555	-0.8455			3.7335	11.6824	11.6318	18.4649	18.9283	19.3514	19.0108	19.8024	19.0922	18.9247	19.2381	18.7553	19.0394	19.6525	18.634	18.5585	19.1712	18.9132	18.7072	18.3028
3.75017	1.1475	-1.527	-2.0576	-3.8462	-3.7401	-3.32675	-2.835			3.75017	3.23505	3.7923	2.39275	4.91965	4.5147	3.6789	3.19335	4.54075	2.77175	-0.3644	-0.84785			3.74183	11.6866	11.6328	18.4514	18.9009	19.3336	19.0022	19.8077	19.0844	18.9248	19.2355	18.7556	19.0647	19.6539	18.6331	18.5585	19.1594	18.9278	18.7151	18.3271
3.7585	1.1413	-1.55165	-2.0581	-3.8635	-3.7431	-3.34075	-2.83495			3.7585	3.2336	4.2164	2.4292	5.5814	4.96755	3.86175	3.2101	4.9285	3.58165	-0.36475	-0.85185			3.75017	11.6779	11.6322	18.4312	18.9026	19.336	18.9881	19.7867	19.0608	18.9365	19.2454	18.7693	19.0415	19.6318	18.638	18.5657	19.1364	18.9392	18.7116	18.2879
3.76683	1.13495	-1.5757	-2.0599	-3.85575	-3.74845	-3.351	-2.84165			3.76683	3.2302	4.72645	2.4685	6.40265	5.53055	4.0874	3.2268	5.3947	4.60945	-0.36535	-0.8587			3.7585	11.7043	11.6221	18.455	18.9109	19.3516	18.969	19.7798	19.0636	18.898	19.2206	18.7568	19.036	19.6099	18.6367	18.5664	19.1435	18.8718	18.6971	18.2817
3.77517	1.1328	-1.59515	-2.0534	-3.8605	-3.7535	-3.3532	-2.8348			3.77517	3.22675	5.3182	2.5256	7.39145	6.2058	4.36165	3.245	5.9477	5.88195	-0.3672	-0.8579			3.76683	11.7058	11.6054	18.4315	18.9149	19.3482	18.9608	19.7825	19.0834	18.9073	19.2279	18.7464	19.0446	19.6034	18.6424	18.5512	19.1539	18.8941	18.7248	18.2973
3.7835	1.13345	-1.61255	-2.0518	-3.86105	-3.76605	-3.35655	-2.83695			3.7835	3.2256	5.99415	2.5858	8.56555	7.0136	4.6831	3.2668	6.59575	7.43555	-0.377	-0.8614			3.77517	11.705	11.6169	18.4268	18.9026	19.3275	18.9643	19.7687	19.0694	18.8981	19.2112	18.7572	19.0485	19.5895	18.6419	18.5732	19.1443	18.9215	18.7442	18.3666
3.79183	1.1341	-1.6275	-2.0478	-3.86135	-3.774	-3.3714	-2.83215			3.79183	3.22895	6.7593	2.65285	9.9303	7.95225	5.04455	3.29115	7.3312	9.30535	-0.38435	-0.86			3.7835	11.7078	11.6657	18.3622	18.9016	19.3387	18.9581	19.7537	19.0695	18.8951	19.2201	18.7532	19.0352	19.6044	18.65	18.5748	19.1411	18.9135	18.7221	18.3223
3.80017	1.12845	-1.6527	-2.04365	-3.86825	-3.77345	-3.38365	-2.83405			3.80017	3.2269	7.59015	2.7265	11.4846	9.0235	5.45425	3.3167	8.1571	11.5069	-0.3888	-0.8592			3.79183	11.7227	11.6877	18.4103	18.8996	19.3263	18.9547	19.7599	19.0722	18.8895	19.2352	18.7315	19.0476	19.6061	18.6474	18.5858	19.1543	18.956	18.7417	18.323
3.8085	1.13425	-1.6754	-2.04055	-3.8802	-3.7837	-3.39725	-2.83695			3.8085	3.22575	8.4719	2.80495	13.213	10.2134	5.90485	3.35435	9.06025	14.0505	-0.38975	-0.85665			3.80017	11.7906	11.6716	18.3878	18.9134	19.3239	18.962	19.7654	19.0632	18.8941	19.2296	18.7258	19.0572	19.6072	18.6467	18.5475	19.1947	18.9597	18.7377	18.3109
3.81683	1.1268	-1.694	-2.04645	-3.88025	-3.7886	-3.40845	-2.83445			3.81683	3.226	9.3902	2.8882	15.0924	11.5067	6.3851	3.39485	10.0231	16.952	-0.39065	-0.85995			3.8085	11.803	11.6643	18.4154	18.9138	19.3205	18.963	19.7645	19.081	18.9062	19.2332	18.7621	19.0267	19.6033	18.674	18.5653	19.1769	18.9665	18.7209	18.3135
3.82517	1.12265	-1.71835	-2.04905	-3.88845	-3.79045	-3.41575	-2.83615			3.82517	3.2237	10.3162	2.97625	17.0824	12.8782	6.8977	3.4397	11.0139	20.1777	-0.38825	-0.86275			3.81683	11.8718	11.6653	18.4182	18.9117	19.3224	18.9642	19.7733	19.0832	18.9323	19.2351	18.7725	19.0334	19.6115	18.6774	18.5953	19.1745	19.0099	18.7621	18.3553
3.8335	1.116	-1.72785	-2.051	-3.8847	-3.8002	-3.4302	-2.83455			3.8335	3.2233	11.2261	3.06305	19.1694	14.2926	7.42155	3.4871	12.0173	23.6441	-0.3855	-0.86605			3.82517	11.912	11.6422	18.4912	18.9446	19.3221	18.9693	19.7713	19.1027	18.9328	19.2495	18.8024	19.0662	19.633	18.6766	18.6243	19.1866	19.0524	18.7834	18.3932
3.84183	1.11175	-1.7435	-2.05645	-3.8804	-3.8186	-3.43555	-2.83045			3.84183	3.22275	12.0821	3.15165	21.231	15.7176	7.9407	3.5311	12.9909	27.3174	-0.3903	-0.86905			3.8335	11.9893	11.6606	18.4736	18.9622	19.3518	18.9976	19.7916	19.0959	18.9629	19.266	18.8346	19.1044	19.6528	18.7135	18.6671	19.2032	19.1354	18.8014	18.4267
3.85017	1.1083	-1.7553	-2.04445	-3.8849	-3.82465	-3.43455	-2.83085			3.85017	3.2219	12.8598	3.23945	23.2244	17.1151	8.44265	3.5676	13.9033	31.0698	-0.39275	-0.86645			3.84183	12.1175	11.6567	18.504	18.9916	19.3966	19.0203	19.8137	19.1276	18.9979	19.2979	18.8672	19.1365	19.6516	18.7602	18.7455	19.2586	19.2635	18.8535	18.4783
3.8585	1.102	-1.76625	-2.0439	-3.88675	-3.83625	-3.44075	-2.8212			3.8585	3.22445	13.5326	3.308	25.0806	18.4007	8.9042	3.60505	14.7392	34.7846	-0.39885	-0.87			3.85017	12.2897	11.6557	18.5201	19.059	19.4139	19.0686	19.8441	19.1762	19.0457	19.3377	18.928	19.1891	19.6839	18.8244	18.8317	19.3199	19.4042	18.9533	18.5443
3.86683	1.09995	-1.77995	-2.0385	-3.89355	-3.84395	-3.45395	-2.81315			3.86683	3.2303	14.0772	3.36645	26.7251	19.5616	9.3065	3.6333	15.4478	38.3252	-0.40645	-0.86605			3.8585	12.535	11.661	18.612	19.1316	19.4851	19.1418	19.8539	19.2134	19.131	19.4064	19.0162	19.2941	19.7269	18.8858	18.9822	19.4053	19.5988	19.041	18.6545
3.87517	1.10205	-1.7973	-2.03835	-3.89505	-3.84405	-3.46055	-2.81245			3.87517	3.2308	14.4581	3.4116	28.0984	20.5508	9.6423	3.6587	16.0366	41.5541	-0.40295	-0.86155			3.86683	12.835	11.6495	18.7136	19.2293	19.6505	19.235	19.937	19.2821	19.2289	19.5029	19.1488	19.3613	19.788	18.9822	19.1404	19.5079	19.8639	19.1883	18.8056
3.8835	1.10105	-1.80855	-2.0387	-3.90105	-3.85345	-3.47035	-2.8145			3.8835	3.2303	14.6721	3.43845	29.1654	21.3164	9.89215	3.67975	16.4454	44.3766	-0.4093	-0.85995			3.87517	13.2581	11.6464	18.8198	19.3811	19.7381	19.3585	19.9965	19.3773	19.3651	19.6212	19.3146	19.4948	19.8971	19.1223	19.3751	19.6497	20.2291	19.3438	19.0342
3.89183	1.09435	-1.823	-2.03655	-3.90135	-3.8537	-3.4677	-2.81655			3.89183	3.2283	14.7101	3.4542	29.8705	21.8462	10.0533	3.69165	16.6725	46.682	-0.40725	-0.86165			3.8835	13.8346	11.6364	18.955	19.5722	19.8465	19.5267	20.0797	19.5204	19.554	19.7889	19.5199	19.684	20.0356	19.3307	19.6655	19.8584	20.7107	19.5433	19.2566
3.90017	1.0866	-1.83455	-2.03755	-3.90305	-3.8562	-3.48225	-2.81765			3.90017	3.2237	14.5783	3.4446	30.2115	22.1166	10.1166	3.69925	16.7193	48.4009	-0.40335	-0.86155			3.89183	14.5848	11.6265	19.1793	19.8265	20.0143	19.7467	20.2198	19.6881	19.7963	20.0153	19.8189	20.0649	20.1871	19.5778	20.0789	20.1062	21.3491	19.8566	19.5416
3.9085	1.0793	-1.84655	-2.03825	-3.90415	-3.866	-3.4859	-2.82175			3.9085	3.2188	14.2878	3.4222	30.1991	22.1316	10.0876	3.7	16.5816	49.4995	-0.4002	-0.865			3.90017	15.556	11.6263	19.5447	20.165	20.2766	20.0245	20.3976	19.931	20.105	20.3011	20.1722	20.2151	20.3638	19.9251	20.5548	20.3917	22.163	20.2624	19.9718
3.91683	1.07565	-1.85265	-2.0315	-3.90085	-3.87305	-3.4846	-2.8091			3.91683	3.21905	13.8388	3.3907	29.8177	21.8861	9.96855	3.6869	16.2707	49.9374	-0.40235	-0.86535			3.9085	16.7915	11.6161	19.8629	20.6191	20.5902	20.3952	20.6429	20.2415	20.5074	20.658	20.6651	20.6706	20.6757	20.3704	21.1701	20.8041	23.1994	20.7508	20.5272
3.92517	1.0721	-1.85855	-2.02425	-3.89385	-3.8797	-3.48025	-2.81485			3.92517	3.2105	13.2713	3.34495	29.0945	21.4	9.7656	3.66405	15.8102	49.702	-0.40385	-0.8637			3.91683	18.3716	11.6187	20.3794	21.1808	20.9977	20.8696	20.9335	20.6441	20.9835	21.1261	21.2336	21.2772	20.9867	20.8806	21.8942	21.3064	24.4599	21.3733	21.1722
3.9335	1.0674	-1.8633	-2.0176	-3.8924	-3.8892	-3.4823	-2.81095			3.9335	3.20975	12.6069	3.28175	28.0693	20.7102	9.48175	3.63395	15.2205	48.8396	-0.40545	-0.86655			3.92517	20.3267	11.6072	21.0678	21.8773	21.4248	21.4613	21.3229	21.1412	21.604	21.7143	21.976	21.9622	21.436	21.5493	22.8449	21.9382	26.017	22.1219	21.9852
3.94183	1.06195	-1.8708	-2.00465	-3.8898	-3.89465	-3.4847	-2.80895			3.94183	3.2071	11.8669	3.20855	26.7855	19.845	9.1281	3.59535	14.523	47.3784	-0.4077	-0.8626			3.9335	22.7094	11.6092	21.8696	22.7389	22.0988	22.184	21.8027	21.7717	22.3636	22.4332	22.8633	22.792	21.9719	22.3726	23.9365	22.7005	27.8651	23.0155	22.964
3.95017	1.06355	-1.882	-1.99135	-3.8807	-3.9	-3.48805	-2.8152			3.95017	3.20065	11.0631	3.12485	25.2976	18.8245	8.72565	3.5583	13.7461	45.3965	-0.4093	-0.8578			3.94183	25.5903	11.589	22.9045	23.7831	22.9141	23.0699	22.3993	22.5321	23.253	23.273	23.9322	23.709	22.6313	23.3617	25.1969	23.5911	30.0638	24.0931	24.0972
3.9585	1.05805	-1.8904	-1.98	-3.8831	-3.9033	-3.4939	-2.82455			3.9585	3.20055	10.2343	3.0397	23.6556	17.69	8.28765	3.51915	12.9083	42.9911	-0.41035	-0.8591			3.95017	28.9688	11.5848	24.097	25.0145	23.9042	24.1317	23.1036	23.4794	24.3272	24.3067	25.1767	24.9612	23.4546	24.4857	26.6664	24.616	32.6231	25.3335	25.4134
3.96683	1.0475	-1.89635	-1.9626	-3.8844	-3.9011	-3.48815	-2.83455			3.96683	3.18545	9.40175	2.9541	21.909	16.4775	7.8281	3.47705	12.0308	40.2396	-0.4082	-0.85725			3.9585	32.898	11.5892	25.5014	26.4833	25.0978	25.3886	23.9655	24.5732	25.5619	25.4883	26.6318	26.3006	24.3773	25.8389	28.2992	25.8053	35.4121	26.7821	26.8892
3.97517	1.03895	-1.90215	-1.9421	-3.89675	-3.9052	-3.4942	-2.84445			3.97517	3.17735	8.58625	2.86415	20.1253	15.2261	7.3524	3.43705	11.1433	37.2357	-0.40245	-0.85715			3.96683	37.3383	11.5897	27.1774	28.1549	26.4937	26.8178	24.9759	25.8566	26.9644	26.8407	28.2559	27.9656	25.448	27.3319	30.0757	27.1511	38.5566	28.3492	28.5718
3.9835	1.02785	-1.90925	-1.9177	-3.89045	-3.9087	-3.49285	-2.84785			3.9835	3.1685	7.7958	2.77665	18.3383	13.9679	6.8839	3.3935	10.2665	34.0831	-0.40135	-0.85375			3.97517	42.2163	11.599	29.0806	30.0676	28.0663	28.4289	26.143	27.3089	28.4873	28.3323	30.0405	29.7191	26.6839	28.9865	32.0168	28.6194	41.8929	30.0607	30.3876
3.99183	1.0216	-1.91315	-1.87445	-3.88235	-3.91265	-3.4861	-2.8462			3.99183	3.161	7.0464	2.6987	16.5796	12.7352	6.43355	3.3475	9.4155	30.8383	-0.40175	-0.85585			3.9835	47.5033	11.6023	31.2423	32.1417	29.8435	30.2168	27.4411	28.9108	30.1795	29.9806	31.935	31.7096	28.0704	30.7738	34.0506	30.1622	45.4063	31.8871	32.3086
4.00017	1.0165	-1.9138	-1.83	-3.88155	-3.91735	-3.47905	-2.8507			4.00017	3.1563	6.36	2.6277	14.8909	11.5483	6.0007	3.3079	8.616	27.595	-0.4021	-0.8574			3.99183	53.0628	11.5845	33.5928	34.3871	31.7842	32.1403	28.8861	30.6663	31.9607	31.7407	34.0309	33.8024	29.5415	32.663	36.0894	31.7901	48.9796	33.8157	34.3038
4.0085	1.01015	-1.91565	-1.7699	-3.8735	-3.91555	-3.4807	-2.8509			4.0085	3.15385	5.736	2.55555	13.2942	10.4367	5.58785	3.26465	7.86735	24.4325	-0.4012	-0.85575			4.00017	58.7492	11.579	36.1232	36.7408	33.8869	34.162	30.4467	32.5262	33.8165	33.6121	36.0852	36.0059	31.1132	34.6176	38.1439	33.4588	52.523	35.7533	36.3224
4.01683	1.00865	-1.92485	-1.6965	-3.8749	-3.92205	-3.48195	-2.859			4.01683	3.15085	5.17055	2.48695	11.8128	9.40105	5.20825	3.2262	7.18435	21.4082	-0.4	-0.84815			4.0085	64.3953	11.5709	38.6983	39.1564	36.072	36.2261	32.0879	34.4614	35.6769	35.4288	38.1755	38.2655	32.7612	36.5604	40.1208	35.1341	55.9363	37.6626	38.3011
4.02517	1.00725	-1.92765	-1.60875	-3.8763	-3.91835	-3.4828	-2.8645			4.02517	3.14445	4.6625	2.4254	10.4649	8.4527	4.8628	3.18935	6.5693	18.58	-0.4049	-0.8411			4.01683	69.7853	11.5739	41.315	41.5787	38.3267	38.2951	33.7518	36.4147	37.4941	37.2351	40.2023	40.4873	34.3996	38.4473	41.9445	36.7629	59.0973	39.5184	40.1806
4.0335	1.00555	-1.9363	-1.5052	-3.8741	-3.91735	-3.48165	-2.87195			4.0335	3.13825	4.21675	2.3729	9.2532	7.5938	4.55405	3.15865	6.0157	15.9727	-0.40355	-0.8429			4.02517	74.8852	11.5515	43.9365	43.8807	40.517	40.3312	35.4359	38.3336	39.2285	38.9843	42.0844	42.6315	36.0172	40.2463	43.617	38.2131	61.9466	41.1972	41.9221
4.04183	0.99375	-1.94155	-1.37785	-3.8704	-3.91055	-3.4745	-2.88505			4.04183	3.1296	3.8265	2.321	8.1816	6.8265	4.2765	3.1337	5.52285	13.6075	-0.3996	-0.8411			4.0335	79.4968	11.5623	46.4416	46.0485	42.6401	42.224	37.077	40.173	40.813	40.6143	43.8088	44.5825	37.5459	41.846	45.012	39.575	64.3859	42.6858	43.42
4.05017	0.9818	-1.94155	-1.22395	-3.86585	-3.91235	-3.4598	-2.88975			4.05017	3.1211	3.49435	2.28185	7.24415	6.1577	4.03915	3.11265	5.0932	11.5021	-0.3935	-0.84095			4.04183	83.4785	11.55	48.7499	48.0142	44.607	43.94	38.6231	41.8751	42.1963	42.0647	45.3349	46.3524	38.9985	43.2516	46.1479	40.7486	66.3674	43.9517	44.7223
4.0585	0.972	-1.94635	-1.0439	-3.8669	-3.91465	-3.45545	-2.88605			4.0585	3.1202	3.2113	2.2463	6.4287	5.57415	3.83445	3.09245	4.7278	9.64895	-0.3944	-0.84585			4.05017	86.7069	11.5587	50.8158	49.7026	46.4109	45.4329	40.0142	43.3755	43.3406	43.2505	46.535	47.8501	40.2589	44.4383	46.9695	41.6428	67.8457	44.9266	45.7108
4.06683	0.9638	-1.94735	-0.8245	-3.8575	-3.9118	-3.4431	-2.88385			4.06683	3.1147	2.9718	2.2218	5.728	5.0762	3.6644	3.0738	4.41265	8.01905	-0.39245	-0.83845			4.0585	89.1358	11.5526	52.5772	51.0832	47.9614	46.6579	41.2191	44.6487	44.2437	44.2259	47.4436	49.0628	41.3133	45.3357	47.4868	42.3581	68.7972	45.6315	46.4056
4.07517	0.96615	-1.9434	-0.57605	-3.85295	-3.91005	-3.4361	-2.8816			4.07517	3.1136	2.78065	2.1964	5.12965	4.65835	3.5163	3.0569	4.15055	6.6164	-0.39225	-0.8381			4.06683	90.7452	11.5513	53.977	52.1031	49.2058	47.5772	42.2383	45.6275	44.8614	44.9216	48.0791	49.9457	42.1405	45.9569	47.6896	42.7375	69.2612	46.0314	46.7954
4.0835	0.9629	-1.94275	-0.2809	-3.84455	-3.9014	-3.43675	-2.87375			4.0835	3.1174	2.6224	2.17245	4.634	4.3095	3.3887	3.03985	3.9298	5.4222	-0.39395	-0.8347			4.07517	91.5346	11.5347	55.0268	52.7561	50.1244	48.1531	42.9939	46.3342	45.1812	45.3081	48.3413	50.4818	42.7216	46.246	47.5154	42.852	69.2187	46.1446	46.8554
4.09183	0.96195	-1.94785	0.06125	-3.8439	-3.89575	-3.4281	-2.87815			4.09183	3.1134	2.488	2.1541	4.2174	4.01885	3.28205	3.0286	3.75145	4.41885	-0.3945	-0.82925			4.0835	91.4719	11.4936	55.6357	53.0358	50.7011	48.4133	43.4876	46.7176	45.188	45.4333	48.3021	50.6903	43.017	46.2246	47.0718	42.7174	68.6938	45.9342	46.5786
4.10017	0.958	-1.9523	0.4428	-3.8433	-3.88795	-3.4239	-2.88235			4.10017	3.1082	2.37825	2.1326	3.87225	3.76935	3.19405	3.01715	3.6076	3.58675	-0.392	-0.82525			4.09183	90.6668	11.5003	55.8651	52.9267	50.9149	48.3395	43.6985	46.7873	44.8924	45.2548	47.913	50.5151	43.0656	45.8662	46.3103	42.2968	67.6999	45.4013	46.0305
4.1085	0.9499	-1.95595	0.871	-3.86015	-3.87585	-3.4192	-2.8811			4.1085	3.10505	2.28765	2.1208	3.59215	3.56695	3.1202	3.0055	3.4864	2.8959	-0.39195	-0.8254			4.10017	89.1376	11.4843	55.6596	52.4728	50.7912	47.9487	43.6429	46.5557	44.3357	44.7882	47.2302	50.0076	42.8466	45.232	45.3004	41.6587	66.289	44.62	45.1966
4.11683	0.9417	-1.96035	1.34715	-3.8454	-3.86295	-3.4061	-2.8764			4.11683	3.0988	2.2186	2.1073	3.3605	3.39965	3.0625	3.0049	3.3868	2.33145	-0.3839	-0.8234			4.1085	86.9579	11.4841	55.0513	51.6444	50.3105	47.27	43.3195	46.0551	43.5072	44.0531	46.2871	49.188	42.3859	44.3541	44.0697	40.7893	64.5088	43.5733	44.1018
4.12517	0.9344	-1.9549	1.8834	-3.8452	-3.8519	-3.3949	-2.87685			4.12517	3.095	2.159	2.0964	3.18565	3.26095	3.01805	3.00145	3.30495	1.87605	-0.37745	-0.8213			4.11683	84.1548	11.4827	54.0638	50.5272	49.5195	46.3049	42.7679	45.2722	42.4798	43.1087	45.0952	48.0832	41.7	43.2604	42.6486	39.754	62.3496	42.3237	42.7942
4.1335	0.92335	-1.9539	2.46135	-3.8359	-3.8466	-3.3798	-2.87035			4.1335	3.0948	2.1113	2.0945	3.0405	3.1587	2.9861	2.9966	3.2401	1.5088	-0.3785	-0.8292			4.12517	80.853	11.4702	52.7948	49.1447	48.4534	45.0969	41.9922	44.2503	41.2636	41.9375	43.7347	46.7627	40.7846	41.9751	41.0912	38.5757	60.0119	40.9556	41.3582
4.14183	0.92155	-1.95095	3.08845	-3.831	-3.83475	-3.3602	-2.86305			4.14183	3.09205	2.07525	2.0911	2.91995	3.07545	2.95885	2.98885	3.18985	1.21315	-0.37935	-0.82005			4.1335	77.0915	11.4604	51.2383	47.5345	47.1599	43.7094	41.0095	43.0076	39.8952	40.6153	42.1536	45.2043	39.7293	40.5588	39.4057	37.2537	57.4218	39.4826	39.7879
4.15017	0.92145	-1.947	3.76435	-3.82	-3.8235	-3.3463	-2.8509			4.15017	3.0947	2.0532	2.08825	2.82625	3.0103	2.93625	2.9839	3.14865	0.97965	-0.3818	-0.8175			4.14183	72.9948	11.4505	49.4413	45.7368	45.6319	42.136	39.8671	41.5994	38.4265	39.184	40.4723	43.5613	38.5159	38.9942	37.6874	35.8753	54.7126	37.8928	38.111
4.1585	0.92235	-1.9465	4.4822	-3.8117	-3.8129	-3.33955	-2.8325			4.1585	3.09745	2.0353	2.079	2.74555	2.9617	2.9166	2.97565	3.11635	0.79025	-0.3848	-0.8121			4.15017	68.6338	11.4434	47.4862	43.7628	43.9581	40.463	38.6086	40.0638	36.8539	37.6658	38.7396	41.7674	37.1947	37.358	35.9335	34.4626	51.8719	36.2197	36.3942
4.16683	0.9205	-1.9497	5.2323	-3.8068	-3.78775	-3.32795	-2.8278			4.16683	3.0949	2.0169	2.0741	2.6834	2.92185	2.89845	2.97095	3.0965	0.6538	-0.38055	-0.80665			4.1585	64.1095	11.4315	45.3956	41.7313	42.1476	38.7201	37.2336	38.4391	35.2532	36.0827	36.9626	39.892	35.8184	35.6942	34.1709	33.0404	48.9639	34.5613	34.6837
4.17517	0.92315	-1.9513	6.01305	-3.80005	-3.77305	-3.3167	-2.81975			4.17517	3.09085	1.99975	2.06845	2.6396	2.887	2.8842	2.97085	3.07805	0.5364	-0.382	-0.8022			4.16683	59.5316	11.3837	43.1564	39.6952	40.2537	36.9507	35.797	36.7826	33.6653	34.4986	35.1919	37.9614	34.4008	34.0181	32.4615	31.577	46.0744	32.9138	32.9495
4.1835	0.9135	-1.9522	6.81735	-3.7855	-3.753	-3.30525	-2.81515			4.1835	3.09025	1.98365	2.06555	2.6044	2.86055	2.874	2.9683	3.0609	0.44595	-0.37605	-0.80065			4.17517	54.987	11.3837	40.9209	37.6407	38.3719	35.1593	34.3299	35.1061	32.084	32.9372	33.4374	36.074	32.9832	32.376	30.8074	30.2182	43.25	31.3269	31.3009
4.19183	0.903	-1.95165	7.63345	-3.7799	-3.7337	-3.2796	-2.80675			4.19183	3.08745	1.97145	2.06545	2.58375	2.8336	2.86935	2.9732	3.04785	0.3844	-0.371	-0.8002			4.1835	50.511	11.393	38.6702	35.6392	36.4582	33.429	32.8905	33.4509	30.5717	31.3741	31.759	34.2067	31.5908	30.7739	29.2315	28.823	40.4951	29.783	29.7342
4.20017	0.89335	-1.94465	8.4574	-3.7769	-3.71835	-3.2643	-2.7957			4.20017	3.08535	1.96815	2.0657	2.5664	2.8111	2.863	2.9713	3.0384	0.34255	-0.36795	-0.8023			4.19183	46.2142	11.3834	36.5258	33.6927	34.6073	31.7328	31.4471	31.8303	29.0932	29.9147	30.151	32.4548	30.2017	29.2868	27.7882	27.5735	37.9126	28.3292	28.2606
4.2085	0.88385	-1.94355	9.2714	-3.7663	-3.70155	-3.241	-2.7813			4.2085	3.08495	1.9605	2.07085	2.55115	2.8038	2.8645	2.9709	3.03265	0.3073	-0.3679	-0.7972			4.20017	42.1461	11.3825	34.4151	31.8532	32.8087	30.1432	30.0983	30.2963	27.7391	28.5375	28.6915	30.7728	28.8742	27.9036	26.484	26.4305	35.4969	27.0096	26.9084
4.21683	0.8915	-1.93885	10.0761	-3.7675	-3.68605	-3.22205	-2.76885			4.21683	3.0835	1.95835	2.07835	2.53555	2.79425	2.8666	2.96805	3.0268	0.2806	-0.3673	-0.79385			4.2085	38.3092	11.3751	32.4303	30.1333	31.1073	28.6495	28.8016	28.8327	26.5089	27.284	27.288	29.2089	27.6797	26.6013	25.2534	25.3827	33.2356	25.8056	25.6393
4.22517	0.88975	-1.93775	10.8616	-3.75025	-3.67235	-3.21655	-2.75055			4.22517	3.08505	1.96265	2.0782	2.5233	2.7918	2.8616	2.96305	3.0215	0.2603	-0.37	-0.7928			4.21683	34.8061	11.3497	30.5744	28.5531	29.517	27.2727	27.587	27.4751	25.3449	26.095	26.0222	27.7796	26.5704	25.3775	24.1705	24.3903	31.193	24.6911	24.5318
4.2335	0.88815	-1.93895	11.6262	-3.74485	-3.65385	-3.20565	-2.73765			4.2335	3.0868	1.96445	2.075	2.5106	2.78865	2.86	2.9577	3.018	0.2481	-0.37365	-0.7861			4.22517	31.6236	11.3377	28.887	27.1043	28.0609	26.0048	26.4718	26.2402	24.3203	25.0205	24.8705	26.4632	25.5741	24.2849	23.2111	23.5287	29.3439	23.7304	23.516
4.24183	0.89085	-1.94145	12.3461	-3.7423	-3.6294	-3.19225	-2.73025			4.24183	3.08635	1.9586	2.0698	2.50105	2.78275	2.8531	2.95775	3.0206	0.24195	-0.3692	-0.77535			4.2335	28.7412	11.3407	27.322	25.7908	26.7304	24.8921	25.4567	25.1249	23.3983	24.0711	23.8273	25.2885	24.6245	23.3451	22.3508	22.7807	27.681	22.8559	22.5983
4.25017	0.88595	-1.9433	13.0193	-3.73665	-3.61285	-3.1792	-2.72565			4.25017	3.0857	1.95435	2.0706	2.4976	2.7793	2.8465	2.95705	3.0205	0.2369	-0.3637	-0.78115			4.24183	26.202	11.3254	25.9004	24.6339	25.5367	23.8877	24.5217	24.1339	22.5728	23.2326	22.9355	24.2203	23.7861	22.4998	21.6438	22.1289	26.2245	22.0797	21.817
4.2585	0.8728	-1.9499	13.6401	-3.73225	-3.5895	-3.16305	-2.7159			4.2585	3.08435	1.9476	2.0706	2.4925	2.7714	2.8514	2.9614	3.0183	0.2309	-0.3601	-0.7815			4.25017	23.9273	11.3172	24.6857	23.6242	24.4702	23.0052	23.6961	23.239	21.8816	22.489	22.1639	23.2381	23.0585	21.7662	21.0133	21.5401	24.944	21.4389	21.1456
4.26683	0.87065	-1.9427	14.2	-3.72835	-3.5754	-3.1494	-2.70335			4.26683	3.08415	1.9387	2.07035	2.4958	2.7631	2.8517	2.96545	3.0138	0.237	-0.3554	-0.7837			4.2585	21.9842	11.3096	23.5726	22.7406	23.5361	22.2323	22.9768	22.4693	21.2699	21.8097	21.4937	22.4641	22.4325	21.1361	20.4547	21.0234	23.8178	20.8827	20.5577
4.27517	0.86515	-1.9456	14.7012	-3.71555	-3.56375	-3.13155	-2.70035			4.27517	3.0792	1.9385	2.07095	2.4978	2.7641	2.85405	2.96225	3.00985	0.2456	-0.3514	-0.7859			4.26683	20.2847	11.2957	22.6068	21.9599	22.7268	21.5662	22.3498	21.7975	20.7406	21.2666	20.8942	21.7788	21.8696	20.6019	20.0126	20.6155	22.9003	20.3849	20.0746
4.2835	0.85625	-1.94465	15.1375	-3.70225	-3.55375	-3.10945	-2.6906			4.2835	3.07725	1.9374	2.0797	2.4943	2.76055	2.86005	2.96165	3.00885	0.25095	-0.351	-0.7798			4.27517	18.8081	11.3029	21.762	21.318	22.0242	20.9973	21.8219	21.2106	20.2889	20.8074	20.4027	21.1658	21.3676	20.1439	19.5881	20.2503	22.0983	19.9695	19.6586
4.29183	0.85995	-1.9429	15.4952	-3.697	-3.54795	-3.0945	-2.67875			4.29183	3.07625	1.9365	2.07995	2.49195	2.7583	2.8612	2.95585	3.0072	0.25345	-0.35175	-0.78255			4.2835	17.5736	11.2865	21.067	20.7576	21.4331	20.5176	21.3612	20.7188	19.9382	20.3889	19.9993	20.659	20.9633	19.7553	19.2851	19.9687	21.4047	19.5953	19.3069
4.30017	0.85905	-1.9427	15.7899	-3.6872	-3.5397	-3.08425	-2.66395			4.30017	3.0804	1.9398	2.0783	2.4878	2.75995	2.85985	2.9495	3.00475	0.257	-0.35665	-0.782			4.29183	16.5282	11.2747	20.4812	20.2701	20.9151	20.1164	20.9682	20.2916	19.6126	20.0756	19.6509	20.2484	20.624	19.4153	19.0034	19.6687	20.8509	19.3127	19.0189
4.3085	0.8609	-1.9494	16.013	-3.68745	-3.52075	-3.075	-2.662			4.3085	3.0801	1.9379	2.0769	2.47535	2.7636	2.85825	2.94535	3.007	0.26165	-0.35105	-0.77755			4.30017	15.6602	11.2797	19.994	19.8821	20.5073	19.7874	20.6144	19.952	19.3425	19.7829	19.3484	19.8627	20.3392	19.1573	18.7848	19.4625	20.3932	19.0733	18.7663
4.31683	0.8626	-1.9538	16.1535	-3.70015	-3.5109	-3.07005	-2.6554			4.31683	3.0766	1.9316	2.0722	2.4756	2.7586	2.8527	2.94795	3.0093	0.26145	-0.3506	-0.7754			4.3085	14.9131	11.2667	19.5741	19.5707	20.1345	19.5075	20.3339	19.6727	19.134	19.5454	19.0898	19.5752	20.1138	18.9291	18.5733	19.2746	19.9501	18.8948	18.5588
4.32517	0.85775	-1.95705	16.2161	-3.69225	-3.49545	-3.06075	-2.64715			4.32517	3.0732	1.9253	2.06685	2.47045	2.755	2.84735	2.9449	3.0099	0.26865	-0.3516	-0.77775			4.31683	14.3145	11.2606	19.2214	19.2956	19.8573	19.2718	20.1085	19.4283	18.9416	19.3751	18.8975	19.3311	19.9095	18.7478	18.4337	19.1725	19.6418	18.713	18.3989
4.3335	0.84755	-1.96385	16.2048	-3.689	-3.48415	-3.04545	-2.64585			4.3335	3.07355	1.9175	2.0661	2.47205	2.749	2.84785	2.947	3.0078	0.27095	-0.34175	-0.7792			4.32517	13.8084	11.2634	18.9355	19.0864	19.6289	19.0848	19.9189	19.2216	18.8028	19.1989	18.7525	19.1524	19.7264	18.5876	18.349	19.0279	19.3588	18.601	18.2734
4.34183	0.84435	-1.95715	16.1266	-3.68675	-3.4818	-3.0333	-2.6401			4.34183	3.072	1.91395	2.06335	2.47455	2.7419	2.8477	2.95335	3.0033	0.28225	-0.33785	-0.77895			4.3335	13.4057	11.261	18.7225	18.9112	19.4322	18.9288	19.7643	19.0559	18.6864	19.0715	18.6254	18.9818	19.6116	18.4594	18.2096	18.9548	19.167	18.4702	18.1569
4.35017	0.83825	-1.965	15.967	-3.67295	-3.4779	-3.0236	-2.6339			4.35017	3.06675	1.9056	2.0648	2.47535	2.73915	2.8493	2.94715	3.0019	0.2915	-0.34125	-0.78105			4.34183	13.0649	11.2345	18.5355	18.7727	19.2447	18.8042	19.6362	18.9269	18.6148	18.9543	18.5093	18.8741	19.4806	18.3474	18.1435	18.8634	19.0053	18.4082	18.0431
4.3585	0.83925	-1.9627	15.7545	-3.66625	-3.475	-3.01205	-2.6271			4.3585	3.0601	1.90125	2.06995	2.47085	2.7361	2.8529	2.94175	2.99335	0.2968	-0.34135	-0.78465			4.35017	12.8019	11.2605	18.3395	18.6421	19.1018	18.7123	19.5234	18.7995	18.5315	18.8725	18.4147	18.7388	19.4256	18.2722	18.1104	18.7797	18.8324	18.3392	18.0033
4.36683	0.8366	-1.95925	15.4682	-3.65915	-3.4734	-3.00635	-2.6136			4.36683	3.06225	1.90285	2.06575	2.4669	2.73375	2.85065	2.93525	2.99525	0.30075	-0.34405	-0.7865			4.3585	12.5844	11.263	18.2124	18.5607	18.9953	18.6418	19.4421	18.7169	18.4499	18.8114	18.3514	18.6891	19.3303	18.2291	18.029	18.7336	18.7445	18.2902	17.9231
4.37517	0.83195	-1.96165	15.1304	-3.65265	-3.4683	-3.00445	-2.59985			4.37517	3.06295	1.90145	2.0603	2.45665	2.7348	2.84715	2.9284	2.99255	0.2993	-0.3455	-0.78255			4.36683	12.3857	11.2548	18.0984	18.4794	18.8848	18.5612	19.3719	18.6506	18.3912	18.7445	18.2815	18.5989	19.2689	18.1582	18.0004	18.6807	18.638	18.2245	17.8759
4.3835	0.8368	-1.9664	14.7317	-3.6403	-3.4588	-2.9919	-2.5998			4.3835	3.0602	1.8951	2.0563	2.4482	2.7359	2.8436	2.9257	2.9951	0.29625	-0.3421	-0.7813			4.37517	12.2509	11.2541	17.9989	18.4138	18.8388	18.522	19.3211	18.5819	18.3583	18.7103	18.2324	18.5132	19.1926	18.101	17.984	18.6414	18.5521	18.1754	17.8203
4.39183	0.83215	-1.9676	14.2784	-3.6433	-3.4536	-2.99365	-2.5984			4.39183	3.0579	1.8881	2.0498	2.44735	2.73205	2.83645	2.9251	2.9962	0.29765	-0.3436	-0.7809			4.3835	12.1141	11.2587	17.9478	18.3828	18.7962	18.4731	19.257	18.5434	18.328	18.6643	18.1877	18.4619	19.1746	18.0561	17.9301	18.6453	18.4798	18.1632	17.7934
4.40017	0.8277	-1.97195	13.7774	-3.64395	-3.4429	-2.98975	-2.59655			4.40017	3.05395	1.8807	2.0488	2.4434	2.72885	2.83685	2.92365	2.99245	0.3012	-0.3413	-0.7814			4.39183	12.002	11.2548	17.8856	18.3412	18.7511	18.4427	19.2191	18.5079	18.299	18.6263	18.1713	18.4413	19.1415	18.0333	17.8881	18.6105	18.4399	18.1087	17.7977
4.4085	0.8268	-1.97495	13.233	-3.64325	-3.4331	-2.98325	-2.59455			4.4085	3.05315	1.87385	2.04345	2.44435	2.724	2.8302	2.9254	2.99055	0.306	-0.3314	-0.7814			4.40017	11.9153	11.2535	17.8485	18.3089	18.7069	18.4033	19.1991	18.4804	18.2895	18.6141	18.158	18.418	19.1231	18.0353	17.8735	18.6098	18.3976	18.112	17.7367
4.41683	0.82305	-1.97735	12.651	-3.6457	-3.4296	-2.9782	-2.5867			4.41683	3.04755	1.8724	2.04035	2.4461	2.7221	2.8282	2.9269	2.98585	0.31485	-0.33015	-0.78095			4.4085	11.8726	11.2183	17.8423	18.2972	18.6671	18.3816	19.1471	18.4471	18.2762	18.5662	18.1302	18.3859	19.1072	18.0164	17.8683	18.5743	18.3532	18.1012	17.7458
4.42517	0.82465	-1.98165	12.0462	-3.63535	-3.4274	-2.9681	-2.57825			4.42517	3.0457	1.866	2.0432	2.44485	2.71285	2.8293	2.92255	2.97855	0.31655	-0.3299	-0.78125			4.41683	11.812	11.2414	17.7415	18.277	18.6522	18.3606	19.1473	18.4319	18.2436	18.541	18.1125	18.3748	19.0965	17.9923	17.891	18.5678	18.341	18.0766	17.7304
4.4335	0.8184	-1.9795	11.4131	-3.62995	-3.431	-2.9554	-2.5699			4.4335	3.0421	1.8612	2.04425	2.4421	2.71115	2.83245	2.9198	2.9789	0.3171	-0.32615	-0.7823			4.42517	11.7796	11.2547	17.73	18.2772	18.6148	18.346	19.1378	18.4205	18.2273	18.5322	18.0874	18.3386	19.0694	17.9826	17.8898	18.5194	18.3316	18.1153	17.7356
4.44183	0.8207	-1.97675	10.766	-3.62405	-3.42705	-2.9525	-2.5592			4.44183	3.04375	1.8653	2.03955	2.4396	2.71505	2.8279	2.9143	2.9754	0.3177	-0.32665	-0.78285			4.4335	11.7532	11.2703	17.7213	18.2571	18.5841	18.3399	19.1078	18.3983	18.2228	18.5169	18.0882	18.3184	19.0561	17.9735	17.8878	18.5099	18.3283	18.0782	17.7179
4.45017	0.8229	-1.9812	10.1069	-3.61915	-3.4201	-2.9515	-2.54975			4.45017	3.04445	1.8626	2.0351	2.4346	2.71575	2.82345	2.9086	2.9755	0.31605	-0.3214	-0.7784			4.44183	11.7175	11.2579	17.7215	18.2516	18.5791	18.3362	19.0935	18.3973	18.2138	18.5054	18.0873	18.3226	19.0473	17.96	17.8926	18.5271	18.3049	18.049	17.7248
4.4585	0.83025	-1.98215	9.4284	-3.6146	-3.40955	-2.94755	-2.5505			4.4585	3.04085	1.8569	2.03	2.43115	2.71225	2.8201	2.907	2.97825	0.31015	-0.32275	-0.7763			4.45017	11.702	11.2637	17.7264	18.2547	18.5851	18.3263	19.0907	18.3863	18.2013	18.5023	18.0675	18.3098	19.0627	17.9479	17.9157	18.5069	18.2982	18.0553	17.7209
4.46683	0.8305	-1.98805	8.748	-3.61535	-3.4051	-2.9415	-2.54605			4.46683	3.0399	1.8547	2.0262	2.4284	2.71075	2.81775	2.9066	2.9779	0.31225	-0.32125	-0.7768			4.4585	11.6981	11.2747	17.6887	18.2556	18.5816	18.3363	19.1035	18.3819	18.2229	18.5045	18.0631	18.2616	19.0324	17.9481	17.8803	18.5399	18.2936	18.0657	17.7178
4.47517	0.8287	-1.9892	8.07375	-3.6131	-3.39465	-2.9356	-2.5417			4.47517	3.03625	1.8509	2.0234	2.42775	2.7046	2.81515	2.90675	2.9733	0.3127	-0.31455	-0.7768			4.46683	11.6661	11.2787	17.6851	18.2675	18.5767	18.3245	19.105	18.3886	18.2028	18.5088	18.0526	18.3269	19.0478	17.9343	17.8627	18.5225	18.2568	18.0653	17.7039
4.4835	0.8322	-1.9893	7.4052	-3.6059	-3.3885	-2.9315	-2.5401			4.4835	3.0355	1.85015	2.0217	2.4304	2.70425	2.81215	2.9099	2.96835	0.3175	-0.3061	-0.7734			4.47517	11.6485	11.2888	17.6787	18.2798	18.577	18.3202	19.0812	18.3846	18.1928	18.4948	18.0643	18.3008	19.0406	17.9393	17.8797	18.5081	18.2423	18.0552	17.7315
4.49183	0.83165	-1.9953	6.7504	-3.609	-3.3872	-2.9246	-2.53295			4.49183	3.0309	1.84435	2.01945	2.43495	2.70195	2.8106	2.90965	2.9661	0.32905	-0.3044	-0.77415			4.4835	11.6647	11.3049	17.6745	18.2862	18.5878	18.322	19.095	18.3744	18.1955	18.485	18.0608	18.2701	19.0343	17.9324	17.8977	18.5065	18.2403	18.0526	17.7102
4.50017	0.83415	-1.99415	6.12715	-3.5998	-3.38165	-2.91085	-2.5278			4.50017	3.02815	1.8389	2.0219	2.43385	2.6975	2.81495	2.907	2.9598	0.32925	-0.3005	-0.7745			4.49183	11.6493	11.3082	17.6898	18.3007	18.5768	18.321	19.101	18.3804	18.2174	18.4917	18.0634	18.2999	19.0299	17.9357	17.8938	18.5134	18.2436	18.0624	17.7336
4.5085	0.8367	-1.99175	5.5103	-3.5967	-3.3816	-2.9001	-2.51965			4.5085	3.02725	1.8403	2.02425	2.4297	2.6942	2.8145	2.90685	2.96035	0.33145	-0.29685	-0.78			4.50017	11.6278	11.3268	17.6891	18.3027	18.5794	18.3163	19.1109	18.3741	18.227	18.5038	18.0809	18.2948	19.037	17.9392	17.8983	18.4915	18.2488	18.0742	17.7621
4.51683	0.83605	-1.99275	4.9257	-3.59935	-3.3734	-2.9058	-2.50645			4.51683	3.03195	1.8433	2.01615	2.42585	2.6973	2.81085	2.90245	2.956	0.3273	-0.29245	-0.77565			4.5085	11.635	11.3419	17.6995	18.3221	18.605	18.315	19.108	18.3762	18.2501	18.5059	18.0733	18.3096	19.023	17.941	17.9059	18.523	18.2514	18.0648	17.7463
4.52517	0.84315	-1.9983	4.3668	-3.60145	-3.37825	-2.89845	-2.50255			4.52517	3.02935	1.8436	2.0165	2.4241	2.69775	2.80985	2.904	2.9592	0.3214	-0.2885	-0.7705			4.51683	11.647	11.3408	17.7041	18.3145	18.5821	18.3245	19.0969	18.3889	18.2405	18.5014	18.0674	18.3078	19.0265	17.9382	17.9137	18.5127	18.2398	18.0959	17.7577
4.5335	0.8526	-1.99895	3.82575	-3.60095	-3.36715	-2.89535	-2.5047			4.5335	3.0268	1.84135	2.01165	2.42395	2.69625	2.8086	2.8973	2.9605	0.31935	-0.2889	-0.76645			4.52517	11.6339	11.3273	17.6949	18.3257	18.5843	18.3086	19.1047	18.3842	18.2183	18.5085	18.0576	18.3178	19.054	17.9456	17.9292	18.5505	18.2514	18.1216	17.7248
4.54183	0.85405	-2.0018	3.31415	-3.60015	-3.36385	-2.88845	-2.5038			4.54183	3.02275	1.83735	2.0115	2.41935	2.69455	2.80605	2.8973	2.96065	0.3223	-0.2849	-0.766			4.5335	11.6494	11.3332	17.6996	18.3397	18.5735	18.3115	19.101	18.3808	18.2337	18.516	18.0632	18.3255	19.0587	17.9502	17.9168	18.543	18.245	18.1118	17.7016
4.55017	0.85655	-2.00255	2.83555	-3.596	-3.35155	-2.88125	-2.50825			4.55017	3.02275	1.83255	2.0047	2.4193	2.68735	2.8015	2.89795	2.95685	0.32395	-0.27855	-0.76835			4.54183	11.6759	11.3476	17.7084	18.3503	18.5583	18.318	19.1053	18.3948	18.2336	18.5158	18.0675	18.3268	19.0423	17.9566	17.9442	18.5478	18.2365	18.1008	17.7169
4.5585	0.8519	-2.00565	2.3887	-3.59535	-3.35175	-2.87115	-2.5089			4.5585	3.01975	1.8293	2.0035	2.42095	2.6844	2.79805	2.90325	2.9529	0.3276	-0.26835	-0.7695			4.55017	11.6786	11.3553	17.7009	18.3652	18.5687	18.3235	19.1062	18.3915	18.2415	18.5352	18.0462	18.3299	19.0717	17.973	17.9547	18.5796	18.2674	18.1279	17.7347
4.56683	0.8506	-2.00515	1.97435	-3.59545	-3.3517	-2.86425	-2.49935			4.56683	3.0178	1.82555	2.00665	2.42285	2.6842	2.80165	2.90325	2.951	0.3297	-0.2692	-0.75865			4.5585	11.674	11.3638	17.7037	18.3656	18.5845	18.3307	19.1027	18.3943	18.2448	18.5209	18.0557	18.3243	19.0645	17.957	17.9656	18.5892	18.2383	18.1136	17.7423
4.57517	0.85125	-2.0037	1.59475	-3.59685	-3.34515	-2.85245	-2.4939			4.57517	3.0152	1.82225	2.0078	2.42065	2.68175	2.8038	2.89935	2.94705	0.3325	-0.2659	-0.76655			4.56683	11.6534	11.3778	17.7014	18.3929	18.5996	18.3238	19.1179	18.4005	18.249	18.5258	18.0526	18.3337	19.0459	17.9509	17.9559	18.5464	18.2695	18.1123	17.7771
4.5835	0.8675	-1.9953	1.2421	-3.58085	-3.34545	-2.84955	-2.48845			4.5835	3.01595	1.8246	2.00865	2.41805	2.6864	2.8033	2.89775	2.94475	0.3301	-0.2648	-0.7663			4.57517	11.6534	11.3823	17.7021	18.3956	18.6038	18.3339	19.1342	18.4034	18.25	18.516	18.068	18.3601	19.0724	17.9631	17.9398	18.5583	18.2611	18.1329	17.7784
4.59183	0.8685	-1.992	0.9261	-3.57865	-3.33665	-2.85075	-2.4824			4.59183	3.0212	1.82775	2.00545	2.4126	2.6927	2.80135	2.8993	2.9413	0.3284	-0.2623	-0.7604			4.5835	11.6669	11.3888	17.7057	18.3984	18.6127	18.342	19.1403	18.4305	18.2498	18.5108	18.0525	18.3597	19.0718	17.973	17.9509	18.5804	18.2702	18.1349	17.792
4.60017	0.876	-1.9952	0.6325	-3.5821	-3.34035	-2.84835	-2.49155			4.60017	3.0186	1.82325	2.00115	2.4126	2.6927	2.7993	2.89745	2.946	0.32755	-0.2604	-0.75565			4.59183	11.6877	11.3928	17.72	18.3855	18.5939	18.3409	19.1313	18.4138	18.2538	18.5196	18.0582	18.3466	19.0984	17.9681	17.966	18.5691	18.2777	18.1307	17.7942
4.6085	0.8809	-1.9955	0.3641	-3.59235	-3.3317	-2.85105	-2.4946			4.6085	3.0155	1.81975	1.9979	2.40925	2.69205	2.7975	2.8968	2.945	0.32545	-0.26135	-0.75475			4.60017	11.6845	11.4069	17.7356	18.3883	18.5965	18.3456	19.1319	18.4227	18.227	18.5316	18.0761	18.3673	19.1171	17.9594	17.9621	18.5875	18.2579	18.1421	17.8127
4.61683	0.8774	-1.9979	0.12325	-3.59195	-3.32495	-2.85215	-2.4945			4.61683	3.013	1.8146	1.99805	2.41025	2.6927	2.7957	2.89635	2.9439	0.32375	-0.25645	-0.75205			4.6085	11.6667	11.4118	17.7469	18.3996	18.6421	18.3555	19.1442	18.435	18.2586	18.5322	18.0684	18.3837	19.1087	17.9562	17.985	18.6047	18.264	18.1452	17.8127
4.62517	0.87585	-1.9985	-0.1017	-3.5866	-3.3135	-2.84165	-2.4973			4.62517	3.0086	1.80925	1.9953	2.41025	2.6892	2.7928	2.89995	2.9421	0.32415	-0.24885	-0.75125			4.61683	11.6608	11.4231	17.7447	18.3774	18.607	18.36	19.1539	18.4332	18.2338	18.527	18.0717	18.3784	19.1241	17.9611	17.9782	18.6045	18.2842	18.149	17.8025
4.6335	0.87505	-1.9906	-0.29865	-3.58905	-3.31055	-2.84045	-2.49695			4.6335	3.00785	1.8083	1.99425	2.4177	2.68895	2.79295	2.9039	2.93915	0.3307	-0.24495	-0.7522			4.62517	11.6907	11.4261	17.7239	18.3885	18.6207	18.3661	19.1758	18.4295	18.2264	18.5285	18.0823	18.3837	19.1047	17.974	17.9683	18.6025	18.2943	18.1376	17.7935
4.64183	0.87595	-1.9878	-0.4746	-3.58135	-3.3153	-2.83335	-2.49475			4.64183	3.00855	1.8048	1.9993	2.42535	2.6903	2.79835	2.90255	2.94145	0.3322	-0.24835	-0.74995			4.6335	11.6778	11.4209	17.7361	18.3762	18.6406	18.3616	19.175	18.4198	18.2376	18.5507	18.0739	18.38	19.1304	17.9671	17.9604	18.5799	18.2969	18.1242	17.8302
4.65017	0.8759	-1.98175	-0.63205	-3.57675	-3.31445	-2.8273	-2.493			4.65017	3.0056	1.8076	2.00105	2.4223	2.69415	2.8005	2.903	2.9397	0.33065	-0.2467	-0.7496			4.64183	11.6652	11.4396	17.7309	18.3853	18.6254	18.3606	19.1899	18.4312	18.2559	18.5371	18.0827	18.3806	19.1233	17.9624	17.9722	18.6094	18.319	18.117	17.7957
4.6585	0.8833	-1.9795	-0.773	-3.5711	-3.3099	-2.82715	-2.48625			4.6585	3.0097	1.8132	1.9997	2.4183	2.70095	2.79835	2.9024	2.93835	0.3301	-0.24835	-0.74865			4.65017	11.6812	11.4259	17.7319	18.3668	18.6324	18.3696	19.1964	18.422	18.2572	18.5408	18.073	18.3907	19.1247	17.9748	17.9806	18.5832	18.3299	18.1246	17.8117
4.66683	0.89005	-1.9752	-0.89025	-3.56935	-3.30905	-2.83415	-2.48095			4.66683	3.0139	1.81485	2.0005	2.4149	2.7089	2.79795	2.9037	2.93755	0.33035	-0.25335	-0.74235			4.6585	11.6936	11.4379	17.7478	18.3703	18.6553	18.3653	19.1959	18.4346	18.266	18.5717	18.0736	18.3848	19.1173	17.9736	17.9701	18.5853	18.3201	18.1331	17.8132
4.67517	0.8936	-1.97325	-1.0027	-3.56865	-3.30055	-2.83745	-2.4862			4.67517	3.0118	1.8146	1.99575	2.4094	2.71245	2.7931	2.90045	2.94085	0.33165	-0.2462	-0.73185			4.66683	11.7112	11.442	17.7389	18.3682	18.6292	18.3758	19.1842	18.4285	18.2685	18.5649	18.0883	18.4064	19.1142	17.9608	17.9641	18.5987	18.3158	18.1388	17.7971
4.6835	0.9001	-1.9737	-1.10345	-3.5579	-3.29295	-2.8324	-2.48675			4.6835	3.009	1.81095	1.994	2.4103	2.71725	2.7906	2.8983	2.9431	0.32765	-0.2475	-0.73245			4.67517	11.6998	11.4552	17.7443	18.3593	18.655	18.3757	19.1804	18.4338	18.274	18.5722	18.0948	18.3832	19.1274	17.964	17.9606	18.5915	18.3045	18.1316	17.8131
4.69183	0.8963	-1.9728	-1.1909	-3.5625	-3.28495	-2.8394	-2.49375			4.69183	3.00605	1.80845	1.9943	2.4109	2.7185	2.79335	2.9027	2.942	0.32575	-0.24415	-0.732			4.6835	11.7409	11.4672	17.7508	18.3626	18.7545	18.3702	19.1895	18.4509	18.2671	18.5468	18.1011	18.3865	19.1351	17.9688	17.9683	18.5677	18.324	18.143	17.8051
4.70017	0.8957	-1.97015	-1.26795	-3.55925	-3.2781	-2.825	-2.49585			4.70017	3.00335	1.80375	1.9938	2.4156	2.7203	2.79375	2.90865	2.9419	0.33	-0.2402	-0.7349			4.69183	11.7223	11.4654	17.7185	18.3591	18.7412	18.3701	19.21	18.4607	18.2643	18.5498	18.1175	18.3822	19.1177	17.9733	17.9733	18.5905	18.2986	18.1366	17.8291
4.7085	0.8942	-1.96305	-1.32995	-3.57375	-3.27905	-2.82955	-2.4897			4.7085	3.00265	1.80725	1.998	2.42045	2.7268	2.79695	2.9083	2.94135	0.34	-0.23775	-0.7408			4.70017	11.721	11.4809	17.7355	18.3545	18.7491	18.3652	19.2081	18.4407	18.265	18.5559	18.1399	18.384	19.1433	17.9748	17.9537	18.5724	18.2963	18.1567	17.7935
4.71683	0.88615	-1.95885	-1.39335	-3.5635	-3.27755	-2.8251	-2.489			4.71683	3.0055	1.8101	2.0068	2.41705	2.73595	2.80415	2.9074	2.94625	0.33855	-0.2356	-0.73185			4.7085	11.7218	11.4814	17.7256	18.3579	18.7323	18.3604	19.202	18.4351	18.2652	18.566	18.1304	18.3739	19.124	17.9732	17.9398	18.6018	18.3178	18.1364	17.7879
4.72517	0.9027	-1.95475	-1.4458	-3.55735	-3.27545	-2.82555	-2.4872			4.72517	3.0057	1.8171	2.01055	2.4141	2.745	2.80495	2.9069	2.94655	0.3384	-0.23355	-0.7325			4.71683	11.7217	11.4943	17.7293	18.3495	18.7291	18.3652	19.2194	18.4388	18.2729	18.5891	18.1208	18.3643	19.1343	17.9854	17.9514	18.6089	18.3162	18.1545	17.8156
4.7335	0.9119	-1.9478	-1.4876	-3.54935	-3.27295	-2.8293	-2.47785			4.7335	3.0111	1.8236	2.0124	2.4117	2.7583	2.80255	2.90385	2.9437	0.3362	-0.2364	-0.7287			4.72517	11.7434	11.4921	17.7477	18.3344	18.6928	18.3698	19.2052	18.4515	18.2718	18.5743	18.1068	18.3836	19.1205	18.0096	17.9724	18.6075	18.3328	18.1466	17.8477
4.74183	0.91685	-1.94905	-1.5195	-3.55305	-3.2669	-2.83005	-2.4817			4.74183	3.0111	1.82545	2.01315	2.40725	2.7735	2.8011	2.903	2.9481	0.33935	-0.236	-0.7216			4.7335	11.7393	11.4982	17.7617	18.344	18.697	18.3771	19.2163	18.4533	18.2874	18.5724	18.1192	18.3772	19.1352	17.9968	17.9646	18.6104	18.3397	18.1485	17.8084
4.75017	0.92485	-1.9482	-1.5539	-3.5551	-3.2638	-2.83845	-2.484			4.75017	3.0094	1.82645	2.00905	2.4057	2.78045	2.7964	2.9039	2.9576	0.33305	-0.2294	-0.72045			4.74183	11.7481	11.4949	17.7396	18.3275	18.6517	18.3766	19.2086	18.4625	18.2789	18.5842	18.0977	18.3789	19.1283	18.0022	17.9699	18.6281	18.3606	18.1513	17.8189
4.7585	0.92525	-1.94965	-1.5867	-3.55565	-3.2564	-2.8431	-2.48415			4.7585	3.01075	1.82645	2.0069	2.404	2.78645	2.7942	2.90375	2.9603	0.3383	-0.2245	-0.724			4.75017	11.7554	11.5061	17.7469	18.314	18.6282	18.3717	19.2022	18.4731	18.2775	18.5911	18.131	18.3724	19.147	18.0012	17.9662	18.6227	18.3588	18.1539	17.7602
4.76683	0.9171	-1.95515	-1.61565	-3.55255	-3.2429	-2.843	-2.4842			4.76683	3.0086	1.82395	2.0126	2.4047	2.7909	2.797	2.90825	2.96175	0.3379	-0.2151	-0.72335			4.7585	11.7476	11.5196	17.7444	18.3068	18.6403	18.3725	19.1975	18.473	18.2931	18.6042	18.1315	18.353	19.1555	18.0246	17.9757	18.6377	18.3527	18.1734	17.8084
4.77517	0.9236	-1.94555	-1.63985	-3.55535	-3.24475	-2.83685	-2.48125			4.77517	3.00945	1.82125	2.0145	2.41165	2.79475	2.7975	2.9145	2.96385	0.346	-0.20255	-0.7255			4.76683	11.7803	11.5259	17.7561	18.3026	18.641	18.3757	19.2124	18.4745	18.2955	18.5876	18.1433	18.3593	19.1525	18.0182	17.9849	18.6484	18.3406	18.1575	17.8006
4.7835	0.92205	-1.945	-1.65795	-3.55015	-3.2609	-2.83705	-2.48275			4.7835	3.00425	1.82395	2.01805	2.4156	2.80515	2.8011	2.91335	2.96465	0.35145	-0.19535	-0.72845			4.77517	11.7462	11.536	17.7512	18.3089	18.6751	18.3815	19.2196	18.4868	18.2904	18.5891	18.1509	18.3667	19.1578	18.0082	17.9813	18.6348	18.3689	18.1512	17.8087
4.79183	0.9198	-1.94105	-1.67265	-3.54895	-3.2648	-2.844	-2.4789			4.79183	3.00525	1.8256	2.02615	2.41125	2.8152	2.80555	2.91015	2.96375	0.3531	-0.18615	-0.72885			4.7835	11.7572	11.5511	17.7447	18.2924	18.6796	18.3807	19.2145	18.4767	18.3072	18.5848	18.1596	18.3698	19.1656	18.0273	17.9634	18.6366	18.3426	18.1609	17.8083
4.80017	0.9375	-1.9358	-1.6879	-3.5438	-3.26	-2.8403	-2.47075			4.80017	3.00895	1.8346	2.0284	2.4092	2.8245	2.80725	2.90755	2.96985	0.3591	-0.1745	-0.7283			4.79183	11.7663	11.5574	17.7588	18.2865	18.6745	18.376	19.2221	18.478	18.2991	18.5703	18.1289	18.3849	19.1643	18.0175	17.9945	18.6294	18.3571	18.1378	17.8319
4.8085	0.94105	-1.93515	-1.69695	-3.533	-3.25605	-2.84175	-2.461			4.8085	3.01055	1.841	2.0277	2.4012	2.83565	2.8051	2.90285	2.9691	0.357	-0.16825	-0.7262			4.80017	11.7848	11.5683	17.7435	18.294	18.6789	18.3931	19.2075	18.481	18.2996	18.5928	18.1408	18.3583	19.1734	18.0273	18.0002	18.6232	18.3654	18.1319	17.8246
4.81683	0.94995	-1.939	-1.70355	-3.53935	-3.2477	-2.84245	-2.4625			4.81683	3.0109	1.84105	2.0262	2.394	2.8433	2.80415	2.9004	2.9737	0.3573	-0.14005	-0.7222			4.8085	11.7812	11.5698	17.7489	18.2752	18.6762	18.389	19.2023	18.4745	18.3016	18.5995	18.1519	18.3636	19.1903	18.0276	17.9867	18.6156	18.3723	18.1307	17.8077
4.82517	0.95685	-1.9425	-1.71785	-3.54395	-3.2434	-2.8503	-2.46255			4.82517	3.00885	1.83895	2.022	2.39655	2.84405	2.79855	2.9022	2.97765	0.35555	-0.11935	-0.7221			4.81683	11.7803	11.5837	17.7541	18.2786	18.6581	18.3889	19.2078	18.48	18.281	18.6086	18.1471	18.3544	19.1915	18.0357	18.0149	18.6197	18.3602	18.139	17.7978
4.8335	0.95625	-1.94325	-1.7266	-3.5559	-3.2376	-2.8568	-2.46085			4.8335	3.0082	1.8339	2.01965	2.3943	2.84575	2.79575	2.9044	2.9773	0.35845	-0.0878	-0.72165			4.82517	11.7843	11.606	17.7259	18.2785	18.68	18.3894	19.212	18.4943	18.2762	18.6285	18.1432	18.3868	19.1927	18.027	17.996	18.646	18.3602	18.1239	17.8033
4.84183	0.95685	-1.9459	-1.7354	-3.55615	-3.23535	-2.84895	-2.46185			4.84183	3.0081	1.826	2.0193	2.39705	2.84365	2.7956	2.9105	2.9776	0.36305	-0.04685	-0.72625			4.8335	11.7886	11.6074	17.7266	18.2784	18.6776	18.3821	19.2168	18.5036	18.2777	18.5852	18.1369	18.3783	19.177	18.0252	17.9653	18.6458	18.3657	18.1596	17.7844
4.85017	0.96085	-1.9377	-1.74335	-3.5478	-3.2429	-2.84515	-2.4554			4.85017	3.00855	1.8282	2.01855	2.3992	2.8431	2.79725	2.9113	2.9745	0.37335	-0.0032	-0.72915			4.84183	11.7834	11.6197	17.7307	18.2727	18.6913	18.3834	19.2289	18.5029	18.2722	18.5947	18.1457	18.365	19.1696	18.0439	17.9699	18.6406	18.3643	18.1519	17.804
4.8585	0.9546	-1.93935	-1.7527	-3.54525	-3.24825	-2.84225	-2.45755			4.8585	3.00495	1.8269	2.0231	2.3974	2.84255	2.8	2.9071	2.97565	0.38005	0.04365	-0.72765			4.85017	11.7759	11.6361	17.7323	18.2832	18.7005	18.3893	19.2345	18.5087	18.2814	18.5984	18.1431	18.3672	19.1711	18.0312	17.9438	18.6125	18.3605	18.1492	17.7987
4.86683	0.96	-1.93595	-1.75155	-3.5434	-3.2553	-2.83705	-2.45475			4.86683	3.00265	1.8275	2.0276	2.39475	2.83665	2.80275	2.90545	2.9702	0.38245	0.10245	-0.7307			4.8585	11.793	11.6454	17.7212	18.3014	18.7263	18.3859	19.2393	18.5113	18.2837	18.5948	18.1462	18.3764	19.1863	18.0463	17.9455	18.6163	18.3638	18.1673	17.8177
4.87517	0.9661	-1.9331	-1.7561	-3.5384	-3.26285	-2.84105	-2.4457			4.87517	3.0062	1.83015	2.02425	2.39025	2.83655	2.79875	2.90175	2.96815	0.3809	0.1692	-0.7324			4.86683	11.796	11.6448	17.7365	18.2974	18.7154	18.384	19.2356	18.5062	18.2831	18.6028	18.1562	18.396	19.184	18.0487	17.9916	18.6174	18.349	18.1414	17.8271
4.8835	0.96745	-1.9348	-1.7553	-3.5362	-3.26505	-2.84485	-2.43875			4.8835	3.00905	1.8315	2.0203	2.38415	2.83485	2.79325	2.8973	2.9675	0.38165	0.24055	-0.7276			4.87517	11.7853	11.6432	17.7246	18.263	18.6925	18.3837	19.2326	18.5119	18.2988	18.5981	18.172	18.3723	19.1706	18.0372	17.9566	18.5941	18.3393	18.1767	17.806
4.89183	0.9747	-1.9351	-1.7595	-3.53755	-3.2626	-2.84525	-2.44115			4.89183	3.00605	1.82725	2.01665	2.3803	2.8286	2.7883	2.8983	2.97175	0.3734	0.3379	-0.7243			4.8835	11.8167	11.6324	17.7247	18.2644	18.6978	18.3949	19.2326	18.51	18.2863	18.6007	18.1387	18.374	19.1704	18.0453	17.9703	18.6012	18.3557	18.174	17.7894
4.90017	0.97305	-1.9375	-1.76355	-3.54045	-3.26525	-2.84435	-2.44125			4.90017	3.0031	1.82375	2.00755	2.37575	2.8213	2.77945	2.89685	2.96935	0.3823	0.44535	-0.72845			4.89183	11.7991	11.6436	17.7148	18.2885	18.7063	18.3954	19.2388	18.5005	18.2768	18.6018	18.1427	18.3519	19.1897	18.035	17.9912	18.6206	18.3497	18.1568	17.8128
4.9085	0.97695	-1.9381	-1.7659	-3.54015	-3.2614	-2.84505	-2.44185			4.9085	3.00105	1.81735	2.0094	2.37225	2.81085	2.78115	2.8986	2.9654	0.3824	0.5741	-0.7287			4.90017	11.7784	11.6535	17.7299	18.264	18.6945	18.4	19.2344	18.5089	18.2799	18.611	18.142	18.384	19.1661	18.0358	18.0134	18.6193	18.3671	18.1433	17.8102
4.91683	0.97305	-1.9384	-1.77145	-3.5383	-3.2617	-2.84405	-2.43585			4.91683	2.99855	1.81535	2.00475	2.3764	2.80155	2.77935	2.90195	2.96065	0.38575	0.7208	-0.73275			4.9085	11.7777	11.6585	17.7503	18.2666	18.6884	18.3975	19.2303	18.5039	18.2944	18.6036	18.1722	18.3525	19.1636	18.0254	17.9791	18.6251	18.3517	18.1368	17.8166
4.92517	0.96865	-1.938	-1.7781	-3.52785	-3.2728	-2.84125	-2.4396			4.92517	2.9953	1.80505	2.00385	2.377	2.79375	2.77745	2.90085	2.95485	0.39675	0.88495	-0.73285			4.91683	11.7909	11.6539	17.7266	18.2763	18.6929	18.3901	19.2323	18.5016	18.2927	18.602	18.1741	18.3463	19.1844	18.0273	17.9916	18.6159	18.3475	18.1826	17.8134
4.9335	0.96565	-1.93725	-1.77825	-3.5254	-3.2803	-2.8385	-2.4354			4.9335	2.9914	1.8089	2.0082	2.37365	2.77835	2.7803	2.89815	2.94735	0.39755	1.07035	-0.733			4.92517	11.783	11.6501	17.7175	18.2786	18.6773	18.3927	19.2455	18.5018	18.3016	18.5993	18.1409	18.3769	19.1943	18.023	17.9625	18.6191	18.3613	18.1863	17.8117
4.94183	0.9645	-1.93285	-1.77775	-3.5216	-3.28755	-2.83225	-2.43235			4.94183	2.99155	1.81215	2.0096	2.3713	2.77025	2.7808	2.89475	2.94485	0.39775	1.278	-0.7353			4.9335	11.7638	11.6435	17.7233	18.2647	18.6906	18.3971	19.2381	18.4873	18.2892	18.6053	18.1549	18.3951	19.1623	18.0291	17.9915	18.6103	18.3236	18.1517	17.8105
4.95017	0.9658	-1.9296	-1.77525	-3.52165	-3.29645	-2.82985	-2.4228			4.95017	2.9943	1.81325	2.00515	2.3661	2.7657	2.77665	2.8947	2.9417	0.399	1.51045	-0.73425			4.94183	11.7881	11.6675	17.7284	18.2588	18.7055	18.4003	19.2213	18.4994	18.3156	18.5857	18.1629	18.3979	19.184	18.0315	17.9919	18.602	18.3723	18.1726	17.8133
4.9585	0.96665	-1.92795	-1.77075	-3.523	-3.29135	-2.83295	-2.4191			4.9585	2.9934	1.8138	2.0034	2.36115	2.7601	2.77395	2.88665	2.94105	0.39615	1.77085	-0.72825			4.95017	11.7726	11.677	17.7247	18.2591	18.7046	18.4011	19.218	18.4889	18.3149	18.595	18.1706	18.3635	19.1699	18.0287	17.9976	18.6337	18.3546	18.1723	17.7859
4.96683	0.97075	-1.9307	-1.77465	-3.52715	-3.293	-2.837	-2.41945			4.96683	2.9914	1.8131	1.9991	2.3612	2.74805	2.76965	2.8872	2.9432	0.3874	2.061	-0.72615			4.9585	11.8547	11.6655	17.738	18.2511	18.7426	18.4111	19.221	18.4893	18.2932	18.5962	18.1881	18.347	19.2261	18.024	18.0038	18.6164	18.3297	18.1686	17.8045
4.97517	0.9661	-1.9306	-1.77855	-3.5239	-3.2938	-2.8372	-2.42065			4.97517	2.9898	1.81135	1.9962	2.35545	2.739	2.7661	2.88485	2.9411	0.392	2.3798	-0.72755			4.96683	11.7816	11.6702	17.7225	18.2596	18.7282	18.4221	19.2132	18.4874	18.3074	18.58	18.1622	18.3404	19.1999	18.0074	17.9704	18.6257	18.3346	18.1698	17.8031
4.9835	0.95965	-1.9299	-1.78285	-3.52205	-3.28875	-2.8391	-2.42025			4.9835	2.9874	1.80975	1.9943	2.35405	2.7282	2.7662	2.88705	2.9384	0.3911	2.73635	-0.7279			4.97517	11.7912	11.6756	17.7177	18.2563	18.7152	18.4062	19.2084	18.4918	18.2927	18.5932	18.1668	18.361	19.2026	18.0116	17.9799	18.5965	18.3301	18.1511	17.8018
4.99183	0.9573	-1.92615	-1.7851	-3.52165	-3.29175	-2.8331	-2.41285			4.99183	2.9857	1.81175	1.99485	2.3573	2.72585	2.76385	2.8907	2.93375	0.39585	3.1212	-0.72965			4.9835	11.7634	11.6853	17.7058	18.2554	18.702	18.4169	19.2164	18.4925	18.2868	18.5839	18.1645	18.3778	19.1738	18.0059	17.9831	18.6473	18.326	18.1607	17.8097
5.00017	0.94915	-1.92485	-1.78805	-3.5246	-3.2967	-2.8347	-2.4256			5.00017	2.9843	1.80715	1.99545	2.35905	2.7163	2.76745	2.88695	2.9296	0.4012	3.53365	-0.7323			4.99183	11.7808	11.6891	17.7027	18.2581	18.7128	18.4147	19.222	18.4809	18.2927	18.579	18.1666	18.3361	19.1765	18.0221	17.9901	18.5954	18.3228	18.1804	17.7928
5.0085	0.94675	-1.92255	-1.78655	-3.52235	-3.301	-2.84315	-2.4204			5.0085	2.98185	1.8115	2.00095	2.3562	2.70645	2.7692	2.88635	2.92495	0.40245	3.97775	-0.7288			5.00017	11.7726	11.6822	17.7065	18.2496	18.7094	18.4157	19.1831	18.4786	18.2967	18.5885	18.1271	18.3564	19.1644	18.0288	17.9857	18.5922	18.3005	18.1535	17.7922
5.01683	0.94345	-1.9142	-1.7871	-3.51515	-3.3049	-2.8376	-2.41455			5.01683	2.98385	1.8161	2.0026	2.3558	2.70275	2.7701	2.8822	2.92795	0.40035	4.4524	-0.73065			5.0085	11.7617	11.698	17.7103	18.2654	18.7024	18.4156	19.2038	18.4709	18.2894	18.5925	18.1203	18.398	19.1663	18.0215	17.9784	18.5974	18.3204	18.1752	17.7921
5.02517	0.93515	-1.911	-1.78365	-3.5127	-3.3043	-2.84055	-2.40295			5.02517	2.9869	1.8241	2.0016	2.35355	2.7056	2.7691	2.8809	2.92565	0.39635	4.95825	-0.7249			5.01683	11.7532	11.6982	17.7021	18.2692	18.7112	18.4236	19.1944	18.4717	18.2821	18.5879	18.1097	18.4023	19.1766	18.0171	17.9724	18.605	18.3278	18.1613	17.7848
5.0335	0.93875	-1.9102	-1.77795	-3.5153	-3.29995	-2.84365	-2.40545			5.0335	2.98575	1.8247	2.0037	2.3553	2.70205	2.768	2.87845	2.9267	0.38655	5.49135	-0.7222			5.02517	11.7562	11.7027	17.7276	18.2672	18.7039	18.4202	19.1794	18.4608	18.2745	18.5805	18.1258	18.3892	19.1592	18.0299	17.9965	18.628	18.3257	18.198	17.7873
5.04183	0.94355	-1.9088	-1.78215	-3.50755	-3.29515	-2.8457	-2.40875			5.04183	2.98665	1.8255	2.00375	2.35505	2.69855	2.76745	2.8801	2.9327	0.38465	6.0499	-0.7182			5.0335	11.7617	11.7081	17.7051	18.2367	18.6951	18.4092	19.1829	18.465	18.2904	18.5931	18.106	18.3888	19.1582	18.0401	18.0093	18.6217	18.3079	18.2052	17.7914
5.05017	0.93915	-1.90575	-1.7818	-3.51325	-3.2892	-2.84365	-2.4112			5.05017	2.98585	1.82685	2.00675	2.3535	2.6948	2.7694	2.87965	2.93215	0.38335	6.6299	-0.719			5.04183	11.7531	11.7053	17.6843	18.2477	18.72	18.4223	19.2009	18.4715	18.2917	18.5917	18.122	18.3822	19.1654	18.0406	17.9735	18.6086	18.3097	18.1958	17.7934
5.0585	0.92955	-1.90085	-1.78405	-3.5164	-3.28225	-2.8509	-2.4156			5.0585	2.9839	1.83145	2.00515	2.35715	2.6903	2.76955	2.8829	2.9309	0.3837	7.2388	-0.71975			5.05017	11.7616	11.7149	17.6794	18.2618	18.7045	18.4163	19.1862	18.4606	18.2836	18.5899	18.1379	18.3819	19.1362	18.0378	18.0094	18.5921	18.2814	18.145	17.7875
5.06683	0.92385	-1.89705	-1.78745	-3.5217	-3.28655	-2.8459	-2.4189			5.06683	2.9822	1.8353	2.0081	2.367	2.6888	2.7706	2.88535	2.9275	0.38615	7.8611	-0.72305			5.0585	11.7476	11.7135	17.685	18.2588	18.7204	18.4305	19.197	18.4531	18.2846	18.5887	18.1318	18.4054	19.1589	18.0231	17.9905	18.5917	18.2803	18.1676	17.7984
5.07517	0.92265	-1.89365	-1.78855	-3.52455	-3.2862	-2.8448	-2.4159			5.07517	2.984	1.8379	2.01515	2.37145	2.68815	2.77525	2.88405	2.92565	0.3871	8.48785	-0.72035			5.06683	11.8385	11.7239	17.6703	18.2584	18.7295	18.4331	19.1891	18.4508	18.271	18.5898	18.1553	18.3368	19.11	18.0222	18.0072	18.5803	18.2884	18.1694	17.7965
5.0835	0.91625	-1.88575	-1.78275	-3.5199	-3.28705	-2.83895	-2.4203			5.0835	2.9864	1.83905	2.02235	2.37295	2.68945	2.7818	2.8833	2.9251	0.38445	9.1232	-0.71985			5.07517	11.7518	11.7246	17.6838	18.2572	18.7154	18.4289	19.1689	18.4425	18.2797	18.5755	18.1229	18.3509	19.1219	18.0583	17.9995	18.5834	18.2741	18.1737	17.7954
5.09183	0.91845	-1.8741	-1.785	-3.51405	-3.28615	-2.83915	-2.4138			5.09183	2.9913	1.854	2.02545	2.37385	2.69215	2.7828	2.88275	2.92755	0.3828	9.7587	-0.7197			5.0835	11.7419	11.7464	17.6867	18.265	18.7066	18.4448	19.1706	18.4396	18.2818	18.5817	18.1082	18.3561	19.1403	18.0347	18.0085	18.6066	18.2924	18.1358	17.7923
5.10017	0.9118	-1.868	-1.77975	-3.5132	-3.27725	-2.84105	-2.4116			5.10017	2.99755	1.8642	2.0267	2.37485	2.6947	2.7849	2.8861	2.929	0.37615	10.3913	-0.71195			5.09183	11.7605	11.7505	17.6897	18.2646	18.7127	18.4513	19.1788	18.4448	18.2948	18.5828	18.1026	18.3662	19.1255	18.039	18.0043	18.6133	18.3031	18.1366	17.7939
5.1085	0.9201	-1.86095	-1.7765	-3.51645	-3.28215	-2.829	-2.4173			5.1085	2.99635	1.86875	2.0274	2.3781	2.6977	2.7859	2.8806	2.9354	0.3685	11.0169	-0.70965			5.10017	11.7459	11.7432	17.7	18.2716	18.7028	18.4728	19.1812	18.4423	18.2806	18.5805	18.1156	18.378	19.1476	18.0325	17.9855	18.5843	18.3057	18.1565	17.7802
5.11683	0.92025	-1.85355	-1.7793	-3.5202	-3.2749	-2.8365	-2.42255			5.11683	2.9968	1.8726	2.0327	2.37935	2.6965	2.7873	2.88355	2.9353	0.36555	11.6197	-0.7095			5.1085	11.7417	11.7648	17.6957	18.2733	18.7108	18.4887	19.1908	18.4816	18.2718	18.5875	18.1	18.3844	19.1226	18.0311	18.0093	18.617	18.2758	18.1639	17.7932
5.12517	0.9134	-1.8488	-1.78135	-3.52055	-3.2666	-2.83855	-2.4275			5.12517	2.99635	1.87595	2.03625	2.3827	2.6967	2.78745	2.88565	2.9342	0.36405	12.2126	-0.70925			5.11683	11.7626	11.7723	17.6872	18.2804	18.7224	18.5099	19.1831	18.4861	18.275	18.5907	18.099	18.3745	19.1168	18.0294	17.9988	18.6321	18.2741	18.1659	17.7812
5.1335	0.908	-1.8447	-1.7858	-3.5143	-3.2584	-2.83415	-2.43355			5.1335	2.9903	1.8807	2.03625	2.39095	2.6977	2.78955	2.8934	2.9368	0.36495	12.7768	-0.71265			5.12517	11.736	11.7856	17.6937	18.3052	18.7284	18.5327	19.1812	18.4354	18.2685	18.5899	18.1034	18.3597	19.1467	18.0253	17.9964	18.6138	18.2684	18.1616	17.8066
5.14183	0.9067	-1.83155	-1.78785	-3.516	-3.26095	-2.8366	-2.4337			5.14183	2.9985	1.88455	2.04175	2.3983	2.69715	2.795	2.8952	2.93555	0.3721	13.3114	-0.71905			5.1335	11.7497	11.7968	17.6741	18.3234	18.7218	18.5585	19.1953	18.4396	18.2747	18.5819	18.0996	18.3848	19.1218	18.0035	17.9883	18.5946	18.2896	18.1662	17.7968
5.15017	0.90195	-1.8236	-1.7891	-3.5159	-3.26025	-2.8287	-2.4357			5.15017	3.00125	1.88795	2.052	2.40185	2.6992	2.8018	2.89545	2.93785	0.37115	13.8118	-0.71095			5.14183	11.7323	11.8087	17.692	18.3437	18.7288	18.5928	19.1947	18.4306	18.2659	18.6109	18.0921	18.36	19.1364	18.0321	18.0166	18.5958	18.2973	18.1624	17.7916
5.1585	0.89865	-1.81045	-1.78945	-3.512	-3.26145	-2.82205	-2.43605			5.1585	3.005	1.9024	2.0561	2.40355	2.69965	2.8082	2.89545	2.9315	0.3672	14.2679	-0.7102			5.15017	11.7377	11.816	17.6911	18.3654	18.756	18.6303	19.2017	18.4255	18.2818	18.6216	18.0849	18.39	19.1239	18.0352	18.0276	18.6508	18.3351	18.1752	17.7865
5.16683	0.9021	-1.80085	-1.7876	-3.499	-3.2591	-2.8351	-2.42975			5.16683	3.01085	1.91285	2.0581	2.40435	2.70525	2.8077	2.8932	2.93415	0.3634	14.6844	-0.7085			5.1585	11.7332	11.8411	17.682	18.3955	18.7747	18.674	19.2008	18.4277	18.2746	18.6214	18.0911	18.3937	19.1059	18.0373	18.0295	18.634	18.3169	18.1751	17.7817
5.17517	0.8997	-1.7953	-1.78415	-3.5029	-3.2582	-2.84045	-2.42675			5.17517	3.016	1.9177	2.0598	2.4049	2.71125	2.81015	2.897	2.9358	0.3598	15.0464	-0.70085			5.16683	11.7319	11.849	17.6951	18.4156	18.8067	18.7455	19.2086	18.4322	18.2979	18.5995	18.0861	18.3911	19.1203	18.0425	18.0196	18.6058	18.3173	18.2184	17.7797
5.1835	0.90605	-1.7875	-1.78825	-3.5148	-3.2581	-2.8422	-2.43595			5.1835	3.0149	1.92195	2.0587	2.4065	2.709	2.80775	2.895	2.94135	0.35375	15.3633	-0.6931			5.17517	11.7279	11.8888	17.6861	18.4641	18.8364	18.8229	19.2077	18.4438	18.2875	18.6167	18.0957	18.3827	19.1239	18.0468	18.0047	18.6323	18.338	18.2314	17.7754
5.19183	0.90425	-1.78205	-1.7923	-3.51845	-3.2542	-2.8398	-2.4398			5.19183	3.01615	1.925	2.0621	2.41255	2.71075	2.805	2.89325	2.9431	0.35465	15.6285	-0.7024			5.1835	11.7246	11.9384	17.7025	18.5281	18.882	18.9159	19.1868	18.4517	18.2645	18.6152	18.1003	18.3851	19.1398	18.0396	17.9874	18.6121	18.3658	18.2198	17.7967
5.20017	0.8989	-1.77595	-1.7926	-3.51955	-3.24765	-2.84415	-2.44365			5.20017	3.0168	1.92555	2.06355	2.41525	2.70535	2.8108	2.89565	2.94205	0.3525	15.8443	-0.7035			5.19183	11.7195	11.9778	17.6934	18.5912	18.9106	19.0341	19.2084	18.4516	18.2644	18.6342	18.0983	18.3701	19.1423	18.0415	17.9821	18.6051	18.3372	18.2255	17.7835
5.2085	0.8942	-1.7722	-1.79715	-3.519	-3.24295	-2.8342	-2.45155			5.2085	3.0153	1.9273	2.06475	2.4228	2.7029	2.8121	2.90345	2.9412	0.35775	16.0224	-0.7071			5.20017	11.7258	12.033	17.7109	18.6674	18.9718	19.1795	19.211	18.4606	18.2816	18.6224	18.1169	18.4049	19.1415	18.0448	17.9997	18.6429	18.3259	18.2756	17.797
5.21683	0.8873	-1.7654	-1.7979	-3.5232	-3.2501	-2.83325	-2.4472			5.21683	3.0183	1.9308	2.07255	2.42865	2.7056	2.81875	2.9009	2.9388	0.36085	16.1129	-0.7103			5.2085	11.7195	12.0948	17.7142	18.7823	19.025	19.3578	19.2105	18.4637	18.2758	18.6345	18.1058	18.3956	19.1513	18.0322	17.9621	18.6368	18.371	18.3316	17.7896
5.22517	0.8805	-1.7578	-1.804	-3.5251	-3.25165	-2.82635	-2.4424			5.22517	3.02135	1.9368	2.07765	2.43035	2.70465	2.82355	2.9006	2.9431	0.3629	16.1523	-0.7093			5.21683	11.7349	12.1836	17.7132	18.9036	19.1216	19.5608	19.2176	18.4694	18.2818	18.6268	18.1123	18.3862	19.1301	18.0615	17.9794	18.633	18.3756	18.3559	17.7799
5.2335	0.88875	-1.75075	-1.8062	-3.52035	-3.2494	-2.82275	-2.44345			5.2335	3.02365	1.9462	2.0786	2.43025	2.70745	2.82535	2.9005	2.93975	0.36385	16.1383	-0.708			5.22517	11.7334	12.2624	17.7137	19.0515	19.2265	19.8145	19.202	18.4621	18.2806	18.6293	18.0775	18.3744	19.1279	18.0542	17.9964	18.6348	18.3712	18.3713	17.7904
5.24183	0.8917	-1.74555	-1.80575	-3.51605	-3.2502	-2.82425	-2.4358			5.24183	3.02875	1.9545	2.081	2.43085	2.7123	2.82485	2.89915	2.9397	0.36415	16.0652	-0.7077			5.2335	11.7328	12.3499	17.7187	19.2102	19.2957	20.1142	19.2105	18.4663	18.2808	18.6431	18.1105	18.3863	19.1332	18.0777	17.993	18.6605	18.417	18.5084	17.7742
5.25017	0.89685	-1.7449	-1.8041	-3.51845	-3.25375	-2.8261	-2.4437			5.25017	3.02855	1.95775	2.08035	2.42435	2.7157	2.8254	2.8964	2.9412	0.3693	15.9475	-0.70345			5.24183	11.7355	12.4677	17.709	19.4155	19.4349	20.4686	19.2164	18.4696	18.2684	18.6561	18.1083	18.3944	19.1303	18.0722	17.991	18.6758	18.4055	18.5755	17.7857
5.2585	0.90055	-1.7471	-1.806	-3.52285	-3.25435	-2.81945	-2.4476			5.2585	3.0291	1.9543	2.0778	2.42845	2.7122	2.8199	2.89685	2.94675	0.3658	15.7703	-0.70325			5.25017	11.7341	12.5936	17.7233	19.6515	19.6006	20.8853	19.2234	18.4712	18.2753	18.6424	18.1132	18.3885	19.1456	18.0302	17.9922	18.6794	18.4368	18.6486	17.7804
5.26683	0.8915	-1.75215	-1.81325	-3.5244	-3.2444	-2.822	-2.44865			5.26683	3.03045	1.95265	2.0771	2.4311	2.70965	2.81765	2.8968	2.9443	0.36555	15.5542	-0.705			5.2585	11.7589	12.7541	17.7289	19.9193	19.7868	21.3759	19.2268	18.4694	18.2726	18.6523	18.1286	18.3833	19.1422	18.0362	17.9938	18.6857	18.4516	18.7563	17.8452
5.27517	0.8844	-1.75565	-1.81835	-3.5272	-3.2423	-2.8222	-2.4492			5.27517	3.0274	1.94625	2.07905	2.43685	2.7057	2.8212	2.90335	2.94355	0.3675	15.2935	-0.70635			5.26683	11.766	12.9768	17.7351	20.2295	19.9972	21.9576	19.229	18.4876	18.273	18.664	18.1067	18.3789	19.1342	18.0385	17.9981	18.6652	18.491	18.8592	17.8133
5.2835	0.8851	-1.7548	-1.8197	-3.5273	-3.245	-2.81445	-2.4519			5.2835	3.0306	1.9516	2.0782	2.4443	2.6974	2.8224	2.90765	2.9402	0.3791	14.9793	-0.7149			5.27517	11.7521	13.1633	17.7335	20.6347	20.2722	22.6105	19.2261	18.4868	18.2642	18.6471	18.1016	18.4024	19.1482	18.053	17.9926	18.7023	18.4945	18.9977	17.8129
5.29183	0.88425	-1.7644	-1.8249	-3.51705	-3.2498	-2.81045	-2.4513			5.29183	3.03075	1.9531	2.08285	2.4466	2.69965	2.8278	2.90585	2.94365	0.3811	14.6226	-0.7138			5.2835	11.7333	13.3972	17.7413	21.0778	20.5703	23.377	19.2321	18.4886	18.2623	18.6586	18.1095	18.3874	19.1532	18.0398	17.9865	18.6891	18.5536	19.1578	17.8165
5.30017	0.8857	-1.7639	-1.82735	-3.52085	-3.253	-2.80465	-2.4473			5.30017	3.03065	1.9547	2.0927	2.4438	2.69835	2.8331	2.9049	2.93815	0.3885	14.2286	-0.7148			5.29183	11.7321	13.6727	17.7495	21.5731	20.9309	24.2542	19.2313	18.482	18.2768	18.6579	18.1134	18.3994	19.1377	18.0599	17.9859	18.7296	18.5861	19.3399	17.8182
5.3085	0.88205	-1.76485	-1.8304	-3.5168	-3.2581	-2.8125	-2.44135			5.3085	3.03405	1.95995	2.09035	2.44225	2.697	2.829	2.9007	2.9383	0.3924	13.8012	-0.7122			5.30017	11.72	14.0098	17.7544	22.1737	21.3152	25.2531	19.2305	18.4914	18.2778	18.648	18.1016	18.3928	19.1373	18.0587	17.9749	18.7236	18.6368	19.526	17.8017
5.31683	0.8875	-1.76885	-1.82585	-3.53	-3.25785	-2.8167	-2.4367			5.31683	3.0369	1.96785	2.0899	2.4385	2.69945	2.8268	2.9002	2.93765	0.3951	13.3369	-0.70865			5.3085	11.7349	14.3697	17.7484	22.8407	21.7828	26.3805	19.2204	18.4912	18.2704	18.6641	18.1243	18.3927	19.158	18.0663	17.9861	18.7555	18.6513	19.7846	17.8007
5.32517	0.8888	-1.77885	-1.82655	-3.53115	-3.25535	-2.81835	-2.4397			5.32517	3.03755	1.96355	2.0843	2.4302	2.69835	2.8219	2.89755	2.943	0.3963	12.8643	-0.70485			5.31683	11.7314	14.7869	17.7607	23.6042	22.3133	27.6185	19.2111	18.4853	18.2595	18.6747	18.1129	18.3982	19.1517	18.072	17.9625	18.7994	18.7172	20.0237	17.7818
5.3335	0.90005	-1.788	-1.83	-3.5332	-3.25605	-2.8249	-2.4428			5.3335	3.0362	1.96285	2.07865	2.4336	2.6959	2.81315	2.897	2.94285	0.3999	12.3609	-0.7092			5.32517	11.7487	15.2674	17.7558	24.4587	22.9069	29.0662	19.2017	18.4962	18.2599	18.6822	18.1347	18.4123	19.1709	18.0514	17.9576	18.8021	18.7989	20.2675	17.7834
5.34183	0.8965	-1.7952	-1.8301	-3.5355	-3.24935	-2.8296	-2.44425			5.34183	3.0356	1.9585	2.0807	2.4351	2.69365	2.81675	2.90065	2.9442	0.40305	11.8506	-0.711			5.3335	11.7432	15.7909	17.7606	25.42	23.5934	30.6608	19.2068	18.4977	18.2694	18.6809	18.1248	18.3871	19.146	18.0527	17.9599	18.801	18.8479	20.5924	17.7922
5.35017	0.8906	-1.80485	-1.83205	-3.53895	-3.24755	-2.819	-2.4468			5.35017	3.034	1.94885	2.0805	2.4363	2.68715	2.81695	2.9052	2.942	0.41015	11.3234	-0.71185			5.34183	11.7316	16.3981	17.7403	26.5133	24.3648	32.3911	19.1995	18.4938	18.2611	18.671	18.1164	18.4126	19.1334	18.0406	17.9803	18.8446	18.9084	20.9655	17.7891
5.3585	0.8921	-1.80785	-1.83155	-3.5293	-3.255	-2.81765	-2.4442			5.3585	3.0344	1.9519	2.0832	2.44175	2.68465	2.8132	2.9055	2.94015	0.4241	10.7815	-0.7169			5.35017	11.7458	17.0663	17.7647	27.7166	25.2528	34.2818	19.1994	18.5008	18.2705	18.6775	18.1031	18.4216	19.1511	18.0508	17.9731	18.8516	19.0127	21.3635	17.8023
5.36683	0.8892	-1.8194	-1.8344	-3.52915	-3.259	-2.81265	-2.44815			5.36683	3.03395	1.9544	2.08995	2.44105	2.68195	2.8182	2.90135	2.93705	0.43075	10.2347	-0.71425			5.3585	11.7397	17.8091	17.7572	29.0521	26.2117	36.3103	19.2164	18.4809	18.2811	18.6851	18.1181	18.3942	19.1699	18.0606	17.9794	18.8885	19.0911	21.783	17.804
5.37517	0.89615	-1.81665	-1.8323	-3.5252	-3.26405	-2.8071	-2.446			5.37517	3.0358	1.9573	2.0946	2.43945	2.6798	2.8195	2.8982	2.9371	0.43355	9.68485	-0.7156			5.36683	11.7461	18.6227	17.7474	30.4948	27.2958	38.4881	19.22	18.4774	18.2769	18.6763	18.0942	18.3695	19.1386	18.0584	17.9724	18.9495	19.1984	22.2577	17.7957
5.3835	0.89435	-1.82445	-1.831	-3.51815	-3.2668	-2.8174	-2.4406			5.3835	3.03905	1.96225	2.09255	2.43795	2.6828	2.81445	2.8944	2.9345	0.43755	9.1365	-0.716			5.37517	11.7375	19.5189	17.7503	32.0733	28.4879	40.7869	19.206	18.4698	18.2898	18.6785	18.0882	18.3686	19.1477	18.0599	17.9734	18.9817	19.2962	22.7636	17.7975
5.39183	0.89515	-1.8299	-1.8251	-3.51665	-3.2647	-2.8203	-2.43885			5.39183	3.04105	1.96265	2.09005	2.43205	2.68365	2.8112	2.8908	2.93815	0.4404	8.594	-0.7096			5.3835	11.7481	20.4917	17.7418	33.7788	29.7624	43.1823	19.2108	18.481	18.3001	18.6689	18.0913	18.3775	19.1312	18.0572	17.9934	19.0054	19.4221	23.3194	17.8083
5.40017	0.90545	-1.8376	-1.82195	-3.5199	-3.2625	-2.82435	-2.44365			5.40017	3.0383	1.96315	2.08535	2.431	2.6802	2.80585	2.89285	2.9432	0.43815	8.0593	-0.7083			5.39183	11.754	21.5573	17.723	35.5909	31.1764	45.645	19.2221	18.4887	18.277	18.6794	18.0893	18.3782	19.1326	18.0506	17.9872	19.053	19.534	23.887	17.7932
5.4085	0.9071	-1.84765	-1.825	-3.5213	-3.2627	-2.82825	-2.44665			5.4085	3.04025	1.963	2.07915	2.4285	2.6779	2.80045	2.8916	2.9428	0.4488	7.5415	-0.7096			5.40017	11.6946	22.6855	17.728	37.4928	32.6784	48.1692	19.2095	18.4809	18.2907	18.6724	18.0995	18.4124	19.1275	18.037	17.9841	19.1041	19.7048	24.5099	17.8097
5.41683	0.90235	-1.8557	-1.8231	-3.5223	-3.25235	-2.82815	-2.44865			5.41683	3.0385	1.95855	2.08355	2.42755	2.67255	2.7984	2.89385	2.9404	0.4491	7.0391	-0.7103			5.4085	11.7256	23.9202	17.7334	39.529	34.2861	50.7265	19.203	18.4956	18.2965	18.6871	18.1177	18.3884	19.1461	18.0436	17.976	19.1736	19.8428	25.1779	17.7982
5.42517	0.9001	-1.85605	-1.82445	-3.52615	-3.2535	-2.8239	-2.448			5.42517	3.03995	1.95875	2.084	2.4328	2.66885	2.7998	2.8984	2.93945	0.4598	6.5513	-0.70945			5.41683	11.7224	25.2333	17.7426	41.6138	35.9903	53.2358	19.2	18.5157	18.2986	18.6867	18.1079	18.382	19.138	18.0406	17.9666	19.2247	19.9935	25.8953	17.8091
5.4335	0.8991	-1.8604	-1.82285	-3.502	-3.259	-2.8208	-2.4509			5.4335	3.03535	1.95775	2.0897	2.4381	2.6688	2.80115	2.89715	2.9338	0.4715	6.07265	-0.71135			5.42517	11.7388	26.5948	17.7423	43.7705	37.8014	55.7431	19.2021	18.5174	18.3055	18.6939	18.1037	18.3793	19.1378	18.0273	17.9771	19.2808	20.1878	26.6211	17.8209
5.44183	0.9015	-1.8619	-1.8202	-3.50195	-3.2614	-2.81665	-2.45265			5.44183	3.0351	1.95755	2.0948	2.43485	2.6654	2.80065	2.89225	2.93275	0.4743	5.617	-0.7117			5.4335	11.7302	28.0579	17.7354	45.9847	39.669	58.197	19.2138	18.5171	18.3233	18.7003	18.1282	18.3691	19.1619	18.0494	17.9663	19.3233	20.368	27.3949	17.8292
5.45017	0.8967	-1.85915	-1.81945	-3.4962	-3.2654	-2.80765	-2.447			5.45017	3.03795	1.9622	2.09795	2.43305	2.6636	2.80065	2.88995	2.93575	0.47865	5.1844	-0.71255			5.44183	11.7347	29.5768	17.7548	48.193	41.6138	60.5489	19.2345	18.5167	18.3263	18.7092	18.1115	18.3956	19.1517	18.0411	17.9657	19.4195	20.5629	28.1684	17.8527
5.4585	0.8991	-1.8631	-1.81395	-3.5009	-3.2726	-2.8081	-2.4403			5.4585	3.042	1.97035	2.0968	2.42785	2.6681	2.7995	2.8861	2.93695	0.48105	4.77175	-0.70735			5.45017	11.7504	31.144	17.7526	50.3991	43.5695	62.8088	19.2599	18.5135	18.3459	18.7225	18.1148	18.3905	19.1441	18.0431	17.9924	19.5178	20.7639	28.9668	17.8515
5.46683	0.9063	-1.86745	-1.80825	-3.50015	-3.2585	-2.8122	-2.4451			5.46683	3.0428	1.9702	2.0966	2.42645	2.66985	2.7956	2.8831	2.9399	0.47555	4.37855	-0.70325			5.4585	11.7402	32.7642	17.7596	52.5829	45.5727	64.968	19.2155	18.5278	18.3463	18.7212	18.0853	18.4172	19.1668	18.0495	17.9703	19.6024	20.9733	29.7608	17.8605
5.47517	0.9055	-1.86935	-1.80725	-3.4992	-3.2607	-2.8166	-2.44685			5.47517	3.042	1.9721	2.0957	2.4292	2.66815	2.7959	2.8832	2.9472	0.47635	4.00395	-0.70125			5.46683	11.7813	34.426	17.7398	54.7316	47.5279	67.0408	19.2235	18.5481	18.3499	18.724	18.0736	18.4299	19.1597	18.05	17.9604	19.6827	21.1821	30.5908	17.8698
5.4835	0.90155	-1.8735	-1.81055	-3.49785	-3.2533	-2.8199	-2.4459			5.4835	3.04	1.97015	2.09475	2.42895	2.66745	2.79385	2.8808	2.94575	0.4818	3.65685	-0.697			5.47517	11.7821	36.1052	17.7357	56.795	49.5232	69.004	19.2452	18.5495	18.3617	18.7505	18.0827	18.4089	19.1586	18.0439	17.9474	19.7796	21.3986	31.4271	17.874
5.49183	0.90395	-1.8748	-1.8108	-3.49675	-3.24645	-2.8193	-2.45195			5.49183	3.04035	1.967	2.0937	2.4317	2.6683	2.7905	2.8861	2.94255	0.48145	3.33705	-0.6972			5.4835	11.7432	37.7803	17.748	58.7763	51.4779	70.8482	19.2569	18.56	18.3656	18.7522	18.0904	18.4181	19.1436	18.0428	17.9745	19.8438	21.6203	32.2572	17.8878
5.50017	0.90295	-1.8698	-1.8075	-3.49005	-3.25005	-2.81075	-2.45115			5.50017	3.0386	1.9704	2.09485	2.4372	2.66595	2.7887	2.8908	2.9401	0.49375	3.03295	-0.6973			5.49183	11.719	39.4541	17.7502	60.6673	53.3852	72.5811	19.258	18.5493	18.3814	18.7295	18.098	18.4226	19.1568	18.042	18.0086	19.9347	21.8203	33.0881	17.8945
5.5085	0.90375	-1.87045	-1.8069	-3.48695	-3.25785	-2.8137	-2.4556			5.5085	3.03755	1.9706	2.1013	2.4403	2.6643	2.7924	2.88495	2.93565	0.49825	2.746	-0.69315			5.50017	11.7423	41.1148	17.7539	62.4648	55.2353	74.2113	19.2736	18.5538	18.3728	18.7426	18.11	18.4288	19.1667	18.0557	18.0153	20.0233	22.0661	33.8696	17.9204
5.51683	0.90745	-1.8663	-1.80715	-3.47625	-3.25675	-2.80745	-2.45685			5.51683	3.0379	1.9724	2.10985	2.4404	2.66355	2.79685	2.88665	2.93665	0.49765	2.47955	-0.6945			5.5085	11.7335	42.7636	17.7351	64.1787	57.017	75.7442	19.2823	18.5455	18.3977	18.7712	18.147	18.4267	19.1757	18.0663	18.011	20.1122	22.3069	34.6446	17.9563
5.52517	0.90265	-1.8577	-1.8033	-3.4704	-3.26105	-2.8084	-2.4504			5.52517	3.0427	1.97925	2.1115	2.442	2.6677	2.7955	2.88165	2.9406	0.49965	2.2357	-0.69595			5.51683	11.7274	44.3689	17.7447	65.7614	58.7187	77.184	19.2853	18.5541	18.3953	18.7787	18.1209	18.4523	19.148	18.0613	18.0445	20.2025	22.4765	34.6521	17.9397
5.5335	0.9002	-1.85325	-1.7979	-3.46275	-3.26095	-2.8115	-2.4454			5.5335	3.0451	1.98515	2.1097	2.4412	2.6727	2.79495	2.8817	2.93895	0.4967	2.0093	-0.689			5.52517	11.7543	45.9057	17.7534	67.2488	60.3141	78.528	19.2908	18.5594	18.4188	18.7743	18.1441	18.4811	19.179	18.0741	18.0446	20.2836	22.7487	36.1492	17.9461
5.54183	0.91055	-1.8524	-1.79215	-3.4565	-3.25745	-2.81495	-2.44915			5.54183	3.04315	1.9875	2.1075	2.44115	2.67465	2.79105	2.877	2.9454	0.4891	1.79955	-0.68445			5.5335	11.7512	47.3664	17.7631	68.6272	61.8098	79.7977	19.3118	18.573	18.4147	18.7995	18.1329	18.4867	19.1826	18.0756	18.0553	20.393	22.9508	36.8665	17.9733
5.55017	0.9188	-1.85165	-1.79505	-3.4604	-3.2527	-2.8188	-2.45435			5.55017	3.0427	1.98955	2.10525	2.4384	2.6761	2.7931	2.878	2.9499	0.49265	1.6056	-0.6825			5.54183	11.7687	48.7824	17.7778	69.8734	63.2127	81.0046	19.3146	18.5917	18.4413	18.7981	18.1097	18.498	19.2003	18.0551	18.0553	20.465	23.1703	37.5277	17.9857
5.5585	0.915	-1.84495	-1.7942	-3.4595	-3.2492	-2.81735	-2.4538			5.5585	3.0414	1.98955	2.10965	2.4386	2.67645	2.7932	2.87905	2.9484	0.4917	1.43555	-0.6792			5.55017	11.739	50.0872	17.792	71.0228	64.4975	82.1146	19.3195	18.605	18.4451	18.8152	18.1619	18.5014	19.2026	18.0691	18.0584	20.5506	23.3732	38.1158	17.9862
5.56683	0.91405	-1.84345	-1.79555	-3.46695	-3.2436	-2.82405	-2.4583			5.56683	3.0406	1.9915	2.10855	2.4442	2.67675	2.7891	2.88385	2.9482	0.49395	1.2823	-0.68095			5.5585	11.7367	51.3013	17.7892	72.0675	65.6899	83.1346	19.3314	18.5925	18.4665	18.8299	18.1561	18.4834	19.2125	18.0827	18.0713	20.6214	23.5669	38.6889	17.9936
5.57517	0.9122	-1.8398	-1.7961	-3.45885	-3.2496	-2.81995	-2.4554			5.57517	3.04195	1.9896	2.11365	2.44985	2.676	2.7912	2.8813	2.9465	0.50365	1.1418	-0.6808			5.56683	11.7387	52.3963	17.8022	73.0165	66.7886	84.0614	19.3447	18.6013	18.4839	18.8554	18.1564	18.5052	19.2291	18.0856	18.0798	20.7225	23.7431	39.1957	18.0008
5.5835	0.9157	-1.83455	-1.79225	-3.4591	-3.252	-2.81925	-2.4541			5.5835	3.0391	1.99175	2.11885	2.45335	2.67815	2.7981	2.88215	2.942	0.50495	1.0113	-0.6765			5.57517	11.7361	53.4256	17.8129	73.8946	67.8165	84.9048	19.3526	18.6092	18.4871	18.8794	18.1602	18.5068	19.2592	18.0996	18.0836	20.781	23.9266	39.6596	18.0288
5.59183	0.91515	-1.8263	-1.7912	-3.4534	-3.2527	-2.81205	-2.45175			5.59183	3.042	1.9975	2.1219	2.4539	2.67875	2.80055	2.88335	2.9419	0.50275	0.89135	-0.6769			5.5835	11.7495	54.3544	17.8241	74.6486	68.7127	85.6702	19.3564	18.6103	18.5078	18.8988	18.1832	18.5191	19.2324	18.0983	18.0901	20.8451	24.0807	40.1428	18.0392
5.60017	0.921	-1.81795	-1.78665	-3.4472	-3.2592	-2.81765	-2.4437			5.60017	3.04705	2.0081	2.12305	2.4549	2.6846	2.79915	2.8811	2.9438	0.5005	0.7853	-0.675			5.59183	11.7908	55.1756	17.828	75.3255	69.5024	86.3284	19.377	18.6204	18.4959	18.8949	18.167	18.5332	19.2356	18.0983	18.0929	20.91	24.2022	40.5073	18.0206
5.6085	0.922	-1.81525	-1.7784	-3.448	-3.2529	-2.82395	-2.44165			5.6085	3.0488	2.01265	2.12375	2.4525	2.69055	2.7988	2.88345	2.9466	0.49695	0.685	-0.66715			5.60017	11.7825	55.89	17.8331	75.9079	70.2185	86.9018	19.4019	18.6259	18.4993	18.9178	18.1982	18.5356	19.2258	18.1118	18.1148	20.9696	24.335	40.813	18.0329
5.61683	0.92985	-1.81445	-1.7766	-3.45095	-3.25515	-2.82395	-2.4436			5.61683	3.04895	2.01565	2.12345	2.4529	2.6892	2.7974	2.87795	2.9514	0.49415	0.59945	-0.6617			5.6085	11.8078	56.4845	17.8413	76.3893	70.8229	87.4059	19.3983	18.6409	18.5092	18.9167	18.1992	18.553	19.249	18.1055	18.1044	21.0279	24.4576	41.0744	18.0447
5.62517	0.934	-1.8133	-1.7782	-3.45095	-3.25385	-2.8285	-2.4459			5.62517	3.0466	2.0178	2.1237	2.45365	2.6925	2.79975	2.8752	2.95155	0.4931	0.5203	-0.6625			5.61683	11.7998	56.962	17.8986	76.7808	71.3465	87.8136	19.4095	18.6343	18.5163	18.9506	18.2162	18.5689	19.3435	18.1292	18.1241	21.0574	24.555	41.2982	18.0555
5.6335	0.9324	-1.81	-1.77885	-3.4531	-3.24895	-2.829	-2.44695			5.6335	3.04365	2.01805	2.12465	2.45645	2.69085	2.8018	2.87815	2.95065	0.48985	0.4568	-0.6607			5.62517	11.7949	57.326	17.8541	77.077	71.7782	88.1138	19.4116	18.6412	18.5231	18.9713	18.2149	18.5775	19.3154	18.1226	18.1003	21.0924	24.6573	41.4481	18.0638
5.64183	0.9367	-1.81085	-1.7812	-3.4495	-3.24625	-2.82635	-2.4442			5.64183	3.041	2.0187	2.1261	2.46125	2.6895	2.80175	2.8839	2.9504	0.49675	0.39495	-0.66305			5.6335	11.8008	57.596	17.867	77.3132	72.1397	88.3198	19.4198	18.6622	18.5169	18.9785	18.2324	18.567	19.2562	18.1185	18.1027	21.0903	24.6671	41.5341	18.0642
5.65017	0.93165	-1.8075	-1.78	-3.4519	-3.2523	-2.8295	-2.44445			5.65017	3.0445	2.0179	2.13225	2.46665	2.69195	2.80825	2.8828	2.9476	0.4997	0.3415	-0.666			5.64183	11.7978	57.7638	17.8889	77.4792	72.4168	88.4347	19.4199	18.6691	18.5158	18.9855	18.2008	18.574	19.2593	18.1109	18.1019	21.1114	24.6734	41.5838	18.0757
5.6585	0.9349	-1.80875	-1.77485	-3.4456	-3.2584	-2.82445	-2.4435			5.6585	3.0444	2.021	2.1385	2.46525	2.69225	2.81315	2.8818	2.9468	0.5001	0.29245	-0.66115			5.65017	11.7807	57.8287	17.8856	77.5542	72.6108	88.4574	19.4418	18.6665	18.5364	18.9678	18.2497	18.5907	19.2676	18.1294	18.0973	21.1313	24.7207	41.5482	18.0794
5.66683	0.931	-1.8026	-1.7748	-3.43885	-3.2607	-2.81755	-2.43685			5.66683	3.0483	2.02975	2.14015	2.4658	2.6962	2.81625	2.8806	2.94465	0.49915	0.2456	-0.66145			5.6585	11.7924	57.7888	17.9124	77.548	72.7306	88.3777	19.4508	18.6647	18.5445	18.9948	18.2311	18.6043	19.2842	18.1426	18.1174	21.1365	24.693	41.4984	18.0842
5.67517	0.9321	-1.80185	-1.76775	-3.43555	-3.2609	-2.82555	-2.4273			5.67517	3.0512	2.0356	2.1433	2.4634	2.7027	2.81545	2.88265	2.946	0.49745	0.20395	-0.65585			5.66683	11.7788	57.6622	17.9087	77.4597	72.7618	88.2178	19.4381	18.6649	18.5417	18.9866	18.2301	18.6062	19.2569	18.1542	18.1382	21.1227	24.6715	41.404	18.0744
5.6835	0.9357	-1.8045	-1.76225	-3.44135	-3.25645	-2.8266	-2.42385			5.6835	3.052	2.0407	2.14505	2.46295	2.70945	2.8154	2.8843	2.94935	0.4995	0.16715	-0.65115			5.67517	11.7642	57.4217	17.9243	77.2939	72.7157	87.9651	19.4497	18.6669	18.5436	18.9945	18.233	18.6281	19.2748	18.1376	18.1136	21.0881	24.6173	41.2298	18.0781
5.69183	0.93935	-1.80615	-1.76335	-3.45665	-3.25985	-2.82785	-2.4269			5.69183	3.0506	2.0408	2.1441	2.4624	2.70675	2.81455	2.8825	2.95175	0.4913	0.13695	-0.6486			5.6835	11.7911	57.0899	17.9321	77.0481	72.6025	87.6343	19.4508	18.672	18.5327	19.0072	18.2415	18.6119	19.2747	18.1397	18.115	21.056	24.5818	40.9865	18.0933
5.70017	0.9396	-1.80905	-1.76235	-3.45615	-3.25495	-2.8248	-2.4249			5.70017	3.0498	2.0409	2.1453	2.46295	2.7054	2.81375	2.8817	2.9514	0.4915	0.1134	-0.6502			5.69183	11.7775	56.6519	17.9422	76.7403	72.3928	87.2115	19.44	18.6739	18.5527	19.0114	18.2435	18.586	19.2963	18.1373	18.1483	21.0214	24.5068	40.7261	18.0815
5.7085	0.9338	-1.81	-1.7555	-3.45705	-3.25215	-2.82865	-2.42945			5.7085	3.04555	2.03625	2.14545	2.4674	2.7022	2.8152	2.887	2.9511	0.4907	0.0925	-0.64835			5.70017	11.8161	56.1407	17.9557	76.3295	72.1027	86.7351	19.4564	18.6808	18.5482	18.9811	18.2618	18.5996	19.3005	18.1395	18.1395	20.9772	24.386	40.4175	18.0571
5.71683	0.92915	-1.81035	-1.7567	-3.45485	-3.2547	-2.82015	-2.4303			5.71683	3.042	2.03835	2.14675	2.4747	2.6965	2.8171	2.89135	2.94855	0.4979	0.0756	-0.6525			5.7085	11.8	55.5429	17.9565	75.8863	71.7582	86.1724	19.4491	18.6856	18.5468	18.9784	18.2665	18.6131	19.2995	18.1397	18.1362	20.9418	24.3105	40.0346	18.0487
5.72517	0.92195	-1.8132	-1.75445	-3.46515	-3.2594	-2.8217	-2.41815			5.72517	3.04455	2.04125	2.15495	2.4774	2.7035	2.825	2.8901	2.94785	0.4973	0.05455	-0.65535			5.71683	11.7815	54.8817	17.9727	75.3929	71.3706	85.5424	19.4709	18.6836	18.5478	18.9614	18.277	18.6043	19.283	18.1497	18.1549	20.8855	24.2046	39.63	18.0578
5.7335	0.91085	-1.81205	-1.754	-3.4672	-3.2601	-2.81405	-2.41895			5.7335	3.0465	2.04605	2.16175	2.4776	2.70395	2.83035	2.8899	2.94985	0.49775	0.03415	-0.6514			5.72517	11.7978	54.1427	17.974	74.791	70.8768	84.8507	19.4456	18.6874	18.5562	18.9609	18.2726	18.6128	19.2977	18.1617	18.1361	20.8133	24.0354	39.1705	18.0504
5.74183	0.92045	-1.8065	-1.75105	-3.46185	-3.26005	-2.8139	-2.40965			5.74183	3.04935	2.0586	2.16315	2.4755	2.70685	2.83005	2.89005	2.9466	0.50025	0.0167	-0.64795			5.7335	11.8056	53.3193	17.9803	74.1322	70.3314	84.0695	19.4559	18.6852	18.538	18.9715	18.2566	18.6192	19.3067	18.1469	18.1094	20.7444	23.8747	38.7525	18.0483
5.75017	0.91295	-1.8088	-1.7441	-3.4602	-3.26085	-2.8165	-2.40265			5.75017	3.0523	2.06385	2.162	2.4737	2.7126	2.8328	2.89505	2.94735	0.4977	-0.00225	-0.64485			5.74183	11.8071	52.4514	17.9901	73.416	69.7148	83.251	19.4546	18.6869	18.5237	18.96	18.2781	18.6136	19.2847	18.1403	18.1397	20.6769	23.7575	38.2341	18.0446
5.7585	0.91685	-1.81305	-1.73685	-3.46005	-3.26095	-2.816	-2.4087			5.7585	3.0508	2.06525	2.16145	2.47065	2.7135	2.8283	2.8896	2.9517	0.5026	-0.0099	-0.6373			5.75017	11.7957	51.5142	17.9931	72.6455	69.0519	82.3624	19.4495	18.6879	18.5235	18.9658	18.2378	18.6044	19.3229	18.1273	18.1386	20.6137	23.6181	37.7015	18.0481
5.76683	0.92135	-1.81295	-1.73695	-3.46665	-3.2614	-2.81865	-2.40995			5.76683	3.04925	2.0659	2.1611	2.471	2.7128	2.82595	2.88995	2.95445	0.4965	-0.02155	-0.63855			5.7585	11.8103	50.5033	18.0087	71.8084	68.3077	81.4538	19.4391	18.6853	18.5258	18.9484	18.257	18.6425	19.3191	18.1201	18.1131	20.5644	23.423	37.1415	18.0401
5.77517	0.91105	-1.82075	-1.7381	-3.4725	-3.25345	-2.82035	-2.41085			5.77517	3.04465	2.06385	2.1606	2.4714	2.71365	2.8296	2.8925	2.95405	0.4925	-0.02565	-0.63995			5.76683	11.8067	49.4288	18.001	70.8859	67.4922	80.4847	19.4288	18.6899	18.4799	18.9436	18.2516	18.6196	19.3151	18.1352	18.1006	20.4895	23.2398	36.5342	18.0437
5.7835	0.90145	-1.82295	-1.73825	-3.4622	-3.2508	-2.81955	-2.41315			5.7835	3.03885	2.05915	2.1639	2.4797	2.70515	2.8302	2.89895	2.9524	0.49785	-0.0307	-0.6416			5.77517	11.7986	48.3145	17.9923	69.9437	66.6146	79.4612	19.4406	18.6804	18.4748	18.9319	18.2641	18.6047	19.2954	18.1103	18.1034	20.4125	23.0402	35.8938	18.0224
5.79183	0.89615	-1.8173	-1.7371	-3.46575	-3.2497	-2.81865	-2.41345			5.79183	3.0419	2.0676	2.1673	2.4825	2.7051	2.83365	2.89825	2.9529	0.50625	-0.03595	-0.64645			5.7835	11.7914	47.1541	18.0051	68.9458	65.7104	78.3849	19.4413	18.6858	18.4955	18.9297	18.2638	18.5904	19.2905	18.1323	18.1196	20.3194	22.8616	35.2667	18.0113
5.80017	0.89095	-1.8222	-1.73525	-3.4681	-3.25105	-2.8117	-2.4072			5.80017	3.0411	2.0731	2.17845	2.48285	2.7093	2.84125	2.8985	2.95715	0.50875	-0.04495	-0.64345			5.79183	11.7875	45.9455	18.0155	67.8945	64.7367	77.2708	19.4428	18.6698	18.4762	18.9093	18.2584	18.6054	19.2784	18.1439	18.1167	20.1929	22.6748	34.6078	18.0081
5.8085	0.8908	-1.8167	-1.7337	-3.483	-3.25345	-2.80565	-2.4096			5.8085	3.0435	2.08155	2.1851	2.4808	2.71295	2.8461	2.9011	2.9521	0.506	-0.0532	-0.64405			5.80017	11.811	44.7322	18.0315	66.7741	63.7058	76.1318	19.4459	18.6656	18.4763	18.9149	18.2719	18.6009	19.2675	18.1369	18.1476	20.1392	22.4717	33.9802	17.9894
5.81683	0.8952	-1.81605	-1.72885	-3.4706	-3.25275	-2.807	-2.4028			5.81683	3.0476	2.0925	2.1863	2.4793	2.71795	2.8432	2.89955	2.94955	0.506	-0.0636	-0.64145			5.8085	11.8196	43.475	18.0093	65.6079	62.6156	74.9243	19.438	18.6673	18.4522	18.9055	18.2548	18.5845	19.2772	18.1346	18.1113	20.0795	22.2803	33.3128	17.9914
5.82517	0.8978	-1.8149	-1.72435	-3.4723	-3.2505	-2.8102	-2.39655			5.82517	3.04815	2.09215	2.18775	2.47535	2.7228	2.8418	2.90025	2.95205	0.5087	-0.0709	-0.6355			5.81683	11.9008	42.176	18.0119	64.3959	61.4695	73.6774	19.4294	18.6612	18.4192	18.8891	18.2373	18.5841	19.3064	18.1443	18.1027	20.0148	22.106	32.6185	17.9867
5.8335	0.90035	-1.8163	-1.72515	-3.47785	-3.2473	-2.81215	-2.4017			5.8335	3.04565	2.0969	2.18465	2.4743	2.72355	2.83965	2.9011	2.95865	0.50845	-0.0728	-0.631			5.82517	11.7657	40.8642	18.0022	63.1312	60.3179	72.4069	19.4307	18.6548	18.4184	18.8833	18.2726	18.5864	19.2892	18.1359	18.0976	19.9287	21.8913	31.9358	17.9934
5.84183	0.90485	-1.81775	-1.72845	-3.47955	-3.2424	-2.81475	-2.4079			5.84183	3.04395	2.0961	2.1797	2.4742	2.7258	2.838	2.90185	2.96075	0.5093	-0.07765	-0.6343			5.8335	11.7645	39.5329	17.9948	61.8197	59.075	71.0893	19.4144	18.6644	18.4065	18.8789	18.2685	18.5694	19.2743	18.1245	18.1356	19.8925	21.7127	31.2948	17.9687
5.85017	0.90235	-1.8218	-1.72705	-3.48135	-3.23545	-2.8139	-2.41265			5.85017	3.04345	2.0933	2.18555	2.47735	2.72375	2.842	2.90705	2.96145	0.50875	-0.07515	-0.63425			5.84183	11.7517	38.2206	18.0027	60.4591	57.816	69.7467	19.4126	18.6761	18.4089	18.8489	18.2674	18.571	19.2818	18.1215	18.105	19.7905	21.5401	30.6112	17.9631
5.8585	0.8973	-1.82285	-1.7283	-3.48305	-3.23265	-2.80645	-2.41695			5.8585	3.03875	2.0907	2.19215	2.48275	2.7197	2.84065	2.91175	2.9583	0.5169	-0.07485	-0.63425			5.85017	11.7563	36.9218	17.991	59.0757	56.5314	68.3219	19.4281	18.6826	18.3982	18.8582	18.2137	18.5726	19.2848	18.1207	18.0877	19.7294	21.3568	29.9424	17.9766
5.86683	0.88985	-1.8158	-1.7277	-3.4802	-3.2333	-2.80905	-2.41175			5.86683	3.0406	2.10125	2.19825	2.48895	2.7286	2.8436	2.91265	2.95935	0.5245	-0.0813	-0.63715			5.8585	11.7339	35.6064	17.9813	57.6584	55.2109	66.8962	19.4388	18.653	18.3856	18.8444	18.2447	18.5675	19.2656	18.122	18.0907	19.6559	21.1603	29.2666	17.9687
5.87517	0.8897	-1.81405	-1.7368	-3.4763	-3.2337	-2.80255	-2.4156			5.87517	3.03805	2.1061	2.2055	2.4863	2.73165	2.8516	2.91435	2.96005	0.52785	-0.08225	-0.6346			5.86683	11.7291	34.3162	18.0096	56.2049	53.8505	65.4203	19.4488	18.6695	18.3823	18.8215	18.243	18.5714	19.2492	18.1416	18.0851	19.5937	20.9934	28.6185	17.9464
5.8835	0.8912	-1.80815	-1.7384	-3.46925	-3.2324	-2.79975	-2.41135			5.8835	3.0399	2.11465	2.20925	2.48555	2.7358	2.8529	2.91165	2.9582	0.5309	-0.0902	-0.6356			5.87517	11.7252	33.0395	18.0014	54.7226	52.4615	63.8756	19.427	18.6648	18.3844	18.8315	18.2384	18.5761	19.2382	18.1291	18.1139	19.5087	20.8224	28.0515	17.9636
5.89183	0.89785	-1.80885	-1.73695	-3.4561	-3.23335	-2.80925	-2.4035			5.89183	3.045	2.123	2.20965	2.47835	2.74355	2.85155	2.9118	2.95945	0.53255	-0.09585	-0.63065			5.8835	11.7214	31.804	17.9896	53.2079	51.0438	62.3169	19.4247	18.6488	18.3825	18.8664	18.2322	18.5857	19.2527	18.0952	18.1236	19.4713	20.6884	27.431	17.9494
5.90017	0.8997	-1.8092	-1.73425	-3.45715	-3.23035	-2.81125	-2.4025			5.90017	3.0485	2.12465	2.212	2.4757	2.752	2.8546	2.9126	2.96505	0.5362	-0.09735	-0.62635			5.89183	11.7436	30.5742	18.0119	51.7077	49.6401	60.7299	19.4319	18.6469	18.3674	18.8382	18.2253	18.572	19.2374	18.1015	18.115	19.4106	20.5174	26.8323	17.9531
5.9085	0.90575	-1.8112	-1.7374	-3.4628	-3.23125	-2.8137	-2.40745			5.9085	3.04595	2.12595	2.20855	2.4778	2.7535	2.85235	2.91505	2.9703	0.53365	-0.0986	-0.6254			5.90017	11.754	29.3995	18.0033	50.185	48.2285	59.1051	19.4141	18.6427	18.3661	18.8075	18.2207	18.5614	19.2516	18.0995	18.1236	19.3775	20.3758	26.268	17.961
5.91683	0.90375	-1.8136	-1.73995	-3.46085	-3.22675	-2.81795	-2.41065			5.91683	3.04565	2.1243	2.20555	2.47675	2.75465	2.852	2.91715	2.9685	0.5372	-0.09855	-0.62275			5.9085	11.7388	28.2618	17.9951	48.6456	46.7867	57.4691	19.4082	18.6486	18.3513	18.8089	18.165	18.5729	19.257	18.0958	18.1329	19.3227	20.2391	25.7081	17.9443
5.92517	0.90075	-1.81685	-1.74265	-3.47825	-3.21995	-2.8175	-2.4129			5.92517	3.04425	2.11745	2.2079	2.4805	2.75845	2.8532	2.92345	2.97	0.5437	-0.096	-0.6247			5.91683	11.7394	27.1412	17.9942	47.1145	45.3472	55.812	19.3998	18.6471	18.3697	18.8194	18.2237	18.5823	19.2469	18.1004	18.1077	19.2723	20.1027	25.19	17.9539
5.9335	0.89945	-1.8133	-1.74985	-3.4713	-3.2205	-2.81535	-2.41285			5.9335	3.04515	2.11965	2.21245	2.48405	2.7573	2.85435	2.9318	2.9679	0.55325	-0.0975	-0.6268			5.92517	11.7367	26.0851	18.0169	45.5755	43.9749	54.1265	19.3898	18.649	18.3627	18.8097	18.1968	18.5812	19.2516	18.0885	18.1205	19.2029	19.9678	24.6903	17.9544
5.94183	0.8984	-1.81845	-1.7512	-3.46255	-3.2291	-2.8149	-2.4107			5.94183	3.0452	2.1219	2.2193	2.4862	2.7664	2.8599	2.9314	2.9662	0.5609	-0.10175	-0.62315			5.9335	11.7409	25.0654	17.9976	44.0881	42.5851	52.452	19.4093	18.6366	18.3712	18.7858	18.2125	18.5624	19.2599	18.0919	18.13	19.1771	19.8705	24.2138	17.9626
5.95017	0.8948	-1.8145	-1.7564	-3.4584	-3.231	-2.8105	-2.41135			5.95017	3.0432	2.12505	2.22925	2.48545	2.7664	2.86425	2.9301	2.96805	0.56395	-0.10145	-0.62815			5.94183	11.7416	24.1012	17.996	42.6152	41.2084	50.7844	19.4056	18.6501	18.363	18.8022	18.2284	18.5793	19.2289	18.1234	18.1179	19.1422	19.7425	23.7578	17.9657
5.9585	0.8919	-1.809	-1.75305	-3.4546	-3.2342	-2.8053	-2.4037			5.9585	3.04915	2.13065	2.22875	2.48705	2.7741	2.8653	2.9269	2.9706	0.5688	-0.1058	-0.62925			5.95017	11.7384	23.1787	17.9791	41.16	39.8564	49.1223	19.4019	18.6263	18.3533	18.8018	18.2377	18.5879	19.2467	18.1276	18.1396	19.0821	19.6488	23.3352	17.9755
5.96683	0.8968	-1.80985	-1.7541	-3.45025	-3.24075	-2.8102	-2.39805			5.96683	3.0491	2.13945	2.22635	2.4828	2.7837	2.8644	2.92575	2.97215	0.5672	-0.10755	-0.6162			5.9585	11.747	22.2999	17.98	39.736	38.556	47.4371	19.4132	18.6368	18.3572	18.795	18.1623	18.5895	19.2409	18.1025	18.1237	19.0545	19.5618	22.9755	17.9577
5.97517	0.8998	-1.813	-1.75045	-3.4522	-3.22695	-2.8106	-2.3982			5.97517	3.053	2.1369	2.2258	2.48455	2.78385	2.8624	2.9267	2.9773	0.5654	-0.10835	-0.6155			5.96683	11.7456	21.4966	17.9888	38.3462	37.2739	45.7964	19.4074	18.6312	18.3766	18.797	18.2343	18.5985	19.2391	18.1289	18.1328	19.0202	19.4642	22.5174	17.9776
5.9835	0.90635	-1.8173	-1.75485	-3.4503	-3.2281	-2.8148	-2.40165			5.9835	3.0507	2.13315	2.2184	2.4816	2.78855	2.85735	2.92995	2.98195	0.57105	-0.11335	-0.6185			5.97517	11.7511	20.732	17.9968	37.0095	36.0063	44.188	19.4026	18.6406	18.3719	18.7863	18.2254	18.5774	19.2402	18.1193	18.1455	18.987	19.3838	22.1514	17.957
5.99183	0.8983	-1.81935	-1.75875	-3.44595	-3.2237	-2.8142	-2.40095			5.99183	3.05185	2.1327	2.2217	2.4808	2.78955	2.86245	2.9305	2.9799	0.57385	-0.1084	-0.61775			5.9835	11.7395	20.007	17.9865	35.7184	34.8222	42.6233	19.4066	18.6358	18.3746	18.7935	18.2341	18.5661	19.2419	18.1307	18.1532	18.9632	19.3119	21.8269	17.9705
6.00017	0.89175	-1.82745	-1.76365	-3.44925	-3.21995	-2.81305	-2.40355			6.00017	3.051	2.12335	2.2234	2.4846	2.79265	2.8592	2.93555	2.97975	0.578	-0.10085	-0.6194			5.99183	11.7384	19.3362	17.9938	34.4789	33.6982	41.0785	19.4097	18.6398	18.3563	18.7843	18.2554	18.5465	19.2444	18.1157	18.1604	18.9316	19.2397	21.5575	17.9825
6.0085	0.88675	-1.8184	-1.7644	-3.43035	-3.227	-2.80985	-2.4034			6.0085	3.0498	2.12435	2.22555	2.48935	2.7927	2.8618	2.93635	2.97655	0.59065	-0.10155	-0.61935			6.00017	11.7503	18.7076	18.0032	33.2993	32.6032	39.581	19.4113	18.6397	18.3584	18.7727	18.2603	18.5897	19.2391	18.1116	18.1371	18.9126	19.1411	21.2759	17.995
6.01683	0.88315	-1.82055	-1.7637	-3.42935	-3.22845	-2.8083	-2.4097			6.01683	3.05135	2.12475	2.2316	2.49185	2.79185	2.8647	2.9348	2.97355	0.59585	-0.10525	-0.6202			6.0085	11.7401	18.1392	18.0017	32.1912	31.5773	38.1352	19.4382	18.6256	18.3802	18.7645	18.246	18.5782	19.2471	18.139	18.153	18.8995	19.1229	21.0359	18.0018
6.02517	0.879	-1.8194	-1.76185	-3.4286	-3.2289	-2.8023	-2.4111			6.02517	3.05295	2.12505	2.23585	2.4898	2.79165	2.8664	2.93455	2.97805	0.5963	-0.1055	-0.62375			6.01683	11.7266	17.5983	18.0126	31.1261	30.5671	36.7386	19.4289	18.6355	18.3769	18.7628	18.2579	18.5858	19.2294	18.1364	18.1467	18.8824	19.0453	20.7679	17.9946
6.0335	0.87185	-1.81545	-1.7625	-3.41985	-3.23465	-2.8045	-2.4037			6.0335	3.0573	2.1314	2.2337	2.49	2.79725	2.8649	2.9341	2.97865	0.59985	-0.1052	-0.6249			6.02517	11.7265	17.0958	18.0208	30.1167	29.6305	35.4244	19.4295	18.6319	18.3666	18.7763	18.2413	18.5737	19.2416	18.1352	18.1716	18.8714	19.0452	20.5596	18.0023
6.04183	0.86585	-1.81795	-1.7573	-3.43085	-3.2362	-2.8089	-2.4008			6.04183	3.06165	2.13065	2.2327	2.4869	2.79995	2.86405	2.93155	2.9798	0.5971	-0.1067	-0.61795			6.0335	11.7287	16.6237	18.0194	29.153	28.7696	34.1444	19.4393	18.6482	18.3754	18.7819	18.2119	18.607	19.2418	18.1295	18.156	18.8631	18.9549	20.3507	18.0057
6.05017	0.8722	-1.81955	-1.75395	-3.42705	-3.2245	-2.80665	-2.40675			6.05017	3.057	2.12895	2.22985	2.49045	2.79735	2.86495	2.92715	2.98685	0.5935	-0.1073	-0.6163			6.04183	11.7325	16.1993	18.0263	28.2573	27.9336	32.9443	19.4324	18.6443	18.3764	18.7959	18.2279	18.6051	19.2294	18.1432	18.1724	18.8597	18.8942	20.1383	18.0086
6.0585	0.86895	-1.82365	-1.7581	-3.4283	-3.2233	-2.80945	-2.40915			6.0585	3.0591	2.1287	2.2227	2.4863	2.79625	2.8625	2.92915	2.9883	0.6016	-0.1096	-0.6189			6.05017	11.7284	15.7941	18.0222	27.4118	27.1712	31.8218	19.4516	18.641	18.3663	18.7874	18.2437	18.6049	19.2306	18.1483	18.1756	18.8409	18.8547	19.9706	18.0197
6.06683	0.8602	-1.8278	-1.7582	-3.43055	-3.21735	-2.80625	-2.41735			6.06683	3.0582	2.126	2.2249	2.48555	2.79215	2.86245	2.93125	2.98555	0.6026	-0.10425	-0.61805			6.0585	11.7501	15.4435	18.0155	26.6307	26.4463	30.7482	19.4517	18.6551	18.3543	18.7995	18.2264	18.5906	19.2336	18.1495	18.1779	18.8558	18.8242	19.7929	18.0324
6.07517	0.8551	-1.8297	-1.7618	-3.4348	-3.2166	-2.81215	-2.42325			6.07517	3.05395	2.1216	2.2244	2.493	2.79125	2.86115	2.9344	2.98625	0.6089	-0.10035	-0.62005			6.06683	11.7489	15.1298	18.0158	25.9018	25.7963	29.7448	19.4524	18.6526	18.3808	18.7872	18.2747	18.5956	19.2239	18.1537	18.1844	18.8485	18.7712	19.6345	18.0343
6.0835	0.8421	-1.82565	-1.7655	-3.42385	-3.218	-2.8143	-2.4218			6.0835	3.0589	2.11655	2.22615	2.49735	2.78755	2.8649	2.9344	2.98185	0.61955	-0.1002	-0.6194			6.07517	11.7427	14.8451	18.0175	25.2534	25.175	28.7998	19.4608	18.6646	18.3709	18.8096	18.2909	18.6133	19.2569	18.1425	18.1742	18.8295	18.7565	19.5203	18.0314
6.09183	0.8389	-1.8241	-1.7613	-3.4215	-3.2221	-2.80615	-2.42755			6.09183	3.05815	2.11595	2.22965	2.49655	2.78165	2.8692	2.9296	2.97935	0.6215	-0.10065	-0.61875			6.0835	11.7423	14.564	18.0158	24.6136	24.5928	27.9074	19.4819	18.6669	18.4012	18.8109	18.2774	18.6271	19.2596	18.1435	18.1786	18.8379	18.7255	19.3982	18.0568
6.10017	0.829	-1.82095	-1.7605	-3.4155	-3.2258	-2.7987	-2.4301			6.10017	3.06185	2.12095	2.23275	2.4959	2.77815	2.87235	2.92745	2.98085	0.62125	-0.10215	-0.62145			6.09183	11.7332	14.3248	18.0277	24.0576	24.0554	27.0918	19.4801	18.6644	18.3944	18.7982	18.2858	18.6339	19.2412	18.1425	18.1892	18.8275	18.7186	19.3239	18.0698
6.1085	0.83205	-1.81665	-1.7534	-3.4067	-3.2339	-2.80365	-2.42825			6.1085	3.0661	2.12405	2.2295	2.49175	2.78115	2.8722	2.92225	2.9824	0.62185	-0.09805	-0.618			6.10017	11.7584	14.0907	18.0066	23.5118	23.5811	26.3287	19.4899	18.6668	18.3958	18.7958	18.3177	18.6472	19.2506	18.1464	18.1844	18.8197	18.7009	19.1926	18.0602
6.11683	0.82505	-1.8178	-1.75095	-3.41015	-3.2274	-2.8103	-2.4305			6.11683	3.0682	2.12205	2.23195	2.49525	2.77835	2.86915	2.92135	2.9861	0.61685	-0.10685	-0.6135			6.1085	11.7585	13.891	18.008	23.0242	23.1258	25.6341	19.4813	18.6649	18.4092	18.8087	18.2587	18.6531	19.2479	18.1374	18.2139	18.8393	18.6534	19.1092	18.07
6.12517	0.8311	-1.8224	-1.752	-3.4099	-3.2269	-2.81095	-2.43815			6.12517	3.06465	2.1221	2.22915	2.49225	2.7733	2.8677	2.9192	2.988	0.6152	-0.1083	-0.61185			6.11683	11.6996	13.7175	18.0093	22.5983	22.7179	25.0025	19.4755	18.6626	18.4158	18.8294	18.2849	18.6462	19.2527	18.1307	18.2199	18.8296	18.6447	19.0168	18.088
6.1335	0.82015	-1.82635	-1.7545	-3.4085	-3.22475	-2.8122	-2.4424			6.1335	3.06365	2.11605	2.22725	2.48885	2.76775	2.86845	2.9168	2.98785	0.61765	-0.1056	-0.6116			6.12517	11.7419	13.5564	18.0105	22.2014	22.3498	24.4229	19.459	18.6865	18.4252	18.8326	18.2999	18.6646	19.254	18.1496	18.2109	18.8177	18.6596	18.9553	18.1
6.14183	0.81375	-1.82965	-1.7562	-3.40765	-3.22065	-2.81535	-2.4493			6.14183	3.0597	2.1127	2.2243	2.49115	2.75955	2.86725	2.92045	2.98535	0.61815	-0.1022	-0.61155			6.1335	11.7593	13.3931	18.024	21.8289	22.0218	23.8699	19.4709	18.6903	18.4015	18.8289	18.2731	18.6566	19.2657	18.1471	18.2249	18.8483	18.6413	18.8856	18.0857
6.15017	0.81105	-1.82335	-1.7584	-3.4107	-3.2217	-2.816	-2.4542			6.15017	3.0572	2.1106	2.22415	2.49425	2.7559	2.86465	2.91975	2.98105	0.62215	-0.10305	-0.60995			6.14183	11.7594	13.2575	18.0191	21.5033	21.7141	23.3795	19.4731	18.6855	18.4163	18.8452	18.2827	18.6801	19.2644	18.1508	18.2368	18.827	18.664	18.8471	18.088
6.1585	0.80275	-1.8208	-1.76185	-3.41885	-3.22695	-2.8169	-2.4536			6.1585	3.0615	2.111	2.22965	2.49785	2.754	2.8678	2.9179	2.976	0.6234	-0.10315	-0.61005			6.15017	11.7729	13.1318	18.027	21.2099	21.4208	22.933	19.4644	18.6895	18.4309	18.8448	18.2801	18.6517	19.2833	18.1752	18.2358	18.8262	18.6397	18.7906	18.1176
6.16683	0.79545	-1.81825	-1.75545	-3.4116	-3.23325	-2.8101	-2.45375			6.16683	3.0606	2.1101	2.2364	2.4964	2.75005	2.8704	2.91685	2.9785	0.6203	-0.1053	-0.60705			6.1585	11.7764	13.0303	18.0259	20.9382	21.1906	22.5149	19.4731	18.6945	18.435	18.8207	18.2788	18.6907	19.2717	18.1661	18.2371	18.7985	18.6138	18.76	18.103
6.17517	0.79275	-1.8148	-1.7562	-3.4076	-3.2363	-2.80835	-2.45005			6.17517	3.06595	2.11595	2.2337	2.49605	2.74705	2.87055	2.9142	2.97415	0.6206	-0.1079	-0.6041			6.16683	11.8635	12.9237	18.0421	20.6866	20.9644	22.1473	19.4858	18.6935	18.4342	18.8339	18.3467	18.7105	19.2812	18.1519	18.233	18.827	18.604	18.7002	18.1202
6.1835	0.7913	-1.8152	-1.75135	-3.40325	-3.2383	-2.8115	-2.44385			6.1835	3.0686	2.12005	2.23135	2.4938	2.74905	2.87075	2.9149	2.9756	0.6156	-0.107	-0.5974			6.17517	11.7558	12.828	18.0543	20.4532	20.7588	21.8047	19.4877	18.6941	18.4401	18.8363	18.2818	18.6965	19.2798	18.1567	18.2603	18.8315	18.6017	18.6352	18.1225
6.19183	0.79215	-1.8185	-1.74635	-3.4035	-3.23665	-2.81085	-2.44705			6.19183	3.0693	2.11795	2.22745	2.494	2.74855	2.867	2.912	2.97995	0.61055	-0.10995	-0.5898			6.1835	11.74	12.7491	18.0456	20.2809	20.5628	21.5145	19.4908	18.7154	18.4557	18.8628	18.3009	18.6967	19.2767	18.178	18.2752	18.8133	18.5965	18.615	18.1244
6.20017	0.798	-1.81765	-1.7501	-3.4063	-3.2358	-2.8125	-2.45095			6.20017	3.0665	2.1144	2.22525	2.49415	2.74275	2.87085	2.91015	2.9818	0.6039	-0.11405	-0.58625			6.19183	11.7475	12.6675	18.0449	20.095	20.4171	21.2386	19.4661	18.719	18.4368	18.8635	18.3249	18.7103	19.2729	18.1928	18.2488	18.8194	18.604	18.5655	18.1298
6.2085	0.79385	-1.81985	-1.7508	-3.409	-3.22905	-2.80845	-2.45335			6.2085	3.0636	2.1113	2.22515	2.49105	2.7358	2.86845	2.90995	2.9801	0.6011	-0.1122	-0.5868			6.20017	11.7404	12.6142	18.0371	19.9402	20.278	20.9853	19.4777	18.7294	18.4642	18.8553	18.33	18.7033	19.2859	18.2016	18.2448	18.8205	18.6061	18.5797	18.135
6.21683	0.7865	-1.8211	-1.75575	-3.40545	-3.22635	-2.8182	-2.4596			6.21683	3.0558	2.10715	2.2239	2.49525	2.7305	2.86845	2.91365	2.97725	0.5983	-0.10595	-0.58715			6.2085	11.7448	12.5673	18.0489	19.79	20.137	20.7752	19.4689	18.7379	18.4615	18.8798	18.3627	18.7045	19.2794	18.1817	18.2534	18.8127	18.6126	18.5421	18.1529
6.22517	0.7821	-1.8159	-1.7576	-3.4064	-3.23085	-2.81575	-2.46145			6.22517	3.0547	2.10775	2.2248	2.5002	2.72515	2.86915	2.9141	2.97515	0.6036	-0.1081	-0.5896			6.21683	11.7533	12.5092	18.056	19.6838	20.0196	20.5873	19.4622	18.7406	18.4514	18.8739	18.3705	18.725	19.2965	18.1795	18.2536	18.8089	18.6028	18.5227	18.1531
6.2335	0.7755	-1.81505	-1.7602	-3.411	-3.2324	-2.81545	-2.45065			6.2335	3.05695	2.10635	2.23005	2.5007	2.7255	2.8729	2.9146	2.97025	0.6031	-0.11265	-0.5847			6.22517	11.7566	12.4779	18.0511	19.5654	19.9151	20.4181	19.4779	18.7542	18.4664	18.8873	18.3743	18.7092	19.2931	18.2115	18.2693	18.8349	18.6072	18.4919	18.1504
6.24183	0.77365	-1.8087	-1.75705	-3.40165	-3.23775	-2.80715	-2.4503			6.24183	3.05825	2.11315	2.23535	2.4995	2.72425	2.87985	2.913	2.96925	0.5985	-0.1139	-0.58735			6.2335	11.7392	12.4426	18.0533	19.4771	19.8213	20.2573	19.4966	18.7505	18.4656	18.8793	18.3792	18.7075	19.2871	18.207	18.2867	18.8358	18.5947	18.4541	18.165
6.25017	0.7816	-1.80385	-1.75945	-3.4004	-3.2379	-2.8096	-2.44205			6.25017	3.06115	2.11895	2.232	2.4976	2.72485	2.87565	2.91225	2.96785	0.59335	-0.11785	-0.58555			6.24183	11.748	12.3951	18.0449	19.3905	19.7377	20.1136	19.5052	18.7629	18.4582	18.8878	18.3982	18.7281	19.2998	18.2346	18.2842	18.8257	18.6107	18.4805	18.1609
6.2585	0.77695	-1.8028	-1.75245	-3.40275	-3.2412	-2.8111	-2.44			6.2585	3.0634	2.12385	2.2325	2.4972	2.72665	2.8714	2.91315	2.97165	0.5877	-0.1225	-0.57705			6.25017	11.7494	12.3538	18.0508	19.3136	19.6603	19.9811	19.4889	18.7681	18.4593	18.8964	18.4159	18.7236	19.2922	18.2283	18.2938	18.8321	18.6395	18.4388	18.1835
6.26683	0.78565	-1.8028	-1.75235	-3.42075	-3.23815	-2.81495	-2.4437			6.26683	3.05965	2.12305	2.23	2.49345	2.7206	2.8693	2.90845	2.97595	0.5833	-0.1208	-0.57215			6.2585	11.7553	12.3299	18.0492	19.2344	19.6104	19.8754	19.5126	18.773	18.4727	18.8963	18.3711	18.7583	19.2996	18.2192	18.2934	18.8436	18.6211	18.4539	18.1835
6.27517	0.78855	-1.80455	-1.7568	-3.4187	-3.2421	-2.8177	-2.44365			6.27517	3.05635	2.1191	2.22735	2.4947	2.7155	2.8669	2.90755	2.97555	0.57855	-0.1214	-0.57515			6.26683	11.8231	12.3007	18.0524	19.1609	19.5412	19.7799	19.5145	18.776	18.4813	18.9002	18.3767	18.7631	19.3159	18.228	18.2738	18.84	18.6077	18.4237	18.1744
6.2835	0.78615	-1.80535	-1.75945	-3.42385	-3.2342	-2.81645	-2.44595			6.2835	3.0534	2.11465	2.22715	2.49295	2.7125	2.8684	2.9115	2.9738	0.5721	-0.11615	-0.575			6.27517	11.8239	12.2739	18.0552	19.1051	19.4846	19.6788	19.4941	18.7903	18.4767	18.9237	18.3845	18.7645	19.3412	18.2488	18.3032	18.8724	18.6164	18.4188	18.1655
6.29183	0.7855	-1.80535	-1.76385	-3.42125	-3.23455	-2.8264	-2.4499			6.29183	3.04605	2.1101	2.2261	2.4983	2.7008	2.8672	2.9158	2.9722	0.5752	-0.11275	-0.5785			6.2835	11.8308	12.2505	18.0494	19.0725	19.4336	19.6021	19.5156	18.7895	18.4813	18.918	18.4104	18.7586	19.3265	18.2428	18.2808	18.8645	18.646	18.4247	18.1769
6.30017	0.7841	-1.80235	-1.7644	-3.4276	-3.23715	-2.8344	-2.44545			6.30017	3.04995	2.1154	2.22975	2.4998	2.70375	2.86985	2.91685	2.9709	0.57485	-0.11245	-0.5878			6.29183	11.8294	12.2434	18.072	19.0294	19.4109	19.5314	19.5094	18.8011	18.4891	18.9187	18.4074	18.7599	19.3234	18.2722	18.3178	18.8454	18.6522	18.4042	18.1843
6.3085	0.7849	-1.7989	-1.76485	-3.4281	-3.2432	-2.82735	-2.43785			6.3085	3.04755	2.11605	2.23825	2.49855	2.7024	2.8755	2.9117	2.96955	0.5752	-0.1153	-0.58015			6.30017	11.8339	12.2174	18.0683	18.9889	19.373	19.454	19.5179	18.7962	18.4881	18.9079	18.4095	18.7726	19.3371	18.2577	18.2979	18.8546	18.658	18.3936	18.1753
6.31683	0.7883	-1.7913	-1.76495	-3.42865	-3.2504	-2.82295	-2.4335			6.31683	3.0483	2.1223	2.2387	2.49755	2.7003	2.876	2.9114	2.96805	0.57185	-0.1173	-0.58225			6.3085	11.8323	12.2096	18.0634	18.9595	19.3576	19.4006	19.5178	18.7924	18.5002	18.9161	18.4192	18.7659	19.3192	18.2796	18.3299	18.8318	18.6667	18.4233	18.199
6.32517	0.7957	-1.78885	-1.76235	-3.4176	-3.24665	-2.8324	-2.42695			6.32517	3.05445	2.1286	2.2382	2.49395	2.7033	2.8732	2.91145	2.9674	0.5687	-0.1219	-0.5816			6.31683	11.8215	12.1746	18.0717	18.9257	19.3012	19.3531	19.5145	18.8096	18.4963	18.9137	18.4441	18.7918	19.323	18.2829	18.3208	18.8514	18.6571	18.3884	18.1862
6.3335	0.79875	-1.79	-1.7574	-3.427	-3.26035	-2.8378	-2.42385			6.3335	3.0536	2.1277	2.23515	2.4885	2.7045	2.87	2.90825	2.9696	0.57575	-0.12465	-0.5797			6.32517	11.7959	12.1715	18.0706	18.8969	19.2761	19.3162	19.5165	18.8176	18.5002	18.9258	18.4514	18.7802	19.3372	18.294	18.3378	18.8538	18.6685	18.3618	18.1979
6.34183	0.80945	-1.78655	-1.7603	-3.42725	-3.256	-2.82715	-2.4302			6.34183	3.0499	2.12475	2.23105	2.48935	2.69945	2.8676	2.90915	2.97335	0.5668	-0.1231	-0.5786			6.3335	11.8123	12.1613	18.0825	18.8736	19.2689	19.2752	19.5186	18.8311	18.5034	18.917	18.4609	18.7987	19.3487	18.2746	18.3357	18.8968	18.6794	18.4159	18.193
6.35017	0.81365	-1.78965	-1.76035	-3.4217	-3.25715	-2.83775	-2.43095			6.35017	3.0474	2.1201	2.2278	2.48385	2.69545	2.8629	2.9091	2.9736	0.56445	-0.12325	-0.58375			6.34183	11.8105	12.138	18.0895	18.8624	19.2592	19.2401	19.5202	18.8377	18.5023	18.9212	18.4576	18.7918	19.3625	18.2985	18.3436	18.8682	18.6816	18.4012	18.2067
6.3585	0.8123	-1.78825	-1.76	-3.4293	-3.255	-2.8361	-2.4374			6.3585	3.04615	2.11165	2.2315	2.48725	2.69005	2.86425	2.9142	2.9727	0.5605	-0.11555	-0.58655			6.35017	11.8322	12.1312	18.0982	18.8343	19.2472	19.2228	19.5363	18.8358	18.5092	18.9428	18.4699	18.7911	19.3629	18.2983	18.3104	18.8625	18.6869	18.4083	18.1964
6.36683	0.8138	-1.78915	-1.7616	-3.42555	-3.256	-2.8385	-2.44015			6.36683	3.03945	2.11045	2.23335	2.4921	2.6847	2.8642	2.92025	2.9715	0.56855	-0.1137	-0.5918			6.3585	11.8516	12.1294	18.1106	18.8284	19.2342	19.1999	19.549	18.8447	18.5194	18.9386	18.4891	18.8209	19.3676	18.3072	18.3561	18.8715	18.6816	18.4034	18.2147
6.37517	0.8117	-1.78485	-1.7615	-3.43995	-3.2605	-2.8421	-2.42725			6.37517	3.04075	2.1094	2.24035	2.49505	2.6889	2.8674	2.9173	2.9707	0.5694	-0.1172	-0.5938			6.36683	11.8406	12.1369	18.1068	18.8204	19.234	19.1744	19.5382	18.8408	18.5101	18.9355	18.5432	18.8031	19.3648	18.3059	18.3516	18.8418	18.7176	18.4035	18.2162
6.3835	0.80785	-1.7845	-1.7597	-3.43735	-3.26645	-2.838	-2.4251			6.3835	3.0395	2.1113	2.2441	2.49165	2.68425	2.8706	2.91795	2.9686	0.57005	-0.1179	-0.5959			6.37517	11.8527	12.1347	18.1217	18.823	19.2248	19.1652	19.5343	18.8576	18.5231	18.938	18.5062	18.8134	19.362	18.3106	18.3507	18.8707	18.716	18.406	18.2193
6.39183	0.81755	-1.7774	-1.76035	-3.4306	-3.26825	-2.83535	-2.4182			6.39183	3.04365	2.1179	2.2449	2.48895	2.6869	2.8677	2.9141	2.9704	0.57215	-0.1214	-0.5988			6.3835	11.8377	12.1234	18.115	18.8193	19.2138	19.1445	19.5268	18.855	18.5216	18.9428	18.5103	18.834	19.3371	18.3162	18.3793	18.8721	18.738	18.4001	18.2175
6.40017	0.8212	-1.7756	-1.75785	-3.42495	-3.26755	-2.843	-2.41295			6.40017	3.0459	2.12205	2.2432	2.48545	2.6915	2.8653	2.9105	2.96955	0.5686	-0.1279	-0.5958			6.39183	11.8614	12.1244	18.1155	18.8079	19.2011	19.2398	19.5345	18.8577	18.541	18.9452	18.495	18.8533	19.3812	18.3229	18.3709	18.8501	18.7518	18.4062	18.2278
6.4085	0.82965	-1.7787	-1.7528	-3.4262	-3.27655	-2.85915	-2.413			6.4085	3.0452	2.1175	2.2407	2.47695	2.69095	2.8613	2.9103	2.97595	0.57245	-0.12615	-0.5968			6.40017	11.879	12.1006	18.119	18.8065	19.1977	19.2084	19.5715	18.8643	18.5451	18.9474	18.4876	18.8264	19.3756	18.3318	18.3772	18.8498	18.7508	18.3818	18.223
6.41683	0.83655	-1.7791	-1.7545	-3.4291	-3.27595	-2.86115	-2.4204			6.41683	3.04355	2.11415	2.23395	2.48205	2.6879	2.8535	2.9087	2.979	0.5686	-0.1269	-0.5978			6.4085	11.8783	12.1005	18.1013	18.7936	19.1919	19.1981	19.5254	18.8737	18.5631	18.9492	18.5237	18.8415	19.3757	18.3324	18.3931	18.8522	18.7401	18.3853	18.2233
6.42517	0.83435	-1.78395	-1.75455	-3.42815	-3.2697	-2.8659	-2.42025			6.42517	3.04235	2.1057	2.23465	2.47655	2.687	2.85385	2.91295	2.9789	0.5652	-0.12365	-0.5994			6.41683	11.8682	12.0948	18.11	18.792	19.1641	19.2089	19.526	18.8813	18.5404	18.9385	18.536	18.8309	19.3781	18.3462	18.3846	18.86	18.7644	18.3925	18.2127
6.4335	0.8328	-1.78785	-1.75915	-3.42135	-3.2645	-2.8569	-2.42075			6.4335	3.03885	2.09455	2.23625	2.48035	2.6843	2.8524	2.91875	2.97955	0.5654	-0.11715	-0.6044			6.42517	11.8796	12.092	18.137	18.7889	19.1802	19.2025	19.5449	18.8761	18.5557	18.9523	18.5084	18.8416	19.38	18.3246	18.3874	18.8762	18.7386	18.4038	18.2251
6.44183	0.8283	-1.7824	-1.75945	-3.42595	-3.2645	-2.85685	-2.4239			6.44183	3.0367	2.09905	2.24135	2.48385	2.68245	2.8549	2.9177	2.9749	0.5752	-0.1141	-0.60735			6.4335	11.9157	12.0989	18.1314	18.7865	19.174	19.2017	19.533	18.8836	18.5458	18.9426	18.5754	18.8416	19.3852	18.3416	18.3833	18.8815	18.759	18.4011	18.2446
6.45017	0.8263	-1.78655	-1.75555	-3.41775	-3.2709	-2.8565	-2.41505			6.45017	3.0399	2.0959	2.24645	2.4853	2.68065	2.85735	2.9173	2.9742	0.5791	-0.117	-0.605			6.44183	11.8915	12.109	18.1321	18.7922	19.1553	19.2061	19.5419	18.8787	18.5492	18.9341	18.545	18.8322	19.3847	18.3495	18.3813	18.876	18.7578	18.3889	18.2501
6.4585	0.8312	-1.78115	-1.75695	-3.40635	-3.27355	-2.84905	-2.41655			6.4585	3.0413	2.09735	2.2526	2.4846	2.6792	2.8591	2.9149	2.97575	0.578	-0.11695	-0.6084			6.45017	11.9037	12.1014	18.1366	18.7733	19.1629	19.2122	19.5447	18.882	18.5697	18.9347	18.5588	18.8468	19.3759	18.3509	18.4078	18.8675	18.7443	18.4152	18.2441
6.46683	0.8315	-1.77505	-1.7553	-3.40395	-3.2761	-2.8458	-2.41215			6.46683	3.04415	2.1029	2.2498	2.48455	2.6823	2.85475	2.9099	2.9766	0.57485	-0.1186	-0.6036			6.4585	11.8902	12.0917	18.1244	18.7747	19.147	19.2118	19.5502	18.8842	18.5805	18.9371	18.5419	18.8751	19.3859	18.3393	18.4178	18.8915	18.7835	18.4246	18.2367
6.47517	0.8325	-1.7774	-1.75035	-3.4003	-3.26995	-2.84855	-2.4062			6.47517	3.0438	2.10275	2.2519	2.47825	2.6871	2.8516	2.90385	2.9807	0.5743	-0.119	-0.60585			6.46683	11.8828	12.0853	18.1427	18.7707	19.1495	19.2033	19.5345	18.8935	18.5856	18.944	18.5602	18.8744	19.4028	18.3415	18.3817	18.9006	18.7611	18.4292	18.2506
6.4835	0.8362	-1.78265	-1.74435	-3.4128	-3.26665	-2.8518	-2.40735			6.4835	3.04505	2.09865	2.2481	2.47585	2.68735	2.8492	2.9053	2.9873	0.5693	-0.11855	-0.60135			6.47517	11.885	12.0786	18.1262	18.7775	19.1307	19.2163	19.5352	18.8984	18.5703	18.9547	18.5582	18.855	19.3934	18.3421	18.413	18.895	18.7562	18.4197	18.2429
6.49183	0.84715	-1.7855	-1.74795	-3.41	-3.26785	-2.8407	-2.40615			6.49183	3.0468	2.0964	2.2402	2.47425	2.6865	2.8412	2.9058	2.99	0.57335	-0.11805	-0.6044			6.4835	11.8956	12.0727	18.1368	18.7847	19.1484	19.2171	19.5419	18.9038	18.5695	18.9544	18.5793	18.8781	19.4034	18.3452	18.4085	18.8903	18.774	18.4259	18.2521
6.50017	0.83835	-1.7885	-1.75035	-3.4092	-3.25985	-2.84565	-2.40925			6.50017	3.0448	2.0917	2.24565	2.4748	2.68225	2.8464	2.90875	2.98895	0.57045	-0.1105	-0.60555			6.49183	11.8863	12.0724	18.1391	18.7752	19.1563	19.2177	19.5541	18.913	18.5805	18.9506	18.5942	18.8697	19.4189	18.3544	18.3828	18.9111	18.7726	18.4051	18.2654
6.5085	0.83635	-1.7963	-1.74905	-3.41035	-3.2517	-2.834	-2.4092			6.5085	3.0476	2.0861	2.2462	2.47935	2.68495	2.8424	2.91335	2.98985	0.57545	-0.10325	-0.60725			6.50017	11.8836	12.0542	18.1443	18.7717	19.1576	19.2084	19.5495	18.9135	18.5764	18.9533	18.5629	18.8697	19.3748	18.3547	18.389	18.8799	18.7691	18.4176	18.2564
6.51683	0.83175	-1.78635	-1.746	-3.4012	-3.25645	-2.83155	-2.4112			6.51683	3.04355	2.08305	2.2484	2.48275	2.68425	2.84365	2.912	2.98555	0.58345	-0.10365	-0.60625			6.5085	11.8888	12.0401	18.1388	18.7823	19.1413	19.2106	19.5532	18.9142	18.591	18.9413	18.5614	18.8764	19.4005	18.3395	18.4043	18.9021	18.7645	18.4078	18.2528
6.52517	0.82675	-1.78725	-1.7471	-3.39815	-3.2576	-2.8398	-2.4107			6.52517	3.0432	2.08225	2.25465	2.4829	2.68025	2.84775	2.9074	2.98215	0.58425	-0.10275	-0.6067			6.51683	11.9288	12.0535	18.1441	18.7763	19.1399	19.1998	19.5569	18.91	18.587	18.9426	18.5596	18.8872	19.3978	18.3478	18.4152	18.8993	18.7713	18.4321	18.2685
6.5335	0.82845	-1.78445	-1.74685	-3.3906	-3.25765	-2.8276	-2.4107			6.5335	3.04765	2.08845	2.25535	2.48085	2.67885	2.8474	2.90545	2.98895	0.58055	-0.1056	-0.6077			6.52517	11.8341	12.0564	18.1445	18.7749	19.1319	19.2057	19.5663	18.91	18.6044	18.9342	18.5547	18.9012	19.4053	18.3733	18.4139	18.9027	18.793	18.4021	18.2554
6.54183	0.82755	-1.7816	-1.74145	-3.37925	-3.25695	-2.8303	-2.40675			6.54183	3.0536	2.0931	2.25335	2.47935	2.6826	2.8466	2.89985	2.98945	0.58685	-0.10365	-0.60605			6.5335	11.836	12.0593	18.1393	18.7798	19.1351	19.2024	19.568	18.9106	18.6157	18.9532	18.5651	18.9065	19.4076	18.3723	18.4327	18.8906	18.7883	18.4566	18.2585
6.55017	0.82605	-1.78135	-1.7342	-3.3806	-3.25005	-2.82985	-2.40635			6.55017	3.0554	2.0917	2.2515	2.47655	2.685	2.8438	2.8988	2.99505	0.5744	-0.09615	-0.5982			6.54183	11.8092	12.0603	18.1492	18.778	19.1207	19.2002	19.5702	18.9183	18.6249	18.9663	18.5594	18.9023	19.4169	18.3753	18.4322	18.891	18.786	18.4216	18.2508
6.5585	0.83025	-1.78515	-1.7322	-3.38165	-3.2446	-2.8293	-2.41015			6.5585	3.0556	2.0926	2.25035	2.479	2.68255	2.84225	2.89885	2.99865	0.5697	-0.10115	-0.59605			6.55017	11.8247	12.0788	18.1318	18.7699	19.1068	19.2017	19.5688	18.9144	18.6213	18.9683	18.5565	18.8961	19.4094	18.3775	18.4266	18.9217	18.7951	18.4103	18.2519
6.56683	0.8331	-1.788	-1.73215	-3.37625	-3.2388	-2.8293	-2.41045			6.56683	3.05445	2.08835	2.2473	2.475	2.68165	2.8404	2.89965	2.99995	0.57345	-0.0972	-0.59675			6.5585	11.8316	12.0702	18.1287	18.7686	19.1296	19.2127	19.5724	18.9165	18.5999	18.9695	18.5709	18.8945	19.4293	18.3535	18.4305	18.9195	18.7772	18.4087	18.2504
6.57517	0.82845	-1.796	-1.7303	-3.3813	-3.22845	-2.82675	-2.4166			6.57517	3.052	2.08495	2.2444	2.47785	2.6799	2.838	2.9007	2.9973	0.573	-0.08815	-0.59525			6.56683	11.8333	12.0767	18.1787	18.7701	19.1405	19.2018	19.553	18.9096	18.5901	18.978	18.59	18.9009	19.4123	18.3652	18.4451	18.9215	18.8085	18.4117	18.272
6.5835	0.82245	-1.79225	-1.73295	-3.383	-3.221	-2.8264	-2.415			6.5835	3.05075	2.0869	2.2448	2.48195	2.67965	2.8375	2.90585	2.99555	0.5792	-0.08585	-0.5977			6.57517	11.8226	12.0785	18.169	18.7933	19.1319	19.2023	19.5705	18.9186	18.6136	18.9826	18.5784	18.9099	19.4402	18.3574	18.4505	18.948	18.7944	18.408	18.2772
6.59183	0.8134	-1.78535	-1.73235	-3.38655	-3.22605	-2.80775	-2.42005			6.59183	3.0559	2.0842	2.24565	2.486	2.67815	2.843	2.9022	2.9947	0.582	-0.08365	-0.59515			6.5835	11.8224	12.0794	18.1646	18.7713	19.1202	19.2066	19.5688	18.9266	18.6179	18.9715	18.5782	18.9264	19.4156	18.3836	18.4361	18.9436	18.8121	18.4102	18.2603
6.60017	0.8162	-1.78475	-1.73335	-3.3853	-3.2234	-2.8043	-2.41785			6.60017	3.05405	2.0826	2.2527	2.48465	2.6777	2.84665	2.8983	2.9931	0.5839	-0.08205	-0.5943			6.59183	11.8028	12.068	18.1719	18.7927	19.1053	19.1992	19.5754	18.9184	18.6093	18.991	18.5848	18.9165	19.4182	18.4081	18.4722	18.9405	18.8179	18.4098	18.2742
6.6085	0.80435	-1.7781	-1.7336	-3.37905	-3.2244	-2.7972	-2.41695			6.6085	3.059	2.0896	2.25075	2.4834	2.6799	2.84645	2.89545	2.99415	0.58425	-0.07995	-0.5928			6.60017	11.7966	12.058	18.1556	18.7639	19.1208	19.2023	19.5995	18.9214	18.6227	19.0049	18.5909	18.9119	19.4468	18.3845	18.4586	18.9363	18.8049	18.432	18.2864
6.61683	0.80855	-1.777	-1.72815	-3.37515	-3.22415	-2.7984	-2.41295			6.61683	3.0633	2.0943	2.2505	2.48325	2.68755	2.8444	2.892	2.99435	0.581	-0.07805	-0.58785			6.6085	11.7837	12.0485	18.1705	18.7735	19.1153	19.1999	19.5955	18.9217	18.6084	19.0097	18.5785	18.9449	19.4492	18.3843	18.4886	18.961	18.7965	18.4447	18.292
6.62517	0.80565	-1.7768	-1.7249	-3.37715	-3.2181	-2.8142	-2.41405			6.62517	3.0655	2.09565	2.24745	2.48195	2.68905	2.842	2.8912	2.99855	0.58	-0.0803	-0.5829			6.61683	11.7757	12.0342	18.1432	18.7693	19.1076	19.2026	19.5843	18.9188	18.6358	19.0182	18.5735	18.9534	19.4663	18.3847	18.4844	18.9473	18.798	18.4327	18.2834
6.6335	0.81225	-1.78095	-1.72685	-3.38195	-3.20995	-2.8154	-2.421			6.6335	3.0647	2.09535	2.24425	2.48345	2.6882	2.84195	2.89255	3.0022	0.5802	-0.07885	-0.5821			6.62517	11.7913	12.0591	18.163	18.7727	19.093	19.2029	19.5839	18.9279	18.6289	18.9916	18.5787	18.928	19.4413	18.3933	18.4736	18.9651	18.8011	18.4634	18.2908
6.64183	0.80165	-1.78445	-1.72825	-3.3816	-3.20725	-2.81445	-2.42			6.64183	3.06155	2.09375	2.2446	2.4819	2.6873	2.8407	2.89125	3.00125	0.57875	-0.0733	-0.57935			6.6335	11.8058	12.0378	18.165	18.7656	19.0877	19.202	19.5947	18.9276	18.6189	19.0209	18.5863	18.9323	19.4565	18.3899	18.4694	18.9653	18.8377	18.4469	18.287
6.65017	0.7957	-1.7913	-1.73045	-3.3775	-3.19545	-2.80815	-2.42145			6.65017	3.0605	2.0985	2.2419	2.485	2.6866	2.8379	2.89645	2.99825	0.5811	-0.0663	-0.58075			6.64183	11.7879	12.0169	18.1744	18.7723	19.0886	19.2113	19.5868	18.9346	18.6611	19.0203	18.5994	18.9364	19.4614	18.3961	18.4714	18.9807	18.8281	18.4093	18.2968
6.6585	0.79275	-1.7827	-1.7362	-3.3796	-3.1964	-2.8069	-2.4233			6.6585	3.0575	2.09795	2.2422	2.49045	2.6836	2.83865	2.89495	2.99415	0.58745	-0.0661	-0.5822			6.65017	11.7797	12.0273	18.1624	18.7611	19.1332	19.1982	19.6099	18.9313	18.6206	19.0281	18.5966	18.9033	19.4688	18.3906	18.5093	18.996	18.8133	18.4289	18.3058
6.66683	0.7887	-1.77705	-1.7356	-3.36865	-3.1968	-2.8018	-2.4184			6.66683	3.0616	2.0982	2.2459	2.4917	2.6894	2.84595	2.8933	2.9893	0.5923	-0.0641	-0.5812			6.6585	11.7782	12.0315	18.1717	18.7915	19.1134	19.1946	19.6023	18.9387	18.6385	19.033	18.5846	18.888	19.4652	18.3934	18.487	18.9956	18.8307	18.4507	18.3154
6.67517	0.793	-1.77465	-1.7333	-3.3642	-3.1945	-2.79455	-2.42265			6.67517	3.06265	2.10305	2.25085	2.4905	2.68825	2.8469	2.89335	2.9938	0.5899	-0.06525	-0.57915			6.66683	11.7678	12.0281	18.1775	18.7833	19.0962	19.1743	19.6201	18.9377	18.6457	19.028	18.5881	18.8961	19.4763	18.3935	18.4818	18.9982	18.8245	18.4703	18.3161
6.6835	0.7788	-1.7705	-1.7417	-3.3623	-3.1939	-2.79385	-2.4148			6.6835	3.06565	2.11155	2.24905	2.49035	2.6926	2.8464	2.8902	2.9928	0.58895	-0.0659	-0.578			6.67517	11.7478	12.0365	18.1662	18.7643	19.0807	19.1923	19.6202	18.9208	18.6386	19.0307	18.5757	18.9236	19.4581	18.3915	18.5145	19.009	18.8312	18.4442	18.3179
6.69183	0.76945	-1.77005	-1.73335	-3.36015	-3.19105	-2.80005	-2.41095			6.69183	3.0678	2.11705	2.24745	2.48915	2.69725	2.84615	2.89175	2.9937	0.58925	-0.0617	-0.57165			6.6835	11.7659	12.0445	18.1698	18.7649	19.0892	19.1995	19.6216	18.9306	18.6319	19.0711	18.5536	18.9094	19.4796	18.3821	18.5369	18.9976	18.8448	18.4491	18.3245
6.70017	0.7769	-1.7731	-1.7334	-3.3715	-3.19245	-2.80065	-2.40695			6.70017	3.0665	2.11745	2.24455	2.4883	2.6971	2.84415	2.88765	2.99845	0.5899	-0.0629	-0.56405			6.69183	11.7756	12.0482	18.1651	18.7528	19.0898	19.2062	19.6361	18.9416	18.6403	19.0726	18.5877	18.9144	19.5145	18.3996	18.5286	19.0165	18.8497	18.4706	18.3298
6.7085	0.77995	-1.77475	-1.73885	-3.3716	-3.19295	-2.80175	-2.4115			6.7085	3.06525	2.1209	2.24635	2.4885	2.69675	2.8406	2.8857	2.99935	0.58505	-0.0656	-0.5676			6.70017	11.7492	12.0607	18.1754	18.7686	19.0916	19.2125	19.6333	18.9456	18.6297	19.0804	18.6017	18.927	19.5035	18.3936	18.5362	19.0354	18.8511	18.4501	18.3335
6.71683	0.7729	-1.77375	-1.74215	-3.3738	-3.18335	-2.7991	-2.4121			6.71683	3.06225	2.11945	2.2447	2.4887	2.69635	2.84315	2.88875	2.9968	0.58315	-0.06	-0.5665			6.7085	11.7371	12.0498	18.1634	18.7642	19.1038	19.2083	19.6404	18.942	18.6375	19.0781	18.6097	18.9398	19.4845	18.432	18.5388	18.9855	18.8741	18.4721	18.3429
6.72517	0.7655	-1.777	-1.7493	-3.3733	-3.17425	-2.8032	-2.41185			6.72517	3.05585	2.12235	2.2425	2.49165	2.6914	2.84275	2.89525	2.99415	0.5868	-0.05425	-0.5721			6.71683	11.7358	12.0468	18.1733	18.7665	19.0932	19.2059	19.6518	18.9325	18.6318	19.0668	18.5994	18.9354	19.4982	18.4185	18.5278	19.0105	18.861	18.4508	18.3408
6.7335	0.7625	-1.76925	-1.7582	-3.37065	-3.17585	-2.79425	-2.415			6.7335	3.058	2.12055	2.24605	2.49295	2.69065	2.8456	2.89345	2.9919	0.5944	-0.05305	-0.5791			6.72517	11.7291	12.041	18.1798	18.7669	19.1057	19.2021	19.6727	18.9333	18.6591	19.0824	18.5919	18.9349	19.47	18.4384	18.5093	19.0545	18.9111	18.4673	18.3536
6.74183	0.7623	-1.7662	-1.75255	-3.37215	-3.17825	-2.79165	-2.3975			6.74183	3.05825	2.1212	2.25195	2.4913	2.6937	2.8532	2.89305	2.9913	0.59525	-0.05565	-0.57135			6.7335	11.7292	12.04	18.1602	18.756	19.1065	19.2092	19.6676	18.9467	18.6732	19.0718	18.6104	18.923	19.4978	18.4476	18.5476	19.0387	18.8871	18.4655	18.3691
6.75017	0.75685	-1.76375	-1.75565	-3.3692	-3.17985	-2.7859	-2.39365			6.75017	3.05955	2.12915	2.254	2.49155	2.69575	2.8557	2.89065	2.9892	0.597	-0.0554	-0.5693			6.74183	11.7346	12.0316	18.1593	18.7689	19.0852	19.1984	19.6782	18.9591	18.6728	19.0788	18.6137	18.9406	19.5524	18.455	18.5426	19.0124	18.9187	18.4515	18.3652
6.7585	0.7598	-1.7547	-1.75565	-3.3599	-3.17965	-2.78665	-2.38645			6.7585	3.06315	2.13635	2.2541	2.48845	2.70065	2.8542	2.88955	2.98965	0.5957	-0.05595	-0.5677			6.75017	11.7291	12.014	18.172	18.7722	19.0641	19.2053	19.6962	18.9562	18.6618	19.0896	18.6109	18.9728	19.5599	18.4449	18.5476	19.0304	18.9242	18.4328	18.3754
6.76683	0.75625	-1.75425	-1.7502	-3.36175	-3.1807	-2.7909	-2.3857			6.76683	3.0628	2.13915	2.25595	2.48555	2.70285	2.8551	2.8895	2.99355	0.5995	-0.06025	-0.56345			6.7585	11.7205	12.0104	18.1791	18.7859	19.0652	19.2046	19.7111	18.9655	18.6554	19.092	18.6136	18.9586	19.549	18.4433	18.5237	19.0359	18.9375	18.4535	18.3731
6.77517	0.7631	-1.7562	-1.7539	-3.3659	-3.18495	-2.8008	-2.3798			6.77517	3.0578	2.1398	2.25365	2.48515	2.7002	2.8523	2.88645	2.99365	0.5981	-0.0609	-0.56125			6.76683	11.7222	12.0048	18.1732	18.7822	19.0829	19.2218	19.7149	18.9727	18.664	19.0951	18.6182	18.9468	19.5282	18.4395	18.5286	19.059	18.9278	18.4619	18.3502
6.7835	0.7657	-1.7557	-1.7562	-3.3563	-3.18285	-2.80385	-2.3816			6.7835	3.05675	2.13715	2.25565	2.4826	2.6972	2.84905	2.8858	2.99505	0.59715	-0.05995	-0.56505			6.77517	11.7194	12.0107	18.193	18.8087	19.0774	19.2319	19.7153	18.974	18.6683	19.0997	18.6272	18.9845	19.524	18.4478	18.5661	19.0331	18.9535	18.4769	18.3738
6.79183	0.76145	-1.75475	-1.76085	-3.36205	-3.1726	-2.80035	-2.3788			6.79183	3.0517	2.1368	2.25245	2.48445	2.6949	2.8537	2.8912	2.99215	0.59535	-0.0523	-0.56275			6.7835	11.7445	12.0119	18.1698	18.7875	19.0692	19.2233	19.7299	18.9754	18.677	19.0939	18.6416	18.9772	19.5226	18.4505	18.5555	19.0402	18.943	18.4636	18.3766
6.80017	0.7617	-1.75725	-1.7637	-3.36445	-3.1741	-2.79855	-2.3838			6.80017	3.04605	2.13545	2.25315	2.49115	2.68465	2.85565	2.89355	2.9905	0.60195	-0.05245	-0.5716			6.79183	11.738	12.0173	18.1885	18.791	19.0829	19.2305	19.7326	18.9754	18.672	19.0935	18.6547	18.9846	19.5376	18.4384	18.5633	19.0574	18.9366	18.4772	18.3909
6.8085	0.75695	-1.75045	-1.76825	-3.35915	-3.1814	-2.79775	-2.37805			6.8085	3.0483	2.1365	2.2581	2.4934	2.69085	2.8588	2.8934	2.99035	0.60535	-0.0543	-0.5777			6.80017	11.7375	12.0255	18.1934	18.795	19.0818	19.2194	19.7418	18.9696	18.668	19.0929	18.6395	18.9663	19.5477	18.4579	18.5537	19.0206	18.9302	18.4811	18.3852
6.81683	0.7603	-1.74825	-1.76545	-3.37575	-3.17985	-2.78745	-2.3671			6.81683	3.0475	2.1389	2.26415	2.4894	2.6907	2.8629	2.89275	2.9917	0.60915	-0.0532	-0.57155			6.8085	11.68	12.0077	18.1888	18.801	19.0907	19.234	19.749	18.9713	18.6902	19.0932	18.6422	18.9706	19.5114	18.4547	18.552	19.0731	18.9617	18.4622	18.4107
6.82517	0.7624	-1.74415	-1.76145	-3.3636	-3.1864	-2.78585	-2.36315			6.82517	3.04935	2.14375	2.2636	2.4865	2.69265	2.8643	2.88975	2.98735	0.61095	-0.0578	-0.56965			6.81683	11.7008	12.0229	18.1808	18.7949	19.0846	19.2282	19.7734	18.9725	18.6877	19.1076	18.6335	18.9906	19.5384	18.4554	18.545	19.0765	18.975	18.4563	18.3982
6.8335	0.76495	-1.74255	-1.762	-3.3595	-3.1765	-2.78865	-2.35595			6.8335	3.05255	2.15035	2.26465	2.4813	2.6971	2.8638	2.89105	2.9883	0.61195	-0.05695	-0.56865			6.82517	11.7395	12.0178	18.1791	18.7853	19.0978	19.228	19.777	18.9846	18.695	19.1175	18.6373	19.0078	19.5576	18.4625	18.5583	19.0937	18.9716	18.4821	18.4083
6.84183	0.7735	-1.744	-1.7588	-3.35925	-3.1892	-2.78955	-2.35425			6.84183	3.0491	2.14925	2.2619	2.4744	2.6989	2.8624	2.88975	2.98955	0.61525	-0.05725	-0.56495			6.8335	11.7302	12.0177	18.1933	18.7805	19.0753	19.2403	19.7719	18.9833	18.7079	19.1303	18.6135	18.9898	19.5463	18.4516	18.5372	19.0623	18.9653	18.4746	18.4472
6.85017	0.78115	-1.7413	-1.7597	-3.36165	-3.18865	-2.7933	-2.3582			6.85017	3.04765	2.1485	2.2616	2.4795	2.69515	2.85685	2.88915	2.9931	0.6118	-0.06005	-0.56585			6.84183	11.725	12.0114	18.1994	18.7878	19.0874	19.251	19.7702	18.9876	18.6944	19.1419	18.6303	18.9977	19.542	18.4633	18.5511	19.0744	18.985	18.4796	18.4169
6.8585	0.78285	-1.7435	-1.75865	-3.3616	-3.18825	-2.79345	-2.3608			6.8585	3.04285	2.1428	2.2617	2.4769	2.69065	2.85645	2.89185	2.9912	0.6132	-0.055	-0.5675			6.85017	11.7203	12.0004	18.1999	18.7879	19.0884	19.2518	19.7881	19.0013	18.6922	19.1375	18.6367	18.9887	19.541	18.4534	18.5521	19.0809	18.955	18.4664	18.4134
6.86683	0.7819	-1.74415	-1.75955	-3.3665	-3.1819	-2.78805	-2.3628			6.86683	3.03955	2.13455	2.263	2.4807	2.68705	2.8605	2.89775	2.98995	0.6197	-0.0517	-0.5674			6.8585	11.7284	12.0098	18.2028	18.7722	19.0795	19.2496	19.7855	19.0007	18.703	19.1315	18.6617	18.9892	19.5808	18.469	18.5552	19.0661	19.0073	18.4763	18.3993
6.87517	0.781	-1.7463	-1.7621	-3.3639	-3.18375	-2.7786	-2.37015			6.87517	3.0376	2.1362	2.26405	2.48575	2.67965	2.8628	2.90135	2.9894	0.62965	-0.04955	-0.5767			6.86683	11.7189	12.0053	18.2071	18.7691	19.0905	19.2646	19.7836	19.0063	18.7005	19.1373	18.6493	18.9986	19.5693	18.4651	18.5482	19.0612	18.9785	18.4848	18.4
6.8835	0.77725	-1.74825	-1.7589	-3.35665	-3.18775	-2.7736	-2.3593			6.8835	3.0382	2.13875	2.2693	2.4853	2.6842	2.86935	2.90165	2.99095	0.6329	-0.0499	-0.5726			6.87517	11.7336	12.0245	18.2035	18.7712	19.1201	19.2612	19.7965	19.0006	18.7033	19.1278	18.6562	19.0128	19.5603	18.4812	18.5743	19.0526	18.9677	18.4757	18.4176
6.89183	0.776	-1.7477	-1.75835	-3.36045	-3.188	-2.76375	-2.3627			6.89183	3.03825	2.14115	2.276	2.48355	2.68385	2.8742	2.90065	2.98905	0.63395	-0.0503	-0.57455			6.8835	11.7142	12.0267	18.2109	18.763	19.1232	19.2596	19.7891	19.0052	18.7105	19.1436	18.6867	19.001	19.5537	18.4739	18.5456	19.0479	18.9614	18.4872	18.4195
6.90017	0.78525	-1.74095	-1.75785	-3.3414	-3.19295	-2.7623	-2.3564			6.90017	3.04165	2.1473	2.2741	2.48095	2.6854	2.8713	2.8977	2.98565	0.6365	-0.05485	-0.5726			6.89183	11.7134	12.0079	18.2152	18.7738	19.1217	19.2671	19.7868	19.0035	18.7066	19.1591	18.6379	19.003	19.5484	18.4688	18.5638	19.0451	18.9789	18.4988	18.4102
6.9085	0.7836	-1.74185	-1.75185	-3.3409	-3.1895	-2.7667	-2.3502			6.9085	3.04105	2.14835	2.27105	2.47365	2.68715	2.86655	2.89765	2.98955	0.6353	-0.05295	-0.56815			6.90017	11.6867	12.0091	18.2252	18.751	19.1284	19.2635	19.7884	19.0059	18.7088	19.1547	18.6863	19.0049	19.5617	18.4675	18.5785	19.0374	18.9872	18.4491	18.415
6.91683	0.7939	-1.7477	-1.7462	-3.3441	-3.2028	-2.7748	-2.3545			6.91683	3.03935	2.1457	2.26885	2.46695	2.6891	2.86295	2.8967	2.9953	0.63775	-0.05035	-0.56455			6.9085	11.6948	12.0196	18.2091	18.7628	19.1104	19.2726	19.7881	19.0092	18.7109	19.1507	18.6776	19.0148	19.5547	18.4775	18.5778	19.0648	18.9601	18.4719	18.4161
6.92517	0.79895	-1.75265	-1.7462	-3.3436	-3.20315	-2.77715	-2.3614			6.92517	3.03725	2.1428	2.26455	2.47135	2.6863	2.85465	2.89895	2.9989	0.64185	-0.052	-0.56795			6.91683	11.7033	12.0246	18.2222	18.7513	19.1282	19.2708	19.7673	19.0085	18.7038	19.1381	18.6689	18.9892	19.5449	18.4717	18.5509	19.0667	18.9852	18.4577	18.4316
6.9335	0.79715	-1.75585	-1.7477	-3.3571	-3.1954	-2.78355	-2.3656			6.9335	3.0351	2.13505	2.2649	2.4722	2.68205	2.86055	2.90265	2.99535	0.6379	-0.0449	-0.5718			6.92517	11.6813	12.0116	18.2177	18.7591	19.1374	19.2772	19.7747	19.013	18.7019	19.1502	18.6733	19.0149	19.5706	18.4593	18.5802	19.0676	18.9806	18.4854	18.4143
6.94183	0.7915	-1.7613	-1.74715	-3.3521	-3.19025	-2.7705	-2.3667			6.94183	3.03535	2.1279	2.2619	2.47475	2.6756	2.85935	2.90685	2.99365	0.6443	-0.03615	-0.5746			6.9335	11.6946	11.9924	18.2205	18.7656	19.1228	19.2783	19.7716	19.0261	18.7081	19.1489	18.6566	18.9978	19.5521	18.4773	18.5658	19.0381	18.9712	18.4718	18.4236
6.95017	0.78745	-1.75565	-1.75	-3.35385	-3.19745	-2.7682	-2.36955			6.95017	3.03225	2.13185	2.26675	2.47985	2.67585	2.8604	2.9074	2.9922	0.65605	-0.0341	-0.5797			6.94183	11.7041	12.0035	18.2261	18.7775	19.1358	19.2686	19.7724	19.0085	18.6987	19.1366	18.6887	18.9792	19.5343	18.4717	18.5836	19.0054	18.9853	18.4864	18.4354
6.9585	0.7838	-1.76135	-1.74635	-3.3467	-3.2021	-2.76395	-2.3604			6.9585	3.03105	2.1308	2.2668	2.47505	2.67595	2.86505	2.9049	2.9898	0.6591	-0.03685	-0.5754			6.95017	11.7122	11.9976	18.2081	18.7854	19.124	19.2579	19.7778	19.009	18.7227	19.1348	18.6673	18.9859	19.5195	18.4654	18.5594	19.0184	18.981	18.4734	18.4409
6.96683	0.78355	-1.75595	-1.74495	-3.3459	-3.20965	-2.7563	-2.3593			6.96683	3.0339	2.13405	2.27665	2.4742	2.677	2.86475	2.9035	2.99305	0.659	-0.0388	-0.5771			6.9585	11.7001	11.9985	18.205	18.7773	19.1341	19.2589	19.763	19.0225	18.7145	19.1261	18.6837	18.9925	19.511	18.4706	18.5715	19.0404	18.9766	18.4555	18.4437
6.97517	0.78375	-1.75265	-1.7431	-3.3408	-3.2137	-2.76075	-2.35665			6.97517	3.03925	2.13825	2.2726	2.46935	2.6795	2.86345	2.90095	2.9924	0.65985	-0.0404	-0.576			6.96683	11.6824	12.0066	18.2112	18.7791	19.1286	19.2821	19.7697	19.0199	18.7187	19.1309	18.6792	18.9938	19.5048	18.4722	18.5806	19.0242	18.9672	18.4819	18.4346
6.9835	0.78535	-1.7551	-1.738	-3.34065	-3.21435	-2.7669	-2.35405			6.9835	3.0392	2.13835	2.27005	2.4596	2.6804	2.8585	2.8983	2.99675	0.65765	-0.0387	-0.5709			6.97517	11.692	11.9855	18.2103	18.7722	19.1454	19.2888	19.7611	19.0117	18.7019	19.1275	18.6644	19.0321	19.5083	18.4713	18.5908	19.0372	18.9706	18.4779	18.4342
6.99183	0.78525	-1.7598	-1.7371	-3.33735	-3.21355	-2.77295	-2.3583			6.99183	3.03665	2.13425	2.26665	2.46095	2.67705	2.85525	2.8993	3.0007	0.65355	-0.03805	-0.56855			6.9835	11.691	11.9931	18.204	18.7701	19.1637	19.2818	19.7437	19.0096	18.717	19.1288	18.6565	19.0023	19.5088	18.4617	18.6043	18.9913	18.9594	18.4943	18.432
7.00017	0.7868	-1.76185	-1.7365	-3.3415	-3.2112	-2.7766	-2.35725			7.00017	3.0356	2.1317	2.25795	2.4603	2.67505	2.8529	2.90185	2.99905	0.657	-0.0375	-0.56775			6.99183	11.7111	11.9917	18.2209	18.7725	19.1305	19.2958	19.7423	19.014	18.7258	19.1332	18.659	18.9985	19.51	18.4602	18.6023	19.0039	18.9574	18.4948	18.4267
7.0085	0.77885	-1.7637	-1.7359	-3.342	-3.20505	-2.78005	-2.36255			7.0085	3.0322	2.12395	2.2624	2.463	2.67245	2.85015	2.9037	2.99885	0.65655	-0.02775	-0.56765			7.00017	11.6987	11.9774	18.2158	18.768	19.1533	19.2869	19.7377	19.0144	18.7129	19.1259	18.6565	18.9944	19.4989	18.4435	18.5705	19.018	18.9527	18.4938	18.4291
7.01683	0.77395	-1.76795	-1.7361	-3.33455	-3.2021	-2.7649	-2.368			7.01683	3.0357	2.1207	2.2651	2.47045	2.66495	2.8514	2.90915	2.99695	0.666	-0.02755	-0.56815			7.0085	11.6928	11.9848	18.2182	18.7784	19.136	19.2873	19.7511	19.011	18.7156	19.1165	18.6538	18.9922	19.5007	18.4535	18.5616	19.0224	18.9277	18.4671	18.4311
7.02517	0.76675	-1.75935	-1.73335	-3.33385	-3.20965	-2.7682	-2.36675			7.02517	3.03175	2.1215	2.2672	2.47205	2.6674	2.85285	2.90965	2.99425	0.66965	-0.02715	-0.5691			7.01683	11.6875	11.9751	18.2249	18.7799	19.1423	19.2826	19.7478	19.0047	18.7341	19.1103	18.6495	18.9806	19.5146	18.4395	18.6043	19.0237	18.9376	18.5032	18.4364
7.0335	0.75645	-1.7594	-1.7395	-3.33055	-3.20955	-2.7635	-2.36435			7.0335	3.03055	2.11885	2.2729	2.46765	2.66535	2.85665	2.9046	2.99025	0.67135	-0.0238	-0.5704			7.02517	11.6941	11.9946	18.2141	18.7933	19.1365	19.2967	19.7413	18.9963	18.7225	19.0983	18.6491	18.9807	19.4819	18.4593	18.6016	19.026	18.9306	18.473	18.4548
7.04183	0.76125	-1.7553	-1.73985	-3.3425	-3.21165	-2.76085	-2.36515			7.04183	3.03095	2.1242	2.2709	2.46425	2.66765	2.8582	2.9013	2.99165	0.6701	-0.0254	-0.57155			7.0335	11.6885	11.9906	18.2251	18.7881	19.1439	19.2823	19.746	19.005	18.7459	19.1051	18.6375	19.0025	19.4918	18.4614	18.6017	19.0329	18.9482	18.4867	18.4417
7.05017	0.7583	-1.75075	-1.7356	-3.3332	-3.2096	-2.7745	-2.3603			7.05017	3.0378	2.13555	2.2691	2.4596	2.6743	2.8562	2.89445	2.9952	0.66575	-0.0279	-0.56515			7.04183	11.7032	11.9939	18.2095	18.7892	19.1323	19.283	19.7445	18.9926	18.742	19.1056	18.64	18.9893	19.4883	18.449	18.6091	19.0182	18.9417	18.4903	18.4456
7.0585	0.7548	-1.75125	-1.72925	-3.33125	-3.2122	-2.7773	-2.36395			7.0585	3.0374	2.12305	2.26685	2.4532	2.6752	2.8518	2.8979	2.99585	0.6568	-0.03095	-0.5621			7.05017	11.7064	12.0114	18.198	18.7871	19.1308	19.2931	19.7509	18.9956	18.731	19.1133	18.6734	19.0044	19.4965	18.4283	18.5858	19.0389	18.946	18.4883	18.4235
7.06683	0.7592	-1.7486	-1.72585	-3.3379	-3.20905	-2.78165	-2.3718			7.06683	3.03655	2.11935	2.26	2.45785	2.6727	2.8514	2.89555	3.0009	0.65725	-0.0274	-0.56085			7.0585	11.7123	11.999	18.215	18.7682	19.1456	19.2877	19.7381	19.0025	18.7218	19.1168	18.6472	19.0267	19.4778	18.4486	18.6162	19.036	18.9345	18.4831	18.4405
7.07517	0.75645	-1.7492	-1.7273	-3.3396	-3.20565	-2.78395	-2.3761			7.07517	3.0346	2.11565	2.26165	2.45935	2.671	2.8501	2.8967	3.00005	0.65605	-0.0251	-0.5582			7.06683	11.7	11.9974	18.2061	18.7684	19.1441	19.3063	19.7358	19.0096	18.728	19.1083	18.6589	19.0096	19.4741	18.4532	18.6175	19.0556	18.9372	18.4942	18.4282
7.0835	0.74725	-1.7553	-1.73	-3.34345	-3.1958	-2.78045	-2.3841			7.0835	3.03265	2.1089	2.2572	2.4612	2.668	2.84715	2.8999	2.99655	0.6574	-0.01835	-0.55965			7.07517	11.7	11.9856	18.2357	18.7555	19.1388	19.2882	19.725	19.0005	18.7093	19.1237	18.6624	19.0023	19.489	18.4516	18.5725	19.0409	18.913	18.4984	18.444
7.09183	0.7431	-1.7482	-1.73075	-3.34735	-3.1951	-2.78265	-2.3908			7.09183	3.02955	2.1096	2.26075	2.4683	2.66735	2.84675	2.90085	2.9925	0.6645	-0.01715	-0.55815			7.0835	11.6875	11.9992	18.2133	18.7541	19.1382	19.2932	19.7031	18.9908	18.7231	19.0945	18.6577	18.9728	19.4891	18.441	18.5905	19.0376	18.9358	18.491	18.4327
7.10017	0.73745	-1.7439	-1.7272	-3.33025	-3.1991	-2.7762	-2.3888			7.10017	3.0328	2.1058	2.26215	2.4706	2.66535	2.8508	2.89825	2.9831	0.66355	-0.0186	-0.55595			7.09183	11.6939	11.9893	18.1881	18.7687	19.138	19.2895	19.7116	18.9887	18.7105	19.0857	18.6761	18.982	19.4865	18.4283	18.5764	19.0253	18.9159	18.4423	18.4373
7.1085	0.73495	-1.74095	-1.72875	-3.32925	-3.201	-2.7708	-2.3923			7.1085	3.0301	2.10695	2.26515	2.46935	2.6679	2.8532	2.89495	2.9898	0.6617	-0.0201	-0.55645			7.10017	11.6805	11.9998	18.1929	18.7802	19.1401	19.2898	19.7111	18.9967	18.7159	19.071	18.6574	18.9694	19.493	18.4326	18.5964	19.0481	18.9243	18.4784	18.4526
7.11683	0.7358	-1.73445	-1.72955	-3.3148	-3.20695	-2.7592	-2.3936			7.11683	3.0336	2.1116	2.2623	2.4681	2.673	2.84995	2.89305	2.98885	0.6596	-0.0223	-0.5562			7.1085	11.6794	11.9884	18.174	18.7817	19.1407	19.2863	19.7098	18.9936	18.7295	19.1075	18.6589	18.9506	19.4847	18.4426	18.5858	19.0327	18.9091	18.4828	18.4395
7.12517	0.7311	-1.73125	-1.72505	-3.3169	-3.21055	-2.7692	-2.3955			7.12517	3.03615	2.11245	2.2582	2.4637	2.6747	2.8493	2.89065	2.98995	0.65405	-0.02165	-0.5504			7.11683	11.7012	11.9768	18.2054	18.7675	19.1236	19.2807	19.7128	18.988	18.7428	19.1064	18.6715	18.9768	19.4767	18.4294	18.5831	19.0186	18.9491	18.5093	18.4233
7.1335	0.7354	-1.73325	-1.7221	-3.3201	-3.2025	-2.77275	-2.40005			7.1335	3.0334	2.11085	2.25675	2.4608	2.67555	2.8469	2.8874	2.99285	0.6496	-0.02265	-0.545			7.12517	11.6889	11.9799	18.2048	18.7747	19.1296	19.297	19.6962	18.9921	18.7268	19.1064	18.636	18.9717	19.4657	18.415	18.6104	19.0523	18.9208	18.4795	18.4334
7.14183	0.738	-1.73655	-1.72485	-3.33565	-3.20155	-2.7766	-2.40765			7.14183	3.03535	2.11015	2.24985	2.4652	2.6746	2.84735	2.8862	2.99635	0.64915	-0.0241	-0.54495			7.1335	11.7212	11.9541	18.1944	18.7722	19.1271	19.2873	19.697	18.9916	18.7362	19.1007	18.6459	18.9706	19.489	18.4306	18.6038	19.0265	18.913	18.4776	18.4333
7.15017	0.73495	-1.73715	-1.7292	-3.32985	-3.1954	-2.78445	-2.41325			7.15017	3.0318	2.1055	2.24965	2.46575	2.67405	2.8468	2.8883	2.9915	0.6449	-0.0187	-0.5401			7.14183	11.7003	11.9678	18.1993	18.7626	19.0955	19.2867	19.7015	18.995	18.7201	19.0973	18.6626	18.9872	19.4971	18.4052	18.6069	19.0207	18.9054	18.4973	18.4407
7.1585	0.7312	-1.7431	-1.7308	-3.3297	-3.18985	-2.779	-2.4179			7.1585	3.0306	2.1073	2.24615	2.4721	2.67235	2.8462	2.89095	2.9878	0.648	-0.0157	-0.5424			7.15017	11.6805	11.9613	18.1939	18.7709	19.0753	19.2822	19.6871	19.0043	18.7145	19.0782	18.6781	19.0047	19.4791	18.4032	18.5909	19.0351	18.8812	18.4798	18.449
7.16683	0.72765	-1.7331	-1.73265	-3.3276	-3.196	-2.7772	-2.4203			7.16683	3.02845	2.09875	2.24855	2.47405	2.67195	2.8469	2.8901	2.98315	0.6533	-0.015	-0.5423			7.1585	11.6831	11.954	18.2015	18.7458	19.0894	19.287	19.6782	19.0042	18.7117	19.0795	18.676	18.9879	19.4789	18.4113	18.6017	19.0196	18.9006	18.4655	18.4453
7.17517	0.72355	-1.7325	-1.7365	-3.3188	-3.2006	-2.7731	-2.42065			7.17517	3.0282	2.09895	2.25235	2.4741	2.67235	2.85295	2.8887	2.9762	0.65195	-0.0177	-0.5403			7.16683	11.7048	11.9555	18.195	18.764	19.0896	19.2801	19.6871	18.9994	18.716	19.0696	18.6615	18.9717	19.4731	18.3983	18.621	19.0282	18.9169	18.4701	18.4378
7.1835	0.72155	-1.73065	-1.7375	-3.3147	-3.20105	-2.7648	-2.4253			7.1835	3.03055	2.101	2.2514	2.4739	2.67315	2.8541	2.88565	2.9813	0.65045	-0.01905	-0.5383			7.17517	11.7042	11.9588	18.2035	18.7616	19.0898	19.2817	19.6792	19.0042	18.7152	19.0878	18.6543	18.9633	19.4617	18.3999	18.6106	19.0229	18.9226	18.473	18.4412
7.19183	0.7128	-1.7246	-1.73995	-3.30905	-3.2043	-2.76855	-2.4242			7.19183	3.03465	2.10675	2.25025	2.4713	2.6786	2.856	2.8835	2.9816	0.6464	-0.0192	-0.53615			7.1835	11.6801	11.9634	18.1842	18.7658	19.0816	19.2763	19.6796	19.0004	18.7153	19.0796	18.6577	18.9772	19.4668	18.4105	18.6176	19.0373	18.9229	18.4858	18.4478
7.20017	0.71165	-1.7267	-1.73345	-3.30045	-3.20345	-2.773	-2.4195			7.20017	3.03495	2.1059	2.24695	2.4688	2.68095	2.85375	2.8836	2.9824	0.6386	-0.02385	-0.52875			7.19183	11.6783	11.967	18.1912	18.7743	19.0832	19.2756	19.6541	19.0002	18.7355	19.0881	18.6581	18.9841	19.4819	18.427	18.5888	19.0464	18.9385	18.4794	18.4612
7.2085	0.7154	-1.72955	-1.7319	-3.30535	-3.19575	-2.77145	-2.422			7.2085	3.0313	2.10455	2.24495	2.4671	2.67665	2.85145	2.87695	2.98415	0.6356	-0.0224	-0.5229			7.20017	11.6774	11.9593	18.1913	18.7583	19.0765	19.2847	19.6609	19.0057	18.7102	19.081	18.6574	18.9711	19.4611	18.4124	18.6032	19.0304	18.9027	18.4816	18.4659
7.21683	0.71505	-1.72975	-1.7385	-3.3034	-3.19725	-2.7727	-2.4261			7.21683	3.02865	2.10275	2.2424	2.4688	2.675	2.85435	2.8766	2.9832	0.6363	-0.02115	-0.5242			7.2085	11.6863	11.9772	18.1859	18.7503	19.0689	19.2822	19.6519	19.0153	18.7161	19.0845	18.6419	18.9697	19.4739	18.3998	18.5928	19.0064	18.9124	18.4702	18.449
7.22517	0.7105	-1.73095	-1.74115	-3.29655	-3.18815	-2.77055	-2.432			7.22517	3.02685	2.0976	2.24175	2.46935	2.67225	2.85115	2.88005	2.98065	0.63505	-0.01725	-0.52215			7.21683	11.6694	11.9521	18.1876	18.7517	19.079	19.2736	19.6601	19.0184	18.7057	19.0849	18.668	18.9615	19.4704	18.4181	18.5894	19.0325	18.9026	18.4563	18.4353
7.2335	0.704	-1.73225	-1.74765	-3.3016	-3.1859	-2.7791	-2.4329			7.2335	3.02185	2.09655	2.23915	2.4728	2.6671	2.85415	2.88325	2.9787	0.64315	-0.0137	-0.52135			7.22517	11.6891	11.9531	18.1902	18.7652	19.067	19.2822	19.6644	19.0175	18.7054	19.06	18.6708	18.9773	19.4626	18.4017	18.5882	19.0553	18.8822	18.4738	18.4483
7.24183	0.69765	-1.7287	-1.75435	-3.29415	-3.188	-2.77685	-2.4359			7.24183	3.0247	2.09465	2.24455	2.4765	2.67055	2.8592	2.88045	2.97765	0.64795	-0.0167	-0.5282			7.2335	11.6879	11.9523	18.1707	18.7592	19.0706	19.2707	19.6481	19.0063	18.7062	19.0554	18.656	18.9546	19.4658	18.4106	18.5706	19.0332	18.9035	18.4726	18.45
7.25017	0.6924	-1.72885	-1.7542	-3.3021	-3.18805	-2.77015	-2.42715			7.25017	3.02285	2.0951	2.2465	2.47275	2.67065	2.86255	2.8816	2.97535	0.6457	-0.01525	-0.5193			7.24183	11.6717	11.9266	18.1909	18.7782	19.0787	19.2677	19.6512	19.0095	18.6986	19.05	18.6725	18.9531	19.457	18.4168	18.5728	19.03	18.912	18.4646	18.4345
7.2585	0.69205	-1.7235	-1.7577	-3.2927	-3.1956	-2.7653	-2.42685			7.2585	3.0248	2.0978	2.2472	2.46965	2.67425	2.8665	2.8787	2.9734	0.64595	-0.01945	-0.51755			7.25017	11.6789	11.9332	18.1773	18.7654	19.0684	19.2648	19.6465	19.0045	18.6994	19.0641	18.6763	18.9718	19.4578	18.4382	18.5707	18.9969	18.9324	18.4802	18.4386
7.26683	0.6915	-1.72075	-1.75625	-3.2885	-3.19585	-2.76825	-2.4208			7.26683	3.03195	2.10225	2.247	2.4653	2.6788	2.8651	2.88335	2.9744	0.6473	-0.02135	-0.5136			7.2585	11.6943	11.9456	18.1693	18.7656	19.0708	19.2657	19.6345	19.0124	18.7147	19.0634	18.6793	18.9926	19.4584	18.4119	18.5722	19.0383	18.9186	18.4936	18.4536
7.27517	0.6943	-1.72155	-1.7549	-3.28895	-3.1856	-2.77155	-2.4197			7.27517	3.0295	2.0994	2.24595	2.4646	2.68195	2.8653	2.8807	2.9765	0.64945	-0.02575	-0.509			7.26683	11.6748	11.9421	18.1749	18.7516	19.0662	19.2664	19.6345	19.0134	18.7123	19.0682	18.6586	18.9824	19.4455	18.4238	18.5915	19.0831	18.9298	18.4656	18.4596
7.2835	0.69645	-1.722	-1.75815	-3.2942	-3.1879	-2.7644	-2.42285			7.2835	3.02645	2.09845	2.2458	2.4627	2.6763	2.8638	2.8781	2.97835	0.64755	-0.02715	-0.50385			7.27517	11.6897	11.958	18.1788	18.7635	19.0711	19.2686	19.6358	19.0066	18.6904	19.0602	18.6551	18.979	19.4548	18.4027	18.5814	19.0561	18.9224	18.476	18.4522
7.29183	0.69505	-1.72395	-1.76515	-3.2948	-3.1838	-2.76955	-2.423			7.29183	3.0234	2.0941	2.24835	2.45945	2.67105	2.8646	2.8758	2.97665	0.6458	-0.0235	-0.5048			7.2835	11.6877	11.9533	18.1754	18.757	19.0661	19.2648	19.6322	19.0099	18.6863	19.0615	18.6679	18.9619	19.4745	18.4109	18.5837	19.0531	18.9256	18.4628	18.4233
7.30017	0.6883	-1.72435	-1.76625	-3.2974	-3.17645	-2.76915	-2.42255			7.30017	3.01885	2.08755	2.2437	2.46385	2.6669	2.8666	2.8827	2.97355	0.64705	-0.0192	-0.50365			7.29183	11.6782	11.9496	18.1751	18.74	19.0691	19.2624	19.6272	19.0147	18.6867	19.0602	18.6542	18.9612	19.4739	18.4163	18.5751	19.0562	18.9348	18.4678	18.4179
7.3085	0.6885	-1.7257	-1.77325	-3.2951	-3.17485	-2.7779	-2.42305			7.3085	3.0175	2.0873	2.24165	2.4677	2.66235	2.86735	2.88565	2.97045	0.6579	-0.02055	-0.50375			7.30017	11.673	11.9367	18.1774	18.7335	19.0529	19.2014	19.6249	18.9991	18.6897	19.0434	18.6734	18.9616	19.4693	18.437	18.5644	19.0698	18.9115	18.4617	18.4307
7.31683	0.68595	-1.7239	-1.77465	-3.29045	-3.178	-2.7762	-2.4179			7.31683	3.0208	2.08905	2.2469	2.46595	2.66815	2.87405	2.88485	2.96815	0.66015	-0.0227	-0.5062			7.3085	11.7073	11.933	18.1741	18.7319	19.0716	19.2651	19.6213	18.9994	18.6945	19.0494	18.6664	18.9622	19.4546	18.4376	18.5594	19.0224	18.9149	18.4868	18.4182
7.32517	0.6854	-1.7226	-1.7748	-3.2834	-3.1808	-2.7717	-2.4122			7.32517	3.02065	2.09165	2.25085	2.4648	2.6669	2.8782	2.88435	2.97095	0.66285	-0.0253	-0.50695			7.31683	11.6679	11.9368	18.1562	18.7265	19.0805	19.2379	19.6132	18.9979	18.6935	19.0376	18.6657	18.9662	19.4722	18.454	18.5646	19.0578	18.9097	18.4701	18.4301
7.3335	0.6902	-1.71815	-1.7744	-3.2809	-3.18525	-2.76925	-2.4091			7.3335	3.0228	2.0997	2.2519	2.45955	2.6681	2.87765	2.8844	2.9673	0.66355	-0.03125	-0.5056			7.32517	11.685	11.9341	18.1594	18.7369	19.0892	19.2319	19.6293	18.9977	18.6949	19.0254	18.6765	18.9742	19.4707	18.4493	18.5699	19.0411	18.9231	18.4829	18.4171
7.34183	0.68685	-1.71735	-1.7737	-3.27835	-3.1862	-2.77795	-2.40175			7.34183	3.02525	2.1039	2.25185	2.4547	2.67	2.87615	2.8881	2.96825	0.6645	-0.03505	-0.49825			7.3335	11.6989	11.9315	18.1519	18.7331	19.0663	19.2139	19.6269	18.9996	18.6898	19.0369	18.6466	18.9826	19.4623	18.4444	18.5871	19.0335	18.91	18.4775	18.42
7.35017	0.6925	-1.7194	-1.7668	-3.2958	-3.182	-2.78125	-2.39965			7.35017	3.02405	2.0992	2.24855	2.449	2.67015	2.8731	2.88305	2.97105	0.6733	-0.03415	-0.49215			7.34183	11.6883	11.9251	18.1653	18.7375	19.0483	19.2204	19.5827	18.9979	18.684	19.0382	18.681	18.9719	19.4518	18.4494	18.5754	19.0558	18.9127	18.4774	18.4265
7.3585	0.6975	-1.721	-1.77285	-3.2967	-3.18285	-2.7871	-2.40205			7.3585	3.02155	2.1006	2.2491	2.4528	2.66865	2.8672	2.8829	2.97325	0.66905	-0.03575	-0.49485			7.35017	11.6595	11.9273	18.1685	18.7361	19.0388	19.2319	19.5936	18.9989	18.6785	19.04	18.6629	18.9732	19.4499	18.4428	18.5696	19.0572	18.918	18.4889	18.4277
7.36683	0.6942	-1.7227	-1.7762	-3.2971	-3.17805	-2.78235	-2.4004			7.36683	3.01945	2.09385	2.2497	2.45165	2.66635	2.87295	2.88735	2.972	0.666	-0.03285	-0.4973			7.3585	11.6586	11.9377	18.1607	18.7334	19.0369	19.2257	19.5949	19.0088	18.6872	19.034	18.6576	18.9748	19.4461	18.4495	18.5616	19.0196	18.9261	18.4809	18.4312
7.37517	0.6906	-1.7222	-1.77925	-3.29715	-3.16945	-2.78715	-2.40445			7.37517	3.0139	2.08465	2.24955	2.4552	2.65665	2.8741	2.8935	2.9681	0.671	-0.0274	-0.5017			7.36683	11.6789	11.9236	18.171	18.741	19.0646	19.212	19.5845	19.0121	18.6953	19.0389	18.6842	18.9732	19.4503	18.4305	18.5737	19.0332	18.9029	18.5005	18.4139
7.3835	0.6846	-1.72635	-1.7832	-3.3026	-3.1773	-2.7882	-2.40285			7.3835	3.0133	2.0886	2.2527	2.45755	2.6568	2.8774	2.89215	2.96675	0.6779	-0.02895	-0.5059			7.37517	11.6619	11.9244	18.1721	18.7357	19.054	19.2117	19.5853	19.0142	18.7011	19.0125	18.6741	18.9901	19.4476	18.4714	18.5551	19.0279	18.9208	18.5086	18.4114
7.39183	0.67915	-1.7266	-1.7804	-3.3012	-3.1786	-2.7858	-2.3943			7.39183	3.0143	2.09285	2.2611	2.45555	2.6562	2.88125	2.89305	2.9677	0.68095	-0.03005	-0.5018			7.3835	11.664	11.9248	18.1742	18.7357	19.0495	19.2163	19.5785	19.0142	18.6947	19.0182	18.6727	18.9797	19.4437	18.4373	18.591	19.0485	18.9291	18.5158	18.4211
7.40017	0.6747	-1.7268	-1.77975	-3.30305	-3.18155	-2.77745	-2.3931			7.40017	3.01455	2.09815	2.26495	2.454	2.65945	2.88455	2.89225	2.9663	0.6831	-0.03415	-0.5036			7.39183	11.6673	11.9321	18.1742	18.7447	19.0717	19.2246	19.5961	19.0161	18.6671	19.0368	18.673	18.9919	19.4429	18.458	18.5671	19.0325	18.9345	18.5118	18.4284
7.4085	0.6838	-1.72215	-1.78065	-3.2998	-3.1832	-2.78015	-2.38815			7.4085	3.0201	2.1036	2.2659	2.45045	2.66485	2.88275	2.8924	2.96345	0.6817	-0.04085	-0.50085			7.40017	11.6814	11.9276	18.179	18.7415	19.0597	19.2187	19.5856	19.0248	18.6806	19.0135	18.6684	19.0002	19.4533	18.4647	18.5561	19.0274	18.9556	18.4926	18.421
7.41683	0.68075	-1.7222	-1.7765	-3.29685	-3.18485	-2.7857	-2.3798			7.41683	3.01765	2.10385	2.2629	2.44745	2.66595	2.87875	2.89285	2.9674	0.68115	-0.04395	-0.4956			7.4085	11.6687	11.9199	18.1853	18.7619	19.0401	19.2147	19.5844	19.0211	18.6878	19.0311	18.6868	18.9886	19.4388	18.4379	18.5738	19.0018	18.9342	18.5186	18.42
7.42517	0.68645	-1.7262	-1.7714	-3.298	-3.19005	-2.7894	-2.3803			7.42517	3.01805	2.10015	2.26045	2.44095	2.6645	2.8747	2.8912	2.9725	0.68155	-0.038	-0.49315			7.41683	11.6686	11.9168	18.1773	18.7371	19.0353	19.2054	19.5952	19.0193	18.6818	19.0471	18.6658	18.9901	19.4485	18.4567	18.5599	19.0109	18.9699	18.5181	18.4243
7.4335	0.6903	-1.72825	-1.77615	-3.30125	-3.19065	-2.7951	-2.38365			7.4335	3.01655	2.09835	2.25575	2.44375	2.6588	2.8698	2.89055	2.9725	0.6823	-0.03675	-0.49675			7.42517	11.6762	11.9244	18.181	18.7194	19.0411	19.2109	19.5847	19.0168	18.6839	19.0322	18.6907	18.9725	19.4484	18.4597	18.5976	19.0078	18.9599	18.5381	18.4089
7.44183	0.68725	-1.73245	-1.7787	-3.2963	-3.18695	-2.7989	-2.3844			7.44183	3.01585	2.09265	2.26065	2.44585	2.6547	2.8744	2.89595	2.9725	0.6821	-0.03325	-0.4976			7.4335	11.6848	11.909	18.1774	18.7412	19.045	19.2132	19.5878	19.0266	18.6628	19.037	18.6848	18.9928	19.4556	18.4404	18.58	18.9957	18.95	18.5317	18.4213
7.45017	0.68805	-1.7304	-1.7812	-3.2971	-3.1884	-2.79335	-2.38205			7.45017	3.01375	2.09265	2.26195	2.45315	2.6458	2.87485	2.9029	2.96905	0.68735	-0.02995	-0.4989			7.44183	11.67	11.9142	18.1786	18.7215	19.032	19.2155	19.5881	19.0191	18.6841	19.011	18.6897	18.9818	19.4146	18.4488	18.5608	18.9891	18.9575	18.5274	18.422
7.4585	0.68315	-1.73585	-1.78215	-3.3035	-3.1923	-2.79725	-2.38485			7.4585	3.00855	2.08995	2.26675	2.45345	2.6514	2.87845	2.90035	2.9695	0.6939	-0.0297	-0.5005			7.45017	11.6751	11.9248	18.1684	18.7272	19.0481	19.2147	19.5927	19.0204	18.703	18.9951	18.6774	18.9885	19.4163	18.4564	18.5517	18.9687	18.9374	18.533	18.4426
7.46683	0.68275	-1.7394	-1.78205	-3.29805	-3.1957	-2.7925	-2.3745			7.46683	3.00915	2.0914	2.27135	2.4518	2.64965	2.8827	2.8969	2.9638	0.69385	-0.0318	-0.5032			7.4585	11.6981	11.9361	18.1511	18.7356	19.0448	19.2158	19.5892	19.0159	18.7061	19.0055	18.6774	19.0001	19.4215	18.4308	18.5343	18.9957	18.9263	18.5299	18.4441
7.47517	0.6865	-1.7369	-1.77715	-3.30125	-3.2017	-2.7886	-2.37565			7.47517	3.01435	2.09745	2.2736	2.4492	2.65315	2.884	2.8952	2.9661	0.6944	-0.0338	-0.503			7.46683	11.7137	11.9288	18.1754	18.7369	19.0688	19.2234	19.5769	19.005	18.7067	19.0197	18.6737	19.0079	19.4085	18.453	18.5283	18.9868	18.945	18.5263	18.4282
7.4835	0.6861	-1.7313	-1.77755	-3.30385	-3.20515	-2.7781	-2.3658			7.4835	3.01815	2.1028	2.27065	2.44485	2.65885	2.8796	2.8918	2.9663	0.68955	-0.03845	-0.49615			7.47517	11.8439	11.9268	18.1726	18.7229	19.0397	19.2263	19.5819	19.0011	18.681	19.031	18.675	19.0014	19.4251	18.4499	18.5023	19.0167	18.9428	18.5134	18.4297
7.49183	0.68845	-1.7345	-1.7701	-3.3044	-3.2026	-2.7927	-2.3652			7.49183	3.0168	2.1037	2.26715	2.43535	2.65965	2.87875	2.8918	2.9701	0.68865	-0.037	-0.4932			7.4835	11.6849	11.923	18.1804	18.7137	19.0395	19.2311	19.5735	19.0004	18.6991	19.0194	18.6568	19.0081	19.4045	18.4566	18.5068	18.9698	18.9371	18.5263	18.4368
7.50017	0.69605	-1.7356	-1.7717	-3.30565	-3.2026	-2.7959	-2.36755			7.50017	3.016	2.0985	2.26715	2.4413	2.65775	2.8721	2.8894	2.97115	0.6838	-0.0382	-0.49085			7.49183	11.7006	11.9122	18.179	18.7304	19.039	19.2318	19.5604	18.9959	18.7021	19.0336	18.6613	18.9943	19.4118	18.458	18.517	19.0021	18.9528	18.5249	18.4425
7.5085	0.69845	-1.7384	-1.77525	-3.3061	-3.20055	-2.793	-2.3645			7.5085	3.015	2.09415	2.2607	2.4428	2.655	2.87105	2.8908	2.96925	0.6818	-0.03505	-0.48765			7.50017	11.6982	11.901	18.1799	18.7252	19.0306	19.2314	19.563	19.0081	18.6871	19.0301	18.6651	18.9995	19.4133	18.4481	18.5347	18.9846	18.9316	18.5337	18.4402
7.51683	0.69285	-1.7339	-1.77335	-3.30795	-3.19935	-2.7985	-2.37395			7.51683	3.01355	2.08365	2.2653	2.4482	2.6548	2.8704	2.89635	2.96955	0.6824	-0.03005	-0.48675			7.5085	11.6919	11.8949	18.1801	18.725	19.0322	19.2336	19.574	18.9991	18.6995	19.0063	18.6715	18.9884	19.4046	18.4313	18.5128	18.9897	18.9181	18.5284	18.4496
7.52517	0.69165	-1.73715	-1.77285	-3.29955	-3.1977	-2.79705	-2.378			7.52517	3.0144	2.08885	2.265	2.4566	2.6527	2.87115	2.8976	2.96855	0.68685	-0.02835	-0.4878			7.51683	11.6844	11.9008	18.1779	18.7188	19.0435	19.2315	19.5677	18.9984	18.72	19.0099	18.6876	18.9937	19.4148	18.4279	18.5255	18.9993	18.9151	18.514	18.4461
7.5335	0.68605	-1.7383	-1.76985	-3.3036	-3.20375	-2.79305	-2.3708			7.5335	3.0116	2.0867	2.27015	2.4564	2.6523	2.8743	2.8944	2.96425	0.6843	-0.03	-0.4832			7.52517	11.7047	11.8988	18.1673	18.7183	19.0507	19.2175	19.5715	19.001	18.7087	19.0103	18.6604	18.9827	19.4106	18.4473	18.5282	18.9873	18.9217	18.5009	18.4286
7.54183	0.6781	-1.73915	-1.77445	-3.30255	-3.2027	-2.7869	-2.3711			7.54183	3.0119	2.0938	2.27255	2.4545	2.6541	2.8774	2.8907	2.9657	0.684	-0.02995	-0.4856			7.5335	11.6553	11.9147	18.1785	18.7443	19.0333	19.2183	19.5664	19.0047	18.6926	19.034	18.6588	18.9882	19.4212	18.447	18.5139	18.996	18.9065	18.511	18.4392
7.55017	0.6931	-1.7349	-1.77065	-3.28885	-3.206	-2.7806	-2.3666			7.55017	3.0172	2.09835	2.2711	2.45105	2.6584	2.8758	2.88745	2.9635	0.6819	-0.0343	-0.4823			7.54183	11.6737	11.9053	18.1761	18.7454	19.0306	19.2158	19.5709	18.9961	18.6968	19.0211	18.6567	18.9907	19.4106	18.4444	18.5354	18.9786	18.919	18.5191	18.4579
7.5585	0.69175	-1.7351	-1.76695	-3.2858	-3.20115	-2.77935	-2.36425			7.5585	3.0186	2.1027	2.2688	2.44935	2.66625	2.87195	2.88175	2.96575	0.67705	-0.0333	-0.4767			7.55017	11.6937	11.9074	18.1944	18.7343	19.0357	19.2174	19.5494	18.9916	18.6792	19.0195	18.6481	18.9764	19.3998	18.4448	18.526	18.9869	18.9217	18.5096	18.4334
7.56683	0.6981	-1.7384	-1.76075	-3.29125	-3.20085	-2.7813	-2.36705			7.56683	3.01995	2.10055	2.265	2.44405	2.66725	2.86895	2.8819	2.97135	0.67195	-0.03635	-0.46895			7.5585	11.6834	11.9078	18.1991	18.7216	19.0321	19.2386	19.5672	18.9948	18.6907	19.0172	18.6427	19.0023	19.4179	18.437	18.5495	18.9957	18.8985	18.5097	18.4188
7.57517	0.70535	-1.7359	-1.76035	-3.293	-3.1998	-2.7819	-2.37645			7.57517	3.0186	2.10195	2.25895	2.4487	2.6692	2.864	2.8814	2.9717	0.6704	-0.0382	-0.47			7.56683	11.6917	11.8788	18.1853	18.7293	19.0389	19.23	19.5658	18.9862	18.6981	19.0149	18.6541	19.0057	19.4086	18.4397	18.5172	18.9851	18.9002	18.51	18.4321
7.5835	0.7004	-1.7395	-1.76195	-3.305	-3.1939	-2.78625	-2.37965			7.5835	3.0183	2.0982	2.2628	2.4482	2.6679	2.86625	2.8826	2.9683	0.66545	-0.0319	-0.4657			7.57517	11.7018	11.8656	18.1856	18.7402	19.0379	19.2326	19.5648	18.9944	18.6947	18.9995	18.6314	18.9964	19.4157	18.4422	18.5392	18.9855	18.8804	18.5047	18.4371
7.59183	0.69655	-1.73705	-1.76095	-3.3041	-3.18535	-2.7758	-2.3882			7.59183	3.02	2.0949	2.2616	2.4529	2.66895	2.8638	2.88625	2.9643	0.6672	-0.0254	-0.4658			7.5835	11.6939	11.8818	18.1793	18.737	19.0496	19.2118	19.5563	19.005	18.6971	19.0188	18.6489	18.9961	19.4178	18.4459	18.5291	19.0058	18.8975	18.5179	18.4413
7.60017	0.69485	-1.73745	-1.76345	-3.30085	-3.18195	-2.77215	-2.39595			7.60017	3.0152	2.09585	2.26185	2.46195	2.67035	2.86235	2.88495	2.95955	0.67255	-0.0274	-0.4573			7.59183	11.677	11.8974	18.1649	18.7165	19.0555	19.21	19.5707	18.9931	18.707	19.0068	18.6417	18.9924	19.4131	18.4487	18.5219	18.9854	18.9014	18.5089	18.4434
7.6085	0.6913	-1.7383	-1.7572	-3.2922	-3.1818	-2.76725	-2.3921			7.6085	3.01635	2.0967	2.26485	2.46125	2.67135	2.8691	2.8824	2.95265	0.67085	-0.0288	-0.45655			7.60017	11.7032	11.9047	18.1782	18.7319	19.0667	19.2139	19.577	18.9846	18.6978	19.0088	18.6314	18.9932	19.4079	18.449	18.5376	19.0095	18.8987	18.5177	18.4432
7.61683	0.6866	-1.73535	-1.76085	-3.29445	-3.1824	-2.76335	-2.39715			7.61683	3.01665	2.1004	2.26895	2.46235	2.67275	2.86925	2.88055	2.9584	0.668	-0.03185	-0.4575			7.6085	11.7224	11.9163	18.1721	18.7362	19.0657	19.2095	19.5723	18.9729	18.7109	19.0153	18.624	18.9895	19.3837	18.4413	18.5217	19.0126	18.8731	18.5224	18.4496
7.62517	0.6969	-1.7263	-1.76255	-3.2804	-3.1798	-2.76115	-2.3964			7.62517	3.02275	2.11055	2.26465	2.45865	2.678	2.86805	2.87595	2.9568	0.6629	-0.03245	-0.45455			7.61683	11.7126	11.9108	18.1687	18.7351	19.0622	19.2208	19.571	18.9716	18.7101	18.9987	18.6306	18.9721	19.4038	18.4194	18.5445	19.02	18.8689	18.5148	18.4514
7.6335	0.6966	-1.725	-1.75355	-3.2814	-3.18045	-2.7672	-2.3947			7.6335	3.0274	2.11145	2.26015	2.45805	2.6822	2.86595	2.87495	2.95745	0.654	-0.03265	-0.4468			7.62517	11.7362	11.8991	18.1724	18.7361	19.0454	19.2183	19.5641	18.9708	18.6959	19.0127	18.6378	18.9929	19.3884	18.4291	18.5443	19.0325	18.8809	18.5014	18.452
7.64183	0.6995	-1.7284	-1.75155	-3.2845	-3.1657	-2.76915	-2.4031			7.64183	3.02555	2.11345	2.2585	2.4558	2.682	2.86725	2.87195	2.96085	0.6488	-0.03035	-0.44005			7.6335	11.7438	11.9094	18.1781	18.7427	19.0513	19.214	19.5504	18.9827	18.7158	19.0159	18.6374	18.977	19.3986	18.4264	18.5306	19.0189	18.8745	18.5212	18.4456
7.65017	0.7057	-1.72875	-1.75615	-3.27655	-3.16185	-2.76935	-2.41065			7.65017	3.0241	2.1158	2.2576	2.4605	2.68095	2.8659	2.87095	2.95775	0.65005	-0.03185	-0.4364			7.64183	11.7364	11.9103	18.1639	18.7315	19.0607	19.2183	19.5485	18.9759	18.6844	19.0097	18.6126	18.9648	19.3961	18.4109	18.5245	18.9996	18.8786	18.5049	18.4428
7.6585	0.6999	-1.72775	-1.7557	-3.2799	-3.15125	-2.7738	-2.4153			7.6585	3.02345	2.1142	2.2562	2.46075	2.6828	2.8641	2.87295	2.9553	0.64855	-0.0217	-0.4337			7.65017	11.7221	11.9007	18.1586	18.7378	19.0671	19.22	19.5489	18.9898	18.701	19.0333	18.6298	18.9844	19.3931	18.4047	18.5229	19.0162	18.8618	18.4844	18.4487
7.66683	0.6994	-1.73255	-1.75795	-3.27965	-3.1445	-2.7593	-2.41805			7.66683	3.0228	2.1158	2.25285	2.46445	2.6854	2.8633	2.8754	2.9541	0.65225	-0.02195	-0.4305			7.6585	11.7172	11.8993	18.1535	18.7518	19.059	19.2169	19.5465	18.9958	18.6915	19.0234	18.6118	18.9762	19.3932	18.4235	18.5007	18.9707	18.8445	18.4789	18.4536
7.67517	0.6971	-1.7226	-1.7561	-3.27675	-3.144	-2.7551	-2.41965			7.67517	3.025	2.12785	2.2558	2.46785	2.6865	2.86965	2.874	2.9479	0.65865	-0.02065	-0.42855			7.66683	11.7166	11.9028	18.1485	18.7694	19.1053	19.2028	19.5359	18.9874	18.6957	19.0267	18.6245	18.9629	19.404	18.4193	18.5	18.9729	18.8617	18.4705	18.4477
7.6835	0.69295	-1.7222	-1.76	-3.27945	-3.14515	-2.75195	-2.42335			7.6835	3.02295	2.11265	2.2601	2.46905	2.6853	2.8754	2.87245	2.94435	0.6538	-0.0183	-0.4231			7.67517	11.7082	11.894	18.1425	18.7563	19.0989	19.2049	19.5649	18.9836	18.6858	19.0228	18.6052	18.9769	19.4001	18.4181	18.5102	18.982	18.8522	18.4798	18.4439
7.69183	0.6922	-1.71875	-1.7584	-3.27465	-3.1406	-2.74695	-2.4234			7.69183	3.02685	2.1245	2.2632	2.4685	2.6878	2.87455	2.8678	2.94615	0.652	-0.01785	-0.42205			7.6835	11.7037	11.9022	18.1474	18.7497	19.114	19.1867	19.5615	18.9745	18.6791	19.0183	18.6151	18.9653	19.3768	18.4106	18.5165	18.9916	18.8566	18.4478	18.442
7.70017	0.69525	-1.71295	-1.75625	-3.2654	-3.1413	-2.75325	-2.41695			7.70017	3.03085	2.13365	2.263	2.466	2.69375	2.87415	2.86715	2.94605	0.6465	-0.0102	-0.41695			7.69183	11.7083	11.8926	18.1406	18.7416	19.1171	19.1813	19.5688	18.9797	18.6987	19.0149	18.6176	18.951	19.401	18.4053	18.4893	18.9805	18.8688	18.4646	18.4298
7.7085	0.694	-1.71175	-1.7487	-3.2664	-3.1388	-2.75705	-2.415			7.7085	3.0317	2.13505	2.26335	2.46775	2.69725	2.873	2.8687	2.94985	0.64185	-0.01615	-0.4105			7.70017	11.709	11.8884	18.1444	18.7373	19.1075	19.1727	19.5602	18.9788	18.6846	19.0114	18.6195	18.9532	19.3855	18.406	18.4973	18.9964	18.8412	18.484	18.4385
7.71683	0.6986	-1.7128	-1.7494	-3.266	-3.12895	-2.75585	-2.41825			7.71683	3.0332	2.13415	2.26155	2.4644	2.697	2.8751	2.86315	2.95145	0.63945	-0.0133	-0.40775			7.7085	11.7108	11.8883	18.1567	18.7311	19.1083	19.1809	19.5429	18.9883	18.6758	19.0069	18.6222	18.9492	19.4093	18.3996	18.4862	19.0067	18.8453	18.4676	18.4363
7.72517	0.69685	-1.71375	-1.7538	-3.26765	-3.1257	-2.7606	-2.4185			7.72517	3.0328	2.13235	2.2611	2.4647	2.6987	2.8743	2.8641	2.949	0.6411	-0.00955	-0.4048			7.71683	11.702	11.8952	18.1414	18.7472	19.1196	19.1866	19.5533	19.0033	18.6847	19.0082	18.6291	18.9474	19.4159	18.3976	18.4901	19.0197	18.8452	18.4607	18.4454
7.7335	0.69195	-1.7165	-1.75385	-3.2701	-3.11985	-2.7628	-2.4228			7.7335	3.031	2.1331	2.25705	2.4673	2.6976	2.87175	2.8695	2.94785	0.64245	-0.00075	-0.4042			7.72517	11.7244	11.8922	18.1423	18.742	19.1622	19.1844	19.5451	18.9878	18.6826	18.9904	18.6535	18.9825	19.4224	18.3998	18.5148	19.0259	18.8367	18.4755	18.4236
7.74183	0.69005	-1.71515	-1.75835	-3.27475	-3.1192	-2.77775	-2.4193			7.74183	3.02925	2.13405	2.25605	2.47445	2.69355	2.8722	2.8714	2.94475	0.64935	0.0024	-0.4019			7.7335	11.7205	11.8881	18.1331	18.7768	19.1563	19.1828	19.5516	18.9793	18.676	18.9759	18.6254	18.9575	19.425	18.3938	18.4925	19.0123	18.8416	18.4662	18.4352
7.75017	0.68375	-1.71035	-1.7578	-3.2585	-3.1208	-2.7691	-2.4226			7.75017	3.03115	2.13455	2.26215	2.47555	2.69765	2.8765	2.87095	2.9371	0.65055	0.00535	-0.4049			7.74183	11.7135	11.8773	18.1324	18.7838	19.1687	19.1767	19.5396	18.9703	18.6825	18.9804	18.6303	18.9578	19.4193	18.3976	18.5084	19.0049	18.862	18.463	18.4391
7.7585	0.68265	-1.70995	-1.76035	-3.2597	-3.11995	-2.76305	-2.4165			7.7585	3.0331	2.13725	2.26395	2.47605	2.6997	2.8817	2.8695	2.9406	0.651	0.00625	-0.40065			7.75017	11.7009	11.8933	18.1449	18.7848	19.1618	19.1689	19.5472	18.9555	18.6857	18.9827	18.626	18.9588	19.4188	18.4005	18.4938	19.0068	18.8591	18.4786	18.442
7.76683	0.67405	-1.7067	-1.7604	-3.25745	-3.1265	-2.76065	-2.4182			7.76683	3.0375	2.14735	2.2673	2.4735	2.70495	2.8785	2.87115	2.94135	0.65305	0.0086	-0.39845			7.7585	11.7242	11.9059	18.1395	18.7781	19.1469	19.174	19.5413	18.9495	18.6924	18.9979	18.6414	18.963	19.4159	18.3879	18.5094	19.0032	18.8499	18.4727	18.4355
7.77517	0.6767	-1.7036	-1.75495	-3.26145	-3.12765	-2.76175	-2.409			7.77517	3.0424	2.1531	2.2669	2.4734	2.7067	2.87855	2.8729	2.9437	0.651	0.01225	-0.3942			7.76683	11.7277	11.8966	18.1307	18.7733	19.17	19.1832	19.5296	18.9569	18.6745	18.9841	18.6227	18.9459	19.4082	18.3984	18.5116	19.0009	18.8409	18.4797	18.4274
7.7835	0.6742	-1.7064	-1.7534	-3.2656	-3.1235	-2.7597	-2.40915			7.7835	3.0404	2.15355	2.26405	2.4754	2.70935	2.87775	2.8686	2.944	0.6528	0.01315	-0.3879			7.77517	11.722	11.9018	18.127	18.7599	19.1635	19.1887	19.5429	18.9537	18.6867	18.9854	18.6186	18.9568	19.4057	18.4003	18.4973	19.0116	18.8553	18.4577	18.4392
7.79183	0.6761	-1.70935	-1.75465	-3.26805	-3.12475	-2.76175	-2.4108			7.79183	3.0367	2.1523	2.26675	2.47715	2.70815	2.87685	2.87005	2.9489	0.6504	0.0165	-0.3879			7.7835	11.7074	11.9039	18.1187	18.7712	19.1586	19.1808	19.5508	18.9593	18.6883	18.987	18.6235	18.9535	19.4286	18.3927	18.4971	18.9976	18.8345	18.421	18.4248
7.80017	0.6703	-1.7134	-1.7576	-3.27355	-3.12005	-2.7599	-2.40965			7.80017	3.0345	2.15065	2.26375	2.4771	2.7072	2.87785	2.87325	2.9465	0.6503	0.0243	-0.3891			7.79183	11.7264	11.9073	18.1092	18.7635	19.1436	19.1778	19.5388	18.9553	18.6878	18.9714	18.6206	18.9315	19.4151	18.392	18.4897	18.9666	18.819	18.4239	18.4138
7.8085	0.66685	-1.7173	-1.75965	-3.27555	-3.1138	-2.7634	-2.4113			7.8085	3.02995	2.15035	2.26265	2.47975	2.70415	2.87575	2.87785	2.9447	0.6586	0.0295	-0.39175			7.80017	11.7306	11.9009	18.1155	18.7536	19.1628	19.1747	19.5502	18.9611	18.6931	18.9693	18.6435	18.9391	19.4107	18.3732	18.4881	18.9809	18.8096	18.432	18.4295
7.81683	0.65995	-1.71055	-1.76225	-3.2764	-3.11945	-2.7645	-2.40965			7.81683	3.035	2.1481	2.26165	2.4887	2.7013	2.8754	2.88015	2.9438	0.66675	0.0338	-0.3998			7.8085	11.7309	11.8956	18.1007	18.7531	19.1558	19.1847	19.5453	18.9633	18.685	18.9736	18.6401	18.9348	19.4193	18.3763	18.5023	18.9865	18.8089	18.423	18.4205
7.82517	0.65685	-1.7129	-1.7647	-3.273	-3.1227	-2.7584	-2.41485			7.82517	3.0343	2.15005	2.27195	2.49065	2.70225	2.88235	2.87885	2.9406	0.66865	0.0338	-0.3935			7.81683	11.7391	11.8858	18.107	18.7617	19.1537	19.1911	19.5502	18.9771	18.6925	18.96	18.6383	18.9571	19.4146	18.3944	18.4887	18.9538	18.8282	18.4182	18.4169
7.8335	0.6568	-1.71205	-1.76105	-3.27445	-3.1236	-2.7542	-2.41295			7.8335	3.0368	2.1648	2.27475	2.48835	2.7034	2.887	2.8799	2.9423	0.6716	0.0365	-0.3955			7.82517	11.7112	11.8981	18.1116	18.7482	19.1492	19.1726	19.5405	18.9707	18.6831	18.9589	18.6334	18.9371	19.398	18.3899	18.4956	18.9757	18.8363	18.4316	18.4281
7.84183	0.64955	-1.70575	-1.762	-3.26495	-3.1268	-2.75575	-2.40745			7.84183	3.0371	2.1659	2.2731	2.4882	2.707	2.88295	2.878	2.9415	0.67075	0.03535	-0.39475			7.8335	11.6952	11.8987	18.1103	18.7594	19.1451	19.176	19.5373	18.9602	18.6751	18.9521	18.6146	18.9487	19.4002	18.3983	18.4681	18.9711	18.8291	18.4336	18.4301
7.85017	0.64655	-1.7081	-1.7592	-3.26435	-3.1273	-2.7582	-2.3994			7.85017	3.04205	2.17025	2.27235	2.48905	2.71025	2.8813	2.87795	2.9457	0.67245	0.0347	-0.3908			7.84183	11.7047	11.8989	18.1213	18.7334	19.1527	19.1879	19.5417	18.9592	18.6672	18.9528	18.6192	18.9337	19.3835	18.3905	18.4727	18.9803	18.8057	18.4488	18.4331
7.8585	0.6495	-1.7114	-1.7512	-3.28395	-3.1283	-2.7587	-2.39995			7.8585	3.0351	2.1687	2.2713	2.4857	2.70915	2.877	2.8774	2.9515	0.67315	0.03705	-0.3885			7.85017	11.7195	11.8963	18.1202	18.7351	19.1539	19.17	19.5424	18.9566	18.6569	18.948	18.6336	18.9523	19.3696	18.3792	18.4752	18.9816	18.8222	18.4015	18.4116
7.86683	0.6578	-1.71225	-1.75425	-3.28235	-3.12855	-2.76015	-2.40405			7.86683	3.0359	2.1672	2.2699	2.4867	2.7019	2.8724	2.87715	2.95405	0.6741	0.03945	-0.3919			7.8585	11.6949	11.8989	18.1123	18.7516	19.1337	19.1661	19.5405	18.9688	18.6492	18.9506	18.643	18.9471	19.381	18.3905	18.4729	18.9758	18.8115	18.4354	18.4168
7.87517	0.64805	-1.71265	-1.757	-3.28385	-3.1206	-2.7604	-2.404			7.87517	3.03385	2.16295	2.26985	2.4861	2.69655	2.87775	2.88185	2.9549	0.67335	0.0464	-0.39535			7.86683	11.7094	11.8869	18.1037	18.7443	19.1365	19.1807	19.5249	18.9719	18.6508	18.9545	18.6437	18.9296	19.3757	18.4012	18.4799	18.9442	18.8019	18.4261	18.411
7.8835	0.6422	-1.71625	-1.75755	-3.28505	-3.11465	-2.7596	-2.40485			7.8835	3.0261	2.1578	2.2685	2.49485	2.68765	2.8761	2.886	2.95345	0.68155	0.0535	-0.39925			7.87517	11.6851	11.8821	18.0955	18.742	19.1251	19.1821	19.5311	18.9691	18.6391	18.9541	18.6538	18.9298	19.3853	18.3903	18.4825	18.9417	18.8002	18.4232	18.4248
7.89183	0.63905	-1.7128	-1.763	-3.2862	-3.11975	-2.753	-2.4033			7.89183	3.031	2.1623	2.27445	2.4985	2.69035	2.8791	2.88475	2.9539	0.6889	0.05125	-0.40975			7.8835	11.6822	11.8845	18.0996	18.7499	19.1291	19.1824	19.5207	18.9769	18.6613	18.9437	18.6355	18.9366	19.3486	18.3891	18.4912	18.9324	18.803	18.4624	18.4106
7.90017	0.64045	-1.71285	-1.75765	-3.28205	-3.12155	-2.7523	-2.39745			7.90017	3.0316	2.16605	2.28105	2.49835	2.68835	2.8818	2.8852	2.955	0.6916	0.0535	-0.40615			7.89183	11.6806	11.8905	18.0949	18.7536	19.1022	19.1783	19.5103	18.9783	18.6599	18.9372	18.6393	18.9273	19.3461	18.3996	18.4801	18.9453	18.8012	18.4241	18.4147
7.9085	0.63695	-1.70975	-1.75505	-3.28395	-3.12535	-2.7465	-2.397			7.9085	3.0317	2.1696	2.28425	2.4993	2.6894	2.88195	2.88225	2.957	0.69405	0.0519	-0.4086			7.90017	11.6822	11.8895	18.1133	18.7406	19.0907	19.1856	19.5126	18.9901	18.6586	18.9387	18.6425	18.9363	19.3651	18.4113	18.4646	18.9465	18.8021	18.4569	18.4187
7.91683	0.6421	-1.7055	-1.7514	-3.28105	-3.12205	-2.749	-2.38785			7.91683	3.03585	2.17395	2.28115	2.49685	2.69125	2.8792	2.8791	2.95825	0.69525	0.0506	-0.4068			7.9085	11.6874	11.8904	18.1157	18.7481	19.0804	19.1695	19.5127	18.9761	18.6601	18.9489	18.6446	18.9379	19.3453	18.3937	18.4638	18.9373	18.8077	18.4723	18.4048
7.92517	0.6363	-1.70285	-1.7451	-3.27715	-3.1281	-2.7539	-2.3841			7.92517	3.03585	2.17155	2.2821	2.4946	2.691	2.8765	2.88415	2.96415	0.7004	0.04885	-0.4057			7.91683	11.7103	11.8918	18.1116	18.7531	19.0751	19.1777	19.5181	18.9884	18.6729	18.9454	18.6273	18.9227	19.3347	18.4156	18.4591	18.9504	18.8104	18.4502	18.391
7.9335	0.6416	-1.70615	-1.7432	-3.28585	-3.13015	-2.7548	-2.38655			7.9335	3.03555	2.1666	2.2796	2.49535	2.6861	2.87095	2.8818	2.96575	0.6959	0.04835	-0.4081			7.92517	11.6996	11.8941	18.0987	18.7336	19.0704	19.1647	19.5087	18.9766	18.6604	18.9367	18.651	18.933	19.338	18.4011	18.4516	18.9428	18.808	18.4262	18.3978
7.94183	0.6429	-1.7079	-1.74385	-3.29945	-3.1291	-2.77185	-2.3826			7.94183	3.0328	2.15935	2.2756	2.4947	2.68015	2.864	2.88205	2.96535	0.6993	0.05275	-0.4129			7.9335	11.7185	11.8938	18.0986	18.743	19.0683	19.1754	19.5054	18.9893	18.6578	18.943	18.6354	18.9138	19.3314	18.3975	18.4547	18.9359	18.8009	18.4555	18.3847
7.95017	0.63995	-1.705	-1.74495	-3.29875	-3.1253	-2.7687	-2.38565			7.95017	3.02805	2.14805	2.2809	2.50145	2.67495	2.8688	2.8872	2.9723	0.7012	0.06235	-0.41285			7.94183	11.6923	11.9013	18.089	18.7348	19.0501	19.1776	19.5116	18.977	18.6577	18.9524	18.6491	18.9316	19.328	18.3936	18.4661	18.9645	18.8099	18.4479	18.3979
7.9585	0.63775	-1.70665	-1.7455	-3.2991	-3.12315	-2.76225	-2.3817			7.9585	3.0271	2.14615	2.2826	2.5088	2.6657	2.86645	2.89065	2.969	0.712	0.06115	-0.41495			7.95017	11.6933	11.9024	18.0782	18.7334	19.0416	19.1724	19.5021	18.9779	18.6749	18.9435	18.6483	18.9011	19.3315	18.3964	18.4452	18.9271	18.806	18.4676	18.3949
7.96683	0.63765	-1.7049	-1.74745	-3.30435	-3.12685	-2.7636	-2.38185			7.96683	3.0257	2.1473	2.2861	2.51015	2.6691	2.8698	2.88785	2.9694	0.71515	0.06095	-0.4221			7.9585	11.6998	11.8933	18.0707	18.7146	19.025	19.1731	19.5044	18.9715	18.6684	18.9287	18.6556	18.8948	19.3374	18.4045	18.4626	18.9032	18.7767	18.4387	18.4138
7.97517	0.6391	-1.70735	-1.744	-3.2995	-3.13005	-2.7564	-2.37995			7.97517	3.02485	2.15015	2.29155	2.50735	2.6686	2.8728	2.8866	2.96915	0.7176	0.05855	-0.424			7.96683	11.7025	11.8887	18.087	18.7203	19.0275	19.167	19.4828	18.9883	18.6788	18.9546	18.6608	18.8999	19.3253	18.3922	18.4694	18.9325	18.7895	18.4564	18.4256
7.9835	0.6346	-1.70315	-1.73935	-3.29795	-3.13345	-2.75485	-2.3737			7.9835	3.031	2.15175	2.2902	2.50495	2.6698	2.86845	2.88295	2.9732	0.72185	0.0559	-0.4249			7.97517	11.7057	11.8897	18.0834	18.7065	19.0207	19.1576	19.496	18.9717	18.6624	18.9407	18.647	18.9272	19.3249	18.3974	18.4596	18.9469	18.781	18.4581	18.4014
7.99183	0.63845	-1.7031	-1.73555	-3.29535	-3.1338	-2.75875	-2.3661			7.99183	3.0301	2.15715	2.291	2.50295	2.6727	2.86535	2.87475	2.9759	0.71605	0.0526	-0.4222			7.9835	11.7338	11.8965	18.087	18.7032	19.0304	19.1663	19.4936	18.9742	18.6732	18.9642	18.6491	18.9202	19.3422	18.3863	18.448	18.9066	18.8033	18.4149	18.4065
8.00017	0.63915	-1.70195	-1.7296	-3.2964	-3.13785	-2.7609	-2.36465			8.00017	3.02975	2.14975	2.2864	2.5003	2.671	2.8616	2.88015	2.98175	0.7165	0.0533	-0.4244			7.99183	11.718	11.8907	18.0806	18.6899	19.0301	19.1619	19.496	18.9696	18.6583	18.9749	18.6486	18.9114	19.3516	18.4007	18.4628	18.9045	18.81	18.4476	18.3953
8.0085	0.64625	-1.7005	-1.731	-3.2945	-3.13295	-2.76265	-2.3686			8.0085	3.03115	2.1445	2.27875	2.50255	2.6699	2.85565	2.87845	2.98465	0.71725	0.0533	-0.42685			8.00017	11.6956	11.8882	18.0812	18.6924	18.9962	19.1684	19.4911	18.9489	18.6548	18.9502	18.6322	18.9321	19.3474	18.3938	18.4719	18.9078	18.8	18.4476	18.3892
8.01683	0.648	-1.7027	-1.73365	-3.2984	-3.1337	-2.76425	-2.3693			8.01683	3.0282	2.1376	2.27975	2.50435	2.6665	2.8578	2.87965	2.98255	0.71895	0.05995	-0.42745			8.0085	11.7057	11.8732	18.0951	18.7082	18.9882	19.1689	19.4772	18.9535	18.6627	18.9419	18.6105	18.9066	19.331	18.4023	18.4622	18.9226	18.7651	18.4254	18.3893
8.02517	0.6464	-1.69985	-1.7307	-3.31245	-3.12855	-2.75805	-2.37275			8.02517	3.02575	2.1277	2.2828	2.5096	2.6596	2.853	2.8824	2.98515	0.7225	0.06735	-0.43265			8.01683	11.6958	11.8837	18.0884	18.7045	18.981	19.16	19.475	18.9535	18.6711	18.9482	18.6223	18.9108	19.3406	18.3807	18.4725	18.907	18.7852	18.4322	18.3864
8.0335	0.6421	-1.7036	-1.73235	-3.3093	-3.13115	-2.74945	-2.37545			8.0335	3.0228	2.1314	2.2831	2.5176	2.6636	2.85465	2.8824	2.9799	0.73205	0.06655	-0.43585			8.02517	11.7056	11.8773	18.0934	18.7042	18.9786	19.1581	19.4731	18.9462	18.6538	18.9491	18.6363	18.9226	19.3404	18.3802	18.4718	18.9421	18.7729	18.3976	18.396
8.04183	0.63525	-1.7014	-1.7325	-3.3136	-3.13265	-2.7491	-2.36625			8.04183	3.02365	2.12675	2.29025	2.5161	2.66055	2.8587	2.8781	2.9784	0.7329	0.0665	-0.43145			8.0335	11.7188	11.8782	18.0975	18.6949	18.9861	19.1568	19.4845	18.9333	18.6578	18.9113	18.6259	18.9211	19.3274	18.3794	18.4813	18.8962	18.7822	18.3943	18.4004
8.05017	0.6321	-1.7025	-1.73585	-3.3144	-3.13115	-2.7437	-2.37005			8.05017	3.02345	2.1286	2.2926	2.513	2.66145	2.85935	2.87505	2.98085	0.7327	0.0621	-0.43605			8.04183	11.7104	11.8679	18.0955	18.6975	18.976	19.1338	19.4794	18.9274	18.6408	18.924	18.6377	18.9088	19.3149	18.391	18.4635	18.8867	18.771	18.4181	18.3827
8.0585	0.6334	-1.6945	-1.7363	-3.31085	-3.13295	-2.74235	-2.3625			8.0585	3.03105	2.1356	2.28945	2.5109	2.66315	2.85495	2.86685	2.98115	0.7312	0.05645	-0.43575			8.05017	11.718	11.862	18.0803	18.7029	18.9535	19.1395	19.4827	18.9319	18.6608	18.9255	18.6329	18.9242	19.3148	18.3857	18.4817	18.9132	18.7653	18.402	18.3883
8.06683	0.63465	-1.69465	-1.7299	-3.29895	-3.1326	-2.74635	-2.35415			8.06683	3.03205	2.1349	2.28595	2.5032	2.6684	2.85265	2.86245	2.9853	0.72465	0.0563	-0.42875			8.0585	11.6979	11.8673	18.0694	18.6987	18.9633	19.1452	19.481	18.9361	18.6745	18.9493	18.6226	18.9196	19.3341	18.3899	18.4881	18.9044	18.7706	18.4401	18.398
8.07517	0.63765	-1.6984	-1.72395	-3.30765	-3.13675	-2.74905	-2.3579			8.07517	3.03025	2.13075	2.28235	2.50335	2.66575	2.8496	2.86585	2.99255	0.7186	0.0563	-0.4272			8.06683	11.6854	11.8567	18.0576	18.6722	18.9603	19.1483	19.4802	18.9279	18.6667	18.935	18.621	18.9238	19.3189	18.3636	18.486	18.913	18.7299	18.42	18.3625
8.0835	0.64205	-1.6966	-1.72535	-3.3102	-3.1359	-2.7512	-2.3631			8.0835	3.0284	2.12995	2.27185	2.5077	2.66285	2.8477	2.8637	2.9919	0.7246	0.0568	-0.4275			8.07517	11.6876	11.8793	18.0613	18.6573	18.964	19.1452	19.4814	18.9301	18.6589	18.9409	18.6151	18.9073	19.3093	18.3727	18.4915	18.9139	18.7512	18.4182	18.3525
8.09183	0.6356	-1.70285	-1.7292	-3.30325	-3.13	-2.75945	-2.36625			8.09183	3.02755	2.124	2.27855	2.50675	2.66135	2.84645	2.86725	2.9887	0.72115	0.06155	-0.42695			8.0835	11.6862	11.8897	18.0534	18.6603	18.9742	19.1393	19.4742	18.9337	18.6426	18.945	18.5975	18.9114	19.3142	18.3515	18.4986	18.8792	18.7604	18.4234	18.356
8.10017	0.63125	-1.7017	-1.7319	-3.3028	-3.1202	-2.75745	-2.3679			8.10017	3.0254	2.12065	2.27815	2.5128	2.65705	2.8409	2.8658	2.989	0.72845	0.06545	-0.42705			8.09183	11.6887	11.8789	18.0584	18.6721	18.9522	19.1408	19.4784	18.9351	18.6747	18.9185	18.5969	18.9213	19.298	18.3471	18.4833	18.855	18.7475	18.4179	18.3587
8.1085	0.6262	-1.69825	-1.7314	-3.3014	-3.12235	-2.74775	-2.37265			8.1085	3.02605	2.1193	2.2805	2.5165	2.6588	2.84245	2.86385	2.98175	0.736	0.0612	-0.4245			8.10017	11.6918	11.8796	18.0467	18.6611	18.9592	19.1285	19.4831	18.9405	18.6382	18.9212	18.6046	18.915	19.2884	18.3579	18.496	18.8561	18.743	18.4044	18.3693
8.11683	0.62105	-1.70025	-1.72945	-3.3096	-3.12695	-2.7375	-2.36095			8.11683	3.02445	2.11835	2.28345	2.51545	2.66015	2.84885	2.8621	2.97725	0.7347	0.0618	-0.42465			8.1085	11.6843	11.8933	18.0446	18.6542	18.9425	19.1209	19.493	18.9313	18.6443	18.9259	18.6218	18.8959	19.2804	18.3606	18.4853	18.8588	18.7599	18.3893	18.3658
8.12517	0.62055	-1.6944	-1.7322	-3.30235	-3.1276	-2.73175	-2.3619			8.12517	3.02785	2.12435	2.28235	2.51085	2.6585	2.85055	2.8591	2.98375	0.7324	0.0577	-0.42635			8.11683	11.7017	11.8962	18.0415	18.6471	18.938	19.1279	19.4806	18.9287	18.6571	18.9375	18.6175	18.8916	19.3059	18.3303	18.5034	18.91	18.7497	18.3876	18.3551
8.1335	0.62195	-1.6912	-1.73255	-3.2939	-3.1304	-2.73405	-2.35695			8.1335	3.03	2.1283	2.27785	2.50915	2.66705	2.84735	2.8473	2.98255	0.7278	0.0541	-0.41905			8.12517	11.6962	11.8922	18.0493	18.6361	18.9463	19.1135	19.4793	18.9214	18.6404	18.9243	18.619	18.918	19.2962	18.3209	18.4744	18.8974	18.7371	18.4002	18.3693
8.14183	0.6234	-1.6876	-1.72565	-3.2867	-3.12625	-2.7352	-2.35545			8.14183	3.0328	2.12875	2.27775	2.50145	2.6693	2.84545	2.85175	2.98455	0.7171	0.05035	-0.4142			8.1335	11.7142	11.886	18.0495	18.6304	18.9418	19.1039	19.4748	18.9246	18.6478	18.9409	18.6131	18.9245	19.2915	18.3099	18.4804	18.8788	18.7296	18.3873	18.3579
8.15017	0.62495	-1.6942	-1.72405	-3.28495	-3.1218	-2.73595	-2.35645			8.15017	3.0301	2.12875	2.27375	2.5018	2.6667	2.8482	2.848	2.9883	0.71665	0.049	-0.41235			8.14183	11.7111	11.8824	18.0493	18.6313	18.9483	19.1073	19.4839	18.9292	18.6478	18.9392	18.5927	18.9046	19.3021	18.296	18.4836	18.8739	18.7099	18.4052	18.3617
8.1585	0.6314	-1.6971	-1.72795	-3.28265	-3.12195	-2.7401	-2.35585			8.1585	3.02835	2.124	2.2697	2.50165	2.66625	2.8454	2.84825	2.986	0.7199	0.05135	-0.4094			8.15017	11.7212	11.8957	18.0509	18.6217	18.9336	19.1069	19.4651	18.9212	18.6276	18.9507	18.5902	18.9029	19.3026	18.3136	18.4775	18.8968	18.704	18.4156	18.3585
8.16683	0.6265	-1.69555	-1.7282	-3.27355	-3.1173	-2.7413	-2.3587			8.16683	3.02975	2.1269	2.26885	2.50175	2.66405	2.84305	2.85035	2.98325	0.72135	0.055	-0.408			8.1585	11.7363	11.8881	18.0515	18.6236	18.935	19.1114	19.4855	18.926	18.6209	18.9596	18.5888	18.9151	19.3056	18.302	18.4764	18.89	18.6977	18.3931	18.3507
8.17517	0.6286	-1.70035	-1.72855	-3.27205	-3.11095	-2.72755	-2.3616			8.17517	3.02805	2.1255	2.26575	2.5075	2.66345	2.84045	2.85275	2.9771	0.7285	0.05455	-0.40745			8.16683	11.7155	11.8929	18.0536	18.6277	18.9458	19.106	19.4682	18.929	18.6257	18.9389	18.5982	18.8918	19.2984	18.3136	18.4575	18.8913	18.7241	18.387	18.3728
8.1835	0.62135	-1.6917	-1.7273	-3.26495	-3.11285	-2.72225	-2.35765			8.1835	3.03005	2.12315	2.26915	2.5053	2.6634	2.8454	2.84875	2.97145	0.7312	0.0511	-0.4083			8.17517	11.7271	11.8979	18.0508	18.626	18.9506	19.1133	19.4747	18.9359	18.632	18.9357	18.5935	18.9013	19.2953	18.2922	18.4598	18.8957	18.7362	18.4217	18.3419
8.19183	0.61095	-1.69095	-1.7331	-3.25035	-3.11345	-2.71845	-2.35555			8.19183	3.0299	2.1249	2.272	2.50485	2.65995	2.8479	2.84565	2.96955	0.7291	0.0482	-0.4046			8.1835	11.7204	11.9017	18.0584	18.6245	18.942	19.1066	19.4671	18.9322	18.632	18.9155	18.5932	18.901	19.2959	18.2934	18.4494	18.8714	18.7022	18.393	18.3465
8.20017	0.6178	-1.6884	-1.73335	-3.2442	-3.11305	-2.7093	-2.3523			8.20017	3.0328	2.1317	2.2706	2.5009	2.6648	2.8477	2.8416	2.9723	0.7303	0.045	-0.40275			8.19183	11.7266	11.8713	18.0655	18.6168	18.9285	19.1078	19.4783	18.9298	18.6297	18.932	18.5955	18.8941	19.3108	18.3092	18.4441	18.894	18.7132	18.3838	18.3473
8.2085	0.62135	-1.6828	-1.7291	-3.23175	-3.11105	-2.7035	-2.34585			8.2085	3.0366	2.13865	2.2683	2.4961	2.6686	2.84745	2.8381	2.9689	0.7265	0.0459	-0.3995			8.20017	11.7277	11.8779	18.0696	18.5953	18.9306	19.1108	19.4927	18.9261	18.6161	18.9068	18.6012	18.8929	19.3048	18.2906	18.4597	18.8816	18.7009	18.3749	18.3473
8.21683	0.6181	-1.6829	-1.72355	-3.24115	-3.1151	-2.70585	-2.34605			8.21683	3.03605	2.13755	2.26605	2.4932	2.67035	2.84675	2.83805	2.97245	0.719	0.04	-0.39355			8.2085	11.728	11.8803	18.0692	18.5952	18.9253	19.1017	19.494	18.9225	18.6275	18.9175	18.585	18.8778	19.2986	18.285	18.4462	18.8936	18.7112	18.3935	18.3374
8.22517	0.6227	-1.68435	-1.7238	-3.23905	-3.10865	-2.7039	-2.34745			8.22517	3.0367	2.13895	2.2647	2.4883	2.669	2.8476	2.8354	2.97195	0.71955	0.03915	-0.39265			8.21683	11.7398	11.8925	18.0625	18.6042	18.9391	19.1028	19.516	18.9303	18.626	18.9256	18.5802	18.8832	19.2846	18.2873	18.4268	18.8766	18.7021	18.3855	18.323
8.2335	0.62065	-1.68525	-1.72525	-3.239	-3.1044	-2.7014	-2.34815			8.2335	3.0366	2.1375	2.2625	2.4861	2.6681	2.8469	2.838	2.9684	0.7207	0.04095	-0.3904			8.22517	11.7524	11.8855	18.08	18.6045	18.9365	19.0963	19.4931	18.9321	18.606	18.9186	18.5844	18.89	19.308	18.2738	18.4304	18.9181	18.7055	18.3832	18.3359
8.24183	0.61545	-1.69035	-1.7275	-3.2376	-3.0946	-2.7005	-2.3469			8.24183	3.03355	2.1418	2.258	2.49035	2.6642	2.84635	2.84255	2.96515	0.72375	0.04595	-0.39155			8.2335	11.7409	11.8605	18.0724	18.6042	18.9318	19.0846	19.4892	18.9377	18.6109	18.9141	18.5951	18.8766	19.3002	18.2702	18.4287	18.8716	18.6928	18.3808	18.3362
8.25017	0.61155	-1.68815	-1.73015	-3.23905	-3.09665	-2.69235	-2.347			8.25017	3.03115	2.1424	2.25805	2.4923	2.6637	2.84835	2.845	2.9593	0.7335	0.044	-0.3954			8.24183	11.7433	11.8953	18.0685	18.6015	18.9378	19.0828	19.4886	18.9353	18.6161	18.8912	18.583	18.8739	19.2982	18.2901	18.4312	18.9108	18.7059	18.3853	18.3388
8.2585	0.6055	-1.6826	-1.72795	-3.23045	-3.096	-2.6908	-2.34			8.2585	3.03465	2.1446	2.264	2.49185	2.66365	2.85475	2.8421	2.95535	0.73775	0.04205	-0.3927			8.25017	11.7317	11.8869	18.0631	18.6051	18.9285	19.0871	19.4933	18.9201	18.6093	18.902	18.5693	18.8634	19.3041	18.2769	18.4182	18.8458	18.7017	18.4089	18.3194
8.26683	0.6038	-1.6779	-1.7296	-3.23065	-3.0949	-2.6827	-2.3377			8.26683	3.03675	2.14855	2.2641	2.48625	2.6642	2.8556	2.84275	2.95395	0.73675	0.04015	-0.39315			8.2585	11.7528	11.8959	18.0612	18.6155	18.9316	19.0785	19.4514	18.9244	18.6081	18.9183	18.5417	18.8796	19.2895	18.2857	18.4313	18.8531	18.7026	18.3431	18.3113
8.27517	0.5978	-1.67495	-1.7324	-3.22135	-3.09785	-2.68885	-2.3321			8.27517	3.0437	2.15875	2.26065	2.48155	2.6684	2.85625	2.8404	2.95025	0.73655	0.04195	-0.3939			8.26683	11.7413	11.8918	18.0464	18.6328	18.9417	19.0842	19.4648	18.9299	18.6119	18.9105	18.5527	18.8851	19.3091	18.2813	18.4214	18.8857	18.7253	18.4031	18.3037
8.2835	0.60195	-1.6728	-1.72895	-3.21725	-3.096	-2.68325	-2.3253			8.2835	3.0444	2.1632	2.26095	2.47925	2.67155	2.85465	2.84185	2.9526	0.73445	0.0415	-0.3857			8.27517	11.7331	11.8892	18.0585	18.6089	18.9401	19.0908	19.4742	18.9413	18.6056	18.9257	18.5605	18.8703	19.2962	18.283	18.4202	18.8917	18.7133	18.388	18.3043
8.29183	0.6045	-1.67515	-1.72305	-3.2231	-3.0896	-2.6826	-2.32205			8.29183	3.0441	2.16495	2.2546	2.4769	2.67	2.85375	2.83855	2.95735	0.7323	0.03995	-0.3849			8.2835	11.7461	11.8835	18.0418	18.597	18.9319	19.0795	19.4813	18.9363	18.5921	18.9183	18.5522	18.8844	19.2928	18.2986	18.423	18.856	18.7279	18.4062	18.2977
8.30017	0.60625	-1.67605	-1.7262	-3.2168	-3.08435	-2.68565	-2.32525			8.30017	3.0421	2.1677	2.2563	2.4761	2.6682	2.8546	2.83965	2.95645	0.73415	0.03825	-0.38675			8.29183	11.7025	11.8962	18.0436	18.5953	18.9508	19.094	19.4802	18.9302	18.5897	18.9121	18.572	18.858	19.2762	18.2955	18.4255	18.8331	18.7077	18.3883	18.2861
8.3085	0.60045	-1.67805	-1.7275	-3.2241	-3.0735	-2.686	-2.31925			8.3085	3.0368	2.16715	2.2528	2.4767	2.66565	2.85535	2.8431	2.95255	0.73495	0.0434	-0.38935			8.30017	11.7327	11.8925	18.0541	18.6046	18.9455	19.0816	19.488	18.927	18.5801	18.9361	18.5575	18.8549	19.2848	18.2783	18.4198	18.8329	18.695	18.3612	18.2812
8.31683	0.59705	-1.68	-1.7312	-3.2284	-3.0644	-2.68095	-2.31635			8.31683	3.03285	2.16815	2.25055	2.48015	2.6622	2.8569	2.84695	2.94945	0.74335	0.0482	-0.39325			8.3085	11.7414	11.8788	18.0511	18.6007	18.9233	19.0801	19.4738	18.9248	18.5598	18.9194	18.572	18.844	19.2947	18.2747	18.433	18.8373	18.6968	18.3771	18.3059
8.32517	0.5981	-1.67625	-1.73095	-3.24225	-3.0668	-2.6789	-2.316			8.32517	3.0379	2.17005	2.2537	2.48155	2.662	2.8597	2.84675	2.9474	0.7503	0.04765	-0.4039			8.31683	11.7484	11.8786	18.0397	18.6026	18.9372	19.0751	19.4952	18.9326	18.5759	18.881	18.5699	18.8478	19.2787	18.2939	18.4191	18.8355	18.7163	18.3484	18.2979
8.3335	0.59345	-1.6762	-1.7329	-3.23715	-3.0651	-2.67095	-2.31125			8.3335	3.0383	2.17285	2.2613	2.4823	2.65915	2.8678	2.84735	2.94475	0.75495	0.0482	-0.4			8.32517	11.7433	11.8759	18.0478	18.6009	18.9384	19.0603	19.4807	18.9245	18.5839	18.8931	18.5641	18.8562	19.272	18.2791	18.4045	18.8385	18.7107	18.3825	18.2943
8.34183	0.5958	-1.67135	-1.73185	-3.2372	-3.06505	-2.67085	-2.30965			8.34183	3.0415	2.178	2.2632	2.48115	2.6616	2.8683	2.84575	2.9424	0.7561	0.04605	-0.40065			8.3335	11.7286	11.8725	18.0402	18.5907	18.9422	19.0487	19.4825	18.9187	18.5933	18.9012	18.5739	18.8668	19.2746	18.2886	18.3869	18.8012	18.7228	18.392	18.29
8.35017	0.5882	-1.66415	-1.73125	-3.23385	-3.0596	-2.6731	-2.30095			8.35017	3.0471	2.18735	2.2612	2.47645	2.66585	2.8656	2.84945	2.9417	0.7543	0.0486	-0.4005			8.34183	11.7355	11.8613	18.0496	18.6084	18.9452	19.0514	19.4735	18.9086	18.5802	18.8922	18.581	18.8459	19.2818	18.3111	18.4103	18.8018	18.7254	18.3671	18.308
8.3585	0.5918	-1.6647	-1.72655	-3.2293	-3.0562	-2.67485	-2.29065			8.3585	3.04685	2.187	2.2595	2.47325	2.66785	2.8641	2.84955	2.9443	0.7573	0.044	-0.39645			8.35017	11.7561	11.8765	18.0337	18.5983	18.9326	19.0696	19.4555	18.9261	18.575	18.8987	18.5407	18.8207	19.2645	18.302	18.3907	18.8218	18.7213	18.3807	18.3019
8.36683	0.59475	-1.6667	-1.72255	-3.23525	-3.05365	-2.6748	-2.28905			8.36683	3.0418	2.1902	2.2578	2.46985	2.66215	2.866	2.8468	2.94825	0.75635	0.04285	-0.3981			8.3585	11.7712	11.8727	18.0181	18.6091	18.9268	19.0555	19.4476	18.9133	18.5745	18.8963	18.5507	18.8351	19.2736	18.2769	18.3903	18.8128	18.7148	18.3924	18.2983
8.37517	0.599	-1.6683	-1.72735	-3.24065	-3.05085	-2.66745	-2.2881			8.37517	3.0417	2.1885	2.2576	2.47065	2.65955	2.86135	2.8497	2.948	0.75885	0.0474	-0.4036			8.36683	11.7715	11.8783	18.023	18.6028	18.932	19.0627	19.4541	18.9167	18.5606	18.8925	18.5715	18.8509	19.2643	18.2767	18.4139	18.815	18.6991	18.3206	18.2919
8.3835	0.5977	-1.66735	-1.72715	-3.23735	-3.03955	-2.66675	-2.2854			8.3835	3.0404	2.18715	2.25895	2.47145	2.6548	2.86555	2.8548	2.9472	0.76355	0.05455	-0.40725			8.37517	11.7546	11.8712	18.0373	18.5732	18.9206	19.0639	19.439	18.9239	18.5455	18.8785	18.5741	18.854	19.2538	18.2851	18.3901	18.7642	18.7	18.3454	18.2821
8.39183	0.58935	-1.66805	-1.7293	-3.23825	-3.0294	-2.67455	-2.281			8.39183	3.036	2.18585	2.25795	2.47855	2.6502	2.86385	2.85855	2.9446	0.77255	0.0565	-0.41435			8.3835	11.7625	11.8684	18.0187	18.5664	18.9252	19.0504	19.4321	18.9315	18.552	18.8909	18.5675	18.8569	19.2659	18.2832	18.41	18.7984	18.7046	18.3582	18.281
8.40017	0.5883	-1.668	-1.7342	-3.2377	-3.0272	-2.6744	-2.2845			8.40017	3.03765	2.1903	2.26305	2.47885	2.65425	2.86895	2.8587	2.94955	0.7782	0.05595	-0.4215			8.39183	11.7355	11.8549	18.0158	18.5782	18.9318	19.0414	19.4307	18.9416	18.5526	18.8738	18.5789	18.8394	19.2461	18.2731	18.3993	18.7477	18.7197	18.3541	18.284
8.4085	0.59615	-1.6678	-1.72985	-3.22965	-3.0272	-2.6744	-2.27395			8.4085	3.0389	2.1911	2.26635	2.4781	2.6512	2.8721	2.86065	2.9455	0.77965	0.054	-0.4192			8.40017	11.7998	11.8721	18.041	18.5812	18.9367	19.0418	19.427	18.9381	18.5602	18.8695	18.5703	18.824	19.236	18.297	18.3802	18.7898	18.7113	18.3479	18.3011
8.41683	0.59005	-1.66185	-1.72815	-3.22515	-3.0285	-2.6685	-2.26855			8.41683	3.0453	2.1992	2.26735	2.47675	2.6575	2.8728	2.85745	2.9447	0.78515	0.05335	-0.4199			8.4085	11.7928	11.8807	18.0265	18.5837	18.9318	19.0449	19.4454	18.9425	18.5545	18.873	18.561	18.8393	19.216	18.2878	18.4054	18.7692	18.7235	18.3881	18.2808
8.42517	0.59465	-1.6565	-1.7246	-3.22165	-3.0251	-2.6677	-2.2598			8.42517	3.04555	2.2056	2.2687	2.47375	2.6576	2.8747	2.86085	2.9442	0.78525	0.0498	-0.41875			8.41683	11.783	11.8735	18.0379	18.5853	18.9394	19.0529	19.4516	18.9387	18.5555	18.8616	18.5548	18.8284	19.2183	18.2842	18.4037	18.7824	18.7189	18.3748	18.2863
8.4335	0.5941	-1.65955	-1.7213	-3.2352	-3.01935	-2.6706	-2.2558			8.4335	3.04445	2.2036	2.26615	2.46935	2.65745	2.8706	2.8636	2.9517	0.79095	0.0491	-0.4172			8.42517	11.7884	11.8644	18.0131	18.5819	18.9343	19.0521	19.4318	18.9347	18.5578	18.8679	18.5658	18.8283	19.2203	18.2866	18.4114	18.7813	18.7157	18.3659	18.2653
8.44183	0.60355	-1.6618	-1.7215	-3.2334	-3.0196	-2.67275	-2.2541			8.44183	3.04325	2.201	2.2662	2.46805	2.6548	2.8655	2.8598	2.9506	0.7871	0.0479	-0.4191			8.4335	11.779	11.8641	18.0262	18.5653	18.9323	19.057	19.4357	18.9275	18.566	18.8623	18.5745	18.7994	19.244	18.2752	18.3934	18.7862	18.6995	18.3548	18.2754
8.45017	0.60365	-1.6657	-1.7235	-3.22845	-3.01555	-2.672	-2.25115			8.45017	3.03975	2.19605	2.2646	2.46985	2.6536	2.86535	2.8664	2.95065	0.787	0.05285	-0.42175			8.44183	11.7586	11.872	18.0279	18.5703	18.9178	19.0551	19.4268	18.9249	18.5588	18.8589	18.5688	18.8132	19.2273	18.2628	18.4093	18.7534	18.7111	18.3639	18.2694
8.4585	0.60595	-1.66345	-1.7223	-3.2299	-3.00445	-2.6679	-2.2473			8.4585	3.0342	2.1883	2.26915	2.47535	2.64925	2.86565	2.87305	2.9536	0.7916	0.06015	-0.42615			8.45017	11.7655	11.8701	18.0114	18.5705	18.925	19.048	19.4325	18.9304	18.56	18.8695	18.6055	18.8439	19.218	18.2789	18.4032	18.7877	18.7006	18.3529	18.263
8.46683	0.6049	-1.6673	-1.72535	-3.2262	-3.0021	-2.658	-2.24155			8.46683	3.03515	2.1906	2.27045	2.48	2.64685	2.8662	2.87825	2.9523	0.79985	0.06005	-0.4358			8.4585	11.7521	11.8691	18.0103	18.5788	18.913	19.0458	19.4165	18.9241	18.5707	18.8515	18.5841	18.8169	19.2216	18.2727	18.4035	18.7347	18.7221	18.3732	18.2731
8.47517	0.60285	-1.66635	-1.72675	-3.2296	-3.00415	-2.65495	-2.2363			8.47517	3.03305	2.192	2.2758	2.47815	2.645	2.8701	2.8758	2.95225	0.8018	0.0562	-0.43295			8.46683	11.7502	11.8786	18.0157	18.5857	18.9214	19.0428	19.4336	18.9211	18.5786	18.8626	18.5782	18.82	19.2093	18.28	18.4058	18.7493	18.7396	18.3448	18.2859
8.4835	0.60725	-1.6667	-1.72125	-3.22645	-3.0035	-2.6461	-2.23205			8.4835	3.03275	2.19425	2.2808	2.4768	2.6462	2.87195	2.87515	2.9519	0.80545	0.0556	-0.4256			8.47517	11.7495	11.8803	18.0155	18.5773	18.9117	19.0451	19.4346	18.9031	18.5809	18.8592	18.5533	18.8289	19.2251	18.2715	18.3829	18.7872	18.7124	18.3512	18.2859
8.49183	0.60225	-1.66245	-1.71875	-3.22215	-3.00395	-2.64095	-2.21975			8.49183	3.03665	2.19985	2.27755	2.4726	2.65185	2.86765	2.8731	2.94995	0.80415	0.04735	-0.43545			8.4835	11.7433	11.8746	18.0326	18.5779	18.9086	19.0343	19.4246	18.8974	18.5828	18.8425	18.5594	18.8312	19.2286	18.2602	18.3936	18.7613	18.706	18.3538	18.2915
8.50017	0.6004	-1.6645	-1.71495	-3.21155	-2.9989	-2.6372	-2.2088			8.50017	3.04035	2.2013	2.27535	2.46665	2.65435	2.86515	2.8703	2.9541	0.80255	0.04725	-0.4337			8.49183	11.7535	11.879	18.0264	18.5784	18.9126	19.0334	19.4364	18.8979	18.5732	18.8421	18.5542	18.8219	19.2294	18.2716	18.4022	18.7664	18.7133	18.3484	18.2765
8.5085	0.60455	-1.6657	-1.71495	-3.216	-3.0065	-2.63645	-2.20465			8.5085	3.0353	2.1974	2.2724	2.465	2.65035	2.86105	2.8772	2.9609	0.8017	0.04665	-0.4316			8.50017	11.7526	11.8753	18.0276	18.5788	18.9164	19.0448	19.4269	18.9046	18.5763	18.8559	18.5696	18.8342	19.1862	18.2687	18.3968	18.7345	18.7016	18.2996	18.2592
8.51683	0.6123	-1.6659	-1.70845	-3.2155	-3.0024	-2.63465	-2.20625			8.51683	3.03445	2.19345	2.26545	2.4704	2.6476	2.85485	2.87795	2.96305	0.80295	0.0457	-0.4359			8.5085	11.7498	11.8756	18.0316	18.5682	18.9076	19.0352	19.4141	18.9078	18.5773	18.8342	18.5446	18.8206	19.1883	18.2832	18.3941	18.7522	18.7188	18.3196	18.254
8.52517	0.60845	-1.666	-1.71085	-3.2083	-3	-2.6316	-2.20485			8.52517	3.03125	2.18775	2.2695	2.47065	2.64305	2.859	2.88205	2.9601	0.80275	0.0516	-0.4389			8.51683	11.7619	11.8706	18.0126	18.5606	18.9005	19.0468	19.4086	18.8891	18.5715	18.8225	18.5737	18.8333	19.1914	18.261	18.3831	18.7429	18.6899	18.3078	18.2639
8.5335	0.60315	-1.66845	-1.714	-3.2115	-2.98915	-2.6299	-2.2044			8.5335	3.0319	2.17695	2.27075	2.4791	2.63855	2.85545	2.8834	2.9607	0.80875	0.05575	-0.4405			8.52517	11.748	11.8736	18.0183	18.5666	18.893	19.0318	19.3972	18.8973	18.5598	18.8195	18.5591	18.8331	19.1974	18.263	18.3762	18.7436	18.7006	18.3234	18.2747
8.54183	0.5971	-1.673	-1.71525	-3.22195	-2.99205	-2.63285	-2.20145			8.54183	3.03015	2.18135	2.2731	2.4836	2.6427	2.8574	2.88515	2.95525	0.8152	0.05315	-0.4445			8.5335	11.7416	11.8752	18.0322	18.5965	18.8893	19.0297	19.4164	18.8832	18.5674	18.8094	18.5445	18.8127	19.1854	18.2656	18.39	18.7541	18.7041	18.3102	18.2682
8.55017	0.59595	-1.6707	-1.71205	-3.22115	-2.99115	-2.62065	-2.18475			8.55017	3.02835	2.1784	2.2796	2.48125	2.63815	2.8601	2.88385	2.95535	0.8143	0.05355	-0.43985			8.54183	11.7472	11.8724	18.0156	18.5977	18.8782	19.0279	19.4255	18.8825	18.559	18.8108	18.5469	18.8157	19.2092	18.2651	18.3852	18.7464	18.7055	18.3264	18.2796
8.5585	0.58755	-1.669	-1.71335	-3.21985	-2.98965	-2.6044	-2.1827			8.5585	3.0274	2.182	2.28135	2.47595	2.6404	2.8591	2.8817	2.96	0.8139	0.05185	-0.44195			8.55017	11.7492	11.8832	18.0096	18.5841	18.8664	19.0307	19.4241	18.8751	18.5685	18.8301	18.5198	18.812	19.1978	18.2477	18.3901	18.7621	18.6999	18.3377	18.2799
8.56683	0.5904	-1.66235	-1.7097	-3.21155	-2.98795	-2.6024	-2.17135			8.56683	3.0356	2.1845	2.2755	2.47325	2.64575	2.85715	2.87635	2.9602	0.81	0.04175	-0.4401			8.5585	11.7499	11.8654	18.0072	18.583	18.8634	19.0257	19.4006	18.873	18.581	18.8278	18.5027	18.8331	19.2085	18.2545	18.3718	18.7621	18.707	18.3375	18.2804
8.57517	0.5843	-1.6668	-1.70125	-3.2099	-2.9811	-2.60475	-2.16255			8.57517	3.03325	2.1819	2.27305	2.46505	2.64915	2.8547	2.8789	2.9661	0.8023	0.04485	-0.4334			8.56683	11.7515	11.8695	18.0098	18.5625	18.8726	19.0351	19.4002	18.87	18.5709	18.8446	18.5114	18.8465	19.1851	18.2566	18.3899	18.7691	18.6776	18.3251	18.2718
8.5835	0.5891	-1.66745	-1.69925	-3.2115	-2.9818	-2.60515	-2.1634			8.5835	3.0317	2.1797	2.26885	2.46845	2.64695	2.85065	2.87795	2.9694	0.8011	0.0447	-0.43405			8.57517	11.7485	11.8578	18.0157	18.5651	18.8845	19.0319	19.393	18.8602	18.5694	18.841	18.5207	18.8108	19.199	18.2372	18.3956	18.746	18.6857	18.3367	18.2792
8.59183	0.59285	-1.6691	-1.70385	-3.21615	-2.97735	-2.60535	-2.16275			8.59183	3.03125	2.17635	2.26115	2.46705	2.64615	2.8478	2.88015	2.96765	0.80265	0.0465	-0.43365			8.5835	11.7408	11.8455	18.0156	18.5697	18.875	19.0332	19.3874	18.87	18.5638	18.8294	18.5137	18.7976	19.1996	18.2183	18.3965	18.7757	18.6877	18.318	18.2681
8.60017	0.58655	-1.66935	-1.7079	-3.2161	-2.9685	-2.60505	-2.16215			8.60017	3.0296	2.1678	2.2653	2.47035	2.6415	2.8468	2.8852	2.9688	0.80165	0.0532	-0.4327			8.59183	11.7434	11.8459	17.996	18.5319	18.8624	19.0224	19.3841	18.8642	18.5543	18.8115	18.5116	18.8034	19.1835	18.2141	18.3972	18.7662	18.6798	18.2923	18.2733
8.6085	0.58	-1.6716	-1.70975	-3.2071	-2.96105	-2.59005	-2.16145			8.6085	3.0295	2.16545	2.26425	2.47505	2.64165	2.8458	2.8879	2.96405	0.8067	0.0533	-0.4336			8.60017	11.7292	11.8538	18.014	18.5461	18.8571	19.0218	19.3973	18.8659	18.557	18.8191	18.5053	18.8062	19.1804	18.2221	18.3865	18.7763	18.6752	18.3315	18.2817
8.61683	0.5735	-1.66925	-1.71025	-3.2139	-2.9582	-2.5892	-2.1601			8.61683	3.0304	2.162	2.26745	2.4754	2.64	2.8473	2.88435	2.9613	0.8096	0.054	-0.4322			8.6085	11.7612	11.871	18.0118	18.5535	18.8676	19.0259	19.4024	18.8498	18.5533	18.8187	18.4864	18.7904	19.1801	18.2281	18.4089	18.7664	18.6478	18.2954	18.2813
8.62517	0.5712	-1.6712	-1.70755	-3.21185	-2.95715	-2.57865	-2.14545			8.62517	3.0284	2.163	2.27315	2.4707	2.6394	2.8496	2.88295	2.9575	0.80755	0.05465	-0.433			8.61683	11.7528	11.865	18.0179	18.5508	18.8466	19.0235	19.4199	18.8587	18.5606	18.8247	18.4917	18.777	19.1311	18.2282	18.4129	18.7861	18.6316	18.2729	18.2602
8.6335	0.56775	-1.66655	-1.7076	-3.1976	-2.95175	-2.5723	-2.14175			8.6335	3.03185	2.16505	2.27235	2.46925	2.64065	2.8482	2.8778	2.9608	0.80625	0.04965	-0.43235			8.62517	11.7461	11.8557	17.987	18.549	18.8531	19.0124	19.4232	18.8703	18.5585	18.821	18.4916	18.8133	19.1927	18.2248	18.3972	18.7532	18.6543	18.2977	18.2838
8.64183	0.5721	-1.6591	-1.70655	-3.1925	-2.94615	-2.5772	-2.13335			8.64183	3.0346	2.1692	2.26875	2.46595	2.64705	2.8469	2.869	2.9607	0.80135	0.0486	-0.4284			8.6335	11.7546	11.8704	18.0027	18.5511	18.8631	19.0241	19.3915	18.8606	18.5625	18.825	18.4928	18.8027	19.1612	18.2157	18.3913	18.792	18.6574	18.2786	18.2884
8.65017	0.57355	-1.6618	-1.7006	-3.192	-2.93995	-2.5767	-2.13155			8.65017	3.03775	2.1643	2.26645	2.4615	2.6468	2.8436	2.8753	2.96415	0.79115	0.0475	-0.4277			8.64183	11.764	11.8686	17.9821	18.5418	18.8517	19.0171	19.4087	18.864	18.5467	18.8256	18.4928	18.8007	19.1755	18.2179	18.3912	18.7942	18.6657	18.2865	18.2712
8.6585	0.5776	-1.6645	-1.7045	-3.206	-2.93485	-2.57365	-2.1288			8.6585	3.03575	2.16505	2.26	2.45945	2.64755	2.84315	2.8727	2.9666	0.78945	0.0526	-0.42465			8.65017	11.7432	11.8604	18.0098	18.5323	18.8559	19.0176	19.4071	18.859	18.5365	18.8279	18.4756	18.8047	19.175	18.208	18.3955	18.7877	18.6577	18.295	18.27
8.66683	0.5761	-1.6655	-1.7047	-3.2003	-2.9258	-2.5707	-2.1287			8.66683	3.03395	2.1598	2.25635	2.4591	2.6459	2.8423	2.877	2.9648	0.78785	0.05515	-0.42405			8.6585	11.7542	11.8691	17.9988	18.5315	18.8385	19.0232	19.4006	18.8536	18.5346	18.8283	18.4972	18.786	19.1855	18.2051	18.4002	18.7862	18.6396	18.287	18.2843
8.67517	0.5736	-1.66265	-1.7059	-3.1996	-2.91275	-2.56715	-2.13055			8.67517	3.03445	2.1549	2.25675	2.46215	2.64415	2.84145	2.881	2.96205	0.78885	0.0612	-0.424			8.66683	11.7461	11.8667	17.9874	18.5727	18.8433	19.0059	19.3881	18.8511	18.5491	18.8236	18.4912	18.7943	19.1759	18.188	18.3882	18.7759	18.6374	18.2705	18.2949
8.6835	0.57265	-1.66285	-1.7087	-3.1955	-2.9036	-2.5369	-2.13645			8.6835	3.0313	2.15695	2.25775	2.4671	2.64485	2.8417	2.8811	2.95795	0.793	0.06345	-0.4225			8.67517	11.7568	11.8613	17.992	18.518	18.8528	18.9935	19.381	18.8431	18.5393	18.7989	18.4716	18.7721	19.1736	18.1864	18.4044	18.8038	18.6179	18.2766	18.2769
8.69183	0.56705	-1.65895	-1.70695	-3.19655	-2.90155	-2.5381	-2.1266			8.69183	3.0341	2.1526	2.26185	2.4639	2.64475	2.8472	2.8785	2.95145	0.79265	0.06365	-0.4212			8.6835	11.7537	11.8567	17.9823	18.5245	18.8562	18.9978	19.3787	18.8456	18.5355	18.8074	18.4623	18.7776	19.1149	18.1809	18.4008	18.7513	18.6306	18.2695	18.2725
8.70017	0.5578	-1.6579	-1.7121	-3.1963	-2.89615	-2.5283	-2.1221			8.70017	3.0342	2.1561	2.264	2.4629	2.6468	2.8489	2.87725	2.95465	0.78795	0.06245	-0.42115			8.69183	11.7553	11.863	17.9785	18.5088	18.8406	18.9795	19.3876	18.8434	18.5471	18.8184	18.4733	18.7778	19.1422	18.1731	18.4015	18.7846	18.6294	18.2531	18.2678
8.7085	0.56115	-1.6506	-1.7145	-3.1886	-2.89175	-2.51875	-2.1208			8.7085	3.0419	2.1635	2.262	2.45605	2.6503	2.8466	2.872	2.9532	0.7868	0.0562	-0.42005			8.70017	11.7468	11.8538	17.9845	18.5012	18.8411	18.9743	19.3882	18.8405	18.5513	18.8001	18.4625	18.7864	19.1488	18.1511	18.3731	18.7618	18.6388	18.2773	18.263
8.71683	0.5657	-1.6439	-1.7121	-3.18225	-2.8846	-2.51295	-2.11015			8.71683	3.04405	2.16645	2.26305	2.45145	2.65505	2.84505	2.8685	2.9537	0.78195	0.06115	-0.41405			8.7085	11.7406	11.8622	17.9881	18.5068	18.8456	18.9728	19.3839	18.8402	18.5482	18.8058	18.4633	18.7664	19.1571	18.1682	18.3808	18.7711	18.6332	18.2324	18.2694
8.72517	0.5689	-1.64735	-1.70615	-3.18245	-2.8773	-2.5066	-2.11335			8.72517	3.043	2.16725	2.25955	2.45165	2.6546	2.84275	2.86965	2.9599	0.78	0.0597	-0.40765			8.71683	11.7405	11.8635	17.9959	18.519	18.8423	18.973	19.3666	18.8461	18.549	18.8268	18.4324	18.7734	19.1444	18.1647	18.3655	18.7953	18.6536	18.2385	18.2573
8.7335	0.57465	-1.6478	-1.70895	-3.1812	-2.8714	-2.509	-2.1169			8.7335	3.0437	2.16615	2.25415	2.44885	2.65425	2.84205	2.86965	2.96025	0.77695	0.06225	-0.40865			8.72517	11.7533	11.8472	17.9704	18.4969	18.8539	18.9607	19.3805	18.8434	18.5485	18.8102	18.4407	18.7531	19.1653	18.1688	18.3856	18.7747	18.6234	18.2452	18.2375
8.74183	0.5725	-1.6484	-1.71205	-3.18475	-2.8634	-2.5004	-2.1167			8.74183	3.04285	2.1642	2.252	2.4473	2.65275	2.8394	2.87325	2.9535	0.7731	0.06685	-0.41			8.7335	11.753	11.8471	17.9724	18.4967	18.8333	18.9697	19.3758	18.8487	18.5423	18.8046	18.4439	18.7467	19.1737	18.1468	18.3709	18.7734	18.6309	18.2249	18.2568
8.75017	0.56295	-1.6497	-1.71385	-3.1848	-2.8509	-2.48915	-2.1176			8.75017	3.0416	2.16455	2.25175	2.45055	2.64895	2.8369	2.8774	2.94865	0.7789	0.072	-0.41225			8.74183	11.7719	11.8369	17.9569	18.4884	18.8254	18.9587	19.3782	18.8505	18.5322	18.8219	18.453	18.7259	19.1579	18.1654	18.3653	18.7708	18.6082	18.2527	18.2266
8.7585	0.5618	-1.64665	-1.7152	-3.175	-2.8488	-2.4717	-2.1204			8.7585	3.04505	2.16475	2.25425	2.452	2.64935	2.8417	2.87695	2.94625	0.7865	0.0703	-0.4116			8.75017	11.7407	11.8355	17.9589	18.5119	18.8386	18.9614	19.3657	18.8426	18.5306	18.7994	18.4366	18.7544	19.1636	18.1527	18.3551	18.7776	18.6132	18.2771	18.2502
8.76683	0.5581	-1.6446	-1.71515	-3.17205	-2.8494	-2.4567	-2.1152			8.76683	3.0449	2.16535	2.26115	2.44925	2.64705	2.84565	2.8772	2.9419	0.78475	0.07045	-0.40905			8.7585	11.7477	11.8422	17.9748	18.5093	18.8453	18.9466	19.3446	18.8377	18.5094	18.826	18.441	18.7529	19.1529	18.1567	18.3592	18.7733	18.6188	18.2321	18.2645
8.77517	0.55545	-1.6421	-1.719	-3.1738	-2.8501	-2.439	-2.1133			8.77517	3.0483	2.17225	2.26305	2.44635	2.6476	2.84855	2.8746	2.94445	0.7845	0.07225	-0.40795			8.76683	11.7363	11.8407	17.9748	18.5064	18.8518	18.9331	19.3558	18.8389	18.4916	18.813	18.449	18.7508	19.1539	18.1497	18.3654	18.7889	18.6186	18.2683	18.2464
8.7835	0.55805	-1.63845	-1.71935	-3.183	-2.84995	-2.42215	-2.1117			8.7835	3.05375	2.1803	2.26075	2.44195	2.6522	2.8483	2.87475	2.94275	0.78005	0.07165	-0.40585			8.77517	11.7348	11.8532	17.9536	18.4984	18.8617	18.9329	19.3573	18.8366	18.5017	18.7782	18.4599	18.7638	19.1545	18.1457	18.3649	18.7833	18.6151	18.2551	18.2411
8.79183	0.5619	-1.64105	-1.71555	-3.1707	-2.8518	-2.4128	-2.1022			8.79183	3.0552	2.17955	2.2611	2.44325	2.65635	2.84685	2.87105	2.94485	0.7792	0.0687	-0.39615			8.7835	11.7457	11.8467	17.9682	18.4874	18.8242	18.9392	19.3645	18.834	18.4902	18.7828	18.4488	18.7432	19.143	18.1499	18.3575	18.7913	18.6279	18.237	18.2233
8.80017	0.56385	-1.6415	-1.71395	-3.1786	-2.8425	-2.40095	-2.1062			8.80017	3.0523	2.1803	2.25905	2.43705	2.6541	2.8471	2.8726	2.947	0.7772	0.0685	-0.3958			8.79183	11.7515	11.8367	17.9689	18.4931	18.8149	18.9418	19.3512	18.8373	18.4919	18.791	18.4506	18.7267	19.1485	18.149	18.3603	18.757	18.6044	18.2446	18.2146
8.8085	0.57115	-1.64565	-1.716	-3.1817	-2.8462	-2.39025	-2.108			8.8085	3.05275	2.1799	2.25945	2.4361	2.65045	2.8465	2.8735	2.94655	0.7763	0.0707	-0.3968			8.80017	11.7409	11.8436	17.973	18.4888	18.8215	18.9431	19.3388	18.8531	18.48	18.7788	18.4381	18.7129	19.1155	18.1396	18.3379	18.7761	18.5931	18.2413	18.2278
8.81683	0.5672	-1.6478	-1.71815	-3.18235	-2.83905	-2.3652	-2.1078			8.81683	3.04875	2.18025	2.26025	2.4366	2.64855	2.8477	2.88035	2.9477	0.7785	0.0775	-0.39665			8.8085	11.7383	11.8273	17.9483	18.495	18.8239	18.9291	19.3399	18.8413	18.4776	18.7601	18.459	18.7313	19.1335	18.1367	18.3377	18.7674	18.5913	18.2359	18.2088
8.82517	0.56125	-1.6532	-1.7176	-3.1872	-2.83905	-2.3446	-2.1086			8.82517	3.04495	2.17765	2.25765	2.44415	2.64995	2.8479	2.8803	2.9413	0.7874	0.07785	-0.39675			8.81683	11.739	11.8294	17.9474	18.4978	18.8158	18.9225	19.3212	18.8357	18.4713	18.7667	18.4486	18.702	19.1469	18.1505	18.3332	18.7614	18.6014	18.1785	18.2216
8.8335	0.5608	-1.6493	-1.719	-3.18125	-2.84475	-2.32565	-2.1065			8.8335	3.04985	2.1807	2.2634	2.44215	2.64755	2.85335	2.88015	2.9392	0.7923	0.07805	-0.40285			8.82517	11.7294	11.8276	17.9579	18.4903	18.8053	18.908	19.3196	18.8407	18.4597	18.7832	18.4397	18.7178	19.1404	18.1418	18.3471	18.7709	18.5934	18.2198	18.2215
8.84183	0.55875	-1.6474	-1.71815	-3.1808	-2.8463	-2.3021	-2.105			8.84183	3.0492	2.17965	2.26865	2.4431	2.6455	2.8576	2.8819	2.93875	0.7924	0.0796	-0.39725			8.8335	11.739	11.8271	17.9506	18.5044	18.8162	18.9144	19.323	18.8462	18.4542	18.7638	18.4432	18.715	19.1224	18.136	18.3291	18.7523	18.6062	18.2209	18.2048
8.85017	0.55985	-1.6435	-1.7177	-3.17975	-2.8544	-2.2704	-2.10135			8.85017	3.05355	2.18675	2.27035	2.44335	2.6476	2.85585	2.8799	2.9381	0.79735	0.07745	-0.39635			8.84183	11.7499	11.8551	17.9442	18.5086	18.8193	18.9132	19.318	18.8299	18.4574	18.7746	18.4694	18.7221	19.1372	18.1556	18.3108	18.7657	18.5812	18.207	18.2003
8.8585	0.5633	-1.6421	-1.7174	-3.17265	-2.85855	-2.2479	-2.09575			8.8585	3.0545	2.19035	2.2689	2.438	2.6514	2.858	2.8841	2.93725	0.7993	0.07655	-0.3934			8.85017	11.7466	11.8414	17.946	18.4845	18.8071	18.9226	19.3171	18.821	18.4462	18.7711	18.4565	18.7246	19.1327	18.1644	18.3437	18.7879	18.577	18.192	18.2116
8.86683	0.56335	-1.64385	-1.71005	-3.1676	-2.8598	-2.2297	-2.09315			8.86683	3.0542	2.18925	2.2686	2.44235	2.6512	2.8565	2.8791	2.94535	0.8036	0.07385	-0.3865			8.8585	11.7414	11.8399	17.9263	18.488	18.8089	18.9167	19.3167	18.8311	18.4353	18.7695	18.4633	18.6984	19.1333	18.1534	18.3321	18.771	18.5957	18.1685	18.2009
8.87517	0.56745	-1.6439	-1.70605	-3.1752	-2.8568	-2.20455	-2.0934			8.87517	3.05265	2.1901	2.2744	2.4368	2.6494	2.8548	2.8829	2.9439	0.8034	0.0737	-0.3875			8.86683	11.7642	11.8205	17.9374	18.4794	18.8244	18.9149	19.3142	18.8233	18.4418	18.7664	18.4464	18.7129	19.1224	18.1439	18.316	18.7605	18.5962	18.2011	18.1969
8.8835	0.57205	-1.6465	-1.70895	-3.17485	-2.85975	-2.1717	-2.09325			8.8835	3.0501	2.1871	2.2687	2.43665	2.6464	2.8546	2.88535	2.9432	0.80255	0.0798	-0.3884			8.87517	11.7591	11.8359	17.9551	18.4785	18.8224	18.9234	19.3199	18.8359	18.4454	18.7623	18.4427	18.6824	19.1206	18.1496	18.3017	18.7384	18.5617	18.1788	18.188
8.89183	0.5717	-1.64975	-1.71015	-3.17265	-2.85865	-2.13865	-2.0939			8.89183	3.0442	2.1816	2.26835	2.44105	2.64445	2.8575	2.89315	2.9424	0.81085	0.08685	-0.38785			8.8835	11.7455	11.8264	17.9651	18.4825	18.8181	18.9208	19.3097	18.8387	18.4421	18.7505	18.4591	18.6711	19.1354	18.1469	18.2979	18.7574	18.5961	18.1899	18.1771
8.90017	0.56585	-1.64615	-1.71	-3.17885	-2.8621	-2.0964	-2.09205			8.90017	3.044	2.1832	2.2721	2.4461	2.64205	2.85735	2.89615	2.93975	0.82305	0.0849	-0.39365			8.89183	11.7335	11.8281	17.937	18.4786	18.809	18.9234	19.31	18.8299	18.444	18.7396	18.4544	18.6952	19.1293	18.1501	18.3154	18.7359	18.5553	18.1708	18.1861
8.9085	0.5645	-1.6444	-1.7108	-3.16395	-2.8675	-2.05235	-2.09405			8.9085	3.0457	2.18235	2.27765	2.44685	2.64165	2.8617	2.8942	2.9414	0.8265	0.08715	-0.39285			8.90017	11.7576	11.831	17.9413	18.4764	18.8182	18.9088	19.3062	18.8468	18.4524	18.749	18.4361	18.677	19.1119	18.1426	18.3133	18.7267	18.5571	18.1944	18.1745
8.91683	0.56295	-1.64315	-1.7057	-3.17555	-2.87505	-2.0048	-2.0892			8.91683	3.0476	2.1843	2.28055	2.4458	2.6415	2.86435	2.8958	2.9386	0.82885	0.0837	-0.3917			8.9085	11.7538	11.8244	17.9393	18.5684	18.8086	18.9126	19.2982	18.828	18.447	18.7433	18.4339	18.6881	19.1246	18.1537	18.2998	18.7351	18.5799	18.2185	18.1748
8.92517	0.55415	-1.6341	-1.70345	-3.1658	-2.88265	-1.95485	-2.08545			8.92517	3.0503	2.19475	2.279	2.44345	2.6429	2.86175	2.89405	2.93465	0.83435	0.0825	-0.39005			8.91683	11.7505	11.8491	17.9451	18.5303	18.7894	18.9066	19.3225	18.8222	18.4441	18.7526	18.4624	18.7029	19.1194	18.1487	18.3208	18.7111	18.5836	18.228	18.164
8.9335	0.56225	-1.63055	-1.6997	-3.1624	-2.8932	-1.9088	-2.0782			8.9335	3.05005	2.1967	2.2826	2.4392	2.6454	2.85965	2.8946	2.93565	0.83865	0.0825	-0.3843			8.92517	11.7411	11.8383	17.9445	18.5147	18.7954	18.9081	19.3186	18.8214	18.4219	18.7386	18.4424	18.6801	19.105	18.1424	18.3178	18.7212	18.5784	18.2111	18.1727
8.94183	0.56025	-1.6328	-1.6916	-3.1652	-2.881	-1.8582	-2.0774			8.94183	3.04735	2.19125	2.27905	2.43965	2.6436	2.8555	2.8973	2.94305	0.8459	0.0842	-0.37925			8.9335	11.7509	11.8803	17.9311	18.5133	18.7912	18.9123	19.3114	18.8281	18.4244	18.7455	18.4495	18.6708	19.1065	18.1558	18.3006	18.7538	18.5612	18.2124	18.1648
8.95017	0.56735	-1.63365	-1.6932	-3.16885	-2.88425	-1.8016	-2.08135			8.95017	3.0449	2.18565	2.2816	2.44115	2.6413	2.84925	2.897	2.94315	0.8445	0.085	-0.3814			8.94183	11.7571	11.8635	17.9385	18.4912	18.795	18.9194	19.3081	18.8279	18.4311	18.7197	18.443	18.69	19.1131	18.1483	18.2909	18.7011	18.5713	18.1542	18.1749
8.9585	0.5652	-1.6336	-1.69575	-3.16715	-2.88205	-1.74935	-2.07975			8.9585	3.0421	2.17945	2.2769	2.4408	2.63855	2.8558	2.9032	2.9443	0.8443	0.09285	-0.38285			8.95017	11.738	11.8857	17.9393	18.4653	18.7874	18.9203	19.3141	18.8343	18.4275	18.7299	18.4333	18.6716	19.0936	18.1369	18.2999	18.7198	18.594	18.176	18.1593
8.96683	0.56195	-1.6371	-1.69375	-3.1618	-2.8766	-1.6969	-2.07955			8.96683	3.03845	2.1753	2.27855	2.44615	2.6348	2.853	2.9088	2.9418	0.84445	0.09835	-0.3846			8.9585	11.7558	11.8691	17.9346	18.5037	18.7772	18.9154	19.303	18.8213	18.4245	18.7106	18.4356	18.6986	19.11	18.1374	18.2946	18.7529	18.5544	18.1474	18.1693
8.97517	0.5619	-1.63435	-1.6951	-3.1619	-2.877	-1.6347	-2.07825			8.97517	3.03915	2.1796	2.2832	2.4521	2.63575	2.85475	2.9109	2.94065	0.86085	0.1002	-0.3956			8.96683	11.7632	11.8777	17.9346	18.495	18.7963	18.8957	19.3075	18.8069	18.4292	18.7045	18.4723	18.6817	19.1215	18.1241	18.2867	18.7084	18.5594	18.1604	18.1583
8.9835	0.5571	-1.6348	-1.69225	-3.15345	-2.8859	-1.57345	-2.08405			8.9835	3.0374	2.17705	2.29095	2.45045	2.63135	2.8604	2.91045	2.9434	0.8676	0.0995	-0.38765			8.97517	11.7523	11.8722	17.9372	18.4848	18.7826	18.9012	19.3031	18.8097	18.4247	18.693	18.4453	18.7023	19.1119	18.124	18.3037	18.6829	18.569	18.1735	18.1685
8.99183	0.55975	-1.6296	-1.6899	-3.1443	-2.8858	-1.5038	-2.08545			8.99183	3.0396	2.182	2.2915	2.44635	2.634	2.85935	2.9095	2.93945	0.8654	0.0977	-0.38415			8.9835	11.758	11.8715	17.9357	18.4773	18.7885	18.9098	19.3133	18.8023	18.4403	18.6964	18.4483	18.6819	19.103	18.1372	18.2788	18.6752	18.578	18.1702	18.1583
9.00017	0.5577	-1.6248	-1.68765	-3.13675	-2.8897	-1.43895	-2.0788			9.00017	3.0439	2.18385	2.2895	2.442	2.64135	2.8556	2.90845	2.939	0.86765	0.09415	-0.38235			8.99183	11.7369	11.8884	17.9444	18.4658	18.7996	18.8942	19.3039	18.8045	18.4311	18.7008	18.4287	18.6697	19.1167	18.1371	18.2803	18.6938	18.5619	18.1785	18.1554
9.0085	0.5518	-1.6249	-1.6842	-3.1351	-2.8904	-1.37505	-2.07295			9.0085	3.04345	2.1839	2.2873	2.43815	2.6415	2.85145	2.9023	2.9454	0.87	0.0946	-0.3743			9.00017	11.735	11.8889	17.928	18.4589	18.7854	18.905	19.3147	18.7992	18.4144	18.7038	18.4241	18.6914	19.1033	18.1195	18.2854	18.6602	18.5723	18.1773	18.163
9.01683	0.5589	-1.6274	-1.67745	-3.14205	-2.878	-1.31055	-2.0812			9.01683	3.04205	2.1789	2.28575	2.4382	2.6389	2.84985	2.91035	2.94835	0.86785	0.09775	-0.3738			9.0085	11.7193	11.878	17.9301	18.4418	18.7889	18.9167	19.3121	18.7895	18.4239	18.7042	18.4413	18.6852	19.1065	18.1157	18.2895	18.6735	18.5548	18.1614	18.1669
9.02517	0.56375	-1.62815	-1.6794	-3.1387	-2.87895	-1.24745	-2.08355			9.02517	3.04115	2.176	2.27885	2.4398	2.63505	2.84225	2.9101	2.94805	0.87	0.10285	-0.3744			9.01683	11.723	11.8963	17.926	18.4237	18.7889	18.9122	19.2908	18.8014	18.4265	18.7149	18.4203	18.6838	19.0916	18.1073	18.2775	18.696	18.5461	18.1645	18.1663
9.0335	0.55885	-1.6285	-1.681	-3.13455	-2.8718	-1.1883	-2.0894			9.0335	3.0366	2.17065	2.28865	2.44335	2.6329	2.84645	2.9179	2.9494	0.8709	0.10975	-0.3743			9.02517	11.7375	11.8901	17.9447	18.455	18.7836	18.9127	19.3091	18.7984	18.4134	18.7072	18.4206	18.6826	19.1096	18.1014	18.2778	18.6624	18.5344	18.1588	18.1458
9.04183	0.5551	-1.63095	-1.68255	-3.1377	-2.8676	-1.1217	-2.0892			9.04183	3.0352	2.16145	2.2865	2.45235	2.6257	2.8456	2.9191	2.9443	0.87645	0.1125	-0.3788			9.0335	11.7349	11.9832	17.9287	18.4697	18.7731	18.9117	19.3002	18.8011	18.4196	18.6912	18.4232	18.6587	19.1047	18.1114	18.2653	18.6804	18.5301	18.1697	18.1541
9.05017	0.54975	-1.63795	-1.68615	-3.12825	-2.86615	-1.0533	-2.09285			9.05017	3.03615	2.1655	2.2899	2.45235	2.6279	2.8483	2.9178	2.94725	0.8825	0.11155	-0.38125			9.04183	11.7241	11.8879	17.9255	18.4749	18.7867	18.915	19.3284	18.8006	18.4115	18.6954	18.3956	18.6666	19.0896	18.1331	18.2467	18.6661	18.5228	18.1739	18.1556
9.0585	0.54325	-1.6369	-1.684	-3.1269	-2.86765	-0.9915	-2.09265			9.0585	3.03305	2.16405	2.2973	2.4532	2.62485	2.8512	2.9165	2.9426	0.88135	0.11115	-0.37555			9.05017	11.7231	11.879	17.9243	18.4684	18.773	18.9232	19.3213	18.787	18.4214	18.6745	18.4041	18.6509	19.0785	18.1284	18.2643	18.6849	18.5057	18.1832	18.1656
9.06683	0.54185	-1.6372	-1.6873	-3.12375	-2.8689	-0.9211	-2.0918			9.06683	3.03705	2.1689	2.2953	2.4522	2.6275	2.85055	2.91305	2.9452	0.88045	0.10905	-0.3754			9.0585	11.7404	11.8778	17.9185	18.4585	18.7671	18.9252	19.3041	18.7786	18.4213	18.6588	18.395	18.6506	19.0662	18.0942	18.254	18.6949	18.5369	18.1614	18.1513
9.07517	0.5524	-1.63225	-1.68575	-3.1104	-2.86865	-0.86105	-2.0851			9.07517	3.04355	2.16815	2.29375	2.44855	2.6325	2.8501	2.906	2.94725	0.8774	0.10095	-0.37005			9.06683	11.7353	11.8815	17.9355	18.4596	18.7741	18.9178	19.3032	18.7818	18.4364	18.6748	18.4279	18.6526	19.0928	18.1059	18.2467	18.7054	18.4834	18.1999	18.142
9.0835	0.54905	-1.63515	-1.6786	-3.10875	-2.8685	-0.8074	-2.083			9.0835	3.0419	2.1672	2.28855	2.44285	2.63275	2.8458	2.90925	2.95395	0.87305	0.1051	-0.366			9.07517	11.7412	11.882	17.9322	18.4544	18.76	18.9241	19.287	18.7701	18.4394	18.6792	18.3931	18.6582	19.0723	18.0872	18.2516	18.7221	18.5315	18.1435	18.1424
9.09183	0.5564	-1.63815	-1.67745	-3.1053	-2.8643	-0.75225	-2.0888			9.09183	3.0408	2.1636	2.2832	2.44655	2.633	2.83905	2.9119	2.95675	0.87025	0.1068	-0.3622			9.0835	11.7503	11.8895	17.9183	18.4505	18.7705	18.9194	19.2858	18.7651	18.4193	18.6942	18.4199	18.643	19.0974	18.0975	18.2581	18.6934	18.5279	18.1832	18.1364
9.10017	0.559	-1.642	-1.6833	-3.1082	-2.86075	-0.7013	-2.0893			9.10017	3.0391	2.1577	2.2778	2.44625	2.6302	2.84125	2.914	2.95585	0.86775	0.11035	-0.36075			9.09183	11.744	11.898	17.9265	18.4596	18.7701	18.9197	19.2856	18.7595	18.4341	18.6859	18.4053	18.6233	19.0831	18.1114	18.2658	18.6852	18.5404	18.1737	18.1436
9.1085	0.55565	-1.6442	-1.68615	-3.10585	-2.8541	-0.65025	-2.093			9.1085	3.04	2.14735	2.28145	2.4522	2.6285	2.8387	2.9199	2.9564	0.8672	0.1166	-0.36535			9.10017	11.7477	11.8733	17.9353	18.4406	18.7714	18.9146	19.2785	18.7782	18.4219	18.7086	18.3984	18.6441	19.0891	18.0993	18.2708	18.6851	18.5174	18.1732	18.1466
9.11683	0.55475	-1.63955	-1.6875	-3.11795	-2.85255	-0.6025	-2.08975			9.11683	3.0376	2.148	2.28415	2.45735	2.62725	2.83865	2.9203	2.95265	0.86935	0.1156	-0.3659			9.1085	11.7479	11.8749	17.9226	18.4555	18.7611	18.9112	19.2808	18.7651	18.4126	18.6933	18.3986	18.6335	19.0685	18.094	18.2584	18.6854	18.5136	18.1609	18.1487
9.12517	0.54885	-1.6472	-1.6856	-3.11025	-2.85485	-0.55965	-2.101			9.12517	3.04015	2.1472	2.2853	2.45685	2.62555	2.84305	2.9141	2.9532	0.8703	0.11565	-0.3631			9.11683	11.757	11.8802	17.9388	18.447	18.7482	18.9089	19.2873	18.7617	18.411	18.6773	18.3819	18.6205	19.0825	18.1061	18.274	18.7106	18.5243	18.1673	18.1531
9.1335	0.54645	-1.64625	-1.68765	-3.1121	-2.8542	-0.51285	-2.09815			9.1335	3.0396	2.1492	2.28895	2.45375	2.62525	2.84495	2.9097	2.95045	0.86625	0.1114	-0.36255			9.12517	11.7392	11.8832	17.9302	18.4452	18.7477	18.9062	19.2885	18.7573	18.4323	18.6958	18.3949	18.6179	19.0782	18.1064	18.2735	18.6907	18.5145	18.1532	18.1545
9.14183	0.5445	-1.64295	-1.68735	-3.10655	-2.8563	-0.4745	-2.0977			9.14183	3.04525	2.15495	2.28485	2.45295	2.6312	2.84115	2.9077	2.9516	0.86115	0.1014	-0.3614			9.1335	11.7399	11.8881	17.9151	18.4444	18.7428	18.8992	19.2837	18.7422	18.4198	18.6928	18.3856	18.629	19.0837	18.0812	18.2752	18.693	18.5153	18.1821	18.1547
9.15017	0.55285	-1.63825	-1.6812	-3.10155	-2.85485	-0.4477	-2.0908			9.15017	3.04665	2.15465	2.27985	2.44805	2.6361	2.8402	2.90145	2.955	0.8569	0.1012	-0.35495			9.14183	11.7398	11.8823	17.93	18.4388	18.7408	18.8945	19.2683	18.7451	18.403	18.6866	18.3838	18.6189	19.0865	18.0843	18.2669	18.6806	18.4984	18.1608	18.1325
9.1585	0.5533	-1.64025	-1.6771	-3.10195	-2.85065	-0.42835	-2.091			9.1585	3.047	2.15155	2.27565	2.4483	2.63275	2.83855	2.9029	2.96145	0.8482	0.10115	-0.35175			9.15017	11.7538	11.8893	17.9306	18.4412	18.7331	18.8916	19.2761	18.7444	18.4151	18.6951	18.3906	18.6231	19.0803	18.1004	18.2875	18.6864	18.501	18.17	18.1522
9.16683	0.55905	-1.63955	-1.68265	-3.1073	-2.8471	-0.4113	-2.0954			9.16683	3.0457	2.1466	2.27025	2.4489	2.63115	2.83405	2.90145	2.96255	0.84355	0.0975	-0.3515			9.1585	11.9473	11.8871	17.9352	18.4232	18.728	18.8786	19.301	18.7408	18.4086	18.696	18.3594	18.6033	19.0839	18.0806	18.2762	18.6639	18.4873	18.1668	18.1398
9.17517	0.5615	-1.64135	-1.68135	-3.1004	-2.8431	-0.3947	-2.09645			9.17517	3.04675	2.1435	2.26975	2.44955	2.62555	2.8356	2.90485	2.95955	0.84045	0.1013	-0.3509			9.16683	11.945	11.8879	17.9263	18.4398	18.7154	18.878	19.2691	18.7463	18.3996	18.7046	18.3684	18.6068	19.0759	18.0789	18.2543	18.6846	18.4597	18.1718	18.1425
9.1835	0.55605	-1.6393	-1.6799	-3.1063	-2.8383	-0.3945	-2.10285			9.1835	3.0481	2.1361	2.2703	2.45665	2.6234	2.8323	2.9062	2.9573	0.8396	0.10565	-0.3519			9.17517	11.9103	11.8895	17.9432	18.4252	18.7205	18.8677	19.238	18.7395	18.3835	18.6808	18.3824	18.6446	19.0967	18.0648	18.2738	18.6592	18.4887	18.1418	18.1399
9.19183	0.55635	-1.6377	-1.6814	-3.09845	-2.8383	-0.3792	-2.10485			9.19183	3.0463	2.1384	2.2709	2.46115	2.6245	2.8366	2.90545	2.95405	0.84555	0.1035	-0.35225			9.1835	11.9067	11.8871	17.9402	18.4245	18.7035	18.8635	19.2491	18.7369	18.3956	18.6694	18.3832	18.5987	19.077	18.0706	18.2658	18.6588	18.4873	18.1611	18.1589
9.20017	0.5499	-1.6363	-1.68125	-3.101	-2.83795	-0.3842	-2.1015			9.20017	3.0485	2.13575	2.2791	2.4605	2.6236	2.84245	2.9022	2.94885	0.84015	0.09765	-0.3505			9.19183	11.9058	11.8881	17.9053	18.4226	18.7151	18.8596	19.2538	18.7353	18.4098	18.6844	18.38	18.6064	19.1026	18.0654	18.2538	18.6547	18.4832	18.1471	18.145
9.2085	0.5385	-1.6344	-1.68435	-3.101	-2.83485	-0.3853	-2.1008			9.2085	3.05065	2.13795	2.27755	2.4585	2.62305	2.84255	2.8986	2.9532	0.8377	0.0919	-0.35			9.20017	11.9047	11.8857	17.9006	18.4228	18.7289	18.8523	19.2599	18.7223	18.4151	18.6802	18.3558	18.61	19.0932	18.0653	18.2554	18.6471	18.483	18.1595	18.1545
9.21683	0.5506	-1.62895	-1.68695	-3.11285	-2.8345	-0.39375	-2.0977			9.21683	3.05755	2.1459	2.27625	2.4558	2.62835	2.843	2.89685	2.9535	0.83165	0.0835	-0.34785			9.2085	11.8958	11.857	17.8931	18.4402	18.7283	18.8605	19.2788	18.7288	18.4074	18.693	18.3623	18.6149	19.0857	18.0593	18.2511	18.6688	18.472	18.145	18.1548
9.22517	0.5562	-1.6268	-1.6802	-3.10415	-2.83175	-0.41605	-2.08985			9.22517	3.06045	2.14845	2.27155	2.44955	2.63185	2.84125	2.891	2.9568	0.8194	0.0809	-0.34105			9.21683	11.8706	11.84	17.8984	18.433	18.717	18.8549	19.2802	18.7292	18.4073	18.6886	18.3475	18.6359	19.0764	18.0287	18.2489	18.6482	18.4961	18.1621	18.1409
9.2335	0.5597	-1.62965	-1.676	-3.1059	-2.8302	-0.43705	-2.0972			9.2335	3.05975	2.1444	2.26525	2.45325	2.62965	2.84205	2.8896	2.9627	0.81685	0.08105	-0.3381			9.22517	11.8736	11.8618	17.9038	18.4136	18.7291	18.8428	19.2629	18.7365	18.4161	18.6776	18.3381	18.6086	19.0888	18.0664	18.2478	18.6812	18.5166	18.1461	18.1398
9.24183	0.5676	-1.62835	-1.678	-3.10715	-2.8326	-0.4694	-2.10325			9.24183	3.0594	2.14375	2.26165	2.4551	2.62825	2.84075	2.8926	2.96135	0.81415	0.0794	-0.3387			9.2335	11.8718	11.8703	17.8993	18.4113	18.7147	18.8294	19.265	18.739	18.3908	18.6792	18.3712	18.6043	19.082	18.061	18.2493	18.6718	18.5105	18.1505	18.1363
9.25017	0.56555	-1.63295	-1.6778	-3.11065	-2.82025	-0.4934	-2.10815			9.25017	3.0569	2.1418	2.26325	2.45635	2.6269	2.84265	2.89335	2.95865	0.81465	0.0822	-0.33725			9.24183	11.8877	11.8896	17.8958	18.4178	18.7164	18.8312	19.2529	18.7298	18.397	18.6936	18.3819	18.6126	19.0908	18.0477	18.254	18.6733	18.4845	18.1507	18.1349
9.2585	0.5551	-1.63295	-1.6802	-3.11125	-2.816	-0.52815	-2.111			9.2585	3.0593	2.1387	2.2608	2.4604	2.62645	2.8406	2.8944	2.956	0.81955	0.07705	-0.33735			9.25017	11.875	11.8911	17.888	18.3961	18.7328	18.8372	19.2787	18.7348	18.3946	18.6846	18.3756	18.6192	19.0958	18.0552	18.2451	18.6603	18.4693	18.138	18.1353
9.26683	0.55385	-1.6289	-1.68195	-3.1128	-2.81305	-0.56465	-2.11085			9.26683	3.06	2.14175	2.26585	2.4621	2.6243	2.84655	2.89155	2.95355	0.8222	0.0739	-0.3382			9.2585	11.8504	11.8723	17.8853	18.4194	18.7511	18.8324	19.266	18.7395	18.4056	18.6694	18.3665	18.5994	19.0859	18.0509	18.238	18.6431	18.4719	18.1131	18.1368
9.27517	0.54925	-1.62915	-1.6846	-3.1066	-2.8177	-0.59955	-2.10425			9.27517	3.06035	2.14305	2.2717	2.46355	2.625	2.84985	2.8882	2.9514	0.82015	0.0699	-0.33655			9.26683	11.8528	11.8688	17.899	18.4173	18.7429	18.828	19.2549	18.7407	18.3994	18.6762	18.3548	18.5984	19.0848	18.054	18.2353	18.6343	18.4919	18.1282	18.1384
9.2835	0.5444	-1.62655	-1.68445	-3.10585	-2.8201	-0.6344	-2.1034			9.2835	3.0629	2.1491	2.27115	2.4638	2.6267	2.85155	2.88565	2.9492	0.8192	0.06755	-0.33455			9.27517	11.8485	11.8819	17.8928	18.4045	18.7228	18.8209	19.264	18.7328	18.4021	18.6848	18.3501	18.5978	19.0737	18.0543	18.2394	18.6334	18.4592	18.1205	18.1321
9.29183	0.55205	-1.62015	-1.68495	-3.09465	-2.82045	-0.68705	-2.09935			9.29183	3.0673	2.15075	2.26945	2.4626	2.6299	2.85	2.88565	2.9507	0.816	0.0618	-0.3305			9.2835	11.8374	11.8773	17.9002	18.4141	18.7368	18.8211	19.2523	18.7356	18.3881	18.6699	18.3587	18.6042	19.0825	18.0169	18.2344	18.6613	18.5089	18.1172	18.1195
9.30017	0.5521	-1.62315	-1.6799	-3.09765	-2.8173	-0.74365	-2.0916			9.30017	3.06885	2.1522	2.26745	2.4619	2.63095	2.84875	2.8844	2.9547	0.8101	0.05345	-0.32935			9.29183	11.8438	11.8627	17.8989	18.4098	18.7207	18.8306	19.2505	18.7339	18.3834	18.6741	18.3507	18.584	19.0855	18.0326	18.2444	18.6391	18.4855	18.1374	18.1139
9.3085	0.556	-1.62605	-1.68035	-3.1037	-2.81115	-0.7966	-2.09585			9.3085	3.06645	2.15855	2.26675	2.45955	2.62995	2.8516	2.8805	2.9568	0.81305	0.05145	-0.32715			9.30017	11.8377	11.8547	17.8997	18.4013	18.7245	18.8103	19.2518	18.7407	18.365	18.6611	18.3557	18.5788	19.0735	18.0334	18.2323	18.6643	18.4981	18.1286	18.1106
9.31683	0.56	-1.627	-1.6855	-3.1055	-2.80885	-0.8524	-2.09765			9.31683	3.0649	2.14915	2.2646	2.4595	2.62895	2.8491	2.88165	2.9547	0.8135	0.05105	-0.326			9.3085	11.8476	11.8609	17.8865	18.4149	18.7161	18.8023	19.2437	18.749	18.3833	18.6547	18.3529	18.5687	19.0686	18.0281	18.207	18.6501	18.4905	18.1236	18.11
9.32517	0.5563	-1.6304	-1.68485	-3.1077	-2.805	-0.9108	-2.09865			9.32517	3.06565	2.14965	2.2658	2.465	2.62665	2.84845	2.8858	2.95305	0.814	0.05405	-0.32775			9.31683	11.8443	11.8575	17.8939	18.4188	18.7489	18.8004	19.2485	18.7501	18.3739	18.6698	18.3732	18.5723	19.0757	18.0365	18.2022	18.6515	18.4987	18.0899	18.0904
9.3335	0.54985	-1.6322	-1.6888	-3.12255	-2.8011	-0.96225	-2.0971			9.3335	3.06155	2.1449	2.267	2.47085	2.6262	2.8498	2.88735	2.9491	0.8244	0.05255	-0.32595			9.32517	11.8488	11.8537	17.9004	18.4565	18.7237	18.8015	19.2356	18.7461	18.3744	18.6712	18.3761	18.5499	19.0694	18.0266	18.2162	18.6544	18.4959	18.1116	18.1072
9.34183	0.54725	-1.6263	-1.6869	-3.1161	-2.8041	-1.0133	-2.09595			9.34183	3.0663	2.14925	2.2735	2.4728	2.6238	2.85285	2.8857	2.9434	0.8236	0.05155	-0.32665			9.3335	11.8604	11.8526	17.8845	18.4045	18.7296	18.8018	19.2285	18.7367	18.364	18.6619	18.3478	18.574	19.0679	18.026	18.2237	18.6084	18.4757	18.0959	18.0926
9.35017	0.5406	-1.62545	-1.6916	-3.1211	-2.80205	-1.0701	-2.0851			9.35017	3.0652	2.1498	2.2788	2.4703	2.6232	2.8571	2.88385	2.94645	0.8257	0.04585	-0.3254			9.34183	11.873	11.8557	17.8809	18.4045	18.7261	18.8044	19.2354	18.7215	18.3725	18.6661	18.3537	18.5574	19.0546	18.0492	18.2116	18.6149	18.4756	18.0753	18.0951
9.3585	0.5421	-1.6224	-1.69345	-3.1168	-2.8021	-1.1205	-2.08275			9.3585	3.0717	2.1559	2.2788	2.4691	2.6234	2.8552	2.8817	2.9449	0.8283	0.043	-0.32595			9.35017	11.84	11.8516	17.8647	18.4093	18.7357	18.8026	19.2361	18.7255	18.3487	18.6651	18.3517	18.5753	19.0631	18.0382	18.2048	18.6272	18.4946	18.1013	18.0806
9.36683	0.5429	-1.6209	-1.69245	-3.11125	-2.8069	-1.1893	-2.07535			9.36683	3.0723	2.15955	2.2807	2.4683	2.62835	2.85375	2.88405	2.94685	0.82915	0.04535	-0.32115			9.3585	11.839	11.8599	17.8639	18.4182	18.7292	18.7979	19.232	18.7383	18.3672	18.6677	18.3381	18.5731	19.0187	18.0316	18.2379	18.628	18.4853	18.1005	18.1031
9.37517	0.54535	-1.61825	-1.687	-3.11475	-2.80345	-1.25145	-2.07575			9.37517	3.0701	2.15915	2.2799	2.47085	2.62475	2.8492	2.88095	2.9517	0.83265	0.0399	-0.3159			9.36683	11.8306	11.8625	17.8621	18.3956	18.7095	18.8014	19.2171	18.736	18.3756	18.6763	18.3344	18.5647	19.0163	18.0148	18.209	18.6691	18.495	18.1017	18.0877
9.3835	0.552	-1.6215	-1.6868	-3.11535	-2.80165	-1.31265	-2.07535			9.3835	3.07045	2.157	2.28585	2.46565	2.6233	2.84765	2.8788	2.952	0.8283	0.038	-0.31615			9.37517	11.8501	11.8527	17.847	18.401	18.7074	18.8044	19.2146	18.7388	18.3701	18.658	18.3256	18.554	19.016	18.0095	18.2037	18.6593	18.5064	18.0725	18.0917
9.39183	0.54775	-1.6224	-1.69065	-3.12125	-2.7988	-1.3746	-2.0756			9.39183	3.06505	2.1536	2.27995	2.46485	2.61875	2.8471	2.8828	2.9489	0.83035	0.0416	-0.3182			9.3835	11.8527	11.8503	17.8556	18.3983	18.7054	18.7923	19.2123	18.7348	18.3585	18.6469	18.3423	18.5571	19.0248	18.0094	18.2283	18.6414	18.4805	18.0967	18.0882
9.40017	0.5428	-1.629	-1.68925	-3.1245	-2.79025	-1.4336	-2.07325			9.40017	3.0608	2.15305	2.28415	2.471	2.61455	2.8476	2.8896	2.9498	0.83975	0.0462	-0.322			9.39183	11.8558	11.8527	17.8591	18.3889	18.7273	18.78	19.2033	18.7358	18.3617	18.6437	18.3506	18.5327	19.0155	18.0152	18.1949	18.6325	18.505	18.0815	18.0837
9.4085	0.542	-1.61985	-1.6893	-3.1256	-2.7883	-1.49205	-2.07165			9.4085	3.06195	2.1518	2.2865	2.47565	2.6138	2.85005	2.8882	2.94705	0.8493	0.04645	-0.32705			9.40017	11.8477	11.8532	17.8524	18.3838	18.7336	18.7856	19.2003	18.7286	18.3666	18.6365	18.3317	18.5502	19.0248	18.0138	18.2046	18.6278	18.4747	18.1201	18.0742
9.41683	0.5355	-1.62285	-1.6889	-3.11315	-2.79515	-1.54665	-2.0728			9.41683	3.0594	2.15245	2.2946	2.47265	2.6106	2.8542	2.8881	2.9454	0.8507	0.04675	-0.3235			9.4085	11.7988	11.8581	17.8412	18.3903	18.7129	18.7829	19.1971	18.7396	18.3576	18.64	18.3319	18.5406	19.0111	18.0113	18.2056	18.6228	18.4879	18.0787	18.0605
9.42517	0.53285	-1.6195	-1.68815	-3.1179	-2.80015	-1.59375	-2.0695			9.42517	3.0642	2.1541	2.2973	2.47265	2.6142	2.85525	2.88545	2.94155	0.854	0.0455	-0.3267			9.41683	11.6477	11.8405	17.8467	18.3915	18.6977	18.7907	19.1924	18.7284	18.359	18.6291	18.337	18.5532	19	18.0122	18.2264	18.6251	18.4736	18.0729	18.0618
9.4335	0.53045	-1.61165	-1.6872	-3.1122	-2.80505	-1.6468	-2.0667			9.4335	3.06605	2.1609	2.29625	2.47015	2.6171	2.8506	2.8844	2.94055	0.85385	0.0445	-0.32395			9.42517	11.6811	11.8348	17.845	18.3927	18.7059	18.7857	19.193	18.7298	18.3713	18.6289	18.3287	18.5268	19.0236	18.0125	18.2153	18.6202	18.4783	18.0895	18.0572
9.44183	0.5325	-1.6071	-1.68415	-3.1103	-2.80745	-1.705	-2.0569			9.44183	3.06555	2.16195	2.29865	2.47125	2.61785	2.84925	2.8815	2.94495	0.85565	0.04645	-0.31895			9.4335	11.6831	11.8404	17.8411	18.396	18.7053	18.7887	19.1965	18.7282	18.3496	18.6425	18.3224	18.5358	19.0067	17.999	18.2096	18.5994	18.4647	18.0787	18.0668
9.45017	0.5323	-1.61605	-1.67665	-3.12355	-2.79485	-1.7576	-2.0583			9.45017	3.06185	2.1603	2.2965	2.46555	2.61465	2.84425	2.8843	2.94945	0.85795	0.0483	-0.31865			9.44183	11.6423	11.8347	17.8377	18.3929	18.7011	18.7875	19.1766	18.7358	18.341	18.6305	18.3195	18.5492	19.0076	18.0095	18.2028	18.6167	18.4737	18.1031	18.067
9.4585	0.535	-1.61775	-1.6788	-3.11925	-2.79545	-1.8081	-2.06355			9.4585	3.0631	2.1577	2.29745	2.46645	2.61135	2.84155	2.88385	2.94905	0.86005	0.0514	-0.32545			9.45017	11.6759	11.8209	17.8336	18.4077	18.7021	18.7952	19.1893	18.7401	18.3393	18.6194	18.3243	18.5568	19.0082	17.9965	18.202	18.615	18.4764	18.0843	18.0748
9.46683	0.53	-1.6215	-1.6794	-3.12245	-2.7925	-1.85635	-2.0636			9.46683	3.05615	2.1551	2.29725	2.47125	2.60625	2.84395	2.88985	2.94605	0.8617	0.0615	-0.32755			9.4585	11.6981	11.847	17.8316	18.41	18.6966	18.7888	19.1666	18.757	18.3242	18.6371	18.3205	18.558	19.0063	18.0267	18.1979	18.6162	18.4413	18.0692	18.0741
9.47517	0.5238	-1.6258	-1.681	-3.1209	-2.78715	-1.9055	-2.06425			9.47517	3.0534	2.15005	2.29905	2.47785	2.60105	2.8439	2.88995	2.9435	0.86915	0.06715	-0.3308			9.46683	11.6919	11.8398	17.8369	18.4164	18.6943	18.7872	19.1727	18.7536	18.3297	18.6159	18.3318	18.5389	18.972	18.0231	18.2084	18.5817	18.4459	18.0525	18.0699
9.4835	0.51935	-1.61875	-1.68115	-3.12185	-2.7912	-1.94975	-2.05955			9.4835	3.056	2.1531	2.308	2.4783	2.60335	2.84655	2.8892	2.943	0.8771	0.06615	-0.3413			9.47517	11.687	11.8534	17.8443	18.4133	18.6983	18.7838	19.1719	18.7466	18.324	18.6068	18.318	18.5397	18.9912	17.9895	18.1839	18.5816	18.4442	18.0822	18.0602
9.49183	0.5128	-1.62015	-1.68055	-3.11645	-2.7922	-1.98685	-2.0664			9.49183	3.05515	2.1544	2.31295	2.47765	2.601	2.8487	2.89075	2.9413	0.87895	0.0705	-0.33405			9.4835	11.6951	11.8447	17.8338	18.4234	18.7068	18.7964	19.1702	18.7366	18.3218	18.5942	18.3205	18.5439	19.0051	17.9984	18.1762	18.5683	18.4598	18.0772	18.0773
9.50017	0.51255	-1.61755	-1.6733	-3.1056	-2.79765	-2.01735	-2.0672			9.50017	3.05765	2.15575	2.3146	2.47885	2.6051	2.84915	2.88755	2.94275	0.88405	0.07105	-0.3373			9.49183	11.6949	11.839	17.8169	18.4131	18.6953	18.8009	19.1701	18.7484	18.3307	18.5757	18.2939	18.5395	18.9996	18.0056	18.2035	18.5729	18.4678	18.0768	18.0663
9.5085	0.4973	-1.61375	-1.6745	-3.0982	-2.80095	-2.05955	-2.0571			9.5085	3.06365	2.1583	2.3129	2.47375	2.6095	2.84705	2.8865	2.94275	0.8835	0.0716	-0.33585			9.50017	11.6948	11.8348	17.8118	18.4172	18.683	18.7877	19.1566	18.7213	18.3291	18.6084	18.2914	18.525	18.9939	17.9943	18.1991	18.5803	18.4667	18.0871	18.0703
9.51683	0.49145	-1.61395	-1.6668	-3.0885	-2.80565	-2.09675	-2.05185			9.51683	3.06035	2.15855	2.31185	2.47245	2.60835	2.8461	2.885	2.94725	0.88455	0.0732	-0.33155			9.5085	11.6761	11.8249	17.8137	18.408	18.674	18.7739	19.1586	18.7336	18.3285	18.6108	18.2978	18.5277	18.995	17.9992	18.1934	18.5642	18.4319	18.0748	18.058
9.52517	0.49435	-1.6175	-1.6605	-3.09035	-2.795	-2.12985	-2.05835			9.52517	3.05735	2.15645	2.3134	2.47125	2.60695	2.8377	2.88565	2.9516	0.88165	0.0795	-0.3321			9.51683	11.687	11.8374	17.8066	18.4053	18.6926	18.7726	19.1434	18.7242	18.3191	18.5818	18.3045	18.5349	18.985	17.9838	18.1892	18.5764	18.4357	18.0747	18.0487
9.5335	0.49455	-1.6204	-1.66255	-3.09055	-2.7952	-2.1617	-2.0591			9.5335	3.05415	2.15325	2.3098	2.4711	2.60755	2.8393	2.88875	2.95005	0.884	0.0866	-0.335			9.52517	11.699	11.8322	17.7973	18.4128	18.6863	18.7701	19.1593	18.7304	18.327	18.5829	18.3092	18.5358	18.9753	17.9617	18.1842	18.5828	18.453	18.071	18.0385
9.54183	0.48805	-1.6214	-1.6638	-3.09085	-2.7947	-2.1861	-2.06325			9.54183	3.04885	2.1489	2.31255	2.4764	2.6016	2.83695	2.8942	2.95085	0.88855	0.09575	-0.33955			9.5335	11.7053	11.8417	17.7682	18.4082	18.6651	18.7776	19.1507	18.7235	18.329	18.5829	18.3051	18.5166	18.9687	17.9655	18.1762	18.5629	18.4493	18.0604	18.0391
9.55017	0.4793	-1.6251	-1.6661	-3.0894	-2.7931	-2.2225	-2.06305			9.55017	3.05085	2.1475	2.31355	2.48305	2.59935	2.8386	2.89515	2.94945	0.8959	0.09615	-0.3417			9.54183	11.7344	11.8385	17.7648	18.4085	18.6678	18.7667	19.1535	18.7179	18.3262	18.5811	18.3306	18.5381	18.977	17.9704	18.1736	18.5328	18.4336	18.0792	18.0338
9.5585	0.4692	-1.6265	-1.66645	-3.0993	-2.7942	-2.2468	-2.0668			9.5585	3.0509	2.14435	2.31805	2.47885	2.6013	2.84415	2.89325	2.95355	0.8996	0.0996	-0.33815			9.55017	11.7137	11.8326	17.761	18.4021	18.6581	18.7617	19.1639	18.7172	18.3202	18.5602	18.3044	18.5243	18.9758	17.9708	18.1957	18.543	18.4321	18.0515	18.0657
9.56683	0.46985	-1.6256	-1.6656	-3.0881	-2.8008	-2.2639	-2.06435			9.56683	3.04965	2.14615	2.32625	2.47645	2.60245	2.8465	2.8894	2.9497	0.8988	0.1013	-0.34195			9.5585	11.7082	11.8483	17.7538	18.4161	18.6437	18.7752	19.162	18.7039	18.34	18.5803	18.3027	18.5275	18.9846	17.9746	18.1882	18.5525	18.4264	18.0551	18.0506
9.57517	0.46015	-1.6235	-1.6611	-3.08235	-2.8033	-2.27	-2.0632			9.57517	3.0562	2.1545	2.32415	2.47435	2.60925	2.84245	2.88415	2.94815	0.9014	0.0982	-0.34295			9.56683	11.7397	11.8307	17.7466	18.4185	18.6574	18.7736	19.1741	18.7404	18.3273	18.5632	18.2869	18.5544	18.9664	17.9707	18.1798	18.5585	18.418	18.0443	18.0408
9.5835	0.45645	-1.6196	-1.6604	-3.07905	-2.811	-2.29705	-2.06135			9.5835	3.05775	2.1568	2.32505	2.46755	2.61645	2.83875	2.8814	2.9507	0.8975	0.09815	-0.3387			9.57517	11.7264	11.8356	17.7599	18.4108	18.638	18.7575	19.162	18.731	18.321	18.5706	18.2687	18.5551	18.9609	17.9752	18.1615	18.5483	18.4369	18.0528	18.0496
9.59183	0.4528	-1.61935	-1.65155	-3.0793	-2.8092	-2.31865	-2.06595			9.59183	3.0557	2.15285	2.31895	2.4651	2.61475	2.83505	2.8861	2.9572	0.8952	0.1019	-0.3384			9.5835	11.7056	11.842	17.7521	18.414	18.6392	18.7615	19.1492	18.7275	18.3168	18.5727	18.2938	18.5491	18.9884	17.9701	18.1668	18.5443	18.4443	18.0626	18.0438
9.60017	0.455	-1.6239	-1.65345	-3.08445	-2.80695	-2.33575	-2.0676			9.60017	3.05725	2.1474	2.317	2.46805	2.61645	2.83	2.88585	2.95685	0.89435	0.1048	-0.3399			9.59183	11.6988	11.8462	17.7492	18.413	18.6431	18.7753	19.1637	18.7116	18.3094	18.5719	18.2971	18.5282	18.9762	17.9887	18.1415	18.5297	18.4233	18.0613	18.0517
9.6085	0.456	-1.62655	-1.6538	-3.07705	-2.80655	-2.35585	-2.06895			9.6085	3.05425	2.15445	2.31355	2.4671	2.61065	2.8344	2.88885	2.9573	0.8924	0.1096	-0.33975			9.60017	11.6944	11.8471	17.7355	18.3946	18.6468	18.7765	19.1663	18.706	18.2941	18.542	18.2884	18.5467	18.9747	17.9833	18.1574	18.5374	18.4068	18.0526	18.0485
9.61683	0.44855	-1.6305	-1.65355	-3.0796	-2.8045	-2.36525	-2.07445			9.61683	3.05315	2.1312	2.3144	2.4707	2.60915	2.8309	2.89545	2.95715	0.8977	0.1193	-0.33945			9.6085	11.7006	11.8377	17.7603	18.4052	18.6229	18.7847	19.1626	18.7104	18.2931	18.5357	18.2963	18.53	18.9569	17.9718	18.1605	18.5294	18.4182	18.0449	18.0456
9.62517	0.4434	-1.625	-1.65855	-3.07185	-2.80815	-2.3831	-2.0763			9.62517	3.05145	2.1387	2.31765	2.47695	2.61415	2.83275	2.8913	2.95565	0.9042	0.1185	-0.34165			9.61683	11.7261	11.8467	17.7584	18.3907	18.633	18.8028	19.1656	18.6682	18.2887	18.5459	18.2861	18.5337	18.947	17.9471	18.1314	18.5232	18.4152	18.0633	18.0524
9.6335	0.43875	-1.63215	-1.6593	-3.0782	-2.8143	-2.3926	-2.08355			9.6335	3.05415	2.1372	2.324	2.4729	2.6135	2.83685	2.8878	2.95795	0.90425	0.1165	-0.3408			9.62517	11.7111	11.8454	17.7555	18.399	18.6436	18.7946	19.1688	18.6694	18.2976	18.5418	18.2841	18.5254	18.9473	17.9444	18.1439	18.5272	18.4129	18.0453	18.0483
9.64183	0.444	-1.62905	-1.65275	-3.0773	-2.82195	-2.39725	-2.08305			9.64183	3.05585	2.14265	2.321	2.46995	2.61685	2.8381	2.88565	2.9558	0.90115	0.1165	-0.3431			9.6335	11.7112	11.82	17.7691	18.4142	18.6259	18.7999	19.1765	18.6652	18.3093	18.5379	18.2893	18.4881	18.9626	17.9442	18.1502	18.5204	18.415	18.0237	18.0443
9.65017	0.43255	-1.62425	-1.6539	-3.07455	-2.8266	-2.40675	-2.07955			9.65017	3.0631	2.14875	2.3192	2.4668	2.62485	2.83785	2.88375	2.9566	0.89895	0.11045	-0.3409			9.64183	11.7126	11.8259	17.7466	18.4062	18.6102	18.7808	19.1712	18.6715	18.2922	18.553	18.2804	18.5035	18.9606	17.9504	18.143	18.5434	18.3995	18.0013	18.0179
9.6585	0.4328	-1.62315	-1.65115	-3.06795	-2.83055	-2.4201	-2.0743			9.6585	3.0639	2.1476	2.3168	2.4571	2.6268	2.83545	2.87895	2.95865	0.89605	0.1109	-0.33315			9.65017	11.7139	11.8248	17.742	18.4086	18.617	18.7838	19.1706	18.6678	18.289	18.5462	18.2816	18.5008	18.9361	17.9309	18.138	18.5432	18.3939	18.0179	18.0287
9.66683	0.43525	-1.62685	-1.645	-3.0727	-2.8286	-2.42815	-2.07945			9.66683	3.0628	2.1442	2.3097	2.4589	2.6256	2.83415	2.8862	2.965	0.89255	0.1129	-0.3329			9.6585	11.7257	11.825	17.743	18.4056	18.6167	18.774	19.1577	18.6553	18.2992	18.5315	18.2706	18.512	18.9497	17.942	18.1386	18.5368	18.3951	18.016	18.006
9.67517	0.44405	-1.6244	-1.64605	-3.0887	-2.82965	-2.43795	-2.08425			9.67517	3.0646	2.14295	2.30415	2.46315	2.62705	2.83235	2.8852	2.96205	0.89275	0.1143	-0.33255			9.66683	11.7248	11.8021	17.7317	18.4012	18.6386	18.7775	19.1532	18.669	18.3049	18.5169	18.2746	18.5269	18.9578	17.9338	18.1221	18.5391	18.3889	18.0248	18.0072
9.6835	0.4447	-1.62425	-1.6509	-3.09075	-2.8295	-2.44175	-2.0908			9.6835	3.06145	2.14025	2.3054	2.4642	2.62515	2.83415	2.8886	2.9601	0.8911	0.122	-0.33035			9.67517	11.7379	11.8207	17.7337	18.3936	18.6242	18.771	19.1629	18.6719	18.2953	18.5247	18.2921	18.5049	18.9572	17.9218	18.1305	18.5175	18.3703	18.022	18.0113
9.69183	0.4387	-1.62185	-1.65195	-3.0938	-2.8294	-2.4491	-2.09325			9.69183	3.0671	2.1367	2.30455	2.46865	2.62485	2.83095	2.89055	2.95845	0.8949	0.12215	-0.3315			9.6835	11.7541	11.8139	17.7296	18.3913	18.6132	18.7664	19.1531	18.6698	18.2885	18.522	18.3036	18.5001	18.9575	17.9222	18.1267	18.5558	18.3749	18.0418	18.0087
9.70017	0.43925	-1.62575	-1.6517	-3.1008	-2.83605	-2.45465	-2.09605			9.70017	3.0629	2.1379	2.3076	2.4691	2.62485	2.83415	2.8891	2.9553	0.9015	0.12135	-0.32905			9.69183	11.7305	11.8077	17.741	18.3865	18.6343	18.7619	19.1518	18.6758	18.285	18.515	18.2865	18.5143	18.9584	17.9356	18.13	18.5257	18.3804	18.0132	18.0043
9.7085	0.4324	-1.6241	-1.6521	-3.10025	-2.8434	-2.45455	-2.09225			9.7085	3.0646	2.1368	2.3127	2.4689	2.6274	2.83975	2.8892	2.95555	0.8991	0.11995	-0.33045			9.70017	11.7317	11.8015	17.7289	18.3919	18.617	18.7523	19.1557	18.6732	18.2875	18.5119	18.2795	18.4995	18.9394	17.9289	18.1374	18.5307	18.4035	18.0236	18.0145
9.71683	0.4344	-1.6232	-1.65255	-3.10155	-2.8473	-2.4503	-2.09205			9.71683	3.06915	2.14325	2.3104	2.4683	2.6276	2.84075	2.88695	2.9542	0.8977	0.1173	-0.33055			9.7085	11.73	11.8033	17.7276	18.4113	18.6161	18.7475	19.1664	18.6732	18.2943	18.5059	18.2721	18.4961	18.934	17.9447	18.1379	18.5332	18.3906	18.0264	18.0076
9.72517	0.4372	-1.61485	-1.6528	-3.096	-2.8503	-2.45405	-2.0865			9.72517	3.07465	2.14725	2.30595	2.46255	2.6361	2.84145	2.88275	2.95445	0.8909	0.1155	-0.3275			9.71683	11.75	11.8067	17.7176	18.3898	18.6108	18.7359	19.1583	18.6617	18.2878	18.5178	18.271	18.4793	18.942	17.9245	18.1605	18.5149	18.3856	18.0183	17.9951
9.7335	0.43735	-1.61345	-1.6475	-3.09995	-2.8557	-2.46245	-2.08385			9.7335	3.07335	2.14725	2.3022	2.45935	2.63675	2.84065	2.8843	2.96015	0.8857	0.1139	-0.3194			9.72517	11.7606	11.7995	17.7156	18.3763	18.6228	18.7545	19.1492	18.653	18.2832	18.5135	18.2691	18.4725	18.9579	17.9279	18.1219	18.5217	18.3782	18.0001	18.0067
9.74183	0.4459	-1.6122	-1.64565	-3.10025	-2.85675	-2.46465	-2.0889			9.74183	3.0731	2.1463	2.2961	2.4573	2.6366	2.83925	2.8833	2.9643	0.8856	0.1126	-0.319			9.7335	11.7333	11.8043	17.7078	18.3825	18.588	18.7474	19.1543	18.6485	18.2742	18.5029	18.2496	18.4725	18.9538	17.9243	18.1264	18.5262	18.3559	17.9973	17.9946
9.75017	0.4528	-1.6125	-1.649	-3.10465	-2.86125	-2.47105	-2.096			9.75017	3.0736	2.1456	2.2965	2.45845	2.63625	2.83965	2.8868	2.95935	0.882	0.1158	-0.3193			9.74183	11.7249	11.8006	17.7051	18.403	18.6125	18.7475	19.1502	18.6515	18.2753	18.5075	18.2356	18.453	18.9595	17.9223	18.121	18.5344	18.3605	17.9958	17.9845
9.7585	0.44925	-1.61455	-1.6479	-3.11215	-2.8594	-2.47325	-2.0966			9.7585	3.07465	2.1466	2.29405	2.4613	2.6352	2.8405	2.8914	2.95805	0.8835	0.12085	-0.32025			9.75017	11.7004	11.7986	17.6979	18.4113	18.614	18.7522	19.1518	18.6552	18.2595	18.5063	18.2612	18.4634	18.942	17.9169	18.1129	18.5359	18.3361	17.9981	17.9905
9.76683	0.4416	-1.61475	-1.6533	-3.1092	-2.8556	-2.4748	-2.1004			9.76683	3.0733	2.14465	2.2932	2.4692	2.63735	2.84005	2.8939	2.9535	0.89135	0.12215	-0.31365			9.7585	11.7008	11.8009	17.7033	18.4117	18.606	18.7412	19.1606	18.6475	18.264	18.5127	18.2406	18.4804	18.9442	17.9195	18.1047	18.5207	18.3334	17.964	17.9959
9.77517	0.43975	-1.6116	-1.64785	-3.12	-2.85915	-2.4759	-2.095			9.77517	3.07515	2.1433	2.299	2.4682	2.63465	2.84905	2.88995	2.94845	0.8903	0.1214	-0.31615			9.76683	11.7013	11.8061	17.7029	18.4054	18.6049	18.7311	19.1554	18.6431	18.2577	18.5164	18.2511	18.4714	18.9619	17.9134	18.1178	18.5211	18.3564	17.9461	17.9994
9.7835	0.4399	-1.6105	-1.65325	-3.13245	-2.8645	-2.4706	-2.09035			9.7835	3.0743	2.14745	2.3042	2.4658	2.6363	2.85045	2.8888	2.95065	0.8901	0.1196	-0.3158			9.77517	11.724	11.8113	17.7	18.4173	18.6102	18.7126	19.1418	18.6541	18.2636	18.5226	18.2423	18.4427	18.9627	17.915	18.1201	18.5227	18.3608	17.9591	17.9881
9.79183	0.44305	-1.60565	-1.65565	-3.13	-2.86645	-2.4707	-2.08725			9.79183	3.0806	2.1523	2.29985	2.4661	2.6393	2.84785	2.8882	2.95075	0.88955	0.1168	-0.31605			9.7835	11.717	11.8038	17.6901	18.4085	18.6109	18.7078	19.1537	18.6463	18.2634	18.5275	18.2427	18.472	18.9496	17.914	18.1098	18.4993	18.3562	17.9643	17.9746
9.80017	0.444	-1.6022	-1.65525	-3.1256	-2.8626	-2.4733	-2.07825			9.80017	3.08505	2.1554	2.3035	2.4615	2.645	2.85105	2.88535	2.95205	0.88425	0.11955	-0.30885			9.79183	11.7291	11.802	17.6892	18.4384	18.6114	18.696	19.1529	18.6407	18.2684	18.5181	18.2298	18.4665	18.9293	17.913	18.1184	18.5175	18.3433	17.9452	17.984
9.8085	0.4464	-1.60235	-1.65255	-3.1309	-2.87115	-2.47735	-2.0757			9.8085	3.0847	2.1546	2.2985	2.46195	2.64415	2.84985	2.88575	2.9558	0.87865	0.1132	-0.30765			9.80017	11.7289	11.8023	17.6954	18.4359	18.6159	18.6997	19.1439	18.6234	18.2658	18.5026	18.2367	18.4384	18.9275	17.8896	18.1155	18.5119	18.3352	17.9586	17.9829
9.81683	0.45285	-1.6038	-1.6541	-3.1342	-2.8676	-2.48275	-2.08395			9.81683	3.08395	2.15505	2.2985	2.4613	2.6414	2.8516	2.88255	2.956	0.8769	0.11195	-0.3056			9.8085	11.7279	11.8001	17.6568	18.4356	18.5988	18.6965	19.1394	18.6412	18.2606	18.5117	18.2219	18.4163	18.9343	17.9115	18.0885	18.5086	18.3455	17.9465	17.9714
9.82517	0.4601	-1.60195	-1.6546	-3.13185	-2.86935	-2.4864	-2.085			9.82517	3.0833	2.15185	2.29765	2.45885	2.63825	2.85435	2.88725	2.95285	0.87565	0.1166	-0.30415			9.81683	11.7305	11.8033	17.6075	18.4281	18.5975	18.696	19.1297	18.6434	18.2654	18.5205	18.2214	18.4309	18.9344	17.8942	18.0965	18.48	18.3341	17.9519	17.9648
9.8335	0.45485	-1.60485	-1.65515	-3.13755	-2.8622	-2.48955	-2.08925			9.8335	3.08485	2.155	2.29345	2.4636	2.6409	2.85085	2.8961	2.95085	0.8811	0.12145	-0.3046			9.82517	11.6992	11.7712	17.5978	18.4423	18.6135	18.6877	19.1449	18.639	18.263	18.5248	18.2278	18.4478	18.9233	17.9017	18.0713	18.4715	18.3313	17.9416	17.9676
9.84183	0.4541	-1.6029	-1.65885	-3.1362	-2.8586	-2.4836	-2.0949			9.84183	3.07985	2.15295	2.29415	2.4674	2.63855	2.85485	2.8953	2.9463	0.88805	0.11945	-0.30305			9.8335	11.728	11.7804	17.6229	18.4529	18.6084	18.6633	19.1334	18.6366	18.2473	18.5133	18.2179	18.4224	18.9119	17.8792	18.0802	18.4819	18.3312	17.9561	17.9454
9.85017	0.44795	-1.6024	-1.65885	-3.13505	-2.86295	-2.4824	-2.08465			9.85017	3.0816	2.15005	2.3067	2.46655	2.6351	2.86355	2.8943	2.94305	0.8887	0.11715	-0.30755			9.84183	11.7438	11.791	17.6227	18.4626	18.6051	18.6617	19.1459	18.6376	18.258	18.4966	18.2144	18.4122	18.9348	17.9061	18.0957	18.4636	18.3514	17.9498	17.9505
9.8585	0.44835	-1.60245	-1.6652	-3.13855	-2.86335	-2.4819	-2.0802			9.8585	3.08275	2.15355	2.30605	2.46625	2.6337	2.86605	2.8929	2.9435	0.8891	0.11405	-0.30605			9.85017	11.728	11.8002	17.6145	18.4604	18.6015	18.6523	19.1528	18.6406	18.2778	18.4931	18.2043	18.4294	18.9143	17.9006	18.0894	18.4681	18.3602	17.9118	17.9449
9.86683	0.4498	-1.5965	-1.66555	-3.13505	-2.8642	-2.4815	-2.0786			9.86683	3.08805	2.1611	2.30615	2.4635	2.6382	2.864	2.89225	2.94205	0.88825	0.1206	-0.3036			9.8585	11.7106	11.8061	17.6111	18.4707	18.5998	18.656	19.1393	18.6348	18.2534	18.5007	18.193	18.4338	18.9213	17.886	18.102	18.4842	18.3316	17.9163	17.955
9.87517	0.4543	-1.59295	-1.6625	-3.1279	-2.858	-2.4853	-2.067			9.87517	3.0868	2.1625	2.3062	2.4643	2.6415	2.86375	2.89045	2.94605	0.88025	0.11775	-0.29835			9.86683	11.7062	11.8026	17.6121	18.47	18.5902	18.6688	19.135	18.6333	18.2518	18.5049	18.193	18.4233	18.9089	17.882	18.0903	18.4807	18.3159	17.9286	17.9508
9.8835	0.4564	-1.59345	-1.6586	-3.13995	-2.8665	-2.4852	-2.07015			9.8835	3.08585	2.1624	2.30645	2.46035	2.6371	2.8636	2.8926	2.94925	0.883	0.1147	-0.2953			9.87517	11.7096	11.7963	17.6192	18.4728	18.6053	18.6698	19.1431	18.6265	18.2637	18.5127	18.1954	18.4461	18.9023	17.8753	18.0791	18.4747	18.3029	17.9252	17.9431
9.89183	0.4619	-1.5951	-1.6621	-3.1442	-2.8643	-2.4889	-2.0712			9.89183	3.08625	2.1636	2.3109	2.46445	2.635	2.86175	2.89355	2.94765	0.88055	0.11455	-0.29795			9.8835	11.7326	11.7836	17.6138	18.4884	18.6115	18.6676	19.1416	18.6335	18.2582	18.5034	18.1857	18.4166	18.9027	17.8932	18.0994	18.4492	18.2964	17.9106	17.9335
9.90017	0.4611	-1.59925	-1.6644	-3.14345	-2.8576	-2.49075	-2.0743			9.90017	3.0841	2.16335	2.30635	2.46485	2.6317	2.8652	2.89765	2.9448	0.8801	0.1203	-0.2972			9.89183	11.7301	11.7817	17.6139	18.4964	18.6121	18.658	19.1406	18.6364	18.2661	18.5024	18.1931	18.4267	18.9023	17.9003	18.088	18.455	18.3147	17.9316	17.9504
9.9085	0.4587	-1.6029	-1.6672	-3.1409	-2.8492	-2.49025	-2.07385			9.9085	3.08195	2.1592	2.30455	2.47155	2.62885	2.86725	2.9014	2.94195	0.8889	0.12385	-0.3011			9.90017	11.7229	11.7845	17.6139	18.5168	18.5851	18.6441	19.13	18.6319	18.2685	18.5102	18.2281	18.4117	18.888	17.8772	18.0749	18.4761	18.3272	17.9417	17.9431
9.91683	0.4543	-1.59565	-1.66635	-3.14025	-2.85115	-2.49135	-2.0735			9.91683	3.0833	2.1643	2.3104	2.47325	2.63	2.87125	2.9016	2.9397	0.89535	0.12455	-0.30355			9.9085	11.7323	11.7909	17.6124	18.5313	18.6134	18.6382	19.1126	18.6194	18.2686	18.4948	18.2137	18.4103	18.8803	17.8765	18.0648	18.4567	18.3131	17.9513	17.9568
9.92517	0.45385	-1.5973	-1.66645	-3.13095	-2.85215	-2.48545	-2.0701			9.92517	3.08095	2.1665	2.31675	2.4729	2.6245	2.8743	2.90315	2.9395	0.89605	0.1257	-0.3001			9.91683	11.732	11.7844	17.6168	18.544	18.6174	18.637	19.1112	18.6163	18.249	18.4807	18.1932	18.4189	18.8686	17.8618	18.0549	18.4589	18.3231	17.9224	17.9435
9.9335	0.45715	-1.5928	-1.66755	-3.13115	-2.8522	-2.48275	-2.06845			9.9335	3.08395	2.17145	2.31575	2.47485	2.6277	2.8746	2.9007	2.9366	0.89725	0.1234	-0.30245			9.92517	11.7353	11.7806	17.6117	18.5809	18.6209	18.6254	19.1181	18.6195	18.2671	18.4875	18.2067	18.4072	18.877	17.8588	18.0688	18.4563	18.3159	17.9441	17.9302
9.94183	0.44975	-1.58475	-1.67045	-3.11455	-2.8554	-2.4796	-2.05915			9.94183	3.08885	2.17595	2.31625	2.473	2.6327	2.87555	2.90565	2.938	0.8957	0.1283	-0.2988			9.9335	11.7281	11.7836	17.6094	18.584	18.6215	18.6241	19.12	18.6087	18.2873	18.4864	18.2004	18.4408	18.8939	17.8651	18.0785	18.4552	18.3124	17.9472	17.9376
9.95017	0.44875	-1.5852	-1.6615	-3.10675	-2.85415	-2.48645	-2.0561			9.95017	3.0873	2.1769	2.31405	2.47365	2.6311	2.876	2.90125	2.94075	0.89345	0.1272	-0.2922			9.94183	11.6998	11.7789	17.6033	18.5772	18.61	18.6431	19.1168	18.6193	18.255	18.4879	18.2111	18.424	18.8911	17.8388	18.0721	18.4503	18.3134	17.9864	17.931
9.9585	0.4482	-1.58545	-1.65865	-3.10755	-2.85055	-2.48625	-2.05535			9.9585	3.08465	2.1771	2.3137	2.4694	2.6293	2.8702	2.9013	2.94605	0.89615	0.1274	-0.29075			9.95017	11.7238	11.7814	17.6048	18.6055	18.5871	18.6306	19.1022	18.6094	18.2588	18.469	18.186	18.4315	18.8791	17.8509	18.0841	18.4627	18.2924	17.9541	17.9343
9.96683	0.45335	-1.58735	-1.66315	-3.10075	-2.84615	-2.49065	-2.05555			9.96683	3.08105	2.1771	2.3134	2.46915	2.6286	2.86755	2.90255	2.94285	0.89905	0.13135	-0.2949			9.9585	11.7305	11.7684	17.6036	18.6191	18.589	18.6357	19.0952	18.603	18.2484	18.48	18.2213	18.4077	18.8711	17.8501	18.0692	18.4328	18.2981	17.9282	17.926
9.97517	0.44965	-1.5915	-1.6623	-3.09675	-2.83895	-2.49625	-2.0558			9.97517	3.07715	2.17405	2.31555	2.475	2.62265	2.8703	2.9108	2.9425	0.9001	0.137	-0.29525			9.96683	11.7405	11.7735	17.6134	18.614	18.5899	18.6412	19.11	18.597	18.2555	18.4913	18.2432	18.4021	18.8654	17.8599	18.0738	18.4381	18.2728	17.9353	17.9163
9.9835	0.4453	-1.5959	-1.6622	-3.09665	-2.83255	-2.4842	-2.05985			9.9835	3.07665	2.17395	2.3145	2.487	2.6199	2.87015	2.9107	2.9383	0.91075	0.1416	-0.29935			9.97517	11.7119	11.7771	17.6228	18.6268	18.5696	18.6421	19.0979	18.5899	18.2688	18.4843	18.2454	18.4359	18.8454	17.8483	18.0632	18.4421	18.2903	17.947	17.9234
9.99183	0.4439	-1.58965	-1.65865	-3.08815	-2.83505	-2.4832	-2.05085			9.99183	3.0752	2.1774	2.3204	2.4855	2.6192	2.87655	2.9109	2.9367	0.91465	0.142	-0.30055			9.9835	11.7607	11.7733	17.6099	18.646	18.5833	18.6506	19.0907	18.5839	18.2573	18.4708	18.2519	18.4455	18.8447	17.8486	18.0527	18.452	18.2999	17.9545	17.9182
10.0002	0.4398	-1.59025	-1.6639	-3.07765	-2.8372	-2.48105	-2.05655			10.0002	3.07625	2.18	2.3271	2.4844	2.62085	2.87675	2.91035	2.93815	0.91425	0.1444	-0.29775			9.99183	11.7338	11.7622	17.6132	18.6701	18.5952	18.6676	19.0995	18.593	18.2481	18.4708	18.2304	18.4323	18.8663	17.8428	18.0486	18.4274	18.2862	17.9402	17.9347
10.0085	0.44155	-1.5824	-1.65745	-3.0817	-2.83745	-2.4729	-2.0571			10.0085	3.08045	2.18665	2.32635	2.48115	2.62315	2.8734	2.90785	2.93955	0.9171	0.1438	-0.30125			10.0002	11.7432	11.7798	17.6149	18.6778	18.584	18.6498	19.1077	18.5787	18.2644	18.4631	18.2389	18.4355	18.8606	17.8407	18.0649	18.4338	18.2871	17.9407	17.9246
10.0168	0.43025	-1.57985	-1.6547	-3.06805	-2.8376	-2.47735	-2.04575			10.0168	3.08635	2.1924	2.32595	2.47575	2.6261	2.8711	2.9086	2.941	0.9184	0.145	-0.29735			10.0085	11.7094	11.7845	17.6144	18.6928	18.5623	18.6522	19.0887	18.5837	18.2476	18.4554	18.2249	18.4264	18.8256	17.8675	18.0618	18.44	18.2965	17.9539	17.9174
10.0252	0.42885	-1.57755	-1.6456	-3.0623	-2.83265	-2.4788	-2.0427			10.0252	3.08145	2.18945	2.32275	2.477	2.626	2.86695	2.9107	2.9479	0.92175	0.14465	-0.29445			10.0168	11.6997	11.782	17.6044	18.7095	18.5756	18.6565	19.0883	18.5839	18.2531	18.4729	18.2182	18.4206	18.833	17.8481	18.0613	18.4348	18.3098	17.9547	17.8986
10.0335	0.43535	-1.5781	-1.64395	-3.06185	-2.8274	-2.4737	-2.04935			10.0335	3.0785	2.19045	2.32215	2.481	2.62325	2.8573	2.90785	2.94785	0.9192	0.1466	-0.2944			10.0252	11.7125	11.7847	17.6042	18.7004	18.5524	18.653	19.0983	18.5961	18.2447	18.4696	18.199	18.4552	18.8369	17.8351	18.0635	18.4385	18.289	17.9364	17.8972
10.0418	0.43805	-1.5812	-1.64105	-3.05815	-2.82195	-2.47335	-2.0515			10.0418	3.0758	2.18525	2.31715	2.48025	2.6214	2.8626	2.91005	2.9481	0.92275	0.15545	-0.2935			10.0335	11.711	11.8315	17.6126	18.73	18.5508	18.6552	19.0844	18.5941	18.2364	18.4605	18.211	18.4294	18.819	17.8374	18.0478	18.4253	18.2677	17.9357	17.8971
10.0502	0.4352	-1.5869	-1.64075	-3.0571	-2.81185	-2.4733	-2.0542			10.0502	3.072	2.17975	2.31915	2.4862	2.61395	2.8608	2.9171	2.9484	0.92765	0.16215	-0.2971			10.0418	11.6977	11.8265	17.6204	18.7602	18.5477	18.6633	19.1057	18.5875	18.24	18.4645	18.1632	18.4498	18.827	17.8587	18.0301	18.4016	18.2882	17.9219	17.8883
10.0585	0.43215	-1.58455	-1.6391	-3.04765	-2.80605	-2.47115	-2.0527			10.0585	3.0719	2.18425	2.3214	2.49405	2.61465	2.8634	2.9157	2.94645	0.93515	0.16315	-0.3023			10.0502	11.6989	11.8246	17.6181	18.7618	18.562	18.6571	19.0683	18.5912	18.2399	18.4499	18.1754	18.4336	18.8361	17.8522	18.043	18.4153	18.2574	17.9245	17.9028
10.0668	0.4246	-1.5859	-1.63555	-3.04055	-2.81055	-2.4687	-2.05365			10.0668	3.07115	2.18595	2.3273	2.49255	2.6125	2.8683	2.91285	2.9478	0.9392	0.16525	-0.30335			10.0585	11.6976	11.823	17.622	18.7736	18.5512	18.6576	19.0844	18.5797	18.2412	18.4424	18.1887	18.432	18.8109	17.8355	18.0236	18.4023	18.2569	17.9139	17.8947
10.0752	0.4257	-1.58725	-1.63455	-3.0299	-2.8088	-2.46395	-2.0575			10.0752	3.07355	2.19005	2.3293	2.4912	2.6142	2.86765	2.9097	2.9485	0.93815	0.162	-0.30145			10.0668	11.6966	11.8118	17.6032	18.7874	18.5296	18.6451	19.0669	18.5799	18.242	18.4446	18.1883	18.4395	18.8101	17.8314	18.0312	18.4115	18.2724	17.9103	17.896
10.0835	0.42505	-1.581	-1.6351	-3.02355	-2.8119	-2.45845	-2.0531			10.0835	3.07645	2.1981	2.3268	2.4893	2.6206	2.86125	2.9069	2.9485	0.9383	0.1597	-0.29985			10.0752	11.6962	11.8079	17.6015	18.8004	18.5331	18.6453	19.0768	18.5782	18.2421	18.4536	18.1854	18.4172	18.7921	17.8487	18.0283	18.403	18.2615	17.8992	17.8976
10.0918	0.41855	-1.57655	-1.62685	-3.01375	-2.8163	-2.4589	-2.0459			10.0918	3.07615	2.19745	2.3247	2.48395	2.6246	2.85545	2.89725	2.9543	0.937	0.1613	-0.29185			10.0835	11.7029	11.8034	17.6282	18.8195	18.5416	18.6433	19.0798	18.5788	18.2499	18.452	18.1839	18.4231	18.7971	17.8454	18.0402	18.4012	18.2682	17.9105	17.8947
10.1002	0.4242	-1.5807	-1.62195	-3.0136	-2.80385	-2.45915	-2.0465			10.1002	3.0765	2.19915	2.32	2.4835	2.62055	2.8522	2.90485	2.95895	0.9367	0.16105	-0.29145			10.0918	11.6899	11.7924	17.6264	18.8352	18.5171	18.6365	19.084	18.5745	18.2293	18.4563	18.1881	18.3991	18.7904	17.8377	18.0404	18.4031	18.2869	17.9062	17.886
10.1085	0.43115	-1.5858	-1.6193	-3.0283	-2.79665	-2.4607	-2.05165			10.1085	3.07495	2.196	2.3143	2.48665	2.6177	2.846	2.90315	2.9584	0.93895	0.15985	-0.29415			10.1002	11.6987	11.7936	17.6157	18.8413	18.4991	18.644	19.0688	18.5755	18.2266	18.4391	18.2251	18.3981	18.8031	17.827	18.0353	18.3843	18.2639	17.9178	17.8759
10.1168	0.4293	-1.5877	-1.62415	-3.02095	-2.7892	-2.46075	-2.05295			10.1168	3.07315	2.1905	2.31525	2.4904	2.6162	2.84885	2.9106	2.96035	0.93705	0.1679	-0.2911			10.1085	11.6993	11.7857	17.6213	18.8333	18.5044	18.6637	19.0729	18.5683	18.2116	18.4422	18.2201	18.4017	18.8144	17.8131	18.0314	18.4251	18.2677	17.9087	17.883
10.1252	0.42715	-1.5928	-1.6271	-3.01865	-2.7812	-2.45975	-2.0527			10.1252	3.06955	2.1837	2.3151	2.4984	2.6078	2.8459	2.91165	2.959	0.94155	0.16985	-0.294			10.1168	11.6949	11.7809	17.6215	18.8542	18.5311	18.6511	19.066	18.5843	18.2279	18.4449	18.2123	18.4132	18.8021	17.8167	18.0172	18.3941	18.2658	17.8912	17.9002
10.1335	0.4189	-1.58975	-1.62495	-3.0159	-2.77965	-2.454	-2.0507			10.1335	3.0695	2.19025	2.3198	2.5006	2.61275	2.8507	2.90925	2.9584	0.94895	0.166	-0.2963			10.1252	11.6861	11.7973	17.6195	18.8379	18.5066	18.6547	19.0556	18.5846	18.232	18.4542	18.2042	18.4059	18.7975	17.8232	18.0306	18.3849	18.2655	17.8734	17.8775
10.1418	0.4207	-1.59235	-1.62785	-3.0115	-2.78385	-2.45355	-2.0521			10.1418	3.073	2.1879	2.3232	2.4971	2.6133	2.85165	2.9067	2.96035	0.9475	0.16465	-0.29485			10.1335	11.709	11.7959	17.6122	18.8423	18.504	18.6374	19.0574	18.5757	18.2355	18.4677	18.1981	18.3989	18.7822	17.8195	18.0436	18.3768	18.2567	17.8688	17.8921
10.1502	0.4179	-1.5899	-1.62105	-3.00385	-2.78105	-2.44895	-2.05465			10.1502	3.07695	2.19675	2.32135	2.4987	2.6177	2.85085	2.90285	2.9618	0.9472	0.1581	-0.29655			10.1418	11.691	11.7838	17.614	18.8527	18.501	18.6449	19.0681	18.5722	18.2155	18.4535	18.1874	18.4032	18.7962	17.8319	18.0271	18.4014	18.2563	17.8737	17.8829
10.1585	0.41745	-1.58565	-1.6226	-2.9951	-2.7793	-2.4495	-2.0491			10.1585	3.0798	2.19965	2.31755	2.4907	2.6235	2.84775	2.89815	2.96335	0.9419	0.15105	-0.28995			10.1502	11.6823	11.7738	17.6074	18.8706	18.4956	18.6336	19.0553	18.5827	18.2172	18.4452	18.1897	18.3905	18.789	17.8158	18.0271	18.3889	18.274	17.8615	17.8871
10.1668	0.41785	-1.5856	-1.6197	-2.98705	-2.77735	-2.44865	-2.0431			10.1668	3.0777	2.2014	2.31365	2.48175	2.6216	2.84585	2.89725	2.9694	0.9338	0.1524	-0.27925			10.1585	11.6797	11.7876	17.6139	18.854	18.4996	18.6306	19.07	18.5847	18.2268	18.465	18.1933	18.3954	18.7884	17.804	18.0304	18.3876	18.2671	17.8601	17.8869
10.1752	0.4236	-1.59115	-1.61395	-2.982	-2.7721	-2.449	-2.045			10.1752	3.07755	2.1975	2.30665	2.48615	2.6202	2.84485	2.89505	2.9717	0.93395	0.1524	-0.28075			10.1668	11.6859	11.7927	17.6232	18.8691	18.4877	18.6346	19.0587	18.5774	18.2143	18.4603	18.1887	18.3967	18.7821	17.7953	18.0303	18.3794	18.2478	17.8687	17.8882
10.1835	0.4339	-1.5899	-1.61735	-2.985	-2.7644	-2.45725	-2.0506			10.1835	3.07635	2.19635	2.3045	2.4879	2.6191	2.84285	2.89585	2.97155	0.9314	0.1545	-0.281			10.1752	11.6795	11.7916	17.6171	18.8727	18.4689	18.6302	19.0561	18.5702	18.2217	18.4385	18.1838	18.3773	18.7915	17.7991	18.0097	18.3591	18.238	17.8408	17.8909
10.1918	0.4314	-1.5928	-1.61925	-2.9859	-2.76025	-2.4528	-2.0535			10.1918	3.07385	2.1876	2.3061	2.4931	2.6149	2.84045	2.89995	2.9723	0.93115	0.15585	-0.2812			10.1835	11.6721	11.7942	17.614	18.8663	18.4668	18.6247	19.0375	18.5663	18.2198	18.4376	18.1572	18.3863	18.7976	17.8156	17.997	18.3961	18.2426	17.8259	17.8697
10.2002	0.4264	-1.59315	-1.6248	-2.9967	-2.752	-2.4514	-2.05805			10.2002	3.0768	2.18865	2.3047	2.49585	2.61345	2.84045	2.90155	2.96895	0.93555	0.1538	-0.28385			10.1918	11.6911	11.7934	17.6118	18.875	18.4652	18.6114	19.0438	18.5736	18.2036	18.4354	18.174	18.3907	18.7945	17.7896	17.9804	18.3603	18.2278	17.8331	17.864
10.2085	0.4251	-1.5936	-1.62905	-2.99265	-2.75525	-2.4501	-2.05445			10.2085	3.07475	2.18875	2.3135	2.49395	2.6124	2.8479	2.8946	2.96445	0.93625	0.1523	-0.2828			10.2002	11.689	11.7925	17.6247	18.8538	18.4706	18.6052	19.0342	18.5646	18.206	18.4377	18.1726	18.3619	18.801	17.7833	17.9931	18.3531	18.241	17.8347	17.8767
10.2168	0.42165	-1.594	-1.62685	-2.9903	-2.7575	-2.445	-2.05195			10.2168	3.07495	2.1903	2.3178	2.48885	2.6129	2.84745	2.8919	2.96765	0.93175	0.14745	-0.2823			10.2085	11.6866	11.7916	17.6322	18.8601	18.4854	18.5833	19.0408	18.5614	18.196	18.4414	18.1764	18.3758	18.801	17.8056	17.9999	18.3676	18.209	17.8313	17.8628
10.2252	0.421	-1.59195	-1.627	-2.98955	-2.75545	-2.4307	-2.05005			10.2252	3.0772	2.19695	2.31535	2.48675	2.6172	2.84615	2.88875	2.9697	0.9306	0.142	-0.28075			10.2168	11.6942	11.7913	17.634	18.857	18.466	18.574	19.0546	18.553	18.2004	18.4415	18.1711	18.3572	18.8092	17.7984	17.9877	18.3771	18.2368	17.8299	17.8566
10.2335	0.4294	-1.58295	-1.62345	-2.98495	-2.75795	-2.4312	-2.047			10.2335	3.08275	2.1961	2.3133	2.48065	2.61975	2.84495	2.8843	2.974	0.92375	0.14065	-0.2756			10.2252	11.6805	11.7824	17.6342	18.8534	18.4663	18.5693	19.0512	18.5572	18.1949	18.4402	18.1702	18.3603	18.8168	17.8012	18.0159	18.3831	18.2462	17.8468	17.8621
10.2418	0.43515	-1.58335	-1.6175	-2.98615	-2.75605	-2.4375	-2.04705			10.2418	3.08135	2.19455	2.3101	2.4758	2.62075	2.8392	2.8858	2.97745	0.914	0.1361	-0.2725			10.2335	11.6869	11.7729	17.6098	18.8442	18.4679	18.5535	19.0313	18.5565	18.188	18.4423	18.1704	18.3634	18.8133	17.7963	18.0043	18.3548	18.2205	17.8114	17.8581
10.2502	0.44145	-1.58685	-1.62085	-2.98495	-2.75625	-2.4381	-2.0484			10.2502	3.0826	2.1917	2.30495	2.4764	2.6182	2.8373	2.88185	2.9804	0.91415	0.13495	-0.2742			10.2418	11.7187	11.7688	17.6099	18.8326	18.4668	18.5484	19.0325	18.5578	18.1756	18.4467	18.1623	18.3395	18.8015	17.7917	18.0111	18.3842	18.2313	17.7949	17.8616
10.2585	0.44265	-1.5867	-1.6238	-2.98595	-2.75345	-2.4409	-2.05135			10.2585	3.08005	2.18815	2.3066	2.47545	2.6172	2.8391	2.88285	2.9772	0.91155	0.1367	-0.27235			10.2502	11.717	11.7676	17.6071	18.8448	18.4642	18.5477	19.0276	18.5519	18.189	18.4319	18.1682	18.3331	18.8043	17.8058	17.9967	18.3631	18.2242	17.8002	17.8468
10.2668	0.44365	-1.59025	-1.62615	-2.98825	-2.7468	-2.4377	-2.05545			10.2668	3.0824	2.1808	2.30335	2.4776	2.6104	2.83555	2.88855	2.97545	0.9125	0.1407	-0.2739			10.2585	11.709	11.7652	17.6164	18.827	18.4572	18.5215	19.0362	18.5511	18.1754	18.4326	18.1717	18.3281	18.8276	17.7955	18.0075	18.3838	18.2283	17.8132	17.8441
10.2752	0.4431	-1.5887	-1.6308	-2.9862	-2.74375	-2.4405	-2.05645			10.2752	3.0823	2.18185	2.30745	2.48305	2.6122	2.83765	2.88865	2.9716	0.9167	0.1395	-0.26965			10.2668	11.6948	11.7571	17.6196	18.7997	18.459	18.5138	19.0214	18.5462	18.17	18.4494	18.1703	18.3561	18.8042	17.7852	17.9981	18.3787	18.2187	17.807	17.8391
10.2835	0.4397	-1.58775	-1.63005	-2.9966	-2.74585	-2.4415	-2.0541			10.2835	3.0812	2.1798	2.3157	2.4798	2.6107	2.84325	2.88575	2.969	0.9157	0.1333	-0.2783			10.2752	11.6904	11.7557	17.6228	18.8098	18.4525	18.5145	19.0259	18.5409	18.1763	18.4539	18.1538	18.3184	18.7898	17.784	17.9966	18.3809	18.2027	17.8038	17.8527
10.2918	0.43735	-1.58605	-1.63145	-2.99475	-2.7489	-2.434	-2.0489			10.2918	3.0833	2.18375	2.31525	2.4752	2.61375	2.84395	2.8827	2.9736	0.91505	0.12875	-0.2776			10.2835	11.6923	11.7586	17.6023	18.7954	18.4596	18.5087	19.0077	18.5379	18.1806	18.4534	18.1336	18.3286	18.8015	17.7964	17.9978	18.3875	18.2145	17.8097	17.8385
10.3002	0.44415	-1.58125	-1.6308	-3.0085	-2.75235	-2.43205	-2.0418			10.3002	3.091	2.18955	2.3185	2.46985	2.61585	2.841	2.88305	2.9732	0.9111	0.12455	-0.2737			10.2918	11.6964	11.7639	17.613	18.7779	18.4499	18.5094	19.0121	18.5306	18.1836	18.4431	18.1701	18.3295	18.7965	17.7853	17.9888	18.3798	18.2252	17.8176	17.8509
10.3085	0.4496	-1.5772	-1.62985	-3.0028	-2.7539	-2.44525	-2.03475			10.3085	3.09075	2.19045	2.31625	2.45825	2.6183	2.84285	2.8797	2.9759	0.9054	0.12595	-0.2682			10.3002	11.7065	11.7609	17.6169	18.7639	18.4462	18.5019	19.0166	18.5439	18.1849	18.4427	18.1667	18.3187	18.7819	17.777	17.9993	18.3595	18.228	17.8013	17.8446
10.3168	0.4559	-1.5789	-1.6232	-3.01125	-2.75405	-2.4431	-2.0301			10.3168	3.09185	2.1889	2.3153	2.4596	2.617	2.8403	2.87815	2.9792	0.9047	0.12585	-0.26925			10.3085	11.7099	11.7612	17.6335	18.7525	18.4502	18.4997	19.0147	18.5348	18.1767	18.4529	18.1356	18.3081	18.7883	17.7746	17.9782	18.3871	18.2406	17.7945	17.8272
10.3252	0.46625	-1.57765	-1.6257	-3.0171	-2.7522	-2.4442	-2.0361			10.3252	3.09115	2.18715	2.31465	2.4601	2.61555	2.842	2.8799	2.9814	0.9011	0.12235	-0.2708			10.3168	11.7018	11.7605	17.6118	18.7379	18.4438	18.5093	19.007	18.5383	18.1673	18.4399	18.1429	18.3071	18.8002	17.774	17.9809	18.3664	18.2149	17.7949	17.8129
10.3335	0.4678	-1.5792	-1.6298	-3.02075	-2.7499	-2.44315	-2.03325			10.3335	3.08805	2.1818	2.3118	2.45895	2.61415	2.83945	2.8829	2.97995	0.8988	0.1264	-0.27005			10.3252	11.7071	11.7395	17.6054	18.7158	18.4276	18.4955	19.0086	18.5393	18.1775	18.4376	18.1328	18.3211	18.8026	17.7863	17.9711	18.3444	18.2304	17.8013	17.8183
[truncated: 6,579 more rows]

## Sheet: Raw data sialidases
			1	10 mM Neu5Ac	5.9	1 mM Neu5Gc	8.7
			Neu5Ac	Neu5Gc						Neu5Ac (mM)	Neu5Ac (uM)	Neu5Gc (mM)	Neu5Gc (uM)
		Amuc_0625	8.9	9.88						15.0847	1508.47	11.3563	1135.63
[truncated: 12 more rows]

## Sheet: Raw data B-galactosidases
		1	2 mM Gal	15.87
[truncated: 39 more rows]

[truncated: 1 more sheets: Raw data a-GalNAc'ases]
