# Supplementary material for: Carbohydrate-active enzymes from Akkermansia muciniphila break down mucin O-glycans to completion
Source: Nat Microbiol. 2025 Jan 31;10(2):585–98. doi: 10.1038/s41564-024-01911-7 (PMC11790493; doi:10.1038/s41564-024-01911-7)
Supplement: Supplementary file 20 — TLCs and kinetics data. [file 41564_2024_1911_MOESM20_ESM.xlsx]

## Sheet: d-e
d	PL38 substrate deletion													PL38 initial rates															GH105 initial rates															e	HA
	Minutes	HA			CSA			CSC			DS				Minutes	HA			CSA			CSC			DS					Minutes	HA			CSA			CSC			DS
	1	0.118	0.082	0.108	0.115	0.127	0.109	0.022	0.048	0.031	0.015	0.009	0.021		1	0.084	0.086	0.088	0.063	0.071	0.061	0.015	0.019	0.019	0.011	0.011	0.008			5	0.0247	0.0205	0.0204	0.0566	0.0662	0.0753	0.0145	0.0174	0.0219	0.0236	0.03	0.0287					HexAHexNAc
	2	0.204	0.149	0.204	0.222	0.226	0.22	0.045	0.084	0.083	0.036	0.025	0.029		2	0.154	0.185	0.177	0.143	0.152	0.15	0.034	0.038	0.037	0.025	0.021	0.018			10	0.049	0.0437	0.0421	0.0921	0.1093	0.1195	0.0305	0.0313	0.0428	0.057	0.0502	0.0578				Blank	300000	131000
	3	0.298	0.215	0.262	0.333	0.325	0.335	0.065	0.117	0.102	0.048	0.039	0.041		3	0.281	0.201	0.231	0.242	0.233	0.238	0.055	0.061	0.058	0.033	0.041	0.031			15	0.0739	0.0659	0.0632	0.1369	0.1643	0.1895	0.049	0.0511	0.0639	0.0783	0.0796	0.083				5 minutes	70000000	2610000
	4	0.386	0.304	0.312	0.416	0.423	0.436	0.089	0.147	0.124	0.063	0.051	0.056		4	0.338	0.27	0.33	0.322	0.322	0.327	0.074	0.079	0.075	0.041	0.052	0.036			20	0.097	0.0886	0.086	0.1716	0.1973	0.2253	0.0686	0.0704	0.0857	0.1012	0.0968	0.1051				10 minutes	120000000	521000
	5	0.476	0.309	0.285	0.478	0.483	0.513	0.112	0.168	0.145	0.083	0.068	0.07		5	0.433	0.399	0.463	0.408	0.422	0.413	0.093	0.1	0.092	0.048	0.056	0.043			25	0.1232	0.1072	0.108	0.2172	0.2464	0.2895	0.0864	0.0887	0.1074	0.1146	0.1188	0.128				20 minutes	180000000	6410000
	6	0.551	0.407	0.408	0.523	0.558	0.569	0.135	0.187	0.163	0.093	0.086	0.091																	30	0.1465	0.1324	0.1288	0.2498	0.2795	0.3239	0.1069	0.1072	0.1301	0.1359	0.1429	0.1491				60 minutes	240000000	10600000
	7	0.653	0.567	0.58	0.574	0.611	0.617	0.151	0.207	0.182	0.108	0.1	0.103																	35	0.1704	0.1538	0.15	0.2885	0.3176	0.3695	0.1262	0.1259	0.151	0.1527	0.1575	0.1693				120 minutes	240000000	16700000
	8	0.762	0.657	0.68	0.625	0.668	0.634	0.164	0.223	0.194	0.12	0.116	0.117																	40	0.1954	0.1768	0.1721	0.3294	0.3624	0.4183	0.1453	0.1462	0.173	0.1801	0.1742	0.1886				1200 minutes	270000000	2290000
	9	0.851	0.728	0.783	0.661	0.707	0.669	0.169	0.236	0.207	0.142	0.132	0.132																																	GH105	180000000	36800000
	10	0.896	0.767	0.861	0.689	0.739	0.704	0.181	0.245	0.221	0.153	0.146	0.147
	11	0.975	0.791	0.916	0.712	0.768	0.735	0.191	0.259	0.232	0.171	0.155	0.159
	12	1.038	0.831	0.977	0.739	0.796	0.758	0.206	0.269	0.239	0.182	0.169	0.17																																CSA
	13	1.108	0.877	1.033	0.763	0.819	0.78	0.212	0.275	0.25	0.192	0.183	0.184																																		HexAHexNAc
	14	1.17	0.917	1.084	0.788	0.836	0.798	0.22	0.282	0.26	0.205	0.193	0.194																																	Blank	610000	288000
	15	1.199	0.955	1.113	0.812	0.854	0.818	0.228	0.293	0.265	0.213	0.206	0.209																																	5 minutes	3300000	415000
	16	1.241	0.992	1.119	0.84	0.878	0.832	0.233	0.299	0.271	0.225	0.211	0.215																																	10 minutes	5700000	1220000
	17	1.295	1.031	1.148	0.859	0.897	0.848	0.239	0.304	0.276	0.233	0.223	0.229																																	20 minutes	8600000	2320000
	18	1.368	1.064	1.177	0.88	0.912	0.861	0.243	0.31	0.283	0.244	0.224	0.241																																	60 minutes	16000000	4730000
	19	1.396	1.094	1.207	0.894	0.927	0.875	0.247	0.315	0.287	0.252	0.225	0.251																																	120 minutes	13000000	0
	20	1.405	1.122	1.264	0.904	0.944	0.883	0.253	0.321	0.291	0.263	0.237	0.257																																	1200 minutes	21000000	9790000
	21	1.444	1.143	1.29	0.916	0.961	0.899	0.258	0.324	0.296	0.274	0.239	0.273																																	GH105	2800000	1310000
	22	1.472	1.163	1.342	0.91	0.97	0.905	0.262	0.326	0.299	0.29	0.239	0.284
	23	1.463	1.188	1.377	0.928	0.982	0.913	0.265	0.33	0.301	0.297	0.243	0.297
	24	1.445	1.221	1.379	0.935	0.989	0.924	0.267	0.333	0.306	0.303	0.264	0.306																																CSC
	25	1.434	1.25	1.387	0.957	0.997	0.929	0.269	0.334	0.308	0.307	0.283	0.313																																		HexAHexNAc
	26	1.415	1.267	1.406	0.993	1.002	0.936	0.274	0.338	0.31	0.317	0.302	0.324																																	Blank	300000	48400
	27	1.491	1.27	1.468	1.004	1.008	0.945	0.274	0.341	0.312	0.332	0.315	0.329																																	5 minutes	900000	19700
	28	1.584	1.274	1.448	1.004	1.015	0.95	0.275	0.344	0.316	0.343	0.328	0.335																																	10 minutes	1100000	36000
	29	1.653	1.284	1.406	1.02	1.021	0.953	0.278	0.344	0.317	0.345	0.341	0.344																																	20 minutes	1600000	131000
	30	1.686	1.3	1.477	1.041	1.029	0.96	0.281	0.343	0.316	0.344	0.349	0.353																																	60 minutes	2400000	216000
	31	1.711	1.362	1.533	1.048	1.038	0.968	0.282	0.348	0.322	0.351	0.365	0.361																																	120 minutes	3200000	137000
	32	1.763	1.49	1.482	1.049	1.038	0.971	0.286	0.346	0.32	0.355	0.365	0.371																																	1200 minutes	3500000	66500
	33	1.826	1.604	1.518	1.044	1.043	0.977	0.282	0.349	0.322	0.362	0.375	0.379																																	GH105	1500000	135000
	34	1.732	1.56	1.571	1.046	1.054	0.98	0.286	0.35	0.321	0.374	0.378	0.385
	35	1.749	1.547	1.672	1.05	1.058	0.984	0.287	0.354	0.324	0.38	0.383	0.392
	36	1.852	1.569	1.567	1.066	1.062	0.989	0.288	0.354	0.326	0.387	0.388	0.401																																DS
	37	1.889	1.644	1.597	1.053	1.069	0.99	0.289	0.356	0.326	0.394	0.394	0.405																																		HexAHexNAc
	38	1.934	1.621	1.602	1.064	1.074	0.994	0.288	0.354	0.325	0.403	0.398	0.416																																	Blank	700000	55600
	39	2.022	1.629	1.81	1.07	1.08	0.995	0.291	0.357	0.328	0.41	0.401	0.418																																	5 minutes	840000	318000
	40	2.043	1.684	1.842	1.083	1.079	1	0.291	0.356	0.328	0.418	0.405	0.429																																	10 minutes	1600000	67500
	41	2.043	1.771	1.86	1.092	1.084	1.003	0.293	0.359	0.328	0.419	0.416	0.429																																	20 minutes	2300000	173000
	42	2.023	1.787	1.927	1.088	1.088	1.006	0.293	0.358	0.327	0.421	0.42	0.431																																	60 minutes	3500000	124000
	43	2.063	1.804	1.976	1.088	1.092	1.009	0.293	0.359	0.33	0.426	0.421	0.439																																	120 minutes	4300000	154000
	44	2.149	1.815	2.055	1.087	1.098	1.013	0.291	0.359	0.33	0.434	0.428	0.445																																	1200 minutes	7000000	1010000
	45	2.148	1.846	2.134	1.092	1.098	1.016	0.292	0.363	0.33	0.443	0.433	0.447																																	GH105	1500000	188000
	46	2.205	1.786	2.148	1.095	1.103	1.018	0.294	0.362	0.333	0.447	0.442	0.455
	47	2.225	1.851	2.173	1.096	1.104	1.018	0.295	0.361	0.331	0.452	0.446	0.462
	48	2.225	1.884	2.176	1.104	1.104	1.025	0.295	0.362	0.332	0.456	0.451	0.464
	49	2.25	1.896	2.182	1.109	1.113	1.023	0.298	0.363	0.331	0.46	0.457	0.464
	50	2.273	1.945	2.191	1.116	1.109	1.027	0.296	0.363	0.332	0.464	0.459	0.469
	51	2.288	1.981	2.198	1.119	1.112	1.029	0.297	0.365	0.331	0.466	0.465	0.473
	52	2.293	1.962	2.203	1.116	1.116	1.03	0.297	0.366	0.33	0.472	0.472	0.477
	53	2.271	1.954	2.207	1.116	1.118	1.034	0.296	0.365	0.329	0.475	0.476	0.484
	54	2.288	1.949	2.219	1.124	1.121	1.035	0.298	0.368	0.331	0.479	0.478	0.485
	55	2.317	1.999	2.227	1.125	1.119	1.038	0.297	0.366	0.33	0.487	0.484	0.485
	56	2.335	2.105	2.239	1.122	1.125	1.03	0.298	0.367	0.33	0.488	0.485	0.485
	57	2.334	2.122	2.251	1.125	1.124	1.033	0.299	0.367	0.331	0.489	0.492	0.484
	58	2.34	2.123	2.263	1.129	1.127	1.036	0.298	0.366	0.33	0.496	0.491	0.493
	59	2.322	2.103	2.277	1.135	1.127	1.037	0.296	0.367	0.328	0.501	0.5	0.5
	60	2.322	2.111	2.287	1.138	1.126	1.041	0.297	0.363	0.327	0.504	0.502	0.502
	61	2.331	2.135	2.3	1.135	1.131	1.042	0.298	0.363	0.33	0.502	0.507	0.502
	61	2.935	2.716	2.911	1.998	1.966	1.911	1.345	1.407	1.375	1.373	1.384	1.373
[truncated: 28 more columns]
